# Supplementary material for: Worth the Weight: Sub-Pocket EXplorer (SubPEx), a Weighted Ensemble Method to Enhance Binding-Pocket Conformational Sampling
Source: J Chem Theory Comput. 2023 Aug 16;19(17):5677–89. doi: 10.1021/acs.jctc.3c00478 (PMC10500992; doi:10.1021/acs.jctc.3c00478)
Supplement: Supplementary file 2 — ct3c00478_si_002.zip [file ct3c00478_si_002.zip › clustered_structures/HSP90/subpex/rep.c10.aligned.pdb]

HELIX    1   1 ALA      9  ASN     20  1                                  12
HELIX    2   2 LYS     26  THR     50  1                                  25
HELIX    3   3 PRO     52  LEU     55  1                                   4
HELIX    4   4 LYS     85  ILE     89  1                                   5
HELIX    5   5 SER     98  ALA    109  1                                  12
HELIX    6   6 ILE    113  MET    115  1                                   3
HELIX    7   7 GLY    122  LEU    128  1                                   7
HELIX    8   8 THR    180  TYR    182  1                                   3
HELIX    9   9 GLU    185  LYS    194  1                                  10
SHEET    1   1 1 GLU     3  ALA     6  0
SHEET    2   2 1 ILE    63  ASN    68  0
SHEET    3   3 1 THR    73  ASP    78  0
SHEET    4   4 1 ALA   130  LYS   138  0
SHEET    5   5 1 GLN   144  SER   149  0
SHEET    6   6 1 SER   154  THR   159  0
SHEET    7   7 1 GLY   168  LEU   175  0
SHEET    8   8 1 ILE   203  LEU   205  0
CRYST1   70.320   64.516   72.593  90.00  90.00  90.00               1
ATOM      1  N   ALA     1      39.145  55.367  27.474  1.00  0.00           N
ATOM      2  H1  ALA     1      38.434  54.955  26.886  1.00  0.00           H
ATOM      3  H2  ALA     1      39.647  56.091  26.980  1.00  0.00           H
ATOM      4  H3  ALA     1      39.852  54.654  27.583  1.00  0.00           H
ATOM      5  CA  ALA     1      38.487  55.791  28.687  1.00  0.00           C
ATOM      6  HA  ALA     1      39.258  56.187  29.348  1.00  0.00           H
ATOM      7  CB  ALA     1      37.443  56.846  28.420  1.00  0.00           C
ATOM      8  HB1 ALA     1      36.769  56.976  29.268  1.00  0.00           H
ATOM      9  HB2 ALA     1      36.878  56.516  27.549  1.00  0.00           H
ATOM     10  HB3 ALA     1      38.015  57.774  28.436  1.00  0.00           H
ATOM     11  C   ALA     1      37.977  54.487  29.397  1.00  0.00           C
ATOM     12  O   ALA     1      37.654  53.442  28.763  1.00  0.00           O
ATOM     13  N   VAL     2      37.789  54.576  30.752  1.00  0.00           N
ATOM     14  H   VAL     2      38.033  55.434  31.225  1.00  0.00           H
ATOM     15  CA  VAL     2      37.354  53.510  31.586  1.00  0.00           C
ATOM     16  HA  VAL     2      37.558  52.538  31.138  1.00  0.00           H
ATOM     17  CB  VAL     2      38.096  53.532  32.978  1.00  0.00           C
ATOM     18  HB  VAL     2      37.819  54.390  33.591  1.00  0.00           H
ATOM     19  CG1 VAL     2      37.589  52.366  33.838  1.00  0.00           C
ATOM     20 HG11 VAL     2      37.984  52.574  34.833  1.00  0.00           H
ATOM     21 HG12 VAL     2      36.505  52.324  33.931  1.00  0.00           H
ATOM     22 HG13 VAL     2      38.109  51.460  33.525  1.00  0.00           H
ATOM     23  CG2 VAL     2      39.635  53.611  32.729  1.00  0.00           C
ATOM     24 HG21 VAL     2      39.813  52.890  31.931  1.00  0.00           H
ATOM     25 HG22 VAL     2      40.239  53.332  33.593  1.00  0.00           H
ATOM     26 HG23 VAL     2      39.906  54.610  32.389  1.00  0.00           H
ATOM     27  C   VAL     2      35.848  53.554  31.652  1.00  0.00           C
ATOM     28  O   VAL     2      35.293  54.565  31.982  1.00  0.00           O
ATOM     29  N   GLU     3      35.140  52.468  31.253  1.00  0.00           N
ATOM     30  H   GLU     3      35.702  51.647  31.075  1.00  0.00           H
ATOM     31  CA  GLU     3      33.722  52.522  30.902  1.00  0.00           C
ATOM     32  HA  GLU     3      33.272  53.515  30.869  1.00  0.00           H
ATOM     33  CB  GLU     3      33.634  51.890  29.566  1.00  0.00           C
ATOM     34  HB2 GLU     3      34.288  52.453  28.901  1.00  0.00           H
ATOM     35  HB3 GLU     3      34.105  50.909  29.504  1.00  0.00           H
ATOM     36  CG  GLU     3      32.192  51.674  29.032  1.00  0.00           C
ATOM     37  HG2 GLU     3      32.196  51.205  28.047  1.00  0.00           H
ATOM     38  HG3 GLU     3      31.678  51.014  29.729  1.00  0.00           H
ATOM     39  CD  GLU     3      31.470  52.961  28.746  1.00  0.00           C
ATOM     40  OE1 GLU     3      32.032  54.040  28.390  1.00  0.00           O
ATOM     41  OE2 GLU     3      30.237  52.914  28.934  1.00  0.00           O
ATOM     42  C   GLU     3      32.920  51.666  31.889  1.00  0.00           C
ATOM     43  O   GLU     3      33.257  50.526  32.252  1.00  0.00           O
ATOM     44  N   THR     4      31.770  52.225  32.326  1.00  0.00           N
ATOM     45  H   THR     4      31.582  53.193  32.111  1.00  0.00           H
ATOM     46  CA  THR     4      30.908  51.579  33.377  1.00  0.00           C
ATOM     47  HA  THR     4      31.532  50.905  33.962  1.00  0.00           H
ATOM     48  CB  THR     4      30.231  52.652  34.276  1.00  0.00           C
ATOM     49  HB  THR     4      29.559  53.291  33.707  1.00  0.00           H
ATOM     50  CG2 THR     4      29.409  52.058  35.431  1.00  0.00           C
ATOM     51 HG21 THR     4      29.498  52.661  36.334  1.00  0.00           H
ATOM     52 HG22 THR     4      29.787  51.095  35.773  1.00  0.00           H
ATOM     53 HG23 THR     4      28.328  52.041  35.292  1.00  0.00           H
ATOM     54  OG1 THR     4      31.216  53.436  34.914  1.00  0.00           O
ATOM     55  HG1 THR     4      31.743  53.832  34.216  1.00  0.00           H
ATOM     56  C   THR     4      29.674  50.823  32.847  1.00  0.00           C
ATOM     57  O   THR     4      28.952  51.358  32.019  1.00  0.00           O
ATOM     58  N   PHE     5      29.392  49.652  33.394  1.00  0.00           N
ATOM     59  H   PHE     5      30.074  49.270  34.033  1.00  0.00           H
ATOM     60  CA  PHE     5      28.223  48.798  33.174  1.00  0.00           C
ATOM     61  HA  PHE     5      27.440  49.253  32.568  1.00  0.00           H
ATOM     62  CB  PHE     5      28.671  47.501  32.465  1.00  0.00           C
ATOM     63  HB2 PHE     5      29.414  46.977  33.065  1.00  0.00           H
ATOM     64  HB3 PHE     5      27.800  46.848  32.406  1.00  0.00           H
ATOM     65  CG  PHE     5      29.202  47.588  31.069  1.00  0.00           C
ATOM     66  CD1 PHE     5      30.480  48.160  30.817  1.00  0.00           C
ATOM     67  HD1 PHE     5      31.010  48.669  31.608  1.00  0.00           H
ATOM     68  CE1 PHE     5      30.937  48.299  29.444  1.00  0.00           C
ATOM     69  HE1 PHE     5      31.718  49.000  29.192  1.00  0.00           H
ATOM     70  CZ  PHE     5      30.108  47.835  28.370  1.00  0.00           C
ATOM     71  HZ  PHE     5      30.404  47.996  27.345  1.00  0.00           H
ATOM     72  CE2 PHE     5      28.903  47.213  28.685  1.00  0.00           C
ATOM     73  HE2 PHE     5      28.389  46.792  27.834  1.00  0.00           H
ATOM     74  CD2 PHE     5      28.511  46.978  29.960  1.00  0.00           C
ATOM     75  HD2 PHE     5      27.603  46.418  30.123  1.00  0.00           H
ATOM     76  C   PHE     5      27.544  48.431  34.505  1.00  0.00           C
ATOM     77  O   PHE     5      28.167  48.478  35.630  1.00  0.00           O
ATOM     78  N   ALA     6      26.352  47.885  34.425  1.00  0.00           N
ATOM     79  H   ALA     6      25.956  47.864  33.497  1.00  0.00           H
ATOM     80  CA  ALA     6      25.797  47.107  35.517  1.00  0.00           C
ATOM     81  HA  ALA     6      26.126  47.486  36.485  1.00  0.00           H
ATOM     82  CB  ALA     6      24.293  47.378  35.427  1.00  0.00           C
ATOM     83  HB1 ALA     6      24.203  48.422  35.126  1.00  0.00           H
ATOM     84  HB2 ALA     6      23.881  47.179  36.417  1.00  0.00           H
ATOM     85  HB3 ALA     6      23.778  46.727  34.721  1.00  0.00           H
ATOM     86  C   ALA     6      26.078  45.606  35.423  1.00  0.00           C
ATOM     87  O   ALA     6      26.178  45.152  34.283  1.00  0.00           O
ATOM     88  N   PHE     7      25.862  44.792  36.488  1.00  0.00           N
ATOM     89  H   PHE     7      25.727  45.285  37.359  1.00  0.00           H
ATOM     90  CA  PHE     7      25.545  43.335  36.364  1.00  0.00           C
ATOM     91  HA  PHE     7      26.115  42.975  35.507  1.00  0.00           H
ATOM     92  CB  PHE     7      26.009  42.635  37.590  1.00  0.00           C
ATOM     93  HB2 PHE     7      25.373  42.907  38.432  1.00  0.00           H
ATOM     94  HB3 PHE     7      25.909  41.569  37.390  1.00  0.00           H
ATOM     95  CG  PHE     7      27.522  42.654  37.887  1.00  0.00           C
ATOM     96  CD1 PHE     7      28.385  41.728  37.217  1.00  0.00           C
ATOM     97  HD1 PHE     7      27.961  41.045  36.494  1.00  0.00           H
ATOM     98  CE1 PHE     7      29.707  41.671  37.562  1.00  0.00           C
ATOM     99  HE1 PHE     7      30.278  40.926  37.027  1.00  0.00           H
ATOM    100  CZ  PHE     7      30.234  42.548  38.467  1.00  0.00           C
ATOM    101  HZ  PHE     7      31.310  42.629  38.501  1.00  0.00           H
ATOM    102  CE2 PHE     7      29.425  43.412  39.228  1.00  0.00           C
ATOM    103  HE2 PHE     7      29.879  44.094  39.932  1.00  0.00           H
ATOM    104  CD2 PHE     7      28.034  43.384  38.989  1.00  0.00           C
ATOM    105  HD2 PHE     7      27.380  43.953  39.634  1.00  0.00           H
ATOM    106  C   PHE     7      24.048  43.199  36.023  1.00  0.00           C
ATOM    107  O   PHE     7      23.276  43.928  36.703  1.00  0.00           O
ATOM    108  N   GLN     8      23.559  42.176  35.244  1.00  0.00           N
ATOM    109  H   GLN     8      24.243  41.572  34.809  1.00  0.00           H
ATOM    110  CA  GLN     8      22.100  41.879  35.260  1.00  0.00           C
ATOM    111  HA  GLN     8      21.572  42.789  34.976  1.00  0.00           H
ATOM    112  CB  GLN     8      21.709  40.868  34.203  1.00  0.00           C
ATOM    113  HB2 GLN     8      22.358  39.997  34.304  1.00  0.00           H
ATOM    114  HB3 GLN     8      20.688  40.496  34.278  1.00  0.00           H
ATOM    115  CG  GLN     8      22.012  41.343  32.741  1.00  0.00           C
ATOM    116  HG2 GLN     8      22.679  42.206  32.744  1.00  0.00           H
ATOM    117  HG3 GLN     8      22.642  40.595  32.261  1.00  0.00           H
ATOM    118  CD  GLN     8      20.767  41.499  31.890  1.00  0.00           C
ATOM    119  OE1 GLN     8      20.147  40.513  31.577  1.00  0.00           O
ATOM    120  NE2 GLN     8      20.462  42.705  31.513  1.00  0.00           N
ATOM    121 HE21 GLN     8      19.600  42.926  31.037  1.00  0.00           H
ATOM    122 HE22 GLN     8      21.123  43.464  31.603  1.00  0.00           H
ATOM    123  C   GLN     8      21.614  41.565  36.695  1.00  0.00           C
ATOM    124  O   GLN     8      22.342  41.023  37.499  1.00  0.00           O
ATOM    125  N   ALA     9      20.381  41.830  36.965  1.00  0.00           N
ATOM    126  H   ALA     9      19.798  42.343  36.319  1.00  0.00           H
ATOM    127  CA  ALA     9      19.755  41.623  38.280  1.00  0.00           C
ATOM    128  HA  ALA     9      20.184  42.379  38.939  1.00  0.00           H
ATOM    129  CB  ALA     9      18.291  41.803  38.057  1.00  0.00           C
ATOM    130  HB1 ALA     9      17.716  41.809  38.983  1.00  0.00           H
ATOM    131  HB2 ALA     9      17.835  41.032  37.436  1.00  0.00           H
ATOM    132  HB3 ALA     9      18.116  42.780  37.605  1.00  0.00           H
ATOM    133  C   ALA     9      19.963  40.206  38.887  1.00  0.00           C
ATOM    134  O   ALA     9      19.948  40.118  40.106  1.00  0.00           O
ATOM    135  N   GLU    10      20.119  39.143  38.133  1.00  0.00           N
ATOM    136  H   GLU    10      19.888  39.314  37.165  1.00  0.00           H
ATOM    137  CA  GLU    10      20.283  37.770  38.629  1.00  0.00           C
ATOM    138  HA  GLU    10      19.672  37.696  39.528  1.00  0.00           H
ATOM    139  CB  GLU    10      19.767  36.771  37.602  1.00  0.00           C
ATOM    140  HB2 GLU    10      20.409  36.769  36.722  1.00  0.00           H
ATOM    141  HB3 GLU    10      19.925  35.752  37.954  1.00  0.00           H
ATOM    142  CG  GLU    10      18.330  37.009  37.231  1.00  0.00           C
ATOM    143  HG2 GLU    10      17.852  36.042  37.074  1.00  0.00           H
ATOM    144  HG3 GLU    10      17.884  37.421  38.137  1.00  0.00           H
ATOM    145  CD  GLU    10      18.203  37.951  35.981  1.00  0.00           C
ATOM    146  OE1 GLU    10      19.094  38.668  35.564  1.00  0.00           O
ATOM    147  OE2 GLU    10      17.101  38.045  35.485  1.00  0.00           O
ATOM    148  C   GLU    10      21.783  37.656  39.003  1.00  0.00           C
ATOM    149  O   GLU    10      21.984  37.338  40.176  1.00  0.00           O
ATOM    150  N   ILE    11      22.722  38.114  38.180  1.00  0.00           N
ATOM    151  H   ILE    11      22.479  38.591  37.324  1.00  0.00           H
ATOM    152  CA  ILE    11      24.142  38.228  38.667  1.00  0.00           C
ATOM    153  HA  ILE    11      24.334  37.224  39.044  1.00  0.00           H
ATOM    154  CB  ILE    11      25.112  38.560  37.561  1.00  0.00           C
ATOM    155  HB  ILE    11      24.727  39.463  37.088  1.00  0.00           H
ATOM    156  CG2 ILE    11      26.588  38.735  38.026  1.00  0.00           C
ATOM    157 HG21 ILE    11      27.312  38.949  37.239  1.00  0.00           H
ATOM    158 HG22 ILE    11      26.813  37.838  38.603  1.00  0.00           H
ATOM    159 HG23 ILE    11      26.690  39.649  38.611  1.00  0.00           H
ATOM    160  CG1 ILE    11      25.291  37.415  36.550  1.00  0.00           C
ATOM    161 HG12 ILE    11      26.253  37.352  36.041  1.00  0.00           H
ATOM    162 HG13 ILE    11      25.226  36.465  37.081  1.00  0.00           H
ATOM    163  CD1 ILE    11      24.283  37.277  35.428  1.00  0.00           C
ATOM    164 HD11 ILE    11      24.770  37.451  34.468  1.00  0.00           H
ATOM    165 HD12 ILE    11      23.512  38.024  35.615  1.00  0.00           H
ATOM    166 HD13 ILE    11      23.859  36.274  35.465  1.00  0.00           H
ATOM    167  C   ILE    11      24.303  39.281  39.797  1.00  0.00           C
ATOM    168  O   ILE    11      24.909  38.919  40.794  1.00  0.00           O
ATOM    169  N   ALA    12      23.739  40.437  39.784  1.00  0.00           N
ATOM    170  H   ALA    12      23.314  40.725  38.914  1.00  0.00           H
ATOM    171  CA  ALA    12      23.799  41.464  40.832  1.00  0.00           C
ATOM    172  HA  ALA    12      24.850  41.719  40.972  1.00  0.00           H
ATOM    173  CB  ALA    12      23.140  42.721  40.284  1.00  0.00           C
ATOM    174  HB1 ALA    12      22.061  42.635  40.416  1.00  0.00           H
ATOM    175  HB2 ALA    12      23.280  42.868  39.213  1.00  0.00           H
ATOM    176  HB3 ALA    12      23.475  43.595  40.844  1.00  0.00           H
ATOM    177  C   ALA    12      23.209  40.870  42.148  1.00  0.00           C
ATOM    178  O   ALA    12      23.795  41.107  43.228  1.00  0.00           O
ATOM    179  N   GLN    13      22.116  40.098  42.108  1.00  0.00           N
ATOM    180  H   GLN    13      21.558  39.897  41.291  1.00  0.00           H
ATOM    181  CA  GLN    13      21.501  39.490  43.340  1.00  0.00           C
ATOM    182  HA  GLN    13      21.465  40.212  44.155  1.00  0.00           H
ATOM    183  CB  GLN    13      20.038  38.981  43.076  1.00  0.00           C
ATOM    184  HB2 GLN    13      19.475  39.832  42.692  1.00  0.00           H
ATOM    185  HB3 GLN    13      20.108  38.181  42.339  1.00  0.00           H
ATOM    186  CG  GLN    13      19.253  38.488  44.347  1.00  0.00           C
ATOM    187  HG2 GLN    13      19.838  37.756  44.904  1.00  0.00           H
ATOM    188  HG3 GLN    13      18.892  39.375  44.867  1.00  0.00           H
ATOM    189  CD  GLN    13      17.870  37.837  44.065  1.00  0.00           C
ATOM    190  OE1 GLN    13      17.207  38.070  43.077  1.00  0.00           O
ATOM    191  NE2 GLN    13      17.243  37.092  44.968  1.00  0.00           N
ATOM    192 HE21 GLN    13      16.349  36.667  44.766  1.00  0.00           H
ATOM    193 HE22 GLN    13      17.598  36.988  45.907  1.00  0.00           H
ATOM    194  C   GLN    13      22.401  38.325  43.837  1.00  0.00           C
ATOM    195  O   GLN    13      22.576  38.158  45.032  1.00  0.00           O
ATOM    196  N   LEU    14      22.931  37.478  42.921  1.00  0.00           N
ATOM    197  H   LEU    14      22.760  37.653  41.941  1.00  0.00           H
ATOM    198  CA  LEU    14      23.777  36.355  43.370  1.00  0.00           C
ATOM    199  HA  LEU    14      23.184  35.816  44.108  1.00  0.00           H
ATOM    200  CB  LEU    14      24.081  35.356  42.223  1.00  0.00           C
ATOM    201  HB2 LEU    14      23.152  34.958  41.814  1.00  0.00           H
ATOM    202  HB3 LEU    14      24.532  35.782  41.326  1.00  0.00           H
ATOM    203  CG  LEU    14      25.060  34.184  42.616  1.00  0.00           C
ATOM    204  HG  LEU    14      25.997  34.656  42.911  1.00  0.00           H
ATOM    205  CD1 LEU    14      24.577  33.323  43.779  1.00  0.00           C
ATOM    206 HD11 LEU    14      25.388  32.670  44.100  1.00  0.00           H
ATOM    207 HD12 LEU    14      23.651  32.815  43.510  1.00  0.00           H
ATOM    208 HD13 LEU    14      24.252  33.973  44.590  1.00  0.00           H
ATOM    209  CD2 LEU    14      25.376  33.337  41.401  1.00  0.00           C
ATOM    210 HD21 LEU    14      26.261  32.718  41.556  1.00  0.00           H
ATOM    211 HD22 LEU    14      24.459  32.825  41.111  1.00  0.00           H
ATOM    212 HD23 LEU    14      25.444  34.018  40.553  1.00  0.00           H
ATOM    213  C   LEU    14      25.094  36.679  43.982  1.00  0.00           C
ATOM    214  O   LEU    14      25.390  36.169  45.090  1.00  0.00           O
ATOM    215  N   MET    15      25.923  37.530  43.377  1.00  0.00           N
ATOM    216  H   MET    15      25.614  37.967  42.520  1.00  0.00           H
ATOM    217  CA  MET    15      27.074  38.171  43.965  1.00  0.00           C
ATOM    218  HA  MET    15      27.872  37.457  44.172  1.00  0.00           H
ATOM    219  CB  MET    15      27.737  39.155  43.055  1.00  0.00           C
ATOM    220  HB2 MET    15      27.101  40.028  42.908  1.00  0.00           H
ATOM    221  HB3 MET    15      28.605  39.620  43.522  1.00  0.00           H
ATOM    222  CG  MET    15      28.186  38.665  41.708  1.00  0.00           C
ATOM    223  HG2 MET    15      29.062  38.031  41.854  1.00  0.00           H
ATOM    224  HG3 MET    15      27.422  38.031  41.258  1.00  0.00           H
ATOM    225  SD  MET    15      28.746  39.971  40.544  1.00  0.00           S
ATOM    226  CE  MET    15      30.122  40.681  41.434  1.00  0.00           C
ATOM    227  HE1 MET    15      29.698  41.451  42.079  1.00  0.00           H
ATOM    228  HE2 MET    15      30.714  39.928  41.954  1.00  0.00           H
ATOM    229  HE3 MET    15      30.786  41.154  40.711  1.00  0.00           H
ATOM    230  C   MET    15      26.725  38.818  45.347  1.00  0.00           C
ATOM    231  O   MET    15      27.341  38.685  46.378  1.00  0.00           O
ATOM    232  N   SER    16      25.648  39.634  45.430  1.00  0.00           N
ATOM    233  H   SER    16      25.263  39.997  44.569  1.00  0.00           H
ATOM    234  CA  SER    16      25.203  40.253  46.726  1.00  0.00           C
ATOM    235  HA  SER    16      26.069  40.752  47.164  1.00  0.00           H
ATOM    236  CB  SER    16      24.037  41.267  46.423  1.00  0.00           C
ATOM    237  HB2 SER    16      24.469  41.935  45.678  1.00  0.00           H
ATOM    238  HB3 SER    16      23.204  40.808  45.889  1.00  0.00           H
ATOM    239  OG  SER    16      23.602  41.955  47.541  1.00  0.00           O
ATOM    240  HG  SER    16      23.022  41.312  47.957  1.00  0.00           H
ATOM    241  C   SER    16      24.722  39.193  47.753  1.00  0.00           C
ATOM    242  O   SER    16      24.976  39.475  48.919  1.00  0.00           O
ATOM    243  N   LEU    17      24.225  38.045  47.311  1.00  0.00           N
ATOM    244  H   LEU    17      23.893  38.143  46.363  1.00  0.00           H
ATOM    245  CA  LEU    17      23.965  37.000  48.192  1.00  0.00           C
ATOM    246  HA  LEU    17      23.599  37.527  49.073  1.00  0.00           H
ATOM    247  CB  LEU    17      22.902  36.219  47.441  1.00  0.00           C
ATOM    248  HB2 LEU    17      22.009  36.779  47.162  1.00  0.00           H
ATOM    249  HB3 LEU    17      23.259  35.850  46.480  1.00  0.00           H
ATOM    250  CG  LEU    17      22.361  34.969  48.129  1.00  0.00           C
ATOM    251  HG  LEU    17      22.954  34.306  48.760  1.00  0.00           H
ATOM    252  CD1 LEU    17      21.351  35.486  49.151  1.00  0.00           C
ATOM    253 HD11 LEU    17      20.723  34.651  49.464  1.00  0.00           H
ATOM    254 HD12 LEU    17      20.597  36.117  48.682  1.00  0.00           H
ATOM    255 HD13 LEU    17      21.770  36.044  49.989  1.00  0.00           H
ATOM    256  CD2 LEU    17      21.461  34.203  47.143  1.00  0.00           C
ATOM    257 HD21 LEU    17      22.043  33.689  46.379  1.00  0.00           H
ATOM    258 HD22 LEU    17      20.969  33.415  47.712  1.00  0.00           H
ATOM    259 HD23 LEU    17      20.824  35.004  46.767  1.00  0.00           H
ATOM    260  C   LEU    17      25.247  36.279  48.642  1.00  0.00           C
ATOM    261  O   LEU    17      25.179  35.855  49.821  1.00  0.00           O
ATOM    262  N   ILE    18      26.377  36.212  47.944  1.00  0.00           N
ATOM    263  H   ILE    18      26.431  36.593  47.010  1.00  0.00           H
ATOM    264  CA  ILE    18      27.638  35.643  48.519  1.00  0.00           C
ATOM    265  HA  ILE    18      27.328  34.723  49.014  1.00  0.00           H
ATOM    266  CB  ILE    18      28.590  35.361  47.339  1.00  0.00           C
ATOM    267  HB  ILE    18      28.728  36.224  46.687  1.00  0.00           H
ATOM    268  CG2 ILE    18      29.963  34.946  47.792  1.00  0.00           C
ATOM    269 HG21 ILE    18      29.927  34.068  48.439  1.00  0.00           H
ATOM    270 HG22 ILE    18      30.437  35.680  48.442  1.00  0.00           H
ATOM    271 HG23 ILE    18      30.634  34.919  46.933  1.00  0.00           H
ATOM    272  CG1 ILE    18      28.122  34.209  46.400  1.00  0.00           C
ATOM    273 HG12 ILE    18      28.502  33.232  46.697  1.00  0.00           H
ATOM    274 HG13 ILE    18      27.037  34.205  46.509  1.00  0.00           H
ATOM    275  CD1 ILE    18      28.503  34.402  44.941  1.00  0.00           C
ATOM    276 HD11 ILE    18      28.103  35.352  44.586  1.00  0.00           H
ATOM    277 HD12 ILE    18      28.171  33.648  44.228  1.00  0.00           H
ATOM    278 HD13 ILE    18      29.583  34.404  44.795  1.00  0.00           H
ATOM    279  C   ILE    18      28.256  36.624  49.556  1.00  0.00           C
ATOM    280  O   ILE    18      28.854  36.110  50.483  1.00  0.00           O
ATOM    281  N   ILE    19      27.940  37.922  49.395  1.00  0.00           N
ATOM    282  H   ILE    19      27.516  38.198  48.520  1.00  0.00           H
ATOM    283  CA  ILE    19      28.336  38.975  50.365  1.00  0.00           C
ATOM    284  HA  ILE    19      29.343  38.747  50.716  1.00  0.00           H
ATOM    285  CB  ILE    19      28.283  40.346  49.617  1.00  0.00           C
ATOM    286  HB  ILE    19      27.324  40.360  49.101  1.00  0.00           H
ATOM    287  CG2 ILE    19      28.268  41.544  50.556  1.00  0.00           C
ATOM    288 HG21 ILE    19      29.208  41.557  51.106  1.00  0.00           H
ATOM    289 HG22 ILE    19      27.431  41.535  51.255  1.00  0.00           H
ATOM    290 HG23 ILE    19      28.204  42.415  49.904  1.00  0.00           H
ATOM    291  CG1 ILE    19      29.471  40.366  48.688  1.00  0.00           C
ATOM    292 HG12 ILE    19      30.414  40.368  49.236  1.00  0.00           H
ATOM    293 HG13 ILE    19      29.483  39.436  48.119  1.00  0.00           H
ATOM    294  CD1 ILE    19      29.608  41.532  47.632  1.00  0.00           C
ATOM    295 HD11 ILE    19      29.685  42.535  48.052  1.00  0.00           H
ATOM    296 HD12 ILE    19      28.678  41.472  47.068  1.00  0.00           H
ATOM    297 HD13 ILE    19      30.438  41.294  46.967  1.00  0.00           H
ATOM    298  C   ILE    19      27.484  38.935  51.656  1.00  0.00           C
ATOM    299  O   ILE    19      27.979  38.963  52.779  1.00  0.00           O
ATOM    300  N   ASN    20      26.201  38.839  51.450  1.00  0.00           N
ATOM    301  H   ASN    20      25.744  38.935  50.553  1.00  0.00           H
ATOM    302  CA  ASN    20      25.279  38.609  52.600  1.00  0.00           C
ATOM    303  HA  ASN    20      25.479  39.338  53.384  1.00  0.00           H
ATOM    304  CB  ASN    20      23.784  38.977  52.255  1.00  0.00           C
ATOM    305  HB2 ASN    20      23.536  38.464  51.325  1.00  0.00           H
ATOM    306  HB3 ASN    20      23.207  38.827  53.167  1.00  0.00           H
ATOM    307  CG  ASN    20      23.617  40.433  52.067  1.00  0.00           C
ATOM    308  OD1 ASN    20      23.037  41.040  52.971  1.00  0.00           O
ATOM    309  ND2 ASN    20      24.243  41.116  51.124  1.00  0.00           N
ATOM    310 HD21 ASN    20      24.589  40.649  50.299  1.00  0.00           H
ATOM    311 HD22 ASN    20      24.137  42.108  50.967  1.00  0.00           H
ATOM    312  C   ASN    20      25.385  37.328  53.340  1.00  0.00           C
ATOM    313  O   ASN    20      25.377  37.388  54.570  1.00  0.00           O
ATOM    314  N   THR    21      25.512  36.117  52.780  1.00  0.00           N
ATOM    315  H   THR    21      25.601  36.016  51.779  1.00  0.00           H
ATOM    316  CA  THR    21      25.537  34.907  53.549  1.00  0.00           C
ATOM    317  HA  THR    21      24.658  35.028  54.183  1.00  0.00           H
ATOM    318  CB  THR    21      25.230  33.672  52.668  1.00  0.00           C
ATOM    319  HB  THR    21      26.085  33.496  52.016  1.00  0.00           H
ATOM    320  CG2 THR    21      24.991  32.394  53.526  1.00  0.00           C
ATOM    321 HG21 THR    21      25.929  31.936  53.838  1.00  0.00           H
ATOM    322 HG22 THR    21      24.507  31.623  52.926  1.00  0.00           H
ATOM    323 HG23 THR    21      24.377  32.735  54.358  1.00  0.00           H
ATOM    324  OG1 THR    21      24.059  33.911  51.926  1.00  0.00           O
ATOM    325  HG1 THR    21      24.262  34.382  51.115  1.00  0.00           H
ATOM    326  C   THR    21      26.789  34.730  54.424  1.00  0.00           C
ATOM    327  O   THR    21      27.843  35.009  53.990  1.00  0.00           O
ATOM    328  N   PHE    22      26.599  34.271  55.667  1.00  0.00           N
ATOM    329  H   PHE    22      25.667  33.973  55.915  1.00  0.00           H
ATOM    330  CA  PHE    22      27.735  33.915  56.521  1.00  0.00           C
ATOM    331  HA  PHE    22      28.482  34.703  56.422  1.00  0.00           H
ATOM    332  CB  PHE    22      27.381  33.781  58.044  1.00  0.00           C
ATOM    333  HB2 PHE    22      26.769  34.648  58.286  1.00  0.00           H
ATOM    334  HB3 PHE    22      26.656  32.983  58.203  1.00  0.00           H
ATOM    335  CG  PHE    22      28.525  33.518  58.925  1.00  0.00           C
ATOM    336  CD1 PHE    22      29.519  34.472  59.011  1.00  0.00           C
ATOM    337  HD1 PHE    22      29.393  35.449  58.567  1.00  0.00           H
ATOM    338  CE1 PHE    22      30.593  34.184  59.821  1.00  0.00           C
ATOM    339  HE1 PHE    22      31.373  34.929  59.886  1.00  0.00           H
ATOM    340  CZ  PHE    22      30.762  32.955  60.476  1.00  0.00           C
ATOM    341  HZ  PHE    22      31.630  32.816  61.104  1.00  0.00           H
ATOM    342  CE2 PHE    22      29.778  31.976  60.289  1.00  0.00           C
ATOM    343  HE2 PHE    22      29.772  31.021  60.792  1.00  0.00           H
ATOM    344  CD2 PHE    22      28.624  32.258  59.567  1.00  0.00           C
ATOM    345  HD2 PHE    22      27.852  31.518  59.419  1.00  0.00           H
ATOM    346  C   PHE    22      28.366  32.633  56.087  1.00  0.00           C
ATOM    347  O   PHE    22      27.740  31.654  55.781  1.00  0.00           O
ATOM    348  N   TYR    23      29.695  32.540  56.077  1.00  0.00           N
ATOM    349  H   TYR    23      30.196  33.413  56.161  1.00  0.00           H
ATOM    350  CA  TYR    23      30.497  31.315  55.719  1.00  0.00           C
ATOM    351  HA  TYR    23      29.878  30.457  55.983  1.00  0.00           H
ATOM    352  CB  TYR    23      30.833  31.352  54.163  1.00  0.00           C
ATOM    353  HB2 TYR    23      30.008  31.779  53.594  1.00  0.00           H
ATOM    354  HB3 TYR    23      31.698  32.005  54.038  1.00  0.00           H
ATOM    355  CG  TYR    23      31.017  29.954  53.651  1.00  0.00           C
ATOM    356  CD1 TYR    23      30.077  28.910  53.810  1.00  0.00           C
ATOM    357  HD1 TYR    23      29.113  29.170  54.221  1.00  0.00           H
ATOM    358  CE1 TYR    23      30.265  27.592  53.339  1.00  0.00           C
ATOM    359  HE1 TYR    23      29.469  26.874  53.473  1.00  0.00           H
ATOM    360  CZ  TYR    23      31.522  27.284  52.760  1.00  0.00           C
ATOM    361  OH  TYR    23      31.739  26.083  52.264  1.00  0.00           O
ATOM    362  HH  TYR    23      30.923  25.581  52.192  1.00  0.00           H
ATOM    363  CE2 TYR    23      32.434  28.373  52.516  1.00  0.00           C
ATOM    364  HE2 TYR    23      33.374  28.017  52.118  1.00  0.00           H
ATOM    365  CD2 TYR    23      32.223  29.672  53.024  1.00  0.00           C
ATOM    366  HD2 TYR    23      33.077  30.334  53.030  1.00  0.00           H
ATOM    367  C   TYR    23      31.804  31.331  56.535  1.00  0.00           C
ATOM    368  O   TYR    23      32.602  32.264  56.431  1.00  0.00           O
ATOM    369  N   SER    24      32.082  30.317  57.430  1.00  0.00           N
ATOM    370  H   SER    24      31.504  29.488  57.454  1.00  0.00           H
ATOM    371  CA  SER    24      33.387  30.220  58.167  1.00  0.00           C
ATOM    372  HA  SER    24      33.602  31.254  58.439  1.00  0.00           H
ATOM    373  CB  SER    24      33.040  29.229  59.262  1.00  0.00           C
ATOM    374  HB2 SER    24      32.286  29.702  59.891  1.00  0.00           H
ATOM    375  HB3 SER    24      32.465  28.378  58.896  1.00  0.00           H
ATOM    376  OG  SER    24      34.107  29.073  60.113  1.00  0.00           O
ATOM    377  HG  SER    24      34.478  28.231  59.839  1.00  0.00           H
ATOM    378  C   SER    24      34.587  29.825  57.239  1.00  0.00           C
ATOM    379  O   SER    24      35.589  30.540  57.177  1.00  0.00           O
ATOM    380  N   ASN    25      34.488  28.715  56.549  1.00  0.00           N
ATOM    381  H   ASN    25      33.590  28.261  56.465  1.00  0.00           H
ATOM    382  CA  ASN    25      35.611  28.203  55.748  1.00  0.00           C
ATOM    383  HA  ASN    25      36.481  28.245  56.403  1.00  0.00           H
ATOM    384  CB  ASN    25      35.467  26.693  55.610  1.00  0.00           C
ATOM    385  HB2 ASN    25      35.077  26.234  56.518  1.00  0.00           H
ATOM    386  HB3 ASN    25      34.737  26.467  54.833  1.00  0.00           H
ATOM    387  CG  ASN    25      36.770  25.959  55.391  1.00  0.00           C
ATOM    388  OD1 ASN    25      37.513  25.669  56.289  1.00  0.00           O
ATOM    389  ND2 ASN    25      37.081  25.727  54.153  1.00  0.00           N
ATOM    390 HD21 ASN    25      36.506  26.104  53.413  1.00  0.00           H
ATOM    391 HD22 ASN    25      37.875  25.134  53.952  1.00  0.00           H
ATOM    392  C   ASN    25      35.971  28.949  54.412  1.00  0.00           C
ATOM    393  O   ASN    25      35.959  28.342  53.313  1.00  0.00           O
ATOM    394  N   LYS    26      36.053  30.325  54.356  1.00  0.00           N
ATOM    395  H   LYS    26      35.989  30.769  55.262  1.00  0.00           H
ATOM    396  CA  LYS    26      36.262  31.224  53.191  1.00  0.00           C
ATOM    397  HA  LYS    26      35.466  31.220  52.447  1.00  0.00           H
ATOM    398  CB  LYS    26      36.503  32.707  53.664  1.00  0.00           C
ATOM    399  HB2 LYS    26      37.343  32.708  54.356  1.00  0.00           H
ATOM    400  HB3 LYS    26      36.744  33.402  52.859  1.00  0.00           H
ATOM    401  CG  LYS    26      35.286  33.340  54.285  1.00  0.00           C
ATOM    402  HG2 LYS    26      34.619  33.440  53.430  1.00  0.00           H
ATOM    403  HG3 LYS    26      34.940  32.692  55.090  1.00  0.00           H
ATOM    404  CD  LYS    26      35.600  34.692  54.932  1.00  0.00           C
ATOM    405  HD2 LYS    26      36.320  34.566  55.740  1.00  0.00           H
ATOM    406  HD3 LYS    26      36.095  35.424  54.295  1.00  0.00           H
ATOM    407  CE  LYS    26      34.278  35.460  55.384  1.00  0.00           C
ATOM    408  HE2 LYS    26      34.498  36.519  55.524  1.00  0.00           H
ATOM    409  HE3 LYS    26      33.604  35.431  54.528  1.00  0.00           H
ATOM    410  NZ  LYS    26      33.577  34.728  56.496  1.00  0.00           N
ATOM    411  HZ1 LYS    26      33.037  33.932  56.189  1.00  0.00           H
ATOM    412  HZ2 LYS    26      32.824  35.340  56.779  1.00  0.00           H
ATOM    413  HZ3 LYS    26      34.191  34.525  57.272  1.00  0.00           H
ATOM    414  C   LYS    26      37.476  30.856  52.311  1.00  0.00           C
ATOM    415  O   LYS    26      37.562  31.248  51.132  1.00  0.00           O
ATOM    416  N   GLU    27      38.425  30.152  52.867  1.00  0.00           N
ATOM    417  H   GLU    27      38.349  29.700  53.767  1.00  0.00           H
ATOM    418  CA  GLU    27      39.619  29.782  52.130  1.00  0.00           C
ATOM    419  HA  GLU    27      40.036  30.669  51.651  1.00  0.00           H
ATOM    420  CB  GLU    27      40.656  29.258  53.058  1.00  0.00           C
ATOM    421  HB2 GLU    27      41.531  29.206  52.410  1.00  0.00           H
ATOM    422  HB3 GLU    27      40.903  30.048  53.768  1.00  0.00           H
ATOM    423  CG  GLU    27      40.487  27.894  53.834  1.00  0.00           C
ATOM    424  HG2 GLU    27      39.413  27.773  53.968  1.00  0.00           H
ATOM    425  HG3 GLU    27      40.876  27.097  53.199  1.00  0.00           H
ATOM    426  CD  GLU    27      41.143  27.740  55.208  1.00  0.00           C
ATOM    427  OE1 GLU    27      41.920  26.727  55.290  1.00  0.00           O
ATOM    428  OE2 GLU    27      40.706  28.373  56.181  1.00  0.00           O
ATOM    429  C   GLU    27      39.386  28.787  50.979  1.00  0.00           C
ATOM    430  O   GLU    27      40.273  28.543  50.186  1.00  0.00           O
ATOM    431  N   ILE    28      38.169  28.279  50.767  1.00  0.00           N
ATOM    432  H   ILE    28      37.430  28.509  51.416  1.00  0.00           H
ATOM    433  CA  ILE    28      37.834  27.467  49.589  1.00  0.00           C
ATOM    434  HA  ILE    28      38.456  26.573  49.527  1.00  0.00           H
ATOM    435  CB  ILE    28      36.332  26.937  49.649  1.00  0.00           C
ATOM    436  HB  ILE    28      36.099  26.358  48.755  1.00  0.00           H
ATOM    437  CG2 ILE    28      36.120  25.853  50.791  1.00  0.00           C
ATOM    438 HG21 ILE    28      36.913  25.112  50.896  1.00  0.00           H
ATOM    439 HG22 ILE    28      35.257  25.268  50.475  1.00  0.00           H
ATOM    440 HG23 ILE    28      35.942  26.270  51.783  1.00  0.00           H
ATOM    441  CG1 ILE    28      35.350  28.132  49.662  1.00  0.00           C
ATOM    442 HG12 ILE    28      35.376  28.563  50.662  1.00  0.00           H
ATOM    443 HG13 ILE    28      35.703  28.879  48.951  1.00  0.00           H
ATOM    444  CD1 ILE    28      33.972  27.657  49.265  1.00  0.00           C
ATOM    445 HD11 ILE    28      33.632  27.007  50.070  1.00  0.00           H
ATOM    446 HD12 ILE    28      34.084  27.118  48.324  1.00  0.00           H
ATOM    447 HD13 ILE    28      33.297  28.502  49.124  1.00  0.00           H
ATOM    448  C   ILE    28      38.117  28.285  48.262  1.00  0.00           C
ATOM    449  O   ILE    28      38.098  27.704  47.186  1.00  0.00           O
ATOM    450  N   PHE    29      38.243  29.660  48.244  1.00  0.00           N
ATOM    451  H   PHE    29      38.169  30.176  49.109  1.00  0.00           H
ATOM    452  CA  PHE    29      38.297  30.459  46.993  1.00  0.00           C
ATOM    453  HA  PHE    29      37.360  30.321  46.454  1.00  0.00           H
ATOM    454  CB  PHE    29      38.441  31.956  47.379  1.00  0.00           C
ATOM    455  HB2 PHE    29      38.225  32.554  46.495  1.00  0.00           H
ATOM    456  HB3 PHE    29      37.628  32.119  48.087  1.00  0.00           H
ATOM    457  CG  PHE    29      39.824  32.341  47.955  1.00  0.00           C
ATOM    458  CD1 PHE    29      40.259  31.919  49.227  1.00  0.00           C
ATOM    459  HD1 PHE    29      39.610  31.324  49.853  1.00  0.00           H
ATOM    460  CE1 PHE    29      41.474  32.280  49.761  1.00  0.00           C
ATOM    461  HE1 PHE    29      41.796  31.953  50.739  1.00  0.00           H
ATOM    462  CZ  PHE    29      42.347  33.060  49.051  1.00  0.00           C
ATOM    463  HZ  PHE    29      43.311  33.265  49.494  1.00  0.00           H
ATOM    464  CE2 PHE    29      41.955  33.584  47.857  1.00  0.00           C
ATOM    465  HE2 PHE    29      42.643  34.298  47.428  1.00  0.00           H
ATOM    466  CD2 PHE    29      40.716  33.237  47.292  1.00  0.00           C
ATOM    467  HD2 PHE    29      40.419  33.715  46.370  1.00  0.00           H
ATOM    468  C   PHE    29      39.472  30.133  46.066  1.00  0.00           C
ATOM    469  O   PHE    29      39.330  30.267  44.840  1.00  0.00           O
ATOM    470  N   LEU    30      40.522  29.488  46.616  1.00  0.00           N
ATOM    471  H   LEU    30      40.499  29.167  47.572  1.00  0.00           H
ATOM    472  CA  LEU    30      41.682  29.054  45.813  1.00  0.00           C
ATOM    473  HA  LEU    30      41.925  29.901  45.173  1.00  0.00           H
ATOM    474  CB  LEU    30      42.845  28.753  46.759  1.00  0.00           C
ATOM    475  HB2 LEU    30      42.557  28.015  47.508  1.00  0.00           H
ATOM    476  HB3 LEU    30      43.683  28.381  46.170  1.00  0.00           H
ATOM    477  CG  LEU    30      43.427  30.008  47.437  1.00  0.00           C
ATOM    478  HG  LEU    30      42.645  30.510  48.006  1.00  0.00           H
ATOM    479  CD1 LEU    30      44.600  29.782  48.383  1.00  0.00           C
ATOM    480 HD11 LEU    30      45.441  29.515  47.744  1.00  0.00           H
ATOM    481 HD12 LEU    30      44.241  28.934  48.966  1.00  0.00           H
ATOM    482 HD13 LEU    30      44.848  30.678  48.952  1.00  0.00           H
ATOM    483  CD2 LEU    30      43.919  31.109  46.358  1.00  0.00           C
ATOM    484 HD21 LEU    30      44.612  30.633  45.664  1.00  0.00           H
ATOM    485 HD22 LEU    30      43.125  31.643  45.833  1.00  0.00           H
ATOM    486 HD23 LEU    30      44.481  31.877  46.891  1.00  0.00           H
ATOM    487  C   LEU    30      41.275  27.905  44.931  1.00  0.00           C
ATOM    488  O   LEU    30      41.591  27.972  43.730  1.00  0.00           O
ATOM    489  N   ARG    31      40.531  26.989  45.476  1.00  0.00           N
ATOM    490  H   ARG    31      40.300  27.121  46.451  1.00  0.00           H
ATOM    491  CA  ARG    31      40.115  25.799  44.781  1.00  0.00           C
ATOM    492  HA  ARG    31      40.927  25.115  44.533  1.00  0.00           H
ATOM    493  CB  ARG    31      39.259  24.965  45.710  1.00  0.00           C
ATOM    494  HB2 ARG    31      39.640  24.955  46.731  1.00  0.00           H
ATOM    495  HB3 ARG    31      38.231  25.309  45.824  1.00  0.00           H
ATOM    496  CG  ARG    31      39.152  23.494  45.288  1.00  0.00           C
ATOM    497  HG2 ARG    31      38.824  23.323  44.263  1.00  0.00           H
ATOM    498  HG3 ARG    31      40.115  22.989  45.347  1.00  0.00           H
ATOM    499  CD  ARG    31      38.096  22.670  46.125  1.00  0.00           C
ATOM    500  HD2 ARG    31      38.147  21.623  45.826  1.00  0.00           H
ATOM    501  HD3 ARG    31      38.333  22.723  47.187  1.00  0.00           H
ATOM    502  NE  ARG    31      36.765  23.132  45.907  1.00  0.00           N
ATOM    503  HE  ARG    31      36.697  23.616  45.025  1.00  0.00           H
ATOM    504  CZ  ARG    31      35.700  22.771  46.530  1.00  0.00           C
ATOM    505  NH1 ARG    31      35.706  21.949  47.557  1.00  0.00           N
ATOM    506 HH11 ARG    31      36.557  21.467  47.808  1.00  0.00           H
ATOM    507 HH12 ARG    31      34.835  21.601  47.934  1.00  0.00           H
ATOM    508  NH2 ARG    31      34.541  23.110  46.081  1.00  0.00           N
ATOM    509 HH21 ARG    31      34.504  23.845  45.390  1.00  0.00           H
ATOM    510 HH22 ARG    31      33.655  22.835  46.480  1.00  0.00           H
ATOM    511  C   ARG    31      39.432  26.116  43.459  1.00  0.00           C
ATOM    512  O   ARG    31      39.840  25.592  42.449  1.00  0.00           O
ATOM    513  N   GLU    32      38.427  26.981  43.481  1.00  0.00           N
ATOM    514  H   GLU    32      38.339  27.495  44.345  1.00  0.00           H
ATOM    515  CA  GLU    32      37.557  27.176  42.345  1.00  0.00           C
ATOM    516  HA  GLU    32      37.354  26.176  41.960  1.00  0.00           H
ATOM    517  CB  GLU    32      36.165  27.681  42.768  1.00  0.00           C
ATOM    518  HB2 GLU    32      36.215  28.737  43.036  1.00  0.00           H
ATOM    519  HB3 GLU    32      35.469  27.683  41.929  1.00  0.00           H
ATOM    520  CG  GLU    32      35.598  27.074  44.074  1.00  0.00           C
ATOM    521  HG2 GLU    32      36.273  27.158  44.926  1.00  0.00           H
ATOM    522  HG3 GLU    32      34.743  27.680  44.372  1.00  0.00           H
ATOM    523  CD  GLU    32      35.164  25.632  43.904  1.00  0.00           C
ATOM    524  OE1 GLU    32      33.970  25.344  44.290  1.00  0.00           O
ATOM    525  OE2 GLU    32      35.970  24.742  43.668  1.00  0.00           O
ATOM    526  C   GLU    32      38.151  27.931  41.198  1.00  0.00           C
ATOM    527  O   GLU    32      37.956  27.685  39.973  1.00  0.00           O
ATOM    528  N   LEU    33      39.048  28.885  41.560  1.00  0.00           N
ATOM    529  H   LEU    33      39.189  29.173  42.517  1.00  0.00           H
ATOM    530  CA  LEU    33      39.729  29.710  40.582  1.00  0.00           C
ATOM    531  HA  LEU    33      38.925  29.957  39.888  1.00  0.00           H
ATOM    532  CB  LEU    33      40.206  30.956  41.236  1.00  0.00           C
ATOM    533  HB2 LEU    33      40.667  30.731  42.197  1.00  0.00           H
ATOM    534  HB3 LEU    33      40.963  31.370  40.571  1.00  0.00           H
ATOM    535  CG  LEU    33      39.044  31.908  41.513  1.00  0.00           C
ATOM    536  HG  LEU    33      38.140  31.339  41.732  1.00  0.00           H
ATOM    537  CD1 LEU    33      39.401  32.894  42.624  1.00  0.00           C
ATOM    538 HD11 LEU    33      39.123  32.447  43.578  1.00  0.00           H
ATOM    539 HD12 LEU    33      38.841  33.819  42.484  1.00  0.00           H
ATOM    540 HD13 LEU    33      40.447  33.197  42.594  1.00  0.00           H
ATOM    541  CD2 LEU    33      38.787  32.843  40.283  1.00  0.00           C
ATOM    542 HD21 LEU    33      38.042  33.602  40.522  1.00  0.00           H
ATOM    543 HD22 LEU    33      39.710  33.375  40.049  1.00  0.00           H
ATOM    544 HD23 LEU    33      38.510  32.171  39.471  1.00  0.00           H
ATOM    545  C   LEU    33      40.968  29.049  39.942  1.00  0.00           C
ATOM    546  O   LEU    33      41.200  29.111  38.754  1.00  0.00           O
ATOM    547  N   ILE    34      41.660  28.230  40.719  1.00  0.00           N
ATOM    548  H   ILE    34      41.351  28.123  41.674  1.00  0.00           H
ATOM    549  CA  ILE    34      42.746  27.486  40.226  1.00  0.00           C
ATOM    550  HA  ILE    34      43.411  28.132  39.653  1.00  0.00           H
ATOM    551  CB  ILE    34      43.582  26.888  41.367  1.00  0.00           C
ATOM    552  HB  ILE    34      42.882  26.562  42.137  1.00  0.00           H
ATOM    553  CG2 ILE    34      44.463  25.671  40.938  1.00  0.00           C
ATOM    554 HG21 ILE    34      43.767  24.940  40.526  1.00  0.00           H
ATOM    555 HG22 ILE    34      44.997  25.209  41.768  1.00  0.00           H
ATOM    556 HG23 ILE    34      45.148  26.011  40.162  1.00  0.00           H
ATOM    557  CG1 ILE    34      44.432  27.978  41.943  1.00  0.00           C
ATOM    558 HG12 ILE    34      45.289  28.066  41.275  1.00  0.00           H
ATOM    559 HG13 ILE    34      43.856  28.902  41.990  1.00  0.00           H
ATOM    560  CD1 ILE    34      44.959  27.763  43.337  1.00  0.00           C
ATOM    561 HD11 ILE    34      44.174  27.581  44.072  1.00  0.00           H
ATOM    562 HD12 ILE    34      45.698  28.498  43.654  1.00  0.00           H
ATOM    563 HD13 ILE    34      45.570  26.860  43.374  1.00  0.00           H
ATOM    564  C   ILE    34      42.228  26.441  39.259  1.00  0.00           C
ATOM    565  O   ILE    34      42.911  26.137  38.279  1.00  0.00           O
ATOM    566  N   SER    35      41.090  25.861  39.496  1.00  0.00           N
ATOM    567  H   SER    35      40.574  26.291  40.250  1.00  0.00           H
ATOM    568  CA  SER    35      40.255  25.115  38.568  1.00  0.00           C
ATOM    569  HA  SER    35      40.927  24.332  38.216  1.00  0.00           H
ATOM    570  CB  SER    35      39.124  24.427  39.398  1.00  0.00           C
ATOM    571  HB2 SER    35      39.625  23.679  40.011  1.00  0.00           H
ATOM    572  HB3 SER    35      38.494  25.085  39.996  1.00  0.00           H
ATOM    573  OG  SER    35      38.318  23.692  38.500  1.00  0.00           O
ATOM    574  HG  SER    35      37.518  23.482  38.988  1.00  0.00           H
ATOM    575  C   SER    35      39.772  25.856  37.350  1.00  0.00           C
ATOM    576  O   SER    35      39.880  25.408  36.235  1.00  0.00           O
ATOM    577  N   ASN    36      39.175  27.045  37.492  1.00  0.00           N
ATOM    578  H   ASN    36      38.779  27.381  38.359  1.00  0.00           H
ATOM    579  CA  ASN    36      38.820  27.873  36.300  1.00  0.00           C
ATOM    580  HA  ASN    36      38.029  27.465  35.672  1.00  0.00           H
ATOM    581  CB  ASN    36      38.113  29.152  36.770  1.00  0.00           C
ATOM    582  HB2 ASN    36      37.338  28.963  37.513  1.00  0.00           H
ATOM    583  HB3 ASN    36      38.869  29.822  37.180  1.00  0.00           H
ATOM    584  CG  ASN    36      37.397  29.756  35.621  1.00  0.00           C
ATOM    585  OD1 ASN    36      36.459  29.308  35.052  1.00  0.00           O
ATOM    586  ND2 ASN    36      37.585  31.030  35.497  1.00  0.00           N
ATOM    587 HD21 ASN    36      38.342  31.533  35.937  1.00  0.00           H
ATOM    588 HD22 ASN    36      37.105  31.389  34.684  1.00  0.00           H
ATOM    589  C   ASN    36      39.950  28.203  35.426  1.00  0.00           C
ATOM    590  O   ASN    36      39.947  28.101  34.243  1.00  0.00           O
ATOM    591  N   SER    37      41.104  28.496  36.015  1.00  0.00           N
ATOM    592  H   SER    37      41.083  28.664  37.012  1.00  0.00           H
ATOM    593  CA  SER    37      42.381  28.629  35.343  1.00  0.00           C
ATOM    594  HA  SER    37      42.247  29.312  34.504  1.00  0.00           H
ATOM    595  CB  SER    37      43.414  29.223  36.293  1.00  0.00           C
ATOM    596  HB2 SER    37      43.369  28.793  37.295  1.00  0.00           H
ATOM    597  HB3 SER    37      44.443  29.124  35.947  1.00  0.00           H
ATOM    598  OG  SER    37      43.267  30.568  36.429  1.00  0.00           O
ATOM    599  HG  SER    37      43.613  30.978  35.633  1.00  0.00           H
ATOM    600  C   SER    37      42.938  27.335  34.697  1.00  0.00           C
ATOM    601  O   SER    37      43.546  27.380  33.641  1.00  0.00           O
ATOM    602  N   SER    38      42.677  26.194  35.383  1.00  0.00           N
ATOM    603  H   SER    38      42.318  26.296  36.321  1.00  0.00           H
ATOM    604  CA  SER    38      42.998  24.869  34.803  1.00  0.00           C
ATOM    605  HA  SER    38      44.010  24.950  34.403  1.00  0.00           H
ATOM    606  CB  SER    38      42.885  23.749  35.856  1.00  0.00           C
ATOM    607  HB2 SER    38      43.571  24.048  36.648  1.00  0.00           H
ATOM    608  HB3 SER    38      41.883  23.664  36.279  1.00  0.00           H
ATOM    609  OG  SER    38      43.293  22.487  35.504  1.00  0.00           O
ATOM    610  HG  SER    38      42.867  22.239  34.680  1.00  0.00           H
ATOM    611  C   SER    38      42.211  24.615  33.509  1.00  0.00           C
ATOM    612  O   SER    38      42.790  24.321  32.457  1.00  0.00           O
ATOM    613  N   ASP    39      40.912  24.949  33.624  1.00  0.00           N
ATOM    614  H   ASP    39      40.628  25.116  34.579  1.00  0.00           H
ATOM    615  CA  ASP    39      40.023  24.892  32.464  1.00  0.00           C
ATOM    616  HA  ASP    39      40.264  23.987  31.907  1.00  0.00           H
ATOM    617  CB  ASP    39      38.563  24.864  32.980  1.00  0.00           C
ATOM    618  HB2 ASP    39      38.385  25.680  33.679  1.00  0.00           H
ATOM    619  HB3 ASP    39      37.869  24.974  32.146  1.00  0.00           H
ATOM    620  CG  ASP    39      38.207  23.518  33.664  1.00  0.00           C
ATOM    621  OD1 ASP    39      39.070  22.609  33.873  1.00  0.00           O
ATOM    622  OD2 ASP    39      37.023  23.269  33.820  1.00  0.00           O
ATOM    623  C   ASP    39      40.423  25.876  31.365  1.00  0.00           C
ATOM    624  O   ASP    39      40.227  25.567  30.196  1.00  0.00           O
ATOM    625  N   ALA    40      41.204  26.906  31.721  1.00  0.00           N
ATOM    626  H   ALA    40      41.330  27.141  32.695  1.00  0.00           H
ATOM    627  CA  ALA    40      41.793  27.856  30.836  1.00  0.00           C
ATOM    628  HA  ALA    40      41.083  28.074  30.039  1.00  0.00           H
ATOM    629  CB  ALA    40      42.174  29.219  31.425  1.00  0.00           C
ATOM    630  HB1 ALA    40      41.373  29.526  32.099  1.00  0.00           H
ATOM    631  HB2 ALA    40      42.117  29.987  30.653  1.00  0.00           H
ATOM    632  HB3 ALA    40      43.079  29.142  32.028  1.00  0.00           H
ATOM    633  C   ALA    40      43.021  27.189  30.046  1.00  0.00           C
ATOM    634  O   ALA    40      43.170  27.486  28.854  1.00  0.00           O
ATOM    635  N   LEU    41      43.919  26.403  30.630  1.00  0.00           N
ATOM    636  H   LEU    41      43.737  26.370  31.623  1.00  0.00           H
ATOM    637  CA  LEU    41      45.071  25.659  29.955  1.00  0.00           C
ATOM    638  HA  LEU    41      45.677  26.354  29.375  1.00  0.00           H
ATOM    639  CB  LEU    41      45.991  25.076  31.091  1.00  0.00           C
ATOM    640  HB2 LEU    41      45.485  24.173  31.436  1.00  0.00           H
ATOM    641  HB3 LEU    41      46.849  24.734  30.512  1.00  0.00           H
ATOM    642  CG  LEU    41      46.467  26.045  32.160  1.00  0.00           C
ATOM    643  HG  LEU    41      45.643  26.567  32.649  1.00  0.00           H
ATOM    644  CD1 LEU    41      47.305  25.361  33.270  1.00  0.00           C
ATOM    645 HD11 LEU    41      48.104  24.850  32.729  1.00  0.00           H
ATOM    646 HD12 LEU    41      46.645  24.785  33.917  1.00  0.00           H
ATOM    647 HD13 LEU    41      47.771  26.206  33.776  1.00  0.00           H
ATOM    648  CD2 LEU    41      47.351  27.042  31.380  1.00  0.00           C
ATOM    649 HD21 LEU    41      48.099  26.520  30.783  1.00  0.00           H
ATOM    650 HD22 LEU    41      46.655  27.550  30.713  1.00  0.00           H
ATOM    651 HD23 LEU    41      47.713  27.721  32.152  1.00  0.00           H
ATOM    652  C   LEU    41      44.503  24.542  29.089  1.00  0.00           C
ATOM    653  O   LEU    41      44.935  24.348  27.982  1.00  0.00           O
ATOM    654  N   ASP    42      43.454  23.892  29.592  1.00  0.00           N
ATOM    655  H   ASP    42      43.305  24.067  30.576  1.00  0.00           H
ATOM    656  CA  ASP    42      42.755  22.826  28.862  1.00  0.00           C
ATOM    657  HA  ASP    42      43.449  22.007  28.675  1.00  0.00           H
ATOM    658  CB  ASP    42      41.535  22.258  29.640  1.00  0.00           C
ATOM    659  HB2 ASP    42      41.168  23.017  30.331  1.00  0.00           H
ATOM    660  HB3 ASP    42      40.738  22.010  28.939  1.00  0.00           H
ATOM    661  CG  ASP    42      41.820  21.015  30.420  1.00  0.00           C
ATOM    662  OD1 ASP    42      42.951  20.542  30.361  1.00  0.00           O
ATOM    663  OD2 ASP    42      40.897  20.493  31.077  1.00  0.00           O
ATOM    664  C   ASP    42      42.382  23.350  27.435  1.00  0.00           C
ATOM    665  O   ASP    42      42.502  22.592  26.449  1.00  0.00           O
ATOM    666  N   LYS    43      41.800  24.580  27.321  1.00  0.00           N
ATOM    667  H   LYS    43      41.627  25.088  28.177  1.00  0.00           H
ATOM    668  CA  LYS    43      41.265  25.201  26.068  1.00  0.00           C
ATOM    669  HA  LYS    43      40.567  24.481  25.641  1.00  0.00           H
ATOM    670  CB  LYS    43      40.476  26.442  26.499  1.00  0.00           C
ATOM    671  HB2 LYS    43      41.165  27.048  27.086  1.00  0.00           H
ATOM    672  HB3 LYS    43      40.294  27.042  25.608  1.00  0.00           H
ATOM    673  CG  LYS    43      39.075  26.293  27.093  1.00  0.00           C
ATOM    674  HG2 LYS    43      38.420  26.002  26.271  1.00  0.00           H
ATOM    675  HG3 LYS    43      39.171  25.535  27.870  1.00  0.00           H
ATOM    676  CD  LYS    43      38.589  27.589  27.799  1.00  0.00           C
ATOM    677  HD2 LYS    43      39.331  27.954  28.509  1.00  0.00           H
ATOM    678  HD3 LYS    43      38.477  28.473  27.172  1.00  0.00           H
ATOM    679  CE  LYS    43      37.266  27.404  28.601  1.00  0.00           C
ATOM    680  HE2 LYS    43      36.885  28.370  28.934  1.00  0.00           H
ATOM    681  HE3 LYS    43      36.510  26.926  27.977  1.00  0.00           H
ATOM    682  NZ  LYS    43      37.301  26.379  29.666  1.00  0.00           N
ATOM    683  HZ1 LYS    43      36.346  26.161  29.908  1.00  0.00           H
ATOM    684  HZ2 LYS    43      37.758  26.656  30.523  1.00  0.00           H
ATOM    685  HZ3 LYS    43      37.782  25.519  29.442  1.00  0.00           H
ATOM    686  C   LYS    43      42.379  25.386  25.068  1.00  0.00           C
ATOM    687  O   LYS    43      42.271  24.814  23.984  1.00  0.00           O
ATOM    688  N   ILE    44      43.391  26.172  25.472  1.00  0.00           N
ATOM    689  H   ILE    44      43.340  26.702  26.332  1.00  0.00           H
ATOM    690  CA  ILE    44      44.572  26.340  24.573  1.00  0.00           C
ATOM    691  HA  ILE    44      44.241  26.738  23.614  1.00  0.00           H
ATOM    692  CB  ILE    44      45.526  27.463  25.145  1.00  0.00           C
ATOM    693  HB  ILE    44      44.899  28.313  25.415  1.00  0.00           H
ATOM    694  CG2 ILE    44      46.245  26.890  26.369  1.00  0.00           C
ATOM    695 HG21 ILE    44      46.806  27.610  26.965  1.00  0.00           H
ATOM    696 HG22 ILE    44      46.892  26.040  26.155  1.00  0.00           H
ATOM    697 HG23 ILE    44      45.480  26.446  27.007  1.00  0.00           H
ATOM    698  CG1 ILE    44      46.658  27.873  24.257  1.00  0.00           C
ATOM    699 HG12 ILE    44      47.267  28.654  24.711  1.00  0.00           H
ATOM    700 HG13 ILE    44      47.355  27.072  24.012  1.00  0.00           H
ATOM    701  CD1 ILE    44      46.105  28.439  22.959  1.00  0.00           C
ATOM    702 HD11 ILE    44      47.030  28.712  22.452  1.00  0.00           H
ATOM    703 HD12 ILE    44      45.530  29.331  23.211  1.00  0.00           H
ATOM    704 HD13 ILE    44      45.544  27.777  22.298  1.00  0.00           H
ATOM    705  C   ILE    44      45.244  25.027  24.257  1.00  0.00           C
ATOM    706  O   ILE    44      45.870  24.885  23.180  1.00  0.00           O
ATOM    707  N   ARG    45      45.198  24.096  25.189  1.00  0.00           N
ATOM    708  H   ARG    45      44.629  24.264  26.005  1.00  0.00           H
ATOM    709  CA  ARG    45      45.792  22.768  24.969  1.00  0.00           C
ATOM    710  HA  ARG    45      46.825  22.786  24.622  1.00  0.00           H
ATOM    711  CB  ARG    45      45.849  22.006  26.307  1.00  0.00           C
ATOM    712  HB2 ARG    45      46.581  22.481  26.962  1.00  0.00           H
ATOM    713  HB3 ARG    45      44.858  21.848  26.734  1.00  0.00           H
ATOM    714  CG  ARG    45      46.401  20.590  26.120  1.00  0.00           C
ATOM    715  HG2 ARG    45      45.628  20.006  25.622  1.00  0.00           H
ATOM    716  HG3 ARG    45      47.329  20.656  25.552  1.00  0.00           H
ATOM    717  CD  ARG    45      46.702  19.981  27.527  1.00  0.00           C
ATOM    718  HD2 ARG    45      47.302  19.085  27.371  1.00  0.00           H
ATOM    719  HD3 ARG    45      47.187  20.768  28.106  1.00  0.00           H
ATOM    720  NE  ARG    45      45.431  19.624  28.121  1.00  0.00           N
ATOM    721  HE  ARG    45      44.767  20.326  28.420  1.00  0.00           H
ATOM    722  CZ  ARG    45      45.148  18.400  28.563  1.00  0.00           C
ATOM    723  NH1 ARG    45      45.936  17.395  28.588  1.00  0.00           N
ATOM    724 HH11 ARG    45      46.777  17.328  28.032  1.00  0.00           H
ATOM    725 HH12 ARG    45      45.588  16.619  29.133  1.00  0.00           H
ATOM    726  NH2 ARG    45      44.045  18.321  29.253  1.00  0.00           N
ATOM    727 HH21 ARG    45      43.464  19.136  29.392  1.00  0.00           H
ATOM    728 HH22 ARG    45      43.681  17.406  29.479  1.00  0.00           H
ATOM    729  C   ARG    45      45.204  21.934  23.881  1.00  0.00           C
ATOM    730  O   ARG    45      45.973  21.396  23.010  1.00  0.00           O
ATOM    731  N   TYR    46      43.858  21.893  23.859  1.00  0.00           N
ATOM    732  H   TYR    46      43.320  22.422  24.530  1.00  0.00           H
ATOM    733  CA  TYR    46      43.050  21.249  22.816  1.00  0.00           C
ATOM    734  HA  TYR    46      43.542  20.301  22.601  1.00  0.00           H
ATOM    735  CB  TYR    46      41.681  21.030  23.439  1.00  0.00           C
ATOM    736  HB2 TYR    46      41.818  20.418  24.330  1.00  0.00           H
ATOM    737  HB3 TYR    46      41.303  22.003  23.755  1.00  0.00           H
ATOM    738  CG  TYR    46      40.755  20.298  22.441  1.00  0.00           C
ATOM    739  CD1 TYR    46      40.989  18.938  22.015  1.00  0.00           C
ATOM    740  HD1 TYR    46      41.816  18.401  22.457  1.00  0.00           H
ATOM    741  CE1 TYR    46      40.218  18.395  20.996  1.00  0.00           C
ATOM    742  HE1 TYR    46      40.356  17.371  20.681  1.00  0.00           H
ATOM    743  CZ  TYR    46      39.122  19.059  20.506  1.00  0.00           C
ATOM    744  OH  TYR    46      38.351  18.427  19.640  1.00  0.00           O
ATOM    745  HH  TYR    46      38.438  17.472  19.589  1.00  0.00           H
ATOM    746  CE2 TYR    46      38.802  20.334  21.051  1.00  0.00           C
ATOM    747  HE2 TYR    46      37.848  20.787  20.828  1.00  0.00           H
ATOM    748  CD2 TYR    46      39.624  21.007  21.947  1.00  0.00           C
ATOM    749  HD2 TYR    46      39.434  22.034  22.226  1.00  0.00           H
ATOM    750  C   TYR    46      43.002  22.049  21.564  1.00  0.00           C
ATOM    751  O   TYR    46      42.853  21.461  20.485  1.00  0.00           O
ATOM    752  N   GLU    47      43.174  23.405  21.547  1.00  0.00           N
ATOM    753  H   GLU    47      43.020  23.994  22.353  1.00  0.00           H
ATOM    754  CA  GLU    47      43.286  24.166  20.340  1.00  0.00           C
ATOM    755  HA  GLU    47      42.482  23.824  19.688  1.00  0.00           H
ATOM    756  CB  GLU    47      42.889  25.582  20.671  1.00  0.00           C
ATOM    757  HB2 GLU    47      41.913  25.627  21.154  1.00  0.00           H
ATOM    758  HB3 GLU    47      43.465  25.986  21.503  1.00  0.00           H
ATOM    759  CG  GLU    47      42.958  26.534  19.535  1.00  0.00           C
ATOM    760  HG2 GLU    47      42.679  27.546  19.827  1.00  0.00           H
ATOM    761  HG3 GLU    47      44.009  26.711  19.311  1.00  0.00           H
ATOM    762  CD  GLU    47      42.247  26.043  18.235  1.00  0.00           C
ATOM    763  OE1 GLU    47      42.669  26.658  17.230  1.00  0.00           O
ATOM    764  OE2 GLU    47      41.229  25.298  18.242  1.00  0.00           O
ATOM    765  C   GLU    47      44.744  23.944  19.715  1.00  0.00           C
ATOM    766  O   GLU    47      44.909  23.801  18.495  1.00  0.00           O
ATOM    767  N   SER    48      45.710  23.960  20.610  1.00  0.00           N
ATOM    768  H   SER    48      45.573  24.219  21.577  1.00  0.00           H
ATOM    769  CA  SER    48      47.104  23.742  20.191  1.00  0.00           C
ATOM    770  HA  SER    48      47.268  24.266  19.250  1.00  0.00           H
ATOM    771  CB  SER    48      48.149  24.492  21.107  1.00  0.00           C
ATOM    772  HB2 SER    48      49.087  24.512  20.552  1.00  0.00           H
ATOM    773  HB3 SER    48      47.874  25.543  21.181  1.00  0.00           H
ATOM    774  OG  SER    48      48.156  23.939  22.360  1.00  0.00           O
ATOM    775  HG  SER    48      47.282  24.082  22.732  1.00  0.00           H
ATOM    776  C   SER    48      47.544  22.335  19.964  1.00  0.00           C
ATOM    777  O   SER    48      48.614  22.134  19.378  1.00  0.00           O
ATOM    778  N   LEU    49      46.664  21.373  20.358  1.00  0.00           N
ATOM    779  H   LEU    49      45.822  21.603  20.865  1.00  0.00           H
ATOM    780  CA  LEU    49      46.767  19.980  19.781  1.00  0.00           C
ATOM    781  HA  LEU    49      47.680  19.460  20.073  1.00  0.00           H
ATOM    782  CB  LEU    49      45.699  19.221  20.517  1.00  0.00           C
ATOM    783  HB2 LEU    49      46.082  19.108  21.531  1.00  0.00           H
ATOM    784  HB3 LEU    49      44.821  19.839  20.705  1.00  0.00           H
ATOM    785  CG  LEU    49      45.324  17.801  20.094  1.00  0.00           C
ATOM    786  HG  LEU    49      44.950  17.806  19.071  1.00  0.00           H
ATOM    787  CD1 LEU    49      46.551  16.940  20.071  1.00  0.00           C
ATOM    788 HD11 LEU    49      46.301  15.935  19.732  1.00  0.00           H
ATOM    789 HD12 LEU    49      47.004  16.827  21.056  1.00  0.00           H
ATOM    790 HD13 LEU    49      47.332  17.445  19.504  1.00  0.00           H
ATOM    791  CD2 LEU    49      44.313  17.239  21.124  1.00  0.00           C
ATOM    792 HD21 LEU    49      43.735  16.394  20.749  1.00  0.00           H
ATOM    793 HD22 LEU    49      44.867  16.954  22.017  1.00  0.00           H
ATOM    794 HD23 LEU    49      43.526  17.942  21.398  1.00  0.00           H
ATOM    795  C   LEU    49      46.518  20.109  18.256  1.00  0.00           C
ATOM    796  O   LEU    49      47.415  19.860  17.461  1.00  0.00           O
ATOM    797  N   THR    50      45.355  20.635  17.895  1.00  0.00           N
ATOM    798  H   THR    50      44.692  20.817  18.635  1.00  0.00           H
ATOM    799  CA  THR    50      44.821  20.781  16.504  1.00  0.00           C
ATOM    800  HA  THR    50      44.835  19.873  15.902  1.00  0.00           H
ATOM    801  CB  THR    50      43.337  21.305  16.513  1.00  0.00           C
ATOM    802  HB  THR    50      43.230  22.259  17.031  1.00  0.00           H
ATOM    803  CG2 THR    50      42.872  21.485  15.097  1.00  0.00           C
ATOM    804 HG21 THR    50      41.786  21.415  15.037  1.00  0.00           H
ATOM    805 HG22 THR    50      43.317  20.644  14.565  1.00  0.00           H
ATOM    806 HG23 THR    50      43.193  22.485  14.803  1.00  0.00           H
ATOM    807  OG1 THR    50      42.604  20.198  17.046  1.00  0.00           O
ATOM    808  HG1 THR    50      41.887  20.573  17.561  1.00  0.00           H
ATOM    809  C   THR    50      45.855  21.624  15.723  1.00  0.00           C
ATOM    810  O   THR    50      46.066  21.468  14.517  1.00  0.00           O
ATOM    811  N   ASP    51      46.517  22.653  16.331  1.00  0.00           N
ATOM    812  H   ASP    51      46.190  22.799  17.276  1.00  0.00           H
ATOM    813  CA  ASP    51      47.427  23.632  15.682  1.00  0.00           C
ATOM    814  HA  ASP    51      47.886  23.119  14.838  1.00  0.00           H
ATOM    815  CB  ASP    51      46.568  24.833  15.191  1.00  0.00           C
ATOM    816  HB2 ASP    51      45.779  24.532  14.501  1.00  0.00           H
ATOM    817  HB3 ASP    51      46.048  25.258  16.050  1.00  0.00           H
ATOM    818  CG  ASP    51      47.385  25.897  14.455  1.00  0.00           C
ATOM    819  OD1 ASP    51      48.610  25.637  14.135  1.00  0.00           O
ATOM    820  OD2 ASP    51      46.779  26.888  14.078  1.00  0.00           O
ATOM    821  C   ASP    51      48.597  24.172  16.582  1.00  0.00           C
ATOM    822  O   ASP    51      48.424  25.139  17.291  1.00  0.00           O
ATOM    823  N   PRO    52      49.702  23.426  16.615  1.00  0.00           N
ATOM    824  CD  PRO    52      49.975  22.120  15.901  1.00  0.00           C
ATOM    825  HD2 PRO    52      50.250  22.250  14.854  1.00  0.00           H
ATOM    826  HD3 PRO    52      49.138  21.424  15.933  1.00  0.00           H
ATOM    827  CG  PRO    52      51.175  21.520  16.623  1.00  0.00           C
ATOM    828  HG2 PRO    52      51.775  20.820  16.041  1.00  0.00           H
ATOM    829  HG3 PRO    52      50.841  20.953  17.493  1.00  0.00           H
ATOM    830  CB  PRO    52      52.044  22.710  17.090  1.00  0.00           C
ATOM    831  HB2 PRO    52      52.704  23.141  16.336  1.00  0.00           H
ATOM    832  HB3 PRO    52      52.529  22.452  18.030  1.00  0.00           H
ATOM    833  CA  PRO    52      50.925  23.737  17.392  1.00  0.00           C
ATOM    834  HA  PRO    52      50.567  23.475  18.387  1.00  0.00           H
ATOM    835  C   PRO    52      51.394  25.154  17.316  1.00  0.00           C
ATOM    836  O   PRO    52      52.179  25.577  18.122  1.00  0.00           O
ATOM    837  N   SER    53      50.993  25.961  16.294  1.00  0.00           N
ATOM    838  H   SER    53      50.278  25.693  15.632  1.00  0.00           H
ATOM    839  CA  SER    53      51.485  27.333  16.104  1.00  0.00           C
ATOM    840  HA  SER    53      52.564  27.292  16.251  1.00  0.00           H
ATOM    841  CB  SER    53      51.320  27.769  14.703  1.00  0.00           C
ATOM    842  HB2 SER    53      52.015  28.543  14.376  1.00  0.00           H
ATOM    843  HB3 SER    53      51.556  26.977  13.993  1.00  0.00           H
ATOM    844  OG  SER    53      50.000  28.108  14.336  1.00  0.00           O
ATOM    845  HG  SER    53      49.393  27.370  14.235  1.00  0.00           H
ATOM    846  C   SER    53      50.943  28.359  17.086  1.00  0.00           C
ATOM    847  O   SER    53      51.427  29.447  17.376  1.00  0.00           O
ATOM    848  N   LYS    54      49.936  27.925  17.803  1.00  0.00           N
ATOM    849  H   LYS    54      49.661  26.960  17.690  1.00  0.00           H
ATOM    850  CA  LYS    54      49.323  28.650  18.877  1.00  0.00           C
ATOM    851  HA  LYS    54      49.340  29.717  18.649  1.00  0.00           H
ATOM    852  CB  LYS    54      47.772  28.341  18.943  1.00  0.00           C
ATOM    853  HB2 LYS    54      47.601  27.270  19.050  1.00  0.00           H
ATOM    854  HB3 LYS    54      47.236  28.801  19.774  1.00  0.00           H
ATOM    855  CG  LYS    54      47.151  28.809  17.555  1.00  0.00           C
ATOM    856  HG2 LYS    54      47.410  29.860  17.419  1.00  0.00           H
ATOM    857  HG3 LYS    54      47.676  28.218  16.806  1.00  0.00           H
ATOM    858  CD  LYS    54      45.703  28.465  17.550  1.00  0.00           C
ATOM    859  HD2 LYS    54      45.577  27.401  17.349  1.00  0.00           H
ATOM    860  HD3 LYS    54      45.122  28.881  18.374  1.00  0.00           H
ATOM    861  CE  LYS    54      45.144  29.194  16.311  1.00  0.00           C
ATOM    862  HE2 LYS    54      45.507  30.200  16.098  1.00  0.00           H
ATOM    863  HE3 LYS    54      45.406  28.599  15.438  1.00  0.00           H
ATOM    864  NZ  LYS    54      43.640  29.177  16.365  1.00  0.00           N
ATOM    865  HZ1 LYS    54      43.391  29.663  17.215  1.00  0.00           H
ATOM    866  HZ2 LYS    54      43.373  28.206  16.433  1.00  0.00           H
ATOM    867  HZ3 LYS    54      43.110  29.517  15.575  1.00  0.00           H
ATOM    868  C   LYS    54      50.044  28.485  20.250  1.00  0.00           C
ATOM    869  O   LYS    54      49.523  28.796  21.289  1.00  0.00           O
ATOM    870  N   LEU    55      51.218  27.811  20.253  1.00  0.00           N
ATOM    871  H   LEU    55      51.426  27.308  19.402  1.00  0.00           H
ATOM    872  CA  LEU    55      52.198  27.948  21.305  1.00  0.00           C
ATOM    873  HA  LEU    55      51.656  28.301  22.182  1.00  0.00           H
ATOM    874  CB  LEU    55      52.753  26.543  21.625  1.00  0.00           C
ATOM    875  HB2 LEU    55      53.137  26.126  20.694  1.00  0.00           H
ATOM    876  HB3 LEU    55      53.614  26.671  22.282  1.00  0.00           H
ATOM    877  CG  LEU    55      51.715  25.521  22.185  1.00  0.00           C
ATOM    878  HG  LEU    55      51.287  24.930  21.376  1.00  0.00           H
ATOM    879  CD1 LEU    55      52.552  24.431  22.914  1.00  0.00           C
ATOM    880 HD11 LEU    55      53.155  23.901  22.178  1.00  0.00           H
ATOM    881 HD12 LEU    55      51.968  23.615  23.339  1.00  0.00           H
ATOM    882 HD13 LEU    55      53.264  24.872  23.611  1.00  0.00           H
ATOM    883  CD2 LEU    55      50.725  26.144  23.218  1.00  0.00           C
ATOM    884 HD21 LEU    55      50.179  25.289  23.617  1.00  0.00           H
ATOM    885 HD22 LEU    55      51.272  26.566  24.061  1.00  0.00           H
ATOM    886 HD23 LEU    55      49.944  26.714  22.716  1.00  0.00           H
ATOM    887  C   LEU    55      53.332  28.970  20.997  1.00  0.00           C
ATOM    888  O   LEU    55      54.269  29.070  21.813  1.00  0.00           O
ATOM    889  N   ASP    56      53.401  29.715  19.931  1.00  0.00           N
ATOM    890  H   ASP    56      52.590  29.736  19.330  1.00  0.00           H
ATOM    891  CA  ASP    56      54.402  30.748  19.710  1.00  0.00           C
ATOM    892  HA  ASP    56      55.430  30.468  19.941  1.00  0.00           H
ATOM    893  CB  ASP    56      54.430  31.285  18.278  1.00  0.00           C
ATOM    894  HB2 ASP    56      53.416  31.463  17.923  1.00  0.00           H
ATOM    895  HB3 ASP    56      54.910  32.248  18.101  1.00  0.00           H
ATOM    896  CG  ASP    56      55.145  30.344  17.307  1.00  0.00           C
ATOM    897  OD1 ASP    56      55.808  29.363  17.674  1.00  0.00           O
ATOM    898  OD2 ASP    56      54.994  30.585  16.098  1.00  0.00           O
ATOM    899  C   ASP    56      54.200  31.961  20.649  1.00  0.00           C
ATOM    900  O   ASP    56      55.148  32.736  20.846  1.00  0.00           O
ATOM    901  N   SER    57      53.093  32.037  21.410  1.00  0.00           N
ATOM    902  H   SER    57      52.421  31.313  21.202  1.00  0.00           H
ATOM    903  CA  SER    57      52.713  32.972  22.524  1.00  0.00           C
ATOM    904  HA  SER    57      53.377  33.823  22.375  1.00  0.00           H
ATOM    905  CB  SER    57      51.371  33.477  22.238  1.00  0.00           C
ATOM    906  HB2 SER    57      51.135  34.319  22.890  1.00  0.00           H
ATOM    907  HB3 SER    57      51.393  33.733  21.179  1.00  0.00           H
ATOM    908  OG  SER    57      50.581  32.283  22.385  1.00  0.00           O
ATOM    909  HG  SER    57      49.833  32.411  21.797  1.00  0.00           H
ATOM    910  C   SER    57      53.013  32.423  23.896  1.00  0.00           C
ATOM    911  O   SER    57      52.320  32.762  24.891  1.00  0.00           O
ATOM    912  N   GLY    58      53.978  31.516  23.963  1.00  0.00           N
ATOM    913  H   GLY    58      54.234  31.136  23.062  1.00  0.00           H
ATOM    914  CA  GLY    58      54.429  30.782  25.177  1.00  0.00           C
ATOM    915  HA2 GLY    58      55.504  30.883  25.328  1.00  0.00           H
ATOM    916  HA3 GLY    58      54.035  31.155  26.121  1.00  0.00           H
ATOM    917  C   GLY    58      54.173  29.266  25.222  1.00  0.00           C
ATOM    918  O   GLY    58      53.018  28.901  25.179  1.00  0.00           O
ATOM    919  N   LYS    59      55.158  28.417  25.458  1.00  0.00           N
ATOM    920  H   LYS    59      56.111  28.729  25.573  1.00  0.00           H
ATOM    921  CA  LYS    59      54.955  27.003  25.322  1.00  0.00           C
ATOM    922  HA  LYS    59      54.143  26.904  24.602  1.00  0.00           H
ATOM    923  CB  LYS    59      56.187  26.227  24.704  1.00  0.00           C
ATOM    924  HB2 LYS    59      56.101  25.151  24.849  1.00  0.00           H
ATOM    925  HB3 LYS    59      56.227  26.459  23.640  1.00  0.00           H
ATOM    926  CG  LYS    59      57.501  26.747  25.219  1.00  0.00           C
ATOM    927  HG2 LYS    59      57.541  27.835  25.266  1.00  0.00           H
ATOM    928  HG3 LYS    59      57.560  26.521  26.284  1.00  0.00           H
ATOM    929  CD  LYS    59      58.787  26.218  24.498  1.00  0.00           C
ATOM    930  HD2 LYS    59      58.866  26.769  23.561  1.00  0.00           H
ATOM    931  HD3 LYS    59      59.582  26.532  25.174  1.00  0.00           H
ATOM    932  CE  LYS    59      58.764  24.670  24.284  1.00  0.00           C
ATOM    933  HE2 LYS    59      58.923  24.215  25.262  1.00  0.00           H
ATOM    934  HE3 LYS    59      57.825  24.283  23.889  1.00  0.00           H
ATOM    935  NZ  LYS    59      59.954  24.391  23.496  1.00  0.00           N
ATOM    936  HZ1 LYS    59      59.728  24.257  22.520  1.00  0.00           H
ATOM    937  HZ2 LYS    59      60.343  23.524  23.838  1.00  0.00           H
ATOM    938  HZ3 LYS    59      60.680  25.072  23.665  1.00  0.00           H
ATOM    939  C   LYS    59      54.557  26.329  26.611  1.00  0.00           C
ATOM    940  O   LYS    59      54.199  25.161  26.596  1.00  0.00           O
ATOM    941  N   GLU    60      54.509  27.059  27.744  1.00  0.00           N
ATOM    942  H   GLU    60      54.606  28.050  27.574  1.00  0.00           H
ATOM    943  CA  GLU    60      54.257  26.536  29.109  1.00  0.00           C
ATOM    944  HA  GLU    60      54.418  25.459  29.175  1.00  0.00           H
ATOM    945  CB  GLU    60      55.212  27.151  30.116  1.00  0.00           C
ATOM    946  HB2 GLU    60      56.195  26.748  29.870  1.00  0.00           H
ATOM    947  HB3 GLU    60      55.116  28.235  30.066  1.00  0.00           H
ATOM    948  CG  GLU    60      54.985  26.643  31.578  1.00  0.00           C
ATOM    949  HG2 GLU    60      55.607  27.142  32.322  1.00  0.00           H
ATOM    950  HG3 GLU    60      53.934  26.833  31.797  1.00  0.00           H
ATOM    951  CD  GLU    60      55.274  25.158  31.709  1.00  0.00           C
ATOM    952  OE1 GLU    60      56.367  24.662  31.949  1.00  0.00           O
ATOM    953  OE2 GLU    60      54.395  24.361  31.292  1.00  0.00           O
ATOM    954  C   GLU    60      52.775  26.794  29.568  1.00  0.00           C
ATOM    955  O   GLU    60      52.214  27.892  29.407  1.00  0.00           O
ATOM    956  N   LEU    61      52.159  25.705  30.117  1.00  0.00           N
ATOM    957  H   LEU    61      52.776  24.924  30.287  1.00  0.00           H
ATOM    958  CA  LEU    61      50.809  25.568  30.555  1.00  0.00           C
ATOM    959  HA  LEU    61      50.229  26.465  30.338  1.00  0.00           H
ATOM    960  CB  LEU    61      50.118  24.440  29.808  1.00  0.00           C
ATOM    961  HB2 LEU    61      50.591  23.485  30.034  1.00  0.00           H
ATOM    962  HB3 LEU    61      49.080  24.443  30.143  1.00  0.00           H
ATOM    963  CG  LEU    61      50.192  24.480  28.236  1.00  0.00           C
ATOM    964  HG  LEU    61      51.210  24.473  27.846  1.00  0.00           H
ATOM    965  CD1 LEU    61      49.571  23.258  27.573  1.00  0.00           C
ATOM    966 HD11 LEU    61      48.741  22.909  28.190  1.00  0.00           H
ATOM    967 HD12 LEU    61      50.324  22.471  27.541  1.00  0.00           H
ATOM    968 HD13 LEU    61      49.221  23.449  26.558  1.00  0.00           H
ATOM    969  CD2 LEU    61      49.648  25.781  27.594  1.00  0.00           C
ATOM    970 HD21 LEU    61      49.719  25.660  26.514  1.00  0.00           H
ATOM    971 HD22 LEU    61      48.593  25.885  27.849  1.00  0.00           H
ATOM    972 HD23 LEU    61      50.222  26.659  27.892  1.00  0.00           H
ATOM    973  C   LEU    61      50.696  25.409  32.098  1.00  0.00           C
ATOM    974  O   LEU    61      50.704  24.232  32.579  1.00  0.00           O
ATOM    975  N   HID    62      50.655  26.549  32.786  1.00  0.00           N
ATOM    976  H   HID    62      50.378  27.435  32.385  1.00  0.00           H
ATOM    977  CA  HID    62      50.931  26.630  34.243  1.00  0.00           C
ATOM    978  HA  HID    62      50.448  25.739  34.644  1.00  0.00           H
ATOM    979  CB  HID    62      52.413  26.716  34.474  1.00  0.00           C
ATOM    980  HB2 HID    62      52.560  26.502  35.533  1.00  0.00           H
ATOM    981  HB3 HID    62      52.811  26.000  33.755  1.00  0.00           H
ATOM    982  CG  HID    62      53.229  28.022  34.249  1.00  0.00           C
ATOM    983  ND1 HID    62      54.484  28.185  34.772  1.00  0.00           N
ATOM    984  HD1 HID    62      55.007  27.461  35.243  1.00  0.00           H
ATOM    985  CE1 HID    62      54.978  29.360  34.405  1.00  0.00           C
ATOM    986  HE1 HID    62      55.985  29.697  34.598  1.00  0.00           H
ATOM    987  NE2 HID    62      54.051  30.040  33.691  1.00  0.00           N
ATOM    988  CD2 HID    62      52.969  29.151  33.548  1.00  0.00           C
ATOM    989  HD2 HID    62      52.067  29.333  32.981  1.00  0.00           H
ATOM    990  C   HID    62      50.138  27.688  34.886  1.00  0.00           C
ATOM    991  O   HID    62      49.570  28.575  34.221  1.00  0.00           O
ATOM    992  N   ILE    63      50.012  27.583  36.164  1.00  0.00           N
ATOM    993  H   ILE    63      50.440  26.778  36.599  1.00  0.00           H
ATOM    994  CA  ILE    63      49.397  28.568  37.119  1.00  0.00           C
ATOM    995  HA  ILE    63      48.949  29.463  36.689  1.00  0.00           H
ATOM    996  CB  ILE    63      48.084  27.780  37.704  1.00  0.00           C
ATOM    997  HB  ILE    63      48.376  26.779  38.022  1.00  0.00           H
ATOM    998  CG2 ILE    63      47.564  28.496  38.943  1.00  0.00           C
ATOM    999 HG21 ILE    63      46.665  28.092  39.409  1.00  0.00           H
ATOM   1000 HG22 ILE    63      47.324  29.550  38.798  1.00  0.00           H
ATOM   1001 HG23 ILE    63      48.301  28.293  39.720  1.00  0.00           H
ATOM   1002  CG1 ILE    63      46.847  27.606  36.762  1.00  0.00           C
ATOM   1003 HG12 ILE    63      46.248  28.508  36.878  1.00  0.00           H
ATOM   1004 HG13 ILE    63      47.158  27.607  35.717  1.00  0.00           H
ATOM   1005  CD1 ILE    63      46.122  26.341  36.951  1.00  0.00           C
ATOM   1006 HD11 ILE    63      46.718  25.450  36.757  1.00  0.00           H
ATOM   1007 HD12 ILE    63      45.217  26.318  36.343  1.00  0.00           H
ATOM   1008 HD13 ILE    63      45.687  26.274  37.948  1.00  0.00           H
ATOM   1009  C   ILE    63      50.411  29.071  38.227  1.00  0.00           C
ATOM   1010  O   ILE    63      51.133  28.287  38.760  1.00  0.00           O
ATOM   1011  N   ASN    64      50.358  30.375  38.467  1.00  0.00           N
ATOM   1012  H   ASN    64      49.852  30.955  37.813  1.00  0.00           H
ATOM   1013  CA  ASN    64      51.275  31.038  39.400  1.00  0.00           C
ATOM   1014  HA  ASN    64      51.946  30.356  39.923  1.00  0.00           H
ATOM   1015  CB  ASN    64      52.212  31.877  38.515  1.00  0.00           C
ATOM   1016  HB2 ASN    64      51.579  32.598  37.997  1.00  0.00           H
ATOM   1017  HB3 ASN    64      52.867  32.616  38.975  1.00  0.00           H
ATOM   1018  CG  ASN    64      52.898  31.041  37.483  1.00  0.00           C
ATOM   1019  OD1 ASN    64      53.418  29.978  37.678  1.00  0.00           O
ATOM   1020  ND2 ASN    64      52.935  31.585  36.248  1.00  0.00           N
ATOM   1021 HD21 ASN    64      52.461  32.452  36.041  1.00  0.00           H
ATOM   1022 HD22 ASN    64      53.404  31.114  35.488  1.00  0.00           H
ATOM   1023  C   ASN    64      50.632  31.916  40.427  1.00  0.00           C
ATOM   1024  O   ASN    64      49.760  32.660  40.096  1.00  0.00           O
ATOM   1025  N   LEU    65      50.986  31.834  41.714  1.00  0.00           N
ATOM   1026  H   LEU    65      51.773  31.254  41.970  1.00  0.00           H
ATOM   1027  CA  LEU    65      50.419  32.576  42.762  1.00  0.00           C
ATOM   1028  HA  LEU    65      49.692  33.319  42.435  1.00  0.00           H
ATOM   1029  CB  LEU    65      49.585  31.696  43.679  1.00  0.00           C
ATOM   1030  HB2 LEU    65      50.231  30.931  44.111  1.00  0.00           H
ATOM   1031  HB3 LEU    65      49.230  32.277  44.530  1.00  0.00           H
ATOM   1032  CG  LEU    65      48.311  31.087  43.112  1.00  0.00           C
ATOM   1033  HG  LEU    65      47.801  31.783  42.447  1.00  0.00           H
ATOM   1034  CD1 LEU    65      48.516  29.731  42.272  1.00  0.00           C
ATOM   1035 HD11 LEU    65      47.571  29.582  41.749  1.00  0.00           H
ATOM   1036 HD12 LEU    65      48.581  28.872  42.942  1.00  0.00           H
ATOM   1037 HD13 LEU    65      49.353  29.697  41.576  1.00  0.00           H
ATOM   1038  CD2 LEU    65      47.216  30.875  44.087  1.00  0.00           C
ATOM   1039 HD21 LEU    65      46.983  31.818  44.581  1.00  0.00           H
ATOM   1040 HD22 LEU    65      46.342  30.456  43.587  1.00  0.00           H
ATOM   1041 HD23 LEU    65      47.552  30.167  44.845  1.00  0.00           H
ATOM   1042  C   LEU    65      51.354  33.499  43.507  1.00  0.00           C
ATOM   1043  O   LEU    65      52.372  32.982  43.944  1.00  0.00           O
ATOM   1044  N   ILE    66      50.976  34.794  43.649  1.00  0.00           N
ATOM   1045  H   ILE    66      50.009  34.952  43.405  1.00  0.00           H
ATOM   1046  CA  ILE    66      51.832  35.901  43.988  1.00  0.00           C
ATOM   1047  HA  ILE    66      52.664  35.336  44.408  1.00  0.00           H
ATOM   1048  CB  ILE    66      52.196  36.734  42.794  1.00  0.00           C
ATOM   1049  HB  ILE    66      51.414  37.427  42.480  1.00  0.00           H
ATOM   1050  CG2 ILE    66      53.506  37.573  43.151  1.00  0.00           C
ATOM   1051 HG21 ILE    66      53.250  38.148  44.041  1.00  0.00           H
ATOM   1052 HG22 ILE    66      53.792  38.147  42.270  1.00  0.00           H
ATOM   1053 HG23 ILE    66      54.315  36.874  43.360  1.00  0.00           H
ATOM   1054  CG1 ILE    66      52.577  35.954  41.479  1.00  0.00           C
ATOM   1055 HG12 ILE    66      53.477  36.210  40.922  1.00  0.00           H
ATOM   1056 HG13 ILE    66      52.930  34.983  41.826  1.00  0.00           H
ATOM   1057  CD1 ILE    66      51.425  35.728  40.518  1.00  0.00           C
ATOM   1058 HD11 ILE    66      51.745  34.907  39.875  1.00  0.00           H
ATOM   1059 HD12 ILE    66      51.295  36.595  39.869  1.00  0.00           H
ATOM   1060 HD13 ILE    66      50.518  35.375  41.007  1.00  0.00           H
ATOM   1061  C   ILE    66      51.258  36.870  45.096  1.00  0.00           C
ATOM   1062  O   ILE    66      50.560  37.830  44.803  1.00  0.00           O
ATOM   1063  N   PRO    67      51.532  36.639  46.405  1.00  0.00           N
ATOM   1064  CD  PRO    67      51.819  35.283  46.856  1.00  0.00           C
ATOM   1065  HD2 PRO    67      52.710  34.909  46.351  1.00  0.00           H
ATOM   1066  HD3 PRO    67      51.037  34.539  46.703  1.00  0.00           H
ATOM   1067  CG  PRO    67      52.020  35.432  48.318  1.00  0.00           C
ATOM   1068  HG2 PRO    67      53.088  35.618  48.439  1.00  0.00           H
ATOM   1069  HG3 PRO    67      51.738  34.575  48.928  1.00  0.00           H
ATOM   1070  CB  PRO    67      51.173  36.665  48.721  1.00  0.00           C
ATOM   1071  HB2 PRO    67      51.713  37.188  49.510  1.00  0.00           H
ATOM   1072  HB3 PRO    67      50.178  36.368  49.049  1.00  0.00           H
ATOM   1073  CA  PRO    67      51.131  37.577  47.515  1.00  0.00           C
ATOM   1074  HA  PRO    67      50.084  37.868  47.426  1.00  0.00           H
ATOM   1075  C   PRO    67      52.065  38.767  47.512  1.00  0.00           C
ATOM   1076  O   PRO    67      53.265  38.712  47.118  1.00  0.00           O
ATOM   1077  N   ASN    68      51.511  39.918  47.827  1.00  0.00           N
ATOM   1078  H   ASN    68      50.507  40.022  47.834  1.00  0.00           H
ATOM   1079  CA  ASN    68      52.369  41.121  48.116  1.00  0.00           C
ATOM   1080  HA  ASN    68      53.348  40.741  48.406  1.00  0.00           H
ATOM   1081  CB  ASN    68      52.544  42.021  46.912  1.00  0.00           C
ATOM   1082  HB2 ASN    68      52.895  41.415  46.077  1.00  0.00           H
ATOM   1083  HB3 ASN    68      51.542  42.393  46.700  1.00  0.00           H
ATOM   1084  CG  ASN    68      53.585  43.131  47.126  1.00  0.00           C
ATOM   1085  OD1 ASN    68      53.547  43.860  48.102  1.00  0.00           O
ATOM   1086  ND2 ASN    68      54.550  43.363  46.238  1.00  0.00           N
ATOM   1087 HD21 ASN    68      54.672  42.983  45.310  1.00  0.00           H
ATOM   1088 HD22 ASN    68      55.183  44.062  46.602  1.00  0.00           H
ATOM   1089  C   ASN    68      51.766  41.931  49.258  1.00  0.00           C
ATOM   1090  O   ASN    68      50.592  42.277  49.272  1.00  0.00           O
ATOM   1091  N   LYS    69      52.505  42.049  50.317  1.00  0.00           N
ATOM   1092  H   LYS    69      53.481  41.807  50.223  1.00  0.00           H
ATOM   1093  CA  LYS    69      52.078  42.551  51.624  1.00  0.00           C
ATOM   1094  HA  LYS    69      51.117  42.052  51.746  1.00  0.00           H
ATOM   1095  CB  LYS    69      53.145  42.134  52.668  1.00  0.00           C
ATOM   1096  HB2 LYS    69      54.195  42.345  52.467  1.00  0.00           H
ATOM   1097  HB3 LYS    69      52.863  42.768  53.510  1.00  0.00           H
ATOM   1098  CG  LYS    69      52.967  40.592  53.081  1.00  0.00           C
ATOM   1099  HG2 LYS    69      52.047  40.397  53.631  1.00  0.00           H
ATOM   1100  HG3 LYS    69      52.848  39.996  52.177  1.00  0.00           H
ATOM   1101  CD  LYS    69      54.196  40.104  53.911  1.00  0.00           C
ATOM   1102  HD2 LYS    69      55.001  40.098  53.177  1.00  0.00           H
ATOM   1103  HD3 LYS    69      54.457  40.844  54.667  1.00  0.00           H
ATOM   1104  CE  LYS    69      54.013  38.694  54.494  1.00  0.00           C
ATOM   1105  HE2 LYS    69      53.224  38.648  55.246  1.00  0.00           H
ATOM   1106  HE3 LYS    69      53.674  37.994  53.729  1.00  0.00           H
ATOM   1107  NZ  LYS    69      55.339  38.262  55.078  1.00  0.00           N
ATOM   1108  HZ1 LYS    69      55.289  37.324  55.453  1.00  0.00           H
ATOM   1109  HZ2 LYS    69      55.518  38.823  55.898  1.00  0.00           H
ATOM   1110  HZ3 LYS    69      56.113  38.293  54.429  1.00  0.00           H
ATOM   1111  C   LYS    69      51.831  44.074  51.667  1.00  0.00           C
ATOM   1112  O   LYS    69      50.823  44.547  52.171  1.00  0.00           O
ATOM   1113  N   GLN    70      52.760  44.753  51.012  1.00  0.00           N
ATOM   1114  H   GLN    70      53.518  44.376  50.460  1.00  0.00           H
ATOM   1115  CA  GLN    70      52.721  46.181  50.742  1.00  0.00           C
ATOM   1116  HA  GLN    70      52.626  46.642  51.725  1.00  0.00           H
ATOM   1117  CB  GLN    70      53.949  46.593  49.902  1.00  0.00           C
ATOM   1118  HB2 GLN    70      54.075  45.997  48.998  1.00  0.00           H
ATOM   1119  HB3 GLN    70      53.890  47.657  49.671  1.00  0.00           H
ATOM   1120  CG  GLN    70      55.184  46.500  50.791  1.00  0.00           C
ATOM   1121  HG2 GLN    70      55.761  47.386  50.523  1.00  0.00           H
ATOM   1122  HG3 GLN    70      54.944  46.441  51.853  1.00  0.00           H
ATOM   1123  CD  GLN    70      55.970  45.172  50.557  1.00  0.00           C
ATOM   1124  OE1 GLN    70      55.927  44.187  51.242  1.00  0.00           O
ATOM   1125  NE2 GLN    70      56.987  45.250  49.694  1.00  0.00           N
ATOM   1126 HE21 GLN    70      57.674  44.509  49.697  1.00  0.00           H
ATOM   1127 HE22 GLN    70      57.214  46.123  49.240  1.00  0.00           H
ATOM   1128  C   GLN    70      51.488  46.641  50.004  1.00  0.00           C
ATOM   1129  O   GLN    70      50.835  47.669  50.291  1.00  0.00           O
ATOM   1130  N   ASP    71      51.144  46.002  48.925  1.00  0.00           N
ATOM   1131  H   ASP    71      51.694  45.257  48.521  1.00  0.00           H
ATOM   1132  CA  ASP    71      49.907  46.225  48.104  1.00  0.00           C
ATOM   1133  HA  ASP    71      49.683  47.281  47.953  1.00  0.00           H
ATOM   1134  CB  ASP    71      50.063  45.699  46.657  1.00  0.00           C
ATOM   1135  HB2 ASP    71      50.423  44.681  46.802  1.00  0.00           H
ATOM   1136  HB3 ASP    71      49.085  45.749  46.178  1.00  0.00           H
ATOM   1137  CG  ASP    71      51.081  46.401  45.807  1.00  0.00           C
ATOM   1138  OD1 ASP    71      51.688  47.438  46.165  1.00  0.00           O
ATOM   1139  OD2 ASP    71      51.512  45.751  44.794  1.00  0.00           O
ATOM   1140  C   ASP    71      48.609  45.723  48.648  1.00  0.00           C
ATOM   1141  O   ASP    71      47.533  46.200  48.221  1.00  0.00           O
ATOM   1142  N   ARG    72      48.614  44.865  49.699  1.00  0.00           N
ATOM   1143  H   ARG    72      49.469  44.610  50.173  1.00  0.00           H
ATOM   1144  CA  ARG    72      47.478  44.107  50.272  1.00  0.00           C
ATOM   1145  HA  ARG    72      47.855  43.485  51.083  1.00  0.00           H
ATOM   1146  CB  ARG    72      46.486  45.056  51.013  1.00  0.00           C
ATOM   1147  HB2 ARG    72      47.058  45.902  51.394  1.00  0.00           H
ATOM   1148  HB3 ARG    72      45.705  45.433  50.353  1.00  0.00           H
ATOM   1149  CG  ARG    72      45.694  44.446  52.151  1.00  0.00           C
ATOM   1150  HG2 ARG    72      45.072  43.612  51.826  1.00  0.00           H
ATOM   1151  HG3 ARG    72      46.392  43.825  52.714  1.00  0.00           H
ATOM   1152  CD  ARG    72      45.122  45.528  53.098  1.00  0.00           C
ATOM   1153  HD2 ARG    72      44.898  46.383  52.458  1.00  0.00           H
ATOM   1154  HD3 ARG    72      44.290  45.069  53.631  1.00  0.00           H
ATOM   1155  NE  ARG    72      46.070  46.059  54.104  1.00  0.00           N
ATOM   1156  HE  ARG    72      46.962  45.617  54.269  1.00  0.00           H
ATOM   1157  CZ  ARG    72      45.783  47.152  54.775  1.00  0.00           C
ATOM   1158  NH1 ARG    72      44.669  47.744  54.580  1.00  0.00           N
ATOM   1159 HH11 ARG    72      43.998  47.456  53.882  1.00  0.00           H
ATOM   1160 HH12 ARG    72      44.322  48.473  55.187  1.00  0.00           H
ATOM   1161  NH2 ARG    72      46.601  47.584  55.716  1.00  0.00           N
ATOM   1162 HH21 ARG    72      47.457  47.067  55.851  1.00  0.00           H
ATOM   1163 HH22 ARG    72      46.572  48.486  56.171  1.00  0.00           H
ATOM   1164  C   ARG    72      46.718  43.170  49.248  1.00  0.00           C
ATOM   1165  O   ARG    72      45.468  43.206  49.220  1.00  0.00           O
ATOM   1166  N   THR    73      47.412  42.545  48.357  1.00  0.00           N
ATOM   1167  H   THR    73      48.419  42.493  48.414  1.00  0.00           H
ATOM   1168  CA  THR    73      46.833  41.945  47.110  1.00  0.00           C
ATOM   1169  HA  THR    73      45.750  41.981  47.234  1.00  0.00           H
ATOM   1170  CB  THR    73      47.206  42.687  45.875  1.00  0.00           C
ATOM   1171  HB  THR    73      46.957  41.975  45.089  1.00  0.00           H
ATOM   1172  CG2 THR    73      46.404  44.025  45.820  1.00  0.00           C
ATOM   1173 HG21 THR    73      45.536  44.041  46.478  1.00  0.00           H
ATOM   1174 HG22 THR    73      46.035  44.119  44.799  1.00  0.00           H
ATOM   1175 HG23 THR    73      47.012  44.855  46.180  1.00  0.00           H
ATOM   1176  OG1 THR    73      48.531  42.946  45.864  1.00  0.00           O
ATOM   1177  HG1 THR    73      48.617  43.802  45.439  1.00  0.00           H
ATOM   1178  C   THR    73      47.360  40.525  47.072  1.00  0.00           C
ATOM   1179  O   THR    73      48.544  40.233  47.355  1.00  0.00           O
ATOM   1180  N   LEU    74      46.502  39.538  46.712  1.00  0.00           N
ATOM   1181  H   LEU    74      45.532  39.776  46.560  1.00  0.00           H
ATOM   1182  CA  LEU    74      46.848  38.292  46.007  1.00  0.00           C
ATOM   1183  HA  LEU    74      47.926  38.138  45.971  1.00  0.00           H
ATOM   1184  CB  LEU    74      46.129  37.062  46.555  1.00  0.00           C
ATOM   1185  HB2 LEU    74      46.393  36.974  47.608  1.00  0.00           H
ATOM   1186  HB3 LEU    74      45.061  37.279  46.539  1.00  0.00           H
ATOM   1187  CG  LEU    74      46.319  35.753  45.811  1.00  0.00           C
ATOM   1188  HG  LEU    74      46.070  35.827  44.752  1.00  0.00           H
ATOM   1189  CD1 LEU    74      47.833  35.411  45.798  1.00  0.00           C
ATOM   1190 HD11 LEU    74      48.168  35.413  46.834  1.00  0.00           H
ATOM   1191 HD12 LEU    74      48.442  36.021  45.132  1.00  0.00           H
ATOM   1192 HD13 LEU    74      48.003  34.398  45.432  1.00  0.00           H
ATOM   1193  CD2 LEU    74      45.477  34.568  46.389  1.00  0.00           C
ATOM   1194 HD21 LEU    74      44.446  34.591  46.042  1.00  0.00           H
ATOM   1195 HD22 LEU    74      45.897  33.593  46.138  1.00  0.00           H
ATOM   1196 HD23 LEU    74      45.465  34.549  47.479  1.00  0.00           H
ATOM   1197  C   LEU    74      46.405  38.441  44.537  1.00  0.00           C
ATOM   1198  O   LEU    74      45.227  38.641  44.172  1.00  0.00           O
ATOM   1199  N   THR    75      47.399  38.109  43.727  1.00  0.00           N
ATOM   1200  H   THR    75      48.288  37.937  44.173  1.00  0.00           H
ATOM   1201  CA  THR    75      47.410  37.955  42.258  1.00  0.00           C
ATOM   1202  HA  THR    75      46.428  38.199  41.854  1.00  0.00           H
ATOM   1203  CB  THR    75      48.525  38.760  41.526  1.00  0.00           C
ATOM   1204  HB  THR    75      49.452  38.194  41.619  1.00  0.00           H
ATOM   1205  CG2 THR    75      48.346  38.757  40.029  1.00  0.00           C
ATOM   1206 HG21 THR    75      48.422  37.713  39.727  1.00  0.00           H
ATOM   1207 HG22 THR    75      49.213  39.259  39.599  1.00  0.00           H
ATOM   1208 HG23 THR    75      47.394  39.222  39.774  1.00  0.00           H
ATOM   1209  OG1 THR    75      48.732  40.080  41.953  1.00  0.00           O
ATOM   1210  HG1 THR    75      49.340  39.953  42.685  1.00  0.00           H
ATOM   1211  C   THR    75      47.703  36.548  41.855  1.00  0.00           C
ATOM   1212  O   THR    75      48.550  35.870  42.427  1.00  0.00           O
ATOM   1213  N   ILE    76      46.870  36.033  41.009  1.00  0.00           N
ATOM   1214  H   ILE    76      46.079  36.631  40.815  1.00  0.00           H
ATOM   1215  CA  ILE    76      46.785  34.745  40.303  1.00  0.00           C
ATOM   1216  HA  ILE    76      47.545  34.042  40.644  1.00  0.00           H
ATOM   1217  CB  ILE    76      45.414  34.138  40.665  1.00  0.00           C
ATOM   1218  HB  ILE    76      44.597  34.661  40.168  1.00  0.00           H
ATOM   1219  CG2 ILE    76      45.322  32.732  40.075  1.00  0.00           C
ATOM   1220 HG21 ILE    76      45.330  32.764  38.985  1.00  0.00           H
ATOM   1221 HG22 ILE    76      44.380  32.251  40.339  1.00  0.00           H
ATOM   1222 HG23 ILE    76      46.176  32.153  40.425  1.00  0.00           H
ATOM   1223  CG1 ILE    76      45.154  33.997  42.170  1.00  0.00           C
ATOM   1224 HG12 ILE    76      45.907  33.383  42.665  1.00  0.00           H
ATOM   1225 HG13 ILE    76      45.170  34.985  42.631  1.00  0.00           H
ATOM   1226  CD1 ILE    76      43.781  33.382  42.483  1.00  0.00           C
ATOM   1227 HD11 ILE    76      43.832  32.295  42.435  1.00  0.00           H
ATOM   1228 HD12 ILE    76      43.026  33.624  41.734  1.00  0.00           H
ATOM   1229 HD13 ILE    76      43.489  33.697  43.485  1.00  0.00           H
ATOM   1230  C   ILE    76      46.956  34.886  38.782  1.00  0.00           C
ATOM   1231  O   ILE    76      46.369  35.776  38.216  1.00  0.00           O
ATOM   1232  N   VAL    77      47.836  34.060  38.188  1.00  0.00           N
ATOM   1233  H   VAL    77      48.370  33.365  38.690  1.00  0.00           H
ATOM   1234  CA  VAL    77      48.210  34.182  36.759  1.00  0.00           C
ATOM   1235  HA  VAL    77      47.611  34.911  36.213  1.00  0.00           H
ATOM   1236  CB  VAL    77      49.568  34.738  36.441  1.00  0.00           C
ATOM   1237  HB  VAL    77      50.311  34.158  36.988  1.00  0.00           H
ATOM   1238  CG1 VAL    77      49.917  34.695  34.949  1.00  0.00           C
ATOM   1239 HG11 VAL    77      50.885  35.193  34.900  1.00  0.00           H
ATOM   1240 HG12 VAL    77      50.028  33.653  34.648  1.00  0.00           H
ATOM   1241 HG13 VAL    77      49.235  35.304  34.355  1.00  0.00           H
ATOM   1242  CG2 VAL    77      49.599  36.186  36.909  1.00  0.00           C
ATOM   1243 HG21 VAL    77      48.839  36.820  36.451  1.00  0.00           H
ATOM   1244 HG22 VAL    77      50.566  36.587  36.604  1.00  0.00           H
ATOM   1245 HG23 VAL    77      49.507  36.153  37.994  1.00  0.00           H
ATOM   1246  C   VAL    77      48.081  32.796  36.068  1.00  0.00           C
ATOM   1247  O   VAL    77      48.688  31.874  36.583  1.00  0.00           O
ATOM   1248  N   ASP    78      47.514  32.740  34.852  1.00  0.00           N
ATOM   1249  H   ASP    78      47.018  33.557  34.526  1.00  0.00           H
ATOM   1250  CA  ASP    78      47.597  31.531  33.996  1.00  0.00           C
ATOM   1251  HA  ASP    78      48.378  30.857  34.348  1.00  0.00           H
ATOM   1252  CB  ASP    78      46.229  30.741  34.077  1.00  0.00           C
ATOM   1253  HB2 ASP    78      46.373  29.809  33.528  1.00  0.00           H
ATOM   1254  HB3 ASP    78      46.052  30.597  35.143  1.00  0.00           H
ATOM   1255  CG  ASP    78      45.000  31.520  33.608  1.00  0.00           C
ATOM   1256  OD1 ASP    78      44.722  31.768  32.447  1.00  0.00           O
ATOM   1257  OD2 ASP    78      44.298  32.010  34.485  1.00  0.00           O
ATOM   1258  C   ASP    78      47.996  31.924  32.552  1.00  0.00           C
ATOM   1259  O   ASP    78      48.013  33.003  32.082  1.00  0.00           O
ATOM   1260  N   THR    79      48.441  30.867  31.898  1.00  0.00           N
ATOM   1261  H   THR    79      48.582  30.078  32.513  1.00  0.00           H
ATOM   1262  CA  THR    79      48.827  30.675  30.539  1.00  0.00           C
ATOM   1263  HA  THR    79      48.830  31.666  30.086  1.00  0.00           H
ATOM   1264  CB  THR    79      50.249  30.113  30.339  1.00  0.00           C
ATOM   1265  HB  THR    79      50.453  30.055  29.270  1.00  0.00           H
ATOM   1266  CG2 THR    79      51.257  30.970  30.988  1.00  0.00           C
ATOM   1267 HG21 THR    79      50.866  31.210  31.978  1.00  0.00           H
ATOM   1268 HG22 THR    79      51.348  31.851  30.353  1.00  0.00           H
ATOM   1269 HG23 THR    79      52.211  30.465  31.127  1.00  0.00           H
ATOM   1270  OG1 THR    79      50.321  28.869  30.904  1.00  0.00           O
ATOM   1271  HG1 THR    79      51.082  28.401  30.551  1.00  0.00           H
ATOM   1272  C   THR    79      47.757  29.990  29.679  1.00  0.00           C
ATOM   1273  O   THR    79      48.100  29.300  28.714  1.00  0.00           O
ATOM   1274  N   GLY    80      46.475  30.152  30.095  1.00  0.00           N
ATOM   1275  H   GLY    80      46.366  30.707  30.931  1.00  0.00           H
ATOM   1276  CA  GLY    80      45.351  29.695  29.319  1.00  0.00           C
ATOM   1277  HA2 GLY    80      45.585  28.635  29.219  1.00  0.00           H
ATOM   1278  HA3 GLY    80      44.454  29.782  29.933  1.00  0.00           H
ATOM   1279  C   GLY    80      45.130  30.391  28.039  1.00  0.00           C
ATOM   1280  O   GLY    80      46.092  30.964  27.422  1.00  0.00           O
ATOM   1281  N   ILE    81      43.942  30.257  27.440  1.00  0.00           N
ATOM   1282  H   ILE    81      43.321  29.592  27.878  1.00  0.00           H
ATOM   1283  CA  ILE    81      43.571  30.739  26.109  1.00  0.00           C
ATOM   1284  HA  ILE    81      44.334  30.429  25.396  1.00  0.00           H
ATOM   1285  CB  ILE    81      42.239  29.956  25.710  1.00  0.00           C
ATOM   1286  HB  ILE    81      42.455  28.889  25.650  1.00  0.00           H
ATOM   1287  CG2 ILE    81      41.053  30.191  26.646  1.00  0.00           C
ATOM   1288 HG21 ILE    81      41.359  30.318  27.685  1.00  0.00           H
ATOM   1289 HG22 ILE    81      40.413  29.327  26.471  1.00  0.00           H
ATOM   1290 HG23 ILE    81      40.506  31.016  26.190  1.00  0.00           H
ATOM   1291  CG1 ILE    81      41.984  30.438  24.245  1.00  0.00           C
ATOM   1292 HG12 ILE    81      41.454  31.390  24.208  1.00  0.00           H
ATOM   1293 HG13 ILE    81      42.889  30.525  23.642  1.00  0.00           H
ATOM   1294  CD1 ILE    81      41.091  29.278  23.597  1.00  0.00           C
ATOM   1295 HD11 ILE    81      40.738  29.493  22.588  1.00  0.00           H
ATOM   1296 HD12 ILE    81      40.143  29.201  24.129  1.00  0.00           H
ATOM   1297 HD13 ILE    81      41.720  28.393  23.513  1.00  0.00           H
ATOM   1298  C   ILE    81      43.440  32.265  26.168  1.00  0.00           C
ATOM   1299  O   ILE    81      43.580  32.987  25.093  1.00  0.00           O
ATOM   1300  N   GLY    82      43.073  32.809  27.318  1.00  0.00           N
ATOM   1301  H   GLY    82      43.189  32.260  28.158  1.00  0.00           H
ATOM   1302  CA  GLY    82      42.765  34.193  27.493  1.00  0.00           C
ATOM   1303  HA2 GLY    82      42.964  34.451  28.533  1.00  0.00           H
ATOM   1304  HA3 GLY    82      43.372  34.883  26.907  1.00  0.00           H
ATOM   1305  C   GLY    82      41.369  34.514  27.136  1.00  0.00           C
ATOM   1306  O   GLY    82      40.530  33.633  26.894  1.00  0.00           O
ATOM   1307  N   MET    83      41.119  35.855  27.064  1.00  0.00           N
ATOM   1308  H   MET    83      41.827  36.497  27.391  1.00  0.00           H
ATOM   1309  CA  MET    83      39.755  36.452  26.882  1.00  0.00           C
ATOM   1310  HA  MET    83      39.159  35.733  26.322  1.00  0.00           H
ATOM   1311  CB  MET    83      39.059  36.837  28.212  1.00  0.00           C
ATOM   1312  HB2 MET    83      39.720  37.438  28.838  1.00  0.00           H
ATOM   1313  HB3 MET    83      38.197  37.493  28.095  1.00  0.00           H
ATOM   1314  CG  MET    83      38.750  35.569  29.007  1.00  0.00           C
ATOM   1315  HG2 MET    83      38.079  34.963  28.399  1.00  0.00           H
ATOM   1316  HG3 MET    83      39.614  34.926  29.175  1.00  0.00           H
ATOM   1317  SD  MET    83      37.813  35.722  30.529  1.00  0.00           S
ATOM   1318  CE  MET    83      39.018  36.543  31.615  1.00  0.00           C
ATOM   1319  HE1 MET    83      39.324  37.530  31.271  1.00  0.00           H
ATOM   1320  HE2 MET    83      38.452  36.597  32.545  1.00  0.00           H
ATOM   1321  HE3 MET    83      39.824  35.829  31.785  1.00  0.00           H
ATOM   1322  C   MET    83      39.910  37.726  25.994  1.00  0.00           C
ATOM   1323  O   MET    83      40.936  38.435  25.946  1.00  0.00           O
ATOM   1324  N   THR    84      38.790  37.956  25.311  1.00  0.00           N
ATOM   1325  H   THR    84      38.030  37.370  25.626  1.00  0.00           H
ATOM   1326  CA  THR    84      38.453  39.144  24.459  1.00  0.00           C
ATOM   1327  HA  THR    84      39.342  39.700  24.161  1.00  0.00           H
ATOM   1328  CB  THR    84      37.699  38.633  23.171  1.00  0.00           C
ATOM   1329  HB  THR    84      37.455  39.535  22.610  1.00  0.00           H
ATOM   1330  CG2 THR    84      38.496  37.642  22.242  1.00  0.00           C
ATOM   1331 HG21 THR    84      39.543  37.923  22.130  1.00  0.00           H
ATOM   1332 HG22 THR    84      38.142  37.472  21.226  1.00  0.00           H
ATOM   1333 HG23 THR    84      38.385  36.644  22.667  1.00  0.00           H
ATOM   1334  OG1 THR    84      36.490  38.021  23.478  1.00  0.00           O
ATOM   1335  HG1 THR    84      36.599  37.311  24.115  1.00  0.00           H
ATOM   1336  C   THR    84      37.433  40.076  25.218  1.00  0.00           C
ATOM   1337  O   THR    84      36.647  39.624  26.048  1.00  0.00           O
ATOM   1338  N   LYS    85      37.417  41.365  24.931  1.00  0.00           N
ATOM   1339  H   LYS    85      37.895  41.664  24.093  1.00  0.00           H
ATOM   1340  CA  LYS    85      36.673  42.501  25.553  1.00  0.00           C
ATOM   1341  HA  LYS    85      37.135  42.662  26.527  1.00  0.00           H
ATOM   1342  CB  LYS    85      36.760  43.810  24.690  1.00  0.00           C
ATOM   1343  HB2 LYS    85      37.848  43.887  24.714  1.00  0.00           H
ATOM   1344  HB3 LYS    85      36.239  43.629  23.751  1.00  0.00           H
ATOM   1345  CG  LYS    85      36.200  45.078  25.295  1.00  0.00           C
ATOM   1346  HG2 LYS    85      35.211  44.927  25.730  1.00  0.00           H
ATOM   1347  HG3 LYS    85      36.741  45.390  26.187  1.00  0.00           H
ATOM   1348  CD  LYS    85      36.295  46.231  24.327  1.00  0.00           C
ATOM   1349  HD2 LYS    85      37.272  46.294  23.849  1.00  0.00           H
ATOM   1350  HD3 LYS    85      35.553  46.013  23.559  1.00  0.00           H
ATOM   1351  CE  LYS    85      35.990  47.580  24.968  1.00  0.00           C
ATOM   1352  HE2 LYS    85      34.942  47.593  25.267  1.00  0.00           H
ATOM   1353  HE3 LYS    85      36.610  47.674  25.859  1.00  0.00           H
ATOM   1354  NZ  LYS    85      36.357  48.735  24.141  1.00  0.00           N
ATOM   1355  HZ1 LYS    85      37.335  48.709  23.891  1.00  0.00           H
ATOM   1356  HZ2 LYS    85      36.197  49.602  24.633  1.00  0.00           H
ATOM   1357  HZ3 LYS    85      35.850  48.624  23.274  1.00  0.00           H
ATOM   1358  C   LYS    85      35.252  42.218  25.965  1.00  0.00           C
ATOM   1359  O   LYS    85      34.927  42.485  27.125  1.00  0.00           O
ATOM   1360  N   ALA    86      34.455  41.555  25.140  1.00  0.00           N
ATOM   1361  H   ALA    86      34.922  41.364  24.265  1.00  0.00           H
ATOM   1362  CA  ALA    86      33.094  41.040  25.406  1.00  0.00           C
ATOM   1363  HA  ALA    86      32.503  41.904  25.712  1.00  0.00           H
ATOM   1364  CB  ALA    86      32.531  40.494  24.073  1.00  0.00           C
ATOM   1365  HB1 ALA    86      33.185  39.765  23.597  1.00  0.00           H
ATOM   1366  HB2 ALA    86      32.437  41.368  23.429  1.00  0.00           H
ATOM   1367  HB3 ALA    86      31.556  40.005  24.085  1.00  0.00           H
ATOM   1368  C   ALA    86      32.947  39.990  26.465  1.00  0.00           C
ATOM   1369  O   ALA    86      31.990  40.011  27.208  1.00  0.00           O
ATOM   1370  N   ASP    87      33.944  39.128  26.665  1.00  0.00           N
ATOM   1371  H   ASP    87      34.702  39.213  26.002  1.00  0.00           H
ATOM   1372  CA  ASP    87      34.023  38.057  27.705  1.00  0.00           C
ATOM   1373  HA  ASP    87      33.144  37.426  27.570  1.00  0.00           H
ATOM   1374  CB  ASP    87      35.206  37.111  27.487  1.00  0.00           C
ATOM   1375  HB2 ASP    87      36.132  37.604  27.782  1.00  0.00           H
ATOM   1376  HB3 ASP    87      35.063  36.184  28.043  1.00  0.00           H
ATOM   1377  CG  ASP    87      35.406  36.590  26.096  1.00  0.00           C
ATOM   1378  OD1 ASP    87      34.399  36.516  25.300  1.00  0.00           O
ATOM   1379  OD2 ASP    87      36.517  36.197  25.721  1.00  0.00           O
ATOM   1380  C   ASP    87      33.945  38.693  29.193  1.00  0.00           C
ATOM   1381  O   ASP    87      33.398  38.076  30.102  1.00  0.00           O
ATOM   1382  N   LEU    88      34.590  39.886  29.394  1.00  0.00           N
ATOM   1383  H   LEU    88      34.954  40.324  28.559  1.00  0.00           H
ATOM   1384  CA  LEU    88      34.623  40.697  30.607  1.00  0.00           C
ATOM   1385  HA  LEU    88      34.878  40.085  31.472  1.00  0.00           H
ATOM   1386  CB  LEU    88      35.752  41.750  30.630  1.00  0.00           C
ATOM   1387  HB2 LEU    88      35.655  42.333  29.713  1.00  0.00           H
ATOM   1388  HB3 LEU    88      35.545  42.365  31.506  1.00  0.00           H
ATOM   1389  CG  LEU    88      37.158  41.210  30.641  1.00  0.00           C
ATOM   1390  HG  LEU    88      37.124  40.512  29.806  1.00  0.00           H
ATOM   1391  CD1 LEU    88      38.229  42.273  30.339  1.00  0.00           C
ATOM   1392 HD11 LEU    88      38.029  42.823  29.419  1.00  0.00           H
ATOM   1393 HD12 LEU    88      39.125  41.688  30.138  1.00  0.00           H
ATOM   1394 HD13 LEU    88      38.492  43.026  31.083  1.00  0.00           H
ATOM   1395  CD2 LEU    88      37.528  40.419  31.889  1.00  0.00           C
ATOM   1396 HD21 LEU    88      38.594  40.361  32.109  1.00  0.00           H
ATOM   1397 HD22 LEU    88      37.036  40.676  32.828  1.00  0.00           H
ATOM   1398 HD23 LEU    88      37.215  39.382  31.761  1.00  0.00           H
ATOM   1399  C   LEU    88      33.273  41.350  30.958  1.00  0.00           C
ATOM   1400  O   LEU    88      32.810  41.170  32.145  1.00  0.00           O
ATOM   1401  N   ILE    89      32.644  41.808  29.944  1.00  0.00           N
ATOM   1402  H   ILE    89      32.979  41.647  29.004  1.00  0.00           H
ATOM   1403  CA  ILE    89      31.224  42.218  29.873  1.00  0.00           C
ATOM   1404  HA  ILE    89      30.934  42.957  30.620  1.00  0.00           H
ATOM   1405  CB  ILE    89      30.866  42.879  28.485  1.00  0.00           C
ATOM   1406  HB  ILE    89      30.669  42.048  27.806  1.00  0.00           H
ATOM   1407  CG2 ILE    89      29.405  43.473  28.624  1.00  0.00           C
ATOM   1408 HG21 ILE    89      29.530  44.377  29.220  1.00  0.00           H
ATOM   1409 HG22 ILE    89      28.654  42.838  29.094  1.00  0.00           H
ATOM   1410 HG23 ILE    89      28.985  43.717  27.648  1.00  0.00           H
ATOM   1411  CG1 ILE    89      31.909  43.914  28.021  1.00  0.00           C
ATOM   1412 HG12 ILE    89      31.895  44.679  28.797  1.00  0.00           H
ATOM   1413 HG13 ILE    89      32.911  43.490  28.085  1.00  0.00           H
ATOM   1414  CD1 ILE    89      31.635  44.535  26.665  1.00  0.00           C
ATOM   1415 HD11 ILE    89      32.223  45.432  26.473  1.00  0.00           H
ATOM   1416 HD12 ILE    89      30.589  44.756  26.453  1.00  0.00           H
ATOM   1417 HD13 ILE    89      31.805  43.764  25.913  1.00  0.00           H
ATOM   1418  C   ILE    89      30.282  41.051  30.147  1.00  0.00           C
ATOM   1419  O   ILE    89      29.397  41.271  30.971  1.00  0.00           O
ATOM   1420  N   ASN    90      30.656  39.880  29.707  1.00  0.00           N
ATOM   1421  H   ASN    90      31.287  39.950  28.923  1.00  0.00           H
ATOM   1422  CA  ASN    90      29.943  38.620  30.019  1.00  0.00           C
ATOM   1423  HA  ASN    90      28.883  38.799  30.208  1.00  0.00           H
ATOM   1424  CB  ASN    90      29.919  37.735  28.747  1.00  0.00           C
ATOM   1425  HB2 ASN    90      30.934  37.360  28.623  1.00  0.00           H
ATOM   1426  HB3 ASN    90      29.365  36.810  28.909  1.00  0.00           H
ATOM   1427  CG  ASN    90      29.434  38.423  27.477  1.00  0.00           C
ATOM   1428  OD1 ASN    90      28.511  39.274  27.496  1.00  0.00           O
ATOM   1429  ND2 ASN    90      29.712  37.972  26.342  1.00  0.00           N
ATOM   1430 HD21 ASN    90      30.436  37.290  26.164  1.00  0.00           H
ATOM   1431 HD22 ASN    90      29.178  38.403  25.601  1.00  0.00           H
ATOM   1432  C   ASN    90      30.422  37.939  31.335  1.00  0.00           C
ATOM   1433  O   ASN    90      30.402  36.743  31.492  1.00  0.00           O
ATOM   1434  N   ASN    91      30.862  38.767  32.285  1.00  0.00           N
ATOM   1435  H   ASN    91      30.718  39.727  32.007  1.00  0.00           H
ATOM   1436  CA  ASN    91      31.145  38.439  33.691  1.00  0.00           C
ATOM   1437  HA  ASN    91      31.655  39.362  33.967  1.00  0.00           H
ATOM   1438  CB  ASN    91      29.954  38.404  34.604  1.00  0.00           C
ATOM   1439  HB2 ASN    91      29.668  37.368  34.787  1.00  0.00           H
ATOM   1440  HB3 ASN    91      30.052  38.777  35.624  1.00  0.00           H
ATOM   1441  CG  ASN    91      28.641  39.107  34.068  1.00  0.00           C
ATOM   1442  OD1 ASN    91      27.641  38.470  33.825  1.00  0.00           O
ATOM   1443  ND2 ASN    91      28.698  40.342  33.839  1.00  0.00           N
ATOM   1444 HD21 ASN    91      29.548  40.850  34.039  1.00  0.00           H
ATOM   1445 HD22 ASN    91      27.891  40.711  33.359  1.00  0.00           H
ATOM   1446  C   ASN    91      32.217  37.316  33.876  1.00  0.00           C
ATOM   1447  O   ASN    91      32.112  36.481  34.767  1.00  0.00           O
ATOM   1448  N   LEU    92      33.153  37.150  32.943  1.00  0.00           N
ATOM   1449  H   LEU    92      33.104  37.644  32.063  1.00  0.00           H
ATOM   1450  CA  LEU    92      34.199  36.051  32.839  1.00  0.00           C
ATOM   1451  HA  LEU    92      34.725  36.240  31.903  1.00  0.00           H
ATOM   1452  CB  LEU    92      35.188  36.116  33.996  1.00  0.00           C
ATOM   1453  HB2 LEU    92      34.679  36.010  34.954  1.00  0.00           H
ATOM   1454  HB3 LEU    92      35.803  35.224  33.873  1.00  0.00           H
ATOM   1455  CG  LEU    92      36.025  37.424  34.100  1.00  0.00           C
ATOM   1456  HG  LEU    92      36.564  37.739  33.206  1.00  0.00           H
ATOM   1457  CD1 LEU    92      35.227  38.701  34.441  1.00  0.00           C
ATOM   1458 HD11 LEU    92      34.512  38.513  35.243  1.00  0.00           H
ATOM   1459 HD12 LEU    92      34.840  39.160  33.531  1.00  0.00           H
ATOM   1460 HD13 LEU    92      35.922  39.391  34.922  1.00  0.00           H
ATOM   1461  CD2 LEU    92      37.044  37.203  35.154  1.00  0.00           C
ATOM   1462 HD21 LEU    92      37.471  36.216  34.972  1.00  0.00           H
ATOM   1463 HD22 LEU    92      37.786  37.997  35.081  1.00  0.00           H
ATOM   1464 HD23 LEU    92      36.581  37.259  36.139  1.00  0.00           H
ATOM   1465  C   LEU    92      33.516  34.612  32.727  1.00  0.00           C
ATOM   1466  O   LEU    92      34.119  33.580  32.907  1.00  0.00           O
ATOM   1467  N   GLY    93      32.208  34.536  32.718  1.00  0.00           N
ATOM   1468  H   GLY    93      31.660  35.349  32.476  1.00  0.00           H
ATOM   1469  CA  GLY    93      31.301  33.348  32.668  1.00  0.00           C
ATOM   1470  HA2 GLY    93      31.751  32.372  32.852  1.00  0.00           H
ATOM   1471  HA3 GLY    93      30.523  33.330  33.430  1.00  0.00           H
ATOM   1472  C   GLY    93      30.611  33.318  31.286  1.00  0.00           C
ATOM   1473  O   GLY    93      31.198  33.715  30.287  1.00  0.00           O
ATOM   1474  N   THR    94      29.383  32.829  31.365  1.00  0.00           N
ATOM   1475  H   THR    94      29.084  32.560  32.291  1.00  0.00           H
ATOM   1476  CA  THR    94      28.420  32.663  30.286  1.00  0.00           C
ATOM   1477  HA  THR    94      29.119  32.633  29.451  1.00  0.00           H
ATOM   1478  CB  THR    94      27.702  31.290  30.274  1.00  0.00           C
ATOM   1479  HB  THR    94      27.092  31.188  29.376  1.00  0.00           H
ATOM   1480  CG2 THR    94      28.629  30.133  30.166  1.00  0.00           C
ATOM   1481 HG21 THR    94      29.036  30.120  29.154  1.00  0.00           H
ATOM   1482 HG22 THR    94      28.025  29.266  30.435  1.00  0.00           H
ATOM   1483 HG23 THR    94      29.447  30.277  30.871  1.00  0.00           H
ATOM   1484  OG1 THR    94      26.952  31.110  31.465  1.00  0.00           O
ATOM   1485  HG1 THR    94      27.503  30.902  32.223  1.00  0.00           H
ATOM   1486  C   THR    94      27.319  33.782  30.263  1.00  0.00           C
ATOM   1487  O   THR    94      26.964  34.286  31.347  1.00  0.00           O
ATOM   1488  N   ILE    95      26.704  34.095  29.117  1.00  0.00           N
ATOM   1489  H   ILE    95      26.938  33.518  28.322  1.00  0.00           H
ATOM   1490  CA  ILE    95      25.482  34.934  29.088  1.00  0.00           C
ATOM   1491  HA  ILE    95      25.686  35.794  29.725  1.00  0.00           H
ATOM   1492  CB  ILE    95      25.197  35.368  27.687  1.00  0.00           C
ATOM   1493  HB  ILE    95      25.335  34.456  27.106  1.00  0.00           H
ATOM   1494  CG2 ILE    95      23.756  35.894  27.600  1.00  0.00           C
ATOM   1495 HG21 ILE    95      23.557  36.636  28.373  1.00  0.00           H
ATOM   1496 HG22 ILE    95      22.986  35.146  27.790  1.00  0.00           H
ATOM   1497 HG23 ILE    95      23.485  36.423  26.685  1.00  0.00           H
ATOM   1498  CG1 ILE    95      26.206  36.554  27.385  1.00  0.00           C
ATOM   1499 HG12 ILE    95      25.924  37.422  27.979  1.00  0.00           H
ATOM   1500 HG13 ILE    95      27.216  36.236  27.645  1.00  0.00           H
ATOM   1501  CD1 ILE    95      26.193  36.917  25.958  1.00  0.00           C
ATOM   1502 HD11 ILE    95      26.282  36.017  25.351  1.00  0.00           H
ATOM   1503 HD12 ILE    95      27.040  37.558  25.712  1.00  0.00           H
ATOM   1504 HD13 ILE    95      25.298  37.436  25.614  1.00  0.00           H
ATOM   1505  C   ILE    95      24.242  34.184  29.726  1.00  0.00           C
ATOM   1506  O   ILE    95      23.451  34.749  30.495  1.00  0.00           O
ATOM   1507  N   ALA    96      24.157  32.856  29.465  1.00  0.00           N
ATOM   1508  H   ALA    96      24.796  32.433  28.807  1.00  0.00           H
ATOM   1509  CA  ALA    96      23.120  31.906  30.012  1.00  0.00           C
ATOM   1510  HA  ALA    96      22.174  32.272  29.611  1.00  0.00           H
ATOM   1511  CB  ALA    96      23.373  30.492  29.397  1.00  0.00           C
ATOM   1512  HB1 ALA    96      23.092  30.499  28.344  1.00  0.00           H
ATOM   1513  HB2 ALA    96      22.847  29.732  29.976  1.00  0.00           H
ATOM   1514  HB3 ALA    96      24.415  30.173  29.438  1.00  0.00           H
ATOM   1515  C   ALA    96      23.101  32.024  31.567  1.00  0.00           C
ATOM   1516  O   ALA    96      24.148  31.993  32.174  1.00  0.00           O
ATOM   1517  N   LYS    97      21.981  32.217  32.251  1.00  0.00           N
ATOM   1518  H   LYS    97      21.072  32.227  31.810  1.00  0.00           H
ATOM   1519  CA  LYS    97      21.931  32.425  33.749  1.00  0.00           C
ATOM   1520  HA  LYS    97      22.881  32.746  34.176  1.00  0.00           H
ATOM   1521  CB  LYS    97      20.988  33.648  34.111  1.00  0.00           C
ATOM   1522  HB2 LYS    97      19.997  33.333  33.783  1.00  0.00           H
ATOM   1523  HB3 LYS    97      20.978  33.740  35.197  1.00  0.00           H
ATOM   1524  CG  LYS    97      21.519  34.979  33.539  1.00  0.00           C
ATOM   1525  HG2 LYS    97      22.426  35.361  34.007  1.00  0.00           H
ATOM   1526  HG3 LYS    97      21.701  34.961  32.465  1.00  0.00           H
ATOM   1527  CD  LYS    97      20.347  35.998  33.532  1.00  0.00           C
ATOM   1528  HD2 LYS    97      19.623  35.541  32.858  1.00  0.00           H
ATOM   1529  HD3 LYS    97      19.915  36.070  34.530  1.00  0.00           H
ATOM   1530  CE  LYS    97      20.730  37.337  33.010  1.00  0.00           C
ATOM   1531  HE2 LYS    97      21.550  37.662  33.649  1.00  0.00           H
ATOM   1532  HE3 LYS    97      20.999  37.222  31.959  1.00  0.00           H
ATOM   1533  NZ  LYS    97      19.558  38.251  33.010  1.00  0.00           N
ATOM   1534  HZ1 LYS    97      18.752  37.717  32.718  1.00  0.00           H
ATOM   1535  HZ2 LYS    97      19.669  38.999  32.342  1.00  0.00           H
ATOM   1536  HZ3 LYS    97      19.393  38.672  33.913  1.00  0.00           H
ATOM   1537  C   LYS    97      21.472  31.199  34.571  1.00  0.00           C
ATOM   1538  O   LYS    97      21.244  31.315  35.755  1.00  0.00           O
ATOM   1539  N   SER    98      21.429  29.988  33.976  1.00  0.00           N
ATOM   1540  H   SER    98      21.675  29.975  32.997  1.00  0.00           H
ATOM   1541  CA  SER    98      21.009  28.695  34.508  1.00  0.00           C
ATOM   1542  HA  SER    98      20.059  28.784  35.036  1.00  0.00           H
ATOM   1543  CB  SER    98      20.811  27.615  33.390  1.00  0.00           C
ATOM   1544  HB2 SER    98      21.128  26.653  33.792  1.00  0.00           H
ATOM   1545  HB3 SER    98      19.764  27.655  33.091  1.00  0.00           H
ATOM   1546  OG  SER    98      21.523  27.892  32.209  1.00  0.00           O
ATOM   1547  HG  SER    98      21.027  28.503  31.661  1.00  0.00           H
ATOM   1548  C   SER    98      21.955  28.201  35.601  1.00  0.00           C
ATOM   1549  O   SER    98      21.637  27.539  36.586  1.00  0.00           O
ATOM   1550  N   GLY    99      23.202  28.656  35.500  1.00  0.00           N
ATOM   1551  H   GLY    99      23.451  28.975  34.576  1.00  0.00           H
ATOM   1552  CA  GLY    99      24.161  28.547  36.634  1.00  0.00           C
ATOM   1553  HA2 GLY    99      24.087  27.588  37.146  1.00  0.00           H
ATOM   1554  HA3 GLY    99      25.171  28.534  36.223  1.00  0.00           H
ATOM   1555  C   GLY    99      23.811  29.539  37.788  1.00  0.00           C
ATOM   1556  O   GLY    99      23.626  29.091  38.901  1.00  0.00           O
ATOM   1557  N   THR   100      23.649  30.812  37.484  1.00  0.00           N
ATOM   1558  H   THR   100      23.809  31.029  36.511  1.00  0.00           H
ATOM   1559  CA  THR   100      23.412  31.885  38.472  1.00  0.00           C
ATOM   1560  HA  THR   100      24.196  31.972  39.223  1.00  0.00           H
ATOM   1561  CB  THR   100      23.433  33.178  37.667  1.00  0.00           C
ATOM   1562  HB  THR   100      22.611  33.113  36.953  1.00  0.00           H
ATOM   1563  CG2 THR   100      23.244  34.404  38.513  1.00  0.00           C
ATOM   1564 HG21 THR   100      24.067  34.392  39.227  1.00  0.00           H
ATOM   1565 HG22 THR   100      22.294  34.345  39.046  1.00  0.00           H
ATOM   1566 HG23 THR   100      23.276  35.359  37.988  1.00  0.00           H
ATOM   1567  OG1 THR   100      24.687  33.345  37.050  1.00  0.00           O
ATOM   1568  HG1 THR   100      24.783  32.585  36.473  1.00  0.00           H
ATOM   1569  C   THR   100      22.115  31.638  39.283  1.00  0.00           C
ATOM   1570  O   THR   100      22.073  31.817  40.467  1.00  0.00           O
ATOM   1571  N   LYS   101      21.036  31.355  38.614  1.00  0.00           N
ATOM   1572  H   LYS   101      21.163  31.328  37.611  1.00  0.00           H
ATOM   1573  CA  LYS   101      19.718  31.123  39.196  1.00  0.00           C
ATOM   1574  HA  LYS   101      19.449  31.932  39.876  1.00  0.00           H
ATOM   1575  CB  LYS   101      18.619  31.373  38.105  1.00  0.00           C
ATOM   1576  HB2 LYS   101      18.814  30.657  37.307  1.00  0.00           H
ATOM   1577  HB3 LYS   101      17.645  31.134  38.530  1.00  0.00           H
ATOM   1578  CG  LYS   101      18.490  32.841  37.657  1.00  0.00           C
ATOM   1579  HG2 LYS   101      18.452  33.674  38.358  1.00  0.00           H
ATOM   1580  HG3 LYS   101      19.354  32.975  37.007  1.00  0.00           H
ATOM   1581  CD  LYS   101      17.375  33.081  36.602  1.00  0.00           C
ATOM   1582  HD2 LYS   101      17.720  34.008  36.144  1.00  0.00           H
ATOM   1583  HD3 LYS   101      17.350  32.328  35.812  1.00  0.00           H
ATOM   1584  CE  LYS   101      15.995  33.263  37.258  1.00  0.00           C
ATOM   1585  HE2 LYS   101      15.843  32.462  37.981  1.00  0.00           H
ATOM   1586  HE3 LYS   101      16.052  34.157  37.878  1.00  0.00           H
ATOM   1587  NZ  LYS   101      14.941  33.344  36.300  1.00  0.00           N
ATOM   1588  HZ1 LYS   101      15.004  34.234  35.827  1.00  0.00           H
ATOM   1589  HZ2 LYS   101      14.030  33.169  36.699  1.00  0.00           H
ATOM   1590  HZ3 LYS   101      15.116  32.552  35.698  1.00  0.00           H
ATOM   1591  C   LYS   101      19.609  29.798  39.928  1.00  0.00           C
ATOM   1592  O   LYS   101      19.366  29.863  41.130  1.00  0.00           O
ATOM   1593  N   ALA   102      19.996  28.615  39.462  1.00  0.00           N
ATOM   1594  H   ALA   102      20.376  28.632  38.526  1.00  0.00           H
ATOM   1595  CA  ALA   102      20.002  27.339  40.230  1.00  0.00           C
ATOM   1596  HA  ALA   102      18.966  27.164  40.518  1.00  0.00           H
ATOM   1597  CB  ALA   102      20.473  26.159  39.383  1.00  0.00           C
ATOM   1598  HB1 ALA   102      20.588  25.266  39.997  1.00  0.00           H
ATOM   1599  HB2 ALA   102      21.461  26.350  38.961  1.00  0.00           H
ATOM   1600  HB3 ALA   102      19.719  25.949  38.625  1.00  0.00           H
ATOM   1601  C   ALA   102      20.882  27.400  41.497  1.00  0.00           C
ATOM   1602  O   ALA   102      20.477  26.873  42.550  1.00  0.00           O
ATOM   1603  N   PHE   103      22.036  28.180  41.515  1.00  0.00           N
ATOM   1604  H   PHE   103      22.349  28.442  40.592  1.00  0.00           H
ATOM   1605  CA  PHE   103      22.808  28.407  42.734  1.00  0.00           C
ATOM   1606  HA  PHE   103      22.768  27.502  43.341  1.00  0.00           H
ATOM   1607  CB  PHE   103      24.208  28.806  42.403  1.00  0.00           C
ATOM   1608  HB2 PHE   103      24.564  28.068  41.684  1.00  0.00           H
ATOM   1609  HB3 PHE   103      24.323  29.715  41.812  1.00  0.00           H
ATOM   1610  CG  PHE   103      25.215  28.914  43.573  1.00  0.00           C
ATOM   1611  CD1 PHE   103      25.209  27.976  44.594  1.00  0.00           C
ATOM   1612  HD1 PHE   103      24.329  27.357  44.691  1.00  0.00           H
ATOM   1613  CE1 PHE   103      26.054  28.098  45.746  1.00  0.00           C
ATOM   1614  HE1 PHE   103      25.955  27.398  46.562  1.00  0.00           H
ATOM   1615  CZ  PHE   103      27.080  29.061  45.757  1.00  0.00           C
ATOM   1616  HZ  PHE   103      27.602  29.237  46.686  1.00  0.00           H
ATOM   1617  CE2 PHE   103      27.016  30.055  44.747  1.00  0.00           C
ATOM   1618  HE2 PHE   103      27.552  30.990  44.840  1.00  0.00           H
ATOM   1619  CD2 PHE   103      26.110  30.027  43.660  1.00  0.00           C
ATOM   1620  HD2 PHE   103      26.144  30.760  42.867  1.00  0.00           H
ATOM   1621  C   PHE   103      22.079  29.436  43.763  1.00  0.00           C
ATOM   1622  O   PHE   103      22.265  29.162  44.920  1.00  0.00           O
ATOM   1623  N   MET   104      21.537  30.511  43.224  1.00  0.00           N
ATOM   1624  H   MET   104      21.637  30.659  42.229  1.00  0.00           H
ATOM   1625  CA  MET   104      20.892  31.513  44.092  1.00  0.00           C
ATOM   1626  HA  MET   104      21.503  31.784  44.953  1.00  0.00           H
ATOM   1627  CB  MET   104      20.604  32.726  43.247  1.00  0.00           C
ATOM   1628  HB2 MET   104      21.564  33.184  43.008  1.00  0.00           H
ATOM   1629  HB3 MET   104      20.106  32.407  42.332  1.00  0.00           H
ATOM   1630  CG  MET   104      19.755  33.739  43.978  1.00  0.00           C
ATOM   1631  HG2 MET   104      18.764  33.341  44.199  1.00  0.00           H
ATOM   1632  HG3 MET   104      20.272  33.957  44.913  1.00  0.00           H
ATOM   1633  SD  MET   104      19.487  35.296  43.181  1.00  0.00           S
ATOM   1634  CE  MET   104      18.507  34.702  41.796  1.00  0.00           C
ATOM   1635  HE1 MET   104      19.128  34.368  40.964  1.00  0.00           H
ATOM   1636  HE2 MET   104      17.736  34.014  42.138  1.00  0.00           H
ATOM   1637  HE3 MET   104      17.903  35.489  41.344  1.00  0.00           H
ATOM   1638  C   MET   104      19.599  30.850  44.692  1.00  0.00           C
ATOM   1639  O   MET   104      19.384  31.059  45.884  1.00  0.00           O
ATOM   1640  N   GLU   105      18.950  30.017  43.869  1.00  0.00           N
ATOM   1641  H   GLU   105      19.189  29.946  42.891  1.00  0.00           H
ATOM   1642  CA  GLU   105      17.779  29.236  44.421  1.00  0.00           C
ATOM   1643  HA  GLU   105      17.087  29.960  44.852  1.00  0.00           H
ATOM   1644  CB  GLU   105      17.130  28.341  43.369  1.00  0.00           C
ATOM   1645  HB2 GLU   105      16.874  28.936  42.493  1.00  0.00           H
ATOM   1646  HB3 GLU   105      17.946  27.725  42.995  1.00  0.00           H
ATOM   1647  CG  GLU   105      16.053  27.362  43.905  1.00  0.00           C
ATOM   1648  HG2 GLU   105      15.792  26.596  43.174  1.00  0.00           H
ATOM   1649  HG3 GLU   105      16.372  26.744  44.743  1.00  0.00           H
ATOM   1650  CD  GLU   105      14.748  28.109  44.161  1.00  0.00           C
ATOM   1651  OE1 GLU   105      14.141  27.902  45.258  1.00  0.00           O
ATOM   1652  OE2 GLU   105      14.319  28.969  43.312  1.00  0.00           O
ATOM   1653  C   GLU   105      18.197  28.340  45.587  1.00  0.00           C
ATOM   1654  O   GLU   105      17.552  28.254  46.637  1.00  0.00           O
ATOM   1655  N   ALA   106      19.404  27.659  45.400  1.00  0.00           N
ATOM   1656  H   ALA   106      19.795  27.804  44.480  1.00  0.00           H
ATOM   1657  CA  ALA   106      20.017  26.753  46.337  1.00  0.00           C
ATOM   1658  HA  ALA   106      19.199  26.151  46.734  1.00  0.00           H
ATOM   1659  CB  ALA   106      21.027  25.775  45.589  1.00  0.00           C
ATOM   1660  HB1 ALA   106      20.460  25.031  45.029  1.00  0.00           H
ATOM   1661  HB2 ALA   106      21.685  25.329  46.336  1.00  0.00           H
ATOM   1662  HB3 ALA   106      21.722  26.390  45.017  1.00  0.00           H
ATOM   1663  C   ALA   106      20.652  27.491  47.522  1.00  0.00           C
ATOM   1664  O   ALA   106      20.566  26.965  48.619  1.00  0.00           O
ATOM   1665  N   LEU   107      21.044  28.745  47.341  1.00  0.00           N
ATOM   1666  H   LEU   107      21.088  29.054  46.380  1.00  0.00           H
ATOM   1667  CA  LEU   107      21.690  29.508  48.404  1.00  0.00           C
ATOM   1668  HA  LEU   107      22.255  28.843  49.058  1.00  0.00           H
ATOM   1669  CB  LEU   107      22.710  30.392  47.688  1.00  0.00           C
ATOM   1670  HB2 LEU   107      23.324  29.611  47.240  1.00  0.00           H
ATOM   1671  HB3 LEU   107      22.147  31.033  47.010  1.00  0.00           H
ATOM   1672  CG  LEU   107      23.591  31.222  48.590  1.00  0.00           C
ATOM   1673  HG  LEU   107      22.979  31.986  49.070  1.00  0.00           H
ATOM   1674  CD1 LEU   107      24.429  30.393  49.621  1.00  0.00           C
ATOM   1675 HD11 LEU   107      25.035  31.122  50.158  1.00  0.00           H
ATOM   1676 HD12 LEU   107      25.103  29.659  49.179  1.00  0.00           H
ATOM   1677 HD13 LEU   107      23.862  29.760  50.304  1.00  0.00           H
ATOM   1678  CD2 LEU   107      24.671  31.947  47.758  1.00  0.00           C
ATOM   1679 HD21 LEU   107      25.279  31.143  47.342  1.00  0.00           H
ATOM   1680 HD22 LEU   107      24.139  32.449  46.950  1.00  0.00           H
ATOM   1681 HD23 LEU   107      25.289  32.724  48.207  1.00  0.00           H
ATOM   1682  C   LEU   107      20.666  30.260  49.368  1.00  0.00           C
ATOM   1683  O   LEU   107      20.995  30.369  50.575  1.00  0.00           O
ATOM   1684  N   GLN   108      19.519  30.570  48.817  1.00  0.00           N
ATOM   1685  H   GLN   108      19.453  30.424  47.820  1.00  0.00           H
ATOM   1686  CA  GLN   108      18.324  31.094  49.564  1.00  0.00           C
ATOM   1687  HA  GLN   108      18.625  31.932  50.193  1.00  0.00           H
ATOM   1688  CB  GLN   108      17.161  31.655  48.704  1.00  0.00           C
ATOM   1689  HB2 GLN   108      16.837  30.926  47.960  1.00  0.00           H
ATOM   1690  HB3 GLN   108      16.316  31.848  49.363  1.00  0.00           H
ATOM   1691  CG  GLN   108      17.613  32.987  48.089  1.00  0.00           C
ATOM   1692  HG2 GLN   108      17.421  33.736  48.857  1.00  0.00           H
ATOM   1693  HG3 GLN   108      18.675  32.977  47.842  1.00  0.00           H
ATOM   1694  CD  GLN   108      16.893  33.323  46.819  1.00  0.00           C
ATOM   1695  OE1 GLN   108      16.300  32.545  46.090  1.00  0.00           O
ATOM   1696  NE2 GLN   108      16.889  34.562  46.363  1.00  0.00           N
ATOM   1697 HE21 GLN   108      16.563  34.812  45.440  1.00  0.00           H
ATOM   1698 HE22 GLN   108      17.172  35.366  46.906  1.00  0.00           H
ATOM   1699  C   GLN   108      17.843  30.008  50.522  1.00  0.00           C
ATOM   1700  O   GLN   108      17.561  30.271  51.731  1.00  0.00           O
ATOM   1701  N   ALA   109      17.732  28.841  49.918  1.00  0.00           N
ATOM   1702  H   ALA   109      18.119  28.744  48.990  1.00  0.00           H
ATOM   1703  CA  ALA   109      17.272  27.549  50.533  1.00  0.00           C
ATOM   1704  HA  ALA   109      16.405  27.865  51.112  1.00  0.00           H
ATOM   1705  CB  ALA   109      16.995  26.547  49.439  1.00  0.00           C
ATOM   1706  HB1 ALA   109      17.954  26.324  48.972  1.00  0.00           H
ATOM   1707  HB2 ALA   109      16.188  26.845  48.769  1.00  0.00           H
ATOM   1708  HB3 ALA   109      16.641  25.627  49.903  1.00  0.00           H
ATOM   1709  C   ALA   109      18.302  26.943  51.561  1.00  0.00           C
ATOM   1710  O   ALA   109      17.938  26.178  52.525  1.00  0.00           O
ATOM   1711  N   GLY   110      19.613  27.344  51.473  1.00  0.00           N
ATOM   1712  H   GLY   110      19.832  27.742  50.571  1.00  0.00           H
ATOM   1713  CA  GLY   110      20.650  27.207  52.541  1.00  0.00           C
ATOM   1714  HA2 GLY   110      21.157  28.170  52.616  1.00  0.00           H
ATOM   1715  HA3 GLY   110      20.232  26.920  53.506  1.00  0.00           H
ATOM   1716  C   GLY   110      21.630  26.015  52.301  1.00  0.00           C
ATOM   1717  O   GLY   110      22.147  25.435  53.290  1.00  0.00           O
ATOM   1718  N   ALA   111      22.073  25.793  51.092  1.00  0.00           N
ATOM   1719  H   ALA   111      21.514  26.174  50.341  1.00  0.00           H
ATOM   1720  CA  ALA   111      23.062  24.826  50.733  1.00  0.00           C
ATOM   1721  HA  ALA   111      22.833  23.906  51.270  1.00  0.00           H
ATOM   1722  CB  ALA   111      22.951  24.611  49.169  1.00  0.00           C
ATOM   1723  HB1 ALA   111      21.903  24.462  48.908  1.00  0.00           H
ATOM   1724  HB2 ALA   111      23.495  23.698  48.928  1.00  0.00           H
ATOM   1725  HB3 ALA   111      23.435  25.414  48.614  1.00  0.00           H
ATOM   1726  C   ALA   111      24.504  25.271  51.123  1.00  0.00           C
ATOM   1727  O   ALA   111      24.675  26.466  51.341  1.00  0.00           O
ATOM   1728  N   ASP   112      25.455  24.385  51.277  1.00  0.00           N
ATOM   1729  H   ASP   112      25.338  23.390  51.144  1.00  0.00           H
ATOM   1730  CA  ASP   112      26.875  24.714  51.265  1.00  0.00           C
ATOM   1731  HA  ASP   112      27.037  25.207  52.222  1.00  0.00           H
ATOM   1732  CB  ASP   112      27.597  23.317  51.376  1.00  0.00           C
ATOM   1733  HB2 ASP   112      27.125  22.750  52.177  1.00  0.00           H
ATOM   1734  HB3 ASP   112      27.460  22.824  50.414  1.00  0.00           H
ATOM   1735  CG  ASP   112      29.024  23.459  51.809  1.00  0.00           C
ATOM   1736  OD1 ASP   112      29.517  24.544  52.240  1.00  0.00           O
ATOM   1737  OD2 ASP   112      29.736  22.406  51.758  1.00  0.00           O
ATOM   1738  C   ASP   112      27.477  25.473  50.090  1.00  0.00           C
ATOM   1739  O   ASP   112      27.292  25.049  48.926  1.00  0.00           O
ATOM   1740  N   ILE   113      28.179  26.523  50.345  1.00  0.00           N
ATOM   1741  H   ILE   113      28.064  26.903  51.274  1.00  0.00           H
ATOM   1742  CA  ILE   113      28.794  27.471  49.371  1.00  0.00           C
ATOM   1743  HA  ILE   113      27.921  27.648  48.743  1.00  0.00           H
ATOM   1744  CB  ILE   113      29.172  28.891  49.992  1.00  0.00           C
ATOM   1745  HB  ILE   113      29.862  28.686  50.810  1.00  0.00           H
ATOM   1746  CG2 ILE   113      30.011  29.853  49.107  1.00  0.00           C
ATOM   1747 HG21 ILE   113      30.920  29.403  48.708  1.00  0.00           H
ATOM   1748 HG22 ILE   113      30.158  30.644  49.843  1.00  0.00           H
ATOM   1749 HG23 ILE   113      29.372  30.171  48.284  1.00  0.00           H
ATOM   1750  CG1 ILE   113      27.880  29.680  50.507  1.00  0.00           C
ATOM   1751 HG12 ILE   113      27.446  30.165  49.632  1.00  0.00           H
ATOM   1752 HG13 ILE   113      27.227  28.913  50.924  1.00  0.00           H
ATOM   1753  CD1 ILE   113      28.132  30.844  51.525  1.00  0.00           C
ATOM   1754 HD11 ILE   113      27.204  31.003  52.075  1.00  0.00           H
ATOM   1755 HD12 ILE   113      28.441  31.773  51.047  1.00  0.00           H
ATOM   1756 HD13 ILE   113      28.929  30.587  52.222  1.00  0.00           H
ATOM   1757  C   ILE   113      29.882  26.836  48.512  1.00  0.00           C
ATOM   1758  O   ILE   113      30.119  27.302  47.386  1.00  0.00           O
ATOM   1759  N   SER   114      30.484  25.730  49.000  1.00  0.00           N
ATOM   1760  H   SER   114      30.324  25.430  49.951  1.00  0.00           H
ATOM   1761  CA  SER   114      31.553  25.022  48.244  1.00  0.00           C
ATOM   1762  HA  SER   114      32.219  25.817  47.904  1.00  0.00           H
ATOM   1763  CB  SER   114      32.413  24.163  49.134  1.00  0.00           C
ATOM   1764  HB2 SER   114      33.280  23.845  48.555  1.00  0.00           H
ATOM   1765  HB3 SER   114      32.701  24.808  49.966  1.00  0.00           H
ATOM   1766  OG  SER   114      31.780  22.960  49.513  1.00  0.00           O
ATOM   1767  HG  SER   114      31.212  23.017  50.284  1.00  0.00           H
ATOM   1768  C   SER   114      31.047  24.348  46.970  1.00  0.00           C
ATOM   1769  O   SER   114      31.803  23.654  46.262  1.00  0.00           O
ATOM   1770  N   MET   115      29.693  24.398  46.714  1.00  0.00           N
ATOM   1771  H   MET   115      29.008  24.677  47.402  1.00  0.00           H
ATOM   1772  CA  MET   115      29.117  24.059  45.429  1.00  0.00           C
ATOM   1773  HA  MET   115      29.643  23.202  45.011  1.00  0.00           H
ATOM   1774  CB  MET   115      27.618  23.770  45.536  1.00  0.00           C
ATOM   1775  HB2 MET   115      27.092  24.706  45.729  1.00  0.00           H
ATOM   1776  HB3 MET   115      27.332  23.455  44.533  1.00  0.00           H
ATOM   1777  CG  MET   115      27.204  22.764  46.557  1.00  0.00           C
ATOM   1778  HG2 MET   115      27.744  22.727  47.503  1.00  0.00           H
ATOM   1779  HG3 MET   115      26.204  23.096  46.834  1.00  0.00           H
ATOM   1780  SD  MET   115      27.215  21.067  45.994  1.00  0.00           S
ATOM   1781  CE  MET   115      26.049  20.820  44.556  1.00  0.00           C
ATOM   1782  HE1 MET   115      26.102  19.788  44.211  1.00  0.00           H
ATOM   1783  HE2 MET   115      25.012  21.082  44.766  1.00  0.00           H
ATOM   1784  HE3 MET   115      26.451  21.407  43.731  1.00  0.00           H
ATOM   1785  C   MET   115      29.305  25.111  44.331  1.00  0.00           C
ATOM   1786  O   MET   115      28.936  24.858  43.221  1.00  0.00           O
ATOM   1787  N   ILE   116      29.771  26.321  44.589  1.00  0.00           N
ATOM   1788  H   ILE   116      29.984  26.511  45.559  1.00  0.00           H
ATOM   1789  CA  ILE   116      29.734  27.443  43.613  1.00  0.00           C
ATOM   1790  HA  ILE   116      28.700  27.669  43.352  1.00  0.00           H
ATOM   1791  CB  ILE   116      30.288  28.666  44.372  1.00  0.00           C
ATOM   1792  HB  ILE   116      29.679  28.758  45.271  1.00  0.00           H
ATOM   1793  CG2 ILE   116      31.745  28.522  44.937  1.00  0.00           C
ATOM   1794 HG21 ILE   116      32.048  27.533  45.279  1.00  0.00           H
ATOM   1795 HG22 ILE   116      32.072  29.254  45.676  1.00  0.00           H
ATOM   1796 HG23 ILE   116      32.505  28.691  44.173  1.00  0.00           H
ATOM   1797  CG1 ILE   116      30.258  29.966  43.585  1.00  0.00           C
ATOM   1798 HG12 ILE   116      30.947  29.965  42.740  1.00  0.00           H
ATOM   1799 HG13 ILE   116      29.230  30.042  43.233  1.00  0.00           H
ATOM   1800  CD1 ILE   116      30.536  31.187  44.505  1.00  0.00           C
ATOM   1801 HD11 ILE   116      29.920  30.934  45.368  1.00  0.00           H
ATOM   1802 HD12 ILE   116      30.262  32.116  44.004  1.00  0.00           H
ATOM   1803 HD13 ILE   116      31.569  31.305  44.833  1.00  0.00           H
ATOM   1804  C   ILE   116      30.486  27.098  42.315  1.00  0.00           C
ATOM   1805  O   ILE   116      30.083  27.539  41.215  1.00  0.00           O
ATOM   1806  N   GLY   117      31.525  26.294  42.394  1.00  0.00           N
ATOM   1807  H   GLY   117      31.676  25.882  43.305  1.00  0.00           H
ATOM   1808  CA  GLY   117      32.309  25.818  41.208  1.00  0.00           C
ATOM   1809  HA2 GLY   117      32.545  26.642  40.535  1.00  0.00           H
ATOM   1810  HA3 GLY   117      33.253  25.499  41.651  1.00  0.00           H
ATOM   1811  C   GLY   117      31.613  24.654  40.377  1.00  0.00           C
ATOM   1812  O   GLY   117      31.788  24.602  39.160  1.00  0.00           O
ATOM   1813  N   GLN   118      30.873  23.798  41.134  1.00  0.00           N
ATOM   1814  H   GLN   118      30.812  23.952  42.130  1.00  0.00           H
ATOM   1815  CA  GLN   118      30.019  22.711  40.614  1.00  0.00           C
ATOM   1816  HA  GLN   118      30.683  22.025  40.088  1.00  0.00           H
ATOM   1817  CB  GLN   118      29.555  21.860  41.793  1.00  0.00           C
ATOM   1818  HB2 GLN   118      30.443  21.514  42.322  1.00  0.00           H
ATOM   1819  HB3 GLN   118      29.089  22.536  42.510  1.00  0.00           H
ATOM   1820  CG  GLN   118      28.556  20.745  41.448  1.00  0.00           C
ATOM   1821  HG2 GLN   118      28.037  20.337  42.315  1.00  0.00           H
ATOM   1822  HG3 GLN   118      27.894  21.099  40.657  1.00  0.00           H
ATOM   1823  CD  GLN   118      29.254  19.540  40.860  1.00  0.00           C
ATOM   1824  OE1 GLN   118      30.433  19.249  41.195  1.00  0.00           O
ATOM   1825  NE2 GLN   118      28.525  18.740  40.181  1.00  0.00           N
ATOM   1826 HE21 GLN   118      28.939  17.930  39.743  1.00  0.00           H
ATOM   1827 HE22 GLN   118      27.572  19.006  39.983  1.00  0.00           H
ATOM   1828  C   GLN   118      28.868  23.338  39.746  1.00  0.00           C
ATOM   1829  O   GLN   118      28.679  22.814  38.700  1.00  0.00           O
ATOM   1830  N   PHE   119      28.212  24.442  40.177  1.00  0.00           N
ATOM   1831  H   PHE   119      28.639  24.941  40.944  1.00  0.00           H
ATOM   1832  CA  PHE   119      27.258  25.141  39.363  1.00  0.00           C
ATOM   1833  HA  PHE   119      26.637  24.387  38.879  1.00  0.00           H
ATOM   1834  CB  PHE   119      26.529  26.137  40.282  1.00  0.00           C
ATOM   1835  HB2 PHE   119      27.230  26.744  40.854  1.00  0.00           H
ATOM   1836  HB3 PHE   119      25.912  26.761  39.635  1.00  0.00           H
ATOM   1837  CG  PHE   119      25.538  25.468  41.241  1.00  0.00           C
ATOM   1838  CD1 PHE   119      24.313  24.951  40.744  1.00  0.00           C
ATOM   1839  HD1 PHE   119      24.105  24.939  39.685  1.00  0.00           H
ATOM   1840  CE1 PHE   119      23.424  24.314  41.686  1.00  0.00           C
ATOM   1841  HE1 PHE   119      22.453  24.049  41.292  1.00  0.00           H
ATOM   1842  CZ  PHE   119      23.770  24.266  42.997  1.00  0.00           C
ATOM   1843  HZ  PHE   119      23.078  23.905  43.743  1.00  0.00           H
ATOM   1844  CE2 PHE   119      24.947  24.802  43.480  1.00  0.00           C
ATOM   1845  HE2 PHE   119      25.109  24.842  44.547  1.00  0.00           H
ATOM   1846  CD2 PHE   119      25.850  25.303  42.556  1.00  0.00           C
ATOM   1847  HD2 PHE   119      26.775  25.656  42.987  1.00  0.00           H
ATOM   1848  C   PHE   119      27.941  25.955  38.174  1.00  0.00           C
ATOM   1849  O   PHE   119      27.266  26.426  37.268  1.00  0.00           O
ATOM   1850  N   GLY   120      29.287  25.984  38.060  1.00  0.00           N
ATOM   1851  H   GLY   120      29.825  25.504  38.767  1.00  0.00           H
ATOM   1852  CA  GLY   120      30.059  26.594  36.994  1.00  0.00           C
ATOM   1853  HA2 GLY   120      30.999  26.043  37.043  1.00  0.00           H
ATOM   1854  HA3 GLY   120      29.714  26.421  35.975  1.00  0.00           H
ATOM   1855  C   GLY   120      30.431  28.083  37.084  1.00  0.00           C
ATOM   1856  O   GLY   120      31.398  28.556  36.525  1.00  0.00           O
ATOM   1857  N   VAL   121      29.687  28.745  37.936  1.00  0.00           N
ATOM   1858  H   VAL   121      28.954  28.170  38.326  1.00  0.00           H
ATOM   1859  CA  VAL   121      29.855  30.181  38.254  1.00  0.00           C
ATOM   1860  HA  VAL   121      30.026  30.718  37.321  1.00  0.00           H
ATOM   1861  CB  VAL   121      28.491  30.736  38.794  1.00  0.00           C
ATOM   1862  HB  VAL   121      28.575  31.794  39.045  1.00  0.00           H
ATOM   1863  CG1 VAL   121      27.303  30.626  37.818  1.00  0.00           C
ATOM   1864 HG11 VAL   121      27.009  29.600  37.597  1.00  0.00           H
ATOM   1865 HG12 VAL   121      26.434  31.236  38.065  1.00  0.00           H
ATOM   1866 HG13 VAL   121      27.763  31.022  36.911  1.00  0.00           H
ATOM   1867  CG2 VAL   121      27.940  30.021  39.964  1.00  0.00           C
ATOM   1868 HG21 VAL   121      27.705  28.965  39.835  1.00  0.00           H
ATOM   1869 HG22 VAL   121      27.087  30.604  40.309  1.00  0.00           H
ATOM   1870 HG23 VAL   121      28.600  30.022  40.832  1.00  0.00           H
ATOM   1871  C   VAL   121      30.976  30.533  39.177  1.00  0.00           C
ATOM   1872  O   VAL   121      30.815  31.407  40.015  1.00  0.00           O
ATOM   1873  N   GLY   122      32.067  29.708  39.114  1.00  0.00           N
ATOM   1874  H   GLY   122      32.087  29.073  38.330  1.00  0.00           H
ATOM   1875  CA  GLY   122      32.983  29.515  40.263  1.00  0.00           C
ATOM   1876  HA2 GLY   122      32.478  29.228  41.185  1.00  0.00           H
ATOM   1877  HA3 GLY   122      33.661  28.666  40.170  1.00  0.00           H
ATOM   1878  C   GLY   122      33.831  30.821  40.548  1.00  0.00           C
ATOM   1879  O   GLY   122      34.390  30.990  41.663  1.00  0.00           O
ATOM   1880  N   PHE   123      33.892  31.845  39.688  1.00  0.00           N
ATOM   1881  H   PHE   123      33.458  31.779  38.778  1.00  0.00           H
ATOM   1882  CA  PHE   123      34.730  33.025  39.775  1.00  0.00           C
ATOM   1883  HA  PHE   123      35.783  32.744  39.802  1.00  0.00           H
ATOM   1884  CB  PHE   123      34.636  33.841  38.427  1.00  0.00           C
ATOM   1885  HB2 PHE   123      35.149  33.287  37.641  1.00  0.00           H
ATOM   1886  HB3 PHE   123      33.583  33.911  38.157  1.00  0.00           H
ATOM   1887  CG  PHE   123      35.198  35.272  38.452  1.00  0.00           C
ATOM   1888  CD1 PHE   123      36.567  35.505  38.830  1.00  0.00           C
ATOM   1889  HD1 PHE   123      37.163  34.644  39.098  1.00  0.00           H
ATOM   1890  CE1 PHE   123      36.968  36.843  39.197  1.00  0.00           C
ATOM   1891  HE1 PHE   123      37.970  36.937  39.589  1.00  0.00           H
ATOM   1892  CZ  PHE   123      36.042  37.924  39.092  1.00  0.00           C
ATOM   1893  HZ  PHE   123      36.248  38.937  39.402  1.00  0.00           H
ATOM   1894  CE2 PHE   123      34.661  37.648  38.762  1.00  0.00           C
ATOM   1895  HE2 PHE   123      33.876  38.385  38.832  1.00  0.00           H
ATOM   1896  CD2 PHE   123      34.267  36.339  38.376  1.00  0.00           C
ATOM   1897  HD2 PHE   123      33.226  36.150  38.160  1.00  0.00           H
ATOM   1898  C   PHE   123      34.485  33.918  40.976  1.00  0.00           C
ATOM   1899  O   PHE   123      35.400  34.455  41.634  1.00  0.00           O
ATOM   1900  N   TYR   124      33.175  34.156  41.282  1.00  0.00           N
ATOM   1901  H   TYR   124      32.490  33.760  40.654  1.00  0.00           H
ATOM   1902  CA  TYR   124      32.608  34.978  42.265  1.00  0.00           C
ATOM   1903  HA  TYR   124      33.022  35.973  42.101  1.00  0.00           H
ATOM   1904  CB  TYR   124      31.037  34.950  42.081  1.00  0.00           C
ATOM   1905  HB2 TYR   124      30.694  33.985  42.452  1.00  0.00           H
ATOM   1906  HB3 TYR   124      30.662  35.719  42.757  1.00  0.00           H
ATOM   1907  CG  TYR   124      30.428  35.271  40.739  1.00  0.00           C
ATOM   1908  CD1 TYR   124      30.837  36.364  39.986  1.00  0.00           C
ATOM   1909  HD1 TYR   124      31.615  37.041  40.310  1.00  0.00           H
ATOM   1910  CE1 TYR   124      30.245  36.630  38.745  1.00  0.00           C
ATOM   1911  HE1 TYR   124      30.464  37.595  38.312  1.00  0.00           H
ATOM   1912  CZ  TYR   124      29.284  35.851  38.147  1.00  0.00           C
ATOM   1913  OH  TYR   124      28.723  36.276  36.990  1.00  0.00           O
ATOM   1914  HH  TYR   124      28.022  35.723  36.639  1.00  0.00           H
ATOM   1915  CE2 TYR   124      28.909  34.741  38.911  1.00  0.00           C
ATOM   1916  HE2 TYR   124      28.205  34.037  38.493  1.00  0.00           H
ATOM   1917  CD2 TYR   124      29.438  34.482  40.147  1.00  0.00           C
ATOM   1918  HD2 TYR   124      29.218  33.583  40.704  1.00  0.00           H
ATOM   1919  C   TYR   124      32.921  34.612  43.704  1.00  0.00           C
ATOM   1920  O   TYR   124      32.640  35.380  44.621  1.00  0.00           O
ATOM   1921  N   SER   125      33.606  33.530  43.978  1.00  0.00           N
ATOM   1922  H   SER   125      33.891  33.019  43.153  1.00  0.00           H
ATOM   1923  CA  SER   125      34.105  33.141  45.286  1.00  0.00           C
ATOM   1924  HA  SER   125      33.264  33.148  45.979  1.00  0.00           H
ATOM   1925  CB  SER   125      34.745  31.769  45.202  1.00  0.00           C
ATOM   1926  HB2 SER   125      35.254  31.512  46.131  1.00  0.00           H
ATOM   1927  HB3 SER   125      33.911  31.076  45.076  1.00  0.00           H
ATOM   1928  OG  SER   125      35.634  31.563  44.184  1.00  0.00           O
ATOM   1929  HG  SER   125      35.218  31.298  43.360  1.00  0.00           H
ATOM   1930  C   SER   125      35.227  34.151  45.805  1.00  0.00           C
ATOM   1931  O   SER   125      35.500  34.216  47.039  1.00  0.00           O
ATOM   1932  N   ALA   126      35.850  34.952  44.999  1.00  0.00           N
ATOM   1933  H   ALA   126      35.856  34.627  44.042  1.00  0.00           H
ATOM   1934  CA  ALA   126      36.743  36.061  45.322  1.00  0.00           C
ATOM   1935  HA  ALA   126      37.624  35.633  45.800  1.00  0.00           H
ATOM   1936  CB  ALA   126      37.183  36.660  43.913  1.00  0.00           C
ATOM   1937  HB1 ALA   126      36.304  37.212  43.581  1.00  0.00           H
ATOM   1938  HB2 ALA   126      37.546  35.850  43.281  1.00  0.00           H
ATOM   1939  HB3 ALA   126      38.023  37.297  44.189  1.00  0.00           H
ATOM   1940  C   ALA   126      35.962  36.973  46.299  1.00  0.00           C
ATOM   1941  O   ALA   126      36.614  37.471  47.218  1.00  0.00           O
ATOM   1942  N   TYR   127      34.620  37.149  46.171  1.00  0.00           N
ATOM   1943  H   TYR   127      34.169  36.537  45.504  1.00  0.00           H
ATOM   1944  CA  TYR   127      33.861  37.948  47.150  1.00  0.00           C
ATOM   1945  HA  TYR   127      34.493  38.816  47.339  1.00  0.00           H
ATOM   1946  CB  TYR   127      32.635  38.455  46.405  1.00  0.00           C
ATOM   1947  HB2 TYR   127      32.010  37.596  46.163  1.00  0.00           H
ATOM   1948  HB3 TYR   127      32.089  39.140  47.052  1.00  0.00           H
ATOM   1949  CG  TYR   127      33.013  39.258  45.159  1.00  0.00           C
ATOM   1950  CD1 TYR   127      33.261  40.644  45.278  1.00  0.00           C
ATOM   1951  HD1 TYR   127      33.276  41.141  46.238  1.00  0.00           H
ATOM   1952  CE1 TYR   127      33.831  41.407  44.243  1.00  0.00           C
ATOM   1953  HE1 TYR   127      34.044  42.466  44.238  1.00  0.00           H
ATOM   1954  CZ  TYR   127      33.936  40.783  42.993  1.00  0.00           C
ATOM   1955  OH  TYR   127      34.332  41.444  41.858  1.00  0.00           O
ATOM   1956  HH  TYR   127      34.545  42.354  42.080  1.00  0.00           H
ATOM   1957  CE2 TYR   127      33.615  39.397  42.834  1.00  0.00           C
ATOM   1958  HE2 TYR   127      33.728  38.988  41.841  1.00  0.00           H
ATOM   1959  CD2 TYR   127      33.086  38.628  43.913  1.00  0.00           C
ATOM   1960  HD2 TYR   127      33.079  37.554  43.791  1.00  0.00           H
ATOM   1961  C   TYR   127      33.546  37.329  48.473  1.00  0.00           C
ATOM   1962  O   TYR   127      32.796  37.860  49.282  1.00  0.00           O
ATOM   1963  N   LEU   128      34.133  36.128  48.714  1.00  0.00           N
ATOM   1964  H   LEU   128      34.667  35.607  48.034  1.00  0.00           H
ATOM   1965  CA  LEU   128      34.344  35.716  50.111  1.00  0.00           C
ATOM   1966  HA  LEU   128      33.357  35.893  50.539  1.00  0.00           H
ATOM   1967  CB  LEU   128      34.759  34.248  50.159  1.00  0.00           C
ATOM   1968  HB2 LEU   128      35.656  34.086  49.561  1.00  0.00           H
ATOM   1969  HB3 LEU   128      35.043  34.098  51.201  1.00  0.00           H
ATOM   1970  CG  LEU   128      33.647  33.188  49.732  1.00  0.00           C
ATOM   1971  HG  LEU   128      32.921  33.453  48.963  1.00  0.00           H
ATOM   1972  CD1 LEU   128      34.259  31.890  49.330  1.00  0.00           C
ATOM   1973 HD11 LEU   128      35.077  31.557  49.968  1.00  0.00           H
ATOM   1974 HD12 LEU   128      34.584  31.978  48.292  1.00  0.00           H
ATOM   1975 HD13 LEU   128      33.539  31.072  49.327  1.00  0.00           H
ATOM   1976  CD2 LEU   128      32.870  32.781  51.084  1.00  0.00           C
ATOM   1977 HD21 LEU   128      33.672  32.414  51.727  1.00  0.00           H
ATOM   1978 HD22 LEU   128      32.342  33.663  51.446  1.00  0.00           H
ATOM   1979 HD23 LEU   128      32.163  32.000  50.804  1.00  0.00           H
ATOM   1980  C   LEU   128      35.423  36.462  50.901  1.00  0.00           C
ATOM   1981  O   LEU   128      35.300  36.467  52.109  1.00  0.00           O
ATOM   1982  N   VAL   129      36.406  37.042  50.226  1.00  0.00           N
ATOM   1983  H   VAL   129      36.323  37.010  49.220  1.00  0.00           H
ATOM   1984  CA  VAL   129      37.571  37.721  50.805  1.00  0.00           C
ATOM   1985  HA  VAL   129      37.319  37.853  51.858  1.00  0.00           H
ATOM   1986  CB  VAL   129      38.894  36.856  50.763  1.00  0.00           C
ATOM   1987  HB  VAL   129      39.703  37.444  51.197  1.00  0.00           H
ATOM   1988  CG1 VAL   129      38.616  35.630  51.633  1.00  0.00           C
ATOM   1989 HG11 VAL   129      39.560  35.086  51.618  1.00  0.00           H
ATOM   1990 HG12 VAL   129      38.209  35.933  52.598  1.00  0.00           H
ATOM   1991 HG13 VAL   129      37.916  34.875  51.277  1.00  0.00           H
ATOM   1992  CG2 VAL   129      39.387  36.291  49.419  1.00  0.00           C
ATOM   1993 HG21 VAL   129      38.635  35.590  49.058  1.00  0.00           H
ATOM   1994 HG22 VAL   129      40.360  35.800  49.399  1.00  0.00           H
ATOM   1995 HG23 VAL   129      39.388  37.030  48.618  1.00  0.00           H
ATOM   1996  C   VAL   129      38.057  39.087  50.345  1.00  0.00           C
ATOM   1997  O   VAL   129      38.835  39.678  51.105  1.00  0.00           O
ATOM   1998  N   ALA   130      37.648  39.576  49.141  1.00  0.00           N
ATOM   1999  H   ALA   130      37.077  39.017  48.524  1.00  0.00           H
ATOM   2000  CA  ALA   130      38.247  40.780  48.649  1.00  0.00           C
ATOM   2001  HA  ALA   130      39.246  40.952  49.048  1.00  0.00           H
ATOM   2002  CB  ALA   130      38.575  40.379  47.215  1.00  0.00           C
ATOM   2003  HB1 ALA   130      39.092  39.422  47.156  1.00  0.00           H
ATOM   2004  HB2 ALA   130      39.193  41.180  46.809  1.00  0.00           H
ATOM   2005  HB3 ALA   130      37.615  40.303  46.705  1.00  0.00           H
ATOM   2006  C   ALA   130      37.327  41.989  48.698  1.00  0.00           C
ATOM   2007  O   ALA   130      36.219  41.875  48.179  1.00  0.00           O
ATOM   2008  N   GLU   131      37.809  43.145  49.066  1.00  0.00           N
ATOM   2009  H   GLU   131      38.761  43.297  49.368  1.00  0.00           H
ATOM   2010  CA  GLU   131      36.965  44.355  48.934  1.00  0.00           C
ATOM   2011  HA  GLU   131      35.942  44.179  49.265  1.00  0.00           H
ATOM   2012  CB  GLU   131      37.607  45.500  49.766  1.00  0.00           C
ATOM   2013  HB2 GLU   131      36.949  46.364  49.672  1.00  0.00           H
ATOM   2014  HB3 GLU   131      37.441  45.256  50.815  1.00  0.00           H
ATOM   2015  CG  GLU   131      39.076  45.791  49.529  1.00  0.00           C
ATOM   2016  HG2 GLU   131      39.583  44.843  49.701  1.00  0.00           H
ATOM   2017  HG3 GLU   131      39.231  46.044  48.480  1.00  0.00           H
ATOM   2018  CD  GLU   131      39.701  46.851  50.486  1.00  0.00           C
ATOM   2019  OE1 GLU   131      40.923  47.145  50.378  1.00  0.00           O
ATOM   2020  OE2 GLU   131      39.074  47.439  51.357  1.00  0.00           O
ATOM   2021  C   GLU   131      36.789  44.745  47.448  1.00  0.00           C
ATOM   2022  O   GLU   131      35.724  45.179  46.999  1.00  0.00           O
ATOM   2023  N   LYS   132      37.881  44.553  46.645  1.00  0.00           N
ATOM   2024  H   LYS   132      38.674  44.112  47.089  1.00  0.00           H
ATOM   2025  CA  LYS   132      37.975  44.762  45.166  1.00  0.00           C
ATOM   2026  HA  LYS   132      36.947  44.860  44.817  1.00  0.00           H
ATOM   2027  CB  LYS   132      38.863  46.025  44.869  1.00  0.00           C
ATOM   2028  HB2 LYS   132      38.349  46.800  45.438  1.00  0.00           H
ATOM   2029  HB3 LYS   132      39.843  45.860  45.317  1.00  0.00           H
ATOM   2030  CG  LYS   132      38.889  46.552  43.398  1.00  0.00           C
ATOM   2031  HG2 LYS   132      39.458  45.837  42.804  1.00  0.00           H
ATOM   2032  HG3 LYS   132      37.880  46.459  42.997  1.00  0.00           H
ATOM   2033  CD  LYS   132      39.379  47.961  43.156  1.00  0.00           C
ATOM   2034  HD2 LYS   132      39.570  48.124  42.094  1.00  0.00           H
ATOM   2035  HD3 LYS   132      38.644  48.633  43.597  1.00  0.00           H
ATOM   2036  CE  LYS   132      40.774  48.231  43.827  1.00  0.00           C
ATOM   2037  HE2 LYS   132      40.534  47.895  44.836  1.00  0.00           H
ATOM   2038  HE3 LYS   132      41.563  47.596  43.424  1.00  0.00           H
ATOM   2039  NZ  LYS   132      41.149  49.725  43.858  1.00  0.00           N
ATOM   2040  HZ1 LYS   132      42.027  49.882  44.331  1.00  0.00           H
ATOM   2041  HZ2 LYS   132      40.466  50.229  44.407  1.00  0.00           H
ATOM   2042  HZ3 LYS   132      41.243  50.144  42.944  1.00  0.00           H
ATOM   2043  C   LYS   132      38.511  43.552  44.445  1.00  0.00           C
ATOM   2044  O   LYS   132      39.414  42.841  44.968  1.00  0.00           O
ATOM   2045  N   VAL   133      38.009  43.312  43.253  1.00  0.00           N
ATOM   2046  H   VAL   133      37.395  44.032  42.900  1.00  0.00           H
ATOM   2047  CA  VAL   133      38.602  42.305  42.331  1.00  0.00           C
ATOM   2048  HA  VAL   133      39.491  41.892  42.808  1.00  0.00           H
ATOM   2049  CB  VAL   133      37.705  41.093  42.155  1.00  0.00           C
ATOM   2050  HB  VAL   133      36.773  41.321  41.639  1.00  0.00           H
ATOM   2051  CG1 VAL   133      38.351  39.945  41.289  1.00  0.00           C
ATOM   2052 HG11 VAL   133      38.563  40.334  40.293  1.00  0.00           H
ATOM   2053 HG12 VAL   133      39.356  39.683  41.621  1.00  0.00           H
ATOM   2054 HG13 VAL   133      37.687  39.104  41.092  1.00  0.00           H
ATOM   2055  CG2 VAL   133      37.343  40.395  43.490  1.00  0.00           C
ATOM   2056 HG21 VAL   133      38.250  39.915  43.858  1.00  0.00           H
ATOM   2057 HG22 VAL   133      36.572  39.640  43.345  1.00  0.00           H
ATOM   2058 HG23 VAL   133      36.932  41.044  44.263  1.00  0.00           H
ATOM   2059  C   VAL   133      38.977  43.021  41.019  1.00  0.00           C
ATOM   2060  O   VAL   133      38.085  43.609  40.396  1.00  0.00           O
ATOM   2061  N   THR   134      40.229  43.069  40.662  1.00  0.00           N
ATOM   2062  H   THR   134      40.814  42.538  41.292  1.00  0.00           H
ATOM   2063  CA  THR   134      40.725  43.526  39.289  1.00  0.00           C
ATOM   2064  HA  THR   134      39.930  44.044  38.752  1.00  0.00           H
ATOM   2065  CB  THR   134      41.974  44.403  39.392  1.00  0.00           C
ATOM   2066  HB  THR   134      42.774  43.867  39.902  1.00  0.00           H
ATOM   2067  CG2 THR   134      42.603  44.872  38.125  1.00  0.00           C
ATOM   2068 HG21 THR   134      41.853  45.301  37.460  1.00  0.00           H
ATOM   2069 HG22 THR   134      43.066  44.016  37.632  1.00  0.00           H
ATOM   2070 HG23 THR   134      43.480  45.494  38.305  1.00  0.00           H
ATOM   2071  OG1 THR   134      41.662  45.527  40.130  1.00  0.00           O
ATOM   2072  HG1 THR   134      41.602  45.352  41.072  1.00  0.00           H
ATOM   2073  C   THR   134      41.043  42.263  38.441  1.00  0.00           C
ATOM   2074  O   THR   134      41.034  41.114  38.882  1.00  0.00           O
ATOM   2075  N   VAL   135      41.154  42.413  37.113  1.00  0.00           N
ATOM   2076  H   VAL   135      40.992  43.345  36.760  1.00  0.00           H
ATOM   2077  CA  VAL   135      41.487  41.360  36.100  1.00  0.00           C
ATOM   2078  HA  VAL   135      42.177  40.630  36.525  1.00  0.00           H
ATOM   2079  CB  VAL   135      40.250  40.539  35.579  1.00  0.00           C
ATOM   2080  HB  VAL   135      39.618  41.122  34.908  1.00  0.00           H
ATOM   2081  CG1 VAL   135      40.671  39.463  34.644  1.00  0.00           C
ATOM   2082 HG11 VAL   135      39.805  38.842  34.414  1.00  0.00           H
ATOM   2083 HG12 VAL   135      40.903  39.986  33.717  1.00  0.00           H
ATOM   2084 HG13 VAL   135      41.409  38.767  35.043  1.00  0.00           H
ATOM   2085  CG2 VAL   135      39.300  40.076  36.705  1.00  0.00           C
ATOM   2086 HG21 VAL   135      38.892  40.936  37.237  1.00  0.00           H
ATOM   2087 HG22 VAL   135      39.743  39.421  37.454  1.00  0.00           H
ATOM   2088 HG23 VAL   135      38.366  39.732  36.259  1.00  0.00           H
ATOM   2089  C   VAL   135      42.206  42.009  34.832  1.00  0.00           C
ATOM   2090  O   VAL   135      41.718  43.063  34.413  1.00  0.00           O
ATOM   2091  N   ILE   136      43.169  41.262  34.347  1.00  0.00           N
ATOM   2092  H   ILE   136      43.361  40.394  34.826  1.00  0.00           H
ATOM   2093  CA  ILE   136      43.950  41.511  33.159  1.00  0.00           C
ATOM   2094  HA  ILE   136      43.466  42.376  32.706  1.00  0.00           H
ATOM   2095  CB  ILE   136      45.329  42.009  33.487  1.00  0.00           C
ATOM   2096  HB  ILE   136      45.921  41.160  33.825  1.00  0.00           H
ATOM   2097  CG2 ILE   136      46.095  42.485  32.207  1.00  0.00           C
ATOM   2098 HG21 ILE   136      47.037  42.851  32.616  1.00  0.00           H
ATOM   2099 HG22 ILE   136      45.601  43.369  31.805  1.00  0.00           H
ATOM   2100 HG23 ILE   136      46.325  41.689  31.498  1.00  0.00           H
ATOM   2101  CG1 ILE   136      45.463  43.062  34.682  1.00  0.00           C
ATOM   2102 HG12 ILE   136      44.744  42.581  35.345  1.00  0.00           H
ATOM   2103 HG13 ILE   136      46.431  43.138  35.179  1.00  0.00           H
ATOM   2104  CD1 ILE   136      44.971  44.524  34.162  1.00  0.00           C
ATOM   2105 HD11 ILE   136      43.994  44.462  33.681  1.00  0.00           H
ATOM   2106 HD12 ILE   136      45.699  44.911  33.450  1.00  0.00           H
ATOM   2107 HD13 ILE   136      45.036  45.163  35.043  1.00  0.00           H
ATOM   2108  C   ILE   136      43.979  40.287  32.216  1.00  0.00           C
ATOM   2109  O   ILE   136      44.024  39.210  32.767  1.00  0.00           O
ATOM   2110  N   THR   137      43.891  40.340  30.896  1.00  0.00           N
ATOM   2111  H   THR   137      43.703  41.220  30.437  1.00  0.00           H
ATOM   2112  CA  THR   137      43.985  39.187  30.001  1.00  0.00           C
ATOM   2113  HA  THR   137      44.686  38.394  30.266  1.00  0.00           H
ATOM   2114  CB  THR   137      42.602  38.652  29.869  1.00  0.00           C
ATOM   2115  HB  THR   137      42.183  38.481  30.860  1.00  0.00           H
ATOM   2116  CG2 THR   137      41.488  39.636  29.219  1.00  0.00           C
ATOM   2117 HG21 THR   137      41.726  39.674  28.156  1.00  0.00           H
ATOM   2118 HG22 THR   137      41.623  40.666  29.548  1.00  0.00           H
ATOM   2119 HG23 THR   137      40.463  39.294  29.359  1.00  0.00           H
ATOM   2120  OG1 THR   137      42.592  37.392  29.168  1.00  0.00           O
ATOM   2121  HG1 THR   137      42.798  36.633  29.719  1.00  0.00           H
ATOM   2122  C   THR   137      44.459  39.546  28.598  1.00  0.00           C
ATOM   2123  O   THR   137      44.208  40.636  28.077  1.00  0.00           O
ATOM   2124  N   LYS   138      45.147  38.629  28.006  1.00  0.00           N
ATOM   2125  H   LYS   138      45.300  37.770  28.516  1.00  0.00           H
ATOM   2126  CA  LYS   138      45.517  38.717  26.559  1.00  0.00           C
ATOM   2127  HA  LYS   138      45.173  39.529  25.920  1.00  0.00           H
ATOM   2128  CB  LYS   138      47.001  38.867  26.572  1.00  0.00           C
ATOM   2129  HB2 LYS   138      47.182  39.873  26.953  1.00  0.00           H
ATOM   2130  HB3 LYS   138      47.404  38.215  27.346  1.00  0.00           H
ATOM   2131  CG  LYS   138      47.863  38.774  25.254  1.00  0.00           C
ATOM   2132  HG2 LYS   138      48.906  38.708  25.560  1.00  0.00           H
ATOM   2133  HG3 LYS   138      47.601  37.906  24.648  1.00  0.00           H
ATOM   2134  CD  LYS   138      47.594  39.910  24.290  1.00  0.00           C
ATOM   2135  HD2 LYS   138      46.537  39.985  24.038  1.00  0.00           H
ATOM   2136  HD3 LYS   138      47.839  40.864  24.757  1.00  0.00           H
ATOM   2137  CE  LYS   138      48.356  39.814  22.949  1.00  0.00           C
ATOM   2138  HE2 LYS   138      48.552  40.752  22.430  1.00  0.00           H
ATOM   2139  HE3 LYS   138      49.362  39.462  23.176  1.00  0.00           H
ATOM   2140  NZ  LYS   138      47.789  38.880  21.971  1.00  0.00           N
ATOM   2141  HZ1 LYS   138      46.978  39.267  21.511  1.00  0.00           H
ATOM   2142  HZ2 LYS   138      47.594  37.988  22.403  1.00  0.00           H
ATOM   2143  HZ3 LYS   138      48.548  38.819  21.307  1.00  0.00           H
ATOM   2144  C   LYS   138      45.164  37.344  25.940  1.00  0.00           C
ATOM   2145  O   LYS   138      45.712  36.350  26.281  1.00  0.00           O
ATOM   2146  N   HIE   139      44.140  37.370  25.040  1.00  0.00           N
ATOM   2147  H   HIE   139      43.541  38.182  25.025  1.00  0.00           H
ATOM   2148  CA  HIE   139      43.794  36.301  24.080  1.00  0.00           C
ATOM   2149  HA  HIE   139      43.882  35.384  24.664  1.00  0.00           H
ATOM   2150  CB  HIE   139      42.453  36.561  23.362  1.00  0.00           C
ATOM   2151  HB2 HIE   139      41.653  36.693  24.091  1.00  0.00           H
ATOM   2152  HB3 HIE   139      42.501  37.407  22.677  1.00  0.00           H
ATOM   2153  CG  HIE   139      41.971  35.448  22.384  1.00  0.00           C
ATOM   2154  ND1 HIE   139      42.384  35.186  21.069  1.00  0.00           N
ATOM   2155  CE1 HIE   139      41.592  34.265  20.645  1.00  0.00           C
ATOM   2156  HE1 HIE   139      41.658  33.616  19.783  1.00  0.00           H
ATOM   2157  NE2 HIE   139      40.691  33.947  21.558  1.00  0.00           N
ATOM   2158  HE2 HIE   139      39.889  33.393  21.290  1.00  0.00           H
ATOM   2159  CD2 HIE   139      40.873  34.704  22.694  1.00  0.00           C
ATOM   2160  HD2 HIE   139      40.305  34.673  23.611  1.00  0.00           H
ATOM   2161  C   HIE   139      44.907  36.092  23.031  1.00  0.00           C
ATOM   2162  O   HIE   139      45.677  37.034  22.671  1.00  0.00           O
ATOM   2163  N   ASN   140      45.025  34.908  22.393  1.00  0.00           N
ATOM   2164  H   ASN   140      44.387  34.197  22.720  1.00  0.00           H
ATOM   2165  CA  ASN   140      46.032  34.539  21.379  1.00  0.00           C
ATOM   2166  HA  ASN   140      46.970  34.648  21.923  1.00  0.00           H
ATOM   2167  CB  ASN   140      45.975  33.009  21.161  1.00  0.00           C
ATOM   2168  HB2 ASN   140      46.062  32.639  22.183  1.00  0.00           H
ATOM   2169  HB3 ASN   140      44.974  32.704  20.855  1.00  0.00           H
ATOM   2170  CG  ASN   140      47.108  32.546  20.225  1.00  0.00           C
ATOM   2171  OD1 ASN   140      48.255  32.641  20.650  1.00  0.00           O
ATOM   2172  ND2 ASN   140      46.885  32.234  18.945  1.00  0.00           N
ATOM   2173 HD21 ASN   140      45.911  32.363  18.711  1.00  0.00           H
ATOM   2174 HD22 ASN   140      47.663  32.025  18.333  1.00  0.00           H
ATOM   2175  C   ASN   140      46.006  35.347  20.032  1.00  0.00           C
ATOM   2176  O   ASN   140      47.033  35.452  19.327  1.00  0.00           O
ATOM   2177  N   ASP   141      44.777  35.858  19.675  1.00  0.00           N
ATOM   2178  H   ASP   141      44.083  35.733  20.398  1.00  0.00           H
ATOM   2179  CA  ASP   141      44.507  36.551  18.468  1.00  0.00           C
ATOM   2180  HA  ASP   141      45.417  36.658  17.877  1.00  0.00           H
ATOM   2181  CB  ASP   141      43.548  35.780  17.536  1.00  0.00           C
ATOM   2182  HB2 ASP   141      42.491  35.886  17.783  1.00  0.00           H
ATOM   2183  HB3 ASP   141      43.720  36.077  16.501  1.00  0.00           H
ATOM   2184  CG  ASP   141      43.668  34.204  17.503  1.00  0.00           C
ATOM   2185  OD1 ASP   141      42.591  33.592  17.392  1.00  0.00           O
ATOM   2186  OD2 ASP   141      44.764  33.613  17.499  1.00  0.00           O
ATOM   2187  C   ASP   141      43.982  38.002  18.634  1.00  0.00           C
ATOM   2188  O   ASP   141      43.470  38.699  17.720  1.00  0.00           O
ATOM   2189  N   ASP   142      44.261  38.631  19.790  1.00  0.00           N
ATOM   2190  H   ASP   142      44.746  38.045  20.454  1.00  0.00           H
ATOM   2191  CA  ASP   142      43.726  39.979  20.133  1.00  0.00           C
ATOM   2192  HA  ASP   142      43.661  40.746  19.362  1.00  0.00           H
ATOM   2193  CB  ASP   142      42.305  39.765  20.731  1.00  0.00           C
ATOM   2194  HB2 ASP   142      41.844  39.060  20.041  1.00  0.00           H
ATOM   2195  HB3 ASP   142      42.340  39.315  21.723  1.00  0.00           H
ATOM   2196  CG  ASP   142      41.352  40.942  20.706  1.00  0.00           C
ATOM   2197  OD1 ASP   142      41.759  42.168  20.526  1.00  0.00           O
ATOM   2198  OD2 ASP   142      40.144  40.695  20.839  1.00  0.00           O
ATOM   2199  C   ASP   142      44.571  40.729  21.184  1.00  0.00           C
ATOM   2200  O   ASP   142      45.475  40.168  21.725  1.00  0.00           O
ATOM   2201  N   GLU   143      44.386  42.079  21.407  1.00  0.00           N
ATOM   2202  H   GLU   143      43.489  42.423  21.095  1.00  0.00           H
ATOM   2203  CA  GLU   143      45.073  42.823  22.423  1.00  0.00           C
ATOM   2204  HA  GLU   143      46.151  42.802  22.255  1.00  0.00           H
ATOM   2205  CB  GLU   143      44.624  44.247  22.244  1.00  0.00           C
ATOM   2206  HB2 GLU   143      43.606  44.276  22.632  1.00  0.00           H
ATOM   2207  HB3 GLU   143      45.150  44.872  22.967  1.00  0.00           H
ATOM   2208  CG  GLU   143      44.819  45.002  20.924  1.00  0.00           C
ATOM   2209  HG2 GLU   143      44.341  44.425  20.132  1.00  0.00           H
ATOM   2210  HG3 GLU   143      44.429  45.985  21.188  1.00  0.00           H
ATOM   2211  CD  GLU   143      46.262  45.270  20.570  1.00  0.00           C
ATOM   2212  OE1 GLU   143      46.753  44.907  19.543  1.00  0.00           O
ATOM   2213  OE2 GLU   143      46.945  46.062  21.271  1.00  0.00           O
ATOM   2214  C   GLU   143      44.852  42.395  23.859  1.00  0.00           C
ATOM   2215  O   GLU   143      43.996  41.568  24.061  1.00  0.00           O
ATOM   2216  N   GLN   144      45.558  43.093  24.810  1.00  0.00           N
ATOM   2217  H   GLN   144      46.204  43.788  24.466  1.00  0.00           H
ATOM   2218  CA  GLN   144      45.451  42.968  26.223  1.00  0.00           C
ATOM   2219  HA  GLN   144      45.369  41.914  26.491  1.00  0.00           H
ATOM   2220  CB  GLN   144      46.857  43.373  26.741  1.00  0.00           C
ATOM   2221  HB2 GLN   144      47.635  43.064  26.044  1.00  0.00           H
ATOM   2222  HB3 GLN   144      46.914  44.462  26.730  1.00  0.00           H
ATOM   2223  CG  GLN   144      47.088  42.845  28.088  1.00  0.00           C
ATOM   2224  HG2 GLN   144      46.486  43.439  28.776  1.00  0.00           H
ATOM   2225  HG3 GLN   144      46.702  41.826  28.098  1.00  0.00           H
ATOM   2226  CD  GLN   144      48.597  42.765  28.417  1.00  0.00           C
ATOM   2227  OE1 GLN   144      49.368  41.995  27.937  1.00  0.00           O
ATOM   2228  NE2 GLN   144      49.023  43.696  29.215  1.00  0.00           N
ATOM   2229 HE21 GLN   144      50.017  43.766  29.380  1.00  0.00           H
ATOM   2230 HE22 GLN   144      48.425  44.450  29.521  1.00  0.00           H
ATOM   2231  C   GLN   144      44.237  43.807  26.807  1.00  0.00           C
ATOM   2232  O   GLN   144      44.252  44.951  26.428  1.00  0.00           O
ATOM   2233  N   TYR   145      43.377  43.264  27.627  1.00  0.00           N
ATOM   2234  H   TYR   145      43.285  42.259  27.588  1.00  0.00           H
ATOM   2235  CA  TYR   145      42.280  43.993  28.231  1.00  0.00           C
ATOM   2236  HA  TYR   145      42.335  45.053  27.986  1.00  0.00           H
ATOM   2237  CB  TYR   145      40.972  43.455  27.690  1.00  0.00           C
ATOM   2238  HB2 TYR   145      40.992  42.377  27.843  1.00  0.00           H
ATOM   2239  HB3 TYR   145      40.133  43.945  28.187  1.00  0.00           H
ATOM   2240  CG  TYR   145      40.810  43.628  26.184  1.00  0.00           C
ATOM   2241  CD1 TYR   145      40.453  44.887  25.623  1.00  0.00           C
ATOM   2242  HD1 TYR   145      40.330  45.750  26.261  1.00  0.00           H
ATOM   2243  CE1 TYR   145      40.420  45.066  24.206  1.00  0.00           C
ATOM   2244  HE1 TYR   145      40.267  46.017  23.717  1.00  0.00           H
ATOM   2245  CZ  TYR   145      40.790  43.946  23.360  1.00  0.00           C
ATOM   2246  OH  TYR   145      40.577  44.057  21.997  1.00  0.00           O
ATOM   2247  HH  TYR   145      41.077  43.383  21.530  1.00  0.00           H
ATOM   2248  CE2 TYR   145      41.228  42.758  23.859  1.00  0.00           C
ATOM   2249  HE2 TYR   145      41.436  41.916  23.215  1.00  0.00           H
ATOM   2250  CD2 TYR   145      41.164  42.576  25.263  1.00  0.00           C
ATOM   2251  HD2 TYR   145      41.471  41.637  25.701  1.00  0.00           H
ATOM   2252  C   TYR   145      42.185  43.967  29.763  1.00  0.00           C
ATOM   2253  O   TYR   145      42.895  43.156  30.401  1.00  0.00           O
ATOM   2254  N   ALA   146      41.237  44.755  30.328  1.00  0.00           N
ATOM   2255  H   ALA   146      40.778  45.450  29.756  1.00  0.00           H
ATOM   2256  CA  ALA   146      41.106  44.895  31.793  1.00  0.00           C
ATOM   2257  HA  ALA   146      41.434  43.942  32.211  1.00  0.00           H
ATOM   2258  CB  ALA   146      42.176  45.867  32.227  1.00  0.00           C
ATOM   2259  HB1 ALA   146      41.952  46.799  31.710  1.00  0.00           H
ATOM   2260  HB2 ALA   146      43.148  45.554  31.845  1.00  0.00           H
ATOM   2261  HB3 ALA   146      42.240  46.064  33.296  1.00  0.00           H
ATOM   2262  C   ALA   146      39.718  45.269  32.283  1.00  0.00           C
ATOM   2263  O   ALA   146      38.938  45.880  31.580  1.00  0.00           O
ATOM   2264  N   TRP   147      39.445  44.798  33.482  1.00  0.00           N
ATOM   2265  H   TRP   147      40.198  44.387  34.014  1.00  0.00           H
ATOM   2266  CA  TRP   147      38.149  44.791  34.126  1.00  0.00           C
ATOM   2267  HA  TRP   147      37.679  45.700  33.752  1.00  0.00           H
ATOM   2268  CB  TRP   147      37.366  43.517  33.729  1.00  0.00           C
ATOM   2269  HB2 TRP   147      37.247  43.560  32.647  1.00  0.00           H
ATOM   2270  HB3 TRP   147      38.106  42.758  33.987  1.00  0.00           H
ATOM   2271  CG  TRP   147      36.047  43.083  34.399  1.00  0.00           C
ATOM   2272  CD1 TRP   147      34.828  43.282  33.887  1.00  0.00           C
ATOM   2273  HD1 TRP   147      34.628  43.625  32.882  1.00  0.00           H
ATOM   2274  NE1 TRP   147      33.804  42.713  34.658  1.00  0.00           N
ATOM   2275  HE1 TRP   147      32.841  42.654  34.358  1.00  0.00           H
ATOM   2276  CE2 TRP   147      34.385  42.164  35.811  1.00  0.00           C
ATOM   2277  CZ2 TRP   147      33.830  41.429  36.904  1.00  0.00           C
ATOM   2278  HZ2 TRP   147      32.832  41.060  36.715  1.00  0.00           H
ATOM   2279  CH2 TRP   147      34.521  41.318  38.105  1.00  0.00           C
ATOM   2280  HH2 TRP   147      34.141  40.961  39.051  1.00  0.00           H
ATOM   2281  CZ3 TRP   147      35.844  41.785  38.130  1.00  0.00           C
ATOM   2282  HZ3 TRP   147      36.487  41.679  38.990  1.00  0.00           H
ATOM   2283  CE3 TRP   147      36.470  42.314  36.998  1.00  0.00           C
ATOM   2284  HE3 TRP   147      37.528  42.496  37.123  1.00  0.00           H
ATOM   2285  CD2 TRP   147      35.789  42.594  35.765  1.00  0.00           C
ATOM   2286  C   TRP   147      38.316  44.864  35.599  1.00  0.00           C
ATOM   2287  O   TRP   147      39.302  44.371  36.208  1.00  0.00           O
ATOM   2288  N   GLU   148      37.265  45.425  36.250  1.00  0.00           N
ATOM   2289  H   GLU   148      36.433  45.678  35.736  1.00  0.00           H
ATOM   2290  CA  GLU   148      37.194  45.614  37.741  1.00  0.00           C
ATOM   2291  HA  GLU   148      37.703  44.792  38.243  1.00  0.00           H
ATOM   2292  CB  GLU   148      37.900  46.928  38.026  1.00  0.00           C
ATOM   2293  HB2 GLU   148      38.841  47.009  37.480  1.00  0.00           H
ATOM   2294  HB3 GLU   148      37.230  47.702  37.652  1.00  0.00           H
ATOM   2295  CG  GLU   148      38.120  47.153  39.512  1.00  0.00           C
ATOM   2296  HG2 GLU   148      37.263  46.910  40.139  1.00  0.00           H
ATOM   2297  HG3 GLU   148      38.955  46.557  39.880  1.00  0.00           H
ATOM   2298  CD  GLU   148      38.387  48.641  39.772  1.00  0.00           C
ATOM   2299  OE1 GLU   148      37.466  49.445  40.057  1.00  0.00           O
ATOM   2300  OE2 GLU   148      39.581  49.048  39.788  1.00  0.00           O
ATOM   2301  C   GLU   148      35.745  45.656  38.246  1.00  0.00           C
ATOM   2302  O   GLU   148      34.846  46.191  37.626  1.00  0.00           O
ATOM   2303  N   SER   149      35.541  45.239  39.512  1.00  0.00           N
ATOM   2304  H   SER   149      36.248  44.642  39.919  1.00  0.00           H
ATOM   2305  CA  SER   149      34.329  45.435  40.269  1.00  0.00           C
ATOM   2306  HA  SER   149      34.099  46.501  40.248  1.00  0.00           H
ATOM   2307  CB  SER   149      33.236  44.616  39.765  1.00  0.00           C
ATOM   2308  HB2 SER   149      32.992  44.798  38.719  1.00  0.00           H
ATOM   2309  HB3 SER   149      33.637  43.615  39.919  1.00  0.00           H
ATOM   2310  OG  SER   149      32.054  44.712  40.579  1.00  0.00           O
ATOM   2311  HG  SER   149      31.473  45.391  40.227  1.00  0.00           H
ATOM   2312  C   SER   149      34.540  45.224  41.753  1.00  0.00           C
ATOM   2313  O   SER   149      35.004  44.167  42.127  1.00  0.00           O
ATOM   2314  N   SER   150      34.113  46.088  42.614  1.00  0.00           N
ATOM   2315  H   SER   150      33.881  47.015  42.290  1.00  0.00           H
ATOM   2316  CA  SER   150      33.966  45.975  44.069  1.00  0.00           C
ATOM   2317  HA  SER   150      34.657  45.218  44.439  1.00  0.00           H
ATOM   2318  CB  SER   150      34.316  47.270  44.759  1.00  0.00           C
ATOM   2319  HB2 SER   150      33.667  48.080  44.429  1.00  0.00           H
ATOM   2320  HB3 SER   150      34.344  47.107  45.836  1.00  0.00           H
ATOM   2321  OG  SER   150      35.646  47.660  44.426  1.00  0.00           O
ATOM   2322  HG  SER   150      35.692  47.865  43.489  1.00  0.00           H
ATOM   2323  C   SER   150      32.425  45.607  44.378  1.00  0.00           C
ATOM   2324  O   SER   150      31.763  46.151  45.262  1.00  0.00           O
ATOM   2325  N   ALA   151      31.933  44.653  43.529  1.00  0.00           N
ATOM   2326  H   ALA   151      32.438  44.334  42.715  1.00  0.00           H
ATOM   2327  CA  ALA   151      30.481  44.196  43.637  1.00  0.00           C
ATOM   2328  HA  ALA   151      30.162  43.726  42.707  1.00  0.00           H
ATOM   2329  CB  ALA   151      30.282  43.234  44.879  1.00  0.00           C
ATOM   2330  HB1 ALA   151      29.429  42.583  44.690  1.00  0.00           H
ATOM   2331  HB2 ALA   151      30.288  43.815  45.802  1.00  0.00           H
ATOM   2332  HB3 ALA   151      31.184  42.633  44.997  1.00  0.00           H
ATOM   2333  C   ALA   151      29.577  45.444  43.536  1.00  0.00           C
ATOM   2334  O   ALA   151      29.810  46.286  42.640  1.00  0.00           O
ATOM   2335  N   GLY   152      28.536  45.519  44.279  1.00  0.00           N
ATOM   2336  H   GLY   152      28.316  44.708  44.837  1.00  0.00           H
ATOM   2337  CA  GLY   152      27.696  46.764  44.383  1.00  0.00           C
ATOM   2338  HA2 GLY   152      26.947  46.606  45.158  1.00  0.00           H
ATOM   2339  HA3 GLY   152      28.246  47.675  44.621  1.00  0.00           H
ATOM   2340  C   GLY   152      26.913  46.935  43.106  1.00  0.00           C
ATOM   2341  O   GLY   152      26.641  48.081  42.742  1.00  0.00           O
ATOM   2342  N   GLY   153      26.699  45.865  42.301  1.00  0.00           N
ATOM   2343  H   GLY   153      26.736  44.953  42.731  1.00  0.00           H
ATOM   2344  CA  GLY   153      25.903  45.843  41.127  1.00  0.00           C
ATOM   2345  HA2 GLY   153      25.536  44.822  41.019  1.00  0.00           H
ATOM   2346  HA3 GLY   153      24.960  46.358  41.314  1.00  0.00           H
ATOM   2347  C   GLY   153      26.557  46.437  39.917  1.00  0.00           C
ATOM   2348  O   GLY   153      25.869  46.465  38.876  1.00  0.00           O
ATOM   2349  N   SER   154      27.717  47.022  39.990  1.00  0.00           N
ATOM   2350  H   SER   154      28.179  46.883  40.877  1.00  0.00           H
ATOM   2351  CA  SER   154      28.396  47.700  38.873  1.00  0.00           C
ATOM   2352  HA  SER   154      27.901  47.648  37.903  1.00  0.00           H
ATOM   2353  CB  SER   154      28.459  49.239  39.154  1.00  0.00           C
ATOM   2354  HB2 SER   154      27.455  49.660  39.180  1.00  0.00           H
ATOM   2355  HB3 SER   154      28.917  49.208  40.143  1.00  0.00           H
ATOM   2356  OG  SER   154      29.287  49.883  38.232  1.00  0.00           O
ATOM   2357  HG  SER   154      28.968  49.739  37.338  1.00  0.00           H
ATOM   2358  C   SER   154      29.806  47.112  38.651  1.00  0.00           C
ATOM   2359  O   SER   154      30.507  46.682  39.574  1.00  0.00           O
ATOM   2360  N   PHE   155      30.260  47.074  37.402  1.00  0.00           N
ATOM   2361  H   PHE   155      29.629  47.361  36.666  1.00  0.00           H
ATOM   2362  CA  PHE   155      31.641  46.691  37.031  1.00  0.00           C
ATOM   2363  HA  PHE   155      32.351  46.838  37.844  1.00  0.00           H
ATOM   2364  CB  PHE   155      31.607  45.221  36.562  1.00  0.00           C
ATOM   2365  HB2 PHE   155      32.653  44.928  36.476  1.00  0.00           H
ATOM   2366  HB3 PHE   155      31.174  44.580  37.330  1.00  0.00           H
ATOM   2367  CG  PHE   155      30.918  44.911  35.221  1.00  0.00           C
ATOM   2368  CD1 PHE   155      31.562  45.148  34.065  1.00  0.00           C
ATOM   2369  HD1 PHE   155      32.592  45.473  34.075  1.00  0.00           H
ATOM   2370  CE1 PHE   155      30.976  44.922  32.799  1.00  0.00           C
ATOM   2371  HE1 PHE   155      31.526  45.199  31.912  1.00  0.00           H
ATOM   2372  CZ  PHE   155      29.636  44.474  32.766  1.00  0.00           C
ATOM   2373  HZ  PHE   155      29.204  44.163  31.827  1.00  0.00           H
ATOM   2374  CE2 PHE   155      28.985  44.097  33.949  1.00  0.00           C
ATOM   2375  HE2 PHE   155      28.073  43.525  33.887  1.00  0.00           H
ATOM   2376  CD2 PHE   155      29.608  44.377  35.147  1.00  0.00           C
ATOM   2377  HD2 PHE   155      29.104  44.190  36.085  1.00  0.00           H
ATOM   2378  C   PHE   155      32.145  47.611  35.927  1.00  0.00           C
ATOM   2379  O   PHE   155      31.349  48.328  35.206  1.00  0.00           O
ATOM   2380  N   THR   156      33.459  47.741  35.649  1.00  0.00           N
ATOM   2381  H   THR   156      33.964  47.132  36.278  1.00  0.00           H
ATOM   2382  CA  THR   156      34.026  48.559  34.555  1.00  0.00           C
ATOM   2383  HA  THR   156      33.253  48.769  33.816  1.00  0.00           H
ATOM   2384  CB  THR   156      34.689  49.796  35.094  1.00  0.00           C
ATOM   2385  HB  THR   156      35.041  50.397  34.255  1.00  0.00           H
ATOM   2386  CG2 THR   156      33.862  50.710  35.979  1.00  0.00           C
ATOM   2387 HG21 THR   156      34.467  51.612  36.075  1.00  0.00           H
ATOM   2388 HG22 THR   156      33.626  50.344  36.979  1.00  0.00           H
ATOM   2389 HG23 THR   156      32.919  51.027  35.535  1.00  0.00           H
ATOM   2390  OG1 THR   156      35.795  49.539  35.975  1.00  0.00           O
ATOM   2391  HG1 THR   156      35.485  49.391  36.871  1.00  0.00           H
ATOM   2392  C   THR   156      35.050  47.852  33.625  1.00  0.00           C
ATOM   2393  O   THR   156      35.657  46.941  34.064  1.00  0.00           O
ATOM   2394  N   VAL   157      35.195  48.328  32.440  1.00  0.00           N
ATOM   2395  H   VAL   157      34.530  49.051  32.203  1.00  0.00           H
ATOM   2396  CA  VAL   157      35.994  47.691  31.370  1.00  0.00           C
ATOM   2397  HA  VAL   157      36.685  46.916  31.702  1.00  0.00           H
ATOM   2398  CB  VAL   157      35.015  47.000  30.359  1.00  0.00           C
ATOM   2399  HB  VAL   157      34.465  47.798  29.861  1.00  0.00           H
ATOM   2400  CG1 VAL   157      35.733  46.222  29.280  1.00  0.00           C
ATOM   2401 HG11 VAL   157      36.417  46.819  28.676  1.00  0.00           H
ATOM   2402 HG12 VAL   157      36.353  45.454  29.742  1.00  0.00           H
ATOM   2403 HG13 VAL   157      35.070  45.674  28.612  1.00  0.00           H
ATOM   2404  CG2 VAL   157      33.961  46.050  30.986  1.00  0.00           C
ATOM   2405 HG21 VAL   157      33.252  45.626  30.275  1.00  0.00           H
ATOM   2406 HG22 VAL   157      33.323  46.721  31.561  1.00  0.00           H
ATOM   2407 HG23 VAL   157      34.663  45.478  31.592  1.00  0.00           H
ATOM   2408  C   VAL   157      36.877  48.809  30.675  1.00  0.00           C
ATOM   2409  O   VAL   157      36.426  49.928  30.384  1.00  0.00           O
ATOM   2410  N   ARG   158      38.096  48.466  30.366  1.00  0.00           N
ATOM   2411  H   ARG   158      38.372  47.539  30.653  1.00  0.00           H
ATOM   2412  CA  ARG   158      39.173  49.375  29.851  1.00  0.00           C
ATOM   2413  HA  ARG   158      38.648  50.092  29.219  1.00  0.00           H
ATOM   2414  CB  ARG   158      39.856  50.194  31.008  1.00  0.00           C
ATOM   2415  HB2 ARG   158      40.488  50.955  30.550  1.00  0.00           H
ATOM   2416  HB3 ARG   158      39.039  50.685  31.535  1.00  0.00           H
ATOM   2417  CG  ARG   158      40.637  49.267  31.929  1.00  0.00           C
ATOM   2418  HG2 ARG   158      39.944  48.495  32.267  1.00  0.00           H
ATOM   2419  HG3 ARG   158      41.445  48.787  31.376  1.00  0.00           H
ATOM   2420  CD  ARG   158      41.251  49.977  33.187  1.00  0.00           C
ATOM   2421  HD2 ARG   158      41.685  50.937  32.910  1.00  0.00           H
ATOM   2422  HD3 ARG   158      40.434  50.201  33.872  1.00  0.00           H
ATOM   2423  NE  ARG   158      42.260  49.189  33.884  1.00  0.00           N
ATOM   2424  HE  ARG   158      43.243  49.350  33.719  1.00  0.00           H
ATOM   2425  CZ  ARG   158      41.911  48.490  34.935  1.00  0.00           C
ATOM   2426  NH1 ARG   158      40.663  48.131  35.196  1.00  0.00           N
ATOM   2427 HH11 ARG   158      39.862  48.260  34.593  1.00  0.00           H
ATOM   2428 HH12 ARG   158      40.536  47.848  36.156  1.00  0.00           H
ATOM   2429  NH2 ARG   158      42.810  48.318  35.802  1.00  0.00           N
ATOM   2430 HH21 ARG   158      43.784  48.475  35.581  1.00  0.00           H
ATOM   2431 HH22 ARG   158      42.399  48.023  36.676  1.00  0.00           H
ATOM   2432  C   ARG   158      40.148  48.684  28.882  1.00  0.00           C
ATOM   2433  O   ARG   158      40.313  47.456  29.036  1.00  0.00           O
ATOM   2434  N   THR   159      40.720  49.413  27.915  1.00  0.00           N
ATOM   2435  H   THR   159      40.772  50.415  28.036  1.00  0.00           H
ATOM   2436  CA  THR   159      41.916  48.921  27.193  1.00  0.00           C
ATOM   2437  HA  THR   159      41.753  47.927  26.778  1.00  0.00           H
ATOM   2438  CB  THR   159      42.184  49.730  25.884  1.00  0.00           C
ATOM   2439  HB  THR   159      42.111  50.788  26.135  1.00  0.00           H
ATOM   2440  CG2 THR   159      43.519  49.355  25.198  1.00  0.00           C
ATOM   2441 HG21 THR   159      44.203  50.182  25.385  1.00  0.00           H
ATOM   2442 HG22 THR   159      43.356  49.189  24.132  1.00  0.00           H
ATOM   2443 HG23 THR   159      44.061  48.547  25.689  1.00  0.00           H
ATOM   2444  OG1 THR   159      41.171  49.260  24.991  1.00  0.00           O
ATOM   2445  HG1 THR   159      40.452  49.889  25.087  1.00  0.00           H
ATOM   2446  C   THR   159      43.160  48.863  28.112  1.00  0.00           C
ATOM   2447  O   THR   159      43.449  49.898  28.678  1.00  0.00           O
ATOM   2448  N   ASP   160      44.070  47.864  28.029  1.00  0.00           N
ATOM   2449  H   ASP   160      43.937  47.145  27.333  1.00  0.00           H
ATOM   2450  CA  ASP   160      45.302  47.898  28.729  1.00  0.00           C
ATOM   2451  HA  ASP   160      45.191  48.592  29.562  1.00  0.00           H
ATOM   2452  CB  ASP   160      45.579  46.476  29.345  1.00  0.00           C
ATOM   2453  HB2 ASP   160      44.689  46.120  29.864  1.00  0.00           H
ATOM   2454  HB3 ASP   160      45.841  45.685  28.643  1.00  0.00           H
ATOM   2455  CG  ASP   160      46.721  46.625  30.411  1.00  0.00           C
ATOM   2456  OD1 ASP   160      46.809  47.661  31.165  1.00  0.00           O
ATOM   2457  OD2 ASP   160      47.632  45.781  30.434  1.00  0.00           O
ATOM   2458  C   ASP   160      46.636  48.317  27.914  1.00  0.00           C
ATOM   2459  O   ASP   160      47.063  47.479  27.056  1.00  0.00           O
ATOM   2460  N   THR   161      47.242  49.490  28.154  1.00  0.00           N
ATOM   2461  H   THR   161      46.766  50.182  28.716  1.00  0.00           H
ATOM   2462  CA  THR   161      48.627  49.718  27.683  1.00  0.00           C
ATOM   2463  HA  THR   161      48.790  48.941  26.938  1.00  0.00           H
ATOM   2464  CB  THR   161      48.783  51.096  26.959  1.00  0.00           C
ATOM   2465  HB  THR   161      49.808  51.346  26.686  1.00  0.00           H
ATOM   2466  CG2 THR   161      47.900  51.099  25.696  1.00  0.00           C
ATOM   2467 HG21 THR   161      47.986  50.075  25.330  1.00  0.00           H
ATOM   2468 HG22 THR   161      48.268  51.864  25.012  1.00  0.00           H
ATOM   2469 HG23 THR   161      46.881  51.363  25.975  1.00  0.00           H
ATOM   2470  OG1 THR   161      48.395  52.184  27.699  1.00  0.00           O
ATOM   2471  HG1 THR   161      49.078  52.259  28.367  1.00  0.00           H
ATOM   2472  C   THR   161      49.613  49.606  28.879  1.00  0.00           C
ATOM   2473  O   THR   161      50.791  49.950  28.666  1.00  0.00           O
ATOM   2474  N   GLY   162      49.276  48.951  29.960  1.00  0.00           N
ATOM   2475  H   GLY   162      48.377  48.502  30.053  1.00  0.00           H
ATOM   2476  CA  GLY   162      50.217  48.427  30.990  1.00  0.00           C
ATOM   2477  HA2 GLY   162      50.940  49.218  31.190  1.00  0.00           H
ATOM   2478  HA3 GLY   162      49.702  48.250  31.935  1.00  0.00           H
ATOM   2479  C   GLY   162      50.994  47.172  30.599  1.00  0.00           C
ATOM   2480  O   GLY   162      50.941  46.677  29.435  1.00  0.00           O
ATOM   2481  N   GLU   163      51.923  46.685  31.477  1.00  0.00           N
ATOM   2482  H   GLU   163      52.017  47.267  32.298  1.00  0.00           H
ATOM   2483  CA  GLU   163      52.948  45.786  31.067  1.00  0.00           C
ATOM   2484  HA  GLU   163      53.627  46.429  30.507  1.00  0.00           H
ATOM   2485  CB  GLU   163      53.817  45.334  32.270  1.00  0.00           C
ATOM   2486  HB2 GLU   163      54.255  46.186  32.790  1.00  0.00           H
ATOM   2487  HB3 GLU   163      53.093  44.886  32.951  1.00  0.00           H
ATOM   2488  CG  GLU   163      54.970  44.270  32.100  1.00  0.00           C
ATOM   2489  HG2 GLU   163      55.083  43.624  32.971  1.00  0.00           H
ATOM   2490  HG3 GLU   163      54.889  43.559  31.279  1.00  0.00           H
ATOM   2491  CD  GLU   163      56.284  44.927  32.016  1.00  0.00           C
ATOM   2492  OE1 GLU   163      56.652  45.667  31.123  1.00  0.00           O
ATOM   2493  OE2 GLU   163      57.026  44.911  33.036  1.00  0.00           O
ATOM   2494  C   GLU   163      52.531  44.560  30.184  1.00  0.00           C
ATOM   2495  O   GLU   163      51.583  43.861  30.515  1.00  0.00           O
ATOM   2496  N   PRO   164      53.188  44.216  29.028  1.00  0.00           N
ATOM   2497  CD  PRO   164      54.245  44.976  28.288  1.00  0.00           C
ATOM   2498  HD2 PRO   164      55.157  44.619  28.768  1.00  0.00           H
ATOM   2499  HD3 PRO   164      54.146  46.059  28.366  1.00  0.00           H
ATOM   2500  CG  PRO   164      54.120  44.517  26.878  1.00  0.00           C
ATOM   2501  HG2 PRO   164      54.862  44.702  26.103  1.00  0.00           H
ATOM   2502  HG3 PRO   164      53.315  45.192  26.586  1.00  0.00           H
ATOM   2503  CB  PRO   164      53.689  43.120  26.940  1.00  0.00           C
ATOM   2504  HB2 PRO   164      54.582  42.497  27.007  1.00  0.00           H
ATOM   2505  HB3 PRO   164      53.003  42.914  26.118  1.00  0.00           H
ATOM   2506  CA  PRO   164      52.822  43.079  28.177  1.00  0.00           C
ATOM   2507  HA  PRO   164      51.812  43.244  27.803  1.00  0.00           H
ATOM   2508  C   PRO   164      52.881  41.726  28.829  1.00  0.00           C
ATOM   2509  O   PRO   164      53.773  41.457  29.667  1.00  0.00           O
ATOM   2510  N   MET   165      51.897  40.937  28.507  1.00  0.00           N
ATOM   2511  H   MET   165      51.082  41.307  28.042  1.00  0.00           H
ATOM   2512  CA  MET   165      51.468  39.706  29.220  1.00  0.00           C
ATOM   2513  HA  MET   165      52.237  39.553  29.977  1.00  0.00           H
ATOM   2514  CB  MET   165      50.083  39.947  29.921  1.00  0.00           C
ATOM   2515  HB2 MET   165      50.133  40.916  30.417  1.00  0.00           H
ATOM   2516  HB3 MET   165      49.323  39.804  29.153  1.00  0.00           H
ATOM   2517  CG  MET   165      49.935  38.970  31.106  1.00  0.00           C
ATOM   2518  HG2 MET   165      49.747  37.984  30.680  1.00  0.00           H
ATOM   2519  HG3 MET   165      50.857  39.042  31.683  1.00  0.00           H
ATOM   2520  SD  MET   165      48.519  39.173  32.220  1.00  0.00           S
ATOM   2521  CE  MET   165      47.318  38.338  31.164  1.00  0.00           C
ATOM   2522  HE1 MET   165      46.376  38.510  31.685  1.00  0.00           H
ATOM   2523  HE2 MET   165      47.345  38.758  30.159  1.00  0.00           H
ATOM   2524  HE3 MET   165      47.469  37.259  31.211  1.00  0.00           H
ATOM   2525  C   MET   165      51.486  38.385  28.387  1.00  0.00           C
ATOM   2526  O   MET   165      51.560  37.277  28.898  1.00  0.00           O
ATOM   2527  N   GLY   166      51.573  38.458  27.003  1.00  0.00           N
ATOM   2528  H   GLY   166      51.540  39.389  26.615  1.00  0.00           H
ATOM   2529  CA  GLY   166      51.864  37.369  26.088  1.00  0.00           C
ATOM   2530  HA2 GLY   166      52.206  37.716  25.113  1.00  0.00           H
ATOM   2531  HA3 GLY   166      52.649  36.778  26.561  1.00  0.00           H
ATOM   2532  C   GLY   166      50.605  36.527  25.784  1.00  0.00           C
ATOM   2533  O   GLY   166      50.095  36.615  24.711  1.00  0.00           O
ATOM   2534  N   ARG   167      50.117  35.714  26.703  1.00  0.00           N
ATOM   2535  H   ARG   167      50.731  35.590  27.496  1.00  0.00           H
ATOM   2536  CA  ARG   167      48.797  35.030  26.707  1.00  0.00           C
ATOM   2537  HA  ARG   167      48.146  35.687  26.130  1.00  0.00           H
ATOM   2538  CB  ARG   167      49.034  33.734  25.920  1.00  0.00           C
ATOM   2539  HB2 ARG   167      49.686  33.739  25.047  1.00  0.00           H
ATOM   2540  HB3 ARG   167      49.565  33.053  26.584  1.00  0.00           H
ATOM   2541  CG  ARG   167      47.688  33.176  25.308  1.00  0.00           C
ATOM   2542  HG2 ARG   167      46.954  33.035  26.102  1.00  0.00           H
ATOM   2543  HG3 ARG   167      47.399  33.875  24.524  1.00  0.00           H
ATOM   2544  CD  ARG   167      47.775  31.721  24.678  1.00  0.00           C
ATOM   2545  HD2 ARG   167      46.789  31.335  24.422  1.00  0.00           H
ATOM   2546  HD3 ARG   167      48.439  31.761  23.815  1.00  0.00           H
ATOM   2547  NE  ARG   167      48.382  30.804  25.716  1.00  0.00           N
ATOM   2548  HE  ARG   167      47.862  30.598  26.557  1.00  0.00           H
ATOM   2549  CZ  ARG   167      49.552  30.180  25.705  1.00  0.00           C
ATOM   2550  NH1 ARG   167      50.473  30.229  24.737  1.00  0.00           N
ATOM   2551 HH11 ARG   167      50.292  30.741  23.886  1.00  0.00           H
ATOM   2552 HH12 ARG   167      51.407  29.908  24.945  1.00  0.00           H
ATOM   2553  NH2 ARG   167      49.798  29.365  26.623  1.00  0.00           N
ATOM   2554 HH21 ARG   167      49.180  29.390  27.421  1.00  0.00           H
ATOM   2555 HH22 ARG   167      50.628  28.790  26.598  1.00  0.00           H
ATOM   2556  C   ARG   167      48.152  34.659  28.129  1.00  0.00           C
ATOM   2557  O   ARG   167      48.908  34.447  29.070  1.00  0.00           O
ATOM   2558  N   GLY   168      46.852  34.388  28.190  1.00  0.00           N
ATOM   2559  H   GLY   168      46.275  34.548  27.377  1.00  0.00           H
ATOM   2560  CA  GLY   168      46.121  33.938  29.399  1.00  0.00           C
ATOM   2561  HA2 GLY   168      45.212  33.380  29.180  1.00  0.00           H
ATOM   2562  HA3 GLY   168      46.870  33.472  30.038  1.00  0.00           H
ATOM   2563  C   GLY   168      45.545  35.023  30.251  1.00  0.00           C
ATOM   2564  O   GLY   168      45.307  36.047  29.714  1.00  0.00           O
ATOM   2565  N   THR   169      45.281  34.759  31.544  1.00  0.00           N
ATOM   2566  H   THR   169      45.496  33.826  31.869  1.00  0.00           H
ATOM   2567  CA  THR   169      44.470  35.636  32.476  1.00  0.00           C
ATOM   2568  HA  THR   169      44.491  36.627  32.025  1.00  0.00           H
ATOM   2569  CB  THR   169      43.017  35.138  32.621  1.00  0.00           C
ATOM   2570  HB  THR   169      43.135  34.080  32.853  1.00  0.00           H
ATOM   2571  CG2 THR   169      42.311  35.912  33.760  1.00  0.00           C
ATOM   2572 HG21 THR   169      41.229  35.908  33.622  1.00  0.00           H
ATOM   2573 HG22 THR   169      42.615  36.959  33.796  1.00  0.00           H
ATOM   2574 HG23 THR   169      42.651  35.514  34.715  1.00  0.00           H
ATOM   2575  OG1 THR   169      42.426  35.348  31.396  1.00  0.00           O
ATOM   2576  HG1 THR   169      41.832  34.632  31.158  1.00  0.00           H
ATOM   2577  C   THR   169      45.206  35.826  33.856  1.00  0.00           C
ATOM   2578  O   THR   169      45.771  34.896  34.404  1.00  0.00           O
ATOM   2579  N   LYS   170      45.147  37.066  34.373  1.00  0.00           N
ATOM   2580  H   LYS   170      44.660  37.763  33.826  1.00  0.00           H
ATOM   2581  CA  LYS   170      45.585  37.514  35.697  1.00  0.00           C
ATOM   2582  HA  LYS   170      45.975  36.616  36.176  1.00  0.00           H
ATOM   2583  CB  LYS   170      46.619  38.608  35.430  1.00  0.00           C
ATOM   2584  HB2 LYS   170      47.463  38.138  34.926  1.00  0.00           H
ATOM   2585  HB3 LYS   170      46.153  39.254  34.686  1.00  0.00           H
ATOM   2586  CG  LYS   170      46.977  39.458  36.671  1.00  0.00           C
ATOM   2587  HG2 LYS   170      46.108  40.073  36.906  1.00  0.00           H
ATOM   2588  HG3 LYS   170      47.097  38.772  37.508  1.00  0.00           H
ATOM   2589  CD  LYS   170      48.095  40.483  36.447  1.00  0.00           C
ATOM   2590  HD2 LYS   170      47.946  41.169  35.614  1.00  0.00           H
ATOM   2591  HD3 LYS   170      48.142  41.078  37.359  1.00  0.00           H
ATOM   2592  CE  LYS   170      49.452  39.717  36.218  1.00  0.00           C
ATOM   2593  HE2 LYS   170      49.933  39.370  37.133  1.00  0.00           H
ATOM   2594  HE3 LYS   170      49.333  38.820  35.611  1.00  0.00           H
ATOM   2595  NZ  LYS   170      50.515  40.514  35.507  1.00  0.00           N
ATOM   2596  HZ1 LYS   170      50.291  40.705  34.540  1.00  0.00           H
ATOM   2597  HZ2 LYS   170      51.402  40.044  35.615  1.00  0.00           H
ATOM   2598  HZ3 LYS   170      50.720  41.324  36.074  1.00  0.00           H
ATOM   2599  C   LYS   170      44.382  37.940  36.523  1.00  0.00           C
ATOM   2600  O   LYS   170      43.925  39.023  36.176  1.00  0.00           O
ATOM   2601  N   VAL   171      43.951  37.363  37.657  1.00  0.00           N
ATOM   2602  H   VAL   171      44.353  36.499  37.995  1.00  0.00           H
ATOM   2603  CA  VAL   171      42.879  37.849  38.592  1.00  0.00           C
ATOM   2604  HA  VAL   171      42.329  38.704  38.198  1.00  0.00           H
ATOM   2605  CB  VAL   171      41.947  36.655  38.853  1.00  0.00           C
ATOM   2606  HB  VAL   171      42.585  35.823  39.151  1.00  0.00           H
ATOM   2607  CG1 VAL   171      40.963  36.948  40.069  1.00  0.00           C
ATOM   2608 HG11 VAL   171      40.138  36.246  40.185  1.00  0.00           H
ATOM   2609 HG12 VAL   171      41.487  36.944  41.025  1.00  0.00           H
ATOM   2610 HG13 VAL   171      40.549  37.949  39.947  1.00  0.00           H
ATOM   2611  CG2 VAL   171      41.179  36.194  37.655  1.00  0.00           C
ATOM   2612 HG21 VAL   171      40.355  35.545  37.954  1.00  0.00           H
ATOM   2613 HG22 VAL   171      41.902  35.657  37.042  1.00  0.00           H
ATOM   2614 HG23 VAL   171      40.738  37.074  37.186  1.00  0.00           H
ATOM   2615  C   VAL   171      43.537  38.374  39.882  1.00  0.00           C
ATOM   2616  O   VAL   171      44.140  37.701  40.704  1.00  0.00           O
ATOM   2617  N   ILE   172      43.582  39.675  40.025  1.00  0.00           N
ATOM   2618  H   ILE   172      43.110  40.211  39.311  1.00  0.00           H
ATOM   2619  CA  ILE   172      43.996  40.346  41.278  1.00  0.00           C
ATOM   2620  HA  ILE   172      44.860  39.876  41.748  1.00  0.00           H
ATOM   2621  CB  ILE   172      44.491  41.771  41.011  1.00  0.00           C
ATOM   2622  HB  ILE   172      43.675  42.281  40.500  1.00  0.00           H
ATOM   2623  CG2 ILE   172      44.836  42.519  42.365  1.00  0.00           C
ATOM   2624 HG21 ILE   172      44.009  42.565  43.074  1.00  0.00           H
ATOM   2625 HG22 ILE   172      45.196  43.520  42.130  1.00  0.00           H
ATOM   2626 HG23 ILE   172      45.625  41.991  42.901  1.00  0.00           H
ATOM   2627  CG1 ILE   172      45.759  41.855  40.103  1.00  0.00           C
ATOM   2628 HG12 ILE   172      46.622  41.582  40.709  1.00  0.00           H
ATOM   2629 HG13 ILE   172      45.715  41.114  39.304  1.00  0.00           H
ATOM   2630  CD1 ILE   172      46.018  43.100  39.379  1.00  0.00           C
ATOM   2631 HD11 ILE   172      45.199  43.436  38.744  1.00  0.00           H
ATOM   2632 HD12 ILE   172      46.986  43.073  38.879  1.00  0.00           H
ATOM   2633 HD13 ILE   172      46.080  43.936  40.077  1.00  0.00           H
ATOM   2634  C   ILE   172      42.761  40.433  42.262  1.00  0.00           C
ATOM   2635  O   ILE   172      41.723  41.064  41.967  1.00  0.00           O
ATOM   2636  N   LEU   173      42.913  39.776  43.422  1.00  0.00           N
ATOM   2637  H   LEU   173      43.658  39.110  43.574  1.00  0.00           H
ATOM   2638  CA  LEU   173      42.121  40.047  44.651  1.00  0.00           C
ATOM   2639  HA  LEU   173      41.178  40.451  44.283  1.00  0.00           H
ATOM   2640  CB  LEU   173      41.882  38.771  45.499  1.00  0.00           C
ATOM   2641  HB2 LEU   173      42.788  38.598  46.081  1.00  0.00           H
ATOM   2642  HB3 LEU   173      41.109  39.080  46.203  1.00  0.00           H
ATOM   2643  CG  LEU   173      41.444  37.488  44.819  1.00  0.00           C
ATOM   2644  HG  LEU   173      40.778  37.693  43.981  1.00  0.00           H
ATOM   2645  CD1 LEU   173      42.622  36.640  44.473  1.00  0.00           C
ATOM   2646 HD11 LEU   173      43.107  37.136  43.632  1.00  0.00           H
ATOM   2647 HD12 LEU   173      42.357  35.637  44.140  1.00  0.00           H
ATOM   2648 HD13 LEU   173      43.285  36.417  45.308  1.00  0.00           H
ATOM   2649  CD2 LEU   173      40.623  36.728  45.890  1.00  0.00           C
ATOM   2650 HD21 LEU   173      40.275  35.802  45.431  1.00  0.00           H
ATOM   2651 HD22 LEU   173      41.152  36.521  46.820  1.00  0.00           H
ATOM   2652 HD23 LEU   173      39.729  37.278  46.184  1.00  0.00           H
ATOM   2653  C   LEU   173      42.777  41.105  45.548  1.00  0.00           C
ATOM   2654  O   LEU   173      43.989  41.087  45.815  1.00  0.00           O
ATOM   2655  N   HID   174      41.969  42.118  46.001  1.00  0.00           N
ATOM   2656  H   HID   174      40.994  42.169  45.744  1.00  0.00           H
ATOM   2657  CA  HID   174      42.435  43.160  46.895  1.00  0.00           C
ATOM   2658  HA  HID   174      43.516  43.145  47.045  1.00  0.00           H
ATOM   2659  CB  HID   174      42.110  44.599  46.534  1.00  0.00           C
ATOM   2660  HB2 HID   174      41.048  44.842  46.579  1.00  0.00           H
ATOM   2661  HB3 HID   174      42.724  45.184  47.218  1.00  0.00           H
ATOM   2662  CG  HID   174      42.641  45.099  45.129  1.00  0.00           C
ATOM   2663  ND1 HID   174      43.540  46.087  44.864  1.00  0.00           N
ATOM   2664  HD1 HID   174      43.942  46.680  45.575  1.00  0.00           H
ATOM   2665  CE1 HID   174      43.629  46.154  43.516  1.00  0.00           C
ATOM   2666  HE1 HID   174      44.340  46.832  43.066  1.00  0.00           H
ATOM   2667  NE2 HID   174      42.898  45.158  42.933  1.00  0.00           N
ATOM   2668  CD2 HID   174      42.207  44.477  43.945  1.00  0.00           C
ATOM   2669  HD2 HID   174      41.461  43.704  43.839  1.00  0.00           H
ATOM   2670  C   HID   174      41.848  42.694  48.224  1.00  0.00           C
ATOM   2671  O   HID   174      40.661  42.864  48.402  1.00  0.00           O
ATOM   2672  N   LEU   175      42.679  42.114  49.064  1.00  0.00           N
ATOM   2673  H   LEU   175      43.675  42.260  48.976  1.00  0.00           H
ATOM   2674  CA  LEU   175      42.141  41.477  50.250  1.00  0.00           C
ATOM   2675  HA  LEU   175      41.329  40.831  49.917  1.00  0.00           H
ATOM   2676  CB  LEU   175      43.296  40.590  50.812  1.00  0.00           C
ATOM   2677  HB2 LEU   175      44.116  41.308  50.797  1.00  0.00           H
ATOM   2678  HB3 LEU   175      43.081  40.256  51.827  1.00  0.00           H
ATOM   2679  CG  LEU   175      43.704  39.487  49.829  1.00  0.00           C
ATOM   2680  HG  LEU   175      43.820  39.910  48.831  1.00  0.00           H
ATOM   2681  CD1 LEU   175      45.044  39.007  50.319  1.00  0.00           C
ATOM   2682 HD11 LEU   175      44.891  38.463  51.251  1.00  0.00           H
ATOM   2683 HD12 LEU   175      45.669  39.893  50.436  1.00  0.00           H
ATOM   2684 HD13 LEU   175      45.573  38.307  49.671  1.00  0.00           H
ATOM   2685  CD2 LEU   175      42.772  38.266  49.966  1.00  0.00           C
ATOM   2686 HD21 LEU   175      42.901  37.517  49.184  1.00  0.00           H
ATOM   2687 HD22 LEU   175      42.991  37.907  50.971  1.00  0.00           H
ATOM   2688 HD23 LEU   175      41.732  38.596  49.956  1.00  0.00           H
ATOM   2689  C   LEU   175      41.613  42.472  51.318  1.00  0.00           C
ATOM   2690  O   LEU   175      42.230  43.531  51.501  1.00  0.00           O
ATOM   2691  N   LYS   176      40.518  42.136  51.972  1.00  0.00           N
ATOM   2692  H   LYS   176      40.027  41.274  51.782  1.00  0.00           H
ATOM   2693  CA  LYS   176      39.911  42.788  53.137  1.00  0.00           C
ATOM   2694  HA  LYS   176      39.760  43.853  52.964  1.00  0.00           H
ATOM   2695  CB  LYS   176      38.543  42.154  53.423  1.00  0.00           C
ATOM   2696  HB2 LYS   176      38.743  41.090  53.547  1.00  0.00           H
ATOM   2697  HB3 LYS   176      38.195  42.531  54.386  1.00  0.00           H
ATOM   2698  CG  LYS   176      37.475  42.280  52.379  1.00  0.00           C
ATOM   2699  HG2 LYS   176      37.169  43.323  52.454  1.00  0.00           H
ATOM   2700  HG3 LYS   176      38.026  42.329  51.439  1.00  0.00           H
ATOM   2701  CD  LYS   176      36.339  41.238  52.440  1.00  0.00           C
ATOM   2702  HD2 LYS   176      35.761  41.228  51.517  1.00  0.00           H
ATOM   2703  HD3 LYS   176      36.728  40.258  52.718  1.00  0.00           H
ATOM   2704  CE  LYS   176      35.280  41.567  53.498  1.00  0.00           C
ATOM   2705  HE2 LYS   176      35.102  42.640  53.566  1.00  0.00           H
ATOM   2706  HE3 LYS   176      34.436  41.000  53.104  1.00  0.00           H
ATOM   2707  NZ  LYS   176      35.639  41.054  54.822  1.00  0.00           N
ATOM   2708  HZ1 LYS   176      36.499  41.390  55.233  1.00  0.00           H
ATOM   2709  HZ2 LYS   176      35.763  40.055  54.891  1.00  0.00           H
ATOM   2710  HZ3 LYS   176      34.921  41.221  55.513  1.00  0.00           H
ATOM   2711  C   LYS   176      40.797  42.685  54.334  1.00  0.00           C
ATOM   2712  O   LYS   176      41.522  41.717  54.480  1.00  0.00           O
ATOM   2713  N   GLU   177      40.829  43.722  55.093  1.00  0.00           N
ATOM   2714  H   GLU   177      40.214  44.495  54.884  1.00  0.00           H
ATOM   2715  CA  GLU   177      41.797  43.802  56.264  1.00  0.00           C
ATOM   2716  HA  GLU   177      42.771  43.705  55.783  1.00  0.00           H
ATOM   2717  CB  GLU   177      41.655  45.196  56.950  1.00  0.00           C
ATOM   2718  HB2 GLU   177      40.606  45.331  57.214  1.00  0.00           H
ATOM   2719  HB3 GLU   177      42.351  45.316  57.780  1.00  0.00           H
ATOM   2720  CG  GLU   177      42.026  46.388  56.071  1.00  0.00           C
ATOM   2721  HG2 GLU   177      41.942  47.342  56.591  1.00  0.00           H
ATOM   2722  HG3 GLU   177      43.082  46.246  55.839  1.00  0.00           H
ATOM   2723  CD  GLU   177      41.299  46.583  54.724  1.00  0.00           C
ATOM   2724  OE1 GLU   177      42.058  47.127  53.810  1.00  0.00           O
ATOM   2725  OE2 GLU   177      40.100  46.373  54.591  1.00  0.00           O
ATOM   2726  C   GLU   177      41.695  42.737  57.319  1.00  0.00           C
ATOM   2727  O   GLU   177      42.644  42.460  57.986  1.00  0.00           O
ATOM   2728  N   ASP   178      40.488  42.138  57.501  1.00  0.00           N
ATOM   2729  H   ASP   178      39.710  42.594  57.044  1.00  0.00           H
ATOM   2730  CA  ASP   178      40.156  40.946  58.260  1.00  0.00           C
ATOM   2731  HA  ASP   178      40.831  41.035  59.110  1.00  0.00           H
ATOM   2732  CB  ASP   178      38.750  41.067  58.802  1.00  0.00           C
ATOM   2733  HB2 ASP   178      38.648  40.245  59.511  1.00  0.00           H
ATOM   2734  HB3 ASP   178      38.692  41.997  59.367  1.00  0.00           H
ATOM   2735  CG  ASP   178      37.762  41.092  57.631  1.00  0.00           C
ATOM   2736  OD1 ASP   178      38.046  41.844  56.692  1.00  0.00           O
ATOM   2737  OD2 ASP   178      36.842  40.230  57.578  1.00  0.00           O
ATOM   2738  C   ASP   178      40.601  39.613  57.627  1.00  0.00           C
ATOM   2739  O   ASP   178      40.516  38.530  58.149  1.00  0.00           O
ATOM   2740  N   GLN   179      41.122  39.735  56.462  1.00  0.00           N
ATOM   2741  H   GLN   179      41.303  40.659  56.097  1.00  0.00           H
ATOM   2742  CA  GLN   179      41.347  38.581  55.479  1.00  0.00           C
ATOM   2743  HA  GLN   179      41.487  37.663  56.051  1.00  0.00           H
ATOM   2744  CB  GLN   179      40.279  38.372  54.422  1.00  0.00           C
ATOM   2745  HB2 GLN   179      40.457  39.112  53.641  1.00  0.00           H
ATOM   2746  HB3 GLN   179      40.496  37.449  53.884  1.00  0.00           H
ATOM   2747  CG  GLN   179      38.759  38.460  54.817  1.00  0.00           C
ATOM   2748  HG2 GLN   179      38.664  39.343  55.449  1.00  0.00           H
ATOM   2749  HG3 GLN   179      38.194  38.591  53.894  1.00  0.00           H
ATOM   2750  CD  GLN   179      38.341  37.276  55.595  1.00  0.00           C
ATOM   2751  OE1 GLN   179      38.838  36.113  55.507  1.00  0.00           O
ATOM   2752  NE2 GLN   179      37.576  37.516  56.609  1.00  0.00           N
ATOM   2753 HE21 GLN   179      37.357  36.763  57.246  1.00  0.00           H
ATOM   2754 HE22 GLN   179      37.223  38.441  56.811  1.00  0.00           H
ATOM   2755  C   GLN   179      42.674  38.826  54.786  1.00  0.00           C
ATOM   2756  O   GLN   179      42.957  38.140  53.806  1.00  0.00           O
ATOM   2757  N   THR   180      43.556  39.610  55.357  1.00  0.00           N
ATOM   2758  H   THR   180      43.233  40.225  56.090  1.00  0.00           H
ATOM   2759  CA  THR   180      45.044  39.609  55.102  1.00  0.00           C
ATOM   2760  HA  THR   180      45.160  39.773  54.031  1.00  0.00           H
ATOM   2761  CB  THR   180      45.671  40.791  55.832  1.00  0.00           C
ATOM   2762  HB  THR   180      46.751  40.716  55.954  1.00  0.00           H
ATOM   2763  CG2 THR   180      45.328  42.196  55.150  1.00  0.00           C
ATOM   2764 HG21 THR   180      45.771  42.973  55.774  1.00  0.00           H
ATOM   2765 HG22 THR   180      44.245  42.319  55.123  1.00  0.00           H
ATOM   2766 HG23 THR   180      45.818  42.184  54.176  1.00  0.00           H
ATOM   2767  OG1 THR   180      45.140  40.950  57.179  1.00  0.00           O
ATOM   2768  HG1 THR   180      45.420  40.213  57.727  1.00  0.00           H
ATOM   2769  C   THR   180      45.842  38.351  55.379  1.00  0.00           C
ATOM   2770  O   THR   180      46.999  38.321  55.000  1.00  0.00           O
ATOM   2771  N   GLU   181      45.305  37.341  56.015  1.00  0.00           N
ATOM   2772  H   GLU   181      44.426  37.581  56.449  1.00  0.00           H
ATOM   2773  CA  GLU   181      46.008  36.053  56.395  1.00  0.00           C
ATOM   2774  HA  GLU   181      46.888  36.241  57.008  1.00  0.00           H
ATOM   2775  CB  GLU   181      45.174  35.109  57.369  1.00  0.00           C
ATOM   2776  HB2 GLU   181      45.751  34.206  57.571  1.00  0.00           H
ATOM   2777  HB3 GLU   181      44.904  35.612  58.297  1.00  0.00           H
ATOM   2778  CG  GLU   181      43.927  34.470  56.799  1.00  0.00           C
ATOM   2779  HG2 GLU   181      43.281  35.132  56.222  1.00  0.00           H
ATOM   2780  HG3 GLU   181      44.269  33.799  56.012  1.00  0.00           H
ATOM   2781  CD  GLU   181      43.122  33.657  57.796  1.00  0.00           C
ATOM   2782  OE1 GLU   181      42.259  34.293  58.500  1.00  0.00           O
ATOM   2783  OE2 GLU   181      43.347  32.464  57.870  1.00  0.00           O
ATOM   2784  C   GLU   181      46.439  35.236  55.064  1.00  0.00           C
ATOM   2785  O   GLU   181      47.369  34.446  55.084  1.00  0.00           O
ATOM   2786  N   TYR   182      45.780  35.566  53.944  1.00  0.00           N
ATOM   2787  H   TYR   182      44.885  36.006  54.101  1.00  0.00           H
ATOM   2788  CA  TYR   182      46.058  35.092  52.619  1.00  0.00           C
ATOM   2789  HA  TYR   182      46.574  34.133  52.660  1.00  0.00           H
ATOM   2790  CB  TYR   182      44.702  34.999  51.812  1.00  0.00           C
ATOM   2791  HB2 TYR   182      44.414  36.014  51.533  1.00  0.00           H
ATOM   2792  HB3 TYR   182      44.912  34.326  50.982  1.00  0.00           H
ATOM   2793  CG  TYR   182      43.458  34.313  52.469  1.00  0.00           C
ATOM   2794  CD1 TYR   182      43.442  32.969  52.778  1.00  0.00           C
ATOM   2795  HD1 TYR   182      44.332  32.375  52.634  1.00  0.00           H
ATOM   2796  CE1 TYR   182      42.367  32.389  53.469  1.00  0.00           C
ATOM   2797  HE1 TYR   182      42.447  31.367  53.809  1.00  0.00           H
ATOM   2798  CZ  TYR   182      41.253  33.137  53.809  1.00  0.00           C
ATOM   2799  OH  TYR   182      40.284  32.588  54.478  1.00  0.00           O
ATOM   2800  HH  TYR   182      39.618  33.185  54.824  1.00  0.00           H
ATOM   2801  CE2 TYR   182      41.226  34.512  53.553  1.00  0.00           C
ATOM   2802  HE2 TYR   182      40.537  35.206  54.009  1.00  0.00           H
ATOM   2803  CD2 TYR   182      42.310  35.092  52.858  1.00  0.00           C
ATOM   2804  HD2 TYR   182      42.270  36.150  52.647  1.00  0.00           H
ATOM   2805  C   TYR   182      47.148  35.915  51.819  1.00  0.00           C
ATOM   2806  O   TYR   182      47.478  35.410  50.725  1.00  0.00           O
ATOM   2807  N   LEU   183      47.760  36.918  52.402  1.00  0.00           N
ATOM   2808  H   LEU   183      47.440  37.158  53.329  1.00  0.00           H
ATOM   2809  CA  LEU   183      49.004  37.498  51.800  1.00  0.00           C
ATOM   2810  HA  LEU   183      48.854  37.654  50.732  1.00  0.00           H
ATOM   2811  CB  LEU   183      49.228  38.977  52.318  1.00  0.00           C
ATOM   2812  HB2 LEU   183      49.592  38.963  53.345  1.00  0.00           H
ATOM   2813  HB3 LEU   183      50.025  39.391  51.700  1.00  0.00           H
ATOM   2814  CG  LEU   183      48.114  40.006  52.231  1.00  0.00           C
ATOM   2815  HG  LEU   183      47.175  39.568  52.571  1.00  0.00           H
ATOM   2816  CD1 LEU   183      48.439  41.077  53.286  1.00  0.00           C
ATOM   2817 HD11 LEU   183      49.464  41.404  53.117  1.00  0.00           H
ATOM   2818 HD12 LEU   183      48.319  40.535  54.225  1.00  0.00           H
ATOM   2819 HD13 LEU   183      47.683  41.826  53.049  1.00  0.00           H
ATOM   2820  CD2 LEU   183      48.019  40.729  50.882  1.00  0.00           C
ATOM   2821 HD21 LEU   183      47.864  39.956  50.130  1.00  0.00           H
ATOM   2822 HD22 LEU   183      47.091  41.293  50.978  1.00  0.00           H
ATOM   2823 HD23 LEU   183      48.806  41.469  50.729  1.00  0.00           H
ATOM   2824  C   LEU   183      50.349  36.758  52.050  1.00  0.00           C
ATOM   2825  O   LEU   183      51.448  37.309  51.893  1.00  0.00           O
ATOM   2826  N   GLU   184      50.222  35.496  52.326  1.00  0.00           N
ATOM   2827  H   GLU   184      49.308  35.067  52.347  1.00  0.00           H
ATOM   2828  CA  GLU   184      51.318  34.656  52.862  1.00  0.00           C
ATOM   2829  HA  GLU   184      52.272  35.158  52.699  1.00  0.00           H
ATOM   2830  CB  GLU   184      51.089  34.443  54.335  1.00  0.00           C
ATOM   2831  HB2 GLU   184      50.345  33.688  54.588  1.00  0.00           H
ATOM   2832  HB3 GLU   184      52.080  34.074  54.596  1.00  0.00           H
ATOM   2833  CG  GLU   184      50.830  35.683  55.192  1.00  0.00           C
ATOM   2834  HG2 GLU   184      51.394  36.530  54.802  1.00  0.00           H
ATOM   2835  HG3 GLU   184      49.784  35.975  55.117  1.00  0.00           H
ATOM   2836  CD  GLU   184      51.325  35.450  56.625  1.00  0.00           C
ATOM   2837  OE1 GLU   184      50.487  35.569  57.546  1.00  0.00           O
ATOM   2838  OE2 GLU   184      52.513  35.075  56.864  1.00  0.00           O
ATOM   2839  C   GLU   184      51.320  33.332  52.177  1.00  0.00           C
ATOM   2840  O   GLU   184      50.340  32.583  52.174  1.00  0.00           O
ATOM   2841  N   GLU   185      52.446  32.907  51.583  1.00  0.00           N
ATOM   2842  H   GLU   185      53.190  33.588  51.532  1.00  0.00           H
ATOM   2843  CA  GLU   185      52.676  31.672  50.828  1.00  0.00           C
ATOM   2844  HA  GLU   185      51.946  31.584  50.022  1.00  0.00           H
ATOM   2845  CB  GLU   185      53.938  31.900  50.002  1.00  0.00           C
ATOM   2846  HB2 GLU   185      53.843  32.737  49.309  1.00  0.00           H
ATOM   2847  HB3 GLU   185      54.837  32.161  50.561  1.00  0.00           H
ATOM   2848  CG  GLU   185      54.340  30.567  49.270  1.00  0.00           C
ATOM   2849  HG2 GLU   185      53.431  30.214  48.784  1.00  0.00           H
ATOM   2850  HG3 GLU   185      54.945  30.973  48.459  1.00  0.00           H
ATOM   2851  CD  GLU   185      55.139  29.554  50.115  1.00  0.00           C
ATOM   2852  OE1 GLU   185      55.674  29.973  51.142  1.00  0.00           O
ATOM   2853  OE2 GLU   185      55.298  28.321  49.805  1.00  0.00           O
ATOM   2854  C   GLU   185      52.616  30.454  51.624  1.00  0.00           C
ATOM   2855  O   GLU   185      52.012  29.367  51.355  1.00  0.00           O
ATOM   2856  N   ARG   186      52.994  30.626  52.907  1.00  0.00           N
ATOM   2857  H   ARG   186      53.505  31.475  53.102  1.00  0.00           H
ATOM   2858  CA  ARG   186      52.929  29.592  53.949  1.00  0.00           C
ATOM   2859  HA  ARG   186      53.347  28.693  53.497  1.00  0.00           H
ATOM   2860  CB  ARG   186      53.758  30.090  55.082  1.00  0.00           C
ATOM   2861  HB2 ARG   186      53.822  29.357  55.885  1.00  0.00           H
ATOM   2862  HB3 ARG   186      54.721  30.451  54.722  1.00  0.00           H
ATOM   2863  CG  ARG   186      53.087  31.246  55.841  1.00  0.00           C
ATOM   2864  HG2 ARG   186      52.964  32.153  55.249  1.00  0.00           H
ATOM   2865  HG3 ARG   186      52.119  30.926  56.227  1.00  0.00           H
ATOM   2866  CD  ARG   186      53.999  31.479  57.048  1.00  0.00           C
ATOM   2867  HD2 ARG   186      53.972  30.638  57.741  1.00  0.00           H
ATOM   2868  HD3 ARG   186      55.059  31.463  56.794  1.00  0.00           H
ATOM   2869  NE  ARG   186      53.545  32.713  57.772  1.00  0.00           N
ATOM   2870  HE  ARG   186      53.219  33.507  57.241  1.00  0.00           H
ATOM   2871  CZ  ARG   186      53.299  32.800  59.028  1.00  0.00           C
ATOM   2872  NH1 ARG   186      53.395  31.796  59.881  1.00  0.00           N
ATOM   2873 HH11 ARG   186      53.952  31.021  59.552  1.00  0.00           H
ATOM   2874 HH12 ARG   186      53.364  31.979  60.873  1.00  0.00           H
ATOM   2875  NH2 ARG   186      52.875  33.915  59.498  1.00  0.00           N
ATOM   2876 HH21 ARG   186      52.802  34.656  58.817  1.00  0.00           H
ATOM   2877 HH22 ARG   186      52.798  34.201  60.464  1.00  0.00           H
ATOM   2878  C   ARG   186      51.489  29.241  54.290  1.00  0.00           C
ATOM   2879  O   ARG   186      51.103  28.127  54.726  1.00  0.00           O
ATOM   2880  N   ARG   187      50.558  30.210  54.145  1.00  0.00           N
ATOM   2881  H   ARG   187      50.774  31.117  53.760  1.00  0.00           H
ATOM   2882  CA  ARG   187      49.065  29.977  54.281  1.00  0.00           C
ATOM   2883  HA  ARG   187      49.002  29.294  55.127  1.00  0.00           H
ATOM   2884  CB  ARG   187      48.407  31.263  54.732  1.00  0.00           C
ATOM   2885  HB2 ARG   187      48.944  31.672  55.588  1.00  0.00           H
ATOM   2886  HB3 ARG   187      48.453  32.044  53.972  1.00  0.00           H
ATOM   2887  CG  ARG   187      46.865  31.127  55.022  1.00  0.00           C
ATOM   2888  HG2 ARG   187      46.251  32.020  54.916  1.00  0.00           H
ATOM   2889  HG3 ARG   187      46.439  30.509  54.233  1.00  0.00           H
ATOM   2890  CD  ARG   187      46.545  30.552  56.392  1.00  0.00           C
ATOM   2891  HD2 ARG   187      46.868  29.519  56.522  1.00  0.00           H
ATOM   2892  HD3 ARG   187      46.989  31.313  57.034  1.00  0.00           H
ATOM   2893  NE  ARG   187      45.087  30.583  56.686  1.00  0.00           N
ATOM   2894  HE  ARG   187      44.683  31.465  56.969  1.00  0.00           H
ATOM   2895  CZ  ARG   187      44.256  29.649  56.435  1.00  0.00           C
ATOM   2896  NH1 ARG   187      44.465  28.387  56.119  1.00  0.00           N
ATOM   2897 HH11 ARG   187      45.365  27.947  56.249  1.00  0.00           H
ATOM   2898 HH12 ARG   187      43.634  27.911  55.798  1.00  0.00           H
ATOM   2899  NH2 ARG   187      43.014  30.010  56.415  1.00  0.00           N
ATOM   2900 HH21 ARG   187      42.834  30.949  56.740  1.00  0.00           H
ATOM   2901 HH22 ARG   187      42.311  29.286  56.412  1.00  0.00           H
ATOM   2902  C   ARG   187      48.547  29.284  52.925  1.00  0.00           C
ATOM   2903  O   ARG   187      47.796  28.379  52.996  1.00  0.00           O
ATOM   2904  N   ILE   188      48.929  29.813  51.753  1.00  0.00           N
ATOM   2905  H   ILE   188      49.486  30.655  51.798  1.00  0.00           H
ATOM   2906  CA  ILE   188      48.371  29.336  50.475  1.00  0.00           C
ATOM   2907  HA  ILE   188      47.283  29.282  50.488  1.00  0.00           H
ATOM   2908  CB  ILE   188      48.763  30.341  49.319  1.00  0.00           C
ATOM   2909  HB  ILE   188      49.835  30.494  49.434  1.00  0.00           H
ATOM   2910  CG2 ILE   188      48.549  29.751  47.968  1.00  0.00           C
ATOM   2911 HG21 ILE   188      47.537  29.457  47.691  1.00  0.00           H
ATOM   2912 HG22 ILE   188      49.134  28.843  47.824  1.00  0.00           H
ATOM   2913 HG23 ILE   188      48.647  30.612  47.307  1.00  0.00           H
ATOM   2914  CG1 ILE   188      47.993  31.628  49.531  1.00  0.00           C
ATOM   2915 HG12 ILE   188      46.931  31.535  49.302  1.00  0.00           H
ATOM   2916 HG13 ILE   188      47.851  31.872  50.584  1.00  0.00           H
ATOM   2917  CD1 ILE   188      48.608  32.855  48.905  1.00  0.00           C
ATOM   2918 HD11 ILE   188      48.018  33.758  49.059  1.00  0.00           H
ATOM   2919 HD12 ILE   188      48.668  32.679  47.831  1.00  0.00           H
ATOM   2920 HD13 ILE   188      49.623  33.087  49.224  1.00  0.00           H
ATOM   2921  C   ILE   188      48.788  27.951  50.151  1.00  0.00           C
ATOM   2922  O   ILE   188      48.001  27.094  49.749  1.00  0.00           O
ATOM   2923  N   LYS   189      50.057  27.552  50.447  1.00  0.00           N
ATOM   2924  H   LYS   189      50.621  28.332  50.755  1.00  0.00           H
ATOM   2925  CA  LYS   189      50.465  26.135  50.437  1.00  0.00           C
ATOM   2926  HA  LYS   189      50.296  25.741  49.435  1.00  0.00           H
ATOM   2927  CB  LYS   189      51.943  26.182  50.752  1.00  0.00           C
ATOM   2928  HB2 LYS   189      52.403  26.831  50.007  1.00  0.00           H
ATOM   2929  HB3 LYS   189      52.103  26.686  51.705  1.00  0.00           H
ATOM   2930  CG  LYS   189      52.580  24.766  50.611  1.00  0.00           C
ATOM   2931  HG2 LYS   189      52.153  24.122  51.378  1.00  0.00           H
ATOM   2932  HG3 LYS   189      52.238  24.298  49.687  1.00  0.00           H
ATOM   2933  CD  LYS   189      54.135  24.747  50.757  1.00  0.00           C
ATOM   2934  HD2 LYS   189      54.536  25.587  50.192  1.00  0.00           H
ATOM   2935  HD3 LYS   189      54.412  24.907  51.799  1.00  0.00           H
ATOM   2936  CE  LYS   189      54.582  23.413  50.333  1.00  0.00           C
ATOM   2937  HE2 LYS   189      53.802  22.677  50.530  1.00  0.00           H
ATOM   2938  HE3 LYS   189      54.725  23.465  49.254  1.00  0.00           H
ATOM   2939  NZ  LYS   189      55.861  22.929  50.877  1.00  0.00           N
ATOM   2940  HZ1 LYS   189      56.182  22.126  50.356  1.00  0.00           H
ATOM   2941  HZ2 LYS   189      55.726  22.718  51.856  1.00  0.00           H
ATOM   2942  HZ3 LYS   189      56.568  23.640  50.750  1.00  0.00           H
ATOM   2943  C   LYS   189      49.669  25.199  51.339  1.00  0.00           C
ATOM   2944  O   LYS   189      49.305  24.080  50.948  1.00  0.00           O
ATOM   2945  N   GLU   190      49.354  25.758  52.534  1.00  0.00           N
ATOM   2946  H   GLU   190      49.713  26.688  52.699  1.00  0.00           H
ATOM   2947  CA  GLU   190      48.620  25.065  53.597  1.00  0.00           C
ATOM   2948  HA  GLU   190      48.994  24.042  53.644  1.00  0.00           H
ATOM   2949  CB  GLU   190      48.896  25.769  54.942  1.00  0.00           C
ATOM   2950  HB2 GLU   190      49.955  25.577  55.110  1.00  0.00           H
ATOM   2951  HB3 GLU   190      48.693  26.830  54.799  1.00  0.00           H
ATOM   2952  CG  GLU   190      48.239  25.151  56.122  1.00  0.00           C
ATOM   2953  HG2 GLU   190      48.039  24.095  55.938  1.00  0.00           H
ATOM   2954  HG3 GLU   190      49.019  25.230  56.880  1.00  0.00           H
ATOM   2955  CD  GLU   190      46.914  25.976  56.560  1.00  0.00           C
ATOM   2956  OE1 GLU   190      47.011  27.185  56.869  1.00  0.00           O
ATOM   2957  OE2 GLU   190      45.842  25.349  56.813  1.00  0.00           O
ATOM   2958  C   GLU   190      47.097  25.048  53.297  1.00  0.00           C
ATOM   2959  O   GLU   190      46.518  24.109  53.643  1.00  0.00           O
ATOM   2960  N   ILE   191      46.464  25.981  52.586  1.00  0.00           N
ATOM   2961  H   ILE   191      47.004  26.833  52.531  1.00  0.00           H
ATOM   2962  CA  ILE   191      45.211  25.838  51.928  1.00  0.00           C
ATOM   2963  HA  ILE   191      44.510  25.370  52.619  1.00  0.00           H
ATOM   2964  CB  ILE   191      44.548  27.217  51.457  1.00  0.00           C
ATOM   2965  HB  ILE   191      45.278  27.726  50.828  1.00  0.00           H
ATOM   2966  CG2 ILE   191      43.210  27.032  50.781  1.00  0.00           C
ATOM   2967 HG21 ILE   191      42.568  26.409  51.404  1.00  0.00           H
ATOM   2968 HG22 ILE   191      43.370  26.724  49.747  1.00  0.00           H
ATOM   2969 HG23 ILE   191      42.570  27.892  50.585  1.00  0.00           H
ATOM   2970  CG1 ILE   191      44.339  28.124  52.641  1.00  0.00           C
ATOM   2971 HG12 ILE   191      43.460  27.894  53.244  1.00  0.00           H
ATOM   2972 HG13 ILE   191      45.183  28.061  53.326  1.00  0.00           H
ATOM   2973  CD1 ILE   191      44.330  29.655  52.348  1.00  0.00           C
ATOM   2974 HD11 ILE   191      44.371  29.993  53.384  1.00  0.00           H
ATOM   2975 HD12 ILE   191      43.398  29.982  51.884  1.00  0.00           H
ATOM   2976 HD13 ILE   191      45.170  30.017  51.757  1.00  0.00           H
ATOM   2977  C   ILE   191      45.208  24.743  50.795  1.00  0.00           C
ATOM   2978  O   ILE   191      44.374  23.830  50.732  1.00  0.00           O
ATOM   2979  N   VAL   192      45.995  24.962  49.781  1.00  0.00           N
ATOM   2980  H   VAL   192      46.781  25.580  49.923  1.00  0.00           H
ATOM   2981  CA  VAL   192      45.973  24.237  48.470  1.00  0.00           C
ATOM   2982  HA  VAL   192      44.990  24.468  48.061  1.00  0.00           H
ATOM   2983  CB  VAL   192      47.083  24.817  47.621  1.00  0.00           C
ATOM   2984  HB  VAL   192      47.979  25.035  48.203  1.00  0.00           H
ATOM   2985  CG1 VAL   192      47.642  23.955  46.483  1.00  0.00           C
ATOM   2986 HG11 VAL   192      46.832  23.580  45.859  1.00  0.00           H
ATOM   2987 HG12 VAL   192      48.309  24.491  45.808  1.00  0.00           H
ATOM   2988 HG13 VAL   192      48.307  23.191  46.888  1.00  0.00           H
ATOM   2989  CG2 VAL   192      46.627  26.096  46.978  1.00  0.00           C
ATOM   2990 HG21 VAL   192      47.380  26.586  46.359  1.00  0.00           H
ATOM   2991 HG22 VAL   192      46.137  26.700  47.742  1.00  0.00           H
ATOM   2992 HG23 VAL   192      45.841  25.787  46.289  1.00  0.00           H
ATOM   2993  C   VAL   192      46.118  22.725  48.608  1.00  0.00           C
ATOM   2994  O   VAL   192      45.387  22.005  47.895  1.00  0.00           O
ATOM   2995  N   LYS   193      47.018  22.238  49.496  1.00  0.00           N
ATOM   2996  H   LYS   193      47.572  22.929  49.979  1.00  0.00           H
ATOM   2997  CA  LYS   193      47.306  20.839  49.790  1.00  0.00           C
ATOM   2998  HA  LYS   193      47.754  20.474  48.866  1.00  0.00           H
ATOM   2999  CB  LYS   193      48.304  20.652  50.919  1.00  0.00           C
ATOM   3000  HB2 LYS   193      48.581  19.609  51.074  1.00  0.00           H
ATOM   3001  HB3 LYS   193      49.180  21.217  50.600  1.00  0.00           H
ATOM   3002  CG  LYS   193      47.844  21.204  52.314  1.00  0.00           C
ATOM   3003  HG2 LYS   193      47.642  22.269  52.202  1.00  0.00           H
ATOM   3004  HG3 LYS   193      46.924  20.708  52.625  1.00  0.00           H
ATOM   3005  CD  LYS   193      48.860  20.917  53.377  1.00  0.00           C
ATOM   3006  HD2 LYS   193      49.189  19.878  53.388  1.00  0.00           H
ATOM   3007  HD3 LYS   193      49.738  21.539  53.205  1.00  0.00           H
ATOM   3008  CE  LYS   193      48.326  21.154  54.800  1.00  0.00           C
ATOM   3009  HE2 LYS   193      47.622  21.976  54.930  1.00  0.00           H
ATOM   3010  HE3 LYS   193      47.764  20.255  55.049  1.00  0.00           H
ATOM   3011  NZ  LYS   193      49.430  21.266  55.774  1.00  0.00           N
ATOM   3012  HZ1 LYS   193      50.160  21.895  55.470  1.00  0.00           H
ATOM   3013  HZ2 LYS   193      49.752  20.329  55.971  1.00  0.00           H
ATOM   3014  HZ3 LYS   193      49.137  21.592  56.684  1.00  0.00           H
ATOM   3015  C   LYS   193      46.011  20.017  50.119  1.00  0.00           C
ATOM   3016  O   LYS   193      45.859  18.865  49.751  1.00  0.00           O
ATOM   3017  N   LYS   194      44.968  20.576  50.729  1.00  0.00           N
ATOM   3018  H   LYS   194      45.183  21.492  51.095  1.00  0.00           H
ATOM   3019  CA  LYS   194      43.637  20.089  51.170  1.00  0.00           C
ATOM   3020  HA  LYS   194      43.697  19.010  51.312  1.00  0.00           H
ATOM   3021  CB  LYS   194      43.271  20.735  52.549  1.00  0.00           C
ATOM   3022  HB2 LYS   194      44.157  20.690  53.183  1.00  0.00           H
ATOM   3023  HB3 LYS   194      43.226  21.817  52.429  1.00  0.00           H
ATOM   3024  CG  LYS   194      42.070  20.183  53.280  1.00  0.00           C
ATOM   3025  HG2 LYS   194      41.166  20.425  52.721  1.00  0.00           H
ATOM   3026  HG3 LYS   194      42.256  19.117  53.408  1.00  0.00           H
ATOM   3027  CD  LYS   194      41.844  20.735  54.707  1.00  0.00           C
ATOM   3028  HD2 LYS   194      42.662  20.468  55.377  1.00  0.00           H
ATOM   3029  HD3 LYS   194      41.748  21.818  54.624  1.00  0.00           H
ATOM   3030  CE  LYS   194      40.439  20.290  55.201  1.00  0.00           C
ATOM   3031  HE2 LYS   194      40.180  20.925  56.048  1.00  0.00           H
ATOM   3032  HE3 LYS   194      39.696  20.385  54.410  1.00  0.00           H
ATOM   3033  NZ  LYS   194      40.366  18.918  55.718  1.00  0.00           N
ATOM   3034  HZ1 LYS   194      41.110  18.793  56.390  1.00  0.00           H
ATOM   3035  HZ2 LYS   194      40.475  18.208  55.009  1.00  0.00           H
ATOM   3036  HZ3 LYS   194      39.556  18.793  56.308  1.00  0.00           H
ATOM   3037  C   LYS   194      42.514  20.342  50.118  1.00  0.00           C
ATOM   3038  O   LYS   194      41.356  19.906  50.297  1.00  0.00           O
ATOM   3039  N   HIE   195      42.776  20.875  48.934  1.00  0.00           N
ATOM   3040  H   HIE   195      43.761  21.051  48.799  1.00  0.00           H
ATOM   3041  CA  HIE   195      41.814  21.404  48.023  1.00  0.00           C
ATOM   3042  HA  HIE   195      40.840  20.915  48.061  1.00  0.00           H
ATOM   3043  CB  HIE   195      41.642  22.919  48.447  1.00  0.00           C
ATOM   3044  HB2 HIE   195      42.607  23.284  48.797  1.00  0.00           H
ATOM   3045  HB3 HIE   195      41.291  23.507  47.599  1.00  0.00           H
ATOM   3046  CG  HIE   195      40.669  23.113  49.614  1.00  0.00           C
ATOM   3047  ND1 HIE   195      39.336  22.752  49.586  1.00  0.00           N
ATOM   3048  CE1 HIE   195      38.813  23.168  50.766  1.00  0.00           C
ATOM   3049  HE1 HIE   195      37.776  23.016  51.028  1.00  0.00           H
ATOM   3050  NE2 HIE   195      39.774  23.629  51.584  1.00  0.00           N
ATOM   3051  HE2 HIE   195      39.651  24.052  52.493  1.00  0.00           H
ATOM   3052  CD2 HIE   195      40.970  23.635  50.867  1.00  0.00           C
ATOM   3053  HD2 HIE   195      41.906  23.958  51.299  1.00  0.00           H
ATOM   3054  C   HIE   195      42.128  21.170  46.536  1.00  0.00           C
ATOM   3055  O   HIE   195      41.298  20.807  45.734  1.00  0.00           O
ATOM   3056  N   SER   196      43.354  21.507  46.088  1.00  0.00           N
ATOM   3057  H   SER   196      43.998  21.863  46.781  1.00  0.00           H
ATOM   3058  CA  SER   196      43.819  21.411  44.639  1.00  0.00           C
ATOM   3059  HA  SER   196      42.967  21.271  43.974  1.00  0.00           H
ATOM   3060  CB  SER   196      44.322  22.796  44.233  1.00  0.00           C
ATOM   3061  HB2 SER   196      45.185  23.034  44.855  1.00  0.00           H
ATOM   3062  HB3 SER   196      44.647  22.801  43.193  1.00  0.00           H
ATOM   3063  OG  SER   196      43.380  23.804  44.408  1.00  0.00           O
ATOM   3064  HG  SER   196      42.669  23.641  43.782  1.00  0.00           H
ATOM   3065  C   SER   196      44.790  20.311  44.413  1.00  0.00           C
ATOM   3066  O   SER   196      45.699  20.357  43.524  1.00  0.00           O
ATOM   3067  N   GLN   197      44.716  19.237  45.265  1.00  0.00           N
ATOM   3068  H   GLN   197      44.092  19.340  46.054  1.00  0.00           H
ATOM   3069  CA  GLN   197      45.537  17.999  45.163  1.00  0.00           C
ATOM   3070  HA  GLN   197      46.558  18.379  45.226  1.00  0.00           H
ATOM   3071  CB  GLN   197      45.406  17.127  46.441  1.00  0.00           C
ATOM   3072  HB2 GLN   197      46.196  16.377  46.393  1.00  0.00           H
ATOM   3073  HB3 GLN   197      45.677  17.706  47.323  1.00  0.00           H
ATOM   3074  CG  GLN   197      44.000  16.400  46.609  1.00  0.00           C
ATOM   3075  HG2 GLN   197      43.602  16.233  45.609  1.00  0.00           H
ATOM   3076  HG3 GLN   197      44.055  15.512  47.238  1.00  0.00           H
ATOM   3077  CD  GLN   197      43.096  17.311  47.356  1.00  0.00           C
ATOM   3078  OE1 GLN   197      42.401  18.121  46.758  1.00  0.00           O
ATOM   3079  NE2 GLN   197      43.089  17.405  48.703  1.00  0.00           N
ATOM   3080 HE21 GLN   197      42.491  18.021  49.236  1.00  0.00           H
ATOM   3081 HE22 GLN   197      43.728  16.812  49.212  1.00  0.00           H
ATOM   3082  C   GLN   197      45.411  17.212  43.897  1.00  0.00           C
ATOM   3083  O   GLN   197      46.376  16.455  43.738  1.00  0.00           O
ATOM   3084  N   PHE   198      44.385  17.254  43.064  1.00  0.00           N
ATOM   3085  H   PHE   198      43.711  18.005  43.120  1.00  0.00           H
ATOM   3086  CA  PHE   198      44.350  16.438  41.847  1.00  0.00           C
ATOM   3087  HA  PHE   198      45.189  15.744  41.884  1.00  0.00           H
ATOM   3088  CB  PHE   198      43.035  15.636  41.757  1.00  0.00           C
ATOM   3089  HB2 PHE   198      42.271  16.405  41.643  1.00  0.00           H
ATOM   3090  HB3 PHE   198      42.990  15.070  40.827  1.00  0.00           H
ATOM   3091  CG  PHE   198      42.800  14.834  42.998  1.00  0.00           C
ATOM   3092  CD1 PHE   198      43.607  13.676  43.203  1.00  0.00           C
ATOM   3093  HD1 PHE   198      44.310  13.385  42.436  1.00  0.00           H
ATOM   3094  CE1 PHE   198      43.452  12.894  44.337  1.00  0.00           C
ATOM   3095  HE1 PHE   198      44.026  11.994  44.495  1.00  0.00           H
ATOM   3096  CZ  PHE   198      42.566  13.311  45.340  1.00  0.00           C
ATOM   3097  HZ  PHE   198      42.527  12.760  46.269  1.00  0.00           H
ATOM   3098  CE2 PHE   198      41.801  14.464  45.175  1.00  0.00           C
ATOM   3099  HE2 PHE   198      41.142  14.830  45.948  1.00  0.00           H
ATOM   3100  CD2 PHE   198      41.892  15.218  43.945  1.00  0.00           C
ATOM   3101  HD2 PHE   198      41.458  16.207  43.926  1.00  0.00           H
ATOM   3102  C   PHE   198      44.621  17.278  40.591  1.00  0.00           C
ATOM   3103  O   PHE   198      44.659  16.734  39.515  1.00  0.00           O
ATOM   3104  N   ILE   199      44.851  18.595  40.752  1.00  0.00           N
ATOM   3105  H   ILE   199      44.822  19.053  41.652  1.00  0.00           H
ATOM   3106  CA  ILE   199      45.095  19.479  39.556  1.00  0.00           C
ATOM   3107  HA  ILE   199      44.381  19.304  38.751  1.00  0.00           H
ATOM   3108  CB  ILE   199      45.026  20.986  40.111  1.00  0.00           C
ATOM   3109  HB  ILE   199      45.555  20.917  41.062  1.00  0.00           H
ATOM   3110  CG2 ILE   199      45.758  22.038  39.256  1.00  0.00           C
ATOM   3111 HG21 ILE   199      46.834  21.901  39.356  1.00  0.00           H
ATOM   3112 HG22 ILE   199      45.589  23.038  39.655  1.00  0.00           H
ATOM   3113 HG23 ILE   199      45.393  21.753  38.269  1.00  0.00           H
ATOM   3114  CG1 ILE   199      43.575  21.540  40.241  1.00  0.00           C
ATOM   3115 HG12 ILE   199      43.088  20.800  40.876  1.00  0.00           H
ATOM   3116 HG13 ILE   199      43.580  22.463  40.822  1.00  0.00           H
ATOM   3117  CD1 ILE   199      42.759  21.757  38.959  1.00  0.00           C
ATOM   3118 HD11 ILE   199      41.784  22.183  39.198  1.00  0.00           H
ATOM   3119 HD12 ILE   199      42.741  20.722  38.619  1.00  0.00           H
ATOM   3120 HD13 ILE   199      43.307  22.292  38.184  1.00  0.00           H
ATOM   3121  C   ILE   199      46.453  19.169  38.960  1.00  0.00           C
ATOM   3122  O   ILE   199      47.433  19.385  39.580  1.00  0.00           O
ATOM   3123  N   GLY   200      46.550  18.825  37.707  1.00  0.00           N
ATOM   3124  H   GLY   200      45.680  18.902  37.200  1.00  0.00           H
ATOM   3125  CA  GLY   200      47.783  18.305  37.062  1.00  0.00           C
ATOM   3126  HA2 GLY   200      48.273  17.606  37.740  1.00  0.00           H
ATOM   3127  HA3 GLY   200      47.638  17.797  36.109  1.00  0.00           H
ATOM   3128  C   GLY   200      48.802  19.381  36.839  1.00  0.00           C
ATOM   3129  O   GLY   200      49.996  19.153  36.881  1.00  0.00           O
ATOM   3130  N   TYR   201      48.281  20.573  36.403  1.00  0.00           N
ATOM   3131  H   TYR   201      47.284  20.729  36.359  1.00  0.00           H
ATOM   3132  CA  TYR   201      49.192  21.544  35.870  1.00  0.00           C
ATOM   3133  HA  TYR   201      49.909  21.023  35.235  1.00  0.00           H
ATOM   3134  CB  TYR   201      48.572  22.672  35.033  1.00  0.00           C
ATOM   3135  HB2 TYR   201      47.752  23.001  35.674  1.00  0.00           H
ATOM   3136  HB3 TYR   201      49.313  23.398  34.700  1.00  0.00           H
ATOM   3137  CG  TYR   201      47.767  22.071  33.846  1.00  0.00           C
ATOM   3138  CD1 TYR   201      48.389  21.895  32.609  1.00  0.00           C
ATOM   3139  HD1 TYR   201      49.464  21.994  32.564  1.00  0.00           H
ATOM   3140  CE1 TYR   201      47.694  21.644  31.407  1.00  0.00           C
ATOM   3141  HE1 TYR   201      48.260  21.611  30.487  1.00  0.00           H
ATOM   3142  CZ  TYR   201      46.330  21.555  31.606  1.00  0.00           C
ATOM   3143  OH  TYR   201      45.497  21.341  30.513  1.00  0.00           O
ATOM   3144  HH  TYR   201      44.562  21.304  30.726  1.00  0.00           H
ATOM   3145  CE2 TYR   201      45.623  21.799  32.832  1.00  0.00           C
ATOM   3146  HE2 TYR   201      44.546  21.727  32.826  1.00  0.00           H
ATOM   3147  CD2 TYR   201      46.377  22.163  33.976  1.00  0.00           C
ATOM   3148  HD2 TYR   201      45.870  22.382  34.904  1.00  0.00           H
ATOM   3149  C   TYR   201      50.088  22.135  37.058  1.00  0.00           C
ATOM   3150  O   TYR   201      49.637  22.117  38.233  1.00  0.00           O
ATOM   3151  N   PRO   202      51.305  22.654  36.728  1.00  0.00           N
ATOM   3152  CD  PRO   202      51.966  22.583  35.470  1.00  0.00           C
ATOM   3153  HD2 PRO   202      51.791  23.469  34.860  1.00  0.00           H
ATOM   3154  HD3 PRO   202      51.609  21.723  34.903  1.00  0.00           H
ATOM   3155  CG  PRO   202      53.474  22.452  35.835  1.00  0.00           C
ATOM   3156  HG2 PRO   202      54.098  22.916  35.071  1.00  0.00           H
ATOM   3157  HG3 PRO   202      53.675  21.392  35.990  1.00  0.00           H
ATOM   3158  CB  PRO   202      53.517  23.193  37.199  1.00  0.00           C
ATOM   3159  HB2 PRO   202      53.676  24.253  37.000  1.00  0.00           H
ATOM   3160  HB3 PRO   202      54.330  22.860  37.844  1.00  0.00           H
ATOM   3161  CA  PRO   202      52.127  23.100  37.828  1.00  0.00           C
ATOM   3162  HA  PRO   202      52.241  22.293  38.551  1.00  0.00           H
ATOM   3163  C   PRO   202      51.639  24.324  38.552  1.00  0.00           C
ATOM   3164  O   PRO   202      51.168  25.245  37.910  1.00  0.00           O
ATOM   3165  N   ILE   203      51.800  24.381  39.885  1.00  0.00           N
ATOM   3166  H   ILE   203      52.410  23.669  40.261  1.00  0.00           H
ATOM   3167  CA  ILE   203      51.161  25.436  40.715  1.00  0.00           C
ATOM   3168  HA  ILE   203      50.589  26.057  40.027  1.00  0.00           H
ATOM   3169  CB  ILE   203      50.124  24.933  41.821  1.00  0.00           C
ATOM   3170  HB  ILE   203      50.663  24.239  42.465  1.00  0.00           H
ATOM   3171  CG2 ILE   203      49.345  26.087  42.531  1.00  0.00           C
ATOM   3172 HG21 ILE   203      48.648  26.557  41.837  1.00  0.00           H
ATOM   3173 HG22 ILE   203      49.985  26.909  42.852  1.00  0.00           H
ATOM   3174 HG23 ILE   203      48.857  25.751  43.445  1.00  0.00           H
ATOM   3175  CG1 ILE   203      49.081  23.984  41.126  1.00  0.00           C
ATOM   3176 HG12 ILE   203      48.598  24.517  40.306  1.00  0.00           H
ATOM   3177 HG13 ILE   203      49.744  23.213  40.736  1.00  0.00           H
ATOM   3178  CD1 ILE   203      48.027  23.362  42.076  1.00  0.00           C
ATOM   3179 HD11 ILE   203      47.138  23.992  42.117  1.00  0.00           H
ATOM   3180 HD12 ILE   203      48.486  23.042  43.011  1.00  0.00           H
ATOM   3181 HD13 ILE   203      47.671  22.494  41.524  1.00  0.00           H
ATOM   3182  C   ILE   203      52.192  26.334  41.437  1.00  0.00           C
ATOM   3183  O   ILE   203      52.591  26.068  42.580  1.00  0.00           O
ATOM   3184  N   THR   204      52.840  27.315  40.795  1.00  0.00           N
ATOM   3185  H   THR   204      52.559  27.553  39.853  1.00  0.00           H
ATOM   3186  CA  THR   204      54.040  27.925  41.447  1.00  0.00           C
ATOM   3187  HA  THR   204      54.516  27.168  42.070  1.00  0.00           H
ATOM   3188  CB  THR   204      55.179  28.208  40.483  1.00  0.00           C
ATOM   3189  HB  THR   204      54.794  28.896  39.730  1.00  0.00           H
ATOM   3190  CG2 THR   204      56.508  28.648  41.183  1.00  0.00           C
ATOM   3191 HG21 THR   204      57.258  28.883  40.428  1.00  0.00           H
ATOM   3192 HG22 THR   204      56.854  27.916  41.914  1.00  0.00           H
ATOM   3193 HG23 THR   204      56.332  29.573  41.730  1.00  0.00           H
ATOM   3194  OG1 THR   204      55.386  26.969  39.872  1.00  0.00           O
ATOM   3195  HG1 THR   204      54.703  26.974  39.197  1.00  0.00           H
ATOM   3196  C   THR   204      53.767  29.175  42.324  1.00  0.00           C
ATOM   3197  O   THR   204      53.449  30.230  41.848  1.00  0.00           O
ATOM   3198  N   LEU   205      53.825  28.876  43.611  1.00  0.00           N
ATOM   3199  H   LEU   205      54.256  28.013  43.908  1.00  0.00           H
ATOM   3200  CA  LEU   205      53.715  29.918  44.673  1.00  0.00           C
ATOM   3201  HA  LEU   205      52.887  30.567  44.388  1.00  0.00           H
ATOM   3202  CB  LEU   205      53.452  29.249  46.006  1.00  0.00           C
ATOM   3203  HB2 LEU   205      54.340  28.773  46.421  1.00  0.00           H
ATOM   3204  HB3 LEU   205      53.189  30.057  46.690  1.00  0.00           H
ATOM   3205  CG  LEU   205      52.310  28.113  45.927  1.00  0.00           C
ATOM   3206  HG  LEU   205      52.732  27.428  45.192  1.00  0.00           H
ATOM   3207  CD1 LEU   205      52.211  27.452  47.276  1.00  0.00           C
ATOM   3208 HD11 LEU   205      51.654  26.516  47.246  1.00  0.00           H
ATOM   3209 HD12 LEU   205      51.767  28.079  48.049  1.00  0.00           H
ATOM   3210 HD13 LEU   205      53.226  27.193  47.577  1.00  0.00           H
ATOM   3211  CD2 LEU   205      50.962  28.606  45.403  1.00  0.00           C
ATOM   3212 HD21 LEU   205      50.593  29.444  45.996  1.00  0.00           H
ATOM   3213 HD22 LEU   205      51.105  28.816  44.343  1.00  0.00           H
ATOM   3214 HD23 LEU   205      50.343  27.719  45.541  1.00  0.00           H
ATOM   3215  C   LEU   205      54.959  30.815  44.847  1.00  0.00           C
ATOM   3216  O   LEU   205      56.021  30.205  44.794  1.00  0.00           O
ATOM   3217  N   PHE   206      54.833  32.115  45.187  1.00  0.00           N
ATOM   3218  H   PHE   206      53.902  32.506  45.186  1.00  0.00           H
ATOM   3219  CA  PHE   206      56.024  32.938  45.363  1.00  0.00           C
ATOM   3220  HA  PHE   206      56.953  32.385  45.225  1.00  0.00           H
ATOM   3221  CB  PHE   206      56.127  34.021  44.286  1.00  0.00           C
ATOM   3222  HB2 PHE   206      55.290  34.719  44.322  1.00  0.00           H
ATOM   3223  HB3 PHE   206      56.996  34.630  44.536  1.00  0.00           H
ATOM   3224  CG  PHE   206      56.394  33.455  42.866  1.00  0.00           C
ATOM   3225  CD1 PHE   206      55.346  33.185  41.995  1.00  0.00           C
ATOM   3226  HD1 PHE   206      54.337  33.243  42.378  1.00  0.00           H
ATOM   3227  CE1 PHE   206      55.772  32.626  40.773  1.00  0.00           C
ATOM   3228  HE1 PHE   206      55.106  32.530  39.928  1.00  0.00           H
ATOM   3229  CZ  PHE   206      57.175  32.233  40.447  1.00  0.00           C
ATOM   3230  HZ  PHE   206      57.435  31.905  39.452  1.00  0.00           H
ATOM   3231  CE2 PHE   206      58.102  32.376  41.486  1.00  0.00           C
ATOM   3232  HE2 PHE   206      59.101  31.980  41.381  1.00  0.00           H
ATOM   3233  CD2 PHE   206      57.750  33.012  42.693  1.00  0.00           C
ATOM   3234  HD2 PHE   206      58.468  33.188  43.480  1.00  0.00           H
ATOM   3235  C   PHE   206      55.994  33.662  46.735  1.00  0.00           C
ATOM   3236  O   PHE   206      54.930  34.147  47.110  1.00  0.00           O
ATOM   3237  N   VAL   207      57.099  33.747  47.462  1.00  0.00           N
ATOM   3238  H   VAL   207      57.942  33.430  47.004  1.00  0.00           H
ATOM   3239  CA  VAL   207      57.222  34.145  48.916  1.00  0.00           C
ATOM   3240  HA  VAL   207      56.311  33.761  49.374  1.00  0.00           H
ATOM   3241  CB  VAL   207      58.389  33.416  49.628  1.00  0.00           C
ATOM   3242  HB  VAL   207      59.237  33.815  49.072  1.00  0.00           H
ATOM   3243  CG1 VAL   207      58.698  33.738  51.102  1.00  0.00           C
ATOM   3244 HG11 VAL   207      59.598  33.177  51.351  1.00  0.00           H
ATOM   3245 HG12 VAL   207      58.889  34.810  51.167  1.00  0.00           H
ATOM   3246 HG13 VAL   207      57.899  33.456  51.788  1.00  0.00           H
ATOM   3247  CG2 VAL   207      58.222  31.863  49.581  1.00  0.00           C
ATOM   3248 HG21 VAL   207      58.161  31.537  48.543  1.00  0.00           H
ATOM   3249 HG22 VAL   207      57.346  31.575  50.162  1.00  0.00           H
ATOM   3250 HG23 VAL   207      59.092  31.321  49.950  1.00  0.00           H
ATOM   3251  C   VAL   207      57.222  35.709  49.078  1.00  0.00           C
ATOM   3252  O   VAL   207      57.699  36.461  48.266  1.00  0.00           O
ATOM   3253  N   GLU   208      56.728  36.192  50.224  1.00  0.00           N
ATOM   3254  H   GLU   208      56.385  35.511  50.887  1.00  0.00           H
ATOM   3255  CA  GLU   208      56.849  37.554  50.885  1.00  0.00           C
ATOM   3256  HA  GLU   208      57.854  37.918  50.673  1.00  0.00           H
ATOM   3257  CB  GLU   208      55.720  38.442  50.442  1.00  0.00           C
ATOM   3258  HB2 GLU   208      54.795  37.865  50.461  1.00  0.00           H
ATOM   3259  HB3 GLU   208      55.527  39.319  51.062  1.00  0.00           H
ATOM   3260  CG  GLU   208      55.890  38.933  48.978  1.00  0.00           C
ATOM   3261  HG2 GLU   208      55.903  38.122  48.248  1.00  0.00           H
ATOM   3262  HG3 GLU   208      55.082  39.588  48.655  1.00  0.00           H
ATOM   3263  CD  GLU   208      57.089  39.803  48.745  1.00  0.00           C
ATOM   3264  OE1 GLU   208      57.626  40.438  49.664  1.00  0.00           O
ATOM   3265  OE2 GLU   208      57.687  39.701  47.650  1.00  0.00           O
ATOM   3266  C   GLU   208      56.944  37.473  52.439  1.00  0.00           C
ATOM   3267  O   GLU   208      57.360  38.531  53.016  1.00  0.00           O
ATOM   3268  OXT GLU   208      56.698  36.437  53.013  1.00  0.00           O
END
