# Supplementary material for: Worth the Weight: Sub-Pocket EXplorer (SubPEx), a Weighted Ensemble Method to Enhance Binding-Pocket Conformational Sampling
Source: J Chem Theory Comput. 2023 Aug 16;19(17):5677–89. doi: 10.1021/acs.jctc.3c00478 (PMC10500992; doi:10.1021/acs.jctc.3c00478)
Supplement: Supplementary file 2 — ct3c00478_si_002.zip [file ct3c00478_si_002.zip › clustered_structures/HSP90/subpex/rep.c22.aligned.pdb]

HELIX    1   1 ALA      9  ILE     19  1                                  11
HELIX    2   2 LYS     26  THR     50  1                                  25
HELIX    3   3 PRO     52  LEU     55  1                                   4
HELIX    4   4 LYS     85  ILE     89  1                                   5
HELIX    5   5 ASN     91  GLY     93  1                                   3
HELIX    6   6 LYS     97  ALA    109  1                                  13
HELIX    7   7 ILE    113  PHE    119  1                                   7
HELIX    8   8 ALA    126  LEU    128  1                                   3
HELIX    9   9 GLU    177  TYR    182  1                                   6
HELIX   10  10 GLU    185  LYS    194  1                                  10
SHEET    1   1 1 VAL     2  ALA     6  0
SHEET    2   2 1 ILE    63  ASN    68  0
SHEET    3   3 1 THR    73  ASP    78  0
SHEET    4   4 1 ALA   130  LYS   138  0
SHEET    5   5 1 GLN   144  SER   149  0
SHEET    6   6 1 SER   154  THR   159  0
SHEET    7   7 1 GLY   168  LEU   175  0
SHEET    8   8 1 ILE   203  LEU   205  0
CRYST1   70.248   64.450   72.519  90.00  90.00  90.00               1
ATOM      1  N   ALA     1      40.286  54.311  27.189  1.00  0.00           N
ATOM      2  H1  ALA     1      40.637  55.031  26.575  1.00  0.00           H
ATOM      3  H2  ALA     1      40.284  54.609  28.155  1.00  0.00           H
ATOM      4  H3  ALA     1      40.986  53.591  27.070  1.00  0.00           H
ATOM      5  CA  ALA     1      38.975  53.726  26.623  1.00  0.00           C
ATOM      6  HA  ALA     1      38.188  54.465  26.478  1.00  0.00           H
ATOM      7  CB  ALA     1      39.240  53.279  25.225  1.00  0.00           C
ATOM      8  HB1 ALA     1      40.038  52.538  25.208  1.00  0.00           H
ATOM      9  HB2 ALA     1      39.463  54.145  24.602  1.00  0.00           H
ATOM     10  HB3 ALA     1      38.340  52.781  24.864  1.00  0.00           H
ATOM     11  C   ALA     1      38.407  52.630  27.530  1.00  0.00           C
ATOM     12  O   ALA     1      38.756  51.423  27.336  1.00  0.00           O
ATOM     13  N   VAL     2      37.602  53.024  28.532  1.00  0.00           N
ATOM     14  H   VAL     2      37.351  53.999  28.612  1.00  0.00           H
ATOM     15  CA  VAL     2      36.968  52.138  29.622  1.00  0.00           C
ATOM     16  HA  VAL     2      37.176  51.093  29.393  1.00  0.00           H
ATOM     17  CB  VAL     2      37.669  52.316  30.983  1.00  0.00           C
ATOM     18  HB  VAL     2      38.728  52.285  30.723  1.00  0.00           H
ATOM     19  CG1 VAL     2      37.406  53.677  31.596  1.00  0.00           C
ATOM     20 HG11 VAL     2      37.989  53.744  32.514  1.00  0.00           H
ATOM     21 HG12 VAL     2      37.836  54.408  30.913  1.00  0.00           H
ATOM     22 HG13 VAL     2      36.355  53.913  31.765  1.00  0.00           H
ATOM     23  CG2 VAL     2      37.222  51.294  32.080  1.00  0.00           C
ATOM     24 HG21 VAL     2      37.761  51.527  32.999  1.00  0.00           H
ATOM     25 HG22 VAL     2      37.390  50.284  31.707  1.00  0.00           H
ATOM     26 HG23 VAL     2      36.139  51.336  32.190  1.00  0.00           H
ATOM     27  C   VAL     2      35.449  52.378  29.639  1.00  0.00           C
ATOM     28  O   VAL     2      34.814  53.376  29.405  1.00  0.00           O
ATOM     29  N   GLU     3      34.604  51.397  30.044  1.00  0.00           N
ATOM     30  H   GLU     3      35.028  50.560  30.415  1.00  0.00           H
ATOM     31  CA  GLU     3      33.160  51.302  30.037  1.00  0.00           C
ATOM     32  HA  GLU     3      32.787  52.326  30.087  1.00  0.00           H
ATOM     33  CB  GLU     3      32.685  50.563  28.767  1.00  0.00           C
ATOM     34  HB2 GLU     3      33.200  50.826  27.843  1.00  0.00           H
ATOM     35  HB3 GLU     3      32.879  49.508  28.959  1.00  0.00           H
ATOM     36  CG  GLU     3      31.117  50.596  28.515  1.00  0.00           C
ATOM     37  HG2 GLU     3      30.945  49.899  27.697  1.00  0.00           H
ATOM     38  HG3 GLU     3      30.626  50.273  29.433  1.00  0.00           H
ATOM     39  CD  GLU     3      30.679  52.043  28.131  1.00  0.00           C
ATOM     40  OE1 GLU     3      29.524  52.291  28.439  1.00  0.00           O
ATOM     41  OE2 GLU     3      31.423  52.925  27.676  1.00  0.00           O
ATOM     42  C   GLU     3      32.603  50.710  31.320  1.00  0.00           C
ATOM     43  O   GLU     3      33.217  49.742  31.752  1.00  0.00           O
ATOM     44  N   THR     4      31.586  51.298  31.944  1.00  0.00           N
ATOM     45  H   THR     4      31.028  51.999  31.477  1.00  0.00           H
ATOM     46  CA  THR     4      30.822  50.774  33.085  1.00  0.00           C
ATOM     47  HA  THR     4      31.454  50.033  33.574  1.00  0.00           H
ATOM     48  CB  THR     4      30.310  51.915  34.041  1.00  0.00           C
ATOM     49  HB  THR     4      29.516  51.530  34.680  1.00  0.00           H
ATOM     50  CG2 THR     4      31.451  52.620  34.764  1.00  0.00           C
ATOM     51 HG21 THR     4      31.954  51.919  35.430  1.00  0.00           H
ATOM     52 HG22 THR     4      30.922  53.458  35.217  1.00  0.00           H
ATOM     53 HG23 THR     4      32.142  52.945  33.986  1.00  0.00           H
ATOM     54  OG1 THR     4      29.677  52.892  33.275  1.00  0.00           O
ATOM     55  HG1 THR     4      30.223  53.122  32.520  1.00  0.00           H
ATOM     56  C   THR     4      29.578  50.007  32.674  1.00  0.00           C
ATOM     57  O   THR     4      28.903  50.337  31.749  1.00  0.00           O
ATOM     58  N   PHE     5      29.152  49.047  33.503  1.00  0.00           N
ATOM     59  H   PHE     5      29.722  48.784  34.295  1.00  0.00           H
ATOM     60  CA  PHE     5      27.934  48.284  33.377  1.00  0.00           C
ATOM     61  HA  PHE     5      27.212  48.846  32.783  1.00  0.00           H
ATOM     62  CB  PHE     5      28.369  46.982  32.596  1.00  0.00           C
ATOM     63  HB2 PHE     5      29.205  46.484  33.087  1.00  0.00           H
ATOM     64  HB3 PHE     5      27.593  46.225  32.719  1.00  0.00           H
ATOM     65  CG  PHE     5      28.677  47.246  31.177  1.00  0.00           C
ATOM     66  CD1 PHE     5      29.981  47.367  30.674  1.00  0.00           C
ATOM     67  HD1 PHE     5      30.802  47.249  31.365  1.00  0.00           H
ATOM     68  CE1 PHE     5      30.303  47.480  29.331  1.00  0.00           C
ATOM     69  HE1 PHE     5      31.318  47.616  28.987  1.00  0.00           H
ATOM     70  CZ  PHE     5      29.311  47.450  28.382  1.00  0.00           C
ATOM     71  HZ  PHE     5      29.504  47.496  27.320  1.00  0.00           H
ATOM     72  CE2 PHE     5      27.982  47.339  28.873  1.00  0.00           C
ATOM     73  HE2 PHE     5      27.213  47.275  28.116  1.00  0.00           H
ATOM     74  CD2 PHE     5      27.611  47.144  30.231  1.00  0.00           C
ATOM     75  HD2 PHE     5      26.590  46.927  30.503  1.00  0.00           H
ATOM     76  C   PHE     5      27.308  47.854  34.700  1.00  0.00           C
ATOM     77  O   PHE     5      27.981  47.702  35.743  1.00  0.00           O
ATOM     78  N   ALA     6      26.047  47.511  34.657  1.00  0.00           N
ATOM     79  H   ALA     6      25.623  47.430  33.744  1.00  0.00           H
ATOM     80  CA  ALA     6      25.301  46.871  35.752  1.00  0.00           C
ATOM     81  HA  ALA     6      25.809  46.957  36.713  1.00  0.00           H
ATOM     82  CB  ALA     6      23.975  47.619  35.790  1.00  0.00           C
ATOM     83  HB1 ALA     6      24.221  48.648  36.051  1.00  0.00           H
ATOM     84  HB2 ALA     6      23.418  47.168  36.612  1.00  0.00           H
ATOM     85  HB3 ALA     6      23.401  47.512  34.869  1.00  0.00           H
ATOM     86  C   ALA     6      25.335  45.388  35.476  1.00  0.00           C
ATOM     87  O   ALA     6      25.101  44.961  34.308  1.00  0.00           O
ATOM     88  N   PHE     7      25.684  44.492  36.478  1.00  0.00           N
ATOM     89  H   PHE     7      25.897  44.800  37.416  1.00  0.00           H
ATOM     90  CA  PHE     7      25.667  43.050  36.227  1.00  0.00           C
ATOM     91  HA  PHE     7      26.220  42.780  35.327  1.00  0.00           H
ATOM     92  CB  PHE     7      26.179  42.291  37.456  1.00  0.00           C
ATOM     93  HB2 PHE     7      25.929  42.927  38.306  1.00  0.00           H
ATOM     94  HB3 PHE     7      25.676  41.327  37.532  1.00  0.00           H
ATOM     95  CG  PHE     7      27.652  41.975  37.433  1.00  0.00           C
ATOM     96  CD1 PHE     7      28.057  41.086  36.393  1.00  0.00           C
ATOM     97  HD1 PHE     7      27.442  40.612  35.642  1.00  0.00           H
ATOM     98  CE1 PHE     7      29.398  40.761  36.314  1.00  0.00           C
ATOM     99  HE1 PHE     7      29.799  40.149  35.519  1.00  0.00           H
ATOM    100  CZ  PHE     7      30.275  41.167  37.375  1.00  0.00           C
ATOM    101  HZ  PHE     7      31.288  40.811  37.496  1.00  0.00           H
ATOM    102  CE2 PHE     7      29.900  42.116  38.302  1.00  0.00           C
ATOM    103  HE2 PHE     7      30.549  42.383  39.123  1.00  0.00           H
ATOM    104  CD2 PHE     7      28.511  42.561  38.324  1.00  0.00           C
ATOM    105  HD2 PHE     7      28.224  43.304  39.053  1.00  0.00           H
ATOM    106  C   PHE     7      24.195  42.546  35.980  1.00  0.00           C
ATOM    107  O   PHE     7      23.195  43.240  36.165  1.00  0.00           O
ATOM    108  N   GLN     8      24.113  41.327  35.449  1.00  0.00           N
ATOM    109  H   GLN     8      25.001  40.942  35.158  1.00  0.00           H
ATOM    110  CA  GLN     8      22.973  40.477  35.348  1.00  0.00           C
ATOM    111  HA  GLN     8      22.260  40.997  34.708  1.00  0.00           H
ATOM    112  CB  GLN     8      23.256  39.137  34.680  1.00  0.00           C
ATOM    113  HB2 GLN     8      23.706  39.195  33.689  1.00  0.00           H
ATOM    114  HB3 GLN     8      24.031  38.716  35.321  1.00  0.00           H
ATOM    115  CG  GLN     8      22.105  38.140  34.706  1.00  0.00           C
ATOM    116  HG2 GLN     8      22.392  37.114  34.474  1.00  0.00           H
ATOM    117  HG3 GLN     8      21.598  38.110  35.671  1.00  0.00           H
ATOM    118  CD  GLN     8      21.057  38.638  33.693  1.00  0.00           C
ATOM    119  OE1 GLN     8      21.372  38.996  32.570  1.00  0.00           O
ATOM    120  NE2 GLN     8      19.780  38.636  33.948  1.00  0.00           N
ATOM    121 HE21 GLN     8      19.148  39.070  33.289  1.00  0.00           H
ATOM    122 HE22 GLN     8      19.436  38.175  34.778  1.00  0.00           H
ATOM    123  C   GLN     8      22.333  40.366  36.743  1.00  0.00           C
ATOM    124  O   GLN     8      22.996  39.920  37.654  1.00  0.00           O
ATOM    125  N   ALA     9      21.063  40.695  36.788  1.00  0.00           N
ATOM    126  H   ALA     9      20.556  41.107  36.018  1.00  0.00           H
ATOM    127  CA  ALA     9      20.292  40.773  38.031  1.00  0.00           C
ATOM    128  HA  ALA     9      20.747  41.588  38.593  1.00  0.00           H
ATOM    129  CB  ALA     9      18.822  41.081  37.648  1.00  0.00           C
ATOM    130  HB1 ALA     9      18.526  40.482  36.787  1.00  0.00           H
ATOM    131  HB2 ALA     9      18.767  42.113  37.303  1.00  0.00           H
ATOM    132  HB3 ALA     9      18.149  41.070  38.505  1.00  0.00           H
ATOM    133  C   ALA     9      20.417  39.539  38.981  1.00  0.00           C
ATOM    134  O   ALA     9      20.582  39.708  40.201  1.00  0.00           O
ATOM    135  N   GLU    10      20.308  38.308  38.504  1.00  0.00           N
ATOM    136  H   GLU    10      19.973  38.223  37.556  1.00  0.00           H
ATOM    137  CA  GLU    10      20.648  37.093  39.273  1.00  0.00           C
ATOM    138  HA  GLU    10      20.086  37.184  40.202  1.00  0.00           H
ATOM    139  CB  GLU    10      20.300  35.792  38.557  1.00  0.00           C
ATOM    140  HB2 GLU    10      20.823  35.802  37.600  1.00  0.00           H
ATOM    141  HB3 GLU    10      20.556  34.951  39.202  1.00  0.00           H
ATOM    142  CG  GLU    10      18.831  35.536  38.142  1.00  0.00           C
ATOM    143  HG2 GLU    10      18.796  34.484  37.855  1.00  0.00           H
ATOM    144  HG3 GLU    10      18.310  35.682  39.088  1.00  0.00           H
ATOM    145  CD  GLU    10      18.296  36.575  37.075  1.00  0.00           C
ATOM    146  OE1 GLU    10      17.077  36.813  37.067  1.00  0.00           O
ATOM    147  OE2 GLU    10      19.106  37.129  36.217  1.00  0.00           O
ATOM    148  C   GLU    10      22.109  37.025  39.728  1.00  0.00           C
ATOM    149  O   GLU    10      22.363  36.491  40.850  1.00  0.00           O
ATOM    150  N   ILE    11      23.093  37.549  39.028  1.00  0.00           N
ATOM    151  H   ILE    11      22.724  37.901  38.156  1.00  0.00           H
ATOM    152  CA  ILE    11      24.542  37.449  39.389  1.00  0.00           C
ATOM    153  HA  ILE    11      24.721  36.461  39.814  1.00  0.00           H
ATOM    154  CB  ILE    11      25.350  37.574  38.093  1.00  0.00           C
ATOM    155  HB  ILE    11      24.922  38.311  37.414  1.00  0.00           H
ATOM    156  CG2 ILE    11      26.836  37.951  38.252  1.00  0.00           C
ATOM    157 HG21 ILE    11      27.276  37.982  37.255  1.00  0.00           H
ATOM    158 HG22 ILE    11      27.336  37.189  38.850  1.00  0.00           H
ATOM    159 HG23 ILE    11      26.854  38.896  38.795  1.00  0.00           H
ATOM    160  CG1 ILE    11      25.506  36.200  37.336  1.00  0.00           C
ATOM    161 HG12 ILE    11      26.002  36.551  36.431  1.00  0.00           H
ATOM    162 HG13 ILE    11      26.081  35.485  37.925  1.00  0.00           H
ATOM    163  CD1 ILE    11      24.365  35.365  36.992  1.00  0.00           C
ATOM    164 HD11 ILE    11      23.896  34.932  37.877  1.00  0.00           H
ATOM    165 HD12 ILE    11      24.684  34.601  36.283  1.00  0.00           H
ATOM    166 HD13 ILE    11      23.672  36.002  36.441  1.00  0.00           H
ATOM    167  C   ILE    11      24.827  38.540  40.407  1.00  0.00           C
ATOM    168  O   ILE    11      25.428  38.308  41.464  1.00  0.00           O
ATOM    169  N   ALA    12      24.227  39.721  40.295  1.00  0.00           N
ATOM    170  H   ALA    12      23.675  39.883  39.466  1.00  0.00           H
ATOM    171  CA  ALA    12      24.220  40.813  41.281  1.00  0.00           C
ATOM    172  HA  ALA    12      25.249  41.171  41.311  1.00  0.00           H
ATOM    173  CB  ALA    12      23.389  41.967  40.588  1.00  0.00           C
ATOM    174  HB1 ALA    12      23.850  42.207  39.630  1.00  0.00           H
ATOM    175  HB2 ALA    12      23.453  42.860  41.211  1.00  0.00           H
ATOM    176  HB3 ALA    12      22.354  41.684  40.399  1.00  0.00           H
ATOM    177  C   ALA    12      23.634  40.357  42.682  1.00  0.00           C
ATOM    178  O   ALA    12      24.152  40.675  43.724  1.00  0.00           O
ATOM    179  N   GLN    13      22.516  39.533  42.647  1.00  0.00           N
ATOM    180  H   GLN    13      22.202  39.087  41.797  1.00  0.00           H
ATOM    181  CA  GLN    13      21.822  39.098  43.866  1.00  0.00           C
ATOM    182  HA  GLN    13      21.909  39.916  44.581  1.00  0.00           H
ATOM    183  CB  GLN    13      20.390  38.645  43.536  1.00  0.00           C
ATOM    184  HB2 GLN    13      19.969  39.507  43.018  1.00  0.00           H
ATOM    185  HB3 GLN    13      20.392  37.737  42.934  1.00  0.00           H
ATOM    186  CG  GLN    13      19.635  38.175  44.773  1.00  0.00           C
ATOM    187  HG2 GLN    13      18.675  37.813  44.401  1.00  0.00           H
ATOM    188  HG3 GLN    13      20.228  37.411  45.275  1.00  0.00           H
ATOM    189  CD  GLN    13      19.225  39.258  45.753  1.00  0.00           C
ATOM    190  OE1 GLN    13      19.922  40.231  46.081  1.00  0.00           O
ATOM    191  NE2 GLN    13      18.100  39.061  46.378  1.00  0.00           N
ATOM    192 HE21 GLN    13      17.690  39.853  46.851  1.00  0.00           H
ATOM    193 HE22 GLN    13      17.480  38.321  46.079  1.00  0.00           H
ATOM    194  C   GLN    13      22.635  37.942  44.463  1.00  0.00           C
ATOM    195  O   GLN    13      22.853  37.935  45.689  1.00  0.00           O
ATOM    196  N   LEU    14      23.290  37.054  43.662  1.00  0.00           N
ATOM    197  H   LEU    14      23.198  37.141  42.660  1.00  0.00           H
ATOM    198  CA  LEU    14      24.200  36.036  44.235  1.00  0.00           C
ATOM    199  HA  LEU    14      23.614  35.611  45.050  1.00  0.00           H
ATOM    200  CB  LEU    14      24.467  35.016  43.077  1.00  0.00           C
ATOM    201  HB2 LEU    14      23.590  34.583  42.598  1.00  0.00           H
ATOM    202  HB3 LEU    14      25.004  35.589  42.322  1.00  0.00           H
ATOM    203  CG  LEU    14      25.295  33.816  43.492  1.00  0.00           C
ATOM    204  HG  LEU    14      26.142  34.289  43.987  1.00  0.00           H
ATOM    205  CD1 LEU    14      24.666  32.896  44.503  1.00  0.00           C
ATOM    206 HD11 LEU    14      23.774  32.461  44.051  1.00  0.00           H
ATOM    207 HD12 LEU    14      24.377  33.448  45.398  1.00  0.00           H
ATOM    208 HD13 LEU    14      25.375  32.100  44.733  1.00  0.00           H
ATOM    209  CD2 LEU    14      25.776  33.093  42.274  1.00  0.00           C
ATOM    210 HD21 LEU    14      26.414  33.759  41.694  1.00  0.00           H
ATOM    211 HD22 LEU    14      26.427  32.281  42.599  1.00  0.00           H
ATOM    212 HD23 LEU    14      24.975  32.746  41.620  1.00  0.00           H
ATOM    213  C   LEU    14      25.477  36.639  44.866  1.00  0.00           C
ATOM    214  O   LEU    14      25.926  36.330  46.025  1.00  0.00           O
ATOM    215  N   MET    15      26.006  37.697  44.233  1.00  0.00           N
ATOM    216  H   MET    15      25.578  37.904  43.342  1.00  0.00           H
ATOM    217  CA  MET    15      27.042  38.579  44.834  1.00  0.00           C
ATOM    218  HA  MET    15      27.938  37.984  45.015  1.00  0.00           H
ATOM    219  CB  MET    15      27.401  39.679  43.814  1.00  0.00           C
ATOM    220  HB2 MET    15      27.571  39.245  42.829  1.00  0.00           H
ATOM    221  HB3 MET    15      26.577  40.389  43.754  1.00  0.00           H
ATOM    222  CG  MET    15      28.642  40.519  44.143  1.00  0.00           C
ATOM    223  HG2 MET    15      28.741  40.650  45.220  1.00  0.00           H
ATOM    224  HG3 MET    15      29.546  39.984  43.851  1.00  0.00           H
ATOM    225  SD  MET    15      28.600  42.129  43.442  1.00  0.00           S
ATOM    226  CE  MET    15      29.193  41.926  41.710  1.00  0.00           C
ATOM    227  HE1 MET    15      28.556  41.190  41.219  1.00  0.00           H
ATOM    228  HE2 MET    15      29.288  42.872  41.178  1.00  0.00           H
ATOM    229  HE3 MET    15      30.191  41.495  41.634  1.00  0.00           H
ATOM    230  C   MET    15      26.629  39.196  46.205  1.00  0.00           C
ATOM    231  O   MET    15      27.330  38.968  47.164  1.00  0.00           O
ATOM    232  N   SER    16      25.520  39.884  46.295  1.00  0.00           N
ATOM    233  H   SER    16      24.974  39.912  45.445  1.00  0.00           H
ATOM    234  CA  SER    16      24.858  40.395  47.568  1.00  0.00           C
ATOM    235  HA  SER    16      25.476  41.167  48.029  1.00  0.00           H
ATOM    236  CB  SER    16      23.524  41.106  47.329  1.00  0.00           C
ATOM    237  HB2 SER    16      23.682  41.768  46.478  1.00  0.00           H
ATOM    238  HB3 SER    16      22.745  40.377  47.106  1.00  0.00           H
ATOM    239  OG  SER    16      23.151  41.942  48.398  1.00  0.00           O
ATOM    240  HG  SER    16      23.738  42.701  48.413  1.00  0.00           H
ATOM    241  C   SER    16      24.629  39.268  48.604  1.00  0.00           C
ATOM    242  O   SER    16      25.029  39.441  49.761  1.00  0.00           O
ATOM    243  N   LEU    17      24.121  38.099  48.163  1.00  0.00           N
ATOM    244  H   LEU    17      23.652  38.132  47.269  1.00  0.00           H
ATOM    245  CA  LEU    17      23.853  36.935  49.005  1.00  0.00           C
ATOM    246  HA  LEU    17      23.212  37.350  49.784  1.00  0.00           H
ATOM    247  CB  LEU    17      23.018  35.917  48.278  1.00  0.00           C
ATOM    248  HB2 LEU    17      21.993  36.250  48.122  1.00  0.00           H
ATOM    249  HB3 LEU    17      23.432  35.684  47.297  1.00  0.00           H
ATOM    250  CG  LEU    17      22.939  34.544  48.931  1.00  0.00           C
ATOM    251  HG  LEU    17      23.945  34.269  49.249  1.00  0.00           H
ATOM    252  CD1 LEU    17      21.984  34.511  50.101  1.00  0.00           C
ATOM    253 HD11 LEU    17      22.298  35.080  50.976  1.00  0.00           H
ATOM    254 HD12 LEU    17      21.790  33.493  50.439  1.00  0.00           H
ATOM    255 HD13 LEU    17      21.045  34.910  49.716  1.00  0.00           H
ATOM    256  CD2 LEU    17      22.474  33.609  47.855  1.00  0.00           C
ATOM    257 HD21 LEU    17      21.528  33.805  47.352  1.00  0.00           H
ATOM    258 HD22 LEU    17      23.209  33.374  47.086  1.00  0.00           H
ATOM    259 HD23 LEU    17      22.285  32.720  48.458  1.00  0.00           H
ATOM    260  C   LEU    17      25.174  36.480  49.606  1.00  0.00           C
ATOM    261  O   LEU    17      25.212  36.296  50.791  1.00  0.00           O
ATOM    262  N   ILE    18      26.220  36.211  48.874  1.00  0.00           N
ATOM    263  H   ILE    18      26.257  36.457  47.895  1.00  0.00           H
ATOM    264  CA  ILE    18      27.481  35.807  49.413  1.00  0.00           C
ATOM    265  HA  ILE    18      27.389  34.956  50.088  1.00  0.00           H
ATOM    266  CB  ILE    18      28.510  35.536  48.280  1.00  0.00           C
ATOM    267  HB  ILE    18      28.332  36.254  47.479  1.00  0.00           H
ATOM    268  CG2 ILE    18      30.022  35.349  48.615  1.00  0.00           C
ATOM    269 HG21 ILE    18      30.469  34.919  47.719  1.00  0.00           H
ATOM    270 HG22 ILE    18      30.314  34.856  49.543  1.00  0.00           H
ATOM    271 HG23 ILE    18      30.471  36.340  48.688  1.00  0.00           H
ATOM    272  CG1 ILE    18      28.034  34.250  47.541  1.00  0.00           C
ATOM    273 HG12 ILE    18      28.528  33.385  47.983  1.00  0.00           H
ATOM    274 HG13 ILE    18      26.946  34.226  47.493  1.00  0.00           H
ATOM    275  CD1 ILE    18      28.612  34.155  46.110  1.00  0.00           C
ATOM    276 HD11 ILE    18      28.493  35.152  45.687  1.00  0.00           H
ATOM    277 HD12 ILE    18      28.039  33.442  45.517  1.00  0.00           H
ATOM    278 HD13 ILE    18      29.656  33.867  46.234  1.00  0.00           H
ATOM    279  C   ILE    18      27.987  36.872  50.415  1.00  0.00           C
ATOM    280  O   ILE    18      28.417  36.412  51.464  1.00  0.00           O
ATOM    281  N   ILE    19      27.957  38.195  50.098  1.00  0.00           N
ATOM    282  H   ILE    19      27.549  38.381  49.194  1.00  0.00           H
ATOM    283  CA  ILE    19      28.559  39.207  51.026  1.00  0.00           C
ATOM    284  HA  ILE    19      29.598  39.018  51.293  1.00  0.00           H
ATOM    285  CB  ILE    19      28.793  40.633  50.217  1.00  0.00           C
ATOM    286  HB  ILE    19      27.800  40.925  49.877  1.00  0.00           H
ATOM    287  CG2 ILE    19      29.533  41.692  51.084  1.00  0.00           C
ATOM    288 HG21 ILE    19      28.940  42.317  51.752  1.00  0.00           H
ATOM    289 HG22 ILE    19      30.130  42.410  50.521  1.00  0.00           H
ATOM    290 HG23 ILE    19      30.311  41.253  51.711  1.00  0.00           H
ATOM    291  CG1 ILE    19      29.614  40.323  48.895  1.00  0.00           C
ATOM    292 HG12 ILE    19      30.678  40.252  49.125  1.00  0.00           H
ATOM    293 HG13 ILE    19      29.434  39.351  48.434  1.00  0.00           H
ATOM    294  CD1 ILE    19      29.332  41.357  47.784  1.00  0.00           C
ATOM    295 HD11 ILE    19      30.096  41.121  47.042  1.00  0.00           H
ATOM    296 HD12 ILE    19      29.417  42.389  48.124  1.00  0.00           H
ATOM    297 HD13 ILE    19      28.309  41.248  47.423  1.00  0.00           H
ATOM    298  C   ILE    19      27.724  39.430  52.277  1.00  0.00           C
ATOM    299  O   ILE    19      28.240  39.638  53.313  1.00  0.00           O
ATOM    300  N   ASN    20      26.372  39.313  52.150  1.00  0.00           N
ATOM    301  H   ASN    20      25.946  39.179  51.244  1.00  0.00           H
ATOM    302  CA  ASN    20      25.458  39.295  53.271  1.00  0.00           C
ATOM    303  HA  ASN    20      25.887  39.924  54.050  1.00  0.00           H
ATOM    304  CB  ASN    20      24.165  40.063  52.936  1.00  0.00           C
ATOM    305  HB2 ASN    20      23.727  39.676  52.016  1.00  0.00           H
ATOM    306  HB3 ASN    20      23.478  40.102  53.782  1.00  0.00           H
ATOM    307  CG  ASN    20      24.555  41.506  52.667  1.00  0.00           C
ATOM    308  OD1 ASN    20      24.773  42.346  53.521  1.00  0.00           O
ATOM    309  ND2 ASN    20      24.654  41.895  51.429  1.00  0.00           N
ATOM    310 HD21 ASN    20      24.485  41.242  50.678  1.00  0.00           H
ATOM    311 HD22 ASN    20      25.055  42.803  51.236  1.00  0.00           H
ATOM    312  C   ASN    20      25.115  37.940  53.892  1.00  0.00           C
ATOM    313  O   ASN    20      24.045  37.707  54.416  1.00  0.00           O
ATOM    314  N   THR    21      26.000  37.030  53.671  1.00  0.00           N
ATOM    315  H   THR    21      26.818  37.185  53.100  1.00  0.00           H
ATOM    316  CA  THR    21      25.989  35.621  54.283  1.00  0.00           C
ATOM    317  HA  THR    21      25.085  35.518  54.883  1.00  0.00           H
ATOM    318  CB  THR    21      25.934  34.526  53.260  1.00  0.00           C
ATOM    319  HB  THR    21      26.776  34.607  52.573  1.00  0.00           H
ATOM    320  CG2 THR    21      26.074  33.187  53.935  1.00  0.00           C
ATOM    321 HG21 THR    21      25.236  32.876  54.558  1.00  0.00           H
ATOM    322 HG22 THR    21      27.062  33.120  54.393  1.00  0.00           H
ATOM    323 HG23 THR    21      26.070  32.504  53.086  1.00  0.00           H
ATOM    324  OG1 THR    21      24.638  34.550  52.689  1.00  0.00           O
ATOM    325  HG1 THR    21      24.831  35.280  52.097  1.00  0.00           H
ATOM    326  C   THR    21      27.226  35.557  55.201  1.00  0.00           C
ATOM    327  O   THR    21      28.332  35.820  54.739  1.00  0.00           O
ATOM    328  N   PHE    22      27.093  35.160  56.482  1.00  0.00           N
ATOM    329  H   PHE    22      26.180  34.935  56.850  1.00  0.00           H
ATOM    330  CA  PHE    22      28.270  34.824  57.255  1.00  0.00           C
ATOM    331  HA  PHE    22      29.127  35.470  57.061  1.00  0.00           H
ATOM    332  CB  PHE    22      27.966  34.928  58.774  1.00  0.00           C
ATOM    333  HB2 PHE    22      27.437  35.871  58.906  1.00  0.00           H
ATOM    334  HB3 PHE    22      27.238  34.181  59.093  1.00  0.00           H
ATOM    335  CG  PHE    22      29.233  34.822  59.518  1.00  0.00           C
ATOM    336  CD1 PHE    22      30.050  35.979  59.468  1.00  0.00           C
ATOM    337  HD1 PHE    22      29.660  36.859  58.977  1.00  0.00           H
ATOM    338  CE1 PHE    22      31.320  35.918  60.122  1.00  0.00           C
ATOM    339  HE1 PHE    22      32.030  36.729  60.051  1.00  0.00           H
ATOM    340  CZ  PHE    22      31.682  34.768  60.868  1.00  0.00           C
ATOM    341  HZ  PHE    22      32.664  34.662  61.304  1.00  0.00           H
ATOM    342  CE2 PHE    22      30.867  33.573  60.959  1.00  0.00           C
ATOM    343  HE2 PHE    22      31.159  32.628  61.391  1.00  0.00           H
ATOM    344  CD2 PHE    22      29.680  33.636  60.187  1.00  0.00           C
ATOM    345  HD2 PHE    22      29.073  32.743  60.152  1.00  0.00           H
ATOM    346  C   PHE    22      28.866  33.386  56.916  1.00  0.00           C
ATOM    347  O   PHE    22      28.062  32.438  56.857  1.00  0.00           O
ATOM    348  N   TYR    23      30.199  33.272  56.742  1.00  0.00           N
ATOM    349  H   TYR    23      30.803  34.040  56.995  1.00  0.00           H
ATOM    350  CA  TYR    23      30.824  32.116  56.220  1.00  0.00           C
ATOM    351  HA  TYR    23      30.366  31.221  56.641  1.00  0.00           H
ATOM    352  CB  TYR    23      30.782  32.202  54.690  1.00  0.00           C
ATOM    353  HB2 TYR    23      29.766  32.432  54.371  1.00  0.00           H
ATOM    354  HB3 TYR    23      31.368  33.079  54.413  1.00  0.00           H
ATOM    355  CG  TYR    23      31.277  30.907  54.023  1.00  0.00           C
ATOM    356  CD1 TYR    23      30.621  29.676  54.252  1.00  0.00           C
ATOM    357  HD1 TYR    23      29.793  29.749  54.940  1.00  0.00           H
ATOM    358  CE1 TYR    23      31.102  28.534  53.743  1.00  0.00           C
ATOM    359  HE1 TYR    23      30.721  27.596  54.120  1.00  0.00           H
ATOM    360  CZ  TYR    23      32.166  28.601  52.843  1.00  0.00           C
ATOM    361  OH  TYR    23      32.396  27.438  52.216  1.00  0.00           O
ATOM    362  HH  TYR    23      32.018  26.669  52.649  1.00  0.00           H
ATOM    363  CE2 TYR    23      32.797  29.837  52.501  1.00  0.00           C
ATOM    364  HE2 TYR    23      33.651  29.835  51.841  1.00  0.00           H
ATOM    365  CD2 TYR    23      32.353  30.972  53.151  1.00  0.00           C
ATOM    366  HD2 TYR    23      32.754  31.961  52.982  1.00  0.00           H
ATOM    367  C   TYR    23      32.312  31.991  56.704  1.00  0.00           C
ATOM    368  O   TYR    23      33.100  32.854  56.382  1.00  0.00           O
ATOM    369  N   SER    24      32.583  30.956  57.522  1.00  0.00           N
ATOM    370  H   SER    24      31.879  30.262  57.726  1.00  0.00           H
ATOM    371  CA  SER    24      33.945  30.840  58.117  1.00  0.00           C
ATOM    372  HA  SER    24      34.429  31.811  58.224  1.00  0.00           H
ATOM    373  CB  SER    24      33.771  30.260  59.535  1.00  0.00           C
ATOM    374  HB2 SER    24      34.731  30.489  60.000  1.00  0.00           H
ATOM    375  HB3 SER    24      32.947  30.802  59.998  1.00  0.00           H
ATOM    376  OG  SER    24      33.474  28.866  59.395  1.00  0.00           O
ATOM    377  HG  SER    24      32.762  28.918  58.752  1.00  0.00           H
ATOM    378  C   SER    24      34.945  30.027  57.242  1.00  0.00           C
ATOM    379  O   SER    24      36.132  30.396  57.224  1.00  0.00           O
ATOM    380  N   ASN    25      34.443  29.090  56.476  1.00  0.00           N
ATOM    381  H   ASN    25      33.438  29.010  56.418  1.00  0.00           H
ATOM    382  CA  ASN    25      35.222  28.093  55.726  1.00  0.00           C
ATOM    383  HA  ASN    25      36.192  27.942  56.200  1.00  0.00           H
ATOM    384  CB  ASN    25      34.533  26.674  55.678  1.00  0.00           C
ATOM    385  HB2 ASN    25      34.208  26.318  56.655  1.00  0.00           H
ATOM    386  HB3 ASN    25      33.626  26.797  55.084  1.00  0.00           H
ATOM    387  CG  ASN    25      35.304  25.619  54.877  1.00  0.00           C
ATOM    388  OD1 ASN    25      36.504  25.429  54.899  1.00  0.00           O
ATOM    389  ND2 ASN    25      34.583  24.815  54.164  1.00  0.00           N
ATOM    390 HD21 ASN    25      33.588  24.962  54.081  1.00  0.00           H
ATOM    391 HD22 ASN    25      35.044  24.041  53.709  1.00  0.00           H
ATOM    392  C   ASN    25      35.632  28.685  54.321  1.00  0.00           C
ATOM    393  O   ASN    25      35.411  28.071  53.262  1.00  0.00           O
ATOM    394  N   LYS    26      36.141  29.918  54.271  1.00  0.00           N
ATOM    395  H   LYS    26      36.421  30.365  55.132  1.00  0.00           H
ATOM    396  CA  LYS    26      36.202  30.773  53.054  1.00  0.00           C
ATOM    397  HA  LYS    26      35.197  30.862  52.641  1.00  0.00           H
ATOM    398  CB  LYS    26      36.641  32.222  53.468  1.00  0.00           C
ATOM    399  HB2 LYS    26      37.602  32.185  53.981  1.00  0.00           H
ATOM    400  HB3 LYS    26      36.858  32.725  52.525  1.00  0.00           H
ATOM    401  CG  LYS    26      35.573  32.950  54.307  1.00  0.00           C
ATOM    402  HG2 LYS    26      34.742  32.996  53.602  1.00  0.00           H
ATOM    403  HG3 LYS    26      35.225  32.380  55.169  1.00  0.00           H
ATOM    404  CD  LYS    26      35.865  34.407  54.698  1.00  0.00           C
ATOM    405  HD2 LYS    26      36.393  34.444  55.652  1.00  0.00           H
ATOM    406  HD3 LYS    26      36.548  34.774  53.933  1.00  0.00           H
ATOM    407  CE  LYS    26      34.571  35.218  54.653  1.00  0.00           C
ATOM    408  HE2 LYS    26      34.271  35.174  53.607  1.00  0.00           H
ATOM    409  HE3 LYS    26      33.837  34.683  55.256  1.00  0.00           H
ATOM    410  NZ  LYS    26      34.727  36.610  55.013  1.00  0.00           N
ATOM    411  HZ1 LYS    26      35.170  36.720  55.913  1.00  0.00           H
ATOM    412  HZ2 LYS    26      33.790  36.985  55.033  1.00  0.00           H
ATOM    413  HZ3 LYS    26      35.262  37.107  54.315  1.00  0.00           H
ATOM    414  C   LYS    26      37.082  30.240  51.896  1.00  0.00           C
ATOM    415  O   LYS    26      36.777  30.419  50.690  1.00  0.00           O
ATOM    416  N   GLU    27      38.163  29.510  52.213  1.00  0.00           N
ATOM    417  H   GLU    27      38.377  29.349  53.187  1.00  0.00           H
ATOM    418  CA  GLU    27      39.154  29.027  51.279  1.00  0.00           C
ATOM    419  HA  GLU    27      39.774  29.829  50.880  1.00  0.00           H
ATOM    420  CB  GLU    27      40.106  28.187  52.172  1.00  0.00           C
ATOM    421  HB2 GLU    27      40.954  27.809  51.600  1.00  0.00           H
ATOM    422  HB3 GLU    27      40.405  28.727  53.069  1.00  0.00           H
ATOM    423  CG  GLU    27      39.369  26.949  52.709  1.00  0.00           C
ATOM    424  HG2 GLU    27      38.594  27.225  53.423  1.00  0.00           H
ATOM    425  HG3 GLU    27      38.929  26.397  51.878  1.00  0.00           H
ATOM    426  CD  GLU    27      40.414  26.020  53.289  1.00  0.00           C
ATOM    427  OE1 GLU    27      40.518  24.876  52.831  1.00  0.00           O
ATOM    428  OE2 GLU    27      41.190  26.306  54.212  1.00  0.00           O
ATOM    429  C   GLU    27      38.690  28.307  50.014  1.00  0.00           C
ATOM    430  O   GLU    27      39.393  28.201  48.988  1.00  0.00           O
ATOM    431  N   ILE    28      37.458  27.807  50.018  1.00  0.00           N
ATOM    432  H   ILE    28      37.033  27.762  50.933  1.00  0.00           H
ATOM    433  CA  ILE    28      36.765  27.299  48.802  1.00  0.00           C
ATOM    434  HA  ILE    28      37.391  26.478  48.452  1.00  0.00           H
ATOM    435  CB  ILE    28      35.384  26.736  49.015  1.00  0.00           C
ATOM    436  HB  ILE    28      34.991  26.429  48.046  1.00  0.00           H
ATOM    437  CG2 ILE    28      35.511  25.451  49.739  1.00  0.00           C
ATOM    438 HG21 ILE    28      34.608  24.896  49.991  1.00  0.00           H
ATOM    439 HG22 ILE    28      36.013  25.623  50.691  1.00  0.00           H
ATOM    440 HG23 ILE    28      36.073  24.786  49.083  1.00  0.00           H
ATOM    441  CG1 ILE    28      34.437  27.726  49.736  1.00  0.00           C
ATOM    442 HG12 ILE    28      33.567  27.144  50.037  1.00  0.00           H
ATOM    443 HG13 ILE    28      34.919  28.288  50.535  1.00  0.00           H
ATOM    444  CD1 ILE    28      33.812  28.781  48.820  1.00  0.00           C
ATOM    445 HD11 ILE    28      33.492  28.369  47.862  1.00  0.00           H
ATOM    446 HD12 ILE    28      34.365  29.708  48.676  1.00  0.00           H
ATOM    447 HD13 ILE    28      32.920  29.167  49.314  1.00  0.00           H
ATOM    448  C   ILE    28      36.778  28.282  47.599  1.00  0.00           C
ATOM    449  O   ILE    28      36.590  27.845  46.487  1.00  0.00           O
ATOM    450  N   PHE    29      37.025  29.564  47.834  1.00  0.00           N
ATOM    451  H   PHE    29      37.253  29.830  48.782  1.00  0.00           H
ATOM    452  CA  PHE    29      37.191  30.529  46.666  1.00  0.00           C
ATOM    453  HA  PHE    29      36.336  30.340  46.018  1.00  0.00           H
ATOM    454  CB  PHE    29      37.119  31.988  47.138  1.00  0.00           C
ATOM    455  HB2 PHE    29      36.984  32.608  46.252  1.00  0.00           H
ATOM    456  HB3 PHE    29      36.136  32.086  47.601  1.00  0.00           H
ATOM    457  CG  PHE    29      38.199  32.614  47.987  1.00  0.00           C
ATOM    458  CD1 PHE    29      38.040  32.629  49.361  1.00  0.00           C
ATOM    459  HD1 PHE    29      37.072  32.439  49.800  1.00  0.00           H
ATOM    460  CE1 PHE    29      39.152  32.852  50.197  1.00  0.00           C
ATOM    461  HE1 PHE    29      39.086  32.851  51.274  1.00  0.00           H
ATOM    462  CZ  PHE    29      40.407  33.252  49.705  1.00  0.00           C
ATOM    463  HZ  PHE    29      41.225  33.502  50.365  1.00  0.00           H
ATOM    464  CE2 PHE    29      40.486  33.418  48.306  1.00  0.00           C
ATOM    465  HE2 PHE    29      41.475  33.726  47.997  1.00  0.00           H
ATOM    466  CD2 PHE    29      39.394  33.077  47.447  1.00  0.00           C
ATOM    467  HD2 PHE    29      39.454  33.235  46.380  1.00  0.00           H
ATOM    468  C   PHE    29      38.481  30.369  45.851  1.00  0.00           C
ATOM    469  O   PHE    29      38.461  30.510  44.638  1.00  0.00           O
ATOM    470  N   LEU    30      39.656  30.196  46.495  1.00  0.00           N
ATOM    471  H   LEU    30      39.609  30.110  47.500  1.00  0.00           H
ATOM    472  CA  LEU    30      40.969  30.009  45.802  1.00  0.00           C
ATOM    473  HA  LEU    30      40.970  30.722  44.977  1.00  0.00           H
ATOM    474  CB  LEU    30      42.137  30.186  46.763  1.00  0.00           C
ATOM    475  HB2 LEU    30      41.871  31.128  47.243  1.00  0.00           H
ATOM    476  HB3 LEU    30      42.068  29.377  47.489  1.00  0.00           H
ATOM    477  CG  LEU    30      43.556  30.158  46.140  1.00  0.00           C
ATOM    478  HG  LEU    30      43.795  29.120  45.914  1.00  0.00           H
ATOM    479  CD1 LEU    30      43.788  31.050  44.851  1.00  0.00           C
ATOM    480 HD11 LEU    30      43.776  32.114  45.089  1.00  0.00           H
ATOM    481 HD12 LEU    30      42.922  30.866  44.214  1.00  0.00           H
ATOM    482 HD13 LEU    30      44.682  30.733  44.314  1.00  0.00           H
ATOM    483  CD2 LEU    30      44.465  30.676  47.160  1.00  0.00           C
ATOM    484 HD21 LEU    30      44.437  29.993  48.009  1.00  0.00           H
ATOM    485 HD22 LEU    30      45.461  30.785  46.728  1.00  0.00           H
ATOM    486 HD23 LEU    30      44.209  31.681  47.498  1.00  0.00           H
ATOM    487  C   LEU    30      40.969  28.638  45.022  1.00  0.00           C
ATOM    488  O   LEU    30      41.675  28.558  44.014  1.00  0.00           O
ATOM    489  N   ARG    31      40.252  27.639  45.515  1.00  0.00           N
ATOM    490  H   ARG    31      39.817  27.967  46.365  1.00  0.00           H
ATOM    491  CA  ARG    31      39.970  26.449  44.722  1.00  0.00           C
ATOM    492  HA  ARG    31      40.880  25.895  44.495  1.00  0.00           H
ATOM    493  CB  ARG    31      39.128  25.542  45.569  1.00  0.00           C
ATOM    494  HB2 ARG    31      39.693  25.313  46.473  1.00  0.00           H
ATOM    495  HB3 ARG    31      38.313  26.153  45.958  1.00  0.00           H
ATOM    496  CG  ARG    31      38.742  24.248  44.831  1.00  0.00           C
ATOM    497  HG2 ARG    31      38.361  24.472  43.834  1.00  0.00           H
ATOM    498  HG3 ARG    31      39.563  23.533  44.799  1.00  0.00           H
ATOM    499  CD  ARG    31      37.575  23.570  45.593  1.00  0.00           C
ATOM    500  HD2 ARG    31      37.346  22.600  45.152  1.00  0.00           H
ATOM    501  HD3 ARG    31      37.897  23.462  46.629  1.00  0.00           H
ATOM    502  NE  ARG    31      36.294  24.333  45.550  1.00  0.00           N
ATOM    503  HE  ARG    31      36.228  25.157  44.970  1.00  0.00           H
ATOM    504  CZ  ARG    31      35.112  23.880  45.980  1.00  0.00           C
ATOM    505  NH1 ARG    31      35.013  22.802  46.608  1.00  0.00           N
ATOM    506 HH11 ARG    31      35.893  22.391  46.888  1.00  0.00           H
ATOM    507 HH12 ARG    31      34.056  22.484  46.640  1.00  0.00           H
ATOM    508  NH2 ARG    31      34.035  24.593  45.811  1.00  0.00           N
ATOM    509 HH21 ARG    31      34.087  25.367  45.166  1.00  0.00           H
ATOM    510 HH22 ARG    31      33.147  24.294  46.188  1.00  0.00           H
ATOM    511  C   ARG    31      39.388  26.760  43.301  1.00  0.00           C
ATOM    512  O   ARG    31      40.028  26.302  42.351  1.00  0.00           O
ATOM    513  N   GLU    32      38.378  27.685  43.265  1.00  0.00           N
ATOM    514  H   GLU    32      38.094  28.155  44.113  1.00  0.00           H
ATOM    515  CA  GLU    32      37.793  28.184  42.027  1.00  0.00           C
ATOM    516  HA  GLU    32      37.512  27.271  41.505  1.00  0.00           H
ATOM    517  CB  GLU    32      36.579  29.049  42.219  1.00  0.00           C
ATOM    518  HB2 GLU    32      36.888  30.072  42.435  1.00  0.00           H
ATOM    519  HB3 GLU    32      36.179  29.278  41.231  1.00  0.00           H
ATOM    520  CG  GLU    32      35.539  28.589  43.296  1.00  0.00           C
ATOM    521  HG2 GLU    32      35.942  28.700  44.303  1.00  0.00           H
ATOM    522  HG3 GLU    32      34.648  29.218  43.277  1.00  0.00           H
ATOM    523  CD  GLU    32      35.066  27.153  43.084  1.00  0.00           C
ATOM    524  OE1 GLU    32      35.104  26.331  43.982  1.00  0.00           O
ATOM    525  OE2 GLU    32      34.656  26.840  41.950  1.00  0.00           O
ATOM    526  C   GLU    32      38.847  28.932  41.222  1.00  0.00           C
ATOM    527  O   GLU    32      38.968  28.708  40.007  1.00  0.00           O
ATOM    528  N   LEU    33      39.574  29.857  41.806  1.00  0.00           N
ATOM    529  H   LEU    33      39.323  30.086  42.757  1.00  0.00           H
ATOM    530  CA  LEU    33      40.459  30.745  41.030  1.00  0.00           C
ATOM    531  HA  LEU    33      39.940  31.158  40.166  1.00  0.00           H
ATOM    532  CB  LEU    33      40.913  31.810  41.985  1.00  0.00           C
ATOM    533  HB2 LEU    33      41.132  31.243  42.890  1.00  0.00           H
ATOM    534  HB3 LEU    33      41.812  32.348  41.684  1.00  0.00           H
ATOM    535  CG  LEU    33      39.775  32.860  42.226  1.00  0.00           C
ATOM    536  HG  LEU    33      38.815  32.399  42.454  1.00  0.00           H
ATOM    537  CD1 LEU    33      40.214  33.773  43.418  1.00  0.00           C
ATOM    538 HD11 LEU    33      40.219  32.998  44.183  1.00  0.00           H
ATOM    539 HD12 LEU    33      39.350  34.399  43.642  1.00  0.00           H
ATOM    540 HD13 LEU    33      41.189  34.233  43.257  1.00  0.00           H
ATOM    541  CD2 LEU    33      39.559  33.806  41.009  1.00  0.00           C
ATOM    542 HD21 LEU    33      40.478  34.310  40.713  1.00  0.00           H
ATOM    543 HD22 LEU    33      39.111  33.317  40.145  1.00  0.00           H
ATOM    544 HD23 LEU    33      38.850  34.557  41.355  1.00  0.00           H
ATOM    545  C   LEU    33      41.660  29.940  40.367  1.00  0.00           C
ATOM    546  O   LEU    33      41.992  30.211  39.220  1.00  0.00           O
ATOM    547  N   ILE    34      42.225  28.913  41.003  1.00  0.00           N
ATOM    548  H   ILE    34      41.895  28.645  41.920  1.00  0.00           H
ATOM    549  CA  ILE    34      43.058  27.987  40.318  1.00  0.00           C
ATOM    550  HA  ILE    34      43.797  28.530  39.729  1.00  0.00           H
ATOM    551  CB  ILE    34      43.795  27.251  41.474  1.00  0.00           C
ATOM    552  HB  ILE    34      43.187  27.104  42.367  1.00  0.00           H
ATOM    553  CG2 ILE    34      44.340  25.861  41.086  1.00  0.00           C
ATOM    554 HG21 ILE    34      43.524  25.171  40.875  1.00  0.00           H
ATOM    555 HG22 ILE    34      44.979  25.479  41.883  1.00  0.00           H
ATOM    556 HG23 ILE    34      44.974  25.971  40.206  1.00  0.00           H
ATOM    557  CG1 ILE    34      44.956  28.175  41.987  1.00  0.00           C
ATOM    558 HG12 ILE    34      45.727  28.394  41.248  1.00  0.00           H
ATOM    559 HG13 ILE    34      44.483  29.135  42.195  1.00  0.00           H
ATOM    560  CD1 ILE    34      45.583  27.722  43.356  1.00  0.00           C
ATOM    561 HD11 ILE    34      44.827  27.458  44.096  1.00  0.00           H
ATOM    562 HD12 ILE    34      46.248  28.517  43.691  1.00  0.00           H
ATOM    563 HD13 ILE    34      46.134  26.795  43.200  1.00  0.00           H
ATOM    564  C   ILE    34      42.329  27.089  39.301  1.00  0.00           C
ATOM    565  O   ILE    34      42.818  26.943  38.136  1.00  0.00           O
ATOM    566  N   SER    35      41.168  26.608  39.701  1.00  0.00           N
ATOM    567  H   SER    35      40.850  26.686  40.657  1.00  0.00           H
ATOM    568  CA  SER    35      40.299  25.730  38.793  1.00  0.00           C
ATOM    569  HA  SER    35      40.667  24.757  38.468  1.00  0.00           H
ATOM    570  CB  SER    35      39.014  25.458  39.560  1.00  0.00           C
ATOM    571  HB2 SER    35      39.280  24.750  40.343  1.00  0.00           H
ATOM    572  HB3 SER    35      38.640  26.385  39.994  1.00  0.00           H
ATOM    573  OG  SER    35      37.932  24.911  38.828  1.00  0.00           O
ATOM    574  HG  SER    35      38.067  24.065  38.394  1.00  0.00           H
ATOM    575  C   SER    35      40.087  26.452  37.402  1.00  0.00           C
ATOM    576  O   SER    35      40.339  25.909  36.371  1.00  0.00           O
ATOM    577  N   ASN    36      39.756  27.733  37.467  1.00  0.00           N
ATOM    578  H   ASN    36      39.495  28.151  38.348  1.00  0.00           H
ATOM    579  CA  ASN    36      39.506  28.576  36.348  1.00  0.00           C
ATOM    580  HA  ASN    36      38.806  28.097  35.663  1.00  0.00           H
ATOM    581  CB  ASN    36      38.811  29.858  36.815  1.00  0.00           C
ATOM    582  HB2 ASN    36      37.894  29.599  37.344  1.00  0.00           H
ATOM    583  HB3 ASN    36      39.461  30.512  37.397  1.00  0.00           H
ATOM    584  CG  ASN    36      38.308  30.663  35.598  1.00  0.00           C
ATOM    585  OD1 ASN    36      37.440  30.173  34.833  1.00  0.00           O
ATOM    586  ND2 ASN    36      38.813  31.831  35.343  1.00  0.00           N
ATOM    587 HD21 ASN    36      39.721  32.100  35.695  1.00  0.00           H
ATOM    588 HD22 ASN    36      38.464  32.350  34.551  1.00  0.00           H
ATOM    589  C   ASN    36      40.704  28.813  35.423  1.00  0.00           C
ATOM    590  O   ASN    36      40.559  28.826  34.184  1.00  0.00           O
ATOM    591  N   SER    37      41.899  28.990  35.977  1.00  0.00           N
ATOM    592  H   SER    37      41.977  29.108  36.977  1.00  0.00           H
ATOM    593  CA  SER    37      43.200  28.883  35.335  1.00  0.00           C
ATOM    594  HA  SER    37      43.178  29.516  34.448  1.00  0.00           H
ATOM    595  CB  SER    37      44.348  29.232  36.211  1.00  0.00           C
ATOM    596  HB2 SER    37      44.433  28.682  37.148  1.00  0.00           H
ATOM    597  HB3 SER    37      45.299  28.945  35.764  1.00  0.00           H
ATOM    598  OG  SER    37      44.336  30.636  36.461  1.00  0.00           O
ATOM    599  HG  SER    37      44.686  30.988  35.639  1.00  0.00           H
ATOM    600  C   SER    37      43.495  27.500  34.662  1.00  0.00           C
ATOM    601  O   SER    37      43.709  27.461  33.468  1.00  0.00           O
ATOM    602  N   SER    38      43.287  26.425  35.370  1.00  0.00           N
ATOM    603  H   SER    38      42.962  26.615  36.306  1.00  0.00           H
ATOM    604  CA  SER    38      43.368  25.053  34.842  1.00  0.00           C
ATOM    605  HA  SER    38      44.375  24.822  34.495  1.00  0.00           H
ATOM    606  CB  SER    38      43.072  24.059  36.006  1.00  0.00           C
ATOM    607  HB2 SER    38      43.737  24.312  36.832  1.00  0.00           H
ATOM    608  HB3 SER    38      42.014  24.176  36.243  1.00  0.00           H
ATOM    609  OG  SER    38      43.351  22.720  35.630  1.00  0.00           O
ATOM    610  HG  SER    38      42.678  22.524  34.974  1.00  0.00           H
ATOM    611  C   SER    38      42.519  24.885  33.581  1.00  0.00           C
ATOM    612  O   SER    38      43.102  24.431  32.606  1.00  0.00           O
ATOM    613  N   ASP    39      41.219  25.138  33.568  1.00  0.00           N
ATOM    614  H   ASP    39      40.784  25.471  34.417  1.00  0.00           H
ATOM    615  CA  ASP    39      40.422  24.979  32.354  1.00  0.00           C
ATOM    616  HA  ASP    39      40.669  23.971  32.020  1.00  0.00           H
ATOM    617  CB  ASP    39      38.926  24.852  32.731  1.00  0.00           C
ATOM    618  HB2 ASP    39      38.635  25.831  33.110  1.00  0.00           H
ATOM    619  HB3 ASP    39      38.242  24.594  31.922  1.00  0.00           H
ATOM    620  CG  ASP    39      38.583  23.727  33.749  1.00  0.00           C
ATOM    621  OD1 ASP    39      39.289  22.682  33.946  1.00  0.00           O
ATOM    622  OD2 ASP    39      37.535  23.879  34.388  1.00  0.00           O
ATOM    623  C   ASP    39      40.767  25.946  31.222  1.00  0.00           C
ATOM    624  O   ASP    39      40.687  25.551  30.059  1.00  0.00           O
ATOM    625  N   ALA    40      41.356  27.111  31.530  1.00  0.00           N
ATOM    626  H   ALA    40      41.577  27.345  32.487  1.00  0.00           H
ATOM    627  CA  ALA    40      41.856  28.092  30.577  1.00  0.00           C
ATOM    628  HA  ALA    40      41.121  28.177  29.777  1.00  0.00           H
ATOM    629  CB  ALA    40      41.945  29.423  31.283  1.00  0.00           C
ATOM    630  HB1 ALA    40      42.465  30.133  30.638  1.00  0.00           H
ATOM    631  HB2 ALA    40      42.489  29.296  32.218  1.00  0.00           H
ATOM    632  HB3 ALA    40      40.918  29.773  31.389  1.00  0.00           H
ATOM    633  C   ALA    40      43.233  27.702  30.012  1.00  0.00           C
ATOM    634  O   ALA    40      43.651  28.141  28.906  1.00  0.00           O
ATOM    635  N   LEU    41      44.014  26.943  30.760  1.00  0.00           N
ATOM    636  H   LEU    41      43.719  26.870  31.723  1.00  0.00           H
ATOM    637  CA  LEU    41      45.216  26.274  30.271  1.00  0.00           C
ATOM    638  HA  LEU    41      45.828  26.965  29.691  1.00  0.00           H
ATOM    639  CB  LEU    41      46.064  25.944  31.476  1.00  0.00           C
ATOM    640  HB2 LEU    41      45.283  25.538  32.119  1.00  0.00           H
ATOM    641  HB3 LEU    41      46.846  25.219  31.251  1.00  0.00           H
ATOM    642  CG  LEU    41      46.622  27.281  32.143  1.00  0.00           C
ATOM    643  HG  LEU    41      45.774  27.965  32.180  1.00  0.00           H
ATOM    644  CD1 LEU    41      47.089  27.116  33.605  1.00  0.00           C
ATOM    645 HD11 LEU    41      47.781  26.275  33.624  1.00  0.00           H
ATOM    646 HD12 LEU    41      46.251  26.824  34.236  1.00  0.00           H
ATOM    647 HD13 LEU    41      47.566  28.058  33.876  1.00  0.00           H
ATOM    648  CD2 LEU    41      47.861  27.830  31.395  1.00  0.00           C
ATOM    649 HD21 LEU    41      48.190  28.766  31.847  1.00  0.00           H
ATOM    650 HD22 LEU    41      48.595  27.051  31.604  1.00  0.00           H
ATOM    651 HD23 LEU    41      47.620  28.046  30.354  1.00  0.00           H
ATOM    652  C   LEU    41      44.834  25.073  29.418  1.00  0.00           C
ATOM    653  O   LEU    41      45.313  25.003  28.294  1.00  0.00           O
ATOM    654  N   ASP    42      43.843  24.237  29.748  1.00  0.00           N
ATOM    655  H   ASP    42      43.377  24.560  30.583  1.00  0.00           H
ATOM    656  CA  ASP    42      43.308  23.125  28.868  1.00  0.00           C
ATOM    657  HA  ASP    42      44.149  22.462  28.668  1.00  0.00           H
ATOM    658  CB  ASP    42      42.262  22.288  29.666  1.00  0.00           C
ATOM    659  HB2 ASP    42      41.808  22.919  30.430  1.00  0.00           H
ATOM    660  HB3 ASP    42      41.480  21.974  28.974  1.00  0.00           H
ATOM    661  CG  ASP    42      42.840  21.100  30.440  1.00  0.00           C
ATOM    662  OD1 ASP    42      43.543  20.265  29.818  1.00  0.00           O
ATOM    663  OD2 ASP    42      42.575  21.027  31.686  1.00  0.00           O
ATOM    664  C   ASP    42      42.690  23.616  27.527  1.00  0.00           C
ATOM    665  O   ASP    42      42.981  22.969  26.533  1.00  0.00           O
ATOM    666  N   LYS    43      42.036  24.803  27.518  1.00  0.00           N
ATOM    667  H   LYS    43      41.813  25.158  28.437  1.00  0.00           H
ATOM    668  CA  LYS    43      41.538  25.587  26.407  1.00  0.00           C
ATOM    669  HA  LYS    43      40.970  24.908  25.771  1.00  0.00           H
ATOM    670  CB  LYS    43      40.817  26.842  26.849  1.00  0.00           C
ATOM    671  HB2 LYS    43      41.182  27.320  27.759  1.00  0.00           H
ATOM    672  HB3 LYS    43      40.916  27.630  26.103  1.00  0.00           H
ATOM    673  CG  LYS    43      39.338  26.545  26.942  1.00  0.00           C
ATOM    674  HG2 LYS    43      39.017  26.199  25.959  1.00  0.00           H
ATOM    675  HG3 LYS    43      39.104  25.732  27.630  1.00  0.00           H
ATOM    676  CD  LYS    43      38.422  27.792  27.337  1.00  0.00           C
ATOM    677  HD2 LYS    43      38.764  28.216  28.282  1.00  0.00           H
ATOM    678  HD3 LYS    43      38.520  28.504  26.518  1.00  0.00           H
ATOM    679  CE  LYS    43      37.030  27.307  27.377  1.00  0.00           C
ATOM    680  HE2 LYS    43      36.832  27.207  26.310  1.00  0.00           H
ATOM    681  HE3 LYS    43      36.839  26.423  27.985  1.00  0.00           H
ATOM    682  NZ  LYS    43      36.214  28.315  27.988  1.00  0.00           N
ATOM    683  HZ1 LYS    43      36.426  28.218  28.970  1.00  0.00           H
ATOM    684  HZ2 LYS    43      35.267  28.030  27.784  1.00  0.00           H
ATOM    685  HZ3 LYS    43      36.452  29.263  27.730  1.00  0.00           H
ATOM    686  C   LYS    43      42.676  25.856  25.383  1.00  0.00           C
ATOM    687  O   LYS    43      42.587  25.556  24.208  1.00  0.00           O
ATOM    688  N   ILE    44      43.797  26.452  25.885  1.00  0.00           N
ATOM    689  H   ILE    44      43.761  26.640  26.878  1.00  0.00           H
ATOM    690  CA  ILE    44      44.950  26.750  24.972  1.00  0.00           C
ATOM    691  HA  ILE    44      44.405  27.096  24.094  1.00  0.00           H
ATOM    692  CB  ILE    44      45.975  27.789  25.451  1.00  0.00           C
ATOM    693  HB  ILE    44      45.457  28.586  25.984  1.00  0.00           H
ATOM    694  CG2 ILE    44      46.849  27.296  26.650  1.00  0.00           C
ATOM    695 HG21 ILE    44      47.723  27.901  26.889  1.00  0.00           H
ATOM    696 HG22 ILE    44      47.190  26.264  26.572  1.00  0.00           H
ATOM    697 HG23 ILE    44      46.259  27.486  27.546  1.00  0.00           H
ATOM    698  CG1 ILE    44      46.813  28.379  24.366  1.00  0.00           C
ATOM    699 HG12 ILE    44      47.636  28.947  24.800  1.00  0.00           H
ATOM    700 HG13 ILE    44      47.344  27.643  23.764  1.00  0.00           H
ATOM    701  CD1 ILE    44      45.937  29.261  23.387  1.00  0.00           C
ATOM    702 HD11 ILE    44      45.208  29.751  24.033  1.00  0.00           H
ATOM    703 HD12 ILE    44      45.326  28.733  22.655  1.00  0.00           H
ATOM    704 HD13 ILE    44      46.450  30.032  22.810  1.00  0.00           H
ATOM    705  C   ILE    44      45.630  25.459  24.534  1.00  0.00           C
ATOM    706  O   ILE    44      46.254  25.369  23.463  1.00  0.00           O
ATOM    707  N   ARG    45      45.534  24.370  25.298  1.00  0.00           N
ATOM    708  H   ARG    45      44.993  24.466  26.145  1.00  0.00           H
ATOM    709  CA  ARG    45      46.176  23.089  25.074  1.00  0.00           C
ATOM    710  HA  ARG    45      47.214  23.206  24.766  1.00  0.00           H
ATOM    711  CB  ARG    45      46.233  22.203  26.337  1.00  0.00           C
ATOM    712  HB2 ARG    45      46.573  22.841  27.153  1.00  0.00           H
ATOM    713  HB3 ARG    45      45.219  21.836  26.496  1.00  0.00           H
ATOM    714  CG  ARG    45      47.282  21.099  26.306  1.00  0.00           C
ATOM    715  HG2 ARG    45      47.094  20.304  25.586  1.00  0.00           H
ATOM    716  HG3 ARG    45      48.281  21.495  26.126  1.00  0.00           H
ATOM    717  CD  ARG    45      47.546  20.421  27.624  1.00  0.00           C
ATOM    718  HD2 ARG    45      48.277  19.622  27.496  1.00  0.00           H
ATOM    719  HD3 ARG    45      48.024  21.188  28.235  1.00  0.00           H
ATOM    720  NE  ARG    45      46.348  19.817  28.181  1.00  0.00           N
ATOM    721  HE  ARG    45      45.762  20.511  28.622  1.00  0.00           H
ATOM    722  CZ  ARG    45      46.125  18.529  28.328  1.00  0.00           C
ATOM    723  NH1 ARG    45      46.763  17.531  27.851  1.00  0.00           N
ATOM    724 HH11 ARG    45      47.544  17.762  27.253  1.00  0.00           H
ATOM    725 HH12 ARG    45      46.636  16.545  28.031  1.00  0.00           H
ATOM    726  NH2 ARG    45      45.224  18.146  29.112  1.00  0.00           N
ATOM    727 HH21 ARG    45      44.681  18.767  29.693  1.00  0.00           H
ATOM    728 HH22 ARG    45      45.176  17.178  29.394  1.00  0.00           H
ATOM    729  C   ARG    45      45.409  22.301  23.972  1.00  0.00           C
ATOM    730  O   ARG    45      46.010  21.807  23.090  1.00  0.00           O
ATOM    731  N   TYR    46      44.102  22.348  24.008  1.00  0.00           N
ATOM    732  H   TYR    46      43.720  22.714  24.868  1.00  0.00           H
ATOM    733  CA  TYR    46      43.312  21.901  22.891  1.00  0.00           C
ATOM    734  HA  TYR    46      43.509  20.855  22.655  1.00  0.00           H
ATOM    735  CB  TYR    46      41.775  21.925  23.258  1.00  0.00           C
ATOM    736  HB2 TYR    46      41.565  21.382  24.179  1.00  0.00           H
ATOM    737  HB3 TYR    46      41.494  22.968  23.407  1.00  0.00           H
ATOM    738  CG  TYR    46      40.834  21.302  22.244  1.00  0.00           C
ATOM    739  CD1 TYR    46      40.842  19.981  21.960  1.00  0.00           C
ATOM    740  HD1 TYR    46      41.641  19.378  22.366  1.00  0.00           H
ATOM    741  CE1 TYR    46      39.959  19.492  21.042  1.00  0.00           C
ATOM    742  HE1 TYR    46      39.963  18.432  20.832  1.00  0.00           H
ATOM    743  CZ  TYR    46      38.938  20.309  20.493  1.00  0.00           C
ATOM    744  OH  TYR    46      38.134  19.771  19.549  1.00  0.00           O
ATOM    745  HH  TYR    46      37.810  18.891  19.755  1.00  0.00           H
ATOM    746  CE2 TYR    46      39.101  21.688  20.647  1.00  0.00           C
ATOM    747  HE2 TYR    46      38.479  22.336  20.049  1.00  0.00           H
ATOM    748  CD2 TYR    46      39.916  22.146  21.629  1.00  0.00           C
ATOM    749  HD2 TYR    46      39.886  23.226  21.662  1.00  0.00           H
ATOM    750  C   TYR    46      43.459  22.740  21.610  1.00  0.00           C
ATOM    751  O   TYR    46      43.598  22.294  20.505  1.00  0.00           O
ATOM    752  N   GLU    47      43.649  24.044  21.802  1.00  0.00           N
ATOM    753  H   GLU    47      43.529  24.445  22.721  1.00  0.00           H
ATOM    754  CA  GLU    47      43.902  25.034  20.699  1.00  0.00           C
ATOM    755  HA  GLU    47      43.091  24.805  20.008  1.00  0.00           H
ATOM    756  CB  GLU    47      43.770  26.480  21.234  1.00  0.00           C
ATOM    757  HB2 GLU    47      43.080  26.428  22.077  1.00  0.00           H
ATOM    758  HB3 GLU    47      44.780  26.799  21.490  1.00  0.00           H
ATOM    759  CG  GLU    47      43.154  27.583  20.299  1.00  0.00           C
ATOM    760  HG2 GLU    47      43.134  28.504  20.882  1.00  0.00           H
ATOM    761  HG3 GLU    47      43.754  27.713  19.400  1.00  0.00           H
ATOM    762  CD  GLU    47      41.711  27.327  19.914  1.00  0.00           C
ATOM    763  OE1 GLU    47      41.420  27.259  18.654  1.00  0.00           O
ATOM    764  OE2 GLU    47      40.782  27.539  20.692  1.00  0.00           O
ATOM    765  C   GLU    47      45.249  24.811  19.964  1.00  0.00           C
ATOM    766  O   GLU    47      45.312  24.806  18.708  1.00  0.00           O
ATOM    767  N   SER    48      46.319  24.657  20.714  1.00  0.00           N
ATOM    768  H   SER    48      46.143  24.578  21.705  1.00  0.00           H
ATOM    769  CA  SER    48      47.656  24.285  20.210  1.00  0.00           C
ATOM    770  HA  SER    48      47.945  24.852  19.324  1.00  0.00           H
ATOM    771  CB  SER    48      48.639  24.570  21.294  1.00  0.00           C
ATOM    772  HB2 SER    48      49.590  24.101  21.043  1.00  0.00           H
ATOM    773  HB3 SER    48      48.734  25.636  21.504  1.00  0.00           H
ATOM    774  OG  SER    48      48.158  23.914  22.503  1.00  0.00           O
ATOM    775  HG  SER    48      47.468  24.487  22.843  1.00  0.00           H
ATOM    776  C   SER    48      47.785  22.837  19.793  1.00  0.00           C
ATOM    777  O   SER    48      48.439  22.511  18.781  1.00  0.00           O
ATOM    778  N   LEU    49      47.039  21.904  20.425  1.00  0.00           N
ATOM    779  H   LEU    49      46.404  22.091  21.187  1.00  0.00           H
ATOM    780  CA  LEU    49      46.827  20.556  19.798  1.00  0.00           C
ATOM    781  HA  LEU    49      47.813  20.097  19.728  1.00  0.00           H
ATOM    782  CB  LEU    49      45.970  19.684  20.648  1.00  0.00           C
ATOM    783  HB2 LEU    49      46.290  19.654  21.689  1.00  0.00           H
ATOM    784  HB3 LEU    49      45.039  20.238  20.766  1.00  0.00           H
ATOM    785  CG  LEU    49      45.562  18.275  20.207  1.00  0.00           C
ATOM    786  HG  LEU    49      45.233  18.186  19.172  1.00  0.00           H
ATOM    787  CD1 LEU    49      46.840  17.406  20.352  1.00  0.00           C
ATOM    788 HD11 LEU    49      46.824  17.269  21.433  1.00  0.00           H
ATOM    789 HD12 LEU    49      47.700  17.989  20.020  1.00  0.00           H
ATOM    790 HD13 LEU    49      46.690  16.453  19.845  1.00  0.00           H
ATOM    791  CD2 LEU    49      44.485  17.774  21.163  1.00  0.00           C
ATOM    792 HD21 LEU    49      44.904  17.580  22.150  1.00  0.00           H
ATOM    793 HD22 LEU    49      43.613  18.424  21.095  1.00  0.00           H
ATOM    794 HD23 LEU    49      44.162  16.831  20.722  1.00  0.00           H
ATOM    795  C   LEU    49      46.284  20.584  18.401  1.00  0.00           C
ATOM    796  O   LEU    49      46.704  19.743  17.548  1.00  0.00           O
ATOM    797  N   THR    50      45.278  21.379  18.222  1.00  0.00           N
ATOM    798  H   THR    50      44.948  21.857  19.048  1.00  0.00           H
ATOM    799  CA  THR    50      44.538  21.700  16.972  1.00  0.00           C
ATOM    800  HA  THR    50      44.202  20.800  16.456  1.00  0.00           H
ATOM    801  CB  THR    50      43.231  22.448  17.261  1.00  0.00           C
ATOM    802  HB  THR    50      43.532  23.313  17.853  1.00  0.00           H
ATOM    803  CG2 THR    50      42.410  22.992  16.123  1.00  0.00           C
ATOM    804 HG21 THR    50      41.855  22.189  15.637  1.00  0.00           H
ATOM    805 HG22 THR    50      43.008  23.535  15.392  1.00  0.00           H
ATOM    806 HG23 THR    50      41.728  23.697  16.598  1.00  0.00           H
ATOM    807  OG1 THR    50      42.374  21.640  18.095  1.00  0.00           O
ATOM    808  HG1 THR    50      42.621  21.831  19.003  1.00  0.00           H
ATOM    809  C   THR    50      45.438  22.438  15.973  1.00  0.00           C
ATOM    810  O   THR    50      45.256  22.321  14.791  1.00  0.00           O
ATOM    811  N   ASP    51      46.334  23.312  16.434  1.00  0.00           N
ATOM    812  H   ASP    51      46.403  23.348  17.441  1.00  0.00           H
ATOM    813  CA  ASP    51      47.111  24.162  15.502  1.00  0.00           C
ATOM    814  HA  ASP    51      47.424  23.654  14.590  1.00  0.00           H
ATOM    815  CB  ASP    51      46.244  25.334  15.032  1.00  0.00           C
ATOM    816  HB2 ASP    51      45.371  24.980  14.483  1.00  0.00           H
ATOM    817  HB3 ASP    51      45.910  25.802  15.958  1.00  0.00           H
ATOM    818  CG  ASP    51      46.943  26.348  14.159  1.00  0.00           C
ATOM    819  OD1 ASP    51      48.201  26.303  14.118  1.00  0.00           O
ATOM    820  OD2 ASP    51      46.210  27.297  13.899  1.00  0.00           O
ATOM    821  C   ASP    51      48.361  24.639  16.325  1.00  0.00           C
ATOM    822  O   ASP    51      48.234  25.550  17.078  1.00  0.00           O
ATOM    823  N   PRO    52      49.587  24.275  15.894  1.00  0.00           N
ATOM    824  CD  PRO    52      49.931  23.299  14.828  1.00  0.00           C
ATOM    825  HD2 PRO    52      49.534  23.441  13.823  1.00  0.00           H
ATOM    826  HD3 PRO    52      49.704  22.248  15.010  1.00  0.00           H
ATOM    827  CG  PRO    52      51.500  23.420  14.645  1.00  0.00           C
ATOM    828  HG2 PRO    52      51.677  24.342  14.089  1.00  0.00           H
ATOM    829  HG3 PRO    52      51.889  22.520  14.171  1.00  0.00           H
ATOM    830  CB  PRO    52      51.909  23.718  16.048  1.00  0.00           C
ATOM    831  HB2 PRO    52      52.928  24.102  16.118  1.00  0.00           H
ATOM    832  HB3 PRO    52      51.941  22.738  16.526  1.00  0.00           H
ATOM    833  CA  PRO    52      50.848  24.604  16.653  1.00  0.00           C
ATOM    834  HA  PRO    52      50.708  24.330  17.699  1.00  0.00           H
ATOM    835  C   PRO    52      51.351  26.023  16.620  1.00  0.00           C
ATOM    836  O   PRO    52      52.291  26.453  17.245  1.00  0.00           O
ATOM    837  N   SER    53      50.669  26.943  15.889  1.00  0.00           N
ATOM    838  H   SER    53      49.849  26.631  15.387  1.00  0.00           H
ATOM    839  CA  SER    53      50.933  28.416  15.932  1.00  0.00           C
ATOM    840  HA  SER    53      52.002  28.544  15.763  1.00  0.00           H
ATOM    841  CB  SER    53      50.155  28.998  14.833  1.00  0.00           C
ATOM    842  HB2 SER    53      50.348  30.070  14.873  1.00  0.00           H
ATOM    843  HB3 SER    53      50.425  28.479  13.914  1.00  0.00           H
ATOM    844  OG  SER    53      48.785  28.840  15.065  1.00  0.00           O
ATOM    845  HG  SER    53      48.521  28.000  14.681  1.00  0.00           H
ATOM    846  C   SER    53      50.624  29.053  17.312  1.00  0.00           C
ATOM    847  O   SER    53      51.199  30.048  17.784  1.00  0.00           O
ATOM    848  N   LYS    54      49.674  28.378  18.052  1.00  0.00           N
ATOM    849  H   LYS    54      49.205  27.539  17.744  1.00  0.00           H
ATOM    850  CA  LYS    54      49.505  28.727  19.473  1.00  0.00           C
ATOM    851  HA  LYS    54      49.356  29.806  19.517  1.00  0.00           H
ATOM    852  CB  LYS    54      48.277  27.949  19.966  1.00  0.00           C
ATOM    853  HB2 LYS    54      48.148  27.032  19.392  1.00  0.00           H
ATOM    854  HB3 LYS    54      48.357  27.551  20.976  1.00  0.00           H
ATOM    855  CG  LYS    54      46.901  28.770  19.898  1.00  0.00           C
ATOM    856  HG2 LYS    54      46.008  28.266  20.271  1.00  0.00           H
ATOM    857  HG3 LYS    54      46.987  29.599  20.601  1.00  0.00           H
ATOM    858  CD  LYS    54      46.609  29.399  18.520  1.00  0.00           C
ATOM    859  HD2 LYS    54      45.734  30.043  18.435  1.00  0.00           H
ATOM    860  HD3 LYS    54      47.542  29.908  18.277  1.00  0.00           H
ATOM    861  CE  LYS    54      46.340  28.194  17.556  1.00  0.00           C
ATOM    862  HE2 LYS    54      47.259  27.609  17.554  1.00  0.00           H
ATOM    863  HE3 LYS    54      45.504  27.629  17.970  1.00  0.00           H
ATOM    864  NZ  LYS    54      46.066  28.709  16.206  1.00  0.00           N
ATOM    865  HZ1 LYS    54      46.083  27.956  15.533  1.00  0.00           H
ATOM    866  HZ2 LYS    54      46.822  29.305  15.899  1.00  0.00           H
ATOM    867  HZ3 LYS    54      45.195  29.216  16.143  1.00  0.00           H
ATOM    868  C   LYS    54      50.721  28.494  20.356  1.00  0.00           C
ATOM    869  O   LYS    54      50.782  28.942  21.525  1.00  0.00           O
ATOM    870  N   LEU    55      51.691  27.683  19.937  1.00  0.00           N
ATOM    871  H   LEU    55      51.510  27.304  19.018  1.00  0.00           H
ATOM    872  CA  LEU    55      53.030  27.373  20.616  1.00  0.00           C
ATOM    873  HA  LEU    55      52.982  27.454  21.702  1.00  0.00           H
ATOM    874  CB  LEU    55      53.459  25.886  20.324  1.00  0.00           C
ATOM    875  HB2 LEU    55      53.702  25.869  19.262  1.00  0.00           H
ATOM    876  HB3 LEU    55      54.433  25.674  20.763  1.00  0.00           H
ATOM    877  CG  LEU    55      52.466  24.742  20.628  1.00  0.00           C
ATOM    878  HG  LEU    55      51.584  24.981  20.036  1.00  0.00           H
ATOM    879  CD1 LEU    55      52.897  23.365  20.209  1.00  0.00           C
ATOM    880 HD11 LEU    55      53.328  23.346  19.208  1.00  0.00           H
ATOM    881 HD12 LEU    55      52.202  22.542  20.378  1.00  0.00           H
ATOM    882 HD13 LEU    55      53.825  23.221  20.761  1.00  0.00           H
ATOM    883  CD2 LEU    55      52.157  24.803  22.084  1.00  0.00           C
ATOM    884 HD21 LEU    55      51.320  24.155  22.342  1.00  0.00           H
ATOM    885 HD22 LEU    55      53.094  24.526  22.567  1.00  0.00           H
ATOM    886 HD23 LEU    55      51.857  25.781  22.461  1.00  0.00           H
ATOM    887  C   LEU    55      54.119  28.346  20.188  1.00  0.00           C
ATOM    888  O   LEU    55      55.300  28.244  20.557  1.00  0.00           O
ATOM    889  N   ASP    56      53.830  29.310  19.387  1.00  0.00           N
ATOM    890  H   ASP    56      52.915  29.339  18.962  1.00  0.00           H
ATOM    891  CA  ASP    56      54.779  30.362  18.965  1.00  0.00           C
ATOM    892  HA  ASP    56      55.756  29.900  18.827  1.00  0.00           H
ATOM    893  CB  ASP    56      54.392  31.113  17.691  1.00  0.00           C
ATOM    894  HB2 ASP    56      53.317  31.291  17.694  1.00  0.00           H
ATOM    895  HB3 ASP    56      54.970  32.037  17.657  1.00  0.00           H
ATOM    896  CG  ASP    56      54.707  30.343  16.364  1.00  0.00           C
ATOM    897  OD1 ASP    56      55.365  29.264  16.352  1.00  0.00           O
ATOM    898  OD2 ASP    56      54.188  30.876  15.353  1.00  0.00           O
ATOM    899  C   ASP    56      54.983  31.403  20.066  1.00  0.00           C
ATOM    900  O   ASP    56      56.133  31.798  20.454  1.00  0.00           O
ATOM    901  N   SER    57      53.894  31.815  20.725  1.00  0.00           N
ATOM    902  H   SER    57      53.005  31.446  20.424  1.00  0.00           H
ATOM    903  CA  SER    57      53.927  32.583  21.970  1.00  0.00           C
ATOM    904  HA  SER    57      54.517  33.498  21.939  1.00  0.00           H
ATOM    905  CB  SER    57      52.545  33.234  22.266  1.00  0.00           C
ATOM    906  HB2 SER    57      52.635  33.678  23.257  1.00  0.00           H
ATOM    907  HB3 SER    57      52.314  33.989  21.514  1.00  0.00           H
ATOM    908  OG  SER    57      51.607  32.231  22.389  1.00  0.00           O
ATOM    909  HG  SER    57      51.196  32.007  21.551  1.00  0.00           H
ATOM    910  C   SER    57      54.446  31.816  23.197  1.00  0.00           C
ATOM    911  O   SER    57      54.736  32.318  24.256  1.00  0.00           O
ATOM    912  N   GLY    58      54.401  30.448  23.240  1.00  0.00           N
ATOM    913  H   GLY    58      53.923  29.942  22.508  1.00  0.00           H
ATOM    914  CA  GLY    58      54.951  29.593  24.361  1.00  0.00           C
ATOM    915  HA2 GLY    58      56.037  29.516  24.311  1.00  0.00           H
ATOM    916  HA3 GLY    58      54.800  29.999  25.362  1.00  0.00           H
ATOM    917  C   GLY    58      54.277  28.223  24.433  1.00  0.00           C
ATOM    918  O   GLY    58      53.232  28.099  23.911  1.00  0.00           O
ATOM    919  N   LYS    59      54.899  27.318  25.179  1.00  0.00           N
ATOM    920  H   LYS    59      55.785  27.608  25.567  1.00  0.00           H
ATOM    921  CA  LYS    59      54.471  25.983  25.545  1.00  0.00           C
ATOM    922  HA  LYS    59      53.420  25.920  25.262  1.00  0.00           H
ATOM    923  CB  LYS    59      55.216  25.054  24.678  1.00  0.00           C
ATOM    924  HB2 LYS    59      54.932  24.015  24.847  1.00  0.00           H
ATOM    925  HB3 LYS    59      55.116  25.337  23.631  1.00  0.00           H
ATOM    926  CG  LYS    59      56.668  25.000  24.984  1.00  0.00           C
ATOM    927  HG2 LYS    59      57.163  25.954  24.802  1.00  0.00           H
ATOM    928  HG3 LYS    59      56.727  24.740  26.041  1.00  0.00           H
ATOM    929  CD  LYS    59      57.584  23.910  24.222  1.00  0.00           C
ATOM    930  HD2 LYS    59      57.262  22.916  24.532  1.00  0.00           H
ATOM    931  HD3 LYS    59      57.554  24.046  23.142  1.00  0.00           H
ATOM    932  CE  LYS    59      59.003  24.272  24.490  1.00  0.00           C
ATOM    933  HE2 LYS    59      59.583  23.712  23.756  1.00  0.00           H
ATOM    934  HE3 LYS    59      59.183  25.335  24.331  1.00  0.00           H
ATOM    935  NZ  LYS    59      59.369  23.951  25.867  1.00  0.00           N
ATOM    936  HZ1 LYS    59      59.121  23.035  26.210  1.00  0.00           H
ATOM    937  HZ2 LYS    59      58.931  24.627  26.476  1.00  0.00           H
ATOM    938  HZ3 LYS    59      60.373  24.050  25.922  1.00  0.00           H
ATOM    939  C   LYS    59      54.565  25.604  27.043  1.00  0.00           C
ATOM    940  O   LYS    59      54.065  24.595  27.477  1.00  0.00           O
ATOM    941  N   GLU    60      55.134  26.458  27.927  1.00  0.00           N
ATOM    942  H   GLU    60      55.436  27.345  27.549  1.00  0.00           H
ATOM    943  CA  GLU    60      55.167  26.294  29.354  1.00  0.00           C
ATOM    944  HA  GLU    60      55.322  25.234  29.557  1.00  0.00           H
ATOM    945  CB  GLU    60      56.369  27.076  29.902  1.00  0.00           C
ATOM    946  HB2 GLU    60      57.279  26.874  29.337  1.00  0.00           H
ATOM    947  HB3 GLU    60      56.196  28.152  29.886  1.00  0.00           H
ATOM    948  CG  GLU    60      56.716  26.714  31.327  1.00  0.00           C
ATOM    949  HG2 GLU    60      57.445  27.411  31.741  1.00  0.00           H
ATOM    950  HG3 GLU    60      55.858  26.715  31.998  1.00  0.00           H
ATOM    951  CD  GLU    60      57.217  25.304  31.551  1.00  0.00           C
ATOM    952  OE1 GLU    60      58.307  24.965  30.975  1.00  0.00           O
ATOM    953  OE2 GLU    60      56.625  24.502  32.297  1.00  0.00           O
ATOM    954  C   GLU    60      53.872  26.674  30.041  1.00  0.00           C
ATOM    955  O   GLU    60      53.768  27.707  30.695  1.00  0.00           O
ATOM    956  N   LEU    61      52.849  25.844  29.872  1.00  0.00           N
ATOM    957  H   LEU    61      52.956  25.023  29.293  1.00  0.00           H
ATOM    958  CA  LEU    61      51.591  25.959  30.573  1.00  0.00           C
ATOM    959  HA  LEU    61      51.219  26.982  30.502  1.00  0.00           H
ATOM    960  CB  LEU    61      50.593  25.049  29.877  1.00  0.00           C
ATOM    961  HB2 LEU    61      50.879  24.016  30.080  1.00  0.00           H
ATOM    962  HB3 LEU    61      49.562  25.208  30.193  1.00  0.00           H
ATOM    963  CG  LEU    61      50.403  25.166  28.394  1.00  0.00           C
ATOM    964  HG  LEU    61      51.377  24.933  27.965  1.00  0.00           H
ATOM    965  CD1 LEU    61      49.333  24.243  27.793  1.00  0.00           C
ATOM    966 HD11 LEU    61      48.369  24.505  28.231  1.00  0.00           H
ATOM    967 HD12 LEU    61      49.509  23.227  28.152  1.00  0.00           H
ATOM    968 HD13 LEU    61      49.329  24.383  26.712  1.00  0.00           H
ATOM    969  CD2 LEU    61      49.951  26.595  28.000  1.00  0.00           C
ATOM    970 HD21 LEU    61      50.695  27.295  28.383  1.00  0.00           H
ATOM    971 HD22 LEU    61      49.769  26.709  26.932  1.00  0.00           H
ATOM    972 HD23 LEU    61      49.014  26.798  28.520  1.00  0.00           H
ATOM    973  C   LEU    61      51.799  25.612  32.053  1.00  0.00           C
ATOM    974  O   LEU    61      52.101  24.514  32.517  1.00  0.00           O
ATOM    975  N   HID    62      51.611  26.690  32.844  1.00  0.00           N
ATOM    976  H   HID    62      51.661  27.563  32.339  1.00  0.00           H
ATOM    977  CA  HID    62      51.615  26.678  34.305  1.00  0.00           C
ATOM    978  HA  HID    62      51.208  25.767  34.742  1.00  0.00           H
ATOM    979  CB  HID    62      53.088  26.602  34.656  1.00  0.00           C
ATOM    980  HB2 HID    62      53.160  26.308  35.703  1.00  0.00           H
ATOM    981  HB3 HID    62      53.653  25.857  34.094  1.00  0.00           H
ATOM    982  CG  HID    62      53.859  27.940  34.511  1.00  0.00           C
ATOM    983  ND1 HID    62      54.243  28.510  33.303  1.00  0.00           N
ATOM    984  HD1 HID    62      54.056  28.054  32.421  1.00  0.00           H
ATOM    985  CE1 HID    62      54.916  29.580  33.550  1.00  0.00           C
ATOM    986  HE1 HID    62      55.310  30.309  32.858  1.00  0.00           H
ATOM    987  NE2 HID    62      54.981  29.809  34.871  1.00  0.00           N
ATOM    988  CD2 HID    62      54.295  28.781  35.460  1.00  0.00           C
ATOM    989  HD2 HID    62      54.219  28.679  36.533  1.00  0.00           H
ATOM    990  C   HID    62      50.867  27.878  34.927  1.00  0.00           C
ATOM    991  O   HID    62      50.330  28.695  34.271  1.00  0.00           O
ATOM    992  N   ILE    63      50.811  27.829  36.269  1.00  0.00           N
ATOM    993  H   ILE    63      51.306  27.075  36.722  1.00  0.00           H
ATOM    994  CA  ILE    63      50.159  28.718  37.161  1.00  0.00           C
ATOM    995  HA  ILE    63      49.692  29.569  36.665  1.00  0.00           H
ATOM    996  CB  ILE    63      49.025  27.919  37.929  1.00  0.00           C
ATOM    997  HB  ILE    63      49.418  26.938  38.201  1.00  0.00           H
ATOM    998  CG2 ILE    63      48.522  28.592  39.242  1.00  0.00           C
ATOM    999 HG21 ILE    63      47.846  29.402  38.965  1.00  0.00           H
ATOM   1000 HG22 ILE    63      49.340  28.913  39.886  1.00  0.00           H
ATOM   1001 HG23 ILE    63      47.812  27.958  39.772  1.00  0.00           H
ATOM   1002  CG1 ILE    63      47.743  27.581  37.089  1.00  0.00           C
ATOM   1003 HG12 ILE    63      47.473  28.513  36.594  1.00  0.00           H
ATOM   1004 HG13 ILE    63      48.055  26.915  36.284  1.00  0.00           H
ATOM   1005  CD1 ILE    63      46.523  26.947  37.786  1.00  0.00           C
ATOM   1006 HD11 ILE    63      46.838  26.174  38.488  1.00  0.00           H
ATOM   1007 HD12 ILE    63      45.971  26.485  36.968  1.00  0.00           H
ATOM   1008 HD13 ILE    63      45.885  27.712  38.228  1.00  0.00           H
ATOM   1009  C   ILE    63      51.188  29.227  38.158  1.00  0.00           C
ATOM   1010  O   ILE    63      52.113  28.564  38.570  1.00  0.00           O
ATOM   1011  N   ASN    64      50.961  30.491  38.577  1.00  0.00           N
ATOM   1012  H   ASN    64      50.030  30.783  38.315  1.00  0.00           H
ATOM   1013  CA  ASN    64      51.744  31.283  39.592  1.00  0.00           C
ATOM   1014  HA  ASN    64      52.340  30.532  40.109  1.00  0.00           H
ATOM   1015  CB  ASN    64      52.679  32.262  38.848  1.00  0.00           C
ATOM   1016  HB2 ASN    64      52.037  32.953  38.301  1.00  0.00           H
ATOM   1017  HB3 ASN    64      53.230  32.935  39.506  1.00  0.00           H
ATOM   1018  CG  ASN    64      53.591  31.697  37.816  1.00  0.00           C
ATOM   1019  OD1 ASN    64      54.744  31.463  38.048  1.00  0.00           O
ATOM   1020  ND2 ASN    64      53.109  31.403  36.687  1.00  0.00           N
ATOM   1021 HD21 ASN    64      52.128  31.554  36.501  1.00  0.00           H
ATOM   1022 HD22 ASN    64      53.692  31.112  35.916  1.00  0.00           H
ATOM   1023  C   ASN    64      50.857  32.003  40.594  1.00  0.00           C
ATOM   1024  O   ASN    64      49.791  32.421  40.213  1.00  0.00           O
ATOM   1025  N   LEU    65      51.201  32.040  41.841  1.00  0.00           N
ATOM   1026  H   LEU    65      52.028  31.478  41.986  1.00  0.00           H
ATOM   1027  CA  LEU    65      50.503  32.624  42.916  1.00  0.00           C
ATOM   1028  HA  LEU    65      49.633  33.138  42.508  1.00  0.00           H
ATOM   1029  CB  LEU    65      49.983  31.498  43.848  1.00  0.00           C
ATOM   1030  HB2 LEU    65      50.793  31.008  44.387  1.00  0.00           H
ATOM   1031  HB3 LEU    65      49.439  32.026  44.631  1.00  0.00           H
ATOM   1032  CG  LEU    65      49.022  30.479  43.223  1.00  0.00           C
ATOM   1033  HG  LEU    65      49.373  30.152  42.245  1.00  0.00           H
ATOM   1034  CD1 LEU    65      49.157  29.207  43.972  1.00  0.00           C
ATOM   1035 HD11 LEU    65      50.155  28.771  43.941  1.00  0.00           H
ATOM   1036 HD12 LEU    65      48.529  28.437  43.522  1.00  0.00           H
ATOM   1037 HD13 LEU    65      48.881  29.237  45.025  1.00  0.00           H
ATOM   1038  CD2 LEU    65      47.632  31.055  42.981  1.00  0.00           C
ATOM   1039 HD21 LEU    65      47.822  31.998  42.468  1.00  0.00           H
ATOM   1040 HD22 LEU    65      47.005  30.403  42.372  1.00  0.00           H
ATOM   1041 HD23 LEU    65      47.221  31.281  43.965  1.00  0.00           H
ATOM   1042  C   LEU    65      51.372  33.573  43.686  1.00  0.00           C
ATOM   1043  O   LEU    65      52.318  33.153  44.358  1.00  0.00           O
ATOM   1044  N   ILE    66      51.025  34.841  43.825  1.00  0.00           N
ATOM   1045  H   ILE    66      50.275  35.158  43.227  1.00  0.00           H
ATOM   1046  CA  ILE    66      51.886  35.858  44.383  1.00  0.00           C
ATOM   1047  HA  ILE    66      52.763  35.418  44.859  1.00  0.00           H
ATOM   1048  CB  ILE    66      52.414  36.772  43.283  1.00  0.00           C
ATOM   1049  HB  ILE    66      51.604  37.323  42.806  1.00  0.00           H
ATOM   1050  CG2 ILE    66      53.459  37.731  43.867  1.00  0.00           C
ATOM   1051 HG21 ILE    66      52.990  38.433  44.558  1.00  0.00           H
ATOM   1052 HG22 ILE    66      53.969  38.221  43.037  1.00  0.00           H
ATOM   1053 HG23 ILE    66      54.103  37.075  44.452  1.00  0.00           H
ATOM   1054  CG1 ILE    66      53.131  35.970  42.166  1.00  0.00           C
ATOM   1055 HG12 ILE    66      54.076  35.571  42.530  1.00  0.00           H
ATOM   1056 HG13 ILE    66      52.514  35.088  41.991  1.00  0.00           H
ATOM   1057  CD1 ILE    66      53.311  36.823  40.861  1.00  0.00           C
ATOM   1058 HD11 ILE    66      54.053  37.612  40.991  1.00  0.00           H
ATOM   1059 HD12 ILE    66      52.388  37.342  40.605  1.00  0.00           H
ATOM   1060 HD13 ILE    66      53.777  36.154  40.139  1.00  0.00           H
ATOM   1061  C   ILE    66      51.188  36.697  45.505  1.00  0.00           C
ATOM   1062  O   ILE    66      50.447  37.579  45.061  1.00  0.00           O
ATOM   1063  N   PRO    67      51.393  36.443  46.810  1.00  0.00           N
ATOM   1064  CD  PRO    67      52.322  35.466  47.315  1.00  0.00           C
ATOM   1065  HD2 PRO    67      53.284  35.366  46.814  1.00  0.00           H
ATOM   1066  HD3 PRO    67      51.956  34.452  47.154  1.00  0.00           H
ATOM   1067  CG  PRO    67      52.578  35.736  48.811  1.00  0.00           C
ATOM   1068  HG2 PRO    67      53.475  36.348  48.894  1.00  0.00           H
ATOM   1069  HG3 PRO    67      52.679  34.928  49.536  1.00  0.00           H
ATOM   1070  CB  PRO    67      51.301  36.426  49.171  1.00  0.00           C
ATOM   1071  HB2 PRO    67      51.385  37.098  50.025  1.00  0.00           H
ATOM   1072  HB3 PRO    67      50.603  35.600  49.304  1.00  0.00           H
ATOM   1073  CA  PRO    67      50.945  37.242  47.934  1.00  0.00           C
ATOM   1074  HA  PRO    67      49.897  37.492  47.771  1.00  0.00           H
ATOM   1075  C   PRO    67      51.720  38.606  47.980  1.00  0.00           C
ATOM   1076  O   PRO    67      52.687  38.695  47.269  1.00  0.00           O
ATOM   1077  N   ASN    68      51.307  39.557  48.781  1.00  0.00           N
ATOM   1078  H   ASN    68      50.386  39.529  49.195  1.00  0.00           H
ATOM   1079  CA  ASN    68      51.813  40.955  48.927  1.00  0.00           C
ATOM   1080  HA  ASN    68      52.902  40.924  48.917  1.00  0.00           H
ATOM   1081  CB  ASN    68      51.479  41.707  47.641  1.00  0.00           C
ATOM   1082  HB2 ASN    68      51.797  41.078  46.810  1.00  0.00           H
ATOM   1083  HB3 ASN    68      50.424  41.982  47.649  1.00  0.00           H
ATOM   1084  CG  ASN    68      52.254  43.018  47.559  1.00  0.00           C
ATOM   1085  OD1 ASN    68      52.646  43.647  48.541  1.00  0.00           O
ATOM   1086  ND2 ASN    68      52.320  43.547  46.393  1.00  0.00           N
ATOM   1087 HD21 ASN    68      51.940  43.067  45.589  1.00  0.00           H
ATOM   1088 HD22 ASN    68      52.575  44.521  46.319  1.00  0.00           H
ATOM   1089  C   ASN    68      51.342  41.614  50.241  1.00  0.00           C
ATOM   1090  O   ASN    68      50.227  42.139  50.391  1.00  0.00           O
ATOM   1091  N   LYS    69      52.195  41.612  51.264  1.00  0.00           N
ATOM   1092  H   LYS    69      53.104  41.251  51.015  1.00  0.00           H
ATOM   1093  CA  LYS    69      52.012  42.421  52.474  1.00  0.00           C
ATOM   1094  HA  LYS    69      51.140  41.979  52.956  1.00  0.00           H
ATOM   1095  CB  LYS    69      53.213  42.136  53.389  1.00  0.00           C
ATOM   1096  HB2 LYS    69      54.179  42.177  52.886  1.00  0.00           H
ATOM   1097  HB3 LYS    69      53.101  42.891  54.169  1.00  0.00           H
ATOM   1098  CG  LYS    69      53.172  40.814  54.095  1.00  0.00           C
ATOM   1099  HG2 LYS    69      52.190  40.494  54.444  1.00  0.00           H
ATOM   1100  HG3 LYS    69      53.511  40.065  53.380  1.00  0.00           H
ATOM   1101  CD  LYS    69      54.175  40.828  55.216  1.00  0.00           C
ATOM   1102  HD2 LYS    69      54.302  41.869  55.515  1.00  0.00           H
ATOM   1103  HD3 LYS    69      53.807  40.234  56.054  1.00  0.00           H
ATOM   1104  CE  LYS    69      55.480  40.318  54.780  1.00  0.00           C
ATOM   1105  HE2 LYS    69      55.420  39.310  54.369  1.00  0.00           H
ATOM   1106  HE3 LYS    69      55.874  40.916  53.958  1.00  0.00           H
ATOM   1107  NZ  LYS    69      56.602  40.452  55.703  1.00  0.00           N
ATOM   1108  HZ1 LYS    69      56.718  41.424  55.951  1.00  0.00           H
ATOM   1109  HZ2 LYS    69      57.472  40.092  55.336  1.00  0.00           H
ATOM   1110  HZ3 LYS    69      56.531  39.949  56.577  1.00  0.00           H
ATOM   1111  C   LYS    69      51.851  43.879  52.118  1.00  0.00           C
ATOM   1112  O   LYS    69      50.932  44.519  52.545  1.00  0.00           O
ATOM   1113  N   GLN    70      52.749  44.505  51.393  1.00  0.00           N
ATOM   1114  H   GLN    70      53.510  43.993  50.971  1.00  0.00           H
ATOM   1115  CA  GLN    70      52.833  46.003  51.192  1.00  0.00           C
ATOM   1116  HA  GLN    70      52.711  46.520  52.144  1.00  0.00           H
ATOM   1117  CB  GLN    70      54.209  46.349  50.532  1.00  0.00           C
ATOM   1118  HB2 GLN    70      54.457  45.781  49.635  1.00  0.00           H
ATOM   1119  HB3 GLN    70      54.060  47.391  50.254  1.00  0.00           H
ATOM   1120  CG  GLN    70      55.450  46.338  51.439  1.00  0.00           C
ATOM   1121  HG2 GLN    70      56.207  46.899  50.891  1.00  0.00           H
ATOM   1122  HG3 GLN    70      55.277  46.926  52.339  1.00  0.00           H
ATOM   1123  CD  GLN    70      55.898  44.913  51.866  1.00  0.00           C
ATOM   1124  OE1 GLN    70      55.798  43.967  51.089  1.00  0.00           O
ATOM   1125  NE2 GLN    70      56.427  44.659  53.044  1.00  0.00           N
ATOM   1126 HE21 GLN    70      56.887  43.798  53.300  1.00  0.00           H
ATOM   1127 HE22 GLN    70      56.244  45.358  53.751  1.00  0.00           H
ATOM   1128  C   GLN    70      51.686  46.521  50.369  1.00  0.00           C
ATOM   1129  O   GLN    70      51.362  47.726  50.454  1.00  0.00           O
ATOM   1130  N   ASP    71      51.056  45.650  49.553  1.00  0.00           N
ATOM   1131  H   ASP    71      51.415  44.741  49.297  1.00  0.00           H
ATOM   1132  CA  ASP    71      49.827  46.008  48.841  1.00  0.00           C
ATOM   1133  HA  ASP    71      49.538  47.057  48.898  1.00  0.00           H
ATOM   1134  CB  ASP    71      50.028  45.741  47.340  1.00  0.00           C
ATOM   1135  HB2 ASP    71      50.205  44.683  47.149  1.00  0.00           H
ATOM   1136  HB3 ASP    71      49.088  46.068  46.894  1.00  0.00           H
ATOM   1137  CG  ASP    71      51.131  46.498  46.583  1.00  0.00           C
ATOM   1138  OD1 ASP    71      51.382  47.677  46.987  1.00  0.00           O
ATOM   1139  OD2 ASP    71      51.621  46.102  45.523  1.00  0.00           O
ATOM   1140  C   ASP    71      48.494  45.430  49.349  1.00  0.00           C
ATOM   1141  O   ASP    71      47.457  45.890  48.873  1.00  0.00           O
ATOM   1142  N   ARG    72      48.500  44.476  50.293  1.00  0.00           N
ATOM   1143  H   ARG    72      49.437  44.194  50.546  1.00  0.00           H
ATOM   1144  CA  ARG    72      47.345  43.666  50.854  1.00  0.00           C
ATOM   1145  HA  ARG    72      47.740  42.882  51.499  1.00  0.00           H
ATOM   1146  CB  ARG    72      46.587  44.565  51.790  1.00  0.00           C
ATOM   1147  HB2 ARG    72      47.149  45.221  52.456  1.00  0.00           H
ATOM   1148  HB3 ARG    72      46.030  45.230  51.129  1.00  0.00           H
ATOM   1149  CG  ARG    72      45.497  43.825  52.568  1.00  0.00           C
ATOM   1150  HG2 ARG    72      44.861  43.297  51.857  1.00  0.00           H
ATOM   1151  HG3 ARG    72      46.007  43.184  53.288  1.00  0.00           H
ATOM   1152  CD  ARG    72      44.517  44.723  53.331  1.00  0.00           C
ATOM   1153  HD2 ARG    72      43.951  45.327  52.621  1.00  0.00           H
ATOM   1154  HD3 ARG    72      43.779  44.063  53.789  1.00  0.00           H
ATOM   1155  NE  ARG    72      45.031  45.445  54.465  1.00  0.00           N
ATOM   1156  HE  ARG    72      45.926  45.183  54.854  1.00  0.00           H
ATOM   1157  CZ  ARG    72      44.489  46.498  55.057  1.00  0.00           C
ATOM   1158  NH1 ARG    72      43.425  47.097  54.570  1.00  0.00           N
ATOM   1159 HH11 ARG    72      43.007  46.812  53.696  1.00  0.00           H
ATOM   1160 HH12 ARG    72      43.122  47.893  55.112  1.00  0.00           H
ATOM   1161  NH2 ARG    72      44.979  46.981  56.127  1.00  0.00           N
ATOM   1162 HH21 ARG    72      45.849  46.633  56.507  1.00  0.00           H
ATOM   1163 HH22 ARG    72      44.846  47.966  56.308  1.00  0.00           H
ATOM   1164  C   ARG    72      46.500  42.918  49.697  1.00  0.00           C
ATOM   1165  O   ARG    72      45.279  42.943  49.612  1.00  0.00           O
ATOM   1166  N   THR    73      47.290  42.392  48.772  1.00  0.00           N
ATOM   1167  H   THR    73      48.278  42.437  48.980  1.00  0.00           H
ATOM   1168  CA  THR    73      46.790  41.622  47.647  1.00  0.00           C
ATOM   1169  HA  THR    73      45.704  41.530  47.700  1.00  0.00           H
ATOM   1170  CB  THR    73      46.983  42.307  46.262  1.00  0.00           C
ATOM   1171  HB  THR    73      46.542  41.759  45.429  1.00  0.00           H
ATOM   1172  CG2 THR    73      46.593  43.758  46.238  1.00  0.00           C
ATOM   1173 HG21 THR    73      45.871  43.925  47.037  1.00  0.00           H
ATOM   1174 HG22 THR    73      46.198  44.041  45.262  1.00  0.00           H
ATOM   1175 HG23 THR    73      47.458  44.407  46.369  1.00  0.00           H
ATOM   1176  OG1 THR    73      48.394  42.432  46.041  1.00  0.00           O
ATOM   1177  HG1 THR    73      48.747  41.576  45.789  1.00  0.00           H
ATOM   1178  C   THR    73      47.362  40.271  47.619  1.00  0.00           C
ATOM   1179  O   THR    73      48.409  39.845  48.214  1.00  0.00           O
ATOM   1180  N   LEU    74      46.613  39.362  46.954  1.00  0.00           N
ATOM   1181  H   LEU    74      45.753  39.714  46.560  1.00  0.00           H
ATOM   1182  CA  LEU    74      47.008  38.119  46.355  1.00  0.00           C
ATOM   1183  HA  LEU    74      48.076  38.014  46.545  1.00  0.00           H
ATOM   1184  CB  LEU    74      46.201  36.950  47.109  1.00  0.00           C
ATOM   1185  HB2 LEU    74      46.685  36.755  48.067  1.00  0.00           H
ATOM   1186  HB3 LEU    74      45.156  37.212  47.275  1.00  0.00           H
ATOM   1187  CG  LEU    74      46.302  35.639  46.307  1.00  0.00           C
ATOM   1188  HG  LEU    74      46.081  35.917  45.277  1.00  0.00           H
ATOM   1189  CD1 LEU    74      47.738  35.089  46.355  1.00  0.00           C
ATOM   1190 HD11 LEU    74      47.713  34.135  45.828  1.00  0.00           H
ATOM   1191 HD12 LEU    74      48.141  34.767  47.315  1.00  0.00           H
ATOM   1192 HD13 LEU    74      48.487  35.713  45.866  1.00  0.00           H
ATOM   1193  CD2 LEU    74      45.455  34.494  46.757  1.00  0.00           C
ATOM   1194 HD21 LEU    74      45.402  33.659  46.059  1.00  0.00           H
ATOM   1195 HD22 LEU    74      45.818  34.162  47.730  1.00  0.00           H
ATOM   1196 HD23 LEU    74      44.437  34.849  46.923  1.00  0.00           H
ATOM   1197  C   LEU    74      46.675  38.142  44.900  1.00  0.00           C
ATOM   1198  O   LEU    74      45.518  38.506  44.523  1.00  0.00           O
ATOM   1199  N   THR    75      47.754  37.901  44.104  1.00  0.00           N
ATOM   1200  H   THR    75      48.628  37.836  44.606  1.00  0.00           H
ATOM   1201  CA  THR    75      47.790  37.790  42.697  1.00  0.00           C
ATOM   1202  HA  THR    75      46.895  38.240  42.269  1.00  0.00           H
ATOM   1203  CB  THR    75      48.863  38.576  42.076  1.00  0.00           C
ATOM   1204  HB  THR    75      49.810  38.235  42.494  1.00  0.00           H
ATOM   1205  CG2 THR    75      49.031  38.469  40.513  1.00  0.00           C
ATOM   1206 HG21 THR    75      48.072  38.398  39.999  1.00  0.00           H
ATOM   1207 HG22 THR    75      49.547  37.538  40.278  1.00  0.00           H
ATOM   1208 HG23 THR    75      49.508  39.408  40.235  1.00  0.00           H
ATOM   1209  OG1 THR    75      48.555  39.952  42.299  1.00  0.00           O
ATOM   1210  HG1 THR    75      48.583  40.160  43.236  1.00  0.00           H
ATOM   1211  C   THR    75      47.673  36.321  42.322  1.00  0.00           C
ATOM   1212  O   THR    75      48.304  35.444  42.917  1.00  0.00           O
ATOM   1213  N   ILE    76      46.908  35.997  41.275  1.00  0.00           N
ATOM   1214  H   ILE    76      46.352  36.765  40.927  1.00  0.00           H
ATOM   1215  CA  ILE    76      46.852  34.713  40.567  1.00  0.00           C
ATOM   1216  HA  ILE    76      47.643  34.050  40.919  1.00  0.00           H
ATOM   1217  CB  ILE    76      45.427  34.138  40.742  1.00  0.00           C
ATOM   1218  HB  ILE    76      44.846  34.919  40.252  1.00  0.00           H
ATOM   1219  CG2 ILE    76      45.286  32.768  40.076  1.00  0.00           C
ATOM   1220 HG21 ILE    76      45.125  33.064  39.040  1.00  0.00           H
ATOM   1221 HG22 ILE    76      44.394  32.241  40.415  1.00  0.00           H
ATOM   1222 HG23 ILE    76      46.131  32.094  40.219  1.00  0.00           H
ATOM   1223  CG1 ILE    76      45.049  34.025  42.225  1.00  0.00           C
ATOM   1224 HG12 ILE    76      44.389  33.163  42.314  1.00  0.00           H
ATOM   1225 HG13 ILE    76      45.941  33.910  42.840  1.00  0.00           H
ATOM   1226  CD1 ILE    76      44.171  35.187  42.716  1.00  0.00           C
ATOM   1227 HD11 ILE    76      43.414  35.292  41.938  1.00  0.00           H
ATOM   1228 HD12 ILE    76      44.738  36.088  42.952  1.00  0.00           H
ATOM   1229 HD13 ILE    76      43.790  34.853  43.680  1.00  0.00           H
ATOM   1230  C   ILE    76      47.141  34.959  39.027  1.00  0.00           C
ATOM   1231  O   ILE    76      46.610  35.880  38.417  1.00  0.00           O
ATOM   1232  N   VAL    77      48.176  34.193  38.528  1.00  0.00           N
ATOM   1233  H   VAL    77      48.588  33.464  39.093  1.00  0.00           H
ATOM   1234  CA  VAL    77      48.608  34.262  37.072  1.00  0.00           C
ATOM   1235  HA  VAL    77      47.861  34.827  36.514  1.00  0.00           H
ATOM   1236  CB  VAL    77      50.037  34.854  36.842  1.00  0.00           C
ATOM   1237  HB  VAL    77      50.780  34.061  36.751  1.00  0.00           H
ATOM   1238  CG1 VAL    77      50.132  35.789  35.619  1.00  0.00           C
ATOM   1239 HG11 VAL    77      51.155  36.159  35.584  1.00  0.00           H
ATOM   1240 HG12 VAL    77      49.984  35.229  34.694  1.00  0.00           H
ATOM   1241 HG13 VAL    77      49.357  36.536  35.792  1.00  0.00           H
ATOM   1242  CG2 VAL    77      50.451  35.808  37.994  1.00  0.00           C
ATOM   1243 HG21 VAL    77      49.683  36.574  38.094  1.00  0.00           H
ATOM   1244 HG22 VAL    77      51.398  36.312  37.805  1.00  0.00           H
ATOM   1245 HG23 VAL    77      50.403  35.308  38.961  1.00  0.00           H
ATOM   1246  C   VAL    77      48.562  32.885  36.390  1.00  0.00           C
ATOM   1247  O   VAL    77      48.546  31.805  37.069  1.00  0.00           O
ATOM   1248  N   ASP    78      48.536  32.942  35.039  1.00  0.00           N
ATOM   1249  H   ASP    78      48.391  33.868  34.661  1.00  0.00           H
ATOM   1250  CA  ASP    78      48.657  31.731  34.166  1.00  0.00           C
ATOM   1251  HA  ASP    78      49.412  31.078  34.604  1.00  0.00           H
ATOM   1252  CB  ASP    78      47.242  31.101  34.154  1.00  0.00           C
ATOM   1253  HB2 ASP    78      47.315  30.101  33.725  1.00  0.00           H
ATOM   1254  HB3 ASP    78      46.973  30.938  35.196  1.00  0.00           H
ATOM   1255  CG  ASP    78      46.148  31.847  33.403  1.00  0.00           C
ATOM   1256  OD1 ASP    78      46.340  32.237  32.245  1.00  0.00           O
ATOM   1257  OD2 ASP    78      44.982  31.848  33.942  1.00  0.00           O
ATOM   1258  C   ASP    78      49.114  32.142  32.784  1.00  0.00           C
ATOM   1259  O   ASP    78      49.215  33.387  32.517  1.00  0.00           O
ATOM   1260  N   THR    79      49.418  31.184  31.944  1.00  0.00           N
ATOM   1261  H   THR    79      49.396  30.233  32.280  1.00  0.00           H
ATOM   1262  CA  THR    79      49.796  31.295  30.507  1.00  0.00           C
ATOM   1263  HA  THR    79      49.817  32.343  30.209  1.00  0.00           H
ATOM   1264  CB  THR    79      51.162  30.607  30.315  1.00  0.00           C
ATOM   1265  HB  THR    79      51.466  30.612  29.268  1.00  0.00           H
ATOM   1266  CG2 THR    79      52.155  31.439  31.254  1.00  0.00           C
ATOM   1267 HG21 THR    79      51.912  31.351  32.313  1.00  0.00           H
ATOM   1268 HG22 THR    79      52.023  32.510  31.096  1.00  0.00           H
ATOM   1269 HG23 THR    79      53.207  31.198  31.101  1.00  0.00           H
ATOM   1270  OG1 THR    79      51.058  29.252  30.759  1.00  0.00           O
ATOM   1271  HG1 THR    79      51.901  28.801  30.680  1.00  0.00           H
ATOM   1272  C   THR    79      48.662  30.746  29.543  1.00  0.00           C
ATOM   1273  O   THR    79      48.988  30.118  28.555  1.00  0.00           O
ATOM   1274  N   GLY    80      47.375  30.883  29.995  1.00  0.00           N
ATOM   1275  H   GLY    80      47.261  31.439  30.831  1.00  0.00           H
ATOM   1276  CA  GLY    80      46.164  30.345  29.403  1.00  0.00           C
ATOM   1277  HA2 GLY    80      46.303  29.295  29.143  1.00  0.00           H
ATOM   1278  HA3 GLY    80      45.360  30.495  30.124  1.00  0.00           H
ATOM   1279  C   GLY    80      45.670  31.066  28.171  1.00  0.00           C
ATOM   1280  O   GLY    80      46.335  31.908  27.621  1.00  0.00           O
ATOM   1281  N   ILE    81      44.511  30.727  27.603  1.00  0.00           N
ATOM   1282  H   ILE    81      43.937  30.004  28.010  1.00  0.00           H
ATOM   1283  CA  ILE    81      44.019  31.353  26.330  1.00  0.00           C
ATOM   1284  HA  ILE    81      44.781  31.211  25.563  1.00  0.00           H
ATOM   1285  CB  ILE    81      42.770  30.570  25.775  1.00  0.00           C
ATOM   1286  HB  ILE    81      43.040  29.612  25.331  1.00  0.00           H
ATOM   1287  CG2 ILE    81      41.622  30.307  26.839  1.00  0.00           C
ATOM   1288 HG21 ILE    81      41.308  31.171  27.424  1.00  0.00           H
ATOM   1289 HG22 ILE    81      41.956  29.566  27.566  1.00  0.00           H
ATOM   1290 HG23 ILE    81      40.800  29.944  26.223  1.00  0.00           H
ATOM   1291  CG1 ILE    81      42.129  31.399  24.546  1.00  0.00           C
ATOM   1292 HG12 ILE    81      41.190  30.879  24.353  1.00  0.00           H
ATOM   1293 HG13 ILE    81      41.842  32.390  24.897  1.00  0.00           H
ATOM   1294  CD1 ILE    81      42.999  31.520  23.321  1.00  0.00           C
ATOM   1295 HD11 ILE    81      42.512  31.861  22.408  1.00  0.00           H
ATOM   1296 HD12 ILE    81      43.414  30.544  23.070  1.00  0.00           H
ATOM   1297 HD13 ILE    81      43.874  32.128  23.552  1.00  0.00           H
ATOM   1298  C   ILE    81      43.757  32.820  26.584  1.00  0.00           C
ATOM   1299  O   ILE    81      44.091  33.648  25.695  1.00  0.00           O
ATOM   1300  N   GLY    82      43.311  33.300  27.726  1.00  0.00           N
ATOM   1301  H   GLY    82      43.291  32.736  28.563  1.00  0.00           H
ATOM   1302  CA  GLY    82      42.817  34.668  27.997  1.00  0.00           C
ATOM   1303  HA2 GLY    82      42.974  34.847  29.060  1.00  0.00           H
ATOM   1304  HA3 GLY    82      43.417  35.427  27.496  1.00  0.00           H
ATOM   1305  C   GLY    82      41.352  34.806  27.519  1.00  0.00           C
ATOM   1306  O   GLY    82      40.618  33.875  27.217  1.00  0.00           O
ATOM   1307  N   MET    83      41.016  36.063  27.395  1.00  0.00           N
ATOM   1308  H   MET    83      41.744  36.746  27.542  1.00  0.00           H
ATOM   1309  CA  MET    83      39.646  36.551  27.194  1.00  0.00           C
ATOM   1310  HA  MET    83      39.077  35.691  26.840  1.00  0.00           H
ATOM   1311  CB  MET    83      38.962  36.976  28.521  1.00  0.00           C
ATOM   1312  HB2 MET    83      39.128  38.037  28.708  1.00  0.00           H
ATOM   1313  HB3 MET    83      37.911  36.801  28.290  1.00  0.00           H
ATOM   1314  CG  MET    83      39.392  36.166  29.696  1.00  0.00           C
ATOM   1315  HG2 MET    83      39.004  35.196  29.384  1.00  0.00           H
ATOM   1316  HG3 MET    83      40.473  36.036  29.711  1.00  0.00           H
ATOM   1317  SD  MET    83      38.725  36.566  31.301  1.00  0.00           S
ATOM   1318  CE  MET    83      36.964  36.276  30.989  1.00  0.00           C
ATOM   1319  HE1 MET    83      36.675  35.235  31.132  1.00  0.00           H
ATOM   1320  HE2 MET    83      36.355  36.823  31.708  1.00  0.00           H
ATOM   1321  HE3 MET    83      36.550  36.589  30.031  1.00  0.00           H
ATOM   1322  C   MET    83      39.575  37.640  26.091  1.00  0.00           C
ATOM   1323  O   MET    83      40.504  38.409  25.913  1.00  0.00           O
ATOM   1324  N   THR    84      38.406  37.852  25.571  1.00  0.00           N
ATOM   1325  H   THR    84      37.611  37.261  25.764  1.00  0.00           H
ATOM   1326  CA  THR    84      38.083  39.053  24.681  1.00  0.00           C
ATOM   1327  HA  THR    84      39.022  39.539  24.414  1.00  0.00           H
ATOM   1328  CB  THR    84      37.323  38.670  23.407  1.00  0.00           C
ATOM   1329  HB  THR    84      37.087  39.525  22.773  1.00  0.00           H
ATOM   1330  CG2 THR    84      38.142  37.810  22.453  1.00  0.00           C
ATOM   1331 HG21 THR    84      37.656  37.714  21.483  1.00  0.00           H
ATOM   1332 HG22 THR    84      38.387  36.826  22.853  1.00  0.00           H
ATOM   1333 HG23 THR    84      39.131  38.239  22.296  1.00  0.00           H
ATOM   1334  OG1 THR    84      36.038  38.057  23.672  1.00  0.00           O
ATOM   1335  HG1 THR    84      36.136  37.228  24.148  1.00  0.00           H
ATOM   1336  C   THR    84      37.227  40.125  25.432  1.00  0.00           C
ATOM   1337  O   THR    84      36.581  39.845  26.440  1.00  0.00           O
ATOM   1338  N   LYS    85      37.183  41.386  24.893  1.00  0.00           N
ATOM   1339  H   LYS    85      37.867  41.455  24.154  1.00  0.00           H
ATOM   1340  CA  LYS    85      36.397  42.442  25.498  1.00  0.00           C
ATOM   1341  HA  LYS    85      36.642  42.563  26.553  1.00  0.00           H
ATOM   1342  CB  LYS    85      36.585  43.716  24.754  1.00  0.00           C
ATOM   1343  HB2 LYS    85      37.588  43.841  24.348  1.00  0.00           H
ATOM   1344  HB3 LYS    85      36.086  43.648  23.786  1.00  0.00           H
ATOM   1345  CG  LYS    85      36.146  44.894  25.704  1.00  0.00           C
ATOM   1346  HG2 LYS    85      35.132  44.723  26.063  1.00  0.00           H
ATOM   1347  HG3 LYS    85      36.731  44.852  26.623  1.00  0.00           H
ATOM   1348  CD  LYS    85      36.287  46.212  25.039  1.00  0.00           C
ATOM   1349  HD2 LYS    85      36.106  46.923  25.845  1.00  0.00           H
ATOM   1350  HD3 LYS    85      37.325  46.429  24.788  1.00  0.00           H
ATOM   1351  CE  LYS    85      35.348  46.585  23.939  1.00  0.00           C
ATOM   1352  HE2 LYS    85      35.231  45.734  23.267  1.00  0.00           H
ATOM   1353  HE3 LYS    85      34.394  46.824  24.409  1.00  0.00           H
ATOM   1354  NZ  LYS    85      35.747  47.775  23.180  1.00  0.00           N
ATOM   1355  HZ1 LYS    85      35.859  48.565  23.799  1.00  0.00           H
ATOM   1356  HZ2 LYS    85      35.032  47.937  22.486  1.00  0.00           H
ATOM   1357  HZ3 LYS    85      36.656  47.629  22.762  1.00  0.00           H
ATOM   1358  C   LYS    85      34.911  41.985  25.695  1.00  0.00           C
ATOM   1359  O   LYS    85      34.316  42.258  26.731  1.00  0.00           O
ATOM   1360  N   ALA    86      34.377  41.172  24.765  1.00  0.00           N
ATOM   1361  H   ALA    86      34.795  41.130  23.846  1.00  0.00           H
ATOM   1362  CA  ALA    86      32.977  40.859  24.757  1.00  0.00           C
ATOM   1363  HA  ALA    86      32.348  41.689  25.078  1.00  0.00           H
ATOM   1364  CB  ALA    86      32.534  40.462  23.372  1.00  0.00           C
ATOM   1365  HB1 ALA    86      32.888  41.284  22.750  1.00  0.00           H
ATOM   1366  HB2 ALA    86      31.445  40.408  23.372  1.00  0.00           H
ATOM   1367  HB3 ALA    86      32.974  39.507  23.085  1.00  0.00           H
ATOM   1368  C   ALA    86      32.675  39.716  25.761  1.00  0.00           C
ATOM   1369  O   ALA    86      31.548  39.636  26.247  1.00  0.00           O
ATOM   1370  N   ASP    87      33.623  38.880  26.208  1.00  0.00           N
ATOM   1371  H   ASP    87      34.592  39.010  25.954  1.00  0.00           H
ATOM   1372  CA  ASP    87      33.446  38.024  27.348  1.00  0.00           C
ATOM   1373  HA  ASP    87      32.538  37.441  27.196  1.00  0.00           H
ATOM   1374  CB  ASP    87      34.612  37.158  27.515  1.00  0.00           C
ATOM   1375  HB2 ASP    87      35.469  37.712  27.900  1.00  0.00           H
ATOM   1376  HB3 ASP    87      34.433  36.523  28.382  1.00  0.00           H
ATOM   1377  CG  ASP    87      34.971  36.293  26.291  1.00  0.00           C
ATOM   1378  OD1 ASP    87      34.059  35.711  25.619  1.00  0.00           O
ATOM   1379  OD2 ASP    87      36.188  36.085  26.013  1.00  0.00           O
ATOM   1380  C   ASP    87      33.309  38.898  28.621  1.00  0.00           C
ATOM   1381  O   ASP    87      32.342  38.746  29.342  1.00  0.00           O
ATOM   1382  N   LEU    88      34.318  39.779  28.848  1.00  0.00           N
ATOM   1383  H   LEU    88      34.973  39.900  28.089  1.00  0.00           H
ATOM   1384  CA  LEU    88      34.346  40.605  30.022  1.00  0.00           C
ATOM   1385  HA  LEU    88      34.570  40.030  30.921  1.00  0.00           H
ATOM   1386  CB  LEU    88      35.478  41.639  29.936  1.00  0.00           C
ATOM   1387  HB2 LEU    88      35.436  42.238  29.026  1.00  0.00           H
ATOM   1388  HB3 LEU    88      35.428  42.207  30.864  1.00  0.00           H
ATOM   1389  CG  LEU    88      36.862  40.893  30.001  1.00  0.00           C
ATOM   1390  HG  LEU    88      37.099  40.273  29.137  1.00  0.00           H
ATOM   1391  CD1 LEU    88      38.129  41.834  30.011  1.00  0.00           C
ATOM   1392 HD11 LEU    88      39.101  41.419  30.274  1.00  0.00           H
ATOM   1393 HD12 LEU    88      38.008  42.668  30.702  1.00  0.00           H
ATOM   1394 HD13 LEU    88      38.236  42.327  29.044  1.00  0.00           H
ATOM   1395  CD2 LEU    88      37.046  40.012  31.252  1.00  0.00           C
ATOM   1396 HD21 LEU    88      36.408  39.128  31.227  1.00  0.00           H
ATOM   1397 HD22 LEU    88      38.040  39.567  31.282  1.00  0.00           H
ATOM   1398 HD23 LEU    88      36.885  40.560  32.181  1.00  0.00           H
ATOM   1399  C   LEU    88      33.088  41.420  30.189  1.00  0.00           C
ATOM   1400  O   LEU    88      32.579  41.559  31.307  1.00  0.00           O
ATOM   1401  N   ILE    89      32.695  42.018  29.062  1.00  0.00           N
ATOM   1402  H   ILE    89      33.155  41.864  28.176  1.00  0.00           H
ATOM   1403  CA  ILE    89      31.436  42.758  29.046  1.00  0.00           C
ATOM   1404  HA  ILE    89      31.419  43.561  29.784  1.00  0.00           H
ATOM   1405  CB  ILE    89      31.147  43.354  27.657  1.00  0.00           C
ATOM   1406  HB  ILE    89      31.408  42.508  27.020  1.00  0.00           H
ATOM   1407  CG2 ILE    89      29.705  43.791  27.443  1.00  0.00           C
ATOM   1408 HG21 ILE    89      29.593  44.445  26.579  1.00  0.00           H
ATOM   1409 HG22 ILE    89      29.360  44.412  28.268  1.00  0.00           H
ATOM   1410 HG23 ILE    89      29.064  42.918  27.323  1.00  0.00           H
ATOM   1411  CG1 ILE    89      32.043  44.582  27.285  1.00  0.00           C
ATOM   1412 HG12 ILE    89      31.549  45.441  27.742  1.00  0.00           H
ATOM   1413 HG13 ILE    89      32.967  44.560  27.863  1.00  0.00           H
ATOM   1414  CD1 ILE    89      32.272  44.776  25.783  1.00  0.00           C
ATOM   1415 HD11 ILE    89      32.841  45.676  25.551  1.00  0.00           H
ATOM   1416 HD12 ILE    89      31.313  44.876  25.275  1.00  0.00           H
ATOM   1417 HD13 ILE    89      32.793  43.882  25.439  1.00  0.00           H
ATOM   1418  C   ILE    89      30.240  41.781  29.377  1.00  0.00           C
ATOM   1419  O   ILE    89      29.418  42.123  30.281  1.00  0.00           O
ATOM   1420  N   ASN    90      29.969  40.670  28.623  1.00  0.00           N
ATOM   1421  H   ASN    90      30.700  40.337  28.009  1.00  0.00           H
ATOM   1422  CA  ASN    90      28.699  39.888  28.825  1.00  0.00           C
ATOM   1423  HA  ASN    90      27.836  40.536  28.983  1.00  0.00           H
ATOM   1424  CB  ASN    90      28.227  39.089  27.510  1.00  0.00           C
ATOM   1425  HB2 ASN    90      28.941  38.354  27.139  1.00  0.00           H
ATOM   1426  HB3 ASN    90      27.319  38.533  27.744  1.00  0.00           H
ATOM   1427  CG  ASN    90      27.872  40.032  26.410  1.00  0.00           C
ATOM   1428  OD1 ASN    90      26.802  40.593  26.436  1.00  0.00           O
ATOM   1429  ND2 ASN    90      28.800  40.200  25.472  1.00  0.00           N
ATOM   1430 HD21 ASN    90      29.645  39.653  25.554  1.00  0.00           H
ATOM   1431 HD22 ASN    90      28.726  40.945  24.795  1.00  0.00           H
ATOM   1432  C   ASN    90      28.763  38.964  30.048  1.00  0.00           C
ATOM   1433  O   ASN    90      28.704  37.760  29.807  1.00  0.00           O
ATOM   1434  N   ASN    91      28.952  39.525  31.229  1.00  0.00           N
ATOM   1435  H   ASN    91      29.001  40.534  31.209  1.00  0.00           H
ATOM   1436  CA  ASN    91      28.931  38.784  32.540  1.00  0.00           C
ATOM   1437  HA  ASN    91      29.299  39.442  33.326  1.00  0.00           H
ATOM   1438  CB  ASN    91      27.491  38.313  32.974  1.00  0.00           C
ATOM   1439  HB2 ASN    91      27.178  37.471  32.357  1.00  0.00           H
ATOM   1440  HB3 ASN    91      27.551  37.843  33.955  1.00  0.00           H
ATOM   1441  CG  ASN    91      26.446  39.375  32.831  1.00  0.00           C
ATOM   1442  OD1 ASN    91      26.248  40.224  33.659  1.00  0.00           O
ATOM   1443  ND2 ASN    91      25.583  39.354  31.839  1.00  0.00           N
ATOM   1444 HD21 ASN    91      25.764  38.766  31.038  1.00  0.00           H
ATOM   1445 HD22 ASN    91      24.955  40.143  31.784  1.00  0.00           H
ATOM   1446  C   ASN    91      29.839  37.558  32.520  1.00  0.00           C
ATOM   1447  O   ASN    91      29.400  36.429  32.774  1.00  0.00           O
ATOM   1448  N   LEU    92      31.154  37.678  32.233  1.00  0.00           N
ATOM   1449  H   LEU    92      31.455  38.584  31.904  1.00  0.00           H
ATOM   1450  CA  LEU    92      32.181  36.667  32.057  1.00  0.00           C
ATOM   1451  HA  LEU    92      33.001  37.217  31.596  1.00  0.00           H
ATOM   1452  CB  LEU    92      32.676  36.159  33.408  1.00  0.00           C
ATOM   1453  HB2 LEU    92      31.842  35.633  33.873  1.00  0.00           H
ATOM   1454  HB3 LEU    92      33.440  35.403  33.231  1.00  0.00           H
ATOM   1455  CG  LEU    92      33.132  37.240  34.391  1.00  0.00           C
ATOM   1456  HG  LEU    92      32.240  37.782  34.707  1.00  0.00           H
ATOM   1457  CD1 LEU    92      33.869  36.784  35.648  1.00  0.00           C
ATOM   1458 HD11 LEU    92      33.180  36.354  36.375  1.00  0.00           H
ATOM   1459 HD12 LEU    92      34.206  37.718  36.099  1.00  0.00           H
ATOM   1460 HD13 LEU    92      34.756  36.209  35.384  1.00  0.00           H
ATOM   1461  CD2 LEU    92      34.020  38.255  33.632  1.00  0.00           C
ATOM   1462 HD21 LEU    92      34.909  37.896  33.113  1.00  0.00           H
ATOM   1463 HD22 LEU    92      33.525  38.840  32.856  1.00  0.00           H
ATOM   1464 HD23 LEU    92      34.426  38.851  34.449  1.00  0.00           H
ATOM   1465  C   LEU    92      31.920  35.620  31.056  1.00  0.00           C
ATOM   1466  O   LEU    92      32.359  34.481  31.175  1.00  0.00           O
ATOM   1467  N   GLY    93      31.065  35.968  30.071  1.00  0.00           N
ATOM   1468  H   GLY    93      30.656  36.891  30.114  1.00  0.00           H
ATOM   1469  CA  GLY    93      30.501  35.046  29.067  1.00  0.00           C
ATOM   1470  HA2 GLY    93      30.268  35.614  28.166  1.00  0.00           H
ATOM   1471  HA3 GLY    93      31.337  34.467  28.675  1.00  0.00           H
ATOM   1472  C   GLY    93      29.300  34.221  29.501  1.00  0.00           C
ATOM   1473  O   GLY    93      28.812  33.387  28.753  1.00  0.00           O
ATOM   1474  N   THR    94      28.850  34.443  30.790  1.00  0.00           N
ATOM   1475  H   THR    94      29.231  35.163  31.386  1.00  0.00           H
ATOM   1476  CA  THR    94      28.047  33.392  31.426  1.00  0.00           C
ATOM   1477  HA  THR    94      28.243  32.460  30.896  1.00  0.00           H
ATOM   1478  CB  THR    94      28.439  33.266  32.946  1.00  0.00           C
ATOM   1479  HB  THR    94      28.044  32.372  33.430  1.00  0.00           H
ATOM   1480  CG2 THR    94      29.881  33.199  33.308  1.00  0.00           C
ATOM   1481 HG21 THR    94      30.526  33.877  32.750  1.00  0.00           H
ATOM   1482 HG22 THR    94      30.229  32.178  33.154  1.00  0.00           H
ATOM   1483 HG23 THR    94      30.049  33.421  34.361  1.00  0.00           H
ATOM   1484  OG1 THR    94      27.934  34.408  33.667  1.00  0.00           O
ATOM   1485  HG1 THR    94      28.574  35.053  33.356  1.00  0.00           H
ATOM   1486  C   THR    94      26.554  33.567  31.157  1.00  0.00           C
ATOM   1487  O   THR    94      26.037  34.688  30.975  1.00  0.00           O
ATOM   1488  N   ILE    95      25.776  32.458  31.187  1.00  0.00           N
ATOM   1489  H   ILE    95      26.200  31.580  31.449  1.00  0.00           H
ATOM   1490  CA  ILE    95      24.269  32.437  30.934  1.00  0.00           C
ATOM   1491  HA  ILE    95      23.991  33.491  30.936  1.00  0.00           H
ATOM   1492  CB  ILE    95      24.043  31.816  29.514  1.00  0.00           C
ATOM   1493  HB  ILE    95      22.970  31.946  29.370  1.00  0.00           H
ATOM   1494  CG2 ILE    95      24.788  32.703  28.444  1.00  0.00           C
ATOM   1495 HG21 ILE    95      24.599  32.535  27.385  1.00  0.00           H
ATOM   1496 HG22 ILE    95      25.860  32.611  28.624  1.00  0.00           H
ATOM   1497 HG23 ILE    95      24.668  33.769  28.642  1.00  0.00           H
ATOM   1498  CG1 ILE    95      24.370  30.313  29.271  1.00  0.00           C
ATOM   1499 HG12 ILE    95      25.370  30.060  29.623  1.00  0.00           H
ATOM   1500 HG13 ILE    95      23.674  29.828  29.955  1.00  0.00           H
ATOM   1501  CD1 ILE    95      24.073  29.758  27.854  1.00  0.00           C
ATOM   1502 HD11 ILE    95      23.012  29.684  27.615  1.00  0.00           H
ATOM   1503 HD12 ILE    95      24.554  28.789  27.723  1.00  0.00           H
ATOM   1504 HD13 ILE    95      24.498  30.408  27.088  1.00  0.00           H
ATOM   1505  C   ILE    95      23.482  31.714  32.022  1.00  0.00           C
ATOM   1506  O   ILE    95      22.337  31.229  31.779  1.00  0.00           O
ATOM   1507  N   ALA    96      24.218  31.454  33.131  1.00  0.00           N
ATOM   1508  H   ALA    96      25.013  32.072  33.210  1.00  0.00           H
ATOM   1509  CA  ALA    96      23.796  30.675  34.307  1.00  0.00           C
ATOM   1510  HA  ALA    96      23.438  29.748  33.856  1.00  0.00           H
ATOM   1511  CB  ALA    96      25.031  30.391  35.241  1.00  0.00           C
ATOM   1512  HB1 ALA    96      25.408  31.353  35.587  1.00  0.00           H
ATOM   1513  HB2 ALA    96      25.756  29.882  34.607  1.00  0.00           H
ATOM   1514  HB3 ALA    96      24.902  29.595  35.974  1.00  0.00           H
ATOM   1515  C   ALA    96      22.559  31.288  35.100  1.00  0.00           C
ATOM   1516  O   ALA    96      22.590  31.161  36.333  1.00  0.00           O
ATOM   1517  N   LYS    97      21.553  31.873  34.414  1.00  0.00           N
ATOM   1518  H   LYS    97      21.490  31.712  33.420  1.00  0.00           H
ATOM   1519  CA  LYS    97      20.351  32.476  35.036  1.00  0.00           C
ATOM   1520  HA  LYS    97      20.638  33.268  35.728  1.00  0.00           H
ATOM   1521  CB  LYS    97      19.451  32.893  33.924  1.00  0.00           C
ATOM   1522  HB2 LYS    97      19.416  32.179  33.102  1.00  0.00           H
ATOM   1523  HB3 LYS    97      18.385  32.846  34.142  1.00  0.00           H
ATOM   1524  CG  LYS    97      19.920  34.256  33.305  1.00  0.00           C
ATOM   1525  HG2 LYS    97      19.924  35.049  34.054  1.00  0.00           H
ATOM   1526  HG3 LYS    97      20.913  34.211  32.857  1.00  0.00           H
ATOM   1527  CD  LYS    97      18.945  34.687  32.130  1.00  0.00           C
ATOM   1528  HD2 LYS    97      18.928  34.046  31.248  1.00  0.00           H
ATOM   1529  HD3 LYS    97      17.961  34.683  32.599  1.00  0.00           H
ATOM   1530  CE  LYS    97      19.283  36.217  31.740  1.00  0.00           C
ATOM   1531  HE2 LYS    97      18.443  36.748  31.293  1.00  0.00           H
ATOM   1532  HE3 LYS    97      19.490  36.836  32.614  1.00  0.00           H
ATOM   1533  NZ  LYS    97      20.595  36.323  31.085  1.00  0.00           N
ATOM   1534  HZ1 LYS    97      21.374  36.213  31.717  1.00  0.00           H
ATOM   1535  HZ2 LYS    97      20.605  37.300  30.826  1.00  0.00           H
ATOM   1536  HZ3 LYS    97      20.605  35.727  30.269  1.00  0.00           H
ATOM   1537  C   LYS    97      19.698  31.383  35.951  1.00  0.00           C
ATOM   1538  O   LYS    97      19.820  31.534  37.111  1.00  0.00           O
ATOM   1539  N   SER    98      19.178  30.342  35.397  1.00  0.00           N
ATOM   1540  H   SER    98      19.094  30.276  34.393  1.00  0.00           H
ATOM   1541  CA  SER    98      18.287  29.454  36.152  1.00  0.00           C
ATOM   1542  HA  SER    98      17.618  30.013  36.807  1.00  0.00           H
ATOM   1543  CB  SER    98      17.377  28.571  35.216  1.00  0.00           C
ATOM   1544  HB2 SER    98      17.046  27.936  36.038  1.00  0.00           H
ATOM   1545  HB3 SER    98      16.669  29.112  34.588  1.00  0.00           H
ATOM   1546  OG  SER    98      18.167  27.746  34.334  1.00  0.00           O
ATOM   1547  HG  SER    98      18.542  28.311  33.654  1.00  0.00           H
ATOM   1548  C   SER    98      19.068  28.512  37.074  1.00  0.00           C
ATOM   1549  O   SER    98      18.608  28.200  38.134  1.00  0.00           O
ATOM   1550  N   GLY    99      20.316  28.114  36.761  1.00  0.00           N
ATOM   1551  H   GLY    99      20.628  28.336  35.827  1.00  0.00           H
ATOM   1552  CA  GLY    99      21.261  27.418  37.586  1.00  0.00           C
ATOM   1553  HA2 GLY    99      20.872  26.457  37.922  1.00  0.00           H
ATOM   1554  HA3 GLY    99      22.210  27.291  37.066  1.00  0.00           H
ATOM   1555  C   GLY    99      21.553  28.215  38.883  1.00  0.00           C
ATOM   1556  O   GLY    99      21.629  27.687  40.031  1.00  0.00           O
ATOM   1557  N   THR   100      21.703  29.548  38.750  1.00  0.00           N
ATOM   1558  H   THR   100      21.716  29.898  37.802  1.00  0.00           H
ATOM   1559  CA  THR   100      21.972  30.393  39.837  1.00  0.00           C
ATOM   1560  HA  THR   100      22.821  30.017  40.409  1.00  0.00           H
ATOM   1561  CB  THR   100      22.336  31.828  39.470  1.00  0.00           C
ATOM   1562  HB  THR   100      21.573  32.136  38.756  1.00  0.00           H
ATOM   1563  CG2 THR   100      22.267  32.831  40.575  1.00  0.00           C
ATOM   1564 HG21 THR   100      22.844  32.504  41.441  1.00  0.00           H
ATOM   1565 HG22 THR   100      21.239  33.050  40.861  1.00  0.00           H
ATOM   1566 HG23 THR   100      22.732  33.738  40.190  1.00  0.00           H
ATOM   1567  OG1 THR   100      23.558  31.812  38.912  1.00  0.00           O
ATOM   1568  HG1 THR   100      23.305  31.654  38.000  1.00  0.00           H
ATOM   1569  C   THR   100      20.688  30.477  40.658  1.00  0.00           C
ATOM   1570  O   THR   100      20.814  30.487  41.860  1.00  0.00           O
ATOM   1571  N   LYS   101      19.497  30.545  40.055  1.00  0.00           N
ATOM   1572  H   LYS   101      19.474  30.765  39.069  1.00  0.00           H
ATOM   1573  CA  LYS   101      18.248  30.460  40.819  1.00  0.00           C
ATOM   1574  HA  LYS   101      18.154  31.180  41.632  1.00  0.00           H
ATOM   1575  CB  LYS   101      16.947  30.536  40.000  1.00  0.00           C
ATOM   1576  HB2 LYS   101      16.971  29.717  39.281  1.00  0.00           H
ATOM   1577  HB3 LYS   101      16.075  30.373  40.633  1.00  0.00           H
ATOM   1578  CG  LYS   101      16.859  31.871  39.400  1.00  0.00           C
ATOM   1579  HG2 LYS   101      16.967  32.689  40.112  1.00  0.00           H
ATOM   1580  HG3 LYS   101      17.571  31.876  38.575  1.00  0.00           H
ATOM   1581  CD  LYS   101      15.474  31.956  38.734  1.00  0.00           C
ATOM   1582  HD2 LYS   101      15.605  32.744  37.992  1.00  0.00           H
ATOM   1583  HD3 LYS   101      15.333  31.002  38.226  1.00  0.00           H
ATOM   1584  CE  LYS   101      14.313  32.166  39.725  1.00  0.00           C
ATOM   1585  HE2 LYS   101      13.381  31.950  39.203  1.00  0.00           H
ATOM   1586  HE3 LYS   101      14.657  31.458  40.479  1.00  0.00           H
ATOM   1587  NZ  LYS   101      14.176  33.505  40.333  1.00  0.00           N
ATOM   1588  HZ1 LYS   101      13.435  33.596  41.014  1.00  0.00           H
ATOM   1589  HZ2 LYS   101      14.096  34.167  39.575  1.00  0.00           H
ATOM   1590  HZ3 LYS   101      14.957  33.897  40.838  1.00  0.00           H
ATOM   1591  C   LYS   101      18.306  29.192  41.692  1.00  0.00           C
ATOM   1592  O   LYS   101      18.132  29.281  42.887  1.00  0.00           O
ATOM   1593  N   ALA   102      18.663  27.982  41.161  1.00  0.00           N
ATOM   1594  H   ALA   102      18.947  27.936  40.192  1.00  0.00           H
ATOM   1595  CA  ALA   102      18.759  26.788  41.980  1.00  0.00           C
ATOM   1596  HA  ALA   102      17.815  26.605  42.495  1.00  0.00           H
ATOM   1597  CB  ALA   102      18.813  25.565  41.102  1.00  0.00           C
ATOM   1598  HB1 ALA   102      18.183  25.662  40.217  1.00  0.00           H
ATOM   1599  HB2 ALA   102      18.534  24.684  41.679  1.00  0.00           H
ATOM   1600  HB3 ALA   102      19.819  25.427  40.708  1.00  0.00           H
ATOM   1601  C   ALA   102      19.949  26.730  42.979  1.00  0.00           C
ATOM   1602  O   ALA   102      19.864  25.995  43.952  1.00  0.00           O
ATOM   1603  N   PHE   103      21.070  27.468  42.773  1.00  0.00           N
ATOM   1604  H   PHE   103      21.191  28.009  41.928  1.00  0.00           H
ATOM   1605  CA  PHE   103      22.074  27.642  43.773  1.00  0.00           C
ATOM   1606  HA  PHE   103      22.369  26.701  44.237  1.00  0.00           H
ATOM   1607  CB  PHE   103      23.342  28.326  43.142  1.00  0.00           C
ATOM   1608  HB2 PHE   103      23.879  27.648  42.477  1.00  0.00           H
ATOM   1609  HB3 PHE   103      23.206  29.139  42.430  1.00  0.00           H
ATOM   1610  CG  PHE   103      24.419  28.702  44.125  1.00  0.00           C
ATOM   1611  CD1 PHE   103      24.684  27.845  45.220  1.00  0.00           C
ATOM   1612  HD1 PHE   103      24.026  27.039  45.508  1.00  0.00           H
ATOM   1613  CE1 PHE   103      25.746  28.206  46.122  1.00  0.00           C
ATOM   1614  HE1 PHE   103      25.798  27.716  47.083  1.00  0.00           H
ATOM   1615  CZ  PHE   103      26.685  29.229  45.762  1.00  0.00           C
ATOM   1616  HZ  PHE   103      27.422  29.568  46.476  1.00  0.00           H
ATOM   1617  CE2 PHE   103      26.464  29.886  44.555  1.00  0.00           C
ATOM   1618  HE2 PHE   103      27.229  30.607  44.307  1.00  0.00           H
ATOM   1619  CD2 PHE   103      25.345  29.681  43.823  1.00  0.00           C
ATOM   1620  HD2 PHE   103      25.244  30.100  42.832  1.00  0.00           H
ATOM   1621  C   PHE   103      21.542  28.281  45.036  1.00  0.00           C
ATOM   1622  O   PHE   103      21.496  27.812  46.179  1.00  0.00           O
ATOM   1623  N   MET   104      20.959  29.485  44.895  1.00  0.00           N
ATOM   1624  H   MET   104      20.825  29.776  43.937  1.00  0.00           H
ATOM   1625  CA  MET   104      20.318  30.211  45.958  1.00  0.00           C
ATOM   1626  HA  MET   104      21.023  30.479  46.746  1.00  0.00           H
ATOM   1627  CB  MET   104      19.846  31.573  45.514  1.00  0.00           C
ATOM   1628  HB2 MET   104      19.023  31.481  44.805  1.00  0.00           H
ATOM   1629  HB3 MET   104      19.560  32.117  46.414  1.00  0.00           H
ATOM   1630  CG  MET   104      20.965  32.299  44.765  1.00  0.00           C
ATOM   1631  HG2 MET   104      21.893  32.086  45.296  1.00  0.00           H
ATOM   1632  HG3 MET   104      20.965  31.721  43.841  1.00  0.00           H
ATOM   1633  SD  MET   104      20.787  34.078  44.459  1.00  0.00           S
ATOM   1634  CE  MET   104      19.382  34.122  43.339  1.00  0.00           C
ATOM   1635  HE1 MET   104      19.681  34.382  42.324  1.00  0.00           H
ATOM   1636  HE2 MET   104      19.000  33.103  43.397  1.00  0.00           H
ATOM   1637  HE3 MET   104      18.705  34.895  43.702  1.00  0.00           H
ATOM   1638  C   MET   104      19.171  29.489  46.600  1.00  0.00           C
ATOM   1639  O   MET   104      18.952  29.601  47.825  1.00  0.00           O
ATOM   1640  N   GLU   105      18.481  28.567  45.815  1.00  0.00           N
ATOM   1641  H   GLU   105      18.682  28.655  44.829  1.00  0.00           H
ATOM   1642  CA  GLU   105      17.392  27.659  46.342  1.00  0.00           C
ATOM   1643  HA  GLU   105      16.746  28.180  47.049  1.00  0.00           H
ATOM   1644  CB  GLU   105      16.540  27.175  45.227  1.00  0.00           C
ATOM   1645  HB2 GLU   105      17.102  27.025  44.306  1.00  0.00           H
ATOM   1646  HB3 GLU   105      16.107  26.251  45.609  1.00  0.00           H
ATOM   1647  CG  GLU   105      15.476  28.148  44.812  1.00  0.00           C
ATOM   1648  HG2 GLU   105      15.993  28.992  44.357  1.00  0.00           H
ATOM   1649  HG3 GLU   105      14.857  27.652  44.063  1.00  0.00           H
ATOM   1650  CD  GLU   105      14.557  28.647  45.979  1.00  0.00           C
ATOM   1651  OE1 GLU   105      14.597  29.869  46.195  1.00  0.00           O
ATOM   1652  OE2 GLU   105      13.900  27.910  46.719  1.00  0.00           O
ATOM   1653  C   GLU   105      17.983  26.477  47.156  1.00  0.00           C
ATOM   1654  O   GLU   105      17.558  26.229  48.269  1.00  0.00           O
ATOM   1655  N   ALA   106      19.129  25.920  46.791  1.00  0.00           N
ATOM   1656  H   ALA   106      19.576  26.105  45.905  1.00  0.00           H
ATOM   1657  CA  ALA   106      19.813  24.931  47.664  1.00  0.00           C
ATOM   1658  HA  ALA   106      19.123  24.160  48.007  1.00  0.00           H
ATOM   1659  CB  ALA   106      20.960  24.202  46.883  1.00  0.00           C
ATOM   1660  HB1 ALA   106      21.899  24.754  46.919  1.00  0.00           H
ATOM   1661  HB2 ALA   106      20.572  24.044  45.878  1.00  0.00           H
ATOM   1662  HB3 ALA   106      21.213  23.253  47.354  1.00  0.00           H
ATOM   1663  C   ALA   106      20.454  25.695  48.921  1.00  0.00           C
ATOM   1664  O   ALA   106      20.282  25.262  50.091  1.00  0.00           O
ATOM   1665  N   LEU   107      21.075  26.863  48.766  1.00  0.00           N
ATOM   1666  H   LEU   107      21.177  27.360  47.893  1.00  0.00           H
ATOM   1667  CA  LEU   107      21.508  27.729  49.874  1.00  0.00           C
ATOM   1668  HA  LEU   107      22.259  27.254  50.505  1.00  0.00           H
ATOM   1669  CB  LEU   107      22.079  29.097  49.416  1.00  0.00           C
ATOM   1670  HB2 LEU   107      21.419  29.481  48.639  1.00  0.00           H
ATOM   1671  HB3 LEU   107      22.126  29.868  50.184  1.00  0.00           H
ATOM   1672  CG  LEU   107      23.568  28.973  48.890  1.00  0.00           C
ATOM   1673  HG  LEU   107      23.650  28.251  48.076  1.00  0.00           H
ATOM   1674  CD1 LEU   107      23.977  30.294  48.298  1.00  0.00           C
ATOM   1675 HD11 LEU   107      23.935  31.045  49.086  1.00  0.00           H
ATOM   1676 HD12 LEU   107      23.289  30.595  47.509  1.00  0.00           H
ATOM   1677 HD13 LEU   107      24.917  30.240  47.749  1.00  0.00           H
ATOM   1678  CD2 LEU   107      24.540  28.578  49.986  1.00  0.00           C
ATOM   1679 HD21 LEU   107      25.551  28.603  49.582  1.00  0.00           H
ATOM   1680 HD22 LEU   107      24.488  29.277  50.821  1.00  0.00           H
ATOM   1681 HD23 LEU   107      24.285  27.654  50.505  1.00  0.00           H
ATOM   1682  C   LEU   107      20.444  28.096  50.935  1.00  0.00           C
ATOM   1683  O   LEU   107      20.795  28.239  52.113  1.00  0.00           O
ATOM   1684  N   GLN   108      19.191  28.305  50.429  1.00  0.00           N
ATOM   1685  H   GLN   108      19.073  28.362  49.426  1.00  0.00           H
ATOM   1686  CA  GLN   108      18.063  28.528  51.341  1.00  0.00           C
ATOM   1687  HA  GLN   108      18.465  29.078  52.191  1.00  0.00           H
ATOM   1688  CB  GLN   108      16.942  29.297  50.596  1.00  0.00           C
ATOM   1689  HB2 GLN   108      17.298  30.185  50.073  1.00  0.00           H
ATOM   1690  HB3 GLN   108      16.488  28.563  49.930  1.00  0.00           H
ATOM   1691  CG  GLN   108      15.824  29.866  51.474  1.00  0.00           C
ATOM   1692  HG2 GLN   108      15.032  30.374  50.925  1.00  0.00           H
ATOM   1693  HG3 GLN   108      15.532  29.001  52.070  1.00  0.00           H
ATOM   1694  CD  GLN   108      16.237  30.809  52.578  1.00  0.00           C
ATOM   1695  OE1 GLN   108      17.303  31.365  52.652  1.00  0.00           O
ATOM   1696  NE2 GLN   108      15.466  30.868  53.640  1.00  0.00           N
ATOM   1697 HE21 GLN   108      15.722  31.557  54.332  1.00  0.00           H
ATOM   1698 HE22 GLN   108      14.588  30.369  53.614  1.00  0.00           H
ATOM   1699  C   GLN   108      17.604  27.228  52.015  1.00  0.00           C
ATOM   1700  O   GLN   108      17.423  27.127  53.183  1.00  0.00           O
ATOM   1701  N   ALA   109      17.574  26.212  51.189  1.00  0.00           N
ATOM   1702  H   ALA   109      17.549  26.435  50.204  1.00  0.00           H
ATOM   1703  CA  ALA   109      17.232  24.858  51.683  1.00  0.00           C
ATOM   1704  HA  ALA   109      16.229  24.948  52.097  1.00  0.00           H
ATOM   1705  CB  ALA   109      17.192  23.843  50.483  1.00  0.00           C
ATOM   1706  HB1 ALA   109      16.799  22.886  50.828  1.00  0.00           H
ATOM   1707  HB2 ALA   109      18.201  23.575  50.166  1.00  0.00           H
ATOM   1708  HB3 ALA   109      16.560  24.198  49.669  1.00  0.00           H
ATOM   1709  C   ALA   109      18.238  24.314  52.738  1.00  0.00           C
ATOM   1710  O   ALA   109      17.818  23.559  53.617  1.00  0.00           O
ATOM   1711  N   GLY   110      19.532  24.695  52.689  1.00  0.00           N
ATOM   1712  H   GLY   110      19.831  24.949  51.758  1.00  0.00           H
ATOM   1713  CA  GLY   110      20.518  24.474  53.740  1.00  0.00           C
ATOM   1714  HA2 GLY   110      20.690  25.449  54.194  1.00  0.00           H
ATOM   1715  HA3 GLY   110      20.178  23.746  54.475  1.00  0.00           H
ATOM   1716  C   GLY   110      21.967  24.229  53.341  1.00  0.00           C
ATOM   1717  O   GLY   110      22.796  23.971  54.172  1.00  0.00           O
ATOM   1718  N   ALA   111      22.283  24.190  52.029  1.00  0.00           N
ATOM   1719  H   ALA   111      21.462  24.219  51.442  1.00  0.00           H
ATOM   1720  CA  ALA   111      23.645  24.303  51.476  1.00  0.00           C
ATOM   1721  HA  ALA   111      24.118  23.374  51.791  1.00  0.00           H
ATOM   1722  CB  ALA   111      23.576  24.425  49.893  1.00  0.00           C
ATOM   1723  HB1 ALA   111      24.567  24.459  49.440  1.00  0.00           H
ATOM   1724  HB2 ALA   111      23.212  25.425  49.660  1.00  0.00           H
ATOM   1725  HB3 ALA   111      23.060  23.571  49.451  1.00  0.00           H
ATOM   1726  C   ALA   111      24.438  25.594  51.965  1.00  0.00           C
ATOM   1727  O   ALA   111      23.960  26.583  52.535  1.00  0.00           O
ATOM   1728  N   ASP   112      25.737  25.485  51.738  1.00  0.00           N
ATOM   1729  H   ASP   112      26.044  24.738  51.132  1.00  0.00           H
ATOM   1730  CA  ASP   112      26.739  26.532  52.059  1.00  0.00           C
ATOM   1731  HA  ASP   112      26.207  27.431  52.373  1.00  0.00           H
ATOM   1732  CB  ASP   112      27.543  26.208  53.316  1.00  0.00           C
ATOM   1733  HB2 ASP   112      28.107  27.064  53.687  1.00  0.00           H
ATOM   1734  HB3 ASP   112      26.878  25.852  54.103  1.00  0.00           H
ATOM   1735  CG  ASP   112      28.492  25.079  52.913  1.00  0.00           C
ATOM   1736  OD1 ASP   112      29.438  25.418  52.177  1.00  0.00           O
ATOM   1737  OD2 ASP   112      28.365  23.893  53.315  1.00  0.00           O
ATOM   1738  C   ASP   112      27.507  26.997  50.802  1.00  0.00           C
ATOM   1739  O   ASP   112      27.502  26.407  49.704  1.00  0.00           O
ATOM   1740  N   ILE   113      28.320  28.113  50.920  1.00  0.00           N
ATOM   1741  H   ILE   113      28.325  28.675  51.759  1.00  0.00           H
ATOM   1742  CA  ILE   113      28.954  28.783  49.718  1.00  0.00           C
ATOM   1743  HA  ILE   113      28.215  28.995  48.944  1.00  0.00           H
ATOM   1744  CB  ILE   113      29.510  30.140  50.231  1.00  0.00           C
ATOM   1745  HB  ILE   113      30.336  30.017  50.931  1.00  0.00           H
ATOM   1746  CG2 ILE   113      30.080  30.922  49.017  1.00  0.00           C
ATOM   1747 HG21 ILE   113      30.354  31.919  49.360  1.00  0.00           H
ATOM   1748 HG22 ILE   113      29.304  31.093  48.270  1.00  0.00           H
ATOM   1749 HG23 ILE   113      30.989  30.407  48.704  1.00  0.00           H
ATOM   1750  CG1 ILE   113      28.489  31.140  50.862  1.00  0.00           C
ATOM   1751 HG12 ILE   113      28.225  30.673  51.811  1.00  0.00           H
ATOM   1752 HG13 ILE   113      28.955  32.111  51.034  1.00  0.00           H
ATOM   1753  CD1 ILE   113      27.175  31.405  50.165  1.00  0.00           C
ATOM   1754 HD11 ILE   113      27.169  32.092  49.319  1.00  0.00           H
ATOM   1755 HD12 ILE   113      26.581  31.828  50.976  1.00  0.00           H
ATOM   1756 HD13 ILE   113      26.793  30.443  49.824  1.00  0.00           H
ATOM   1757  C   ILE   113      29.970  27.879  48.970  1.00  0.00           C
ATOM   1758  O   ILE   113      30.271  28.121  47.788  1.00  0.00           O
ATOM   1759  N   SER   114      30.412  26.761  49.585  1.00  0.00           N
ATOM   1760  H   SER   114      30.022  26.437  50.459  1.00  0.00           H
ATOM   1761  CA  SER   114      31.345  25.749  48.920  1.00  0.00           C
ATOM   1762  HA  SER   114      32.227  26.246  48.518  1.00  0.00           H
ATOM   1763  CB  SER   114      31.831  24.681  49.926  1.00  0.00           C
ATOM   1764  HB2 SER   114      32.560  24.008  49.476  1.00  0.00           H
ATOM   1765  HB3 SER   114      32.225  25.166  50.819  1.00  0.00           H
ATOM   1766  OG  SER   114      30.773  23.905  50.319  1.00  0.00           O
ATOM   1767  HG  SER   114      30.534  24.289  51.165  1.00  0.00           H
ATOM   1768  C   SER   114      30.577  25.117  47.709  1.00  0.00           C
ATOM   1769  O   SER   114      31.255  24.645  46.777  1.00  0.00           O
ATOM   1770  N   MET   115      29.264  25.114  47.755  1.00  0.00           N
ATOM   1771  H   MET   115      28.808  25.563  48.536  1.00  0.00           H
ATOM   1772  CA  MET   115      28.463  24.479  46.719  1.00  0.00           C
ATOM   1773  HA  MET   115      29.048  23.573  46.557  1.00  0.00           H
ATOM   1774  CB  MET   115      27.048  24.251  47.302  1.00  0.00           C
ATOM   1775  HB2 MET   115      27.059  23.786  48.287  1.00  0.00           H
ATOM   1776  HB3 MET   115      26.431  25.148  47.363  1.00  0.00           H
ATOM   1777  CG  MET   115      26.266  23.400  46.342  1.00  0.00           C
ATOM   1778  HG2 MET   115      26.367  23.847  45.354  1.00  0.00           H
ATOM   1779  HG3 MET   115      26.785  22.468  46.118  1.00  0.00           H
ATOM   1780  SD  MET   115      24.512  23.113  46.755  1.00  0.00           S
ATOM   1781  CE  MET   115      24.215  21.751  45.535  1.00  0.00           C
ATOM   1782  HE1 MET   115      24.962  21.774  44.742  1.00  0.00           H
ATOM   1783  HE2 MET   115      24.319  20.793  46.046  1.00  0.00           H
ATOM   1784  HE3 MET   115      23.259  21.913  45.039  1.00  0.00           H
ATOM   1785  C   MET   115      28.500  25.238  45.343  1.00  0.00           C
ATOM   1786  O   MET   115      28.249  24.697  44.263  1.00  0.00           O
ATOM   1787  N   ILE   116      29.009  26.490  45.448  1.00  0.00           N
ATOM   1788  H   ILE   116      29.333  26.876  46.323  1.00  0.00           H
ATOM   1789  CA  ILE   116      29.407  27.215  44.194  1.00  0.00           C
ATOM   1790  HA  ILE   116      28.495  27.391  43.624  1.00  0.00           H
ATOM   1791  CB  ILE   116      30.074  28.560  44.431  1.00  0.00           C
ATOM   1792  HB  ILE   116      29.570  29.063  45.255  1.00  0.00           H
ATOM   1793  CG2 ILE   116      31.558  28.367  44.965  1.00  0.00           C
ATOM   1794 HG21 ILE   116      31.747  29.161  45.689  1.00  0.00           H
ATOM   1795 HG22 ILE   116      32.204  28.346  44.088  1.00  0.00           H
ATOM   1796 HG23 ILE   116      31.657  27.384  45.425  1.00  0.00           H
ATOM   1797  CG1 ILE   116      30.035  29.581  43.195  1.00  0.00           C
ATOM   1798 HG12 ILE   116      30.716  29.137  42.468  1.00  0.00           H
ATOM   1799 HG13 ILE   116      28.993  29.624  42.880  1.00  0.00           H
ATOM   1800  CD1 ILE   116      30.325  31.069  43.626  1.00  0.00           C
ATOM   1801 HD11 ILE   116      29.937  31.706  42.832  1.00  0.00           H
ATOM   1802 HD12 ILE   116      31.392  31.290  43.660  1.00  0.00           H
ATOM   1803 HD13 ILE   116      29.787  31.270  44.553  1.00  0.00           H
ATOM   1804  C   ILE   116      30.255  26.403  43.184  1.00  0.00           C
ATOM   1805  O   ILE   116      30.121  26.750  42.050  1.00  0.00           O
ATOM   1806  N   GLY   117      31.136  25.547  43.651  1.00  0.00           N
ATOM   1807  H   GLY   117      31.108  25.316  44.634  1.00  0.00           H
ATOM   1808  CA  GLY   117      31.859  24.695  42.749  1.00  0.00           C
ATOM   1809  HA2 GLY   117      32.470  25.328  42.106  1.00  0.00           H
ATOM   1810  HA3 GLY   117      32.422  24.061  43.434  1.00  0.00           H
ATOM   1811  C   GLY   117      30.968  23.965  41.778  1.00  0.00           C
ATOM   1812  O   GLY   117      31.266  23.898  40.561  1.00  0.00           O
ATOM   1813  N   GLN   118      29.743  23.496  42.199  1.00  0.00           N
ATOM   1814  H   GLN   118      29.475  23.702  43.150  1.00  0.00           H
ATOM   1815  CA  GLN   118      28.795  22.730  41.339  1.00  0.00           C
ATOM   1816  HA  GLN   118      29.437  22.006  40.837  1.00  0.00           H
ATOM   1817  CB  GLN   118      27.767  22.072  42.186  1.00  0.00           C
ATOM   1818  HB2 GLN   118      27.262  22.853  42.754  1.00  0.00           H
ATOM   1819  HB3 GLN   118      27.095  21.473  41.571  1.00  0.00           H
ATOM   1820  CG  GLN   118      28.413  21.033  43.190  1.00  0.00           C
ATOM   1821  HG2 GLN   118      28.962  20.320  42.574  1.00  0.00           H
ATOM   1822  HG3 GLN   118      29.036  21.515  43.943  1.00  0.00           H
ATOM   1823  CD  GLN   118      27.403  20.055  43.858  1.00  0.00           C
ATOM   1824  OE1 GLN   118      27.787  19.265  44.728  1.00  0.00           O
ATOM   1825  NE2 GLN   118      26.179  20.066  43.457  1.00  0.00           N
ATOM   1826 HE21 GLN   118      25.545  19.364  43.811  1.00  0.00           H
ATOM   1827 HE22 GLN   118      25.733  20.825  42.961  1.00  0.00           H
ATOM   1828  C   GLN   118      28.104  23.557  40.203  1.00  0.00           C
ATOM   1829  O   GLN   118      27.779  23.030  39.129  1.00  0.00           O
ATOM   1830  N   PHE   119      27.934  24.883  40.411  1.00  0.00           N
ATOM   1831  H   PHE   119      28.366  25.399  41.164  1.00  0.00           H
ATOM   1832  CA  PHE   119      27.130  25.751  39.510  1.00  0.00           C
ATOM   1833  HA  PHE   119      26.408  25.093  39.026  1.00  0.00           H
ATOM   1834  CB  PHE   119      26.320  26.650  40.430  1.00  0.00           C
ATOM   1835  HB2 PHE   119      26.955  27.222  41.105  1.00  0.00           H
ATOM   1836  HB3 PHE   119      25.775  27.383  39.834  1.00  0.00           H
ATOM   1837  CG  PHE   119      25.283  25.858  41.257  1.00  0.00           C
ATOM   1838  CD1 PHE   119      24.086  25.427  40.643  1.00  0.00           C
ATOM   1839  HD1 PHE   119      23.766  25.693  39.647  1.00  0.00           H
ATOM   1840  CE1 PHE   119      23.043  24.930  41.421  1.00  0.00           C
ATOM   1841  HE1 PHE   119      22.058  24.690  41.050  1.00  0.00           H
ATOM   1842  CZ  PHE   119      23.220  24.707  42.808  1.00  0.00           C
ATOM   1843  HZ  PHE   119      22.406  24.397  43.447  1.00  0.00           H
ATOM   1844  CE2 PHE   119      24.442  25.137  43.386  1.00  0.00           C
ATOM   1845  HE2 PHE   119      24.662  25.090  44.442  1.00  0.00           H
ATOM   1846  CD2 PHE   119      25.445  25.689  42.603  1.00  0.00           C
ATOM   1847  HD2 PHE   119      26.352  26.071  43.047  1.00  0.00           H
ATOM   1848  C   PHE   119      28.039  26.498  38.611  1.00  0.00           C
ATOM   1849  O   PHE   119      27.552  27.344  37.801  1.00  0.00           O
ATOM   1850  N   GLY   120      29.355  26.340  38.716  1.00  0.00           N
ATOM   1851  H   GLY   120      29.645  25.611  39.350  1.00  0.00           H
ATOM   1852  CA  GLY   120      30.338  26.816  37.696  1.00  0.00           C
ATOM   1853  HA2 GLY   120      31.303  26.370  37.940  1.00  0.00           H
ATOM   1854  HA3 GLY   120      30.054  26.506  36.691  1.00  0.00           H
ATOM   1855  C   GLY   120      30.633  28.348  37.637  1.00  0.00           C
ATOM   1856  O   GLY   120      31.707  28.680  37.146  1.00  0.00           O
ATOM   1857  N   VAL   121      29.862  29.193  38.256  1.00  0.00           N
ATOM   1858  H   VAL   121      29.176  28.808  38.891  1.00  0.00           H
ATOM   1859  CA  VAL   121      29.972  30.660  38.350  1.00  0.00           C
ATOM   1860  HA  VAL   121      30.397  31.003  37.406  1.00  0.00           H
ATOM   1861  CB  VAL   121      28.590  31.301  38.651  1.00  0.00           C
ATOM   1862  HB  VAL   121      28.780  32.363  38.804  1.00  0.00           H
ATOM   1863  CG1 VAL   121      27.710  31.314  37.402  1.00  0.00           C
ATOM   1864 HG11 VAL   121      27.750  30.285  37.046  1.00  0.00           H
ATOM   1865 HG12 VAL   121      26.664  31.597  37.525  1.00  0.00           H
ATOM   1866 HG13 VAL   121      28.127  31.971  36.639  1.00  0.00           H
ATOM   1867  CG2 VAL   121      27.707  30.715  39.707  1.00  0.00           C
ATOM   1868 HG21 VAL   121      28.131  30.373  40.652  1.00  0.00           H
ATOM   1869 HG22 VAL   121      27.395  29.777  39.248  1.00  0.00           H
ATOM   1870 HG23 VAL   121      26.889  31.414  39.881  1.00  0.00           H
ATOM   1871  C   VAL   121      30.947  31.020  39.460  1.00  0.00           C
ATOM   1872  O   VAL   121      30.727  31.921  40.223  1.00  0.00           O
ATOM   1873  N   GLY   122      31.999  30.252  39.552  1.00  0.00           N
ATOM   1874  H   GLY   122      32.163  29.626  38.776  1.00  0.00           H
ATOM   1875  CA  GLY   122      32.964  30.160  40.698  1.00  0.00           C
ATOM   1876  HA2 GLY   122      32.358  30.039  41.595  1.00  0.00           H
ATOM   1877  HA3 GLY   122      33.566  29.251  40.674  1.00  0.00           H
ATOM   1878  C   GLY   122      33.796  31.478  40.895  1.00  0.00           C
ATOM   1879  O   GLY   122      34.501  31.586  41.895  1.00  0.00           O
ATOM   1880  N   PHE   123      33.787  32.440  39.974  1.00  0.00           N
ATOM   1881  H   PHE   123      33.193  32.303  39.170  1.00  0.00           H
ATOM   1882  CA  PHE   123      34.345  33.808  40.144  1.00  0.00           C
ATOM   1883  HA  PHE   123      35.324  33.628  40.589  1.00  0.00           H
ATOM   1884  CB  PHE   123      34.370  34.394  38.709  1.00  0.00           C
ATOM   1885  HB2 PHE   123      34.777  33.594  38.091  1.00  0.00           H
ATOM   1886  HB3 PHE   123      33.372  34.620  38.334  1.00  0.00           H
ATOM   1887  CG  PHE   123      35.265  35.544  38.705  1.00  0.00           C
ATOM   1888  CD1 PHE   123      36.613  35.357  38.324  1.00  0.00           C
ATOM   1889  HD1 PHE   123      36.879  34.353  38.028  1.00  0.00           H
ATOM   1890  CE1 PHE   123      37.486  36.467  38.198  1.00  0.00           C
ATOM   1891  HE1 PHE   123      38.520  36.304  37.931  1.00  0.00           H
ATOM   1892  CZ  PHE   123      37.062  37.748  38.514  1.00  0.00           C
ATOM   1893  HZ  PHE   123      37.721  38.603  38.487  1.00  0.00           H
ATOM   1894  CE2 PHE   123      35.705  37.999  38.753  1.00  0.00           C
ATOM   1895  HE2 PHE   123      35.415  39.032  38.881  1.00  0.00           H
ATOM   1896  CD2 PHE   123      34.819  36.903  38.848  1.00  0.00           C
ATOM   1897  HD2 PHE   123      33.777  37.163  38.963  1.00  0.00           H
ATOM   1898  C   PHE   123      33.640  34.654  41.126  1.00  0.00           C
ATOM   1899  O   PHE   123      34.341  35.277  41.914  1.00  0.00           O
ATOM   1900  N   TYR   124      32.324  34.652  41.135  1.00  0.00           N
ATOM   1901  H   TYR   124      31.861  34.101  40.427  1.00  0.00           H
ATOM   1902  CA  TYR   124      31.589  35.388  42.178  1.00  0.00           C
ATOM   1903  HA  TYR   124      32.123  36.338  42.140  1.00  0.00           H
ATOM   1904  CB  TYR   124      30.081  35.596  41.808  1.00  0.00           C
ATOM   1905  HB2 TYR   124      29.558  34.658  41.994  1.00  0.00           H
ATOM   1906  HB3 TYR   124      29.731  36.348  42.516  1.00  0.00           H
ATOM   1907  CG  TYR   124      29.900  36.060  40.360  1.00  0.00           C
ATOM   1908  CD1 TYR   124      30.460  37.210  39.856  1.00  0.00           C
ATOM   1909  HD1 TYR   124      30.929  37.871  40.569  1.00  0.00           H
ATOM   1910  CE1 TYR   124      30.539  37.410  38.465  1.00  0.00           C
ATOM   1911  HE1 TYR   124      30.984  38.316  38.078  1.00  0.00           H
ATOM   1912  CZ  TYR   124      30.043  36.433  37.582  1.00  0.00           C
ATOM   1913  OH  TYR   124      30.115  36.560  36.249  1.00  0.00           O
ATOM   1914  HH  TYR   124      29.539  35.903  35.849  1.00  0.00           H
ATOM   1915  CE2 TYR   124      29.251  35.450  38.078  1.00  0.00           C
ATOM   1916  HE2 TYR   124      28.777  34.814  37.346  1.00  0.00           H
ATOM   1917  CD2 TYR   124      29.175  35.219  39.473  1.00  0.00           C
ATOM   1918  HD2 TYR   124      28.660  34.344  39.840  1.00  0.00           H
ATOM   1919  C   TYR   124      31.831  35.034  43.699  1.00  0.00           C
ATOM   1920  O   TYR   124      31.511  35.833  44.559  1.00  0.00           O
ATOM   1921  N   SER   125      32.609  33.946  43.915  1.00  0.00           N
ATOM   1922  H   SER   125      32.986  33.435  43.129  1.00  0.00           H
ATOM   1923  CA  SER   125      33.054  33.652  45.213  1.00  0.00           C
ATOM   1924  HA  SER   125      32.248  33.450  45.917  1.00  0.00           H
ATOM   1925  CB  SER   125      33.837  32.336  45.135  1.00  0.00           C
ATOM   1926  HB2 SER   125      33.951  31.927  46.139  1.00  0.00           H
ATOM   1927  HB3 SER   125      33.234  31.597  44.608  1.00  0.00           H
ATOM   1928  OG  SER   125      35.127  32.580  44.602  1.00  0.00           O
ATOM   1929  HG  SER   125      35.321  31.989  43.871  1.00  0.00           H
ATOM   1930  C   SER   125      34.028  34.739  45.863  1.00  0.00           C
ATOM   1931  O   SER   125      34.027  34.718  47.140  1.00  0.00           O
ATOM   1932  N   ALA   126      34.849  35.495  45.130  1.00  0.00           N
ATOM   1933  H   ALA   126      34.801  35.452  44.122  1.00  0.00           H
ATOM   1934  CA  ALA   126      36.022  36.227  45.688  1.00  0.00           C
ATOM   1935  HA  ALA   126      36.531  35.523  46.346  1.00  0.00           H
ATOM   1936  CB  ALA   126      37.011  36.549  44.505  1.00  0.00           C
ATOM   1937  HB1 ALA   126      36.571  37.296  43.843  1.00  0.00           H
ATOM   1938  HB2 ALA   126      37.205  35.684  43.871  1.00  0.00           H
ATOM   1939  HB3 ALA   126      37.806  37.077  45.031  1.00  0.00           H
ATOM   1940  C   ALA   126      35.671  37.469  46.499  1.00  0.00           C
ATOM   1941  O   ALA   126      36.281  37.669  47.498  1.00  0.00           O
ATOM   1942  N   TYR   127      34.503  38.153  46.193  1.00  0.00           N
ATOM   1943  H   TYR   127      34.094  38.058  45.274  1.00  0.00           H
ATOM   1944  CA  TYR   127      33.991  39.030  47.248  1.00  0.00           C
ATOM   1945  HA  TYR   127      34.797  39.763  47.300  1.00  0.00           H
ATOM   1946  CB  TYR   127      32.701  39.696  46.713  1.00  0.00           C
ATOM   1947  HB2 TYR   127      31.835  39.042  46.819  1.00  0.00           H
ATOM   1948  HB3 TYR   127      32.360  40.483  47.385  1.00  0.00           H
ATOM   1949  CG  TYR   127      32.884  40.126  45.303  1.00  0.00           C
ATOM   1950  CD1 TYR   127      33.800  41.103  44.950  1.00  0.00           C
ATOM   1951  HD1 TYR   127      34.475  41.538  45.671  1.00  0.00           H
ATOM   1952  CE1 TYR   127      33.836  41.643  43.697  1.00  0.00           C
ATOM   1953  HE1 TYR   127      34.562  42.414  43.483  1.00  0.00           H
ATOM   1954  CZ  TYR   127      33.043  41.027  42.720  1.00  0.00           C
ATOM   1955  OH  TYR   127      33.048  41.559  41.455  1.00  0.00           O
ATOM   1956  HH  TYR   127      33.509  42.397  41.364  1.00  0.00           H
ATOM   1957  CE2 TYR   127      32.116  40.014  42.985  1.00  0.00           C
ATOM   1958  HE2 TYR   127      31.623  39.616  42.110  1.00  0.00           H
ATOM   1959  CD2 TYR   127      32.039  39.593  44.322  1.00  0.00           C
ATOM   1960  HD2 TYR   127      31.433  38.754  44.630  1.00  0.00           H
ATOM   1961  C   TYR   127      33.819  38.453  48.630  1.00  0.00           C
ATOM   1962  O   TYR   127      33.494  39.282  49.497  1.00  0.00           O
ATOM   1963  N   LEU   128      34.051  37.148  48.973  1.00  0.00           N
ATOM   1964  H   LEU   128      34.306  36.510  48.234  1.00  0.00           H
ATOM   1965  CA  LEU   128      34.242  36.702  50.380  1.00  0.00           C
ATOM   1966  HA  LEU   128      33.376  37.032  50.955  1.00  0.00           H
ATOM   1967  CB  LEU   128      34.485  35.113  50.361  1.00  0.00           C
ATOM   1968  HB2 LEU   128      35.078  34.896  49.473  1.00  0.00           H
ATOM   1969  HB3 LEU   128      34.884  34.868  51.345  1.00  0.00           H
ATOM   1970  CG  LEU   128      33.218  34.269  50.192  1.00  0.00           C
ATOM   1971  HG  LEU   128      32.671  34.720  49.364  1.00  0.00           H
ATOM   1972  CD1 LEU   128      33.562  32.785  49.886  1.00  0.00           C
ATOM   1973 HD11 LEU   128      33.992  32.693  48.888  1.00  0.00           H
ATOM   1974 HD12 LEU   128      32.706  32.111  49.930  1.00  0.00           H
ATOM   1975 HD13 LEU   128      34.118  32.419  50.751  1.00  0.00           H
ATOM   1976  CD2 LEU   128      32.347  34.366  51.488  1.00  0.00           C
ATOM   1977 HD21 LEU   128      31.463  33.737  51.374  1.00  0.00           H
ATOM   1978 HD22 LEU   128      33.005  34.122  52.322  1.00  0.00           H
ATOM   1979 HD23 LEU   128      32.046  35.398  51.668  1.00  0.00           H
ATOM   1980  C   LEU   128      35.470  37.341  51.011  1.00  0.00           C
ATOM   1981  O   LEU   128      35.478  37.463  52.269  1.00  0.00           O
ATOM   1982  N   VAL   129      36.466  37.785  50.279  1.00  0.00           N
ATOM   1983  H   VAL   129      36.381  37.723  49.274  1.00  0.00           H
ATOM   1984  CA  VAL   129      37.697  38.374  50.775  1.00  0.00           C
ATOM   1985  HA  VAL   129      37.530  38.528  51.841  1.00  0.00           H
ATOM   1986  CB  VAL   129      38.907  37.391  50.642  1.00  0.00           C
ATOM   1987  HB  VAL   129      39.741  37.975  51.030  1.00  0.00           H
ATOM   1988  CG1 VAL   129      38.783  36.134  51.554  1.00  0.00           C
ATOM   1989 HG11 VAL   129      39.682  35.567  51.313  1.00  0.00           H
ATOM   1990 HG12 VAL   129      38.631  36.404  52.599  1.00  0.00           H
ATOM   1991 HG13 VAL   129      37.960  35.542  51.154  1.00  0.00           H
ATOM   1992  CG2 VAL   129      39.154  37.019  49.148  1.00  0.00           C
ATOM   1993 HG21 VAL   129      38.242  36.751  48.614  1.00  0.00           H
ATOM   1994 HG22 VAL   129      39.949  36.277  49.216  1.00  0.00           H
ATOM   1995 HG23 VAL   129      39.493  37.953  48.701  1.00  0.00           H
ATOM   1996  C   VAL   129      38.078  39.635  50.064  1.00  0.00           C
ATOM   1997  O   VAL   129      38.872  40.404  50.626  1.00  0.00           O
ATOM   1998  N   ALA   130      37.551  39.885  48.852  1.00  0.00           N
ATOM   1999  H   ALA   130      36.958  39.134  48.529  1.00  0.00           H
ATOM   2000  CA  ALA   130      37.860  41.117  48.093  1.00  0.00           C
ATOM   2001  HA  ALA   130      38.921  41.307  48.254  1.00  0.00           H
ATOM   2002  CB  ALA   130      37.753  40.798  46.608  1.00  0.00           C
ATOM   2003  HB1 ALA   130      37.960  41.730  46.081  1.00  0.00           H
ATOM   2004  HB2 ALA   130      36.787  40.357  46.358  1.00  0.00           H
ATOM   2005  HB3 ALA   130      38.491  40.060  46.294  1.00  0.00           H
ATOM   2006  C   ALA   130      36.993  42.320  48.628  1.00  0.00           C
ATOM   2007  O   ALA   130      35.722  42.230  48.617  1.00  0.00           O
ATOM   2008  N   GLU   131      37.580  43.450  48.915  1.00  0.00           N
ATOM   2009  H   GLU   131      38.577  43.447  49.080  1.00  0.00           H
ATOM   2010  CA  GLU   131      36.947  44.768  48.783  1.00  0.00           C
ATOM   2011  HA  GLU   131      35.987  44.647  49.285  1.00  0.00           H
ATOM   2012  CB  GLU   131      37.731  45.850  49.506  1.00  0.00           C
ATOM   2013  HB2 GLU   131      37.167  46.773  49.365  1.00  0.00           H
ATOM   2014  HB3 GLU   131      37.683  45.804  50.592  1.00  0.00           H
ATOM   2015  CG  GLU   131      39.208  45.924  49.087  1.00  0.00           C
ATOM   2016  HG2 GLU   131      39.576  44.959  49.434  1.00  0.00           H
ATOM   2017  HG3 GLU   131      39.330  45.958  48.004  1.00  0.00           H
ATOM   2018  CD  GLU   131      39.839  47.224  49.594  1.00  0.00           C
ATOM   2019  OE1 GLU   131      40.033  48.173  48.824  1.00  0.00           O
ATOM   2020  OE2 GLU   131      39.997  47.395  50.819  1.00  0.00           O
ATOM   2021  C   GLU   131      36.675  45.122  47.290  1.00  0.00           C
ATOM   2022  O   GLU   131      35.756  45.911  46.918  1.00  0.00           O
ATOM   2023  N   LYS   132      37.586  44.729  46.406  1.00  0.00           N
ATOM   2024  H   LYS   132      38.375  44.291  46.859  1.00  0.00           H
ATOM   2025  CA  LYS   132      37.555  44.815  44.931  1.00  0.00           C
ATOM   2026  HA  LYS   132      36.506  44.756  44.641  1.00  0.00           H
ATOM   2027  CB  LYS   132      37.899  46.249  44.434  1.00  0.00           C
ATOM   2028  HB2 LYS   132      37.433  46.304  43.450  1.00  0.00           H
ATOM   2029  HB3 LYS   132      37.287  46.928  45.028  1.00  0.00           H
ATOM   2030  CG  LYS   132      39.384  46.610  44.437  1.00  0.00           C
ATOM   2031  HG2 LYS   132      39.830  46.754  45.421  1.00  0.00           H
ATOM   2032  HG3 LYS   132      39.846  45.859  43.797  1.00  0.00           H
ATOM   2033  CD  LYS   132      39.680  47.906  43.609  1.00  0.00           C
ATOM   2034  HD2 LYS   132      39.018  48.011  42.750  1.00  0.00           H
ATOM   2035  HD3 LYS   132      39.449  48.709  44.308  1.00  0.00           H
ATOM   2036  CE  LYS   132      41.196  48.120  43.269  1.00  0.00           C
ATOM   2037  HE2 LYS   132      41.898  48.097  44.102  1.00  0.00           H
ATOM   2038  HE3 LYS   132      41.438  47.231  42.688  1.00  0.00           H
ATOM   2039  NZ  LYS   132      41.387  49.329  42.467  1.00  0.00           N
ATOM   2040  HZ1 LYS   132      42.347  49.480  42.192  1.00  0.00           H
ATOM   2041  HZ2 LYS   132      41.030  50.127  42.972  1.00  0.00           H
ATOM   2042  HZ3 LYS   132      40.857  49.389  41.610  1.00  0.00           H
ATOM   2043  C   LYS   132      38.354  43.746  44.199  1.00  0.00           C
ATOM   2044  O   LYS   132      39.273  43.189  44.802  1.00  0.00           O
ATOM   2045  N   VAL   133      38.115  43.522  42.946  1.00  0.00           N
ATOM   2046  H   VAL   133      37.382  44.073  42.523  1.00  0.00           H
ATOM   2047  CA  VAL   133      38.726  42.419  42.153  1.00  0.00           C
ATOM   2048  HA  VAL   133      39.569  41.965  42.673  1.00  0.00           H
ATOM   2049  CB  VAL   133      37.764  41.244  41.787  1.00  0.00           C
ATOM   2050  HB  VAL   133      37.019  41.650  41.104  1.00  0.00           H
ATOM   2051  CG1 VAL   133      38.511  40.118  40.995  1.00  0.00           C
ATOM   2052 HG11 VAL   133      37.843  39.304  40.719  1.00  0.00           H
ATOM   2053 HG12 VAL   133      38.901  40.528  40.062  1.00  0.00           H
ATOM   2054 HG13 VAL   133      39.319  39.843  41.673  1.00  0.00           H
ATOM   2055  CG2 VAL   133      37.292  40.550  43.006  1.00  0.00           C
ATOM   2056 HG21 VAL   133      38.010  40.084  43.682  1.00  0.00           H
ATOM   2057 HG22 VAL   133      36.611  39.760  42.688  1.00  0.00           H
ATOM   2058 HG23 VAL   133      36.660  41.239  43.566  1.00  0.00           H
ATOM   2059  C   VAL   133      39.177  43.034  40.883  1.00  0.00           C
ATOM   2060  O   VAL   133      38.307  43.642  40.243  1.00  0.00           O
ATOM   2061  N   THR   134      40.421  42.861  40.435  1.00  0.00           N
ATOM   2062  H   THR   134      41.054  42.452  41.108  1.00  0.00           H
ATOM   2063  CA  THR   134      40.894  43.219  39.088  1.00  0.00           C
ATOM   2064  HA  THR   134      40.121  43.770  38.553  1.00  0.00           H
ATOM   2065  CB  THR   134      42.184  44.106  39.269  1.00  0.00           C
ATOM   2066  HB  THR   134      43.000  43.612  39.797  1.00  0.00           H
ATOM   2067  CG2 THR   134      42.760  44.777  38.011  1.00  0.00           C
ATOM   2068 HG21 THR   134      41.929  45.319  37.560  1.00  0.00           H
ATOM   2069 HG22 THR   134      43.127  44.094  37.245  1.00  0.00           H
ATOM   2070 HG23 THR   134      43.588  45.435  38.277  1.00  0.00           H
ATOM   2071  OG1 THR   134      41.821  45.229  40.059  1.00  0.00           O
ATOM   2072  HG1 THR   134      41.518  44.946  40.925  1.00  0.00           H
ATOM   2073  C   THR   134      41.365  42.068  38.217  1.00  0.00           C
ATOM   2074  O   THR   134      41.917  41.155  38.812  1.00  0.00           O
ATOM   2075  N   VAL   135      41.132  42.183  36.904  1.00  0.00           N
ATOM   2076  H   VAL   135      40.787  43.048  36.512  1.00  0.00           H
ATOM   2077  CA  VAL   135      41.637  41.196  35.898  1.00  0.00           C
ATOM   2078  HA  VAL   135      42.465  40.642  36.339  1.00  0.00           H
ATOM   2079  CB  VAL   135      40.414  40.258  35.572  1.00  0.00           C
ATOM   2080  HB  VAL   135      39.643  40.917  35.173  1.00  0.00           H
ATOM   2081  CG1 VAL   135      40.830  39.145  34.573  1.00  0.00           C
ATOM   2082 HG11 VAL   135      41.719  38.693  35.012  1.00  0.00           H
ATOM   2083 HG12 VAL   135      40.074  38.360  34.567  1.00  0.00           H
ATOM   2084 HG13 VAL   135      40.903  39.544  33.561  1.00  0.00           H
ATOM   2085  CG2 VAL   135      39.828  39.576  36.800  1.00  0.00           C
ATOM   2086 HG21 VAL   135      39.153  40.243  37.336  1.00  0.00           H
ATOM   2087 HG22 VAL   135      40.707  39.239  37.349  1.00  0.00           H
ATOM   2088 HG23 VAL   135      39.243  38.714  36.480  1.00  0.00           H
ATOM   2089  C   VAL   135      42.310  41.933  34.650  1.00  0.00           C
ATOM   2090  O   VAL   135      41.719  42.847  34.052  1.00  0.00           O
ATOM   2091  N   ILE   136      43.490  41.526  34.214  1.00  0.00           N
ATOM   2092  H   ILE   136      43.913  40.805  34.780  1.00  0.00           H
ATOM   2093  CA  ILE   136      44.231  41.933  33.015  1.00  0.00           C
ATOM   2094  HA  ILE   136      43.678  42.586  32.340  1.00  0.00           H
ATOM   2095  CB  ILE   136      45.533  42.693  33.496  1.00  0.00           C
ATOM   2096  HB  ILE   136      46.057  42.053  34.206  1.00  0.00           H
ATOM   2097  CG2 ILE   136      46.538  43.003  32.325  1.00  0.00           C
ATOM   2098 HG21 ILE   136      45.953  43.353  31.475  1.00  0.00           H
ATOM   2099 HG22 ILE   136      47.129  42.125  32.063  1.00  0.00           H
ATOM   2100 HG23 ILE   136      47.236  43.766  32.671  1.00  0.00           H
ATOM   2101  CG1 ILE   136      45.084  43.990  34.269  1.00  0.00           C
ATOM   2102 HG12 ILE   136      44.783  44.735  33.531  1.00  0.00           H
ATOM   2103 HG13 ILE   136      44.187  43.772  34.850  1.00  0.00           H
ATOM   2104  CD1 ILE   136      46.187  44.530  35.117  1.00  0.00           C
ATOM   2105 HD11 ILE   136      47.044  44.752  34.480  1.00  0.00           H
ATOM   2106 HD12 ILE   136      46.581  43.778  35.799  1.00  0.00           H
ATOM   2107 HD13 ILE   136      45.770  45.387  35.647  1.00  0.00           H
ATOM   2108  C   ILE   136      44.603  40.635  32.226  1.00  0.00           C
ATOM   2109  O   ILE   136      45.044  39.663  32.844  1.00  0.00           O
ATOM   2110  N   THR   137      44.324  40.677  30.897  1.00  0.00           N
ATOM   2111  H   THR   137      44.035  41.550  30.478  1.00  0.00           H
ATOM   2112  CA  THR   137      44.292  39.451  30.017  1.00  0.00           C
ATOM   2113  HA  THR   137      45.038  38.740  30.373  1.00  0.00           H
ATOM   2114  CB  THR   137      43.043  38.658  30.270  1.00  0.00           C
ATOM   2115  HB  THR   137      43.057  38.394  31.328  1.00  0.00           H
ATOM   2116  CG2 THR   137      41.685  39.345  29.942  1.00  0.00           C
ATOM   2117 HG21 THR   137      41.483  40.325  30.372  1.00  0.00           H
ATOM   2118 HG22 THR   137      40.870  38.678  30.217  1.00  0.00           H
ATOM   2119 HG23 THR   137      41.517  39.508  28.877  1.00  0.00           H
ATOM   2120  OG1 THR   137      43.004  37.315  29.586  1.00  0.00           O
ATOM   2121  HG1 THR   137      43.817  36.887  29.867  1.00  0.00           H
ATOM   2122  C   THR   137      44.471  39.506  28.459  1.00  0.00           C
ATOM   2123  O   THR   137      43.948  40.474  27.848  1.00  0.00           O
ATOM   2124  N   LYS   138      45.279  38.706  27.846  1.00  0.00           N
ATOM   2125  H   LYS   138      45.667  37.887  28.291  1.00  0.00           H
ATOM   2126  CA  LYS   138      45.703  38.791  26.425  1.00  0.00           C
ATOM   2127  HA  LYS   138      45.229  39.584  25.847  1.00  0.00           H
ATOM   2128  CB  LYS   138      47.233  39.225  26.301  1.00  0.00           C
ATOM   2129  HB2 LYS   138      47.421  40.270  26.545  1.00  0.00           H
ATOM   2130  HB3 LYS   138      47.708  38.575  27.036  1.00  0.00           H
ATOM   2131  CG  LYS   138      47.999  38.978  25.033  1.00  0.00           C
ATOM   2132  HG2 LYS   138      49.027  38.980  25.397  1.00  0.00           H
ATOM   2133  HG3 LYS   138      47.782  38.029  24.543  1.00  0.00           H
ATOM   2134  CD  LYS   138      47.786  40.011  23.929  1.00  0.00           C
ATOM   2135  HD2 LYS   138      46.734  39.906  23.665  1.00  0.00           H
ATOM   2136  HD3 LYS   138      47.988  40.980  24.386  1.00  0.00           H
ATOM   2137  CE  LYS   138      48.516  39.894  22.553  1.00  0.00           C
ATOM   2138  HE2 LYS   138      48.290  40.691  21.845  1.00  0.00           H
ATOM   2139  HE3 LYS   138      49.604  39.954  22.566  1.00  0.00           H
ATOM   2140  NZ  LYS   138      48.065  38.631  21.886  1.00  0.00           N
ATOM   2141  HZ1 LYS   138      47.058  38.646  21.801  1.00  0.00           H
ATOM   2142  HZ2 LYS   138      48.444  37.784  22.284  1.00  0.00           H
ATOM   2143  HZ3 LYS   138      48.495  38.565  20.976  1.00  0.00           H
ATOM   2144  C   LYS   138      45.292  37.577  25.693  1.00  0.00           C
ATOM   2145  O   LYS   138      45.900  36.519  25.876  1.00  0.00           O
ATOM   2146  N   HIE   139      44.259  37.696  24.933  1.00  0.00           N
ATOM   2147  H   HIE   139      43.844  38.596  24.741  1.00  0.00           H
ATOM   2148  CA  HIE   139      43.829  36.605  24.034  1.00  0.00           C
ATOM   2149  HA  HIE   139      43.834  35.712  24.659  1.00  0.00           H
ATOM   2150  CB  HIE   139      42.401  36.819  23.471  1.00  0.00           C
ATOM   2151  HB2 HIE   139      41.812  37.014  24.367  1.00  0.00           H
ATOM   2152  HB3 HIE   139      42.353  37.680  22.804  1.00  0.00           H
ATOM   2153  CG  HIE   139      41.902  35.636  22.768  1.00  0.00           C
ATOM   2154  ND1 HIE   139      42.130  35.219  21.455  1.00  0.00           N
ATOM   2155  CE1 HIE   139      41.352  34.118  21.306  1.00  0.00           C
ATOM   2156  HE1 HIE   139      41.287  33.554  20.387  1.00  0.00           H
ATOM   2157  NE2 HIE   139      40.588  33.879  22.393  1.00  0.00           N
ATOM   2158  HE2 HIE   139      39.991  33.098  22.623  1.00  0.00           H
ATOM   2159  CD2 HIE   139      41.022  34.729  23.390  1.00  0.00           C
ATOM   2160  HD2 HIE   139      40.650  34.944  24.381  1.00  0.00           H
ATOM   2161  C   HIE   139      44.932  36.370  23.004  1.00  0.00           C
ATOM   2162  O   HIE   139      45.631  37.232  22.498  1.00  0.00           O
ATOM   2163  N   ASN   140      45.011  35.077  22.618  1.00  0.00           N
ATOM   2164  H   ASN   140      44.281  34.491  23.001  1.00  0.00           H
ATOM   2165  CA  ASN   140      45.998  34.601  21.637  1.00  0.00           C
ATOM   2166  HA  ASN   140      46.982  34.957  21.937  1.00  0.00           H
ATOM   2167  CB  ASN   140      45.891  33.038  21.648  1.00  0.00           C
ATOM   2168  HB2 ASN   140      45.993  32.513  22.598  1.00  0.00           H
ATOM   2169  HB3 ASN   140      44.865  32.830  21.345  1.00  0.00           H
ATOM   2170  CG  ASN   140      46.977  32.498  20.703  1.00  0.00           C
ATOM   2171  OD1 ASN   140      47.991  32.167  21.184  1.00  0.00           O
ATOM   2172  ND2 ASN   140      46.744  32.413  19.451  1.00  0.00           N
ATOM   2173 HD21 ASN   140      45.927  32.868  19.070  1.00  0.00           H
ATOM   2174 HD22 ASN   140      47.485  32.119  18.831  1.00  0.00           H
ATOM   2175  C   ASN   140      45.721  35.209  20.199  1.00  0.00           C
ATOM   2176  O   ASN   140      46.662  35.479  19.515  1.00  0.00           O
ATOM   2177  N   ASP   141      44.489  35.532  19.819  1.00  0.00           N
ATOM   2178  H   ASP   141      43.693  35.322  20.403  1.00  0.00           H
ATOM   2179  CA  ASP   141      44.188  36.016  18.471  1.00  0.00           C
ATOM   2180  HA  ASP   141      45.111  35.948  17.897  1.00  0.00           H
ATOM   2181  CB  ASP   141      43.034  35.196  17.857  1.00  0.00           C
ATOM   2182  HB2 ASP   141      42.123  35.250  18.453  1.00  0.00           H
ATOM   2183  HB3 ASP   141      42.783  35.608  16.880  1.00  0.00           H
ATOM   2184  CG  ASP   141      43.403  33.710  17.735  1.00  0.00           C
ATOM   2185  OD1 ASP   141      44.453  33.246  18.134  1.00  0.00           O
ATOM   2186  OD2 ASP   141      42.559  32.965  17.165  1.00  0.00           O
ATOM   2187  C   ASP   141      43.740  37.493  18.427  1.00  0.00           C
ATOM   2188  O   ASP   141      43.307  38.009  17.382  1.00  0.00           O
ATOM   2189  N   ASP   142      43.945  38.224  19.606  1.00  0.00           N
ATOM   2190  H   ASP   142      44.477  37.731  20.309  1.00  0.00           H
ATOM   2191  CA  ASP   142      43.504  39.561  19.910  1.00  0.00           C
ATOM   2192  HA  ASP   142      43.534  40.170  19.007  1.00  0.00           H
ATOM   2193  CB  ASP   142      42.001  39.581  20.405  1.00  0.00           C
ATOM   2194  HB2 ASP   142      41.500  38.834  19.787  1.00  0.00           H
ATOM   2195  HB3 ASP   142      41.981  39.328  21.465  1.00  0.00           H
ATOM   2196  CG  ASP   142      41.312  40.918  20.168  1.00  0.00           C
ATOM   2197  OD1 ASP   142      41.917  41.881  19.626  1.00  0.00           O
ATOM   2198  OD2 ASP   142      40.086  41.037  20.390  1.00  0.00           O
ATOM   2199  C   ASP   142      44.378  40.302  20.888  1.00  0.00           C
ATOM   2200  O   ASP   142      45.411  39.880  21.413  1.00  0.00           O
ATOM   2201  N   GLU   143      44.072  41.579  21.151  1.00  0.00           N
ATOM   2202  H   GLU   143      43.393  42.125  20.639  1.00  0.00           H
ATOM   2203  CA  GLU   143      44.865  42.406  22.057  1.00  0.00           C
ATOM   2204  HA  GLU   143      45.918  42.217  21.846  1.00  0.00           H
ATOM   2205  CB  GLU   143      44.504  43.917  21.787  1.00  0.00           C
ATOM   2206  HB2 GLU   143      43.476  44.079  22.111  1.00  0.00           H
ATOM   2207  HB3 GLU   143      45.149  44.565  22.380  1.00  0.00           H
ATOM   2208  CG  GLU   143      44.762  44.337  20.306  1.00  0.00           C
ATOM   2209  HG2 GLU   143      44.016  43.854  19.676  1.00  0.00           H
ATOM   2210  HG3 GLU   143      44.680  45.423  20.246  1.00  0.00           H
ATOM   2211  CD  GLU   143      46.180  44.075  19.722  1.00  0.00           C
ATOM   2212  OE1 GLU   143      46.267  43.763  18.523  1.00  0.00           O
ATOM   2213  OE2 GLU   143      47.244  44.134  20.453  1.00  0.00           O
ATOM   2214  C   GLU   143      44.758  42.002  23.581  1.00  0.00           C
ATOM   2215  O   GLU   143      44.235  40.961  23.936  1.00  0.00           O
ATOM   2216  N   GLN   144      45.325  42.836  24.438  1.00  0.00           N
ATOM   2217  H   GLN   144      45.919  43.576  24.094  1.00  0.00           H
ATOM   2218  CA  GLN   144      45.294  42.770  25.936  1.00  0.00           C
ATOM   2219  HA  GLN   144      45.043  41.783  26.327  1.00  0.00           H
ATOM   2220  CB  GLN   144      46.693  43.173  26.503  1.00  0.00           C
ATOM   2221  HB2 GLN   144      47.545  42.634  26.085  1.00  0.00           H
ATOM   2222  HB3 GLN   144      46.864  44.217  26.240  1.00  0.00           H
ATOM   2223  CG  GLN   144      46.732  43.166  28.034  1.00  0.00           C
ATOM   2224  HG2 GLN   144      46.246  44.010  28.522  1.00  0.00           H
ATOM   2225  HG3 GLN   144      46.457  42.170  28.381  1.00  0.00           H
ATOM   2226  CD  GLN   144      48.145  43.349  28.523  1.00  0.00           C
ATOM   2227  OE1 GLN   144      49.142  42.862  27.956  1.00  0.00           O
ATOM   2228  NE2 GLN   144      48.431  44.147  29.519  1.00  0.00           N
ATOM   2229 HE21 GLN   144      49.421  44.268  29.672  1.00  0.00           H
ATOM   2230 HE22 GLN   144      47.786  44.830  29.891  1.00  0.00           H
ATOM   2231  C   GLN   144      44.176  43.681  26.434  1.00  0.00           C
ATOM   2232  O   GLN   144      44.103  44.867  26.099  1.00  0.00           O
ATOM   2233  N   TYR   145      43.245  43.096  27.197  1.00  0.00           N
ATOM   2234  H   TYR   145      43.339  42.098  27.318  1.00  0.00           H
ATOM   2235  CA  TYR   145      42.023  43.506  27.787  1.00  0.00           C
ATOM   2236  HA  TYR   145      41.959  44.539  27.448  1.00  0.00           H
ATOM   2237  CB  TYR   145      40.857  42.719  27.376  1.00  0.00           C
ATOM   2238  HB2 TYR   145      41.034  41.695  27.704  1.00  0.00           H
ATOM   2239  HB3 TYR   145      39.979  43.142  27.866  1.00  0.00           H
ATOM   2240  CG  TYR   145      40.600  42.791  25.862  1.00  0.00           C
ATOM   2241  CD1 TYR   145      40.153  44.004  25.283  1.00  0.00           C
ATOM   2242  HD1 TYR   145      39.917  44.837  25.928  1.00  0.00           H
ATOM   2243  CE1 TYR   145      40.035  44.140  23.908  1.00  0.00           C
ATOM   2244  HE1 TYR   145      39.588  45.005  23.440  1.00  0.00           H
ATOM   2245  CZ  TYR   145      40.697  43.243  23.082  1.00  0.00           C
ATOM   2246  OH  TYR   145      40.788  43.551  21.797  1.00  0.00           O
ATOM   2247  HH  TYR   145      40.962  42.797  21.228  1.00  0.00           H
ATOM   2248  CE2 TYR   145      41.165  41.987  23.593  1.00  0.00           C
ATOM   2249  HE2 TYR   145      41.711  41.297  22.967  1.00  0.00           H
ATOM   2250  CD2 TYR   145      41.065  41.792  25.003  1.00  0.00           C
ATOM   2251  HD2 TYR   145      41.315  40.840  25.448  1.00  0.00           H
ATOM   2252  C   TYR   145      42.209  43.603  29.307  1.00  0.00           C
ATOM   2253  O   TYR   145      43.184  43.088  29.869  1.00  0.00           O
ATOM   2254  N   ALA   146      41.200  44.229  29.980  1.00  0.00           N
ATOM   2255  H   ALA   146      40.430  44.593  29.438  1.00  0.00           H
ATOM   2256  CA  ALA   146      41.142  44.253  31.421  1.00  0.00           C
ATOM   2257  HA  ALA   146      41.353  43.239  31.761  1.00  0.00           H
ATOM   2258  CB  ALA   146      42.235  45.277  31.915  1.00  0.00           C
ATOM   2259  HB1 ALA   146      43.237  44.994  31.591  1.00  0.00           H
ATOM   2260  HB2 ALA   146      42.301  45.382  32.999  1.00  0.00           H
ATOM   2261  HB3 ALA   146      42.109  46.266  31.473  1.00  0.00           H
ATOM   2262  C   ALA   146      39.709  44.596  31.956  1.00  0.00           C
ATOM   2263  O   ALA   146      38.799  44.956  31.191  1.00  0.00           O
ATOM   2264  N   TRP   147      39.552  44.376  33.272  1.00  0.00           N
ATOM   2265  H   TRP   147      40.364  44.017  33.753  1.00  0.00           H
ATOM   2266  CA  TRP   147      38.256  44.532  34.037  1.00  0.00           C
ATOM   2267  HA  TRP   147      37.763  45.378  33.557  1.00  0.00           H
ATOM   2268  CB  TRP   147      37.438  43.222  33.643  1.00  0.00           C
ATOM   2269  HB2 TRP   147      37.123  43.415  32.617  1.00  0.00           H
ATOM   2270  HB3 TRP   147      38.154  42.401  33.604  1.00  0.00           H
ATOM   2271  CG  TRP   147      36.226  42.806  34.480  1.00  0.00           C
ATOM   2272  CD1 TRP   147      34.953  42.852  34.042  1.00  0.00           C
ATOM   2273  HD1 TRP   147      34.595  43.167  33.073  1.00  0.00           H
ATOM   2274  NE1 TRP   147      34.063  42.393  34.983  1.00  0.00           N
ATOM   2275  HE1 TRP   147      33.081  42.275  34.782  1.00  0.00           H
ATOM   2276  CE2 TRP   147      34.779  42.086  36.162  1.00  0.00           C
ATOM   2277  CZ2 TRP   147      34.387  41.557  37.391  1.00  0.00           C
ATOM   2278  HZ2 TRP   147      33.332  41.326  37.381  1.00  0.00           H
ATOM   2279  CH2 TRP   147      35.359  41.440  38.444  1.00  0.00           C
ATOM   2280  HH2 TRP   147      35.094  41.192  39.461  1.00  0.00           H
ATOM   2281  CZ3 TRP   147      36.666  41.660  38.070  1.00  0.00           C
ATOM   2282  HZ3 TRP   147      37.427  41.591  38.832  1.00  0.00           H
ATOM   2283  CE3 TRP   147      37.131  42.079  36.789  1.00  0.00           C
ATOM   2284  HE3 TRP   147      38.189  42.093  36.572  1.00  0.00           H
ATOM   2285  CD2 TRP   147      36.159  42.321  35.825  1.00  0.00           C
ATOM   2286  C   TRP   147      38.484  44.789  35.484  1.00  0.00           C
ATOM   2287  O   TRP   147      39.502  44.456  36.041  1.00  0.00           O
ATOM   2288  N   GLU   148      37.529  45.439  36.121  1.00  0.00           N
ATOM   2289  H   GLU   148      36.668  45.700  35.660  1.00  0.00           H
ATOM   2290  CA  GLU   148      37.536  45.668  37.571  1.00  0.00           C
ATOM   2291  HA  GLU   148      37.866  44.780  38.111  1.00  0.00           H
ATOM   2292  CB  GLU   148      38.522  46.818  37.821  1.00  0.00           C
ATOM   2293  HB2 GLU   148      39.457  46.324  37.560  1.00  0.00           H
ATOM   2294  HB3 GLU   148      38.345  47.648  37.137  1.00  0.00           H
ATOM   2295  CG  GLU   148      38.550  47.283  39.283  1.00  0.00           C
ATOM   2296  HG2 GLU   148      37.582  47.754  39.456  1.00  0.00           H
ATOM   2297  HG3 GLU   148      38.773  46.485  39.992  1.00  0.00           H
ATOM   2298  CD  GLU   148      39.557  48.423  39.503  1.00  0.00           C
ATOM   2299  OE1 GLU   148      39.395  49.234  40.446  1.00  0.00           O
ATOM   2300  OE2 GLU   148      40.527  48.562  38.743  1.00  0.00           O
ATOM   2301  C   GLU   148      36.149  45.862  38.060  1.00  0.00           C
ATOM   2302  O   GLU   148      35.365  46.520  37.350  1.00  0.00           O
ATOM   2303  N   SER   149      35.858  45.361  39.272  1.00  0.00           N
ATOM   2304  H   SER   149      36.526  44.800  39.780  1.00  0.00           H
ATOM   2305  CA  SER   149      34.606  45.543  40.046  1.00  0.00           C
ATOM   2306  HA  SER   149      34.099  46.463  39.761  1.00  0.00           H
ATOM   2307  CB  SER   149      33.654  44.352  39.766  1.00  0.00           C
ATOM   2308  HB2 SER   149      33.179  44.356  38.786  1.00  0.00           H
ATOM   2309  HB3 SER   149      34.235  43.431  39.829  1.00  0.00           H
ATOM   2310  OG  SER   149      32.628  44.383  40.661  1.00  0.00           O
ATOM   2311  HG  SER   149      31.943  44.962  40.318  1.00  0.00           H
ATOM   2312  C   SER   149      34.869  45.655  41.606  1.00  0.00           C
ATOM   2313  O   SER   149      35.534  44.747  42.133  1.00  0.00           O
ATOM   2314  N   SER   150      34.519  46.751  42.236  1.00  0.00           N
ATOM   2315  H   SER   150      33.931  47.360  41.685  1.00  0.00           H
ATOM   2316  CA  SER   150      34.501  46.958  43.680  1.00  0.00           C
ATOM   2317  HA  SER   150      35.312  46.457  44.209  1.00  0.00           H
ATOM   2318  CB  SER   150      34.695  48.482  43.987  1.00  0.00           C
ATOM   2319  HB2 SER   150      34.011  49.151  43.466  1.00  0.00           H
ATOM   2320  HB3 SER   150      34.665  48.644  45.065  1.00  0.00           H
ATOM   2321  OG  SER   150      36.129  48.788  43.710  1.00  0.00           O
ATOM   2322  HG  SER   150      36.244  49.319  42.919  1.00  0.00           H
ATOM   2323  C   SER   150      33.208  46.466  44.303  1.00  0.00           C
ATOM   2324  O   SER   150      32.775  47.013  45.311  1.00  0.00           O
ATOM   2325  N   ALA   151      32.653  45.424  43.685  1.00  0.00           N
ATOM   2326  H   ALA   151      33.129  44.947  42.932  1.00  0.00           H
ATOM   2327  CA  ALA   151      31.373  44.945  43.994  1.00  0.00           C
ATOM   2328  HA  ALA   151      31.299  44.009  43.440  1.00  0.00           H
ATOM   2329  CB  ALA   151      31.318  44.354  45.445  1.00  0.00           C
ATOM   2330  HB1 ALA   151      30.972  44.986  46.262  1.00  0.00           H
ATOM   2331  HB2 ALA   151      32.247  43.911  45.806  1.00  0.00           H
ATOM   2332  HB3 ALA   151      30.603  43.535  45.359  1.00  0.00           H
ATOM   2333  C   ALA   151      30.171  45.765  43.650  1.00  0.00           C
ATOM   2334  O   ALA   151      30.198  46.472  42.633  1.00  0.00           O
ATOM   2335  N   GLY   152      29.164  45.763  44.515  1.00  0.00           N
ATOM   2336  H   GLY   152      29.213  45.190  45.345  1.00  0.00           H
ATOM   2337  CA  GLY   152      28.053  46.692  44.467  1.00  0.00           C
ATOM   2338  HA2 GLY   152      27.420  46.513  45.337  1.00  0.00           H
ATOM   2339  HA3 GLY   152      28.490  47.687  44.568  1.00  0.00           H
ATOM   2340  C   GLY   152      27.107  46.520  43.243  1.00  0.00           C
ATOM   2341  O   GLY   152      26.186  47.287  42.944  1.00  0.00           O
ATOM   2342  N   GLY   153      27.313  45.395  42.546  1.00  0.00           N
ATOM   2343  H   GLY   153      27.944  44.759  43.013  1.00  0.00           H
ATOM   2344  CA  GLY   153      26.591  44.866  41.376  1.00  0.00           C
ATOM   2345  HA2 GLY   153      26.751  43.789  41.316  1.00  0.00           H
ATOM   2346  HA3 GLY   153      25.546  45.072  41.611  1.00  0.00           H
ATOM   2347  C   GLY   153      27.078  45.478  40.085  1.00  0.00           C
ATOM   2348  O   GLY   153      26.372  45.325  39.068  1.00  0.00           O
ATOM   2349  N   SER   154      28.211  46.114  40.061  1.00  0.00           N
ATOM   2350  H   SER   154      28.739  46.225  40.916  1.00  0.00           H
ATOM   2351  CA  SER   154      28.650  46.925  38.851  1.00  0.00           C
ATOM   2352  HA  SER   154      28.054  46.547  38.021  1.00  0.00           H
ATOM   2353  CB  SER   154      28.286  48.360  39.153  1.00  0.00           C
ATOM   2354  HB2 SER   154      27.224  48.303  39.394  1.00  0.00           H
ATOM   2355  HB3 SER   154      28.815  48.661  40.057  1.00  0.00           H
ATOM   2356  OG  SER   154      28.577  49.244  38.063  1.00  0.00           O
ATOM   2357  HG  SER   154      28.272  48.855  37.240  1.00  0.00           H
ATOM   2358  C   SER   154      30.180  46.676  38.679  1.00  0.00           C
ATOM   2359  O   SER   154      30.882  46.090  39.549  1.00  0.00           O
ATOM   2360  N   PHE   155      30.638  46.967  37.463  1.00  0.00           N
ATOM   2361  H   PHE   155      29.968  47.395  36.838  1.00  0.00           H
ATOM   2362  CA  PHE   155      31.931  46.643  36.917  1.00  0.00           C
ATOM   2363  HA  PHE   155      32.652  46.869  37.703  1.00  0.00           H
ATOM   2364  CB  PHE   155      32.053  45.144  36.488  1.00  0.00           C
ATOM   2365  HB2 PHE   155      33.116  44.937  36.363  1.00  0.00           H
ATOM   2366  HB3 PHE   155      31.699  44.514  37.303  1.00  0.00           H
ATOM   2367  CG  PHE   155      31.371  44.720  35.231  1.00  0.00           C
ATOM   2368  CD1 PHE   155      32.098  44.920  34.077  1.00  0.00           C
ATOM   2369  HD1 PHE   155      33.132  45.202  34.201  1.00  0.00           H
ATOM   2370  CE1 PHE   155      31.472  44.645  32.849  1.00  0.00           C
ATOM   2371  HE1 PHE   155      32.008  44.708  31.914  1.00  0.00           H
ATOM   2372  CZ  PHE   155      30.179  44.133  32.784  1.00  0.00           C
ATOM   2373  HZ  PHE   155      29.672  43.966  31.845  1.00  0.00           H
ATOM   2374  CE2 PHE   155      29.519  43.788  34.050  1.00  0.00           C
ATOM   2375  HE2 PHE   155      28.563  43.294  33.963  1.00  0.00           H
ATOM   2376  CD2 PHE   155      30.109  44.096  35.251  1.00  0.00           C
ATOM   2377  HD2 PHE   155      29.526  43.989  36.154  1.00  0.00           H
ATOM   2378  C   PHE   155      32.382  47.537  35.774  1.00  0.00           C
ATOM   2379  O   PHE   155      31.631  48.298  35.181  1.00  0.00           O
ATOM   2380  N   THR   156      33.651  47.434  35.456  1.00  0.00           N
ATOM   2381  H   THR   156      34.243  46.918  36.090  1.00  0.00           H
ATOM   2382  CA  THR   156      34.327  48.125  34.409  1.00  0.00           C
ATOM   2383  HA  THR   156      33.533  48.556  33.798  1.00  0.00           H
ATOM   2384  CB  THR   156      35.284  49.207  34.901  1.00  0.00           C
ATOM   2385  HB  THR   156      35.793  49.571  34.009  1.00  0.00           H
ATOM   2386  CG2 THR   156      34.542  50.362  35.536  1.00  0.00           C
ATOM   2387 HG21 THR   156      33.740  50.585  34.832  1.00  0.00           H
ATOM   2388 HG22 THR   156      35.215  51.215  35.623  1.00  0.00           H
ATOM   2389 HG23 THR   156      34.095  50.118  36.499  1.00  0.00           H
ATOM   2390  OG1 THR   156      36.157  48.748  35.906  1.00  0.00           O
ATOM   2391  HG1 THR   156      35.642  48.350  36.611  1.00  0.00           H
ATOM   2392  C   THR   156      35.084  47.255  33.392  1.00  0.00           C
ATOM   2393  O   THR   156      35.404  46.158  33.806  1.00  0.00           O
ATOM   2394  N   VAL   157      35.214  47.644  32.110  1.00  0.00           N
ATOM   2395  H   VAL   157      34.794  48.539  31.906  1.00  0.00           H
ATOM   2396  CA  VAL   157      36.005  46.912  31.041  1.00  0.00           C
ATOM   2397  HA  VAL   157      36.805  46.282  31.431  1.00  0.00           H
ATOM   2398  CB  VAL   157      35.086  45.915  30.273  1.00  0.00           C
ATOM   2399  HB  VAL   157      34.748  45.260  31.078  1.00  0.00           H
ATOM   2400  CG1 VAL   157      33.856  46.456  29.666  1.00  0.00           C
ATOM   2401 HG11 VAL   157      33.480  47.307  30.235  1.00  0.00           H
ATOM   2402 HG12 VAL   157      34.021  46.908  28.689  1.00  0.00           H
ATOM   2403 HG13 VAL   157      33.156  45.626  29.575  1.00  0.00           H
ATOM   2404  CG2 VAL   157      35.777  45.074  29.259  1.00  0.00           C
ATOM   2405 HG21 VAL   157      36.391  45.551  28.494  1.00  0.00           H
ATOM   2406 HG22 VAL   157      35.044  44.424  28.781  1.00  0.00           H
ATOM   2407 HG23 VAL   157      36.535  44.474  29.763  1.00  0.00           H
ATOM   2408  C   VAL   157      36.737  47.850  30.071  1.00  0.00           C
ATOM   2409  O   VAL   157      36.172  48.771  29.515  1.00  0.00           O
ATOM   2410  N   ARG   158      37.951  47.459  29.640  1.00  0.00           N
ATOM   2411  H   ARG   158      38.375  46.619  30.007  1.00  0.00           H
ATOM   2412  CA  ARG   158      38.815  48.345  28.746  1.00  0.00           C
ATOM   2413  HA  ARG   158      38.087  48.896  28.151  1.00  0.00           H
ATOM   2414  CB  ARG   158      39.624  49.364  29.613  1.00  0.00           C
ATOM   2415  HB2 ARG   158      40.133  50.118  29.011  1.00  0.00           H
ATOM   2416  HB3 ARG   158      38.885  50.069  29.995  1.00  0.00           H
ATOM   2417  CG  ARG   158      40.416  48.913  30.816  1.00  0.00           C
ATOM   2418  HG2 ARG   158      39.907  48.182  31.443  1.00  0.00           H
ATOM   2419  HG3 ARG   158      41.349  48.425  30.531  1.00  0.00           H
ATOM   2420  CD  ARG   158      40.962  50.051  31.821  1.00  0.00           C
ATOM   2421  HD2 ARG   158      41.635  50.765  31.346  1.00  0.00           H
ATOM   2422  HD3 ARG   158      40.103  50.626  32.165  1.00  0.00           H
ATOM   2423  NE  ARG   158      41.630  49.430  32.990  1.00  0.00           N
ATOM   2424  HE  ARG   158      41.088  49.522  33.837  1.00  0.00           H
ATOM   2425  CZ  ARG   158      42.900  49.039  33.151  1.00  0.00           C
ATOM   2426  NH1 ARG   158      43.750  49.077  32.188  1.00  0.00           N
ATOM   2427 HH11 ARG   158      43.548  49.464  31.277  1.00  0.00           H
ATOM   2428 HH12 ARG   158      44.633  48.588  32.234  1.00  0.00           H
ATOM   2429  NH2 ARG   158      43.318  48.630  34.333  1.00  0.00           N
ATOM   2430 HH21 ARG   158      42.543  48.448  34.954  1.00  0.00           H
ATOM   2431 HH22 ARG   158      44.288  48.378  34.464  1.00  0.00           H
ATOM   2432  C   ARG   158      39.797  47.496  27.926  1.00  0.00           C
ATOM   2433  O   ARG   158      40.320  46.442  28.426  1.00  0.00           O
ATOM   2434  N   THR   159      40.136  47.975  26.711  1.00  0.00           N
ATOM   2435  H   THR   159      39.610  48.743  26.319  1.00  0.00           H
ATOM   2436  CA  THR   159      41.356  47.621  26.031  1.00  0.00           C
ATOM   2437  HA  THR   159      41.394  46.533  26.089  1.00  0.00           H
ATOM   2438  CB  THR   159      41.481  47.934  24.542  1.00  0.00           C
ATOM   2439  HB  THR   159      41.657  49.004  24.434  1.00  0.00           H
ATOM   2440  CG2 THR   159      42.465  46.951  23.791  1.00  0.00           C
ATOM   2441 HG21 THR   159      42.190  45.902  23.898  1.00  0.00           H
ATOM   2442 HG22 THR   159      43.484  47.017  24.172  1.00  0.00           H
ATOM   2443 HG23 THR   159      42.425  47.168  22.724  1.00  0.00           H
ATOM   2444  OG1 THR   159      40.225  47.728  23.973  1.00  0.00           O
ATOM   2445  HG1 THR   159      39.657  48.235  24.558  1.00  0.00           H
ATOM   2446  C   THR   159      42.506  48.288  26.730  1.00  0.00           C
ATOM   2447  O   THR   159      42.575  49.523  26.915  1.00  0.00           O
ATOM   2448  N   ASP   160      43.488  47.531  27.178  1.00  0.00           N
ATOM   2449  H   ASP   160      43.613  46.583  26.852  1.00  0.00           H
ATOM   2450  CA  ASP   160      44.590  47.975  27.973  1.00  0.00           C
ATOM   2451  HA  ASP   160      44.198  48.806  28.558  1.00  0.00           H
ATOM   2452  CB  ASP   160      45.016  46.848  28.990  1.00  0.00           C
ATOM   2453  HB2 ASP   160      44.141  46.511  29.545  1.00  0.00           H
ATOM   2454  HB3 ASP   160      45.398  45.987  28.441  1.00  0.00           H
ATOM   2455  CG  ASP   160      46.026  47.331  30.046  1.00  0.00           C
ATOM   2456  OD1 ASP   160      46.029  48.543  30.374  1.00  0.00           O
ATOM   2457  OD2 ASP   160      46.902  46.524  30.478  1.00  0.00           O
ATOM   2458  C   ASP   160      45.712  48.604  27.191  1.00  0.00           C
ATOM   2459  O   ASP   160      45.861  48.294  26.015  1.00  0.00           O
ATOM   2460  N   THR   161      46.441  49.541  27.740  1.00  0.00           N
ATOM   2461  H   THR   161      46.279  49.719  28.722  1.00  0.00           H
ATOM   2462  CA  THR   161      47.630  50.225  27.233  1.00  0.00           C
ATOM   2463  HA  THR   161      47.829  50.012  26.183  1.00  0.00           H
ATOM   2464  CB  THR   161      47.477  51.745  27.488  1.00  0.00           C
ATOM   2465  HB  THR   161      48.424  52.189  27.182  1.00  0.00           H
ATOM   2466  CG2 THR   161      46.341  52.450  26.728  1.00  0.00           C
ATOM   2467 HG21 THR   161      46.352  53.531  26.866  1.00  0.00           H
ATOM   2468 HG22 THR   161      45.453  52.104  27.257  1.00  0.00           H
ATOM   2469 HG23 THR   161      46.093  52.194  25.697  1.00  0.00           H
ATOM   2470  OG1 THR   161      47.243  51.972  28.822  1.00  0.00           O
ATOM   2471  HG1 THR   161      48.052  51.757  29.292  1.00  0.00           H
ATOM   2472  C   THR   161      48.928  49.762  27.986  1.00  0.00           C
ATOM   2473  O   THR   161      50.013  50.135  27.572  1.00  0.00           O
ATOM   2474  N   GLY   162      48.802  49.125  29.127  1.00  0.00           N
ATOM   2475  H   GLY   162      47.868  48.787  29.313  1.00  0.00           H
ATOM   2476  CA  GLY   162      49.859  48.692  29.969  1.00  0.00           C
ATOM   2477  HA2 GLY   162      50.627  49.458  30.084  1.00  0.00           H
ATOM   2478  HA3 GLY   162      49.526  48.585  31.001  1.00  0.00           H
ATOM   2479  C   GLY   162      50.634  47.454  29.501  1.00  0.00           C
ATOM   2480  O   GLY   162      50.364  46.939  28.407  1.00  0.00           O
ATOM   2481  N   GLU   163      51.715  47.091  30.191  1.00  0.00           N
ATOM   2482  H   GLU   163      51.868  47.475  31.112  1.00  0.00           H
ATOM   2483  CA  GLU   163      52.747  46.250  29.678  1.00  0.00           C
ATOM   2484  HA  GLU   163      53.273  46.756  28.869  1.00  0.00           H
ATOM   2485  CB  GLU   163      53.759  46.012  30.854  1.00  0.00           C
ATOM   2486  HB2 GLU   163      54.616  45.486  30.435  1.00  0.00           H
ATOM   2487  HB3 GLU   163      54.220  46.943  31.185  1.00  0.00           H
ATOM   2488  CG  GLU   163      53.322  45.200  32.118  1.00  0.00           C
ATOM   2489  HG2 GLU   163      52.874  44.229  31.903  1.00  0.00           H
ATOM   2490  HG3 GLU   163      54.242  45.146  32.699  1.00  0.00           H
ATOM   2491  CD  GLU   163      52.232  45.931  32.995  1.00  0.00           C
ATOM   2492  OE1 GLU   163      52.128  47.194  33.051  1.00  0.00           O
ATOM   2493  OE2 GLU   163      51.359  45.251  33.583  1.00  0.00           O
ATOM   2494  C   GLU   163      52.356  44.834  29.077  1.00  0.00           C
ATOM   2495  O   GLU   163      51.424  44.199  29.547  1.00  0.00           O
ATOM   2496  N   PRO   164      53.009  44.456  27.945  1.00  0.00           N
ATOM   2497  CD  PRO   164      54.143  45.125  27.275  1.00  0.00           C
ATOM   2498  HD2 PRO   164      54.982  45.263  27.959  1.00  0.00           H
ATOM   2499  HD3 PRO   164      53.937  46.131  26.907  1.00  0.00           H
ATOM   2500  CG  PRO   164      54.598  44.169  26.190  1.00  0.00           C
ATOM   2501  HG2 PRO   164      55.361  43.466  26.521  1.00  0.00           H
ATOM   2502  HG3 PRO   164      55.030  44.614  25.293  1.00  0.00           H
ATOM   2503  CB  PRO   164      53.317  43.351  25.916  1.00  0.00           C
ATOM   2504  HB2 PRO   164      53.589  42.382  25.501  1.00  0.00           H
ATOM   2505  HB3 PRO   164      52.707  43.869  25.175  1.00  0.00           H
ATOM   2506  CA  PRO   164      52.569  43.295  27.264  1.00  0.00           C
ATOM   2507  HA  PRO   164      51.501  43.390  27.071  1.00  0.00           H
ATOM   2508  C   PRO   164      52.897  42.001  28.048  1.00  0.00           C
ATOM   2509  O   PRO   164      54.097  41.790  28.357  1.00  0.00           O
ATOM   2510  N   MET   165      51.861  41.184  28.260  1.00  0.00           N
ATOM   2511  H   MET   165      50.977  41.569  27.957  1.00  0.00           H
ATOM   2512  CA  MET   165      52.014  39.912  29.007  1.00  0.00           C
ATOM   2513  HA  MET   165      52.840  40.068  29.701  1.00  0.00           H
ATOM   2514  CB  MET   165      50.826  39.805  29.968  1.00  0.00           C
ATOM   2515  HB2 MET   165      51.028  39.016  30.693  1.00  0.00           H
ATOM   2516  HB3 MET   165      50.709  40.690  30.594  1.00  0.00           H
ATOM   2517  CG  MET   165      49.441  39.372  29.313  1.00  0.00           C
ATOM   2518  HG2 MET   165      49.106  40.012  28.497  1.00  0.00           H
ATOM   2519  HG3 MET   165      49.416  38.347  28.943  1.00  0.00           H
ATOM   2520  SD  MET   165      48.173  39.454  30.521  1.00  0.00           S
ATOM   2521  CE  MET   165      48.593  37.882  31.366  1.00  0.00           C
ATOM   2522  HE1 MET   165      47.812  37.788  32.120  1.00  0.00           H
ATOM   2523  HE2 MET   165      48.484  37.126  30.588  1.00  0.00           H
ATOM   2524  HE3 MET   165      49.607  37.880  31.767  1.00  0.00           H
ATOM   2525  C   MET   165      52.187  38.577  28.209  1.00  0.00           C
ATOM   2526  O   MET   165      52.123  37.497  28.780  1.00  0.00           O
ATOM   2527  N   GLY   166      52.250  38.782  26.908  1.00  0.00           N
ATOM   2528  H   GLY   166      52.148  39.747  26.627  1.00  0.00           H
ATOM   2529  CA  GLY   166      52.422  37.843  25.795  1.00  0.00           C
ATOM   2530  HA2 GLY   166      52.642  38.439  24.909  1.00  0.00           H
ATOM   2531  HA3 GLY   166      53.322  37.241  25.921  1.00  0.00           H
ATOM   2532  C   GLY   166      51.168  36.949  25.392  1.00  0.00           C
ATOM   2533  O   GLY   166      50.737  36.874  24.228  1.00  0.00           O
ATOM   2534  N   ARG   167      50.628  36.262  26.403  1.00  0.00           N
ATOM   2535  H   ARG   167      51.254  36.268  27.196  1.00  0.00           H
ATOM   2536  CA  ARG   167      49.440  35.423  26.420  1.00  0.00           C
ATOM   2537  HA  ARG   167      48.597  35.881  25.904  1.00  0.00           H
ATOM   2538  CB  ARG   167      49.905  34.108  25.747  1.00  0.00           C
ATOM   2539  HB2 ARG   167      50.543  34.246  24.873  1.00  0.00           H
ATOM   2540  HB3 ARG   167      50.504  33.542  26.460  1.00  0.00           H
ATOM   2541  CG  ARG   167      48.666  33.253  25.430  1.00  0.00           C
ATOM   2542  HG2 ARG   167      48.113  33.125  26.361  1.00  0.00           H
ATOM   2543  HG3 ARG   167      48.068  33.794  24.696  1.00  0.00           H
ATOM   2544  CD  ARG   167      48.977  31.908  24.795  1.00  0.00           C
ATOM   2545  HD2 ARG   167      48.020  31.605  24.372  1.00  0.00           H
ATOM   2546  HD3 ARG   167      49.633  32.062  23.939  1.00  0.00           H
ATOM   2547  NE  ARG   167      49.478  30.868  25.745  1.00  0.00           N
ATOM   2548  HE  ARG   167      49.153  30.840  26.701  1.00  0.00           H
ATOM   2549  CZ  ARG   167      50.390  29.991  25.429  1.00  0.00           C
ATOM   2550  NH1 ARG   167      50.941  29.932  24.279  1.00  0.00           N
ATOM   2551 HH11 ARG   167      50.739  30.668  23.617  1.00  0.00           H
ATOM   2552 HH12 ARG   167      51.549  29.156  24.060  1.00  0.00           H
ATOM   2553  NH2 ARG   167      50.798  29.112  26.320  1.00  0.00           N
ATOM   2554 HH21 ARG   167      50.376  29.096  27.238  1.00  0.00           H
ATOM   2555 HH22 ARG   167      51.642  28.623  26.059  1.00  0.00           H
ATOM   2556  C   ARG   167      48.957  35.194  27.909  1.00  0.00           C
ATOM   2557  O   ARG   167      49.801  35.319  28.808  1.00  0.00           O
ATOM   2558  N   GLY   168      47.660  34.823  28.154  1.00  0.00           N
ATOM   2559  H   GLY   168      47.090  34.671  27.335  1.00  0.00           H
ATOM   2560  CA  GLY   168      47.101  34.506  29.514  1.00  0.00           C
ATOM   2561  HA2 GLY   168      46.481  33.617  29.394  1.00  0.00           H
ATOM   2562  HA3 GLY   168      47.879  34.245  30.234  1.00  0.00           H
ATOM   2563  C   GLY   168      46.290  35.512  30.205  1.00  0.00           C
ATOM   2564  O   GLY   168      45.761  36.483  29.679  1.00  0.00           O
ATOM   2565  N   THR   169      46.293  35.334  31.527  1.00  0.00           N
ATOM   2566  H   THR   169      46.796  34.633  32.053  1.00  0.00           H
ATOM   2567  CA  THR   169      45.473  36.124  32.438  1.00  0.00           C
ATOM   2568  HA  THR   169      45.178  37.130  32.137  1.00  0.00           H
ATOM   2569  CB  THR   169      44.162  35.361  32.796  1.00  0.00           C
ATOM   2570  HB  THR   169      44.414  34.458  33.352  1.00  0.00           H
ATOM   2571  CG2 THR   169      43.159  36.154  33.630  1.00  0.00           C
ATOM   2572 HG21 THR   169      43.350  37.220  33.509  1.00  0.00           H
ATOM   2573 HG22 THR   169      43.336  35.892  34.673  1.00  0.00           H
ATOM   2574 HG23 THR   169      42.143  35.874  33.355  1.00  0.00           H
ATOM   2575  OG1 THR   169      43.436  35.002  31.601  1.00  0.00           O
ATOM   2576  HG1 THR   169      43.704  34.110  31.366  1.00  0.00           H
ATOM   2577  C   THR   169      46.192  36.295  33.807  1.00  0.00           C
ATOM   2578  O   THR   169      46.990  35.470  34.305  1.00  0.00           O
ATOM   2579  N   LYS   170      45.877  37.479  34.376  1.00  0.00           N
ATOM   2580  H   LYS   170      45.255  38.105  33.885  1.00  0.00           H
ATOM   2581  CA  LYS   170      46.326  37.983  35.668  1.00  0.00           C
ATOM   2582  HA  LYS   170      46.842  37.256  36.294  1.00  0.00           H
ATOM   2583  CB  LYS   170      47.388  39.021  35.429  1.00  0.00           C
ATOM   2584  HB2 LYS   170      48.115  38.601  34.733  1.00  0.00           H
ATOM   2585  HB3 LYS   170      46.926  39.924  35.031  1.00  0.00           H
ATOM   2586  CG  LYS   170      48.024  39.412  36.767  1.00  0.00           C
ATOM   2587  HG2 LYS   170      47.253  39.775  37.448  1.00  0.00           H
ATOM   2588  HG3 LYS   170      48.362  38.419  37.065  1.00  0.00           H
ATOM   2589  CD  LYS   170      49.148  40.495  36.510  1.00  0.00           C
ATOM   2590  HD2 LYS   170      49.896  40.152  35.793  1.00  0.00           H
ATOM   2591  HD3 LYS   170      48.686  41.411  36.144  1.00  0.00           H
ATOM   2592  CE  LYS   170      50.055  40.842  37.731  1.00  0.00           C
ATOM   2593  HE2 LYS   170      49.491  41.336  38.522  1.00  0.00           H
ATOM   2594  HE3 LYS   170      50.512  39.946  38.152  1.00  0.00           H
ATOM   2595  NZ  LYS   170      51.138  41.786  37.366  1.00  0.00           N
ATOM   2596  HZ1 LYS   170      51.664  41.358  36.618  1.00  0.00           H
ATOM   2597  HZ2 LYS   170      51.806  41.994  38.094  1.00  0.00           H
ATOM   2598  HZ3 LYS   170      50.676  42.579  36.945  1.00  0.00           H
ATOM   2599  C   LYS   170      45.100  38.541  36.436  1.00  0.00           C
ATOM   2600  O   LYS   170      44.460  39.534  36.065  1.00  0.00           O
ATOM   2601  N   VAL   171      44.761  37.879  37.569  1.00  0.00           N
ATOM   2602  H   VAL   171      45.308  37.079  37.852  1.00  0.00           H
ATOM   2603  CA  VAL   171      43.723  38.358  38.579  1.00  0.00           C
ATOM   2604  HA  VAL   171      43.025  39.077  38.149  1.00  0.00           H
ATOM   2605  CB  VAL   171      42.836  37.159  38.965  1.00  0.00           C
ATOM   2606  HB  VAL   171      43.550  36.562  39.533  1.00  0.00           H
ATOM   2607  CG1 VAL   171      41.747  37.489  39.954  1.00  0.00           C
ATOM   2608 HG11 VAL   171      40.900  37.998  39.497  1.00  0.00           H
ATOM   2609 HG12 VAL   171      41.392  36.546  40.371  1.00  0.00           H
ATOM   2610 HG13 VAL   171      42.090  38.077  40.804  1.00  0.00           H
ATOM   2611  CG2 VAL   171      42.365  36.332  37.798  1.00  0.00           C
ATOM   2612 HG21 VAL   171      43.154  36.080  37.090  1.00  0.00           H
ATOM   2613 HG22 VAL   171      41.564  36.738  37.181  1.00  0.00           H
ATOM   2614 HG23 VAL   171      42.055  35.359  38.180  1.00  0.00           H
ATOM   2615  C   VAL   171      44.503  38.920  39.792  1.00  0.00           C
ATOM   2616  O   VAL   171      45.322  38.159  40.434  1.00  0.00           O
ATOM   2617  N   ILE   172      44.230  40.171  40.245  1.00  0.00           N
ATOM   2618  H   ILE   172      43.476  40.693  39.823  1.00  0.00           H
ATOM   2619  CA  ILE   172      44.697  40.643  41.506  1.00  0.00           C
ATOM   2620  HA  ILE   172      45.421  39.956  41.945  1.00  0.00           H
ATOM   2621  CB  ILE   172      45.400  41.989  41.374  1.00  0.00           C
ATOM   2622  HB  ILE   172      44.604  42.719  41.233  1.00  0.00           H
ATOM   2623  CG2 ILE   172      45.969  42.391  42.750  1.00  0.00           C
ATOM   2624 HG21 ILE   172      45.224  42.276  43.537  1.00  0.00           H
ATOM   2625 HG22 ILE   172      46.467  43.360  42.702  1.00  0.00           H
ATOM   2626 HG23 ILE   172      46.722  41.685  43.098  1.00  0.00           H
ATOM   2627  CG1 ILE   172      46.558  41.949  40.292  1.00  0.00           C
ATOM   2628 HG12 ILE   172      47.210  42.764  40.609  1.00  0.00           H
ATOM   2629 HG13 ILE   172      47.083  40.994  40.306  1.00  0.00           H
ATOM   2630  CD1 ILE   172      46.224  42.201  38.768  1.00  0.00           C
ATOM   2631 HD11 ILE   172      47.183  42.414  38.296  1.00  0.00           H
ATOM   2632 HD12 ILE   172      45.679  43.115  38.532  1.00  0.00           H
ATOM   2633 HD13 ILE   172      45.878  41.311  38.243  1.00  0.00           H
ATOM   2634  C   ILE   172      43.491  40.727  42.492  1.00  0.00           C
ATOM   2635  O   ILE   172      42.604  41.542  42.200  1.00  0.00           O
ATOM   2636  N   LEU   173      43.396  39.918  43.564  1.00  0.00           N
ATOM   2637  H   LEU   173      44.134  39.247  43.732  1.00  0.00           H
ATOM   2638  CA  LEU   173      42.419  40.155  44.566  1.00  0.00           C
ATOM   2639  HA  LEU   173      41.504  40.459  44.058  1.00  0.00           H
ATOM   2640  CB  LEU   173      42.273  38.938  45.418  1.00  0.00           C
ATOM   2641  HB2 LEU   173      43.189  38.730  45.970  1.00  0.00           H
ATOM   2642  HB3 LEU   173      41.505  39.162  46.159  1.00  0.00           H
ATOM   2643  CG  LEU   173      41.800  37.674  44.630  1.00  0.00           C
ATOM   2644  HG  LEU   173      42.623  37.215  44.081  1.00  0.00           H
ATOM   2645  CD1 LEU   173      41.301  36.623  45.619  1.00  0.00           C
ATOM   2646 HD11 LEU   173      41.122  35.696  45.073  1.00  0.00           H
ATOM   2647 HD12 LEU   173      40.374  36.990  46.059  1.00  0.00           H
ATOM   2648 HD13 LEU   173      42.091  36.350  46.319  1.00  0.00           H
ATOM   2649  CD2 LEU   173      40.631  37.941  43.721  1.00  0.00           C
ATOM   2650 HD21 LEU   173      41.051  38.565  42.932  1.00  0.00           H
ATOM   2651 HD22 LEU   173      40.287  37.021  43.251  1.00  0.00           H
ATOM   2652 HD23 LEU   173      39.786  38.409  44.226  1.00  0.00           H
ATOM   2653  C   LEU   173      42.970  41.282  45.525  1.00  0.00           C
ATOM   2654  O   LEU   173      44.074  41.191  46.118  1.00  0.00           O
ATOM   2655  N   HID   174      42.121  42.273  45.769  1.00  0.00           N
ATOM   2656  H   HID   174      41.251  42.363  45.263  1.00  0.00           H
ATOM   2657  CA  HID   174      42.384  43.304  46.765  1.00  0.00           C
ATOM   2658  HA  HID   174      43.458  43.313  46.953  1.00  0.00           H
ATOM   2659  CB  HID   174      41.883  44.621  46.206  1.00  0.00           C
ATOM   2660  HB2 HID   174      40.796  44.613  46.296  1.00  0.00           H
ATOM   2661  HB3 HID   174      42.099  45.421  46.915  1.00  0.00           H
ATOM   2662  CG  HID   174      42.353  45.046  44.828  1.00  0.00           C
ATOM   2663  ND1 HID   174      43.513  45.735  44.565  1.00  0.00           N
ATOM   2664  HD1 HID   174      44.039  46.288  45.227  1.00  0.00           H
ATOM   2665  CE1 HID   174      43.745  45.737  43.233  1.00  0.00           C
ATOM   2666  HE1 HID   174      44.498  46.362  42.777  1.00  0.00           H
ATOM   2667  NE2 HID   174      42.852  44.988  42.591  1.00  0.00           N
ATOM   2668  CD2 HID   174      41.927  44.592  43.573  1.00  0.00           C
ATOM   2669  HD2 HID   174      41.075  43.939  43.459  1.00  0.00           H
ATOM   2670  C   HID   174      41.736  42.872  48.097  1.00  0.00           C
ATOM   2671  O   HID   174      40.506  43.111  48.202  1.00  0.00           O
ATOM   2672  N   LEU   175      42.531  42.398  49.047  1.00  0.00           N
ATOM   2673  H   LEU   175      43.533  42.331  48.945  1.00  0.00           H
ATOM   2674  CA  LEU   175      41.867  41.821  50.211  1.00  0.00           C
ATOM   2675  HA  LEU   175      41.013  41.263  49.828  1.00  0.00           H
ATOM   2676  CB  LEU   175      42.753  40.762  50.884  1.00  0.00           C
ATOM   2677  HB2 LEU   175      43.522  41.338  51.398  1.00  0.00           H
ATOM   2678  HB3 LEU   175      42.237  40.387  51.769  1.00  0.00           H
ATOM   2679  CG  LEU   175      43.413  39.767  49.980  1.00  0.00           C
ATOM   2680  HG  LEU   175      43.901  40.228  49.121  1.00  0.00           H
ATOM   2681  CD1 LEU   175      44.305  38.767  50.707  1.00  0.00           C
ATOM   2682 HD11 LEU   175      44.967  39.254  51.423  1.00  0.00           H
ATOM   2683 HD12 LEU   175      44.952  38.217  50.021  1.00  0.00           H
ATOM   2684 HD13 LEU   175      43.664  38.027  51.186  1.00  0.00           H
ATOM   2685  CD2 LEU   175      42.255  38.883  49.396  1.00  0.00           C
ATOM   2686 HD21 LEU   175      41.650  38.363  50.139  1.00  0.00           H
ATOM   2687 HD22 LEU   175      41.600  39.535  48.818  1.00  0.00           H
ATOM   2688 HD23 LEU   175      42.787  38.190  48.745  1.00  0.00           H
ATOM   2689  C   LEU   175      41.477  42.866  51.217  1.00  0.00           C
ATOM   2690  O   LEU   175      42.044  43.941  51.329  1.00  0.00           O
ATOM   2691  N   LYS   176      40.428  42.627  52.025  1.00  0.00           N
ATOM   2692  H   LYS   176      39.947  41.767  51.802  1.00  0.00           H
ATOM   2693  CA  LYS   176      40.075  43.236  53.308  1.00  0.00           C
ATOM   2694  HA  LYS   176      40.173  44.321  53.309  1.00  0.00           H
ATOM   2695  CB  LYS   176      38.667  42.758  53.806  1.00  0.00           C
ATOM   2696  HB2 LYS   176      38.558  41.696  54.027  1.00  0.00           H
ATOM   2697  HB3 LYS   176      38.540  43.247  54.772  1.00  0.00           H
ATOM   2698  CG  LYS   176      37.500  43.383  52.948  1.00  0.00           C
ATOM   2699  HG2 LYS   176      37.399  44.411  53.295  1.00  0.00           H
ATOM   2700  HG3 LYS   176      37.787  43.358  51.897  1.00  0.00           H
ATOM   2701  CD  LYS   176      36.076  42.698  53.060  1.00  0.00           C
ATOM   2702  HD2 LYS   176      36.189  41.840  53.722  1.00  0.00           H
ATOM   2703  HD3 LYS   176      35.377  43.368  53.559  1.00  0.00           H
ATOM   2704  CE  LYS   176      35.505  42.363  51.635  1.00  0.00           C
ATOM   2705  HE2 LYS   176      35.496  43.260  51.016  1.00  0.00           H
ATOM   2706  HE3 LYS   176      36.175  41.646  51.163  1.00  0.00           H
ATOM   2707  NZ  LYS   176      34.151  41.767  51.692  1.00  0.00           N
ATOM   2708  HZ1 LYS   176      33.525  42.483  52.033  1.00  0.00           H
ATOM   2709  HZ2 LYS   176      34.109  40.990  52.335  1.00  0.00           H
ATOM   2710  HZ3 LYS   176      33.834  41.534  50.763  1.00  0.00           H
ATOM   2711  C   LYS   176      41.147  42.887  54.364  1.00  0.00           C
ATOM   2712  O   LYS   176      41.771  41.850  54.466  1.00  0.00           O
ATOM   2713  N   GLU   177      41.305  43.873  55.274  1.00  0.00           N
ATOM   2714  H   GLU   177      40.719  44.677  55.102  1.00  0.00           H
ATOM   2715  CA  GLU   177      42.213  43.834  56.478  1.00  0.00           C
ATOM   2716  HA  GLU   177      43.199  43.959  56.029  1.00  0.00           H
ATOM   2717  CB  GLU   177      42.067  45.065  57.368  1.00  0.00           C
ATOM   2718  HB2 GLU   177      42.130  45.964  56.755  1.00  0.00           H
ATOM   2719  HB3 GLU   177      41.100  45.040  57.872  1.00  0.00           H
ATOM   2720  CG  GLU   177      43.061  45.212  58.440  1.00  0.00           C
ATOM   2721  HG2 GLU   177      43.087  44.279  59.002  1.00  0.00           H
ATOM   2722  HG3 GLU   177      44.070  45.327  58.043  1.00  0.00           H
ATOM   2723  CD  GLU   177      42.638  46.261  59.517  1.00  0.00           C
ATOM   2724  OE1 GLU   177      41.865  47.199  59.315  1.00  0.00           O
ATOM   2725  OE2 GLU   177      43.146  46.146  60.613  1.00  0.00           O
ATOM   2726  C   GLU   177      42.136  42.583  57.380  1.00  0.00           C
ATOM   2727  O   GLU   177      43.119  41.810  57.380  1.00  0.00           O
ATOM   2728  N   ASP   178      40.909  42.319  57.759  1.00  0.00           N
ATOM   2729  H   ASP   178      40.163  42.953  57.511  1.00  0.00           H
ATOM   2730  CA  ASP   178      40.561  41.168  58.595  1.00  0.00           C
ATOM   2731  HA  ASP   178      41.449  40.905  59.169  1.00  0.00           H
ATOM   2732  CB  ASP   178      39.503  41.480  59.634  1.00  0.00           C
ATOM   2733  HB2 ASP   178      39.453  40.669  60.360  1.00  0.00           H
ATOM   2734  HB3 ASP   178      39.847  42.385  60.135  1.00  0.00           H
ATOM   2735  CG  ASP   178      38.079  41.808  59.147  1.00  0.00           C
ATOM   2736  OD1 ASP   178      37.188  41.936  59.980  1.00  0.00           O
ATOM   2737  OD2 ASP   178      37.909  42.085  57.959  1.00  0.00           O
ATOM   2738  C   ASP   178      40.350  39.791  57.857  1.00  0.00           C
ATOM   2739  O   ASP   178      39.755  38.839  58.503  1.00  0.00           O
ATOM   2740  N   GLN   179      40.811  39.687  56.591  1.00  0.00           N
ATOM   2741  H   GLN   179      41.182  40.538  56.190  1.00  0.00           H
ATOM   2742  CA  GLN   179      40.733  38.541  55.616  1.00  0.00           C
ATOM   2743  HA  GLN   179      40.300  37.641  56.055  1.00  0.00           H
ATOM   2744  CB  GLN   179      39.731  38.827  54.528  1.00  0.00           C
ATOM   2745  HB2 GLN   179      40.145  39.662  53.962  1.00  0.00           H
ATOM   2746  HB3 GLN   179      39.661  38.003  53.818  1.00  0.00           H
ATOM   2747  CG  GLN   179      38.276  39.269  55.003  1.00  0.00           C
ATOM   2748  HG2 GLN   179      38.276  40.135  55.664  1.00  0.00           H
ATOM   2749  HG3 GLN   179      37.585  39.397  54.170  1.00  0.00           H
ATOM   2750  CD  GLN   179      37.577  38.180  55.824  1.00  0.00           C
ATOM   2751  OE1 GLN   179      37.666  36.956  55.534  1.00  0.00           O
ATOM   2752  NE2 GLN   179      36.782  38.528  56.854  1.00  0.00           N
ATOM   2753 HE21 GLN   179      36.496  37.837  57.534  1.00  0.00           H
ATOM   2754 HE22 GLN   179      36.585  39.490  57.089  1.00  0.00           H
ATOM   2755  C   GLN   179      42.148  38.197  55.106  1.00  0.00           C
ATOM   2756  O   GLN   179      42.178  37.319  54.312  1.00  0.00           O
ATOM   2757  N   THR   180      43.273  38.880  55.490  1.00  0.00           N
ATOM   2758  H   THR   180      43.145  39.692  56.078  1.00  0.00           H
ATOM   2759  CA  THR   180      44.669  38.709  55.084  1.00  0.00           C
ATOM   2760  HA  THR   180      44.741  38.819  54.002  1.00  0.00           H
ATOM   2761  CB  THR   180      45.481  39.922  55.671  1.00  0.00           C
ATOM   2762  HB  THR   180      46.503  39.542  55.685  1.00  0.00           H
ATOM   2763  CG2 THR   180      45.398  41.236  54.903  1.00  0.00           C
ATOM   2764 HG21 THR   180      45.590  41.049  53.847  1.00  0.00           H
ATOM   2765 HG22 THR   180      46.115  41.987  55.231  1.00  0.00           H
ATOM   2766 HG23 THR   180      44.390  41.649  54.909  1.00  0.00           H
ATOM   2767  OG1 THR   180      45.140  40.130  57.045  1.00  0.00           O
ATOM   2768  HG1 THR   180      44.486  40.832  57.037  1.00  0.00           H
ATOM   2769  C   THR   180      45.398  37.345  55.474  1.00  0.00           C
ATOM   2770  O   THR   180      46.596  37.204  55.318  1.00  0.00           O
ATOM   2771  N   GLU   181      44.717  36.248  55.951  1.00  0.00           N
ATOM   2772  H   GLU   181      43.739  36.257  56.202  1.00  0.00           H
ATOM   2773  CA  GLU   181      45.401  35.047  56.417  1.00  0.00           C
ATOM   2774  HA  GLU   181      46.155  35.313  57.157  1.00  0.00           H
ATOM   2775  CB  GLU   181      44.389  34.068  56.989  1.00  0.00           C
ATOM   2776  HB2 GLU   181      44.990  33.261  57.406  1.00  0.00           H
ATOM   2777  HB3 GLU   181      43.983  34.497  57.905  1.00  0.00           H
ATOM   2778  CG  GLU   181      43.300  33.643  56.113  1.00  0.00           C
ATOM   2779  HG2 GLU   181      42.680  34.490  55.824  1.00  0.00           H
ATOM   2780  HG3 GLU   181      43.756  33.170  55.243  1.00  0.00           H
ATOM   2781  CD  GLU   181      42.471  32.539  56.747  1.00  0.00           C
ATOM   2782  OE1 GLU   181      41.794  32.959  57.733  1.00  0.00           O
ATOM   2783  OE2 GLU   181      42.317  31.393  56.295  1.00  0.00           O
ATOM   2784  C   GLU   181      46.155  34.465  55.193  1.00  0.00           C
ATOM   2785  O   GLU   181      47.254  33.864  55.287  1.00  0.00           O
ATOM   2786  N   TYR   182      45.589  34.545  53.939  1.00  0.00           N
ATOM   2787  H   TYR   182      44.749  35.105  53.940  1.00  0.00           H
ATOM   2788  CA  TYR   182      46.123  34.100  52.670  1.00  0.00           C
ATOM   2789  HA  TYR   182      46.313  33.033  52.781  1.00  0.00           H
ATOM   2790  CB  TYR   182      45.003  34.137  51.560  1.00  0.00           C
ATOM   2791  HB2 TYR   182      44.892  35.168  51.226  1.00  0.00           H
ATOM   2792  HB3 TYR   182      45.244  33.404  50.789  1.00  0.00           H
ATOM   2793  CG  TYR   182      43.711  33.708  52.179  1.00  0.00           C
ATOM   2794  CD1 TYR   182      43.376  32.328  52.208  1.00  0.00           C
ATOM   2795  HD1 TYR   182      44.083  31.623  51.797  1.00  0.00           H
ATOM   2796  CE1 TYR   182      42.197  31.890  52.785  1.00  0.00           C
ATOM   2797  HE1 TYR   182      41.874  30.860  52.758  1.00  0.00           H
ATOM   2798  CZ  TYR   182      41.328  32.842  53.417  1.00  0.00           C
ATOM   2799  OH  TYR   182      40.122  32.430  53.886  1.00  0.00           O
ATOM   2800  HH  TYR   182      39.794  32.965  54.613  1.00  0.00           H
ATOM   2801  CE2 TYR   182      41.713  34.218  53.502  1.00  0.00           C
ATOM   2802  HE2 TYR   182      41.024  34.962  53.876  1.00  0.00           H
ATOM   2803  CD2 TYR   182      42.846  34.622  52.797  1.00  0.00           C
ATOM   2804  HD2 TYR   182      43.044  35.657  52.557  1.00  0.00           H
ATOM   2805  C   TYR   182      47.445  34.739  52.225  1.00  0.00           C
ATOM   2806  O   TYR   182      48.009  34.233  51.320  1.00  0.00           O
ATOM   2807  N   LEU   183      48.003  35.787  52.797  1.00  0.00           N
ATOM   2808  H   LEU   183      47.629  36.141  53.666  1.00  0.00           H
ATOM   2809  CA  LEU   183      49.275  36.362  52.356  1.00  0.00           C
ATOM   2810  HA  LEU   183      49.374  36.476  51.277  1.00  0.00           H
ATOM   2811  CB  LEU   183      49.304  37.728  52.967  1.00  0.00           C
ATOM   2812  HB2 LEU   183      49.288  37.746  54.057  1.00  0.00           H
ATOM   2813  HB3 LEU   183      50.280  38.150  52.728  1.00  0.00           H
ATOM   2814  CG  LEU   183      48.208  38.695  52.528  1.00  0.00           C
ATOM   2815  HG  LEU   183      47.254  38.497  53.014  1.00  0.00           H
ATOM   2816  CD1 LEU   183      48.416  40.252  52.748  1.00  0.00           C
ATOM   2817 HD11 LEU   183      47.478  40.802  52.820  1.00  0.00           H
ATOM   2818 HD12 LEU   183      48.949  40.669  51.893  1.00  0.00           H
ATOM   2819 HD13 LEU   183      48.900  40.414  53.712  1.00  0.00           H
ATOM   2820  CD2 LEU   183      47.877  38.583  51.036  1.00  0.00           C
ATOM   2821 HD21 LEU   183      47.412  37.624  50.802  1.00  0.00           H
ATOM   2822 HD22 LEU   183      47.374  39.394  50.510  1.00  0.00           H
ATOM   2823 HD23 LEU   183      48.838  38.772  50.557  1.00  0.00           H
ATOM   2824  C   LEU   183      50.466  35.498  52.736  1.00  0.00           C
ATOM   2825  O   LEU   183      51.662  35.941  52.673  1.00  0.00           O
ATOM   2826  N   GLU   184      50.210  34.269  53.239  1.00  0.00           N
ATOM   2827  H   GLU   184      49.233  34.047  53.111  1.00  0.00           H
ATOM   2828  CA  GLU   184      51.156  33.243  53.756  1.00  0.00           C
ATOM   2829  HA  GLU   184      52.174  33.626  53.830  1.00  0.00           H
ATOM   2830  CB  GLU   184      50.524  32.715  55.023  1.00  0.00           C
ATOM   2831  HB2 GLU   184      49.462  32.530  54.865  1.00  0.00           H
ATOM   2832  HB3 GLU   184      51.018  31.755  55.184  1.00  0.00           H
ATOM   2833  CG  GLU   184      50.819  33.677  56.103  1.00  0.00           C
ATOM   2834  HG2 GLU   184      51.874  33.952  56.069  1.00  0.00           H
ATOM   2835  HG3 GLU   184      50.283  34.617  55.978  1.00  0.00           H
ATOM   2836  CD  GLU   184      50.550  33.078  57.413  1.00  0.00           C
ATOM   2837  OE1 GLU   184      50.609  33.804  58.457  1.00  0.00           O
ATOM   2838  OE2 GLU   184      50.411  31.819  57.550  1.00  0.00           O
ATOM   2839  C   GLU   184      51.292  32.129  52.721  1.00  0.00           C
ATOM   2840  O   GLU   184      50.319  31.467  52.423  1.00  0.00           O
ATOM   2841  N   GLU   185      52.565  31.796  52.364  1.00  0.00           N
ATOM   2842  H   GLU   185      53.266  32.404  52.760  1.00  0.00           H
ATOM   2843  CA  GLU   185      52.906  30.685  51.532  1.00  0.00           C
ATOM   2844  HA  GLU   185      52.417  30.842  50.570  1.00  0.00           H
ATOM   2845  CB  GLU   185      54.412  30.705  51.279  1.00  0.00           C
ATOM   2846  HB2 GLU   185      54.770  31.568  50.718  1.00  0.00           H
ATOM   2847  HB3 GLU   185      54.874  30.666  52.265  1.00  0.00           H
ATOM   2848  CG  GLU   185      54.903  29.494  50.512  1.00  0.00           C
ATOM   2849  HG2 GLU   185      54.294  28.599  50.636  1.00  0.00           H
ATOM   2850  HG3 GLU   185      54.732  29.690  49.452  1.00  0.00           H
ATOM   2851  CD  GLU   185      56.286  28.912  50.851  1.00  0.00           C
ATOM   2852  OE1 GLU   185      56.731  29.175  52.040  1.00  0.00           O
ATOM   2853  OE2 GLU   185      56.846  28.060  50.088  1.00  0.00           O
ATOM   2854  C   GLU   185      52.410  29.365  52.103  1.00  0.00           C
ATOM   2855  O   GLU   185      51.740  28.595  51.345  1.00  0.00           O
ATOM   2856  N   ARG   186      52.488  29.121  53.448  1.00  0.00           N
ATOM   2857  H   ARG   186      52.861  29.898  53.973  1.00  0.00           H
ATOM   2858  CA  ARG   186      52.054  27.878  54.123  1.00  0.00           C
ATOM   2859  HA  ARG   186      52.196  27.006  53.485  1.00  0.00           H
ATOM   2860  CB  ARG   186      52.624  27.758  55.490  1.00  0.00           C
ATOM   2861  HB2 ARG   186      52.339  26.763  55.828  1.00  0.00           H
ATOM   2862  HB3 ARG   186      53.713  27.756  55.475  1.00  0.00           H
ATOM   2863  CG  ARG   186      52.152  28.901  56.498  1.00  0.00           C
ATOM   2864  HG2 ARG   186      52.535  29.814  56.042  1.00  0.00           H
ATOM   2865  HG3 ARG   186      51.080  29.043  56.630  1.00  0.00           H
ATOM   2866  CD  ARG   186      52.729  28.786  57.907  1.00  0.00           C
ATOM   2867  HD2 ARG   186      52.110  28.102  58.488  1.00  0.00           H
ATOM   2868  HD3 ARG   186      53.799  28.574  57.915  1.00  0.00           H
ATOM   2869  NE  ARG   186      52.354  30.087  58.562  1.00  0.00           N
ATOM   2870  HE  ARG   186      51.678  30.677  58.099  1.00  0.00           H
ATOM   2871  CZ  ARG   186      52.791  30.633  59.692  1.00  0.00           C
ATOM   2872  NH1 ARG   186      53.695  30.031  60.361  1.00  0.00           N
ATOM   2873 HH11 ARG   186      54.161  29.203  60.019  1.00  0.00           H
ATOM   2874 HH12 ARG   186      54.080  30.484  61.178  1.00  0.00           H
ATOM   2875  NH2 ARG   186      52.329  31.703  60.291  1.00  0.00           N
ATOM   2876 HH21 ARG   186      51.546  32.104  59.796  1.00  0.00           H
ATOM   2877 HH22 ARG   186      52.568  31.923  61.247  1.00  0.00           H
ATOM   2878  C   ARG   186      50.474  27.801  54.156  1.00  0.00           C
ATOM   2879  O   ARG   186      49.978  26.706  53.981  1.00  0.00           O
ATOM   2880  N   ARG   187      49.724  28.918  54.294  1.00  0.00           N
ATOM   2881  H   ARG   187      50.250  29.780  54.343  1.00  0.00           H
ATOM   2882  CA  ARG   187      48.250  28.843  54.030  1.00  0.00           C
ATOM   2883  HA  ARG   187      47.798  28.188  54.774  1.00  0.00           H
ATOM   2884  CB  ARG   187      47.716  30.287  54.277  1.00  0.00           C
ATOM   2885  HB2 ARG   187      48.177  30.750  55.149  1.00  0.00           H
ATOM   2886  HB3 ARG   187      48.122  30.854  53.438  1.00  0.00           H
ATOM   2887  CG  ARG   187      46.178  30.362  54.251  1.00  0.00           C
ATOM   2888  HG2 ARG   187      45.823  31.385  54.368  1.00  0.00           H
ATOM   2889  HG3 ARG   187      45.874  29.907  53.308  1.00  0.00           H
ATOM   2890  CD  ARG   187      45.540  29.572  55.385  1.00  0.00           C
ATOM   2891  HD2 ARG   187      45.861  28.555  55.163  1.00  0.00           H
ATOM   2892  HD3 ARG   187      45.922  29.880  56.358  1.00  0.00           H
ATOM   2893  NE  ARG   187      44.110  29.637  55.366  1.00  0.00           N
ATOM   2894  HE  ARG   187      43.738  30.570  55.482  1.00  0.00           H
ATOM   2895  CZ  ARG   187      43.260  28.709  55.141  1.00  0.00           C
ATOM   2896  NH1 ARG   187      43.446  27.401  55.217  1.00  0.00           N
ATOM   2897 HH11 ARG   187      44.252  27.084  55.738  1.00  0.00           H
ATOM   2898 HH12 ARG   187      42.759  26.744  54.876  1.00  0.00           H
ATOM   2899  NH2 ARG   187      42.041  29.013  54.904  1.00  0.00           N
ATOM   2900 HH21 ARG   187      41.738  29.974  54.975  1.00  0.00           H
ATOM   2901 HH22 ARG   187      41.435  28.207  54.837  1.00  0.00           H
ATOM   2902  C   ARG   187      47.824  28.430  52.647  1.00  0.00           C
ATOM   2903  O   ARG   187      46.896  27.581  52.548  1.00  0.00           O
ATOM   2904  N   ILE   188      48.596  28.817  51.669  1.00  0.00           N
ATOM   2905  H   ILE   188      49.345  29.448  51.912  1.00  0.00           H
ATOM   2906  CA  ILE   188      48.323  28.468  50.268  1.00  0.00           C
ATOM   2907  HA  ILE   188      47.251  28.640  50.163  1.00  0.00           H
ATOM   2908  CB  ILE   188      49.006  29.504  49.359  1.00  0.00           C
ATOM   2909  HB  ILE   188      50.001  29.681  49.768  1.00  0.00           H
ATOM   2910  CG2 ILE   188      49.367  29.087  47.878  1.00  0.00           C
ATOM   2911 HG21 ILE   188      49.887  28.130  47.868  1.00  0.00           H
ATOM   2912 HG22 ILE   188      50.028  29.809  47.399  1.00  0.00           H
ATOM   2913 HG23 ILE   188      48.461  28.846  47.321  1.00  0.00           H
ATOM   2914  CG1 ILE   188      48.238  30.838  49.351  1.00  0.00           C
ATOM   2915 HG12 ILE   188      47.198  30.741  49.036  1.00  0.00           H
ATOM   2916 HG13 ILE   188      48.195  31.170  50.388  1.00  0.00           H
ATOM   2917  CD1 ILE   188      48.911  32.005  48.572  1.00  0.00           C
ATOM   2918 HD11 ILE   188      48.158  32.786  48.665  1.00  0.00           H
ATOM   2919 HD12 ILE   188      49.127  31.693  47.550  1.00  0.00           H
ATOM   2920 HD13 ILE   188      49.846  32.250  49.078  1.00  0.00           H
ATOM   2921  C   ILE   188      48.753  27.084  49.997  1.00  0.00           C
ATOM   2922  O   ILE   188      47.938  26.365  49.459  1.00  0.00           O
ATOM   2923  N   LYS   189      49.878  26.583  50.589  1.00  0.00           N
ATOM   2924  H   LYS   189      50.463  27.226  51.105  1.00  0.00           H
ATOM   2925  CA  LYS   189      50.301  25.151  50.465  1.00  0.00           C
ATOM   2926  HA  LYS   189      50.487  24.948  49.411  1.00  0.00           H
ATOM   2927  CB  LYS   189      51.555  24.906  51.270  1.00  0.00           C
ATOM   2928  HB2 LYS   189      51.458  25.479  52.192  1.00  0.00           H
ATOM   2929  HB3 LYS   189      51.673  23.858  51.543  1.00  0.00           H
ATOM   2930  CG  LYS   189      52.835  25.425  50.527  1.00  0.00           C
ATOM   2931  HG2 LYS   189      52.925  24.757  49.669  1.00  0.00           H
ATOM   2932  HG3 LYS   189      52.622  26.462  50.265  1.00  0.00           H
ATOM   2933  CD  LYS   189      54.221  25.259  51.256  1.00  0.00           C
ATOM   2934  HD2 LYS   189      54.155  25.956  52.092  1.00  0.00           H
ATOM   2935  HD3 LYS   189      54.389  24.255  51.647  1.00  0.00           H
ATOM   2936  CE  LYS   189      55.444  25.504  50.335  1.00  0.00           C
ATOM   2937  HE2 LYS   189      55.341  24.899  49.434  1.00  0.00           H
ATOM   2938  HE3 LYS   189      55.234  26.527  50.021  1.00  0.00           H
ATOM   2939  NZ  LYS   189      56.684  25.456  51.084  1.00  0.00           N
ATOM   2940  HZ1 LYS   189      57.383  25.836  50.461  1.00  0.00           H
ATOM   2941  HZ2 LYS   189      56.945  24.524  51.371  1.00  0.00           H
ATOM   2942  HZ3 LYS   189      56.663  25.878  52.002  1.00  0.00           H
ATOM   2943  C   LYS   189      49.228  24.216  51.024  1.00  0.00           C
ATOM   2944  O   LYS   189      49.035  23.148  50.456  1.00  0.00           O
ATOM   2945  N   GLU   190      48.488  24.637  52.024  1.00  0.00           N
ATOM   2946  H   GLU   190      48.738  25.531  52.422  1.00  0.00           H
ATOM   2947  CA  GLU   190      47.446  23.849  52.710  1.00  0.00           C
ATOM   2948  HA  GLU   190      47.846  22.838  52.777  1.00  0.00           H
ATOM   2949  CB  GLU   190      47.205  24.570  54.057  1.00  0.00           C
ATOM   2950  HB2 GLU   190      48.102  24.431  54.660  1.00  0.00           H
ATOM   2951  HB3 GLU   190      46.984  25.624  53.890  1.00  0.00           H
ATOM   2952  CG  GLU   190      46.041  23.974  54.810  1.00  0.00           C
ATOM   2953  HG2 GLU   190      45.151  23.938  54.181  1.00  0.00           H
ATOM   2954  HG3 GLU   190      46.332  22.963  55.094  1.00  0.00           H
ATOM   2955  CD  GLU   190      45.693  24.725  56.164  1.00  0.00           C
ATOM   2956  OE1 GLU   190      45.380  24.058  57.180  1.00  0.00           O
ATOM   2957  OE2 GLU   190      45.847  25.975  56.325  1.00  0.00           O
ATOM   2958  C   GLU   190      46.187  23.794  51.870  1.00  0.00           C
ATOM   2959  O   GLU   190      45.568  22.783  51.714  1.00  0.00           O
ATOM   2960  N   ILE   191      45.844  24.938  51.243  1.00  0.00           N
ATOM   2961  H   ILE   191      46.329  25.806  51.418  1.00  0.00           H
ATOM   2962  CA  ILE   191      44.730  24.991  50.250  1.00  0.00           C
ATOM   2963  HA  ILE   191      43.804  24.626  50.695  1.00  0.00           H
ATOM   2964  CB  ILE   191      44.508  26.499  49.919  1.00  0.00           C
ATOM   2965  HB  ILE   191      45.481  26.985  49.870  1.00  0.00           H
ATOM   2966  CG2 ILE   191      43.953  26.738  48.463  1.00  0.00           C
ATOM   2967 HG21 ILE   191      43.087  26.090  48.329  1.00  0.00           H
ATOM   2968 HG22 ILE   191      44.723  26.446  47.749  1.00  0.00           H
ATOM   2969 HG23 ILE   191      43.746  27.803  48.366  1.00  0.00           H
ATOM   2970  CG1 ILE   191      43.725  27.182  51.009  1.00  0.00           C
ATOM   2971 HG12 ILE   191      42.739  26.718  51.019  1.00  0.00           H
ATOM   2972 HG13 ILE   191      44.150  27.044  52.003  1.00  0.00           H
ATOM   2973  CD1 ILE   191      43.636  28.729  50.834  1.00  0.00           C
ATOM   2974 HD11 ILE   191      44.493  29.273  50.436  1.00  0.00           H
ATOM   2975 HD12 ILE   191      43.353  29.114  51.814  1.00  0.00           H
ATOM   2976 HD13 ILE   191      42.780  28.923  50.189  1.00  0.00           H
ATOM   2977  C   ILE   191      44.950  24.132  49.001  1.00  0.00           C
ATOM   2978  O   ILE   191      44.098  23.382  48.562  1.00  0.00           O
ATOM   2979  N   VAL   192      46.111  24.262  48.317  1.00  0.00           N
ATOM   2980  H   VAL   192      46.766  24.967  48.623  1.00  0.00           H
ATOM   2981  CA  VAL   192      46.351  23.661  47.015  1.00  0.00           C
ATOM   2982  HA  VAL   192      45.545  23.892  46.318  1.00  0.00           H
ATOM   2983  CB  VAL   192      47.639  24.348  46.497  1.00  0.00           C
ATOM   2984  HB  VAL   192      48.439  24.428  47.232  1.00  0.00           H
ATOM   2985  CG1 VAL   192      48.203  23.792  45.236  1.00  0.00           C
ATOM   2986 HG11 VAL   192      49.067  24.278  44.784  1.00  0.00           H
ATOM   2987 HG12 VAL   192      48.432  22.729  45.317  1.00  0.00           H
ATOM   2988 HG13 VAL   192      47.420  23.838  44.479  1.00  0.00           H
ATOM   2989  CG2 VAL   192      47.355  25.802  46.235  1.00  0.00           C
ATOM   2990 HG21 VAL   192      47.230  26.288  47.203  1.00  0.00           H
ATOM   2991 HG22 VAL   192      46.535  25.982  45.540  1.00  0.00           H
ATOM   2992 HG23 VAL   192      48.243  26.229  45.767  1.00  0.00           H
ATOM   2993  C   VAL   192      46.527  22.088  47.131  1.00  0.00           C
ATOM   2994  O   VAL   192      46.493  21.414  46.137  1.00  0.00           O
ATOM   2995  N   LYS   193      46.763  21.693  48.402  1.00  0.00           N
ATOM   2996  H   LYS   193      46.903  22.435  49.073  1.00  0.00           H
ATOM   2997  CA  LYS   193      46.789  20.335  48.927  1.00  0.00           C
ATOM   2998  HA  LYS   193      47.183  19.569  48.259  1.00  0.00           H
ATOM   2999  CB  LYS   193      47.742  20.241  50.138  1.00  0.00           C
ATOM   3000  HB2 LYS   193      48.765  20.486  49.852  1.00  0.00           H
ATOM   3001  HB3 LYS   193      47.374  20.939  50.889  1.00  0.00           H
ATOM   3002  CG  LYS   193      47.807  18.772  50.607  1.00  0.00           C
ATOM   3003  HG2 LYS   193      46.836  18.539  51.043  1.00  0.00           H
ATOM   3004  HG3 LYS   193      48.012  18.005  49.860  1.00  0.00           H
ATOM   3005  CD  LYS   193      48.736  18.596  51.767  1.00  0.00           C
ATOM   3006  HD2 LYS   193      48.917  17.522  51.814  1.00  0.00           H
ATOM   3007  HD3 LYS   193      49.637  19.184  51.594  1.00  0.00           H
ATOM   3008  CE  LYS   193      48.062  19.123  53.074  1.00  0.00           C
ATOM   3009  HE2 LYS   193      47.518  20.064  52.994  1.00  0.00           H
ATOM   3010  HE3 LYS   193      47.189  18.485  53.209  1.00  0.00           H
ATOM   3011  NZ  LYS   193      48.904  18.943  54.300  1.00  0.00           N
ATOM   3012  HZ1 LYS   193      48.260  18.801  55.064  1.00  0.00           H
ATOM   3013  HZ2 LYS   193      49.493  19.762  54.349  1.00  0.00           H
ATOM   3014  HZ3 LYS   193      49.504  18.138  54.185  1.00  0.00           H
ATOM   3015  C   LYS   193      45.391  19.872  49.216  1.00  0.00           C
ATOM   3016  O   LYS   193      44.981  18.892  48.536  1.00  0.00           O
ATOM   3017  N   LYS   194      44.594  20.568  50.072  1.00  0.00           N
ATOM   3018  H   LYS   194      44.943  21.373  50.572  1.00  0.00           H
ATOM   3019  CA  LYS   194      43.195  20.126  50.424  1.00  0.00           C
ATOM   3020  HA  LYS   194      43.170  19.124  50.852  1.00  0.00           H
ATOM   3021  CB  LYS   194      42.726  21.091  51.570  1.00  0.00           C
ATOM   3022  HB2 LYS   194      42.978  22.139  51.410  1.00  0.00           H
ATOM   3023  HB3 LYS   194      41.638  21.032  51.607  1.00  0.00           H
ATOM   3024  CG  LYS   194      43.180  20.859  53.025  1.00  0.00           C
ATOM   3025  HG2 LYS   194      42.557  20.028  53.352  1.00  0.00           H
ATOM   3026  HG3 LYS   194      44.260  20.709  53.013  1.00  0.00           H
ATOM   3027  CD  LYS   194      42.780  22.086  53.822  1.00  0.00           C
ATOM   3028  HD2 LYS   194      43.540  22.104  54.603  1.00  0.00           H
ATOM   3029  HD3 LYS   194      42.838  22.953  53.163  1.00  0.00           H
ATOM   3030  CE  LYS   194      41.382  22.028  54.317  1.00  0.00           C
ATOM   3031  HE2 LYS   194      40.640  21.957  53.521  1.00  0.00           H
ATOM   3032  HE3 LYS   194      41.421  21.096  54.879  1.00  0.00           H
ATOM   3033  NZ  LYS   194      41.063  23.308  54.981  1.00  0.00           N
ATOM   3034  HZ1 LYS   194      41.675  23.395  55.780  1.00  0.00           H
ATOM   3035  HZ2 LYS   194      40.216  23.151  55.509  1.00  0.00           H
ATOM   3036  HZ3 LYS   194      41.090  24.087  54.339  1.00  0.00           H
ATOM   3037  C   LYS   194      42.296  20.030  49.182  1.00  0.00           C
ATOM   3038  O   LYS   194      41.518  19.105  49.119  1.00  0.00           O
ATOM   3039  N   HIE   195      42.417  20.923  48.157  1.00  0.00           N
ATOM   3040  H   HIE   195      42.861  21.808  48.358  1.00  0.00           H
ATOM   3041  CA  HIE   195      41.513  20.952  47.025  1.00  0.00           C
ATOM   3042  HA  HIE   195      40.819  20.111  47.069  1.00  0.00           H
ATOM   3043  CB  HIE   195      40.742  22.302  47.123  1.00  0.00           C
ATOM   3044  HB2 HIE   195      41.216  23.200  46.728  1.00  0.00           H
ATOM   3045  HB3 HIE   195      39.806  22.219  46.570  1.00  0.00           H
ATOM   3046  CG  HIE   195      40.253  22.563  48.493  1.00  0.00           C
ATOM   3047  ND1 HIE   195      39.000  22.140  49.014  1.00  0.00           N
ATOM   3048  CE1 HIE   195      38.921  22.707  50.248  1.00  0.00           C
ATOM   3049  HE1 HIE   195      38.271  22.439  51.068  1.00  0.00           H
ATOM   3050  NE2 HIE   195      39.998  23.498  50.526  1.00  0.00           N
ATOM   3051  HE2 HIE   195      40.277  23.897  51.410  1.00  0.00           H
ATOM   3052  CD2 HIE   195      40.680  23.526  49.324  1.00  0.00           C
ATOM   3053  HD2 HIE   195      41.580  24.101  49.168  1.00  0.00           H
ATOM   3054  C   HIE   195      42.094  20.718  45.658  1.00  0.00           C
ATOM   3055  O   HIE   195      41.457  20.015  44.858  1.00  0.00           O
ATOM   3056  N   SER   196      43.287  21.240  45.436  1.00  0.00           N
ATOM   3057  H   SER   196      43.734  21.728  46.199  1.00  0.00           H
ATOM   3058  CA  SER   196      43.969  21.304  44.095  1.00  0.00           C
ATOM   3059  HA  SER   196      43.206  21.329  43.317  1.00  0.00           H
ATOM   3060  CB  SER   196      44.601  22.670  43.939  1.00  0.00           C
ATOM   3061  HB2 SER   196      45.538  22.773  44.487  1.00  0.00           H
ATOM   3062  HB3 SER   196      44.802  22.849  42.883  1.00  0.00           H
ATOM   3063  OG  SER   196      43.704  23.681  44.419  1.00  0.00           O
ATOM   3064  HG  SER   196      43.076  23.760  43.698  1.00  0.00           H
ATOM   3065  C   SER   196      44.935  20.132  43.858  1.00  0.00           C
ATOM   3066  O   SER   196      45.590  20.163  42.800  1.00  0.00           O
ATOM   3067  N   GLN   197      45.025  19.043  44.679  1.00  0.00           N
ATOM   3068  H   GLN   197      44.474  19.059  45.524  1.00  0.00           H
ATOM   3069  CA  GLN   197      45.913  17.846  44.477  1.00  0.00           C
ATOM   3070  HA  GLN   197      46.961  18.143  44.433  1.00  0.00           H
ATOM   3071  CB  GLN   197      45.609  16.949  45.668  1.00  0.00           C
ATOM   3072  HB2 GLN   197      46.338  16.143  45.589  1.00  0.00           H
ATOM   3073  HB3 GLN   197      45.814  17.430  46.624  1.00  0.00           H
ATOM   3074  CG  GLN   197      44.227  16.285  45.686  1.00  0.00           C
ATOM   3075  HG2 GLN   197      43.471  17.067  45.760  1.00  0.00           H
ATOM   3076  HG3 GLN   197      44.083  16.011  44.642  1.00  0.00           H
ATOM   3077  CD  GLN   197      44.082  15.088  46.667  1.00  0.00           C
ATOM   3078  OE1 GLN   197      44.879  14.177  46.683  1.00  0.00           O
ATOM   3079  NE2 GLN   197      43.114  15.047  47.541  1.00  0.00           N
ATOM   3080 HE21 GLN   197      43.047  14.153  48.006  1.00  0.00           H
ATOM   3081 HE22 GLN   197      42.310  15.650  47.450  1.00  0.00           H
ATOM   3082  C   GLN   197      45.788  17.092  43.112  1.00  0.00           C
ATOM   3083  O   GLN   197      46.713  16.343  42.733  1.00  0.00           O
ATOM   3084  N   PHE   198      44.723  17.292  42.330  1.00  0.00           N
ATOM   3085  H   PHE   198      44.042  17.994  42.582  1.00  0.00           H
ATOM   3086  CA  PHE   198      44.619  16.553  40.936  1.00  0.00           C
ATOM   3087  HA  PHE   198      45.450  15.858  40.804  1.00  0.00           H
ATOM   3088  CB  PHE   198      43.370  15.580  40.871  1.00  0.00           C
ATOM   3089  HB2 PHE   198      42.451  16.157  40.758  1.00  0.00           H
ATOM   3090  HB3 PHE   198      43.410  14.962  39.974  1.00  0.00           H
ATOM   3091  CG  PHE   198      43.174  14.679  42.081  1.00  0.00           C
ATOM   3092  CD1 PHE   198      43.933  13.539  42.268  1.00  0.00           C
ATOM   3093  HD1 PHE   198      44.581  13.197  41.473  1.00  0.00           H
ATOM   3094  CE1 PHE   198      43.716  12.672  43.303  1.00  0.00           C
ATOM   3095  HE1 PHE   198      44.177  11.695  43.323  1.00  0.00           H
ATOM   3096  CZ  PHE   198      42.725  12.999  44.245  1.00  0.00           C
ATOM   3097  HZ  PHE   198      42.424  12.329  45.038  1.00  0.00           H
ATOM   3098  CE2 PHE   198      41.983  14.160  44.139  1.00  0.00           C
ATOM   3099  HE2 PHE   198      41.157  14.382  44.798  1.00  0.00           H
ATOM   3100  CD2 PHE   198      42.239  15.039  43.082  1.00  0.00           C
ATOM   3101  HD2 PHE   198      41.737  15.994  43.036  1.00  0.00           H
ATOM   3102  C   PHE   198      44.723  17.588  39.749  1.00  0.00           C
ATOM   3103  O   PHE   198      44.540  17.156  38.613  1.00  0.00           O
ATOM   3104  N   ILE   199      44.838  18.872  39.931  1.00  0.00           N
ATOM   3105  H   ILE   199      44.796  19.177  40.892  1.00  0.00           H
ATOM   3106  CA  ILE   199      45.169  19.908  38.868  1.00  0.00           C
ATOM   3107  HA  ILE   199      44.395  19.979  38.104  1.00  0.00           H
ATOM   3108  CB  ILE   199      45.228  21.405  39.394  1.00  0.00           C
ATOM   3109  HB  ILE   199      45.814  21.390  40.313  1.00  0.00           H
ATOM   3110  CG2 ILE   199      45.938  22.438  38.515  1.00  0.00           C
ATOM   3111 HG21 ILE   199      45.485  22.439  37.524  1.00  0.00           H
ATOM   3112 HG22 ILE   199      46.983  22.132  38.486  1.00  0.00           H
ATOM   3113 HG23 ILE   199      45.904  23.451  38.912  1.00  0.00           H
ATOM   3114  CG1 ILE   199      43.889  22.013  39.851  1.00  0.00           C
ATOM   3115 HG12 ILE   199      43.607  21.532  40.788  1.00  0.00           H
ATOM   3116 HG13 ILE   199      44.096  23.012  40.234  1.00  0.00           H
ATOM   3117  CD1 ILE   199      42.728  21.986  38.892  1.00  0.00           C
ATOM   3118 HD11 ILE   199      42.301  20.984  38.852  1.00  0.00           H
ATOM   3119 HD12 ILE   199      43.004  22.406  37.926  1.00  0.00           H
ATOM   3120 HD13 ILE   199      41.927  22.655  39.209  1.00  0.00           H
ATOM   3121  C   ILE   199      46.565  19.547  38.338  1.00  0.00           C
ATOM   3122  O   ILE   199      47.542  19.432  39.044  1.00  0.00           O
ATOM   3123  N   GLY   200      46.595  19.125  37.084  1.00  0.00           N
ATOM   3124  H   GLY   200      45.757  19.090  36.520  1.00  0.00           H
ATOM   3125  CA  GLY   200      47.871  18.648  36.492  1.00  0.00           C
ATOM   3126  HA2 GLY   200      48.303  17.844  37.088  1.00  0.00           H
ATOM   3127  HA3 GLY   200      47.496  18.096  35.631  1.00  0.00           H
ATOM   3128  C   GLY   200      48.801  19.709  35.962  1.00  0.00           C
ATOM   3129  O   GLY   200      49.982  19.409  35.734  1.00  0.00           O
ATOM   3130  N   TYR   201      48.405  21.004  35.914  1.00  0.00           N
ATOM   3131  H   TYR   201      47.471  21.209  36.237  1.00  0.00           H
ATOM   3132  CA  TYR   201      49.386  22.121  35.714  1.00  0.00           C
ATOM   3133  HA  TYR   201      50.094  21.894  34.916  1.00  0.00           H
ATOM   3134  CB  TYR   201      48.627  23.397  35.279  1.00  0.00           C
ATOM   3135  HB2 TYR   201      47.820  23.530  36.000  1.00  0.00           H
ATOM   3136  HB3 TYR   201      49.339  24.221  35.229  1.00  0.00           H
ATOM   3137  CG  TYR   201      47.888  23.179  34.016  1.00  0.00           C
ATOM   3138  CD1 TYR   201      48.575  23.013  32.787  1.00  0.00           C
ATOM   3139  HD1 TYR   201      49.651  22.934  32.835  1.00  0.00           H
ATOM   3140  CE1 TYR   201      47.870  22.675  31.624  1.00  0.00           C
ATOM   3141  HE1 TYR   201      48.326  22.541  30.653  1.00  0.00           H
ATOM   3142  CZ  TYR   201      46.480  22.402  31.684  1.00  0.00           C
ATOM   3143  OH  TYR   201      45.783  22.028  30.590  1.00  0.00           O
ATOM   3144  HH  TYR   201      44.891  21.756  30.817  1.00  0.00           H
ATOM   3145  CE2 TYR   201      45.776  22.682  32.869  1.00  0.00           C
ATOM   3146  HE2 TYR   201      44.699  22.643  32.797  1.00  0.00           H
ATOM   3147  CD2 TYR   201      46.476  23.093  34.003  1.00  0.00           C
ATOM   3148  HD2 TYR   201      45.893  23.279  34.893  1.00  0.00           H
ATOM   3149  C   TYR   201      50.285  22.269  36.966  1.00  0.00           C
ATOM   3150  O   TYR   201      49.777  22.052  38.088  1.00  0.00           O
ATOM   3151  N   PRO   202      51.553  22.524  36.824  1.00  0.00           N
ATOM   3152  CD  PRO   202      52.282  22.612  35.560  1.00  0.00           C
ATOM   3153  HD2 PRO   202      51.922  23.408  34.907  1.00  0.00           H
ATOM   3154  HD3 PRO   202      52.237  21.617  35.119  1.00  0.00           H
ATOM   3155  CG  PRO   202      53.791  22.830  35.855  1.00  0.00           C
ATOM   3156  HG2 PRO   202      54.085  23.677  35.235  1.00  0.00           H
ATOM   3157  HG3 PRO   202      54.253  21.884  35.576  1.00  0.00           H
ATOM   3158  CB  PRO   202      53.843  22.946  37.414  1.00  0.00           C
ATOM   3159  HB2 PRO   202      54.427  23.784  37.795  1.00  0.00           H
ATOM   3160  HB3 PRO   202      54.311  22.038  37.796  1.00  0.00           H
ATOM   3161  CA  PRO   202      52.370  22.954  37.924  1.00  0.00           C
ATOM   3162  HA  PRO   202      52.396  22.201  38.711  1.00  0.00           H
ATOM   3163  C   PRO   202      51.950  24.316  38.460  1.00  0.00           C
ATOM   3164  O   PRO   202      51.688  25.223  37.683  1.00  0.00           O
ATOM   3165  N   ILE   203      51.940  24.529  39.807  1.00  0.00           N
ATOM   3166  H   ILE   203      52.296  23.815  40.427  1.00  0.00           H
ATOM   3167  CA  ILE   203      51.404  25.666  40.590  1.00  0.00           C
ATOM   3168  HA  ILE   203      51.012  26.405  39.891  1.00  0.00           H
ATOM   3169  CB  ILE   203      50.233  25.182  41.546  1.00  0.00           C
ATOM   3170  HB  ILE   203      50.575  24.468  42.296  1.00  0.00           H
ATOM   3171  CG2 ILE   203      49.690  26.358  42.374  1.00  0.00           C
ATOM   3172 HG21 ILE   203      49.250  25.932  43.276  1.00  0.00           H
ATOM   3173 HG22 ILE   203      49.029  27.005  41.799  1.00  0.00           H
ATOM   3174 HG23 ILE   203      50.556  26.983  42.593  1.00  0.00           H
ATOM   3175  CG1 ILE   203      49.139  24.505  40.714  1.00  0.00           C
ATOM   3176 HG12 ILE   203      48.982  25.047  39.782  1.00  0.00           H
ATOM   3177 HG13 ILE   203      49.538  23.592  40.273  1.00  0.00           H
ATOM   3178  CD1 ILE   203      47.785  24.271  41.383  1.00  0.00           C
ATOM   3179 HD11 ILE   203      47.473  25.108  42.005  1.00  0.00           H
ATOM   3180 HD12 ILE   203      47.970  23.358  41.949  1.00  0.00           H
ATOM   3181 HD13 ILE   203      47.066  23.901  40.652  1.00  0.00           H
ATOM   3182  C   ILE   203      52.511  26.296  41.369  1.00  0.00           C
ATOM   3183  O   ILE   203      52.956  25.716  42.366  1.00  0.00           O
ATOM   3184  N   THR   204      53.064  27.356  40.803  1.00  0.00           N
ATOM   3185  H   THR   204      52.596  27.751  40.000  1.00  0.00           H
ATOM   3186  CA  THR   204      54.259  28.057  41.288  1.00  0.00           C
ATOM   3187  HA  THR   204      54.929  27.252  41.590  1.00  0.00           H
ATOM   3188  CB  THR   204      54.970  28.997  40.248  1.00  0.00           C
ATOM   3189  HB  THR   204      54.419  29.937  40.209  1.00  0.00           H
ATOM   3190  CG2 THR   204      56.430  29.216  40.612  1.00  0.00           C
ATOM   3191 HG21 THR   204      56.853  29.969  39.947  1.00  0.00           H
ATOM   3192 HG22 THR   204      56.943  28.279  40.395  1.00  0.00           H
ATOM   3193 HG23 THR   204      56.469  29.448  41.677  1.00  0.00           H
ATOM   3194  OG1 THR   204      54.893  28.502  38.946  1.00  0.00           O
ATOM   3195  HG1 THR   204      54.119  28.953  38.600  1.00  0.00           H
ATOM   3196  C   THR   204      53.809  28.939  42.440  1.00  0.00           C
ATOM   3197  O   THR   204      52.734  29.596  42.505  1.00  0.00           O
ATOM   3198  N   LEU   205      54.625  28.843  43.491  1.00  0.00           N
ATOM   3199  H   LEU   205      55.526  28.451  43.255  1.00  0.00           H
ATOM   3200  CA  LEU   205      54.496  29.727  44.622  1.00  0.00           C
ATOM   3201  HA  LEU   205      53.503  30.176  44.608  1.00  0.00           H
ATOM   3202  CB  LEU   205      54.620  28.903  45.987  1.00  0.00           C
ATOM   3203  HB2 LEU   205      55.603  28.439  46.062  1.00  0.00           H
ATOM   3204  HB3 LEU   205      54.544  29.538  46.869  1.00  0.00           H
ATOM   3205  CG  LEU   205      53.570  27.777  46.151  1.00  0.00           C
ATOM   3206  HG  LEU   205      53.811  27.049  45.376  1.00  0.00           H
ATOM   3207  CD1 LEU   205      53.830  27.209  47.533  1.00  0.00           C
ATOM   3208 HD11 LEU   205      54.812  26.747  47.638  1.00  0.00           H
ATOM   3209 HD12 LEU   205      53.053  26.450  47.626  1.00  0.00           H
ATOM   3210 HD13 LEU   205      53.727  28.045  48.226  1.00  0.00           H
ATOM   3211  CD2 LEU   205      52.111  28.251  45.969  1.00  0.00           C
ATOM   3212 HD21 LEU   205      51.995  28.453  44.905  1.00  0.00           H
ATOM   3213 HD22 LEU   205      51.371  27.523  46.300  1.00  0.00           H
ATOM   3214 HD23 LEU   205      51.942  29.189  46.496  1.00  0.00           H
ATOM   3215  C   LEU   205      55.516  30.944  44.592  1.00  0.00           C
ATOM   3216  O   LEU   205      56.592  30.930  44.069  1.00  0.00           O
ATOM   3217  N   PHE   206      55.169  32.088  45.171  1.00  0.00           N
ATOM   3218  H   PHE   206      54.272  32.066  45.636  1.00  0.00           H
ATOM   3219  CA  PHE   206      55.995  33.146  45.564  1.00  0.00           C
ATOM   3220  HA  PHE   206      57.030  32.820  45.670  1.00  0.00           H
ATOM   3221  CB  PHE   206      55.889  34.336  44.551  1.00  0.00           C
ATOM   3222  HB2 PHE   206      54.825  34.564  44.520  1.00  0.00           H
ATOM   3223  HB3 PHE   206      56.309  35.201  45.064  1.00  0.00           H
ATOM   3224  CG  PHE   206      56.485  34.150  43.170  1.00  0.00           C
ATOM   3225  CD1 PHE   206      55.924  33.252  42.185  1.00  0.00           C
ATOM   3226  HD1 PHE   206      55.094  32.644  42.513  1.00  0.00           H
ATOM   3227  CE1 PHE   206      56.565  33.073  40.881  1.00  0.00           C
ATOM   3228  HE1 PHE   206      56.162  32.349  40.188  1.00  0.00           H
ATOM   3229  CZ  PHE   206      57.615  33.872  40.530  1.00  0.00           C
ATOM   3230  HZ  PHE   206      58.105  33.926  39.569  1.00  0.00           H
ATOM   3231  CE2 PHE   206      58.123  34.780  41.492  1.00  0.00           C
ATOM   3232  HE2 PHE   206      58.783  35.523  41.070  1.00  0.00           H
ATOM   3233  CD2 PHE   206      57.631  34.850  42.763  1.00  0.00           C
ATOM   3234  HD2 PHE   206      58.009  35.651  43.381  1.00  0.00           H
ATOM   3235  C   PHE   206      55.758  33.607  47.028  1.00  0.00           C
ATOM   3236  O   PHE   206      54.747  33.343  47.683  1.00  0.00           O
ATOM   3237  N   VAL   207      56.844  34.182  47.606  1.00  0.00           N
ATOM   3238  H   VAL   207      57.635  34.391  47.014  1.00  0.00           H
ATOM   3239  CA  VAL   207      57.073  34.259  49.091  1.00  0.00           C
ATOM   3240  HA  VAL   207      56.263  33.823  49.676  1.00  0.00           H
ATOM   3241  CB  VAL   207      58.375  33.578  49.662  1.00  0.00           C
ATOM   3242  HB  VAL   207      58.355  33.604  50.751  1.00  0.00           H
ATOM   3243  CG1 VAL   207      58.330  32.054  49.259  1.00  0.00           C
ATOM   3244 HG11 VAL   207      57.355  31.645  49.521  1.00  0.00           H
ATOM   3245 HG12 VAL   207      58.602  31.934  48.209  1.00  0.00           H
ATOM   3246 HG13 VAL   207      59.073  31.539  49.870  1.00  0.00           H
ATOM   3247  CG2 VAL   207      59.708  34.078  49.229  1.00  0.00           C
ATOM   3248 HG21 VAL   207      60.367  33.275  49.555  1.00  0.00           H
ATOM   3249 HG22 VAL   207      59.969  35.097  49.515  1.00  0.00           H
ATOM   3250 HG23 VAL   207      59.638  34.084  48.141  1.00  0.00           H
ATOM   3251  C   VAL   207      57.028  35.749  49.607  1.00  0.00           C
ATOM   3252  O   VAL   207      57.560  36.719  49.047  1.00  0.00           O
ATOM   3253  N   GLU   208      56.385  35.927  50.816  1.00  0.00           N
ATOM   3254  H   GLU   208      55.881  35.132  51.182  1.00  0.00           H
ATOM   3255  CA  GLU   208      56.165  37.118  51.633  1.00  0.00           C
ATOM   3256  HA  GLU   208      56.925  37.773  51.204  1.00  0.00           H
ATOM   3257  CB  GLU   208      54.900  37.801  51.312  1.00  0.00           C
ATOM   3258  HB2 GLU   208      54.099  37.062  51.307  1.00  0.00           H
ATOM   3259  HB3 GLU   208      54.618  38.470  52.125  1.00  0.00           H
ATOM   3260  CG  GLU   208      54.978  38.637  50.021  1.00  0.00           C
ATOM   3261  HG2 GLU   208      55.550  38.137  49.239  1.00  0.00           H
ATOM   3262  HG3 GLU   208      53.977  38.727  49.597  1.00  0.00           H
ATOM   3263  CD  GLU   208      55.690  40.026  50.201  1.00  0.00           C
ATOM   3264  OE1 GLU   208      54.940  41.027  50.201  1.00  0.00           O
ATOM   3265  OE2 GLU   208      56.872  40.116  50.381  1.00  0.00           O
ATOM   3266  C   GLU   208      56.481  37.033  53.075  1.00  0.00           C
ATOM   3267  O   GLU   208      57.694  37.229  53.398  1.00  0.00           O
ATOM   3268  OXT GLU   208      55.659  36.604  53.896  1.00  0.00           O
END
