# Supplementary material for: Worth the Weight: Sub-Pocket EXplorer (SubPEx), a Weighted Ensemble Method to Enhance Binding-Pocket Conformational Sampling
Source: J Chem Theory Comput. 2023 Aug 16;19(17):5677–89. doi: 10.1021/acs.jctc.3c00478 (PMC10500992; doi:10.1021/acs.jctc.3c00478)
Supplement: Supplementary file 2 — ct3c00478_si_002.zip [file ct3c00478_si_002.zip › clustered_structures/HSP90/subpex/rep.c19.aligned.pdb]

HELIX    1   1 ALA      9  ASN     20  1                                  12
HELIX    2   2 LYS     26  THR     50  1                                  25
HELIX    3   3 PRO     52  LEU     55  1                                   4
HELIX    4   4 LYS     85  ILE     89  1                                   5
HELIX    5   5 LYS     97  ALA    109  1                                  13
HELIX    6   6 ILE    113  PHE    119  1                                   7
HELIX    7   7 GLY    122  LEU    128  1                                   7
HELIX    8   8 THR    180  LEU    183  1                                   4
HELIX    9   9 GLU    185  HIE    195  1                                  11
SHEET    1   1 1 GLU     3  ALA     6  0
SHEET    2   2 1 ILE    63  ASN    68  0
SHEET    3   3 1 THR    73  ASP    78  0
SHEET    4   4 1 ALA   130  LYS   138  0
SHEET    5   5 1 GLN   144  SER   149  0
SHEET    6   6 1 SER   154  THR   159  0
SHEET    7   7 1 GLY   168  LEU   175  0
SHEET    8   8 1 ILE   203  LEU   205  0
CRYST1   70.258   64.460   72.530  90.00  90.00  90.00               1
ATOM      1  N   ALA     1      41.503  55.419  29.650  1.00  0.00           N
ATOM      2  H1  ALA     1      42.050  55.992  29.025  1.00  0.00           H
ATOM      3  H2  ALA     1      41.454  55.919  30.527  1.00  0.00           H
ATOM      4  H3  ALA     1      42.041  54.566  29.721  1.00  0.00           H
ATOM      5  CA  ALA     1      40.224  55.172  29.108  1.00  0.00           C
ATOM      6  HA  ALA     1      39.720  56.130  28.982  1.00  0.00           H
ATOM      7  CB  ALA     1      40.406  54.763  27.621  1.00  0.00           C
ATOM      8  HB1 ALA     1      41.070  55.469  27.124  1.00  0.00           H
ATOM      9  HB2 ALA     1      39.487  54.805  27.037  1.00  0.00           H
ATOM     10  HB3 ALA     1      40.886  53.791  27.507  1.00  0.00           H
ATOM     11  C   ALA     1      39.503  54.120  29.921  1.00  0.00           C
ATOM     12  O   ALA     1      40.187  53.271  30.417  1.00  0.00           O
ATOM     13  N   VAL     2      38.159  54.241  30.072  1.00  0.00           N
ATOM     14  H   VAL     2      37.719  54.970  29.528  1.00  0.00           H
ATOM     15  CA  VAL     2      37.354  53.271  30.834  1.00  0.00           C
ATOM     16  HA  VAL     2      37.629  52.276  30.486  1.00  0.00           H
ATOM     17  CB  VAL     2      37.605  53.205  32.403  1.00  0.00           C
ATOM     18  HB  VAL     2      38.681  53.049  32.493  1.00  0.00           H
ATOM     19  CG1 VAL     2      37.259  54.546  33.137  1.00  0.00           C
ATOM     20 HG11 VAL     2      36.192  54.708  33.293  1.00  0.00           H
ATOM     21 HG12 VAL     2      37.661  54.541  34.151  1.00  0.00           H
ATOM     22 HG13 VAL     2      37.714  55.386  32.613  1.00  0.00           H
ATOM     23  CG2 VAL     2      36.984  51.965  33.062  1.00  0.00           C
ATOM     24 HG21 VAL     2      35.913  51.881  32.877  1.00  0.00           H
ATOM     25 HG22 VAL     2      37.010  52.013  34.151  1.00  0.00           H
ATOM     26 HG23 VAL     2      37.349  50.963  32.835  1.00  0.00           H
ATOM     27  C   VAL     2      35.827  53.301  30.432  1.00  0.00           C
ATOM     28  O   VAL     2      35.336  54.442  30.278  1.00  0.00           O
ATOM     29  N   GLU     3      35.037  52.259  30.449  1.00  0.00           N
ATOM     30  H   GLU     3      35.483  51.388  30.701  1.00  0.00           H
ATOM     31  CA  GLU     3      33.600  52.268  30.300  1.00  0.00           C
ATOM     32  HA  GLU     3      33.265  53.305  30.275  1.00  0.00           H
ATOM     33  CB  GLU     3      33.262  51.579  28.966  1.00  0.00           C
ATOM     34  HB2 GLU     3      33.321  50.503  29.132  1.00  0.00           H
ATOM     35  HB3 GLU     3      32.189  51.694  28.811  1.00  0.00           H
ATOM     36  CG  GLU     3      34.043  51.972  27.647  1.00  0.00           C
ATOM     37  HG2 GLU     3      35.113  52.133  27.776  1.00  0.00           H
ATOM     38  HG3 GLU     3      34.038  51.141  26.943  1.00  0.00           H
ATOM     39  CD  GLU     3      33.511  53.180  26.828  1.00  0.00           C
ATOM     40  OE1 GLU     3      34.091  53.499  25.758  1.00  0.00           O
ATOM     41  OE2 GLU     3      32.415  53.696  27.140  1.00  0.00           O
ATOM     42  C   GLU     3      32.979  51.468  31.497  1.00  0.00           C
ATOM     43  O   GLU     3      33.412  50.432  31.907  1.00  0.00           O
ATOM     44  N   THR     4      32.069  52.120  32.195  1.00  0.00           N
ATOM     45  H   THR     4      31.867  53.082  31.967  1.00  0.00           H
ATOM     46  CA  THR     4      31.272  51.499  33.259  1.00  0.00           C
ATOM     47  HA  THR     4      31.894  50.707  33.677  1.00  0.00           H
ATOM     48  CB  THR     4      30.871  52.529  34.342  1.00  0.00           C
ATOM     49  HB  THR     4      30.171  53.204  33.849  1.00  0.00           H
ATOM     50  CG2 THR     4      30.152  51.914  35.563  1.00  0.00           C
ATOM     51 HG21 THR     4      30.026  52.702  36.306  1.00  0.00           H
ATOM     52 HG22 THR     4      30.679  51.074  36.016  1.00  0.00           H
ATOM     53 HG23 THR     4      29.140  51.651  35.256  1.00  0.00           H
ATOM     54  OG1 THR     4      32.130  53.203  34.750  1.00  0.00           O
ATOM     55  HG1 THR     4      32.520  53.689  34.019  1.00  0.00           H
ATOM     56  C   THR     4      30.070  50.666  32.777  1.00  0.00           C
ATOM     57  O   THR     4      29.326  51.112  31.892  1.00  0.00           O
ATOM     58  N   PHE     5      29.924  49.491  33.428  1.00  0.00           N
ATOM     59  H   PHE     5      30.230  49.437  34.389  1.00  0.00           H
ATOM     60  CA  PHE     5      28.862  48.570  33.018  1.00  0.00           C
ATOM     61  HA  PHE     5      28.015  49.034  32.511  1.00  0.00           H
ATOM     62  CB  PHE     5      29.498  47.469  32.160  1.00  0.00           C
ATOM     63  HB2 PHE     5      30.486  47.217  32.545  1.00  0.00           H
ATOM     64  HB3 PHE     5      28.965  46.527  32.285  1.00  0.00           H
ATOM     65  CG  PHE     5      29.578  47.762  30.635  1.00  0.00           C
ATOM     66  CD1 PHE     5      30.728  48.472  30.179  1.00  0.00           C
ATOM     67  HD1 PHE     5      31.434  48.848  30.904  1.00  0.00           H
ATOM     68  CE1 PHE     5      30.860  48.840  28.828  1.00  0.00           C
ATOM     69  HE1 PHE     5      31.740  49.396  28.541  1.00  0.00           H
ATOM     70  CZ  PHE     5      29.892  48.391  27.887  1.00  0.00           C
ATOM     71  HZ  PHE     5      29.909  48.509  26.814  1.00  0.00           H
ATOM     72  CE2 PHE     5      28.679  47.842  28.337  1.00  0.00           C
ATOM     73  HE2 PHE     5      27.988  47.477  27.592  1.00  0.00           H
ATOM     74  CD2 PHE     5      28.519  47.494  29.721  1.00  0.00           C
ATOM     75  HD2 PHE     5      27.574  47.148  30.114  1.00  0.00           H
ATOM     76  C   PHE     5      28.203  47.952  34.307  1.00  0.00           C
ATOM     77  O   PHE     5      28.808  47.776  35.368  1.00  0.00           O
ATOM     78  N   ALA     6      26.905  47.734  34.223  1.00  0.00           N
ATOM     79  H   ALA     6      26.355  48.006  33.421  1.00  0.00           H
ATOM     80  CA  ALA     6      26.220  46.823  35.135  1.00  0.00           C
ATOM     81  HA  ALA     6      26.548  47.046  36.151  1.00  0.00           H
ATOM     82  CB  ALA     6      24.695  47.164  35.287  1.00  0.00           C
ATOM     83  HB1 ALA     6      24.110  46.742  34.470  1.00  0.00           H
ATOM     84  HB2 ALA     6      24.476  48.219  35.450  1.00  0.00           H
ATOM     85  HB3 ALA     6      24.406  46.638  36.197  1.00  0.00           H
ATOM     86  C   ALA     6      26.503  45.340  34.885  1.00  0.00           C
ATOM     87  O   ALA     6      26.563  44.950  33.671  1.00  0.00           O
ATOM     88  N   PHE     7      26.481  44.549  35.929  1.00  0.00           N
ATOM     89  H   PHE     7      26.260  45.064  36.770  1.00  0.00           H
ATOM     90  CA  PHE     7      26.342  43.119  35.760  1.00  0.00           C
ATOM     91  HA  PHE     7      26.988  42.785  34.947  1.00  0.00           H
ATOM     92  CB  PHE     7      26.563  42.367  37.093  1.00  0.00           C
ATOM     93  HB2 PHE     7      26.023  42.830  37.920  1.00  0.00           H
ATOM     94  HB3 PHE     7      26.119  41.375  37.012  1.00  0.00           H
ATOM     95  CG  PHE     7      28.047  42.204  37.615  1.00  0.00           C
ATOM     96  CD1 PHE     7      28.895  41.230  37.056  1.00  0.00           C
ATOM     97  HD1 PHE     7      28.485  40.534  36.340  1.00  0.00           H
ATOM     98  CE1 PHE     7      30.246  41.119  37.471  1.00  0.00           C
ATOM     99  HE1 PHE     7      30.869  40.328  37.083  1.00  0.00           H
ATOM    100  CZ  PHE     7      30.653  41.924  38.602  1.00  0.00           C
ATOM    101  HZ  PHE     7      31.628  41.867  39.066  1.00  0.00           H
ATOM    102  CE2 PHE     7      29.828  42.890  39.132  1.00  0.00           C
ATOM    103  HE2 PHE     7      30.202  43.495  39.944  1.00  0.00           H
ATOM    104  CD2 PHE     7      28.520  43.005  38.691  1.00  0.00           C
ATOM    105  HD2 PHE     7      27.921  43.834  39.036  1.00  0.00           H
ATOM    106  C   PHE     7      24.904  42.851  35.268  1.00  0.00           C
ATOM    107  O   PHE     7      24.013  43.693  35.428  1.00  0.00           O
ATOM    108  N   GLN     8      24.768  41.639  34.842  1.00  0.00           N
ATOM    109  H   GLN     8      25.652  41.195  34.635  1.00  0.00           H
ATOM    110  CA  GLN     8      23.462  40.917  34.859  1.00  0.00           C
ATOM    111  HA  GLN     8      22.865  41.422  34.100  1.00  0.00           H
ATOM    112  CB  GLN     8      23.802  39.457  34.375  1.00  0.00           C
ATOM    113  HB2 GLN     8      24.428  39.517  33.486  1.00  0.00           H
ATOM    114  HB3 GLN     8      24.319  38.918  35.170  1.00  0.00           H
ATOM    115  CG  GLN     8      22.422  38.733  34.313  1.00  0.00           C
ATOM    116  HG2 GLN     8      22.541  37.660  34.159  1.00  0.00           H
ATOM    117  HG3 GLN     8      21.871  38.826  35.250  1.00  0.00           H
ATOM    118  CD  GLN     8      21.491  39.233  33.173  1.00  0.00           C
ATOM    119  OE1 GLN     8      21.831  40.000  32.329  1.00  0.00           O
ATOM    120  NE2 GLN     8      20.228  38.834  33.157  1.00  0.00           N
ATOM    121 HE21 GLN     8      19.634  39.206  32.429  1.00  0.00           H
ATOM    122 HE22 GLN     8      19.794  38.496  34.004  1.00  0.00           H
ATOM    123  C   GLN     8      22.839  40.978  36.296  1.00  0.00           C
ATOM    124  O   GLN     8      23.503  40.547  37.276  1.00  0.00           O
ATOM    125  N   ALA     9      21.585  41.442  36.482  1.00  0.00           N
ATOM    126  H   ALA     9      21.112  41.808  35.668  1.00  0.00           H
ATOM    127  CA  ALA     9      20.912  41.474  37.821  1.00  0.00           C
ATOM    128  HA  ALA     9      21.446  42.263  38.350  1.00  0.00           H
ATOM    129  CB  ALA     9      19.531  42.034  37.630  1.00  0.00           C
ATOM    130  HB1 ALA     9      19.590  43.105  37.434  1.00  0.00           H
ATOM    131  HB2 ALA     9      18.943  41.831  38.525  1.00  0.00           H
ATOM    132  HB3 ALA     9      19.179  41.574  36.706  1.00  0.00           H
ATOM    133  C   ALA     9      21.033  40.269  38.682  1.00  0.00           C
ATOM    134  O   ALA     9      21.055  40.463  39.885  1.00  0.00           O
ATOM    135  N   GLU    10      21.183  39.069  38.078  1.00  0.00           N
ATOM    136  H   GLU    10      21.048  38.900  37.093  1.00  0.00           H
ATOM    137  CA  GLU    10      21.142  37.916  38.923  1.00  0.00           C
ATOM    138  HA  GLU    10      20.411  38.186  39.685  1.00  0.00           H
ATOM    139  CB  GLU    10      20.743  36.714  38.054  1.00  0.00           C
ATOM    140  HB2 GLU    10      21.353  36.664  37.151  1.00  0.00           H
ATOM    141  HB3 GLU    10      20.970  35.869  38.704  1.00  0.00           H
ATOM    142  CG  GLU    10      19.299  36.619  37.563  1.00  0.00           C
ATOM    143  HG2 GLU    10      19.258  35.771  36.878  1.00  0.00           H
ATOM    144  HG3 GLU    10      18.575  36.352  38.333  1.00  0.00           H
ATOM    145  CD  GLU    10      18.696  37.747  36.690  1.00  0.00           C
ATOM    146  OE1 GLU    10      19.393  38.241  35.790  1.00  0.00           O
ATOM    147  OE2 GLU    10      17.558  38.108  36.901  1.00  0.00           O
ATOM    148  C   GLU    10      22.527  37.699  39.540  1.00  0.00           C
ATOM    149  O   GLU    10      22.563  37.241  40.703  1.00  0.00           O
ATOM    150  N   ILE    11      23.638  38.023  38.839  1.00  0.00           N
ATOM    151  H   ILE    11      23.441  38.465  37.952  1.00  0.00           H
ATOM    152  CA  ILE    11      25.002  37.941  39.331  1.00  0.00           C
ATOM    153  HA  ILE    11      25.105  36.938  39.744  1.00  0.00           H
ATOM    154  CB  ILE    11      25.796  38.210  38.086  1.00  0.00           C
ATOM    155  HB  ILE    11      25.502  39.109  37.545  1.00  0.00           H
ATOM    156  CG2 ILE    11      27.211  38.547  38.601  1.00  0.00           C
ATOM    157 HG21 ILE    11      27.262  39.520  39.089  1.00  0.00           H
ATOM    158 HG22 ILE    11      28.007  38.522  37.856  1.00  0.00           H
ATOM    159 HG23 ILE    11      27.422  37.805  39.371  1.00  0.00           H
ATOM    160  CG1 ILE    11      25.722  36.941  37.104  1.00  0.00           C
ATOM    161 HG12 ILE    11      26.148  36.175  37.752  1.00  0.00           H
ATOM    162 HG13 ILE    11      24.686  36.664  36.908  1.00  0.00           H
ATOM    163  CD1 ILE    11      26.497  37.077  35.807  1.00  0.00           C
ATOM    164 HD11 ILE    11      26.175  37.996  35.315  1.00  0.00           H
ATOM    165 HD12 ILE    11      26.338  36.205  35.174  1.00  0.00           H
ATOM    166 HD13 ILE    11      27.570  37.099  36.000  1.00  0.00           H
ATOM    167  C   ILE    11      25.200  39.066  40.394  1.00  0.00           C
ATOM    168  O   ILE    11      25.870  38.824  41.354  1.00  0.00           O
ATOM    169  N   ALA    12      24.563  40.197  40.160  1.00  0.00           N
ATOM    170  H   ALA    12      24.079  40.425  39.303  1.00  0.00           H
ATOM    171  CA  ALA    12      24.475  41.246  41.206  1.00  0.00           C
ATOM    172  HA  ALA    12      25.523  41.540  41.269  1.00  0.00           H
ATOM    173  CB  ALA    12      23.678  42.512  40.647  1.00  0.00           C
ATOM    174  HB1 ALA    12      24.103  42.747  39.671  1.00  0.00           H
ATOM    175  HB2 ALA    12      23.848  43.342  41.333  1.00  0.00           H
ATOM    176  HB3 ALA    12      22.609  42.325  40.540  1.00  0.00           H
ATOM    177  C   ALA    12      23.834  40.653  42.535  1.00  0.00           C
ATOM    178  O   ALA    12      24.431  40.819  43.624  1.00  0.00           O
ATOM    179  N   GLN    13      22.743  39.913  42.436  1.00  0.00           N
ATOM    180  H   GLN    13      22.168  39.876  41.607  1.00  0.00           H
ATOM    181  CA  GLN    13      22.126  39.335  43.610  1.00  0.00           C
ATOM    182  HA  GLN    13      21.930  40.044  44.416  1.00  0.00           H
ATOM    183  CB  GLN    13      20.725  38.728  43.247  1.00  0.00           C
ATOM    184  HB2 GLN    13      20.749  37.970  42.465  1.00  0.00           H
ATOM    185  HB3 GLN    13      20.461  38.101  44.099  1.00  0.00           H
ATOM    186  CG  GLN    13      19.637  39.852  43.068  1.00  0.00           C
ATOM    187  HG2 GLN    13      19.276  40.290  43.999  1.00  0.00           H
ATOM    188  HG3 GLN    13      20.086  40.725  42.595  1.00  0.00           H
ATOM    189  CD  GLN    13      18.539  39.372  42.180  1.00  0.00           C
ATOM    190  OE1 GLN    13      17.875  38.348  42.400  1.00  0.00           O
ATOM    191  NE2 GLN    13      18.254  40.061  41.116  1.00  0.00           N
ATOM    192 HE21 GLN    13      17.468  39.826  40.526  1.00  0.00           H
ATOM    193 HE22 GLN    13      18.636  40.996  41.094  1.00  0.00           H
ATOM    194  C   GLN    13      22.961  38.290  44.325  1.00  0.00           C
ATOM    195  O   GLN    13      22.993  38.192  45.559  1.00  0.00           O
ATOM    196  N   LEU    14      23.560  37.370  43.543  1.00  0.00           N
ATOM    197  H   LEU    14      23.335  37.411  42.559  1.00  0.00           H
ATOM    198  CA  LEU    14      24.346  36.350  44.134  1.00  0.00           C
ATOM    199  HA  LEU    14      23.887  35.744  44.916  1.00  0.00           H
ATOM    200  CB  LEU    14      24.678  35.396  43.012  1.00  0.00           C
ATOM    201  HB2 LEU    14      23.770  34.827  42.815  1.00  0.00           H
ATOM    202  HB3 LEU    14      24.971  36.040  42.183  1.00  0.00           H
ATOM    203  CG  LEU    14      25.872  34.407  43.322  1.00  0.00           C
ATOM    204  HG  LEU    14      26.711  34.938  43.771  1.00  0.00           H
ATOM    205  CD1 LEU    14      25.427  33.405  44.376  1.00  0.00           C
ATOM    206 HD11 LEU    14      24.631  32.758  44.007  1.00  0.00           H
ATOM    207 HD12 LEU    14      25.396  33.878  45.357  1.00  0.00           H
ATOM    208 HD13 LEU    14      26.301  32.755  44.437  1.00  0.00           H
ATOM    209  CD2 LEU    14      26.290  33.638  42.112  1.00  0.00           C
ATOM    210 HD21 LEU    14      25.505  32.962  41.771  1.00  0.00           H
ATOM    211 HD22 LEU    14      26.533  34.239  41.235  1.00  0.00           H
ATOM    212 HD23 LEU    14      27.184  33.068  42.364  1.00  0.00           H
ATOM    213  C   LEU    14      25.602  36.990  44.783  1.00  0.00           C
ATOM    214  O   LEU    14      25.972  36.521  45.849  1.00  0.00           O
ATOM    215  N   MET    15      26.260  37.978  44.177  1.00  0.00           N
ATOM    216  H   MET    15      26.118  38.164  43.195  1.00  0.00           H
ATOM    217  CA  MET    15      27.443  38.594  44.903  1.00  0.00           C
ATOM    218  HA  MET    15      28.257  37.903  45.119  1.00  0.00           H
ATOM    219  CB  MET    15      27.995  39.703  43.973  1.00  0.00           C
ATOM    220  HB2 MET    15      28.115  39.226  43.000  1.00  0.00           H
ATOM    221  HB3 MET    15      27.239  40.485  43.900  1.00  0.00           H
ATOM    222  CG  MET    15      29.353  40.291  44.409  1.00  0.00           C
ATOM    223  HG2 MET    15      29.323  40.719  45.410  1.00  0.00           H
ATOM    224  HG3 MET    15      30.123  39.520  44.411  1.00  0.00           H
ATOM    225  SD  MET    15      29.853  41.659  43.351  1.00  0.00           S
ATOM    226  CE  MET    15      30.600  40.861  41.939  1.00  0.00           C
ATOM    227  HE1 MET    15      29.901  40.404  41.239  1.00  0.00           H
ATOM    228  HE2 MET    15      31.094  41.675  41.407  1.00  0.00           H
ATOM    229  HE3 MET    15      31.427  40.262  42.321  1.00  0.00           H
ATOM    230  C   MET    15      27.001  39.260  46.216  1.00  0.00           C
ATOM    231  O   MET    15      27.652  39.099  47.232  1.00  0.00           O
ATOM    232  N   SER    16      25.773  39.877  46.302  1.00  0.00           N
ATOM    233  H   SER    16      25.419  40.200  45.413  1.00  0.00           H
ATOM    234  CA  SER    16      25.201  40.438  47.584  1.00  0.00           C
ATOM    235  HA  SER    16      25.888  41.130  48.072  1.00  0.00           H
ATOM    236  CB  SER    16      23.872  41.237  47.236  1.00  0.00           C
ATOM    237  HB2 SER    16      23.935  42.178  46.690  1.00  0.00           H
ATOM    238  HB3 SER    16      23.101  40.564  46.859  1.00  0.00           H
ATOM    239  OG  SER    16      23.224  41.766  48.348  1.00  0.00           O
ATOM    240  HG  SER    16      22.267  41.697  48.311  1.00  0.00           H
ATOM    241  C   SER    16      24.915  39.347  48.603  1.00  0.00           C
ATOM    242  O   SER    16      25.311  39.495  49.714  1.00  0.00           O
ATOM    243  N   LEU    17      24.382  38.147  48.224  1.00  0.00           N
ATOM    244  H   LEU    17      24.028  38.017  47.287  1.00  0.00           H
ATOM    245  CA  LEU    17      24.447  36.965  49.033  1.00  0.00           C
ATOM    246  HA  LEU    17      23.845  37.093  49.932  1.00  0.00           H
ATOM    247  CB  LEU    17      23.857  35.790  48.282  1.00  0.00           C
ATOM    248  HB2 LEU    17      22.986  36.186  47.759  1.00  0.00           H
ATOM    249  HB3 LEU    17      24.569  35.438  47.535  1.00  0.00           H
ATOM    250  CG  LEU    17      23.395  34.616  49.209  1.00  0.00           C
ATOM    251  HG  LEU    17      24.272  34.173  49.681  1.00  0.00           H
ATOM    252  CD1 LEU    17      22.415  35.098  50.291  1.00  0.00           C
ATOM    253 HD11 LEU    17      21.462  35.401  49.856  1.00  0.00           H
ATOM    254 HD12 LEU    17      22.751  35.929  50.911  1.00  0.00           H
ATOM    255 HD13 LEU    17      22.256  34.253  50.962  1.00  0.00           H
ATOM    256  CD2 LEU    17      22.684  33.519  48.372  1.00  0.00           C
ATOM    257 HD21 LEU    17      22.505  32.620  48.961  1.00  0.00           H
ATOM    258 HD22 LEU    17      21.797  33.968  47.926  1.00  0.00           H
ATOM    259 HD23 LEU    17      23.311  33.239  47.525  1.00  0.00           H
ATOM    260  C   LEU    17      25.890  36.633  49.533  1.00  0.00           C
ATOM    261  O   LEU    17      26.030  36.216  50.677  1.00  0.00           O
ATOM    262  N   ILE    18      26.858  36.630  48.657  1.00  0.00           N
ATOM    263  H   ILE    18      26.738  37.139  47.793  1.00  0.00           H
ATOM    264  CA  ILE    18      28.218  36.159  49.078  1.00  0.00           C
ATOM    265  HA  ILE    18      28.238  35.200  49.595  1.00  0.00           H
ATOM    266  CB  ILE    18      29.112  35.927  47.803  1.00  0.00           C
ATOM    267  HB  ILE    18      28.921  36.767  47.137  1.00  0.00           H
ATOM    268  CG2 ILE    18      30.639  35.824  48.132  1.00  0.00           C
ATOM    269 HG21 ILE    18      30.950  34.962  48.722  1.00  0.00           H
ATOM    270 HG22 ILE    18      30.883  36.750  48.652  1.00  0.00           H
ATOM    271 HG23 ILE    18      31.232  35.860  47.219  1.00  0.00           H
ATOM    272  CG1 ILE    18      28.544  34.667  47.078  1.00  0.00           C
ATOM    273 HG12 ILE    18      28.742  33.800  47.708  1.00  0.00           H
ATOM    274 HG13 ILE    18      27.479  34.862  46.947  1.00  0.00           H
ATOM    275  CD1 ILE    18      29.196  34.596  45.711  1.00  0.00           C
ATOM    276 HD11 ILE    18      28.665  33.889  45.072  1.00  0.00           H
ATOM    277 HD12 ILE    18      30.278  34.479  45.761  1.00  0.00           H
ATOM    278 HD13 ILE    18      29.084  35.514  45.133  1.00  0.00           H
ATOM    279  C   ILE    18      28.805  37.206  50.077  1.00  0.00           C
ATOM    280  O   ILE    18      29.379  36.891  51.098  1.00  0.00           O
ATOM    281  N   ILE    19      28.633  38.512  49.764  1.00  0.00           N
ATOM    282  H   ILE    19      28.275  38.583  48.822  1.00  0.00           H
ATOM    283  CA  ILE    19      28.807  39.707  50.701  1.00  0.00           C
ATOM    284  HA  ILE    19      29.839  39.717  51.054  1.00  0.00           H
ATOM    285  CB  ILE    19      28.560  41.065  49.999  1.00  0.00           C
ATOM    286  HB  ILE    19      27.781  40.839  49.271  1.00  0.00           H
ATOM    287  CG2 ILE    19      28.122  42.322  50.832  1.00  0.00           C
ATOM    288 HG21 ILE    19      27.175  42.053  51.299  1.00  0.00           H
ATOM    289 HG22 ILE    19      27.986  43.187  50.182  1.00  0.00           H
ATOM    290 HG23 ILE    19      28.869  42.637  51.559  1.00  0.00           H
ATOM    291  CG1 ILE    19      29.774  41.478  49.177  1.00  0.00           C
ATOM    292 HG12 ILE    19      30.550  41.865  49.837  1.00  0.00           H
ATOM    293 HG13 ILE    19      30.232  40.574  48.777  1.00  0.00           H
ATOM    294  CD1 ILE    19      29.529  42.317  47.884  1.00  0.00           C
ATOM    295 HD11 ILE    19      28.684  41.909  47.330  1.00  0.00           H
ATOM    296 HD12 ILE    19      30.433  42.211  47.283  1.00  0.00           H
ATOM    297 HD13 ILE    19      29.386  43.320  48.290  1.00  0.00           H
ATOM    298  C   ILE    19      28.151  39.546  52.045  1.00  0.00           C
ATOM    299  O   ILE    19      28.697  39.975  53.046  1.00  0.00           O
ATOM    300  N   ASN    20      26.998  38.852  52.100  1.00  0.00           N
ATOM    301  H   ASN    20      26.585  38.555  51.228  1.00  0.00           H
ATOM    302  CA  ASN    20      26.194  38.758  53.403  1.00  0.00           C
ATOM    303  HA  ASN    20      26.398  39.545  54.129  1.00  0.00           H
ATOM    304  CB  ASN    20      24.635  38.887  53.044  1.00  0.00           C
ATOM    305  HB2 ASN    20      24.375  38.307  52.159  1.00  0.00           H
ATOM    306  HB3 ASN    20      24.230  38.341  53.896  1.00  0.00           H
ATOM    307  CG  ASN    20      24.027  40.254  53.020  1.00  0.00           C
ATOM    308  OD1 ASN    20      23.170  40.653  53.832  1.00  0.00           O
ATOM    309  ND2 ASN    20      24.267  40.980  51.975  1.00  0.00           N
ATOM    310 HD21 ASN    20      24.758  40.540  51.211  1.00  0.00           H
ATOM    311 HD22 ASN    20      23.495  41.591  51.750  1.00  0.00           H
ATOM    312  C   ASN    20      26.285  37.389  54.140  1.00  0.00           C
ATOM    313  O   ASN    20      26.023  37.442  55.363  1.00  0.00           O
ATOM    314  N   THR    21      26.506  36.282  53.422  1.00  0.00           N
ATOM    315  H   THR    21      26.531  36.416  52.422  1.00  0.00           H
ATOM    316  CA  THR    21      26.540  34.928  53.960  1.00  0.00           C
ATOM    317  HA  THR    21      25.525  34.785  54.332  1.00  0.00           H
ATOM    318  CB  THR    21      26.677  33.921  52.772  1.00  0.00           C
ATOM    319  HB  THR    21      27.556  34.202  52.193  1.00  0.00           H
ATOM    320  CG2 THR    21      26.735  32.557  53.301  1.00  0.00           C
ATOM    321 HG21 THR    21      25.821  32.403  53.877  1.00  0.00           H
ATOM    322 HG22 THR    21      27.597  32.330  53.927  1.00  0.00           H
ATOM    323 HG23 THR    21      26.701  31.867  52.458  1.00  0.00           H
ATOM    324  OG1 THR    21      25.488  33.992  51.979  1.00  0.00           O
ATOM    325  HG1 THR    21      25.448  34.843  51.534  1.00  0.00           H
ATOM    326  C   THR    21      27.638  34.794  55.050  1.00  0.00           C
ATOM    327  O   THR    21      28.822  34.949  54.710  1.00  0.00           O
ATOM    328  N   PHE    22      27.288  34.323  56.233  1.00  0.00           N
ATOM    329  H   PHE    22      26.287  34.315  56.369  1.00  0.00           H
ATOM    330  CA  PHE    22      28.274  33.839  57.179  1.00  0.00           C
ATOM    331  HA  PHE    22      29.092  34.554  57.274  1.00  0.00           H
ATOM    332  CB  PHE    22      27.780  33.638  58.572  1.00  0.00           C
ATOM    333  HB2 PHE    22      27.091  34.435  58.851  1.00  0.00           H
ATOM    334  HB3 PHE    22      27.179  32.728  58.553  1.00  0.00           H
ATOM    335  CG  PHE    22      28.806  33.557  59.716  1.00  0.00           C
ATOM    336  CD1 PHE    22      29.463  34.766  60.056  1.00  0.00           C
ATOM    337  HD1 PHE    22      29.189  35.718  59.625  1.00  0.00           H
ATOM    338  CE1 PHE    22      30.549  34.756  60.964  1.00  0.00           C
ATOM    339  HE1 PHE    22      31.031  35.637  61.359  1.00  0.00           H
ATOM    340  CZ  PHE    22      30.971  33.527  61.551  1.00  0.00           C
ATOM    341  HZ  PHE    22      31.701  33.532  62.346  1.00  0.00           H
ATOM    342  CE2 PHE    22      30.403  32.317  61.102  1.00  0.00           C
ATOM    343  HE2 PHE    22      30.815  31.387  61.465  1.00  0.00           H
ATOM    344  CD2 PHE    22      29.440  32.349  60.126  1.00  0.00           C
ATOM    345  HD2 PHE    22      29.157  31.373  59.758  1.00  0.00           H
ATOM    346  C   PHE    22      28.865  32.524  56.598  1.00  0.00           C
ATOM    347  O   PHE    22      28.148  31.628  56.191  1.00  0.00           O
ATOM    348  N   TYR    23      30.195  32.368  56.540  1.00  0.00           N
ATOM    349  H   TYR    23      30.702  33.152  56.926  1.00  0.00           H
ATOM    350  CA  TYR    23      30.860  31.173  56.054  1.00  0.00           C
ATOM    351  HA  TYR    23      30.326  30.387  56.589  1.00  0.00           H
ATOM    352  CB  TYR    23      30.701  31.012  54.595  1.00  0.00           C
ATOM    353  HB2 TYR    23      29.668  31.122  54.266  1.00  0.00           H
ATOM    354  HB3 TYR    23      31.283  31.781  54.088  1.00  0.00           H
ATOM    355  CG  TYR    23      31.321  29.603  54.101  1.00  0.00           C
ATOM    356  CD1 TYR    23      30.431  28.481  54.123  1.00  0.00           C
ATOM    357  HD1 TYR    23      29.397  28.697  54.347  1.00  0.00           H
ATOM    358  CE1 TYR    23      30.856  27.270  53.544  1.00  0.00           C
ATOM    359  HE1 TYR    23      30.196  26.427  53.402  1.00  0.00           H
ATOM    360  CZ  TYR    23      32.164  27.130  53.098  1.00  0.00           C
ATOM    361  OH  TYR    23      32.418  26.128  52.241  1.00  0.00           O
ATOM    362  HH  TYR    23      31.542  25.834  51.982  1.00  0.00           H
ATOM    363  CE2 TYR    23      32.953  28.238  53.035  1.00  0.00           C
ATOM    364  HE2 TYR    23      33.751  28.158  52.312  1.00  0.00           H
ATOM    365  CD2 TYR    23      32.584  29.489  53.611  1.00  0.00           C
ATOM    366  HD2 TYR    23      33.166  30.399  53.597  1.00  0.00           H
ATOM    367  C   TYR    23      32.434  31.173  56.525  1.00  0.00           C
ATOM    368  O   TYR    23      33.029  32.206  56.681  1.00  0.00           O
ATOM    369  N   SER    24      32.991  30.061  56.927  1.00  0.00           N
ATOM    370  H   SER    24      32.394  29.247  56.897  1.00  0.00           H
ATOM    371  CA  SER    24      34.260  29.961  57.652  1.00  0.00           C
ATOM    372  HA  SER    24      34.638  30.937  57.956  1.00  0.00           H
ATOM    373  CB  SER    24      33.917  29.187  58.923  1.00  0.00           C
ATOM    374  HB2 SER    24      33.101  29.681  59.452  1.00  0.00           H
ATOM    375  HB3 SER    24      33.683  28.158  58.652  1.00  0.00           H
ATOM    376  OG  SER    24      35.137  29.069  59.640  1.00  0.00           O
ATOM    377  HG  SER    24      35.282  28.178  59.967  1.00  0.00           H
ATOM    378  C   SER    24      35.327  29.314  56.831  1.00  0.00           C
ATOM    379  O   SER    24      36.478  29.727  56.952  1.00  0.00           O
ATOM    380  N   ASN    25      34.969  28.484  55.822  1.00  0.00           N
ATOM    381  H   ASN    25      34.007  28.192  55.729  1.00  0.00           H
ATOM    382  CA  ASN    25      35.906  27.802  54.932  1.00  0.00           C
ATOM    383  HA  ASN    25      36.867  27.740  55.442  1.00  0.00           H
ATOM    384  CB  ASN    25      35.435  26.415  54.599  1.00  0.00           C
ATOM    385  HB2 ASN    25      34.655  26.490  53.842  1.00  0.00           H
ATOM    386  HB3 ASN    25      36.292  25.881  54.187  1.00  0.00           H
ATOM    387  CG  ASN    25      34.853  25.656  55.783  1.00  0.00           C
ATOM    388  OD1 ASN    25      33.647  25.550  56.000  1.00  0.00           O
ATOM    389  ND2 ASN    25      35.733  25.100  56.539  1.00  0.00           N
ATOM    390 HD21 ASN    25      36.719  25.298  56.441  1.00  0.00           H
ATOM    391 HD22 ASN    25      35.484  24.705  57.435  1.00  0.00           H
ATOM    392  C   ASN    25      36.110  28.704  53.654  1.00  0.00           C
ATOM    393  O   ASN    25      36.253  28.153  52.606  1.00  0.00           O
ATOM    394  N   LYS    26      36.162  30.067  53.909  1.00  0.00           N
ATOM    395  H   LYS    26      35.965  30.380  54.849  1.00  0.00           H
ATOM    396  CA  LYS    26      36.544  31.109  52.940  1.00  0.00           C
ATOM    397  HA  LYS    26      35.743  31.221  52.209  1.00  0.00           H
ATOM    398  CB  LYS    26      36.777  32.402  53.719  1.00  0.00           C
ATOM    399  HB2 LYS    26      37.478  32.107  54.499  1.00  0.00           H
ATOM    400  HB3 LYS    26      37.336  33.118  53.117  1.00  0.00           H
ATOM    401  CG  LYS    26      35.576  33.121  54.217  1.00  0.00           C
ATOM    402  HG2 LYS    26      34.873  33.318  53.408  1.00  0.00           H
ATOM    403  HG3 LYS    26      35.079  32.519  54.979  1.00  0.00           H
ATOM    404  CD  LYS    26      35.987  34.474  54.796  1.00  0.00           C
ATOM    405  HD2 LYS    26      36.831  34.282  55.461  1.00  0.00           H
ATOM    406  HD3 LYS    26      36.322  35.099  53.968  1.00  0.00           H
ATOM    407  CE  LYS    26      34.789  35.229  55.476  1.00  0.00           C
ATOM    408  HE2 LYS    26      34.968  36.304  55.483  1.00  0.00           H
ATOM    409  HE3 LYS    26      33.967  35.236  54.760  1.00  0.00           H
ATOM    410  NZ  LYS    26      34.576  34.859  56.877  1.00  0.00           N
ATOM    411  HZ1 LYS    26      34.199  35.674  57.341  1.00  0.00           H
ATOM    412  HZ2 LYS    26      35.387  34.706  57.459  1.00  0.00           H
ATOM    413  HZ3 LYS    26      33.910  34.101  56.910  1.00  0.00           H
ATOM    414  C   LYS    26      37.742  30.783  52.021  1.00  0.00           C
ATOM    415  O   LYS    26      37.782  31.359  50.922  1.00  0.00           O
ATOM    416  N   GLU    27      38.611  29.949  52.543  1.00  0.00           N
ATOM    417  H   GLU    27      38.585  29.675  53.515  1.00  0.00           H
ATOM    418  CA  GLU    27      39.693  29.339  51.741  1.00  0.00           C
ATOM    419  HA  GLU    27      40.274  30.171  51.341  1.00  0.00           H
ATOM    420  CB  GLU    27      40.570  28.485  52.662  1.00  0.00           C
ATOM    421  HB2 GLU    27      41.392  28.062  52.086  1.00  0.00           H
ATOM    422  HB3 GLU    27      41.027  29.115  53.426  1.00  0.00           H
ATOM    423  CG  GLU    27      39.865  27.251  53.242  1.00  0.00           C
ATOM    424  HG2 GLU    27      38.949  27.507  53.775  1.00  0.00           H
ATOM    425  HG3 GLU    27      39.550  26.545  52.472  1.00  0.00           H
ATOM    426  CD  GLU    27      40.755  26.616  54.289  1.00  0.00           C
ATOM    427  OE1 GLU    27      41.270  27.337  55.220  1.00  0.00           O
ATOM    428  OE2 GLU    27      40.996  25.431  54.207  1.00  0.00           O
ATOM    429  C   GLU    27      39.297  28.513  50.487  1.00  0.00           C
ATOM    430  O   GLU    27      40.126  28.208  49.620  1.00  0.00           O
ATOM    431  N   ILE    28      38.003  28.263  50.296  1.00  0.00           N
ATOM    432  H   ILE    28      37.355  28.448  51.050  1.00  0.00           H
ATOM    433  CA  ILE    28      37.513  27.618  49.020  1.00  0.00           C
ATOM    434  HA  ILE    28      38.083  26.693  48.932  1.00  0.00           H
ATOM    435  CB  ILE    28      36.045  27.154  49.149  1.00  0.00           C
ATOM    436  HB  ILE    28      35.794  26.649  48.216  1.00  0.00           H
ATOM    437  CG2 ILE    28      35.949  25.996  50.153  1.00  0.00           C
ATOM    438 HG21 ILE    28      34.945  25.577  50.076  1.00  0.00           H
ATOM    439 HG22 ILE    28      35.940  26.332  51.189  1.00  0.00           H
ATOM    440 HG23 ILE    28      36.682  25.223  49.920  1.00  0.00           H
ATOM    441  CG1 ILE    28      34.897  28.174  49.425  1.00  0.00           C
ATOM    442 HG12 ILE    28      34.087  27.597  49.870  1.00  0.00           H
ATOM    443 HG13 ILE    28      35.184  28.895  50.191  1.00  0.00           H
ATOM    444  CD1 ILE    28      34.331  28.768  48.076  1.00  0.00           C
ATOM    445 HD11 ILE    28      33.519  29.375  48.475  1.00  0.00           H
ATOM    446 HD12 ILE    28      33.847  28.043  47.422  1.00  0.00           H
ATOM    447 HD13 ILE    28      35.070  29.422  47.615  1.00  0.00           H
ATOM    448  C   ILE    28      37.667  28.551  47.766  1.00  0.00           C
ATOM    449  O   ILE    28      37.729  28.045  46.655  1.00  0.00           O
ATOM    450  N   PHE    29      37.916  29.810  47.988  1.00  0.00           N
ATOM    451  H   PHE    29      38.057  30.199  48.910  1.00  0.00           H
ATOM    452  CA  PHE    29      38.026  30.801  46.835  1.00  0.00           C
ATOM    453  HA  PHE    29      37.097  30.661  46.281  1.00  0.00           H
ATOM    454  CB  PHE    29      37.987  32.314  47.351  1.00  0.00           C
ATOM    455  HB2 PHE    29      37.570  32.949  46.570  1.00  0.00           H
ATOM    456  HB3 PHE    29      37.300  32.350  48.198  1.00  0.00           H
ATOM    457  CG  PHE    29      39.324  32.946  47.756  1.00  0.00           C
ATOM    458  CD1 PHE    29      39.984  32.414  48.850  1.00  0.00           C
ATOM    459  HD1 PHE    29      39.367  31.766  49.456  1.00  0.00           H
ATOM    460  CE1 PHE    29      41.335  32.580  49.046  1.00  0.00           C
ATOM    461  HE1 PHE    29      41.788  32.047  49.870  1.00  0.00           H
ATOM    462  CZ  PHE    29      42.010  33.412  48.214  1.00  0.00           C
ATOM    463  HZ  PHE    29      43.074  33.506  48.372  1.00  0.00           H
ATOM    464  CE2 PHE    29      41.393  33.949  47.095  1.00  0.00           C
ATOM    465  HE2 PHE    29      41.945  34.598  46.432  1.00  0.00           H
ATOM    466  CD2 PHE    29      40.040  33.748  46.862  1.00  0.00           C
ATOM    467  HD2 PHE    29      39.529  34.132  45.991  1.00  0.00           H
ATOM    468  C   PHE    29      39.295  30.515  45.961  1.00  0.00           C
ATOM    469  O   PHE    29      39.142  30.605  44.757  1.00  0.00           O
ATOM    470  N   LEU    30      40.381  30.138  46.557  1.00  0.00           N
ATOM    471  H   LEU    30      40.356  29.933  47.546  1.00  0.00           H
ATOM    472  CA  LEU    30      41.572  29.773  45.721  1.00  0.00           C
ATOM    473  HA  LEU    30      41.804  30.534  44.977  1.00  0.00           H
ATOM    474  CB  LEU    30      42.735  29.885  46.804  1.00  0.00           C
ATOM    475  HB2 LEU    30      42.774  30.899  47.202  1.00  0.00           H
ATOM    476  HB3 LEU    30      42.559  29.107  47.547  1.00  0.00           H
ATOM    477  CG  LEU    30      44.174  29.616  46.347  1.00  0.00           C
ATOM    478  HG  LEU    30      44.350  28.594  46.013  1.00  0.00           H
ATOM    479  CD1 LEU    30      44.438  30.490  45.166  1.00  0.00           C
ATOM    480 HD11 LEU    30      45.485  30.331  44.908  1.00  0.00           H
ATOM    481 HD12 LEU    30      44.374  31.569  45.311  1.00  0.00           H
ATOM    482 HD13 LEU    30      43.837  30.176  44.311  1.00  0.00           H
ATOM    483  CD2 LEU    30      45.189  30.020  47.390  1.00  0.00           C
ATOM    484 HD21 LEU    30      46.178  29.791  46.995  1.00  0.00           H
ATOM    485 HD22 LEU    30      45.187  31.069  47.686  1.00  0.00           H
ATOM    486 HD23 LEU    30      45.037  29.421  48.288  1.00  0.00           H
ATOM    487  C   LEU    30      41.412  28.488  44.935  1.00  0.00           C
ATOM    488  O   LEU    30      41.888  28.294  43.863  1.00  0.00           O
ATOM    489  N   ARG    31      40.606  27.537  45.441  1.00  0.00           N
ATOM    490  H   ARG    31      40.115  27.656  46.317  1.00  0.00           H
ATOM    491  CA  ARG    31      40.365  26.253  44.809  1.00  0.00           C
ATOM    492  HA  ARG    31      41.281  25.795  44.438  1.00  0.00           H
ATOM    493  CB  ARG    31      39.617  25.361  45.858  1.00  0.00           C
ATOM    494  HB2 ARG    31      40.212  25.113  46.736  1.00  0.00           H
ATOM    495  HB3 ARG    31      38.796  25.884  46.350  1.00  0.00           H
ATOM    496  CG  ARG    31      39.215  24.010  45.209  1.00  0.00           C
ATOM    497  HG2 ARG    31      38.850  24.067  44.183  1.00  0.00           H
ATOM    498  HG3 ARG    31      40.169  23.482  45.186  1.00  0.00           H
ATOM    499  CD  ARG    31      38.223  23.258  46.071  1.00  0.00           C
ATOM    500  HD2 ARG    31      38.146  22.227  45.721  1.00  0.00           H
ATOM    501  HD3 ARG    31      38.620  23.203  47.084  1.00  0.00           H
ATOM    502  NE  ARG    31      36.956  23.931  45.902  1.00  0.00           N
ATOM    503  HE  ARG    31      36.836  24.491  45.069  1.00  0.00           H
ATOM    504  CZ  ARG    31      35.937  23.930  46.712  1.00  0.00           C
ATOM    505  NH1 ARG    31      35.876  23.310  47.798  1.00  0.00           N
ATOM    506 HH11 ARG    31      36.679  22.906  48.260  1.00  0.00           H
ATOM    507 HH12 ARG    31      35.001  23.247  48.299  1.00  0.00           H
ATOM    508  NH2 ARG    31      34.844  24.502  46.341  1.00  0.00           N
ATOM    509 HH21 ARG    31      34.875  24.999  45.461  1.00  0.00           H
ATOM    510 HH22 ARG    31      33.954  24.282  46.764  1.00  0.00           H
ATOM    511  C   ARG    31      39.505  26.578  43.512  1.00  0.00           C
ATOM    512  O   ARG    31      39.787  25.990  42.494  1.00  0.00           O
ATOM    513  N   GLU    32      38.551  27.538  43.609  1.00  0.00           N
ATOM    514  H   GLU    32      38.278  27.915  44.505  1.00  0.00           H
ATOM    515  CA  GLU    32      37.767  27.879  42.444  1.00  0.00           C
ATOM    516  HA  GLU    32      37.561  26.911  41.987  1.00  0.00           H
ATOM    517  CB  GLU    32      36.408  28.423  42.851  1.00  0.00           C
ATOM    518  HB2 GLU    32      36.465  29.401  43.331  1.00  0.00           H
ATOM    519  HB3 GLU    32      35.807  28.510  41.947  1.00  0.00           H
ATOM    520  CG  GLU    32      35.730  27.414  43.798  1.00  0.00           C
ATOM    521  HG2 GLU    32      36.113  27.478  44.816  1.00  0.00           H
ATOM    522  HG3 GLU    32      34.719  27.820  43.834  1.00  0.00           H
ATOM    523  CD  GLU    32      35.638  26.084  43.155  1.00  0.00           C
ATOM    524  OE1 GLU    32      35.565  25.119  43.921  1.00  0.00           O
ATOM    525  OE2 GLU    32      35.347  25.904  41.935  1.00  0.00           O
ATOM    526  C   GLU    32      38.381  28.802  41.347  1.00  0.00           C
ATOM    527  O   GLU    32      38.097  28.634  40.154  1.00  0.00           O
ATOM    528  N   LEU    33      39.326  29.667  41.715  1.00  0.00           N
ATOM    529  H   LEU    33      39.569  29.581  42.692  1.00  0.00           H
ATOM    530  CA  LEU    33      40.159  30.414  40.796  1.00  0.00           C
ATOM    531  HA  LEU    33      39.572  30.775  39.951  1.00  0.00           H
ATOM    532  CB  LEU    33      40.609  31.683  41.634  1.00  0.00           C
ATOM    533  HB2 LEU    33      41.193  31.294  42.468  1.00  0.00           H
ATOM    534  HB3 LEU    33      41.351  32.264  41.089  1.00  0.00           H
ATOM    535  CG  LEU    33      39.530  32.725  42.210  1.00  0.00           C
ATOM    536  HG  LEU    33      38.835  32.160  42.833  1.00  0.00           H
ATOM    537  CD1 LEU    33      40.251  33.768  43.023  1.00  0.00           C
ATOM    538 HD11 LEU    33      39.479  34.351  43.527  1.00  0.00           H
ATOM    539 HD12 LEU    33      40.896  34.375  42.388  1.00  0.00           H
ATOM    540 HD13 LEU    33      40.779  33.153  43.752  1.00  0.00           H
ATOM    541  CD2 LEU    33      38.765  33.395  41.066  1.00  0.00           C
ATOM    542 HD21 LEU    33      38.287  34.310  41.415  1.00  0.00           H
ATOM    543 HD22 LEU    33      39.444  33.773  40.302  1.00  0.00           H
ATOM    544 HD23 LEU    33      38.041  32.686  40.665  1.00  0.00           H
ATOM    545  C   LEU    33      41.318  29.566  40.269  1.00  0.00           C
ATOM    546  O   LEU    33      41.625  29.649  39.125  1.00  0.00           O
ATOM    547  N   ILE    34      41.869  28.647  41.008  1.00  0.00           N
ATOM    548  H   ILE    34      41.835  28.675  42.017  1.00  0.00           H
ATOM    549  CA  ILE    34      42.840  27.684  40.366  1.00  0.00           C
ATOM    550  HA  ILE    34      43.531  28.278  39.769  1.00  0.00           H
ATOM    551  CB  ILE    34      43.676  27.001  41.390  1.00  0.00           C
ATOM    552  HB  ILE    34      42.896  26.715  42.094  1.00  0.00           H
ATOM    553  CG2 ILE    34      44.483  25.814  40.724  1.00  0.00           C
ATOM    554 HG21 ILE    34      45.200  26.248  40.026  1.00  0.00           H
ATOM    555 HG22 ILE    34      43.845  25.074  40.240  1.00  0.00           H
ATOM    556 HG23 ILE    34      45.073  25.398  41.541  1.00  0.00           H
ATOM    557  CG1 ILE    34      44.610  27.983  42.131  1.00  0.00           C
ATOM    558 HG12 ILE    34      45.300  28.450  41.428  1.00  0.00           H
ATOM    559 HG13 ILE    34      43.986  28.762  42.568  1.00  0.00           H
ATOM    560  CD1 ILE    34      45.393  27.309  43.298  1.00  0.00           C
ATOM    561 HD11 ILE    34      46.287  26.828  42.898  1.00  0.00           H
ATOM    562 HD12 ILE    34      44.728  26.654  43.859  1.00  0.00           H
ATOM    563 HD13 ILE    34      45.881  28.011  43.974  1.00  0.00           H
ATOM    564  C   ILE    34      42.153  26.679  39.461  1.00  0.00           C
ATOM    565  O   ILE    34      42.628  26.507  38.353  1.00  0.00           O
ATOM    566  N   SER    35      41.163  25.970  39.961  1.00  0.00           N
ATOM    567  H   SER    35      40.999  26.013  40.957  1.00  0.00           H
ATOM    568  CA  SER    35      40.287  25.091  39.068  1.00  0.00           C
ATOM    569  HA  SER    35      40.916  24.267  38.728  1.00  0.00           H
ATOM    570  CB  SER    35      39.144  24.654  39.953  1.00  0.00           C
ATOM    571  HB2 SER    35      39.526  24.044  40.771  1.00  0.00           H
ATOM    572  HB3 SER    35      38.642  25.532  40.357  1.00  0.00           H
ATOM    573  OG  SER    35      38.111  23.894  39.145  1.00  0.00           O
ATOM    574  HG  SER    35      37.342  23.751  39.701  1.00  0.00           H
ATOM    575  C   SER    35      39.867  25.831  37.779  1.00  0.00           C
ATOM    576  O   SER    35      40.029  25.322  36.705  1.00  0.00           O
ATOM    577  N   ASN    36      39.531  27.168  37.888  1.00  0.00           N
ATOM    578  H   ASN    36      39.340  27.556  38.800  1.00  0.00           H
ATOM    579  CA  ASN    36      39.112  27.916  36.686  1.00  0.00           C
ATOM    580  HA  ASN    36      38.470  27.301  36.055  1.00  0.00           H
ATOM    581  CB  ASN    36      38.374  29.209  37.104  1.00  0.00           C
ATOM    582  HB2 ASN    36      37.464  28.859  37.589  1.00  0.00           H
ATOM    583  HB3 ASN    36      39.076  29.795  37.698  1.00  0.00           H
ATOM    584  CG  ASN    36      37.987  30.023  35.919  1.00  0.00           C
ATOM    585  OD1 ASN    36      36.952  29.781  35.275  1.00  0.00           O
ATOM    586  ND2 ASN    36      38.630  31.120  35.620  1.00  0.00           N
ATOM    587 HD21 ASN    36      39.495  31.425  36.045  1.00  0.00           H
ATOM    588 HD22 ASN    36      38.304  31.647  34.822  1.00  0.00           H
ATOM    589  C   ASN    36      40.290  28.190  35.764  1.00  0.00           C
ATOM    590  O   ASN    36      40.181  28.084  34.576  1.00  0.00           O
ATOM    591  N   SER    37      41.477  28.458  36.327  1.00  0.00           N
ATOM    592  H   SER    37      41.687  28.530  37.311  1.00  0.00           H
ATOM    593  CA  SER    37      42.665  28.595  35.489  1.00  0.00           C
ATOM    594  HA  SER    37      42.521  29.399  34.767  1.00  0.00           H
ATOM    595  CB  SER    37      43.871  29.099  36.261  1.00  0.00           C
ATOM    596  HB2 SER    37      44.045  28.473  37.138  1.00  0.00           H
ATOM    597  HB3 SER    37      44.740  29.075  35.605  1.00  0.00           H
ATOM    598  OG  SER    37      43.595  30.462  36.572  1.00  0.00           O
ATOM    599  HG  SER    37      43.903  30.969  35.817  1.00  0.00           H
ATOM    600  C   SER    37      43.012  27.321  34.811  1.00  0.00           C
ATOM    601  O   SER    37      43.379  27.389  33.639  1.00  0.00           O
ATOM    602  N   SER    38      43.013  26.201  35.552  1.00  0.00           N
ATOM    603  H   SER    38      42.869  26.301  36.547  1.00  0.00           H
ATOM    604  CA  SER    38      43.209  24.949  34.904  1.00  0.00           C
ATOM    605  HA  SER    38      44.263  24.928  34.628  1.00  0.00           H
ATOM    606  CB  SER    38      43.198  23.872  35.856  1.00  0.00           C
ATOM    607  HB2 SER    38      43.894  24.085  36.668  1.00  0.00           H
ATOM    608  HB3 SER    38      42.214  23.869  36.323  1.00  0.00           H
ATOM    609  OG  SER    38      43.422  22.551  35.388  1.00  0.00           O
ATOM    610  HG  SER    38      42.621  22.263  34.944  1.00  0.00           H
ATOM    611  C   SER    38      42.313  24.598  33.749  1.00  0.00           C
ATOM    612  O   SER    38      42.736  24.015  32.742  1.00  0.00           O
ATOM    613  N   ASP    39      41.094  25.087  33.832  1.00  0.00           N
ATOM    614  H   ASP    39      40.759  25.403  34.731  1.00  0.00           H
ATOM    615  CA  ASP    39      40.050  24.853  32.817  1.00  0.00           C
ATOM    616  HA  ASP    39      40.113  23.781  32.628  1.00  0.00           H
ATOM    617  CB  ASP    39      38.629  25.279  33.333  1.00  0.00           C
ATOM    618  HB2 ASP    39      38.578  26.311  33.679  1.00  0.00           H
ATOM    619  HB3 ASP    39      37.975  25.174  32.467  1.00  0.00           H
ATOM    620  CG  ASP    39      38.152  24.421  34.512  1.00  0.00           C
ATOM    621  OD1 ASP    39      38.831  23.394  34.812  1.00  0.00           O
ATOM    622  OD2 ASP    39      37.226  24.807  35.240  1.00  0.00           O
ATOM    623  C   ASP    39      40.296  25.633  31.479  1.00  0.00           C
ATOM    624  O   ASP    39      40.263  25.135  30.344  1.00  0.00           O
ATOM    625  N   ALA    40      40.805  26.805  31.663  1.00  0.00           N
ATOM    626  H   ALA    40      40.799  27.200  32.592  1.00  0.00           H
ATOM    627  CA  ALA    40      41.349  27.677  30.612  1.00  0.00           C
ATOM    628  HA  ALA    40      40.576  27.824  29.857  1.00  0.00           H
ATOM    629  CB  ALA    40      41.656  29.075  31.122  1.00  0.00           C
ATOM    630  HB1 ALA    40      41.853  29.770  30.307  1.00  0.00           H
ATOM    631  HB2 ALA    40      42.497  29.122  31.814  1.00  0.00           H
ATOM    632  HB3 ALA    40      40.847  29.423  31.765  1.00  0.00           H
ATOM    633  C   ALA    40      42.603  27.027  29.963  1.00  0.00           C
ATOM    634  O   ALA    40      42.782  27.040  28.745  1.00  0.00           O
ATOM    635  N   LEU    41      43.427  26.372  30.829  1.00  0.00           N
ATOM    636  H   LEU    41      43.202  26.363  31.813  1.00  0.00           H
ATOM    637  CA  LEU    41      44.659  25.668  30.413  1.00  0.00           C
ATOM    638  HA  LEU    41      45.267  26.317  29.783  1.00  0.00           H
ATOM    639  CB  LEU    41      45.539  25.258  31.588  1.00  0.00           C
ATOM    640  HB2 LEU    41      44.930  24.957  32.440  1.00  0.00           H
ATOM    641  HB3 LEU    41      46.278  24.547  31.221  1.00  0.00           H
ATOM    642  CG  LEU    41      46.295  26.449  32.152  1.00  0.00           C
ATOM    643  HG  LEU    41      45.600  27.256  32.380  1.00  0.00           H
ATOM    644  CD1 LEU    41      46.934  26.058  33.494  1.00  0.00           C
ATOM    645 HD11 LEU    41      47.652  25.249  33.357  1.00  0.00           H
ATOM    646 HD12 LEU    41      46.231  25.865  34.304  1.00  0.00           H
ATOM    647 HD13 LEU    41      47.518  26.867  33.935  1.00  0.00           H
ATOM    648  CD2 LEU    41      47.549  26.806  31.307  1.00  0.00           C
ATOM    649 HD21 LEU    41      48.159  27.559  31.806  1.00  0.00           H
ATOM    650 HD22 LEU    41      48.206  25.951  31.148  1.00  0.00           H
ATOM    651 HD23 LEU    41      47.226  27.285  30.382  1.00  0.00           H
ATOM    652  C   LEU    41      44.253  24.452  29.455  1.00  0.00           C
ATOM    653  O   LEU    41      44.875  24.247  28.433  1.00  0.00           O
ATOM    654  N   ASP    42      43.203  23.649  29.792  1.00  0.00           N
ATOM    655  H   ASP    42      42.853  23.870  30.712  1.00  0.00           H
ATOM    656  CA  ASP    42      42.516  22.600  28.977  1.00  0.00           C
ATOM    657  HA  ASP    42      43.286  21.901  28.653  1.00  0.00           H
ATOM    658  CB  ASP    42      41.436  21.817  29.835  1.00  0.00           C
ATOM    659  HB2 ASP    42      40.834  22.608  30.282  1.00  0.00           H
ATOM    660  HB3 ASP    42      40.909  21.155  29.147  1.00  0.00           H
ATOM    661  CG  ASP    42      41.950  20.857  30.864  1.00  0.00           C
ATOM    662  OD1 ASP    42      43.060  20.249  30.650  1.00  0.00           O
ATOM    663  OD2 ASP    42      41.335  20.570  31.871  1.00  0.00           O
ATOM    664  C   ASP    42      41.954  23.197  27.694  1.00  0.00           C
ATOM    665  O   ASP    42      42.067  22.514  26.645  1.00  0.00           O
ATOM    666  N   LYS    43      41.362  24.388  27.631  1.00  0.00           N
ATOM    667  H   LYS    43      41.187  24.908  28.479  1.00  0.00           H
ATOM    668  CA  LYS    43      40.902  25.017  26.386  1.00  0.00           C
ATOM    669  HA  LYS    43      40.234  24.352  25.838  1.00  0.00           H
ATOM    670  CB  LYS    43      40.108  26.300  26.690  1.00  0.00           C
ATOM    671  HB2 LYS    43      40.545  26.799  27.555  1.00  0.00           H
ATOM    672  HB3 LYS    43      40.084  26.952  25.817  1.00  0.00           H
ATOM    673  CG  LYS    43      38.592  25.950  27.053  1.00  0.00           C
ATOM    674  HG2 LYS    43      38.109  25.551  26.162  1.00  0.00           H
ATOM    675  HG3 LYS    43      38.766  25.308  27.916  1.00  0.00           H
ATOM    676  CD  LYS    43      37.866  27.255  27.507  1.00  0.00           C
ATOM    677  HD2 LYS    43      38.496  27.998  27.996  1.00  0.00           H
ATOM    678  HD3 LYS    43      37.620  27.746  26.566  1.00  0.00           H
ATOM    679  CE  LYS    43      36.644  26.922  28.385  1.00  0.00           C
ATOM    680  HE2 LYS    43      35.799  26.491  27.847  1.00  0.00           H
ATOM    681  HE3 LYS    43      36.967  26.156  29.090  1.00  0.00           H
ATOM    682  NZ  LYS    43      36.243  28.084  29.188  1.00  0.00           N
ATOM    683  HZ1 LYS    43      35.616  27.785  29.922  1.00  0.00           H
ATOM    684  HZ2 LYS    43      35.733  28.712  28.584  1.00  0.00           H
ATOM    685  HZ3 LYS    43      36.969  28.588  29.676  1.00  0.00           H
ATOM    686  C   LYS    43      42.013  25.301  25.386  1.00  0.00           C
ATOM    687  O   LYS    43      41.832  25.060  24.201  1.00  0.00           O
ATOM    688  N   ILE    44      43.167  25.830  25.879  1.00  0.00           N
ATOM    689  H   ILE    44      43.304  25.974  26.869  1.00  0.00           H
ATOM    690  CA  ILE    44      44.357  26.108  25.036  1.00  0.00           C
ATOM    691  HA  ILE    44      43.976  26.644  24.167  1.00  0.00           H
ATOM    692  CB  ILE    44      45.322  27.182  25.657  1.00  0.00           C
ATOM    693  HB  ILE    44      44.784  28.119  25.798  1.00  0.00           H
ATOM    694  CG2 ILE    44      45.843  26.739  27.033  1.00  0.00           C
ATOM    695 HG21 ILE    44      44.949  26.628  27.646  1.00  0.00           H
ATOM    696 HG22 ILE    44      46.580  27.444  27.420  1.00  0.00           H
ATOM    697 HG23 ILE    44      46.524  25.887  27.012  1.00  0.00           H
ATOM    698  CG1 ILE    44      46.549  27.584  24.781  1.00  0.00           C
ATOM    699 HG12 ILE    44      47.100  28.344  25.333  1.00  0.00           H
ATOM    700 HG13 ILE    44      47.136  26.668  24.723  1.00  0.00           H
ATOM    701  CD1 ILE    44      46.174  28.089  23.339  1.00  0.00           C
ATOM    702 HD11 ILE    44      45.585  29.005  23.396  1.00  0.00           H
ATOM    703 HD12 ILE    44      45.676  27.299  22.777  1.00  0.00           H
ATOM    704 HD13 ILE    44      47.106  28.257  22.799  1.00  0.00           H
ATOM    705  C   ILE    44      45.191  24.841  24.678  1.00  0.00           C
ATOM    706  O   ILE    44      45.728  24.702  23.608  1.00  0.00           O
ATOM    707  N   ARG    45      45.154  23.837  25.603  1.00  0.00           N
ATOM    708  H   ARG    45      44.716  24.001  26.499  1.00  0.00           H
ATOM    709  CA  ARG    45      45.774  22.567  25.234  1.00  0.00           C
ATOM    710  HA  ARG    45      46.773  22.840  24.894  1.00  0.00           H
ATOM    711  CB  ARG    45      45.868  21.718  26.462  1.00  0.00           C
ATOM    712  HB2 ARG    45      46.396  22.256  27.250  1.00  0.00           H
ATOM    713  HB3 ARG    45      44.894  21.432  26.861  1.00  0.00           H
ATOM    714  CG  ARG    45      46.712  20.459  26.156  1.00  0.00           C
ATOM    715  HG2 ARG    45      46.171  19.826  25.453  1.00  0.00           H
ATOM    716  HG3 ARG    45      47.689  20.848  25.870  1.00  0.00           H
ATOM    717  CD  ARG    45      46.783  19.523  27.433  1.00  0.00           C
ATOM    718  HD2 ARG    45      47.262  18.612  27.073  1.00  0.00           H
ATOM    719  HD3 ARG    45      47.360  19.960  28.248  1.00  0.00           H
ATOM    720  NE  ARG    45      45.481  19.148  28.151  1.00  0.00           N
ATOM    721  HE  ARG    45      44.922  19.870  28.581  1.00  0.00           H
ATOM    722  CZ  ARG    45      44.894  17.972  28.375  1.00  0.00           C
ATOM    723  NH1 ARG    45      45.284  16.856  27.906  1.00  0.00           N
ATOM    724 HH11 ARG    45      46.256  16.676  27.704  1.00  0.00           H
ATOM    725 HH12 ARG    45      44.697  16.038  27.995  1.00  0.00           H
ATOM    726  NH2 ARG    45      43.888  17.947  29.147  1.00  0.00           N
ATOM    727 HH21 ARG    45      43.548  18.781  29.603  1.00  0.00           H
ATOM    728 HH22 ARG    45      43.355  17.108  29.323  1.00  0.00           H
ATOM    729  C   ARG    45      45.035  21.928  24.056  1.00  0.00           C
ATOM    730  O   ARG    45      45.644  21.336  23.135  1.00  0.00           O
ATOM    731  N   TYR    46      43.710  21.972  24.069  1.00  0.00           N
ATOM    732  H   TYR    46      43.323  21.982  25.003  1.00  0.00           H
ATOM    733  CA  TYR    46      42.918  21.422  22.902  1.00  0.00           C
ATOM    734  HA  TYR    46      43.352  20.472  22.590  1.00  0.00           H
ATOM    735  CB  TYR    46      41.507  21.291  23.431  1.00  0.00           C
ATOM    736  HB2 TYR    46      41.539  20.663  24.321  1.00  0.00           H
ATOM    737  HB3 TYR    46      41.069  22.237  23.746  1.00  0.00           H
ATOM    738  CG  TYR    46      40.616  20.531  22.573  1.00  0.00           C
ATOM    739  CD1 TYR    46      40.889  19.117  22.453  1.00  0.00           C
ATOM    740  HD1 TYR    46      41.759  18.750  22.976  1.00  0.00           H
ATOM    741  CE1 TYR    46      39.917  18.282  21.760  1.00  0.00           C
ATOM    742  HE1 TYR    46      40.059  17.214  21.693  1.00  0.00           H
ATOM    743  CZ  TYR    46      38.797  18.875  21.156  1.00  0.00           C
ATOM    744  OH  TYR    46      37.924  18.185  20.412  1.00  0.00           O
ATOM    745  HH  TYR    46      37.070  18.611  20.302  1.00  0.00           H
ATOM    746  CE2 TYR    46      38.639  20.305  21.098  1.00  0.00           C
ATOM    747  HE2 TYR    46      37.820  20.776  20.572  1.00  0.00           H
ATOM    748  CD2 TYR    46      39.539  21.081  21.843  1.00  0.00           C
ATOM    749  HD2 TYR    46      39.441  22.157  21.850  1.00  0.00           H
ATOM    750  C   TYR    46      42.895  22.368  21.710  1.00  0.00           C
ATOM    751  O   TYR    46      43.047  21.854  20.600  1.00  0.00           O
ATOM    752  N   GLU    47      42.894  23.672  21.879  1.00  0.00           N
ATOM    753  H   GLU    47      42.754  24.101  22.783  1.00  0.00           H
ATOM    754  CA  GLU    47      43.112  24.601  20.723  1.00  0.00           C
ATOM    755  HA  GLU    47      42.305  24.530  19.994  1.00  0.00           H
ATOM    756  CB  GLU    47      43.008  26.066  21.283  1.00  0.00           C
ATOM    757  HB2 GLU    47      41.998  26.100  21.691  1.00  0.00           H
ATOM    758  HB3 GLU    47      43.686  25.993  22.134  1.00  0.00           H
ATOM    759  CG  GLU    47      43.222  27.279  20.344  1.00  0.00           C
ATOM    760  HG2 GLU    47      42.773  28.104  20.896  1.00  0.00           H
ATOM    761  HG3 GLU    47      44.292  27.428  20.202  1.00  0.00           H
ATOM    762  CD  GLU    47      42.543  27.148  18.968  1.00  0.00           C
ATOM    763  OE1 GLU    47      41.317  27.190  18.912  1.00  0.00           O
ATOM    764  OE2 GLU    47      43.153  27.030  17.882  1.00  0.00           O
ATOM    765  C   GLU    47      44.434  24.271  20.068  1.00  0.00           C
ATOM    766  O   GLU    47      44.536  24.065  18.854  1.00  0.00           O
ATOM    767  N   SER    48      45.502  24.277  20.924  1.00  0.00           N
ATOM    768  H   SER    48      45.307  24.598  21.861  1.00  0.00           H
ATOM    769  CA  SER    48      46.859  24.032  20.420  1.00  0.00           C
ATOM    770  HA  SER    48      47.008  24.673  19.552  1.00  0.00           H
ATOM    771  CB  SER    48      47.982  24.391  21.398  1.00  0.00           C
ATOM    772  HB2 SER    48      48.973  24.291  20.954  1.00  0.00           H
ATOM    773  HB3 SER    48      47.825  25.382  21.823  1.00  0.00           H
ATOM    774  OG  SER    48      47.934  23.463  22.454  1.00  0.00           O
ATOM    775  HG  SER    48      47.272  23.890  23.002  1.00  0.00           H
ATOM    776  C   SER    48      47.195  22.599  19.924  1.00  0.00           C
ATOM    777  O   SER    48      48.337  22.365  19.495  1.00  0.00           O
ATOM    778  N   LEU    49      46.245  21.675  20.034  1.00  0.00           N
ATOM    779  H   LEU    49      45.344  21.932  20.409  1.00  0.00           H
ATOM    780  CA  LEU    49      46.385  20.384  19.433  1.00  0.00           C
ATOM    781  HA  LEU    49      47.367  19.988  19.694  1.00  0.00           H
ATOM    782  CB  LEU    49      45.274  19.532  20.006  1.00  0.00           C
ATOM    783  HB2 LEU    49      45.446  19.455  21.079  1.00  0.00           H
ATOM    784  HB3 LEU    49      44.368  20.112  19.823  1.00  0.00           H
ATOM    785  CG  LEU    49      45.232  18.081  19.550  1.00  0.00           C
ATOM    786  HG  LEU    49      45.197  18.123  18.461  1.00  0.00           H
ATOM    787  CD1 LEU    49      46.494  17.280  20.000  1.00  0.00           C
ATOM    788 HD11 LEU    49      47.321  17.548  19.343  1.00  0.00           H
ATOM    789 HD12 LEU    49      46.259  16.228  19.832  1.00  0.00           H
ATOM    790 HD13 LEU    49      46.865  17.442  21.013  1.00  0.00           H
ATOM    791  CD2 LEU    49      44.003  17.402  20.091  1.00  0.00           C
ATOM    792 HD21 LEU    49      44.083  17.587  21.162  1.00  0.00           H
ATOM    793 HD22 LEU    49      43.119  17.948  19.760  1.00  0.00           H
ATOM    794 HD23 LEU    49      43.942  16.338  19.863  1.00  0.00           H
ATOM    795  C   LEU    49      46.440  20.447  17.913  1.00  0.00           C
ATOM    796  O   LEU    49      47.287  19.892  17.255  1.00  0.00           O
ATOM    797  N   THR    50      45.488  21.273  17.381  1.00  0.00           N
ATOM    798  H   THR    50      44.679  21.569  17.909  1.00  0.00           H
ATOM    799  CA  THR    50      45.411  21.447  15.935  1.00  0.00           C
ATOM    800  HA  THR    50      45.446  20.465  15.461  1.00  0.00           H
ATOM    801  CB  THR    50      44.058  22.063  15.543  1.00  0.00           C
ATOM    802  HB  THR    50      43.995  23.106  15.855  1.00  0.00           H
ATOM    803  CG2 THR    50      43.750  22.220  13.977  1.00  0.00           C
ATOM    804 HG21 THR    50      44.449  22.851  13.428  1.00  0.00           H
ATOM    805 HG22 THR    50      42.739  22.610  13.847  1.00  0.00           H
ATOM    806 HG23 THR    50      43.815  21.211  13.568  1.00  0.00           H
ATOM    807  OG1 THR    50      43.062  21.421  16.210  1.00  0.00           O
ATOM    808  HG1 THR    50      42.320  22.028  16.224  1.00  0.00           H
ATOM    809  C   THR    50      46.517  22.330  15.404  1.00  0.00           C
ATOM    810  O   THR    50      46.980  22.000  14.290  1.00  0.00           O
ATOM    811  N   ASP    51      47.048  23.413  16.073  1.00  0.00           N
ATOM    812  H   ASP    51      46.692  23.588  17.001  1.00  0.00           H
ATOM    813  CA  ASP    51      48.324  24.181  15.826  1.00  0.00           C
ATOM    814  HA  ASP    51      48.914  23.664  15.069  1.00  0.00           H
ATOM    815  CB  ASP    51      47.988  25.473  15.036  1.00  0.00           C
ATOM    816  HB2 ASP    51      47.674  25.114  14.056  1.00  0.00           H
ATOM    817  HB3 ASP    51      47.213  26.015  15.578  1.00  0.00           H
ATOM    818  CG  ASP    51      49.187  26.348  14.594  1.00  0.00           C
ATOM    819  OD1 ASP    51      50.337  26.002  14.875  1.00  0.00           O
ATOM    820  OD2 ASP    51      48.945  27.461  14.066  1.00  0.00           O
ATOM    821  C   ASP    51      49.265  24.385  17.038  1.00  0.00           C
ATOM    822  O   ASP    51      48.915  25.202  17.913  1.00  0.00           O
ATOM    823  N   PRO    52      50.411  23.731  17.182  1.00  0.00           N
ATOM    824  CD  PRO    52      51.067  22.823  16.258  1.00  0.00           C
ATOM    825  HD2 PRO    52      51.349  23.416  15.388  1.00  0.00           H
ATOM    826  HD3 PRO    52      50.376  22.019  16.006  1.00  0.00           H
ATOM    827  CG  PRO    52      52.339  22.352  17.010  1.00  0.00           C
ATOM    828  HG2 PRO    52      53.205  22.824  16.545  1.00  0.00           H
ATOM    829  HG3 PRO    52      52.422  21.266  16.963  1.00  0.00           H
ATOM    830  CB  PRO    52      52.170  22.782  18.462  1.00  0.00           C
ATOM    831  HB2 PRO    52      53.082  23.077  18.982  1.00  0.00           H
ATOM    832  HB3 PRO    52      51.616  22.041  19.039  1.00  0.00           H
ATOM    833  CA  PRO    52      51.195  23.962  18.418  1.00  0.00           C
ATOM    834  HA  PRO    52      50.571  23.897  19.309  1.00  0.00           H
ATOM    835  C   PRO    52      52.046  25.292  18.302  1.00  0.00           C
ATOM    836  O   PRO    52      52.716  25.671  19.263  1.00  0.00           O
ATOM    837  N   SER    53      52.068  26.065  17.241  1.00  0.00           N
ATOM    838  H   SER    53      51.456  25.898  16.454  1.00  0.00           H
ATOM    839  CA  SER    53      52.692  27.383  17.218  1.00  0.00           C
ATOM    840  HA  SER    53      53.705  27.271  17.603  1.00  0.00           H
ATOM    841  CB  SER    53      52.854  28.014  15.884  1.00  0.00           C
ATOM    842  HB2 SER    53      53.306  28.980  16.105  1.00  0.00           H
ATOM    843  HB3 SER    53      53.482  27.370  15.268  1.00  0.00           H
ATOM    844  OG  SER    53      51.651  28.214  15.255  1.00  0.00           O
ATOM    845  HG  SER    53      51.266  27.359  15.053  1.00  0.00           H
ATOM    846  C   SER    53      52.116  28.387  18.158  1.00  0.00           C
ATOM    847  O   SER    53      52.810  29.348  18.530  1.00  0.00           O
ATOM    848  N   LYS    54      50.741  28.317  18.439  1.00  0.00           N
ATOM    849  H   LYS    54      50.221  27.576  17.990  1.00  0.00           H
ATOM    850  CA  LYS    54      49.951  29.222  19.332  1.00  0.00           C
ATOM    851  HA  LYS    54      49.967  30.255  18.986  1.00  0.00           H
ATOM    852  CB  LYS    54      48.476  28.701  19.318  1.00  0.00           C
ATOM    853  HB2 LYS    54      48.477  27.615  19.406  1.00  0.00           H
ATOM    854  HB3 LYS    54      47.811  29.138  20.063  1.00  0.00           H
ATOM    855  CG  LYS    54      47.803  28.972  17.925  1.00  0.00           C
ATOM    856  HG2 LYS    54      47.936  30.032  17.703  1.00  0.00           H
ATOM    857  HG3 LYS    54      48.302  28.394  17.148  1.00  0.00           H
ATOM    858  CD  LYS    54      46.323  28.667  17.938  1.00  0.00           C
ATOM    859  HD2 LYS    54      46.225  27.591  18.087  1.00  0.00           H
ATOM    860  HD3 LYS    54      45.764  29.264  18.659  1.00  0.00           H
ATOM    861  CE  LYS    54      45.827  29.014  16.543  1.00  0.00           C
ATOM    862  HE2 LYS    54      46.138  29.983  16.154  1.00  0.00           H
ATOM    863  HE3 LYS    54      46.109  28.187  15.892  1.00  0.00           H
ATOM    864  NZ  LYS    54      44.310  29.135  16.608  1.00  0.00           N
ATOM    865  HZ1 LYS    54      44.028  30.030  16.981  1.00  0.00           H
ATOM    866  HZ2 LYS    54      43.934  28.437  17.235  1.00  0.00           H
ATOM    867  HZ3 LYS    54      43.797  29.027  15.745  1.00  0.00           H
ATOM    868  C   LYS    54      50.404  29.200  20.795  1.00  0.00           C
ATOM    869  O   LYS    54      49.865  30.001  21.506  1.00  0.00           O
ATOM    870  N   LEU    55      51.356  28.285  21.124  1.00  0.00           N
ATOM    871  H   LEU    55      51.803  27.840  20.334  1.00  0.00           H
ATOM    872  CA  LEU    55      51.916  28.078  22.499  1.00  0.00           C
ATOM    873  HA  LEU    55      51.120  28.195  23.233  1.00  0.00           H
ATOM    874  CB  LEU    55      52.405  26.683  22.792  1.00  0.00           C
ATOM    875  HB2 LEU    55      53.099  26.441  21.986  1.00  0.00           H
ATOM    876  HB3 LEU    55      52.957  26.630  23.730  1.00  0.00           H
ATOM    877  CG  LEU    55      51.131  25.719  22.720  1.00  0.00           C
ATOM    878  HG  LEU    55      50.543  26.015  21.851  1.00  0.00           H
ATOM    879  CD1 LEU    55      51.703  24.319  22.502  1.00  0.00           C
ATOM    880 HD11 LEU    55      52.354  24.001  23.318  1.00  0.00           H
ATOM    881 HD12 LEU    55      52.248  24.409  21.563  1.00  0.00           H
ATOM    882 HD13 LEU    55      50.880  23.604  22.486  1.00  0.00           H
ATOM    883  CD2 LEU    55      50.334  25.858  24.073  1.00  0.00           C
ATOM    884 HD21 LEU    55      51.057  25.629  24.855  1.00  0.00           H
ATOM    885 HD22 LEU    55      49.955  26.874  24.193  1.00  0.00           H
ATOM    886 HD23 LEU    55      49.509  25.145  24.056  1.00  0.00           H
ATOM    887  C   LEU    55      53.031  29.128  22.774  1.00  0.00           C
ATOM    888  O   LEU    55      53.151  29.537  23.918  1.00  0.00           O
ATOM    889  N   ASP    56      53.676  29.632  21.693  1.00  0.00           N
ATOM    890  H   ASP    56      53.482  29.118  20.846  1.00  0.00           H
ATOM    891  CA  ASP    56      54.938  30.482  21.692  1.00  0.00           C
ATOM    892  HA  ASP    56      55.757  29.920  22.141  1.00  0.00           H
ATOM    893  CB  ASP    56      55.307  30.967  20.331  1.00  0.00           C
ATOM    894  HB2 ASP    56      55.368  30.083  19.696  1.00  0.00           H
ATOM    895  HB3 ASP    56      54.493  31.613  20.002  1.00  0.00           H
ATOM    896  CG  ASP    56      56.658  31.731  20.356  1.00  0.00           C
ATOM    897  OD1 ASP    56      57.695  31.339  20.982  1.00  0.00           O
ATOM    898  OD2 ASP    56      56.749  32.759  19.660  1.00  0.00           O
ATOM    899  C   ASP    56      54.684  31.711  22.594  1.00  0.00           C
ATOM    900  O   ASP    56      55.623  32.134  23.305  1.00  0.00           O
ATOM    901  N   SER    57      53.503  32.321  22.599  1.00  0.00           N
ATOM    902  H   SER    57      52.747  31.946  22.043  1.00  0.00           H
ATOM    903  CA  SER    57      53.211  33.487  23.545  1.00  0.00           C
ATOM    904  HA  SER    57      54.021  34.205  23.418  1.00  0.00           H
ATOM    905  CB  SER    57      51.751  33.995  23.228  1.00  0.00           C
ATOM    906  HB2 SER    57      51.347  34.788  23.857  1.00  0.00           H
ATOM    907  HB3 SER    57      51.971  34.421  22.249  1.00  0.00           H
ATOM    908  OG  SER    57      50.785  32.909  22.998  1.00  0.00           O
ATOM    909  HG  SER    57      50.545  32.989  22.073  1.00  0.00           H
ATOM    910  C   SER    57      53.256  33.172  25.036  1.00  0.00           C
ATOM    911  O   SER    57      53.305  34.103  25.876  1.00  0.00           O
ATOM    912  N   GLY    58      53.224  31.925  25.517  1.00  0.00           N
ATOM    913  H   GLY    58      53.368  31.179  24.853  1.00  0.00           H
ATOM    914  CA  GLY    58      53.345  31.505  26.869  1.00  0.00           C
ATOM    915  HA2 GLY    58      54.112  32.004  27.460  1.00  0.00           H
ATOM    916  HA3 GLY    58      52.395  31.763  27.339  1.00  0.00           H
ATOM    917  C   GLY    58      53.378  29.969  26.904  1.00  0.00           C
ATOM    918  O   GLY    58      52.348  29.290  26.809  1.00  0.00           O
ATOM    919  N   LYS    59      54.587  29.397  26.856  1.00  0.00           N
ATOM    920  H   LYS    59      55.404  29.982  26.948  1.00  0.00           H
ATOM    921  CA  LYS    59      54.822  27.982  26.574  1.00  0.00           C
ATOM    922  HA  LYS    59      54.157  27.869  25.718  1.00  0.00           H
ATOM    923  CB  LYS    59      56.191  27.793  26.008  1.00  0.00           C
ATOM    924  HB2 LYS    59      56.167  26.891  25.397  1.00  0.00           H
ATOM    925  HB3 LYS    59      56.295  28.659  25.355  1.00  0.00           H
ATOM    926  CG  LYS    59      57.420  27.653  26.899  1.00  0.00           C
ATOM    927  HG2 LYS    59      57.481  28.490  27.595  1.00  0.00           H
ATOM    928  HG3 LYS    59      57.325  26.678  27.376  1.00  0.00           H
ATOM    929  CD  LYS    59      58.671  27.637  25.957  1.00  0.00           C
ATOM    930  HD2 LYS    59      58.770  26.676  25.453  1.00  0.00           H
ATOM    931  HD3 LYS    59      58.674  28.424  25.203  1.00  0.00           H
ATOM    932  CE  LYS    59      59.887  27.745  26.917  1.00  0.00           C
ATOM    933  HE2 LYS    59      60.688  28.055  26.246  1.00  0.00           H
ATOM    934  HE3 LYS    59      59.739  28.632  27.534  1.00  0.00           H
ATOM    935  NZ  LYS    59      60.145  26.517  27.697  1.00  0.00           N
ATOM    936  HZ1 LYS    59      61.002  26.473  28.230  1.00  0.00           H
ATOM    937  HZ2 LYS    59      60.298  25.713  27.105  1.00  0.00           H
ATOM    938  HZ3 LYS    59      59.360  26.199  28.249  1.00  0.00           H
ATOM    939  C   LYS    59      54.452  26.962  27.649  1.00  0.00           C
ATOM    940  O   LYS    59      53.904  25.892  27.312  1.00  0.00           O
ATOM    941  N   GLU    60      54.923  27.089  28.877  1.00  0.00           N
ATOM    942  H   GLU    60      55.494  27.890  29.108  1.00  0.00           H
ATOM    943  CA  GLU    60      54.750  26.159  29.985  1.00  0.00           C
ATOM    944  HA  GLU    60      54.938  25.115  29.730  1.00  0.00           H
ATOM    945  CB  GLU    60      55.769  26.428  31.046  1.00  0.00           C
ATOM    946  HB2 GLU    60      55.594  27.365  31.577  1.00  0.00           H
ATOM    947  HB3 GLU    60      55.649  25.666  31.815  1.00  0.00           H
ATOM    948  CG  GLU    60      57.188  26.334  30.543  1.00  0.00           C
ATOM    949  HG2 GLU    60      57.365  27.137  29.826  1.00  0.00           H
ATOM    950  HG3 GLU    60      57.824  26.514  31.410  1.00  0.00           H
ATOM    951  CD  GLU    60      57.644  24.981  30.029  1.00  0.00           C
ATOM    952  OE1 GLU    60      57.340  23.910  30.601  1.00  0.00           O
ATOM    953  OE2 GLU    60      58.268  25.028  28.933  1.00  0.00           O
ATOM    954  C   GLU    60      53.295  26.321  30.344  1.00  0.00           C
ATOM    955  O   GLU    60      52.941  27.457  30.611  1.00  0.00           O
ATOM    956  N   LEU    61      52.373  25.323  30.189  1.00  0.00           N
ATOM    957  H   LEU    61      52.745  24.550  29.655  1.00  0.00           H
ATOM    958  CA  LEU    61      50.956  25.290  30.645  1.00  0.00           C
ATOM    959  HA  LEU    61      50.550  26.284  30.455  1.00  0.00           H
ATOM    960  CB  LEU    61      50.109  24.359  29.786  1.00  0.00           C
ATOM    961  HB2 LEU    61      50.532  23.373  29.978  1.00  0.00           H
ATOM    962  HB3 LEU    61      49.075  24.386  30.132  1.00  0.00           H
ATOM    963  CG  LEU    61      50.165  24.649  28.296  1.00  0.00           C
ATOM    964  HG  LEU    61      51.171  24.477  27.913  1.00  0.00           H
ATOM    965  CD1 LEU    61      49.335  23.582  27.558  1.00  0.00           C
ATOM    966 HD11 LEU    61      49.617  22.587  27.902  1.00  0.00           H
ATOM    967 HD12 LEU    61      49.406  23.640  26.472  1.00  0.00           H
ATOM    968 HD13 LEU    61      48.284  23.750  27.793  1.00  0.00           H
ATOM    969  CD2 LEU    61      49.589  26.027  27.969  1.00  0.00           C
ATOM    970 HD21 LEU    61      48.601  26.196  28.397  1.00  0.00           H
ATOM    971 HD22 LEU    61      50.275  26.798  28.321  1.00  0.00           H
ATOM    972 HD23 LEU    61      49.606  26.236  26.899  1.00  0.00           H
ATOM    973  C   LEU    61      50.918  25.182  32.146  1.00  0.00           C
ATOM    974  O   LEU    61      51.013  24.105  32.736  1.00  0.00           O
ATOM    975  N   HID    62      50.754  26.287  32.912  1.00  0.00           N
ATOM    976  H   HID    62      50.652  27.155  32.407  1.00  0.00           H
ATOM    977  CA  HID    62      50.866  26.379  34.351  1.00  0.00           C
ATOM    978  HA  HID    62      50.557  25.414  34.755  1.00  0.00           H
ATOM    979  CB  HID    62      52.340  26.494  34.723  1.00  0.00           C
ATOM    980  HB2 HID    62      52.338  26.583  35.810  1.00  0.00           H
ATOM    981  HB3 HID    62      52.803  25.573  34.368  1.00  0.00           H
ATOM    982  CG  HID    62      53.163  27.578  34.221  1.00  0.00           C
ATOM    983  ND1 HID    62      54.531  27.696  34.454  1.00  0.00           N
ATOM    984  HD1 HID    62      55.086  27.098  35.050  1.00  0.00           H
ATOM    985  CE1 HID    62      55.012  28.694  33.866  1.00  0.00           C
ATOM    986  HE1 HID    62      56.049  28.998  33.851  1.00  0.00           H
ATOM    987  NE2 HID    62      54.009  29.488  33.460  1.00  0.00           N
ATOM    988  CD2 HID    62      52.778  28.808  33.683  1.00  0.00           C
ATOM    989  HD2 HID    62      51.816  29.185  33.368  1.00  0.00           H
ATOM    990  C   HID    62      49.998  27.423  35.076  1.00  0.00           C
ATOM    991  O   HID    62      49.703  28.448  34.420  1.00  0.00           O
ATOM    992  N   ILE    63      49.660  27.181  36.356  1.00  0.00           N
ATOM    993  H   ILE    63      49.990  26.318  36.766  1.00  0.00           H
ATOM    994  CA  ILE    63      49.104  28.142  37.287  1.00  0.00           C
ATOM    995  HA  ILE    63      48.647  28.918  36.672  1.00  0.00           H
ATOM    996  CB  ILE    63      47.924  27.579  38.059  1.00  0.00           C
ATOM    997  HB  ILE    63      48.261  26.872  38.817  1.00  0.00           H
ATOM    998  CG2 ILE    63      47.153  28.606  38.809  1.00  0.00           C
ATOM    999 HG21 ILE    63      47.618  29.158  39.625  1.00  0.00           H
ATOM   1000 HG22 ILE    63      46.293  28.165  39.311  1.00  0.00           H
ATOM   1001 HG23 ILE    63      46.792  29.457  38.232  1.00  0.00           H
ATOM   1002  CG1 ILE    63      46.998  26.866  37.075  1.00  0.00           C
ATOM   1003 HG12 ILE    63      45.975  26.927  37.445  1.00  0.00           H
ATOM   1004 HG13 ILE    63      46.945  27.352  36.100  1.00  0.00           H
ATOM   1005  CD1 ILE    63      47.195  25.353  36.952  1.00  0.00           C
ATOM   1006 HD11 ILE    63      48.092  25.067  36.403  1.00  0.00           H
ATOM   1007 HD12 ILE    63      46.350  24.920  36.417  1.00  0.00           H
ATOM   1008 HD13 ILE    63      47.109  24.984  37.975  1.00  0.00           H
ATOM   1009  C   ILE    63      50.149  28.832  38.080  1.00  0.00           C
ATOM   1010  O   ILE    63      50.912  28.046  38.588  1.00  0.00           O
ATOM   1011  N   ASN    64      50.060  30.125  38.333  1.00  0.00           N
ATOM   1012  H   ASN    64      49.431  30.707  37.798  1.00  0.00           H
ATOM   1013  CA  ASN    64      51.081  30.797  39.211  1.00  0.00           C
ATOM   1014  HA  ASN    64      51.637  30.058  39.788  1.00  0.00           H
ATOM   1015  CB  ASN    64      52.166  31.694  38.363  1.00  0.00           C
ATOM   1016  HB2 ASN    64      51.576  32.503  37.932  1.00  0.00           H
ATOM   1017  HB3 ASN    64      52.859  32.097  39.103  1.00  0.00           H
ATOM   1018  CG  ASN    64      52.908  30.994  37.186  1.00  0.00           C
ATOM   1019  OD1 ASN    64      53.369  31.689  36.253  1.00  0.00           O
ATOM   1020  ND2 ASN    64      53.061  29.734  37.071  1.00  0.00           N
ATOM   1021 HD21 ASN    64      52.790  29.050  37.763  1.00  0.00           H
ATOM   1022 HD22 ASN    64      53.503  29.435  36.213  1.00  0.00           H
ATOM   1023  C   ASN    64      50.377  31.726  40.156  1.00  0.00           C
ATOM   1024  O   ASN    64      49.433  32.423  39.829  1.00  0.00           O
ATOM   1025  N   LEU    65      50.829  31.736  41.419  1.00  0.00           N
ATOM   1026  H   LEU    65      51.652  31.167  41.549  1.00  0.00           H
ATOM   1027  CA  LEU    65      50.259  32.347  42.717  1.00  0.00           C
ATOM   1028  HA  LEU    65      49.392  32.924  42.401  1.00  0.00           H
ATOM   1029  CB  LEU    65      49.820  31.313  43.825  1.00  0.00           C
ATOM   1030  HB2 LEU    65      50.739  30.894  44.235  1.00  0.00           H
ATOM   1031  HB3 LEU    65      49.347  31.788  44.685  1.00  0.00           H
ATOM   1032  CG  LEU    65      48.939  30.213  43.341  1.00  0.00           C
ATOM   1033  HG  LEU    65      49.593  29.614  42.706  1.00  0.00           H
ATOM   1034  CD1 LEU    65      48.522  29.376  44.583  1.00  0.00           C
ATOM   1035 HD11 LEU    65      49.395  29.338  45.234  1.00  0.00           H
ATOM   1036 HD12 LEU    65      48.245  28.398  44.189  1.00  0.00           H
ATOM   1037 HD13 LEU    65      47.643  29.682  45.150  1.00  0.00           H
ATOM   1038  CD2 LEU    65      47.596  30.618  42.626  1.00  0.00           C
ATOM   1039 HD21 LEU    65      46.918  29.767  42.693  1.00  0.00           H
ATOM   1040 HD22 LEU    65      47.194  31.494  43.135  1.00  0.00           H
ATOM   1041 HD23 LEU    65      47.846  30.934  41.613  1.00  0.00           H
ATOM   1042  C   LEU    65      51.256  33.494  43.269  1.00  0.00           C
ATOM   1043  O   LEU    65      52.447  33.242  43.501  1.00  0.00           O
ATOM   1044  N   ILE    66      50.754  34.771  43.504  1.00  0.00           N
ATOM   1045  H   ILE    66      49.777  34.906  43.287  1.00  0.00           H
ATOM   1046  CA  ILE    66      51.601  35.890  43.830  1.00  0.00           C
ATOM   1047  HA  ILE    66      52.574  35.527  44.160  1.00  0.00           H
ATOM   1048  CB  ILE    66      51.968  36.764  42.558  1.00  0.00           C
ATOM   1049  HB  ILE    66      51.094  37.257  42.132  1.00  0.00           H
ATOM   1050  CG2 ILE    66      53.058  37.713  42.952  1.00  0.00           C
ATOM   1051 HG21 ILE    66      53.893  37.102  43.293  1.00  0.00           H
ATOM   1052 HG22 ILE    66      52.725  38.333  43.783  1.00  0.00           H
ATOM   1053 HG23 ILE    66      53.406  38.390  42.171  1.00  0.00           H
ATOM   1054  CG1 ILE    66      52.627  35.926  41.467  1.00  0.00           C
ATOM   1055 HG12 ILE    66      53.428  36.371  40.877  1.00  0.00           H
ATOM   1056 HG13 ILE    66      53.160  35.056  41.850  1.00  0.00           H
ATOM   1057  CD1 ILE    66      51.469  35.492  40.519  1.00  0.00           C
ATOM   1058 HD11 ILE    66      50.493  35.405  40.997  1.00  0.00           H
ATOM   1059 HD12 ILE    66      51.811  34.565  40.057  1.00  0.00           H
ATOM   1060 HD13 ILE    66      51.357  36.247  39.740  1.00  0.00           H
ATOM   1061  C   ILE    66      50.891  36.747  44.929  1.00  0.00           C
ATOM   1062  O   ILE    66      50.097  37.654  44.563  1.00  0.00           O
ATOM   1063  N   PRO    67      51.185  36.556  46.241  1.00  0.00           N
ATOM   1064  CD  PRO    67      51.819  35.403  46.879  1.00  0.00           C
ATOM   1065  HD2 PRO    67      52.793  35.361  46.391  1.00  0.00           H
ATOM   1066  HD3 PRO    67      51.101  34.603  46.696  1.00  0.00           H
ATOM   1067  CG  PRO    67      51.932  35.754  48.370  1.00  0.00           C
ATOM   1068  HG2 PRO    67      52.875  36.281  48.508  1.00  0.00           H
ATOM   1069  HG3 PRO    67      51.949  34.915  49.067  1.00  0.00           H
ATOM   1070  CB  PRO    67      50.802  36.680  48.608  1.00  0.00           C
ATOM   1071  HB2 PRO    67      51.016  37.269  49.499  1.00  0.00           H
ATOM   1072  HB3 PRO    67      49.851  36.151  48.670  1.00  0.00           H
ATOM   1073  CA  PRO    67      50.749  37.468  47.313  1.00  0.00           C
ATOM   1074  HA  PRO    67      49.735  37.826  47.131  1.00  0.00           H
ATOM   1075  C   PRO    67      51.726  38.732  47.265  1.00  0.00           C
ATOM   1076  O   PRO    67      52.906  38.590  46.851  1.00  0.00           O
ATOM   1077  N   ASN    68      51.217  39.865  47.761  1.00  0.00           N
ATOM   1078  H   ASN    68      50.219  39.936  47.901  1.00  0.00           H
ATOM   1079  CA  ASN    68      52.033  40.988  48.208  1.00  0.00           C
ATOM   1080  HA  ASN    68      52.979  40.641  48.625  1.00  0.00           H
ATOM   1081  CB  ASN    68      52.179  41.834  46.898  1.00  0.00           C
ATOM   1082  HB2 ASN    68      52.829  41.244  46.252  1.00  0.00           H
ATOM   1083  HB3 ASN    68      51.183  41.897  46.458  1.00  0.00           H
ATOM   1084  CG  ASN    68      52.616  43.263  47.143  1.00  0.00           C
ATOM   1085  OD1 ASN    68      52.052  43.982  47.926  1.00  0.00           O
ATOM   1086  ND2 ASN    68      53.644  43.697  46.435  1.00  0.00           N
ATOM   1087 HD21 ASN    68      54.066  43.084  45.753  1.00  0.00           H
ATOM   1088 HD22 ASN    68      53.779  44.685  46.269  1.00  0.00           H
ATOM   1089  C   ASN    68      51.345  41.747  49.395  1.00  0.00           C
ATOM   1090  O   ASN    68      50.139  41.990  49.368  1.00  0.00           O
ATOM   1091  N   LYS    69      52.125  41.969  50.433  1.00  0.00           N
ATOM   1092  H   LYS    69      53.114  41.764  50.407  1.00  0.00           H
ATOM   1093  CA  LYS    69      51.635  42.721  51.611  1.00  0.00           C
ATOM   1094  HA  LYS    69      50.628  42.305  51.647  1.00  0.00           H
ATOM   1095  CB  LYS    69      52.248  42.199  52.972  1.00  0.00           C
ATOM   1096  HB2 LYS    69      53.327  42.331  52.910  1.00  0.00           H
ATOM   1097  HB3 LYS    69      51.753  42.695  53.808  1.00  0.00           H
ATOM   1098  CG  LYS    69      52.000  40.669  53.135  1.00  0.00           C
ATOM   1099  HG2 LYS    69      50.980  40.324  53.302  1.00  0.00           H
ATOM   1100  HG3 LYS    69      52.328  40.219  52.199  1.00  0.00           H
ATOM   1101  CD  LYS    69      52.973  40.119  54.190  1.00  0.00           C
ATOM   1102  HD2 LYS    69      53.913  40.670  54.148  1.00  0.00           H
ATOM   1103  HD3 LYS    69      52.520  40.281  55.168  1.00  0.00           H
ATOM   1104  CE  LYS    69      53.134  38.641  53.881  1.00  0.00           C
ATOM   1105  HE2 LYS    69      52.131  38.212  53.892  1.00  0.00           H
ATOM   1106  HE3 LYS    69      53.685  38.637  52.941  1.00  0.00           H
ATOM   1107  NZ  LYS    69      53.988  37.837  54.792  1.00  0.00           N
ATOM   1108  HZ1 LYS    69      54.374  37.007  54.367  1.00  0.00           H
ATOM   1109  HZ2 LYS    69      53.412  37.578  55.580  1.00  0.00           H
ATOM   1110  HZ3 LYS    69      54.786  38.374  55.100  1.00  0.00           H
ATOM   1111  C   LYS    69      51.560  44.254  51.573  1.00  0.00           C
ATOM   1112  O   LYS    69      50.640  44.790  52.229  1.00  0.00           O
ATOM   1113  N   GLN    70      52.505  44.886  50.865  1.00  0.00           N
ATOM   1114  H   GLN    70      53.359  44.416  50.600  1.00  0.00           H
ATOM   1115  CA  GLN    70      52.484  46.367  50.748  1.00  0.00           C
ATOM   1116  HA  GLN    70      52.701  46.838  51.707  1.00  0.00           H
ATOM   1117  CB  GLN    70      53.602  46.834  49.835  1.00  0.00           C
ATOM   1118  HB2 GLN    70      53.435  46.286  48.908  1.00  0.00           H
ATOM   1119  HB3 GLN    70      53.494  47.890  49.585  1.00  0.00           H
ATOM   1120  CG  GLN    70      54.963  46.560  50.497  1.00  0.00           C
ATOM   1121  HG2 GLN    70      55.129  47.344  51.236  1.00  0.00           H
ATOM   1122  HG3 GLN    70      54.822  45.640  51.063  1.00  0.00           H
ATOM   1123  CD  GLN    70      56.133  46.384  49.605  1.00  0.00           C
ATOM   1124  OE1 GLN    70      56.025  46.440  48.366  1.00  0.00           O
ATOM   1125  NE2 GLN    70      57.291  46.071  50.140  1.00  0.00           N
ATOM   1126 HE21 GLN    70      58.049  45.777  49.541  1.00  0.00           H
ATOM   1127 HE22 GLN    70      57.494  45.923  51.118  1.00  0.00           H
ATOM   1128  C   GLN    70      51.183  46.938  50.198  1.00  0.00           C
ATOM   1129  O   GLN    70      50.443  47.694  50.813  1.00  0.00           O
ATOM   1130  N   ASP    71      50.803  46.388  49.069  1.00  0.00           N
ATOM   1131  H   ASP    71      51.410  45.830  48.486  1.00  0.00           H
ATOM   1132  CA  ASP    71      49.474  46.670  48.468  1.00  0.00           C
ATOM   1133  HA  ASP    71      49.282  47.743  48.490  1.00  0.00           H
ATOM   1134  CB  ASP    71      49.619  46.237  46.989  1.00  0.00           C
ATOM   1135  HB2 ASP    71      50.041  45.233  46.947  1.00  0.00           H
ATOM   1136  HB3 ASP    71      48.697  46.297  46.410  1.00  0.00           H
ATOM   1137  CG  ASP    71      50.463  47.133  46.294  1.00  0.00           C
ATOM   1138  OD1 ASP    71      50.653  46.662  45.134  1.00  0.00           O
ATOM   1139  OD2 ASP    71      50.877  48.236  46.701  1.00  0.00           O
ATOM   1140  C   ASP    71      48.276  45.944  49.201  1.00  0.00           C
ATOM   1141  O   ASP    71      47.110  46.299  48.912  1.00  0.00           O
ATOM   1142  N   ARG    72      48.523  44.839  49.914  1.00  0.00           N
ATOM   1143  H   ARG    72      49.497  44.569  49.924  1.00  0.00           H
ATOM   1144  CA  ARG    72      47.466  43.939  50.502  1.00  0.00           C
ATOM   1145  HA  ARG    72      48.017  43.154  51.018  1.00  0.00           H
ATOM   1146  CB  ARG    72      46.765  44.689  51.667  1.00  0.00           C
ATOM   1147  HB2 ARG    72      46.136  45.490  51.277  1.00  0.00           H
ATOM   1148  HB3 ARG    72      46.199  43.936  52.215  1.00  0.00           H
ATOM   1149  CG  ARG    72      47.695  45.332  52.621  1.00  0.00           C
ATOM   1150  HG2 ARG    72      48.196  44.525  53.156  1.00  0.00           H
ATOM   1151  HG3 ARG    72      48.423  45.943  52.087  1.00  0.00           H
ATOM   1152  CD  ARG    72      47.073  46.302  53.723  1.00  0.00           C
ATOM   1153  HD2 ARG    72      46.253  45.754  54.187  1.00  0.00           H
ATOM   1154  HD3 ARG    72      47.862  46.477  54.456  1.00  0.00           H
ATOM   1155  NE  ARG    72      46.738  47.571  53.110  1.00  0.00           N
ATOM   1156  HE  ARG    72      47.526  48.175  52.924  1.00  0.00           H
ATOM   1157  CZ  ARG    72      45.527  48.049  52.874  1.00  0.00           C
ATOM   1158  NH1 ARG    72      44.456  47.366  53.219  1.00  0.00           N
ATOM   1159 HH11 ARG    72      44.450  46.444  53.632  1.00  0.00           H
ATOM   1160 HH12 ARG    72      43.571  47.852  53.184  1.00  0.00           H
ATOM   1161  NH2 ARG    72      45.300  49.159  52.302  1.00  0.00           N
ATOM   1162 HH21 ARG    72      46.043  49.771  51.994  1.00  0.00           H
ATOM   1163 HH22 ARG    72      44.366  49.219  51.924  1.00  0.00           H
ATOM   1164  C   ARG    72      46.586  43.159  49.443  1.00  0.00           C
ATOM   1165  O   ARG    72      45.364  43.179  49.634  1.00  0.00           O
ATOM   1166  N   THR    73      47.264  42.535  48.524  1.00  0.00           N
ATOM   1167  H   THR    73      48.265  42.601  48.632  1.00  0.00           H
ATOM   1168  CA  THR    73      46.732  41.868  47.361  1.00  0.00           C
ATOM   1169  HA  THR    73      45.650  41.876  47.488  1.00  0.00           H
ATOM   1170  CB  THR    73      46.990  42.632  45.992  1.00  0.00           C
ATOM   1171  HB  THR    73      46.511  42.195  45.115  1.00  0.00           H
ATOM   1172  CG2 THR    73      46.372  43.958  45.950  1.00  0.00           C
ATOM   1173 HG21 THR    73      45.284  43.994  46.020  1.00  0.00           H
ATOM   1174 HG22 THR    73      46.622  44.341  44.961  1.00  0.00           H
ATOM   1175 HG23 THR    73      46.824  44.568  46.732  1.00  0.00           H
ATOM   1176  OG1 THR    73      48.325  42.715  45.689  1.00  0.00           O
ATOM   1177  HG1 THR    73      48.581  41.845  45.376  1.00  0.00           H
ATOM   1178  C   THR    73      47.263  40.400  47.237  1.00  0.00           C
ATOM   1179  O   THR    73      48.447  40.017  47.571  1.00  0.00           O
ATOM   1180  N   LEU    74      46.458  39.608  46.566  1.00  0.00           N
ATOM   1181  H   LEU    74      45.573  40.007  46.285  1.00  0.00           H
ATOM   1182  CA  LEU    74      46.749  38.310  45.972  1.00  0.00           C
ATOM   1183  HA  LEU    74      47.830  38.215  46.085  1.00  0.00           H
ATOM   1184  CB  LEU    74      45.938  37.235  46.739  1.00  0.00           C
ATOM   1185  HB2 LEU    74      45.961  37.232  47.829  1.00  0.00           H
ATOM   1186  HB3 LEU    74      44.907  37.415  46.436  1.00  0.00           H
ATOM   1187  CG  LEU    74      46.324  35.876  46.137  1.00  0.00           C
ATOM   1188  HG  LEU    74      46.465  35.819  45.057  1.00  0.00           H
ATOM   1189  CD1 LEU    74      47.607  35.449  46.749  1.00  0.00           C
ATOM   1190 HD11 LEU    74      48.432  35.787  46.123  1.00  0.00           H
ATOM   1191 HD12 LEU    74      47.600  34.362  46.827  1.00  0.00           H
ATOM   1192 HD13 LEU    74      47.566  35.793  47.782  1.00  0.00           H
ATOM   1193  CD2 LEU    74      45.161  34.884  46.519  1.00  0.00           C
ATOM   1194 HD21 LEU    74      44.252  35.189  46.002  1.00  0.00           H
ATOM   1195 HD22 LEU    74      45.382  33.822  46.413  1.00  0.00           H
ATOM   1196 HD23 LEU    74      45.069  34.949  47.604  1.00  0.00           H
ATOM   1197  C   LEU    74      46.482  38.339  44.470  1.00  0.00           C
ATOM   1198  O   LEU    74      45.423  38.816  44.148  1.00  0.00           O
ATOM   1199  N   THR    75      47.362  37.762  43.724  1.00  0.00           N
ATOM   1200  H   THR    75      47.917  37.017  44.124  1.00  0.00           H
ATOM   1201  CA  THR    75      47.359  37.594  42.246  1.00  0.00           C
ATOM   1202  HA  THR    75      46.391  37.965  41.910  1.00  0.00           H
ATOM   1203  CB  THR    75      48.342  38.539  41.614  1.00  0.00           C
ATOM   1204  HB  THR    75      49.352  38.259  41.914  1.00  0.00           H
ATOM   1205  CG2 THR    75      48.282  38.701  40.129  1.00  0.00           C
ATOM   1206 HG21 THR    75      48.881  39.532  39.757  1.00  0.00           H
ATOM   1207 HG22 THR    75      47.227  38.865  39.905  1.00  0.00           H
ATOM   1208 HG23 THR    75      48.710  37.793  39.703  1.00  0.00           H
ATOM   1209  OG1 THR    75      48.127  39.891  42.025  1.00  0.00           O
ATOM   1210  HG1 THR    75      48.318  39.880  42.966  1.00  0.00           H
ATOM   1211  C   THR    75      47.356  36.175  41.791  1.00  0.00           C
ATOM   1212  O   THR    75      48.040  35.421  42.442  1.00  0.00           O
ATOM   1213  N   ILE    76      46.664  35.913  40.697  1.00  0.00           N
ATOM   1214  H   ILE    76      46.093  36.616  40.250  1.00  0.00           H
ATOM   1215  CA  ILE    76      46.608  34.583  40.082  1.00  0.00           C
ATOM   1216  HA  ILE    76      47.378  33.956  40.531  1.00  0.00           H
ATOM   1217  CB  ILE    76      45.307  33.899  40.350  1.00  0.00           C
ATOM   1218  HB  ILE    76      44.602  34.562  39.849  1.00  0.00           H
ATOM   1219  CG2 ILE    76      45.273  32.536  39.611  1.00  0.00           C
ATOM   1220 HG21 ILE    76      44.421  31.986  40.010  1.00  0.00           H
ATOM   1221 HG22 ILE    76      46.173  31.984  39.886  1.00  0.00           H
ATOM   1222 HG23 ILE    76      45.140  32.744  38.550  1.00  0.00           H
ATOM   1223  CG1 ILE    76      44.908  33.864  41.830  1.00  0.00           C
ATOM   1224 HG12 ILE    76      44.685  32.844  42.143  1.00  0.00           H
ATOM   1225 HG13 ILE    76      45.676  34.354  42.429  1.00  0.00           H
ATOM   1226  CD1 ILE    76      43.634  34.759  42.061  1.00  0.00           C
ATOM   1227 HD11 ILE    76      43.917  35.760  41.734  1.00  0.00           H
ATOM   1228 HD12 ILE    76      43.340  34.835  43.108  1.00  0.00           H
ATOM   1229 HD13 ILE    76      42.831  34.390  41.422  1.00  0.00           H
ATOM   1230  C   ILE    76      46.895  34.686  38.611  1.00  0.00           C
ATOM   1231  O   ILE    76      46.361  35.555  37.971  1.00  0.00           O
ATOM   1232  N   VAL    77      47.761  33.864  37.987  1.00  0.00           N
ATOM   1233  H   VAL    77      48.318  33.236  38.548  1.00  0.00           H
ATOM   1234  CA  VAL    77      48.210  33.981  36.633  1.00  0.00           C
ATOM   1235  HA  VAL    77      47.581  34.735  36.158  1.00  0.00           H
ATOM   1236  CB  VAL    77      49.649  34.686  36.606  1.00  0.00           C
ATOM   1237  HB  VAL    77      50.216  34.314  37.460  1.00  0.00           H
ATOM   1238  CG1 VAL    77      50.399  34.323  35.281  1.00  0.00           C
ATOM   1239 HG11 VAL    77      49.759  34.563  34.433  1.00  0.00           H
ATOM   1240 HG12 VAL    77      51.323  34.892  35.182  1.00  0.00           H
ATOM   1241 HG13 VAL    77      50.642  33.266  35.172  1.00  0.00           H
ATOM   1242  CG2 VAL    77      49.577  36.233  36.808  1.00  0.00           C
ATOM   1243 HG21 VAL    77      49.108  36.595  35.894  1.00  0.00           H
ATOM   1244 HG22 VAL    77      50.609  36.526  36.995  1.00  0.00           H
ATOM   1245 HG23 VAL    77      48.955  36.379  37.692  1.00  0.00           H
ATOM   1246  C   VAL    77      48.117  32.669  35.969  1.00  0.00           C
ATOM   1247  O   VAL    77      48.241  31.605  36.626  1.00  0.00           O
ATOM   1248  N   ASP    78      47.834  32.614  34.628  1.00  0.00           N
ATOM   1249  H   ASP    78      47.689  33.470  34.112  1.00  0.00           H
ATOM   1250  CA  ASP    78      48.011  31.372  33.835  1.00  0.00           C
ATOM   1251  HA  ASP    78      48.891  30.877  34.246  1.00  0.00           H
ATOM   1252  CB  ASP    78      46.629  30.561  33.998  1.00  0.00           C
ATOM   1253  HB2 ASP    78      46.690  29.681  33.358  1.00  0.00           H
ATOM   1254  HB3 ASP    78      46.552  30.258  35.042  1.00  0.00           H
ATOM   1255  CG  ASP    78      45.400  31.292  33.538  1.00  0.00           C
ATOM   1256  OD1 ASP    78      45.062  31.337  32.272  1.00  0.00           O
ATOM   1257  OD2 ASP    78      44.519  31.529  34.392  1.00  0.00           O
ATOM   1258  C   ASP    78      48.271  31.657  32.394  1.00  0.00           C
ATOM   1259  O   ASP    78      47.993  32.759  31.837  1.00  0.00           O
ATOM   1260  N   THR    79      48.904  30.661  31.721  1.00  0.00           N
ATOM   1261  H   THR    79      49.329  30.007  32.362  1.00  0.00           H
ATOM   1262  CA  THR    79      49.153  30.552  30.274  1.00  0.00           C
ATOM   1263  HA  THR    79      49.316  31.580  29.949  1.00  0.00           H
ATOM   1264  CB  THR    79      50.499  29.855  30.067  1.00  0.00           C
ATOM   1265  HB  THR    79      50.694  29.342  29.125  1.00  0.00           H
ATOM   1266  CG2 THR    79      51.675  30.905  30.235  1.00  0.00           C
ATOM   1267 HG21 THR    79      52.706  30.558  30.170  1.00  0.00           H
ATOM   1268 HG22 THR    79      51.697  31.367  31.222  1.00  0.00           H
ATOM   1269 HG23 THR    79      51.645  31.660  29.451  1.00  0.00           H
ATOM   1270  OG1 THR    79      50.736  28.860  31.048  1.00  0.00           O
ATOM   1271  HG1 THR    79      51.340  28.171  30.762  1.00  0.00           H
ATOM   1272  C   THR    79      48.025  29.886  29.484  1.00  0.00           C
ATOM   1273  O   THR    79      48.244  29.057  28.575  1.00  0.00           O
ATOM   1274  N   GLY    80      46.833  30.154  29.976  1.00  0.00           N
ATOM   1275  H   GLY    80      46.865  30.816  30.739  1.00  0.00           H
ATOM   1276  CA  GLY    80      45.614  29.608  29.370  1.00  0.00           C
ATOM   1277  HA2 GLY    80      45.556  28.520  29.364  1.00  0.00           H
ATOM   1278  HA3 GLY    80      44.807  29.855  30.060  1.00  0.00           H
ATOM   1279  C   GLY    80      45.340  30.303  28.061  1.00  0.00           C
ATOM   1280  O   GLY    80      46.231  30.834  27.341  1.00  0.00           O
ATOM   1281  N   ILE    81      44.004  30.326  27.828  1.00  0.00           N
ATOM   1282  H   ILE    81      43.361  29.961  28.515  1.00  0.00           H
ATOM   1283  CA  ILE    81      43.528  30.768  26.481  1.00  0.00           C
ATOM   1284  HA  ILE    81      44.270  30.514  25.725  1.00  0.00           H
ATOM   1285  CB  ILE    81      42.203  30.038  26.150  1.00  0.00           C
ATOM   1286  HB  ILE    81      42.441  28.976  26.204  1.00  0.00           H
ATOM   1287  CG2 ILE    81      40.998  30.154  27.100  1.00  0.00           C
ATOM   1288 HG21 ILE    81      40.138  29.557  26.797  1.00  0.00           H
ATOM   1289 HG22 ILE    81      40.724  31.182  27.336  1.00  0.00           H
ATOM   1290 HG23 ILE    81      41.241  29.722  28.070  1.00  0.00           H
ATOM   1291  CG1 ILE    81      41.664  30.268  24.746  1.00  0.00           C
ATOM   1292 HG12 ILE    81      40.672  29.827  24.644  1.00  0.00           H
ATOM   1293 HG13 ILE    81      41.500  31.330  24.561  1.00  0.00           H
ATOM   1294  CD1 ILE    81      42.585  29.558  23.727  1.00  0.00           C
ATOM   1295 HD11 ILE    81      42.298  29.833  22.711  1.00  0.00           H
ATOM   1296 HD12 ILE    81      42.606  28.485  23.911  1.00  0.00           H
ATOM   1297 HD13 ILE    81      43.546  30.007  23.977  1.00  0.00           H
ATOM   1298  C   ILE    81      43.506  32.296  26.363  1.00  0.00           C
ATOM   1299  O   ILE    81      43.725  32.900  25.314  1.00  0.00           O
ATOM   1300  N   GLY    82      43.113  32.954  27.490  1.00  0.00           N
ATOM   1301  H   GLY    82      43.183  32.428  28.350  1.00  0.00           H
ATOM   1302  CA  GLY    82      42.758  34.393  27.550  1.00  0.00           C
ATOM   1303  HA2 GLY    82      42.913  34.659  28.595  1.00  0.00           H
ATOM   1304  HA3 GLY    82      43.511  34.931  26.975  1.00  0.00           H
ATOM   1305  C   GLY    82      41.282  34.734  27.117  1.00  0.00           C
ATOM   1306  O   GLY    82      40.596  33.947  26.525  1.00  0.00           O
ATOM   1307  N   MET    83      40.843  35.900  27.612  1.00  0.00           N
ATOM   1308  H   MET    83      41.468  36.531  28.093  1.00  0.00           H
ATOM   1309  CA  MET    83      39.528  36.432  27.246  1.00  0.00           C
ATOM   1310  HA  MET    83      38.935  35.626  26.813  1.00  0.00           H
ATOM   1311  CB  MET    83      38.721  36.920  28.406  1.00  0.00           C
ATOM   1312  HB2 MET    83      39.288  37.589  29.053  1.00  0.00           H
ATOM   1313  HB3 MET    83      37.931  37.605  28.098  1.00  0.00           H
ATOM   1314  CG  MET    83      37.938  35.873  29.310  1.00  0.00           C
ATOM   1315  HG2 MET    83      37.098  35.466  28.747  1.00  0.00           H
ATOM   1316  HG3 MET    83      38.573  35.040  29.614  1.00  0.00           H
ATOM   1317  SD  MET    83      37.238  36.592  30.818  1.00  0.00           S
ATOM   1318  CE  MET    83      38.686  37.247  31.671  1.00  0.00           C
ATOM   1319  HE1 MET    83      38.489  37.265  32.742  1.00  0.00           H
ATOM   1320  HE2 MET    83      39.558  36.645  31.416  1.00  0.00           H
ATOM   1321  HE3 MET    83      38.961  38.213  31.248  1.00  0.00           H
ATOM   1322  C   MET    83      39.680  37.502  26.087  1.00  0.00           C
ATOM   1323  O   MET    83      40.729  38.221  26.021  1.00  0.00           O
ATOM   1324  N   THR    84      38.588  37.652  25.336  1.00  0.00           N
ATOM   1325  H   THR    84      37.905  36.942  25.561  1.00  0.00           H
ATOM   1326  CA  THR    84      38.255  38.773  24.392  1.00  0.00           C
ATOM   1327  HA  THR    84      39.223  39.238  24.200  1.00  0.00           H
ATOM   1328  CB  THR    84      37.639  38.295  23.103  1.00  0.00           C
ATOM   1329  HB  THR    84      37.475  39.119  22.408  1.00  0.00           H
ATOM   1330  CG2 THR    84      38.461  37.149  22.442  1.00  0.00           C
ATOM   1331 HG21 THR    84      37.984  36.772  21.537  1.00  0.00           H
ATOM   1332 HG22 THR    84      38.750  36.308  23.073  1.00  0.00           H
ATOM   1333 HG23 THR    84      39.475  37.462  22.198  1.00  0.00           H
ATOM   1334  OG1 THR    84      36.401  37.773  23.418  1.00  0.00           O
ATOM   1335  HG1 THR    84      36.605  36.991  23.936  1.00  0.00           H
ATOM   1336  C   THR    84      37.364  39.858  24.995  1.00  0.00           C
ATOM   1337  O   THR    84      36.674  39.683  25.972  1.00  0.00           O
ATOM   1338  N   LYS    85      37.346  41.135  24.423  1.00  0.00           N
ATOM   1339  H   LYS    85      37.869  41.288  23.572  1.00  0.00           H
ATOM   1340  CA  LYS    85      36.458  42.222  24.929  1.00  0.00           C
ATOM   1341  HA  LYS    85      36.894  42.350  25.919  1.00  0.00           H
ATOM   1342  CB  LYS    85      36.629  43.437  23.924  1.00  0.00           C
ATOM   1343  HB2 LYS    85      37.694  43.403  23.694  1.00  0.00           H
ATOM   1344  HB3 LYS    85      36.072  43.352  22.991  1.00  0.00           H
ATOM   1345  CG  LYS    85      36.242  44.765  24.549  1.00  0.00           C
ATOM   1346  HG2 LYS    85      35.238  44.665  24.963  1.00  0.00           H
ATOM   1347  HG3 LYS    85      37.009  44.899  25.312  1.00  0.00           H
ATOM   1348  CD  LYS    85      36.357  45.888  23.576  1.00  0.00           C
ATOM   1349  HD2 LYS    85      36.471  46.823  24.124  1.00  0.00           H
ATOM   1350  HD3 LYS    85      37.310  45.951  23.050  1.00  0.00           H
ATOM   1351  CE  LYS    85      35.322  45.925  22.529  1.00  0.00           C
ATOM   1352  HE2 LYS    85      35.374  45.107  21.812  1.00  0.00           H
ATOM   1353  HE3 LYS    85      34.363  45.803  23.034  1.00  0.00           H
ATOM   1354  NZ  LYS    85      35.344  47.257  21.806  1.00  0.00           N
ATOM   1355  HZ1 LYS    85      36.138  47.334  21.185  1.00  0.00           H
ATOM   1356  HZ2 LYS    85      35.455  47.951  22.530  1.00  0.00           H
ATOM   1357  HZ3 LYS    85      34.520  47.416  21.244  1.00  0.00           H
ATOM   1358  C   LYS    85      35.005  41.835  25.095  1.00  0.00           C
ATOM   1359  O   LYS    85      34.385  42.239  26.069  1.00  0.00           O
ATOM   1360  N   ALA    86      34.577  41.022  24.128  1.00  0.00           N
ATOM   1361  H   ALA    86      35.149  40.845  23.315  1.00  0.00           H
ATOM   1362  CA  ALA    86      33.113  40.599  24.223  1.00  0.00           C
ATOM   1363  HA  ALA    86      32.409  41.393  24.469  1.00  0.00           H
ATOM   1364  CB  ALA    86      32.691  40.118  22.866  1.00  0.00           C
ATOM   1365  HB1 ALA    86      31.605  40.160  22.782  1.00  0.00           H
ATOM   1366  HB2 ALA    86      32.973  39.092  22.634  1.00  0.00           H
ATOM   1367  HB3 ALA    86      33.166  40.828  22.189  1.00  0.00           H
ATOM   1368  C   ALA    86      32.845  39.694  25.449  1.00  0.00           C
ATOM   1369  O   ALA    86      31.751  39.819  25.971  1.00  0.00           O
ATOM   1370  N   ASP    87      33.843  38.931  25.912  1.00  0.00           N
ATOM   1371  H   ASP    87      34.740  39.119  25.488  1.00  0.00           H
ATOM   1372  CA  ASP    87      33.674  38.191  27.151  1.00  0.00           C
ATOM   1373  HA  ASP    87      32.759  37.599  27.166  1.00  0.00           H
ATOM   1374  CB  ASP    87      34.791  37.151  27.159  1.00  0.00           C
ATOM   1375  HB2 ASP    87      35.756  37.635  27.318  1.00  0.00           H
ATOM   1376  HB3 ASP    87      34.618  36.523  28.033  1.00  0.00           H
ATOM   1377  CG  ASP    87      35.034  36.274  25.984  1.00  0.00           C
ATOM   1378  OD1 ASP    87      34.016  35.757  25.479  1.00  0.00           O
ATOM   1379  OD2 ASP    87      36.259  35.965  25.606  1.00  0.00           O
ATOM   1380  C   ASP    87      33.649  38.968  28.459  1.00  0.00           C
ATOM   1381  O   ASP    87      32.823  38.736  29.333  1.00  0.00           O
ATOM   1382  N   LEU    88      34.436  40.071  28.489  1.00  0.00           N
ATOM   1383  H   LEU    88      35.055  40.277  27.718  1.00  0.00           H
ATOM   1384  CA  LEU    88      34.501  40.935  29.624  1.00  0.00           C
ATOM   1385  HA  LEU    88      34.644  40.421  30.575  1.00  0.00           H
ATOM   1386  CB  LEU    88      35.721  41.787  29.508  1.00  0.00           C
ATOM   1387  HB2 LEU    88      35.667  42.389  28.602  1.00  0.00           H
ATOM   1388  HB3 LEU    88      35.710  42.443  30.378  1.00  0.00           H
ATOM   1389  CG  LEU    88      37.091  41.178  29.676  1.00  0.00           C
ATOM   1390  HG  LEU    88      37.137  40.299  29.033  1.00  0.00           H
ATOM   1391  CD1 LEU    88      38.122  42.220  29.200  1.00  0.00           C
ATOM   1392 HD11 LEU    88      37.968  42.553  28.174  1.00  0.00           H
ATOM   1393 HD12 LEU    88      39.076  41.698  29.289  1.00  0.00           H
ATOM   1394 HD13 LEU    88      37.957  43.071  29.861  1.00  0.00           H
ATOM   1395  CD2 LEU    88      37.438  40.652  31.014  1.00  0.00           C
ATOM   1396 HD21 LEU    88      37.106  41.399  31.735  1.00  0.00           H
ATOM   1397 HD22 LEU    88      36.954  39.679  31.080  1.00  0.00           H
ATOM   1398 HD23 LEU    88      38.522  40.538  31.037  1.00  0.00           H
ATOM   1399  C   LEU    88      33.219  41.806  29.737  1.00  0.00           C
ATOM   1400  O   LEU    88      32.832  42.115  30.883  1.00  0.00           O
ATOM   1401  N   ILE    89      32.515  42.109  28.647  1.00  0.00           N
ATOM   1402  H   ILE    89      32.887  41.850  27.745  1.00  0.00           H
ATOM   1403  CA  ILE    89      31.185  42.638  28.718  1.00  0.00           C
ATOM   1404  HA  ILE    89      31.126  43.502  29.380  1.00  0.00           H
ATOM   1405  CB  ILE    89      30.757  43.327  27.369  1.00  0.00           C
ATOM   1406  HB  ILE    89      31.077  42.726  26.517  1.00  0.00           H
ATOM   1407  CG2 ILE    89      29.271  43.661  27.335  1.00  0.00           C
ATOM   1408 HG21 ILE    89      28.954  44.100  26.388  1.00  0.00           H
ATOM   1409 HG22 ILE    89      28.944  44.374  28.093  1.00  0.00           H
ATOM   1410 HG23 ILE    89      28.596  42.807  27.325  1.00  0.00           H
ATOM   1411  CG1 ILE    89      31.598  44.649  27.179  1.00  0.00           C
ATOM   1412 HG12 ILE    89      31.375  45.502  27.821  1.00  0.00           H
ATOM   1413 HG13 ILE    89      32.623  44.387  27.440  1.00  0.00           H
ATOM   1414  CD1 ILE    89      31.584  45.278  25.767  1.00  0.00           C
ATOM   1415 HD11 ILE    89      31.918  44.565  25.013  1.00  0.00           H
ATOM   1416 HD12 ILE    89      32.268  46.127  25.805  1.00  0.00           H
ATOM   1417 HD13 ILE    89      30.577  45.631  25.547  1.00  0.00           H
ATOM   1418  C   ILE    89      30.137  41.582  29.153  1.00  0.00           C
ATOM   1419  O   ILE    89      29.142  41.839  29.790  1.00  0.00           O
ATOM   1420  N   ASN    90      30.398  40.318  28.753  1.00  0.00           N
ATOM   1421  H   ASN    90      31.187  40.210  28.132  1.00  0.00           H
ATOM   1422  CA  ASN    90      29.471  39.133  28.889  1.00  0.00           C
ATOM   1423  HA  ASN    90      28.456  39.524  28.829  1.00  0.00           H
ATOM   1424  CB  ASN    90      29.581  38.197  27.676  1.00  0.00           C
ATOM   1425  HB2 ASN    90      30.585  37.841  27.446  1.00  0.00           H
ATOM   1426  HB3 ASN    90      29.049  37.283  27.939  1.00  0.00           H
ATOM   1427  CG  ASN    90      29.022  38.648  26.361  1.00  0.00           C
ATOM   1428  OD1 ASN    90      28.260  39.590  26.107  1.00  0.00           O
ATOM   1429  ND2 ASN    90      29.523  38.097  25.301  1.00  0.00           N
ATOM   1430 HD21 ASN    90      30.180  37.330  25.358  1.00  0.00           H
ATOM   1431 HD22 ASN    90      29.159  38.333  24.390  1.00  0.00           H
ATOM   1432  C   ASN    90      29.500  38.510  30.266  1.00  0.00           C
ATOM   1433  O   ASN    90      29.502  37.326  30.420  1.00  0.00           O
ATOM   1434  N   ASN    91      29.650  39.271  31.376  1.00  0.00           N
ATOM   1435  H   ASN    91      29.401  40.223  31.148  1.00  0.00           H
ATOM   1436  CA  ASN    91      29.784  38.769  32.738  1.00  0.00           C
ATOM   1437  HA  ASN    91      30.026  39.640  33.346  1.00  0.00           H
ATOM   1438  CB  ASN    91      28.436  38.331  33.319  1.00  0.00           C
ATOM   1439  HB2 ASN    91      27.965  37.547  32.724  1.00  0.00           H
ATOM   1440  HB3 ASN    91      28.735  37.958  34.298  1.00  0.00           H
ATOM   1441  CG  ASN    91      27.393  39.499  33.398  1.00  0.00           C
ATOM   1442  OD1 ASN    91      27.205  40.134  34.411  1.00  0.00           O
ATOM   1443  ND2 ASN    91      26.731  39.770  32.305  1.00  0.00           N
ATOM   1444 HD21 ASN    91      26.837  39.161  31.507  1.00  0.00           H
ATOM   1445 HD22 ASN    91      26.256  40.660  32.248  1.00  0.00           H
ATOM   1446  C   ASN    91      30.924  37.722  32.946  1.00  0.00           C
ATOM   1447  O   ASN    91      30.690  36.589  33.376  1.00  0.00           O
ATOM   1448  N   LEU    92      32.158  38.147  32.522  1.00  0.00           N
ATOM   1449  H   LEU    92      32.186  39.096  32.176  1.00  0.00           H
ATOM   1450  CA  LEU    92      33.465  37.459  32.368  1.00  0.00           C
ATOM   1451  HA  LEU    92      34.122  38.141  31.828  1.00  0.00           H
ATOM   1452  CB  LEU    92      34.149  37.141  33.683  1.00  0.00           C
ATOM   1453  HB2 LEU    92      33.413  36.577  34.257  1.00  0.00           H
ATOM   1454  HB3 LEU    92      35.102  36.638  33.518  1.00  0.00           H
ATOM   1455  CG  LEU    92      34.480  38.424  34.479  1.00  0.00           C
ATOM   1456  HG  LEU    92      33.627  39.093  34.584  1.00  0.00           H
ATOM   1457  CD1 LEU    92      34.939  38.074  35.916  1.00  0.00           C
ATOM   1458 HD11 LEU    92      35.789  37.416  35.733  1.00  0.00           H
ATOM   1459 HD12 LEU    92      34.064  37.556  36.307  1.00  0.00           H
ATOM   1460 HD13 LEU    92      34.952  38.960  36.552  1.00  0.00           H
ATOM   1461  CD2 LEU    92      35.511  39.223  33.817  1.00  0.00           C
ATOM   1462 HD21 LEU    92      36.200  39.694  34.516  1.00  0.00           H
ATOM   1463 HD22 LEU    92      36.129  38.574  33.196  1.00  0.00           H
ATOM   1464 HD23 LEU    92      35.034  39.970  33.183  1.00  0.00           H
ATOM   1465  C   LEU    92      33.266  36.195  31.530  1.00  0.00           C
ATOM   1466  O   LEU    92      33.721  35.124  31.906  1.00  0.00           O
ATOM   1467  N   GLY    93      32.431  36.343  30.507  1.00  0.00           N
ATOM   1468  H   GLY    93      32.227  37.298  30.245  1.00  0.00           H
ATOM   1469  CA  GLY    93      32.224  35.325  29.514  1.00  0.00           C
ATOM   1470  HA2 GLY    93      31.784  35.743  28.609  1.00  0.00           H
ATOM   1471  HA3 GLY    93      33.156  34.865  29.182  1.00  0.00           H
ATOM   1472  C   GLY    93      31.315  34.183  29.965  1.00  0.00           C
ATOM   1473  O   GLY    93      31.015  33.208  29.258  1.00  0.00           O
ATOM   1474  N   THR    94      30.856  34.239  31.214  1.00  0.00           N
ATOM   1475  H   THR    94      31.225  35.026  31.727  1.00  0.00           H
ATOM   1476  CA  THR    94      30.120  33.111  31.830  1.00  0.00           C
ATOM   1477  HA  THR    94      30.703  32.260  31.477  1.00  0.00           H
ATOM   1478  CB  THR    94      30.146  33.112  33.386  1.00  0.00           C
ATOM   1479  HB  THR    94      29.523  32.279  33.717  1.00  0.00           H
ATOM   1480  CG2 THR    94      31.478  32.850  34.084  1.00  0.00           C
ATOM   1481 HG21 THR    94      32.140  33.695  33.899  1.00  0.00           H
ATOM   1482 HG22 THR    94      31.939  31.986  33.603  1.00  0.00           H
ATOM   1483 HG23 THR    94      31.283  32.688  35.144  1.00  0.00           H
ATOM   1484  OG1 THR    94      29.579  34.199  33.974  1.00  0.00           O
ATOM   1485  HG1 THR    94      30.094  34.925  33.616  1.00  0.00           H
ATOM   1486  C   THR    94      28.761  32.938  31.305  1.00  0.00           C
ATOM   1487  O   THR    94      28.131  31.893  31.188  1.00  0.00           O
ATOM   1488  N   ILE    95      28.184  34.088  30.985  1.00  0.00           N
ATOM   1489  H   ILE    95      28.778  34.902  30.919  1.00  0.00           H
ATOM   1490  CA  ILE    95      26.756  34.314  30.506  1.00  0.00           C
ATOM   1491  HA  ILE    95      26.492  35.371  30.463  1.00  0.00           H
ATOM   1492  CB  ILE    95      26.642  34.011  28.974  1.00  0.00           C
ATOM   1493  HB  ILE    95      25.619  34.366  28.857  1.00  0.00           H
ATOM   1494  CG2 ILE    95      27.541  34.919  28.013  1.00  0.00           C
ATOM   1495 HG21 ILE    95      27.307  35.935  28.330  1.00  0.00           H
ATOM   1496 HG22 ILE    95      27.252  34.744  26.976  1.00  0.00           H
ATOM   1497 HG23 ILE    95      28.575  34.584  28.101  1.00  0.00           H
ATOM   1498  CG1 ILE    95      26.619  32.456  28.603  1.00  0.00           C
ATOM   1499 HG12 ILE    95      27.667  32.213  28.424  1.00  0.00           H
ATOM   1500 HG13 ILE    95      26.229  31.798  29.381  1.00  0.00           H
ATOM   1501  CD1 ILE    95      25.803  32.175  27.318  1.00  0.00           C
ATOM   1502 HD11 ILE    95      25.548  31.142  27.085  1.00  0.00           H
ATOM   1503 HD12 ILE    95      26.108  32.561  26.346  1.00  0.00           H
ATOM   1504 HD13 ILE    95      24.855  32.687  27.489  1.00  0.00           H
ATOM   1505  C   ILE    95      25.601  33.697  31.347  1.00  0.00           C
ATOM   1506  O   ILE    95      24.446  33.498  30.866  1.00  0.00           O
ATOM   1507  N   ALA    96      25.960  33.338  32.551  1.00  0.00           N
ATOM   1508  H   ALA    96      26.856  33.648  32.899  1.00  0.00           H
ATOM   1509  CA  ALA    96      25.280  32.238  33.293  1.00  0.00           C
ATOM   1510  HA  ALA    96      25.095  31.416  32.601  1.00  0.00           H
ATOM   1511  CB  ALA    96      26.287  31.642  34.287  1.00  0.00           C
ATOM   1512  HB1 ALA    96      27.265  31.268  33.981  1.00  0.00           H
ATOM   1513  HB2 ALA    96      25.789  30.797  34.762  1.00  0.00           H
ATOM   1514  HB3 ALA    96      26.459  32.384  35.067  1.00  0.00           H
ATOM   1515  C   ALA    96      23.834  32.495  33.981  1.00  0.00           C
ATOM   1516  O   ALA    96      23.646  32.316  35.229  1.00  0.00           O
ATOM   1517  N   LYS    97      22.840  32.853  33.213  1.00  0.00           N
ATOM   1518  H   LYS    97      23.062  32.952  32.232  1.00  0.00           H
ATOM   1519  CA  LYS    97      21.524  33.314  33.697  1.00  0.00           C
ATOM   1520  HA  LYS    97      21.674  34.037  34.498  1.00  0.00           H
ATOM   1521  CB  LYS    97      20.666  34.013  32.618  1.00  0.00           C
ATOM   1522  HB2 LYS    97      21.345  34.425  31.872  1.00  0.00           H
ATOM   1523  HB3 LYS    97      19.997  33.231  32.258  1.00  0.00           H
ATOM   1524  CG  LYS    97      19.867  35.156  33.351  1.00  0.00           C
ATOM   1525  HG2 LYS    97      19.330  34.734  34.202  1.00  0.00           H
ATOM   1526  HG3 LYS    97      20.519  35.903  33.800  1.00  0.00           H
ATOM   1527  CD  LYS    97      18.897  35.820  32.426  1.00  0.00           C
ATOM   1528  HD2 LYS    97      19.471  36.441  31.738  1.00  0.00           H
ATOM   1529  HD3 LYS    97      18.365  35.065  31.847  1.00  0.00           H
ATOM   1530  CE  LYS    97      17.760  36.797  33.081  1.00  0.00           C
ATOM   1531  HE2 LYS    97      17.151  36.134  33.696  1.00  0.00           H
ATOM   1532  HE3 LYS    97      18.165  37.549  33.759  1.00  0.00           H
ATOM   1533  NZ  LYS    97      17.031  37.431  31.977  1.00  0.00           N
ATOM   1534  HZ1 LYS    97      16.873  36.880  31.146  1.00  0.00           H
ATOM   1535  HZ2 LYS    97      17.450  38.278  31.619  1.00  0.00           H
ATOM   1536  HZ3 LYS    97      16.123  37.726  32.306  1.00  0.00           H
ATOM   1537  C   LYS    97      20.888  32.073  34.452  1.00  0.00           C
ATOM   1538  O   LYS    97      20.742  32.203  35.646  1.00  0.00           O
ATOM   1539  N   SER    98      20.769  31.057  33.630  1.00  0.00           N
ATOM   1540  H   SER    98      21.006  31.269  32.671  1.00  0.00           H
ATOM   1541  CA  SER    98      20.236  29.719  34.046  1.00  0.00           C
ATOM   1542  HA  SER    98      19.167  29.692  34.262  1.00  0.00           H
ATOM   1543  CB  SER    98      20.302  28.784  32.862  1.00  0.00           C
ATOM   1544  HB2 SER    98      20.082  27.768  33.188  1.00  0.00           H
ATOM   1545  HB3 SER    98      19.606  29.144  32.104  1.00  0.00           H
ATOM   1546  OG  SER    98      21.514  28.811  32.203  1.00  0.00           O
ATOM   1547  HG  SER    98      21.475  29.525  31.562  1.00  0.00           H
ATOM   1548  C   SER    98      20.958  29.175  35.306  1.00  0.00           C
ATOM   1549  O   SER    98      20.340  28.922  36.257  1.00  0.00           O
ATOM   1550  N   GLY    99      22.287  29.040  35.237  1.00  0.00           N
ATOM   1551  H   GLY    99      22.650  29.266  34.323  1.00  0.00           H
ATOM   1552  CA  GLY    99      23.265  28.564  36.239  1.00  0.00           C
ATOM   1553  HA2 GLY    99      23.188  27.496  36.448  1.00  0.00           H
ATOM   1554  HA3 GLY    99      24.216  28.687  35.722  1.00  0.00           H
ATOM   1555  C   GLY    99      23.183  29.374  37.505  1.00  0.00           C
ATOM   1556  O   GLY    99      22.949  28.808  38.564  1.00  0.00           O
ATOM   1557  N   THR   100      23.197  30.742  37.461  1.00  0.00           N
ATOM   1558  H   THR   100      23.156  31.177  36.550  1.00  0.00           H
ATOM   1559  CA  THR   100      23.275  31.528  38.653  1.00  0.00           C
ATOM   1560  HA  THR   100      23.994  31.121  39.364  1.00  0.00           H
ATOM   1561  CB  THR   100      23.570  32.988  38.275  1.00  0.00           C
ATOM   1562  HB  THR   100      22.839  33.319  37.537  1.00  0.00           H
ATOM   1563  CG2 THR   100      23.498  34.034  39.287  1.00  0.00           C
ATOM   1564 HG21 THR   100      24.129  33.746  40.128  1.00  0.00           H
ATOM   1565 HG22 THR   100      22.540  34.210  39.777  1.00  0.00           H
ATOM   1566 HG23 THR   100      23.885  34.986  38.925  1.00  0.00           H
ATOM   1567  OG1 THR   100      24.858  33.034  37.720  1.00  0.00           O
ATOM   1568  HG1 THR   100      24.728  32.672  36.841  1.00  0.00           H
ATOM   1569  C   THR   100      21.897  31.393  39.269  1.00  0.00           C
ATOM   1570  O   THR   100      21.765  31.354  40.509  1.00  0.00           O
ATOM   1571  N   LYS   101      20.800  31.313  38.423  1.00  0.00           N
ATOM   1572  H   LYS   101      20.885  31.520  37.437  1.00  0.00           H
ATOM   1573  CA  LYS   101      19.402  31.231  38.844  1.00  0.00           C
ATOM   1574  HA  LYS   101      19.198  31.889  39.688  1.00  0.00           H
ATOM   1575  CB  LYS   101      18.489  31.480  37.691  1.00  0.00           C
ATOM   1576  HB2 LYS   101      18.687  30.921  36.777  1.00  0.00           H
ATOM   1577  HB3 LYS   101      17.500  31.151  38.006  1.00  0.00           H
ATOM   1578  CG  LYS   101      18.186  32.877  37.243  1.00  0.00           C
ATOM   1579  HG2 LYS   101      17.539  33.389  37.954  1.00  0.00           H
ATOM   1580  HG3 LYS   101      19.172  33.339  37.192  1.00  0.00           H
ATOM   1581  CD  LYS   101      17.560  32.902  35.817  1.00  0.00           C
ATOM   1582  HD2 LYS   101      17.434  33.885  35.364  1.00  0.00           H
ATOM   1583  HD3 LYS   101      18.279  32.470  35.120  1.00  0.00           H
ATOM   1584  CE  LYS   101      16.283  32.238  35.531  1.00  0.00           C
ATOM   1585  HE2 LYS   101      15.933  32.354  34.505  1.00  0.00           H
ATOM   1586  HE3 LYS   101      16.445  31.163  35.467  1.00  0.00           H
ATOM   1587  NZ  LYS   101      15.205  32.522  36.449  1.00  0.00           N
ATOM   1588  HZ1 LYS   101      15.425  32.249  37.397  1.00  0.00           H
ATOM   1589  HZ2 LYS   101      14.397  31.977  36.183  1.00  0.00           H
ATOM   1590  HZ3 LYS   101      14.880  33.475  36.363  1.00  0.00           H
ATOM   1591  C   LYS   101      19.171  29.812  39.539  1.00  0.00           C
ATOM   1592  O   LYS   101      18.602  29.705  40.628  1.00  0.00           O
ATOM   1593  N   ALA   102      19.712  28.792  38.969  1.00  0.00           N
ATOM   1594  H   ALA   102      20.328  29.006  38.197  1.00  0.00           H
ATOM   1595  CA  ALA   102      19.600  27.435  39.520  1.00  0.00           C
ATOM   1596  HA  ALA   102      18.562  27.114  39.606  1.00  0.00           H
ATOM   1597  CB  ALA   102      20.082  26.431  38.455  1.00  0.00           C
ATOM   1598  HB1 ALA   102      19.553  26.495  37.505  1.00  0.00           H
ATOM   1599  HB2 ALA   102      19.922  25.396  38.754  1.00  0.00           H
ATOM   1600  HB3 ALA   102      21.132  26.479  38.170  1.00  0.00           H
ATOM   1601  C   ALA   102      20.463  27.279  40.777  1.00  0.00           C
ATOM   1602  O   ALA   102      20.068  26.468  41.621  1.00  0.00           O
ATOM   1603  N   PHE   103      21.567  27.950  40.938  1.00  0.00           N
ATOM   1604  H   PHE   103      21.892  28.555  40.198  1.00  0.00           H
ATOM   1605  CA  PHE   103      22.370  27.930  42.139  1.00  0.00           C
ATOM   1606  HA  PHE   103      22.380  26.875  42.412  1.00  0.00           H
ATOM   1607  CB  PHE   103      23.757  28.504  41.728  1.00  0.00           C
ATOM   1608  HB2 PHE   103      24.170  27.843  40.966  1.00  0.00           H
ATOM   1609  HB3 PHE   103      23.563  29.501  41.334  1.00  0.00           H
ATOM   1610  CG  PHE   103      24.774  28.486  42.853  1.00  0.00           C
ATOM   1611  CD1 PHE   103      24.888  27.302  43.700  1.00  0.00           C
ATOM   1612  HD1 PHE   103      24.249  26.484  43.403  1.00  0.00           H
ATOM   1613  CE1 PHE   103      25.763  27.248  44.733  1.00  0.00           C
ATOM   1614  HE1 PHE   103      25.598  26.478  45.473  1.00  0.00           H
ATOM   1615  CZ  PHE   103      26.757  28.250  44.912  1.00  0.00           C
ATOM   1616  HZ  PHE   103      27.488  28.178  45.703  1.00  0.00           H
ATOM   1617  CE2 PHE   103      26.657  29.445  44.145  1.00  0.00           C
ATOM   1618  HE2 PHE   103      27.209  30.306  44.491  1.00  0.00           H
ATOM   1619  CD2 PHE   103      25.632  29.584  43.198  1.00  0.00           C
ATOM   1620  HD2 PHE   103      25.449  30.575  42.812  1.00  0.00           H
ATOM   1621  C   PHE   103      21.851  28.734  43.403  1.00  0.00           C
ATOM   1622  O   PHE   103      22.026  28.245  44.489  1.00  0.00           O
ATOM   1623  N   MET   104      21.112  29.825  43.209  1.00  0.00           N
ATOM   1624  H   MET   104      21.056  30.183  42.266  1.00  0.00           H
ATOM   1625  CA  MET   104      20.360  30.531  44.294  1.00  0.00           C
ATOM   1626  HA  MET   104      20.957  30.758  45.178  1.00  0.00           H
ATOM   1627  CB  MET   104      19.917  31.940  43.827  1.00  0.00           C
ATOM   1628  HB2 MET   104      19.411  31.926  42.862  1.00  0.00           H
ATOM   1629  HB3 MET   104      19.216  32.325  44.566  1.00  0.00           H
ATOM   1630  CG  MET   104      21.120  32.888  43.659  1.00  0.00           C
ATOM   1631  HG2 MET   104      21.594  32.763  44.632  1.00  0.00           H
ATOM   1632  HG3 MET   104      21.788  32.574  42.857  1.00  0.00           H
ATOM   1633  SD  MET   104      20.725  34.671  43.409  1.00  0.00           S
ATOM   1634  CE  MET   104      19.821  34.555  41.865  1.00  0.00           C
ATOM   1635  HE1 MET   104      18.829  34.176  42.111  1.00  0.00           H
ATOM   1636  HE2 MET   104      19.714  35.574  41.493  1.00  0.00           H
ATOM   1637  HE3 MET   104      20.288  33.866  41.161  1.00  0.00           H
ATOM   1638  C   MET   104      19.396  29.567  44.924  1.00  0.00           C
ATOM   1639  O   MET   104      19.231  29.531  46.126  1.00  0.00           O
ATOM   1640  N   GLU   105      18.715  28.682  44.083  1.00  0.00           N
ATOM   1641  H   GLU   105      18.863  28.800  43.091  1.00  0.00           H
ATOM   1642  CA  GLU   105      17.745  27.663  44.480  1.00  0.00           C
ATOM   1643  HA  GLU   105      17.047  28.206  45.117  1.00  0.00           H
ATOM   1644  CB  GLU   105      16.971  27.112  43.236  1.00  0.00           C
ATOM   1645  HB2 GLU   105      16.590  27.889  42.574  1.00  0.00           H
ATOM   1646  HB3 GLU   105      17.661  26.531  42.626  1.00  0.00           H
ATOM   1647  CG  GLU   105      15.862  26.191  43.747  1.00  0.00           C
ATOM   1648  HG2 GLU   105      16.268  25.189  43.893  1.00  0.00           H
ATOM   1649  HG3 GLU   105      15.457  26.632  44.658  1.00  0.00           H
ATOM   1650  CD  GLU   105      14.663  26.165  42.765  1.00  0.00           C
ATOM   1651  OE1 GLU   105      14.025  27.204  42.603  1.00  0.00           O
ATOM   1652  OE2 GLU   105      14.379  25.094  42.034  1.00  0.00           O
ATOM   1653  C   GLU   105      18.410  26.707  45.427  1.00  0.00           C
ATOM   1654  O   GLU   105      17.914  26.277  46.459  1.00  0.00           O
ATOM   1655  N   ALA   106      19.581  26.197  45.032  1.00  0.00           N
ATOM   1656  H   ALA   106      20.004  26.591  44.204  1.00  0.00           H
ATOM   1657  CA  ALA   106      20.379  25.202  45.674  1.00  0.00           C
ATOM   1658  HA  ALA   106      19.791  24.332  45.963  1.00  0.00           H
ATOM   1659  CB  ALA   106      21.545  24.729  44.733  1.00  0.00           C
ATOM   1660  HB1 ALA   106      22.321  25.478  44.572  1.00  0.00           H
ATOM   1661  HB2 ALA   106      21.122  24.419  43.777  1.00  0.00           H
ATOM   1662  HB3 ALA   106      22.196  23.933  45.096  1.00  0.00           H
ATOM   1663  C   ALA   106      20.998  25.664  47.019  1.00  0.00           C
ATOM   1664  O   ALA   106      20.875  24.874  47.939  1.00  0.00           O
ATOM   1665  N   LEU   107      21.541  26.886  47.105  1.00  0.00           N
ATOM   1666  H   LEU   107      21.697  27.420  46.262  1.00  0.00           H
ATOM   1667  CA  LEU   107      21.855  27.586  48.354  1.00  0.00           C
ATOM   1668  HA  LEU   107      22.614  26.987  48.856  1.00  0.00           H
ATOM   1669  CB  LEU   107      22.607  28.859  47.977  1.00  0.00           C
ATOM   1670  HB2 LEU   107      21.845  29.434  47.451  1.00  0.00           H
ATOM   1671  HB3 LEU   107      22.834  29.453  48.862  1.00  0.00           H
ATOM   1672  CG  LEU   107      23.918  28.837  47.241  1.00  0.00           C
ATOM   1673  HG  LEU   107      23.931  28.243  46.328  1.00  0.00           H
ATOM   1674  CD1 LEU   107      24.346  30.207  46.848  1.00  0.00           C
ATOM   1675 HD11 LEU   107      24.409  30.928  47.662  1.00  0.00           H
ATOM   1676 HD12 LEU   107      23.588  30.563  46.151  1.00  0.00           H
ATOM   1677 HD13 LEU   107      25.222  30.175  46.200  1.00  0.00           H
ATOM   1678  CD2 LEU   107      24.996  28.300  48.248  1.00  0.00           C
ATOM   1679 HD21 LEU   107      24.653  27.383  48.726  1.00  0.00           H
ATOM   1680 HD22 LEU   107      25.852  28.160  47.587  1.00  0.00           H
ATOM   1681 HD23 LEU   107      25.180  29.032  49.035  1.00  0.00           H
ATOM   1682  C   LEU   107      20.676  27.877  49.311  1.00  0.00           C
ATOM   1683  O   LEU   107      20.966  28.388  50.386  1.00  0.00           O
ATOM   1684  N   GLN   108      19.448  27.546  48.967  1.00  0.00           N
ATOM   1685  H   GLN   108      19.314  27.062  48.091  1.00  0.00           H
ATOM   1686  CA  GLN   108      18.356  27.466  49.998  1.00  0.00           C
ATOM   1687  HA  GLN   108      18.647  28.017  50.891  1.00  0.00           H
ATOM   1688  CB  GLN   108      17.133  28.194  49.497  1.00  0.00           C
ATOM   1689  HB2 GLN   108      16.866  27.699  48.565  1.00  0.00           H
ATOM   1690  HB3 GLN   108      16.315  28.089  50.209  1.00  0.00           H
ATOM   1691  CG  GLN   108      17.428  29.681  49.225  1.00  0.00           C
ATOM   1692  HG2 GLN   108      17.513  30.240  50.158  1.00  0.00           H
ATOM   1693  HG3 GLN   108      18.373  29.778  48.694  1.00  0.00           H
ATOM   1694  CD  GLN   108      16.306  30.289  48.293  1.00  0.00           C
ATOM   1695  OE1 GLN   108      15.167  30.582  48.662  1.00  0.00           O
ATOM   1696  NE2 GLN   108      16.693  30.544  47.094  1.00  0.00           N
ATOM   1697 HE21 GLN   108      16.070  31.013  46.452  1.00  0.00           H
ATOM   1698 HE22 GLN   108      17.637  30.256  46.879  1.00  0.00           H
ATOM   1699  C   GLN   108      18.078  26.008  50.322  1.00  0.00           C
ATOM   1700  O   GLN   108      17.839  25.730  51.512  1.00  0.00           O
ATOM   1701  N   ALA   109      18.157  25.079  49.361  1.00  0.00           N
ATOM   1702  H   ALA   109      18.404  25.400  48.436  1.00  0.00           H
ATOM   1703  CA  ALA   109      17.595  23.749  49.563  1.00  0.00           C
ATOM   1704  HA  ALA   109      16.623  23.947  50.016  1.00  0.00           H
ATOM   1705  CB  ALA   109      17.191  23.046  48.210  1.00  0.00           C
ATOM   1706  HB1 ALA   109      16.773  22.051  48.368  1.00  0.00           H
ATOM   1707  HB2 ALA   109      18.098  22.853  47.638  1.00  0.00           H
ATOM   1708  HB3 ALA   109      16.497  23.674  47.652  1.00  0.00           H
ATOM   1709  C   ALA   109      18.510  22.830  50.468  1.00  0.00           C
ATOM   1710  O   ALA   109      18.043  21.848  51.046  1.00  0.00           O
ATOM   1711  N   GLY   110      19.749  23.337  50.662  1.00  0.00           N
ATOM   1712  H   GLY   110      20.035  24.078  50.038  1.00  0.00           H
ATOM   1713  CA  GLY   110      20.770  22.799  51.571  1.00  0.00           C
ATOM   1714  HA2 GLY   110      20.622  23.452  52.433  1.00  0.00           H
ATOM   1715  HA3 GLY   110      20.565  21.759  51.823  1.00  0.00           H
ATOM   1716  C   GLY   110      22.234  22.905  51.113  1.00  0.00           C
ATOM   1717  O   GLY   110      23.201  22.714  51.899  1.00  0.00           O
ATOM   1718  N   ALA   111      22.532  23.170  49.869  1.00  0.00           N
ATOM   1719  H   ALA   111      21.802  23.389  49.206  1.00  0.00           H
ATOM   1720  CA  ALA   111      23.925  23.463  49.417  1.00  0.00           C
ATOM   1721  HA  ALA   111      24.500  22.573  49.665  1.00  0.00           H
ATOM   1722  CB  ALA   111      23.950  23.660  47.932  1.00  0.00           C
ATOM   1723  HB1 ALA   111      24.986  23.798  47.619  1.00  0.00           H
ATOM   1724  HB2 ALA   111      23.339  24.495  47.585  1.00  0.00           H
ATOM   1725  HB3 ALA   111      23.658  22.708  47.489  1.00  0.00           H
ATOM   1726  C   ALA   111      24.611  24.647  50.098  1.00  0.00           C
ATOM   1727  O   ALA   111      23.850  25.553  50.564  1.00  0.00           O
ATOM   1728  N   ASP   112      25.965  24.750  50.096  1.00  0.00           N
ATOM   1729  H   ASP   112      26.562  24.060  49.662  1.00  0.00           H
ATOM   1730  CA  ASP   112      26.764  25.877  50.718  1.00  0.00           C
ATOM   1731  HA  ASP   112      26.167  26.583  51.295  1.00  0.00           H
ATOM   1732  CB  ASP   112      27.647  25.239  51.834  1.00  0.00           C
ATOM   1733  HB2 ASP   112      28.119  25.996  52.460  1.00  0.00           H
ATOM   1734  HB3 ASP   112      27.015  24.638  52.488  1.00  0.00           H
ATOM   1735  CG  ASP   112      28.833  24.398  51.398  1.00  0.00           C
ATOM   1736  OD1 ASP   112      29.982  24.945  51.507  1.00  0.00           O
ATOM   1737  OD2 ASP   112      28.616  23.262  50.983  1.00  0.00           O
ATOM   1738  C   ASP   112      27.557  26.622  49.617  1.00  0.00           C
ATOM   1739  O   ASP   112      27.670  26.111  48.498  1.00  0.00           O
ATOM   1740  N   ILE   113      28.209  27.777  49.956  1.00  0.00           N
ATOM   1741  H   ILE   113      28.230  28.058  50.927  1.00  0.00           H
ATOM   1742  CA  ILE   113      29.045  28.422  48.916  1.00  0.00           C
ATOM   1743  HA  ILE   113      28.352  28.639  48.103  1.00  0.00           H
ATOM   1744  CB  ILE   113      29.334  29.871  49.522  1.00  0.00           C
ATOM   1745  HB  ILE   113      28.358  30.206  49.875  1.00  0.00           H
ATOM   1746  CG2 ILE   113      30.374  29.955  50.635  1.00  0.00           C
ATOM   1747 HG21 ILE   113      30.127  29.145  51.321  1.00  0.00           H
ATOM   1748 HG22 ILE   113      30.346  30.862  51.238  1.00  0.00           H
ATOM   1749 HG23 ILE   113      31.412  29.734  50.388  1.00  0.00           H
ATOM   1750  CG1 ILE   113      29.779  30.897  48.428  1.00  0.00           C
ATOM   1751 HG12 ILE   113      29.882  31.831  48.980  1.00  0.00           H
ATOM   1752 HG13 ILE   113      30.798  30.682  48.106  1.00  0.00           H
ATOM   1753  CD1 ILE   113      28.902  30.972  47.205  1.00  0.00           C
ATOM   1754 HD11 ILE   113      27.969  31.434  47.529  1.00  0.00           H
ATOM   1755 HD12 ILE   113      28.772  30.014  46.701  1.00  0.00           H
ATOM   1756 HD13 ILE   113      29.221  31.646  46.410  1.00  0.00           H
ATOM   1757  C   ILE   113      30.377  27.714  48.439  1.00  0.00           C
ATOM   1758  O   ILE   113      30.900  28.296  47.523  1.00  0.00           O
ATOM   1759  N   SER   114      30.883  26.550  48.900  1.00  0.00           N
ATOM   1760  H   SER   114      30.456  26.018  49.645  1.00  0.00           H
ATOM   1761  CA  SER   114      31.850  25.815  48.151  1.00  0.00           C
ATOM   1762  HA  SER   114      32.780  26.360  47.992  1.00  0.00           H
ATOM   1763  CB  SER   114      32.238  24.677  49.110  1.00  0.00           C
ATOM   1764  HB2 SER   114      32.824  25.092  49.930  1.00  0.00           H
ATOM   1765  HB3 SER   114      31.398  24.183  49.598  1.00  0.00           H
ATOM   1766  OG  SER   114      32.997  23.714  48.502  1.00  0.00           O
ATOM   1767  HG  SER   114      32.478  23.378  47.768  1.00  0.00           H
ATOM   1768  C   SER   114      31.336  25.297  46.787  1.00  0.00           C
ATOM   1769  O   SER   114      32.154  25.124  45.876  1.00  0.00           O
ATOM   1770  N   MET   115      30.026  25.088  46.661  1.00  0.00           N
ATOM   1771  H   MET   115      29.420  25.004  47.464  1.00  0.00           H
ATOM   1772  CA  MET   115      29.455  24.492  45.404  1.00  0.00           C
ATOM   1773  HA  MET   115      29.959  23.573  45.100  1.00  0.00           H
ATOM   1774  CB  MET   115      28.027  24.120  45.619  1.00  0.00           C
ATOM   1775  HB2 MET   115      28.058  23.383  46.420  1.00  0.00           H
ATOM   1776  HB3 MET   115      27.311  24.860  45.977  1.00  0.00           H
ATOM   1777  CG  MET   115      27.211  23.557  44.401  1.00  0.00           C
ATOM   1778  HG2 MET   115      27.026  24.412  43.751  1.00  0.00           H
ATOM   1779  HG3 MET   115      27.782  22.843  43.810  1.00  0.00           H
ATOM   1780  SD  MET   115      25.607  22.695  44.801  1.00  0.00           S
ATOM   1781  CE  MET   115      26.308  21.120  45.423  1.00  0.00           C
ATOM   1782  HE1 MET   115      25.563  20.351  45.629  1.00  0.00           H
ATOM   1783  HE2 MET   115      26.949  20.674  44.662  1.00  0.00           H
ATOM   1784  HE3 MET   115      26.734  21.358  46.397  1.00  0.00           H
ATOM   1785  C   MET   115      29.611  25.380  44.193  1.00  0.00           C
ATOM   1786  O   MET   115      29.457  24.881  43.072  1.00  0.00           O
ATOM   1787  N   ILE   116      29.784  26.716  44.331  1.00  0.00           N
ATOM   1788  H   ILE   116      29.941  26.900  45.312  1.00  0.00           H
ATOM   1789  CA  ILE   116      29.756  27.662  43.318  1.00  0.00           C
ATOM   1790  HA  ILE   116      28.724  27.903  43.063  1.00  0.00           H
ATOM   1791  CB  ILE   116      30.333  28.995  43.880  1.00  0.00           C
ATOM   1792  HB  ILE   116      29.714  29.288  44.729  1.00  0.00           H
ATOM   1793  CG2 ILE   116      31.783  28.904  44.463  1.00  0.00           C
ATOM   1794 HG21 ILE   116      32.459  28.801  43.614  1.00  0.00           H
ATOM   1795 HG22 ILE   116      31.861  27.935  44.959  1.00  0.00           H
ATOM   1796 HG23 ILE   116      31.964  29.699  45.186  1.00  0.00           H
ATOM   1797  CG1 ILE   116      30.131  30.196  42.867  1.00  0.00           C
ATOM   1798 HG12 ILE   116      30.691  30.045  41.944  1.00  0.00           H
ATOM   1799 HG13 ILE   116      29.089  30.180  42.550  1.00  0.00           H
ATOM   1800  CD1 ILE   116      30.540  31.587  43.397  1.00  0.00           C
ATOM   1801 HD11 ILE   116      30.060  32.403  42.856  1.00  0.00           H
ATOM   1802 HD12 ILE   116      31.616  31.739  43.304  1.00  0.00           H
ATOM   1803 HD13 ILE   116      30.239  31.608  44.444  1.00  0.00           H
ATOM   1804  C   ILE   116      30.472  27.325  41.967  1.00  0.00           C
ATOM   1805  O   ILE   116      29.858  27.433  40.919  1.00  0.00           O
ATOM   1806  N   GLY   117      31.736  26.821  42.012  1.00  0.00           N
ATOM   1807  H   GLY   117      32.275  26.826  42.867  1.00  0.00           H
ATOM   1808  CA  GLY   117      32.385  26.298  40.787  1.00  0.00           C
ATOM   1809  HA2 GLY   117      32.268  27.073  40.029  1.00  0.00           H
ATOM   1810  HA3 GLY   117      33.458  26.225  40.972  1.00  0.00           H
ATOM   1811  C   GLY   117      31.799  25.038  40.182  1.00  0.00           C
ATOM   1812  O   GLY   117      32.095  24.744  39.021  1.00  0.00           O
ATOM   1813  N   GLN   118      30.735  24.374  40.717  1.00  0.00           N
ATOM   1814  H   GLN   118      30.326  24.695  41.583  1.00  0.00           H
ATOM   1815  CA  GLN   118      29.981  23.298  40.037  1.00  0.00           C
ATOM   1816  HA  GLN   118      30.718  22.702  39.498  1.00  0.00           H
ATOM   1817  CB  GLN   118      29.305  22.447  41.101  1.00  0.00           C
ATOM   1818  HB2 GLN   118      30.003  22.260  41.916  1.00  0.00           H
ATOM   1819  HB3 GLN   118      28.377  22.935  41.396  1.00  0.00           H
ATOM   1820  CG  GLN   118      29.070  21.034  40.693  1.00  0.00           C
ATOM   1821  HG2 GLN   118      28.649  21.119  39.691  1.00  0.00           H
ATOM   1822  HG3 GLN   118      29.972  20.427  40.604  1.00  0.00           H
ATOM   1823  CD  GLN   118      28.053  20.275  41.556  1.00  0.00           C
ATOM   1824  OE1 GLN   118      28.367  19.759  42.621  1.00  0.00           O
ATOM   1825  NE2 GLN   118      26.776  20.436  41.248  1.00  0.00           N
ATOM   1826 HE21 GLN   118      26.107  20.021  41.880  1.00  0.00           H
ATOM   1827 HE22 GLN   118      26.522  20.803  40.342  1.00  0.00           H
ATOM   1828  C   GLN   118      28.937  23.846  39.022  1.00  0.00           C
ATOM   1829  O   GLN   118      28.726  23.291  37.906  1.00  0.00           O
ATOM   1830  N   PHE   119      28.394  25.074  39.293  1.00  0.00           N
ATOM   1831  H   PHE   119      28.557  25.562  40.162  1.00  0.00           H
ATOM   1832  CA  PHE   119      27.592  25.759  38.290  1.00  0.00           C
ATOM   1833  HA  PHE   119      27.136  25.076  37.574  1.00  0.00           H
ATOM   1834  CB  PHE   119      26.569  26.537  39.060  1.00  0.00           C
ATOM   1835  HB2 PHE   119      27.155  27.200  39.697  1.00  0.00           H
ATOM   1836  HB3 PHE   119      26.113  27.225  38.348  1.00  0.00           H
ATOM   1837  CG  PHE   119      25.434  25.776  39.812  1.00  0.00           C
ATOM   1838  CD1 PHE   119      24.184  25.483  39.189  1.00  0.00           C
ATOM   1839  HD1 PHE   119      23.971  25.894  38.213  1.00  0.00           H
ATOM   1840  CE1 PHE   119      23.210  24.755  39.916  1.00  0.00           C
ATOM   1841  HE1 PHE   119      22.331  24.481  39.351  1.00  0.00           H
ATOM   1842  CZ  PHE   119      23.506  24.280  41.228  1.00  0.00           C
ATOM   1843  HZ  PHE   119      22.907  23.561  41.769  1.00  0.00           H
ATOM   1844  CE2 PHE   119      24.775  24.450  41.741  1.00  0.00           C
ATOM   1845  HE2 PHE   119      24.914  24.080  42.745  1.00  0.00           H
ATOM   1846  CD2 PHE   119      25.773  25.193  41.079  1.00  0.00           C
ATOM   1847  HD2 PHE   119      26.698  25.520  41.529  1.00  0.00           H
ATOM   1848  C   PHE   119      28.464  26.656  37.377  1.00  0.00           C
ATOM   1849  O   PHE   119      27.941  27.554  36.688  1.00  0.00           O
ATOM   1850  N   GLY   120      29.784  26.473  37.363  1.00  0.00           N
ATOM   1851  H   GLY   120      30.244  25.921  38.072  1.00  0.00           H
ATOM   1852  CA  GLY   120      30.772  27.021  36.403  1.00  0.00           C
ATOM   1853  HA2 GLY   120      31.688  26.480  36.645  1.00  0.00           H
ATOM   1854  HA3 GLY   120      30.427  26.783  35.396  1.00  0.00           H
ATOM   1855  C   GLY   120      30.988  28.530  36.601  1.00  0.00           C
ATOM   1856  O   GLY   120      31.656  29.197  35.860  1.00  0.00           O
ATOM   1857  N   VAL   121      30.392  29.116  37.637  1.00  0.00           N
ATOM   1858  H   VAL   121      29.722  28.634  38.219  1.00  0.00           H
ATOM   1859  CA  VAL   121      30.627  30.505  38.145  1.00  0.00           C
ATOM   1860  HA  VAL   121      31.167  31.021  37.350  1.00  0.00           H
ATOM   1861  CB  VAL   121      29.311  31.300  38.312  1.00  0.00           C
ATOM   1862  HB  VAL   121      29.579  32.327  38.559  1.00  0.00           H
ATOM   1863  CG1 VAL   121      28.647  31.490  36.869  1.00  0.00           C
ATOM   1864 HG11 VAL   121      28.447  30.588  36.291  1.00  0.00           H
ATOM   1865 HG12 VAL   121      27.648  31.908  36.993  1.00  0.00           H
ATOM   1866 HG13 VAL   121      29.271  32.188  36.310  1.00  0.00           H
ATOM   1867  CG2 VAL   121      28.318  30.706  39.400  1.00  0.00           C
ATOM   1868 HG21 VAL   121      28.667  30.903  40.415  1.00  0.00           H
ATOM   1869 HG22 VAL   121      28.190  29.639  39.221  1.00  0.00           H
ATOM   1870 HG23 VAL   121      27.454  31.336  39.188  1.00  0.00           H
ATOM   1871  C   VAL   121      31.575  30.661  39.285  1.00  0.00           C
ATOM   1872  O   VAL   121      31.544  31.688  39.942  1.00  0.00           O
ATOM   1873  N   GLY   122      32.487  29.671  39.594  1.00  0.00           N
ATOM   1874  H   GLY   122      32.621  28.940  38.910  1.00  0.00           H
ATOM   1875  CA  GLY   122      33.617  29.730  40.612  1.00  0.00           C
ATOM   1876  HA2 GLY   122      33.086  29.680  41.563  1.00  0.00           H
ATOM   1877  HA3 GLY   122      34.308  28.925  40.366  1.00  0.00           H
ATOM   1878  C   GLY   122      34.334  31.067  40.685  1.00  0.00           C
ATOM   1879  O   GLY   122      34.686  31.453  41.774  1.00  0.00           O
ATOM   1880  N   PHE   123      34.461  31.915  39.621  1.00  0.00           N
ATOM   1881  H   PHE   123      34.260  31.416  38.767  1.00  0.00           H
ATOM   1882  CA  PHE   123      35.013  33.249  39.656  1.00  0.00           C
ATOM   1883  HA  PHE   123      36.096  33.213  39.783  1.00  0.00           H
ATOM   1884  CB  PHE   123      34.658  34.022  38.323  1.00  0.00           C
ATOM   1885  HB2 PHE   123      33.711  33.656  37.925  1.00  0.00           H
ATOM   1886  HB3 PHE   123      34.655  35.063  38.646  1.00  0.00           H
ATOM   1887  CG  PHE   123      35.631  34.100  37.229  1.00  0.00           C
ATOM   1888  CD1 PHE   123      35.274  33.390  36.038  1.00  0.00           C
ATOM   1889  HD1 PHE   123      34.381  32.783  36.001  1.00  0.00           H
ATOM   1890  CE1 PHE   123      36.119  33.419  34.948  1.00  0.00           C
ATOM   1891  HE1 PHE   123      36.062  32.923  33.990  1.00  0.00           H
ATOM   1892  CZ  PHE   123      37.320  34.160  34.972  1.00  0.00           C
ATOM   1893  HZ  PHE   123      38.023  34.082  34.155  1.00  0.00           H
ATOM   1894  CE2 PHE   123      37.648  34.894  36.103  1.00  0.00           C
ATOM   1895  HE2 PHE   123      38.584  35.432  36.098  1.00  0.00           H
ATOM   1896  CD2 PHE   123      36.808  34.926  37.248  1.00  0.00           C
ATOM   1897  HD2 PHE   123      37.136  35.493  38.107  1.00  0.00           H
ATOM   1898  C   PHE   123      34.475  34.136  40.801  1.00  0.00           C
ATOM   1899  O   PHE   123      35.273  34.672  41.591  1.00  0.00           O
ATOM   1900  N   TYR   124      33.170  34.165  41.015  1.00  0.00           N
ATOM   1901  H   TYR   124      32.615  33.693  40.316  1.00  0.00           H
ATOM   1902  CA  TYR   124      32.586  35.061  41.963  1.00  0.00           C
ATOM   1903  HA  TYR   124      33.027  36.025  41.708  1.00  0.00           H
ATOM   1904  CB  TYR   124      31.051  35.348  41.593  1.00  0.00           C
ATOM   1905  HB2 TYR   124      30.586  34.362  41.554  1.00  0.00           H
ATOM   1906  HB3 TYR   124      30.626  36.036  42.325  1.00  0.00           H
ATOM   1907  CG  TYR   124      30.882  35.988  40.223  1.00  0.00           C
ATOM   1908  CD1 TYR   124      31.138  37.322  40.030  1.00  0.00           C
ATOM   1909  HD1 TYR   124      31.301  38.045  40.815  1.00  0.00           H
ATOM   1910  CE1 TYR   124      31.172  37.854  38.762  1.00  0.00           C
ATOM   1911  HE1 TYR   124      31.197  38.924  38.615  1.00  0.00           H
ATOM   1912  CZ  TYR   124      31.037  37.039  37.633  1.00  0.00           C
ATOM   1913  OH  TYR   124      31.055  37.539  36.368  1.00  0.00           O
ATOM   1914  HH  TYR   124      30.892  36.792  35.788  1.00  0.00           H
ATOM   1915  CE2 TYR   124      30.590  35.670  37.764  1.00  0.00           C
ATOM   1916  HE2 TYR   124      30.374  35.051  36.905  1.00  0.00           H
ATOM   1917  CD2 TYR   124      30.719  35.152  39.085  1.00  0.00           C
ATOM   1918  HD2 TYR   124      30.503  34.094  39.126  1.00  0.00           H
ATOM   1919  C   TYR   124      32.882  34.772  43.418  1.00  0.00           C
ATOM   1920  O   TYR   124      32.440  35.591  44.293  1.00  0.00           O
ATOM   1921  N   SER   125      33.559  33.648  43.746  1.00  0.00           N
ATOM   1922  H   SER   125      33.751  33.049  42.956  1.00  0.00           H
ATOM   1923  CA  SER   125      33.852  33.271  45.159  1.00  0.00           C
ATOM   1924  HA  SER   125      32.976  33.227  45.807  1.00  0.00           H
ATOM   1925  CB  SER   125      34.173  31.769  45.137  1.00  0.00           C
ATOM   1926  HB2 SER   125      34.383  31.502  46.172  1.00  0.00           H
ATOM   1927  HB3 SER   125      33.346  31.143  44.801  1.00  0.00           H
ATOM   1928  OG  SER   125      35.369  31.559  44.376  1.00  0.00           O
ATOM   1929  HG  SER   125      35.105  31.597  43.454  1.00  0.00           H
ATOM   1930  C   SER   125      34.918  34.060  45.814  1.00  0.00           C
ATOM   1931  O   SER   125      35.084  34.041  47.070  1.00  0.00           O
ATOM   1932  N   ALA   126      35.681  34.843  45.030  1.00  0.00           N
ATOM   1933  H   ALA   126      35.603  34.635  44.045  1.00  0.00           H
ATOM   1934  CA  ALA   126      36.570  35.897  45.476  1.00  0.00           C
ATOM   1935  HA  ALA   126      37.498  35.560  45.941  1.00  0.00           H
ATOM   1936  CB  ALA   126      36.993  36.613  44.207  1.00  0.00           C
ATOM   1937  HB1 ALA   126      37.460  37.570  44.439  1.00  0.00           H
ATOM   1938  HB2 ALA   126      36.083  36.927  43.697  1.00  0.00           H
ATOM   1939  HB3 ALA   126      37.538  36.026  43.469  1.00  0.00           H
ATOM   1940  C   ALA   126      35.962  36.868  46.475  1.00  0.00           C
ATOM   1941  O   ALA   126      36.538  37.182  47.475  1.00  0.00           O
ATOM   1942  N   TYR   127      34.688  37.186  46.328  1.00  0.00           N
ATOM   1943  H   TYR   127      34.184  36.973  45.480  1.00  0.00           H
ATOM   1944  CA  TYR   127      34.068  38.167  47.220  1.00  0.00           C
ATOM   1945  HA  TYR   127      34.801  38.946  47.435  1.00  0.00           H
ATOM   1946  CB  TYR   127      32.932  38.830  46.471  1.00  0.00           C
ATOM   1947  HB2 TYR   127      32.363  38.037  45.987  1.00  0.00           H
ATOM   1948  HB3 TYR   127      32.374  39.603  46.999  1.00  0.00           H
ATOM   1949  CG  TYR   127      33.463  39.528  45.208  1.00  0.00           C
ATOM   1950  CD1 TYR   127      33.850  40.935  45.291  1.00  0.00           C
ATOM   1951  HD1 TYR   127      33.710  41.409  46.251  1.00  0.00           H
ATOM   1952  CE1 TYR   127      34.247  41.686  44.154  1.00  0.00           C
ATOM   1953  HE1 TYR   127      34.479  42.735  44.259  1.00  0.00           H
ATOM   1954  CZ  TYR   127      34.258  41.044  42.893  1.00  0.00           C
ATOM   1955  OH  TYR   127      34.531  41.747  41.796  1.00  0.00           O
ATOM   1956  HH  TYR   127      34.341  42.670  41.980  1.00  0.00           H
ATOM   1957  CE2 TYR   127      33.973  39.671  42.753  1.00  0.00           C
ATOM   1958  HE2 TYR   127      33.948  39.239  41.764  1.00  0.00           H
ATOM   1959  CD2 TYR   127      33.568  38.946  43.918  1.00  0.00           C
ATOM   1960  HD2 TYR   127      33.262  37.924  43.757  1.00  0.00           H
ATOM   1961  C   TYR   127      33.769  37.669  48.678  1.00  0.00           C
ATOM   1962  O   TYR   127      33.838  38.528  49.553  1.00  0.00           O
ATOM   1963  N   LEU   128      33.745  36.376  48.960  1.00  0.00           N
ATOM   1964  H   LEU   128      33.803  35.621  48.291  1.00  0.00           H
ATOM   1965  CA  LEU   128      34.052  35.868  50.324  1.00  0.00           C
ATOM   1966  HA  LEU   128      33.185  36.250  50.863  1.00  0.00           H
ATOM   1967  CB  LEU   128      34.290  34.331  50.342  1.00  0.00           C
ATOM   1968  HB2 LEU   128      35.238  34.175  49.827  1.00  0.00           H
ATOM   1969  HB3 LEU   128      34.406  34.150  51.412  1.00  0.00           H
ATOM   1970  CG  LEU   128      33.162  33.484  49.881  1.00  0.00           C
ATOM   1971  HG  LEU   128      32.781  33.819  48.917  1.00  0.00           H
ATOM   1972  CD1 LEU   128      33.529  32.044  49.684  1.00  0.00           C
ATOM   1973 HD11 LEU   128      34.418  31.864  49.080  1.00  0.00           H
ATOM   1974 HD12 LEU   128      32.721  31.509  49.183  1.00  0.00           H
ATOM   1975 HD13 LEU   128      33.667  31.592  50.666  1.00  0.00           H
ATOM   1976  CD2 LEU   128      31.995  33.605  50.858  1.00  0.00           C
ATOM   1977 HD21 LEU   128      31.073  33.606  50.277  1.00  0.00           H
ATOM   1978 HD22 LEU   128      32.160  32.964  51.724  1.00  0.00           H
ATOM   1979 HD23 LEU   128      31.993  34.615  51.270  1.00  0.00           H
ATOM   1980  C   LEU   128      35.183  36.601  51.004  1.00  0.00           C
ATOM   1981  O   LEU   128      35.095  36.892  52.178  1.00  0.00           O
ATOM   1982  N   VAL   129      36.262  36.913  50.224  1.00  0.00           N
ATOM   1983  H   VAL   129      36.291  36.577  49.272  1.00  0.00           H
ATOM   1984  CA  VAL   129      37.546  37.444  50.880  1.00  0.00           C
ATOM   1985  HA  VAL   129      37.258  37.587  51.921  1.00  0.00           H
ATOM   1986  CB  VAL   129      38.786  36.416  50.876  1.00  0.00           C
ATOM   1987  HB  VAL   129      39.520  36.750  51.609  1.00  0.00           H
ATOM   1988  CG1 VAL   129      38.265  35.000  51.150  1.00  0.00           C
ATOM   1989 HG11 VAL   129      37.855  34.534  50.254  1.00  0.00           H
ATOM   1990 HG12 VAL   129      39.088  34.398  51.535  1.00  0.00           H
ATOM   1991 HG13 VAL   129      37.504  35.045  51.930  1.00  0.00           H
ATOM   1992  CG2 VAL   129      39.524  36.607  49.603  1.00  0.00           C
ATOM   1993 HG21 VAL   129      40.302  35.849  49.500  1.00  0.00           H
ATOM   1994 HG22 VAL   129      40.012  37.581  49.566  1.00  0.00           H
ATOM   1995 HG23 VAL   129      38.897  36.478  48.720  1.00  0.00           H
ATOM   1996  C   VAL   129      37.883  38.836  50.384  1.00  0.00           C
ATOM   1997  O   VAL   129      38.484  39.633  51.128  1.00  0.00           O
ATOM   1998  N   ALA   130      37.551  39.209  49.125  1.00  0.00           N
ATOM   1999  H   ALA   130      37.125  38.506  48.537  1.00  0.00           H
ATOM   2000  CA  ALA   130      37.932  40.472  48.548  1.00  0.00           C
ATOM   2001  HA  ALA   130      38.796  40.820  49.116  1.00  0.00           H
ATOM   2002  CB  ALA   130      38.365  40.199  47.100  1.00  0.00           C
ATOM   2003  HB1 ALA   130      37.623  39.638  46.531  1.00  0.00           H
ATOM   2004  HB2 ALA   130      39.174  39.473  47.196  1.00  0.00           H
ATOM   2005  HB3 ALA   130      38.632  41.110  46.564  1.00  0.00           H
ATOM   2006  C   ALA   130      36.819  41.577  48.631  1.00  0.00           C
ATOM   2007  O   ALA   130      35.676  41.158  48.474  1.00  0.00           O
ATOM   2008  N   GLU   131      37.211  42.827  48.885  1.00  0.00           N
ATOM   2009  H   GLU   131      38.175  42.972  49.150  1.00  0.00           H
ATOM   2010  CA  GLU   131      36.370  44.029  48.763  1.00  0.00           C
ATOM   2011  HA  GLU   131      35.418  43.746  49.212  1.00  0.00           H
ATOM   2012  CB  GLU   131      37.002  45.194  49.615  1.00  0.00           C
ATOM   2013  HB2 GLU   131      37.088  44.881  50.654  1.00  0.00           H
ATOM   2014  HB3 GLU   131      37.965  45.490  49.198  1.00  0.00           H
ATOM   2015  CG  GLU   131      35.904  46.322  49.695  1.00  0.00           C
ATOM   2016  HG2 GLU   131      35.507  46.370  48.681  1.00  0.00           H
ATOM   2017  HG3 GLU   131      35.065  45.991  50.306  1.00  0.00           H
ATOM   2018  CD  GLU   131      36.336  47.722  50.253  1.00  0.00           C
ATOM   2019  OE1 GLU   131      36.213  48.719  49.492  1.00  0.00           O
ATOM   2020  OE2 GLU   131      36.937  47.781  51.367  1.00  0.00           O
ATOM   2021  C   GLU   131      36.231  44.371  47.281  1.00  0.00           C
ATOM   2022  O   GLU   131      35.122  44.632  46.847  1.00  0.00           O
ATOM   2023  N   LYS   132      37.303  44.250  46.484  1.00  0.00           N
ATOM   2024  H   LYS   132      38.198  44.044  46.904  1.00  0.00           H
ATOM   2025  CA  LYS   132      37.251  44.322  44.989  1.00  0.00           C
ATOM   2026  HA  LYS   132      36.250  44.005  44.692  1.00  0.00           H
ATOM   2027  CB  LYS   132      37.423  45.790  44.565  1.00  0.00           C
ATOM   2028  HB2 LYS   132      37.082  45.976  43.547  1.00  0.00           H
ATOM   2029  HB3 LYS   132      36.785  46.311  45.278  1.00  0.00           H
ATOM   2030  CG  LYS   132      38.833  46.491  44.649  1.00  0.00           C
ATOM   2031  HG2 LYS   132      39.080  46.747  45.679  1.00  0.00           H
ATOM   2032  HG3 LYS   132      39.575  45.830  44.199  1.00  0.00           H
ATOM   2033  CD  LYS   132      38.771  47.787  43.892  1.00  0.00           C
ATOM   2034  HD2 LYS   132      38.441  47.625  42.865  1.00  0.00           H
ATOM   2035  HD3 LYS   132      38.183  48.523  44.442  1.00  0.00           H
ATOM   2036  CE  LYS   132      40.197  48.358  43.890  1.00  0.00           C
ATOM   2037  HE2 LYS   132      40.536  48.438  44.923  1.00  0.00           H
ATOM   2038  HE3 LYS   132      40.794  47.634  43.334  1.00  0.00           H
ATOM   2039  NZ  LYS   132      40.240  49.689  43.252  1.00  0.00           N
ATOM   2040  HZ1 LYS   132      39.847  50.379  43.878  1.00  0.00           H
ATOM   2041  HZ2 LYS   132      39.839  49.679  42.326  1.00  0.00           H
ATOM   2042  HZ3 LYS   132      41.215  49.896  43.090  1.00  0.00           H
ATOM   2043  C   LYS   132      38.256  43.458  44.206  1.00  0.00           C
ATOM   2044  O   LYS   132      39.354  43.225  44.676  1.00  0.00           O
ATOM   2045  N   VAL   133      37.827  42.927  43.061  1.00  0.00           N
ATOM   2046  H   VAL   133      36.911  43.179  42.717  1.00  0.00           H
ATOM   2047  CA  VAL   133      38.596  42.160  42.127  1.00  0.00           C
ATOM   2048  HA  VAL   133      39.598  42.104  42.551  1.00  0.00           H
ATOM   2049  CB  VAL   133      37.974  40.774  41.835  1.00  0.00           C
ATOM   2050  HB  VAL   133      36.948  40.907  41.494  1.00  0.00           H
ATOM   2051  CG1 VAL   133      38.712  40.003  40.847  1.00  0.00           C
ATOM   2052 HG11 VAL   133      39.799  40.004  40.935  1.00  0.00           H
ATOM   2053 HG12 VAL   133      38.342  38.978  40.865  1.00  0.00           H
ATOM   2054 HG13 VAL   133      38.446  40.334  39.843  1.00  0.00           H
ATOM   2055  CG2 VAL   133      37.804  40.007  43.149  1.00  0.00           C
ATOM   2056 HG21 VAL   133      37.007  40.402  43.778  1.00  0.00           H
ATOM   2057 HG22 VAL   133      38.717  40.183  43.717  1.00  0.00           H
ATOM   2058 HG23 VAL   133      37.524  39.003  42.828  1.00  0.00           H
ATOM   2059  C   VAL   133      38.869  42.985  40.816  1.00  0.00           C
ATOM   2060  O   VAL   133      37.970  43.650  40.309  1.00  0.00           O
ATOM   2061  N   THR   134      40.130  42.928  40.393  1.00  0.00           N
ATOM   2062  H   THR   134      40.822  42.289  40.759  1.00  0.00           H
ATOM   2063  CA  THR   134      40.576  43.314  39.070  1.00  0.00           C
ATOM   2064  HA  THR   134      39.764  43.887  38.620  1.00  0.00           H
ATOM   2065  CB  THR   134      41.786  44.233  39.109  1.00  0.00           C
ATOM   2066  HB  THR   134      42.553  43.562  39.497  1.00  0.00           H
ATOM   2067  CG2 THR   134      42.266  44.866  37.824  1.00  0.00           C
ATOM   2068 HG21 THR   134      43.301  45.133  38.033  1.00  0.00           H
ATOM   2069 HG22 THR   134      41.747  45.789  37.565  1.00  0.00           H
ATOM   2070 HG23 THR   134      42.257  44.218  36.946  1.00  0.00           H
ATOM   2071  OG1 THR   134      41.601  45.316  40.073  1.00  0.00           O
ATOM   2072  HG1 THR   134      41.220  46.091  39.652  1.00  0.00           H
ATOM   2073  C   THR   134      40.927  42.032  38.293  1.00  0.00           C
ATOM   2074  O   THR   134      41.388  41.055  38.928  1.00  0.00           O
ATOM   2075  N   VAL   135      40.684  42.007  36.998  1.00  0.00           N
ATOM   2076  H   VAL   135      40.292  42.825  36.555  1.00  0.00           H
ATOM   2077  CA  VAL   135      41.027  40.885  36.062  1.00  0.00           C
ATOM   2078  HA  VAL   135      41.613  40.087  36.517  1.00  0.00           H
ATOM   2079  CB  VAL   135      39.757  40.198  35.585  1.00  0.00           C
ATOM   2080  HB  VAL   135      39.040  40.954  35.264  1.00  0.00           H
ATOM   2081  CG1 VAL   135      40.085  39.154  34.485  1.00  0.00           C
ATOM   2082 HG11 VAL   135      39.203  38.652  34.088  1.00  0.00           H
ATOM   2083 HG12 VAL   135      40.594  39.617  33.640  1.00  0.00           H
ATOM   2084 HG13 VAL   135      40.800  38.425  34.869  1.00  0.00           H
ATOM   2085  CG2 VAL   135      39.001  39.338  36.629  1.00  0.00           C
ATOM   2086 HG21 VAL   135      38.090  38.904  36.219  1.00  0.00           H
ATOM   2087 HG22 VAL   135      38.685  39.988  37.445  1.00  0.00           H
ATOM   2088 HG23 VAL   135      39.623  38.558  37.066  1.00  0.00           H
ATOM   2089  C   VAL   135      41.799  41.550  34.883  1.00  0.00           C
ATOM   2090  O   VAL   135      41.324  42.543  34.276  1.00  0.00           O
ATOM   2091  N   ILE   136      43.011  41.120  34.514  1.00  0.00           N
ATOM   2092  H   ILE   136      43.516  40.493  35.124  1.00  0.00           H
ATOM   2093  CA  ILE   136      43.794  41.540  33.292  1.00  0.00           C
ATOM   2094  HA  ILE   136      43.347  42.406  32.805  1.00  0.00           H
ATOM   2095  CB  ILE   136      45.185  41.988  33.714  1.00  0.00           C
ATOM   2096  HB  ILE   136      45.596  41.178  34.315  1.00  0.00           H
ATOM   2097  CG2 ILE   136      46.088  42.186  32.477  1.00  0.00           C
ATOM   2098 HG21 ILE   136      47.095  42.368  32.853  1.00  0.00           H
ATOM   2099 HG22 ILE   136      45.815  43.025  31.838  1.00  0.00           H
ATOM   2100 HG23 ILE   136      46.136  41.247  31.927  1.00  0.00           H
ATOM   2101  CG1 ILE   136      45.036  43.341  34.434  1.00  0.00           C
ATOM   2102 HG12 ILE   136      44.372  44.083  33.990  1.00  0.00           H
ATOM   2103 HG13 ILE   136      44.570  43.116  35.394  1.00  0.00           H
ATOM   2104  CD1 ILE   136      46.346  44.040  34.881  1.00  0.00           C
ATOM   2105 HD11 ILE   136      46.991  43.517  35.588  1.00  0.00           H
ATOM   2106 HD12 ILE   136      46.140  45.040  35.263  1.00  0.00           H
ATOM   2107 HD13 ILE   136      47.038  44.205  34.055  1.00  0.00           H
ATOM   2108  C   ILE   136      43.771  40.352  32.371  1.00  0.00           C
ATOM   2109  O   ILE   136      43.994  39.204  32.844  1.00  0.00           O
ATOM   2110  N   THR   137      43.737  40.568  31.016  1.00  0.00           N
ATOM   2111  H   THR   137      43.790  41.445  30.518  1.00  0.00           H
ATOM   2112  CA  THR   137      43.583  39.433  30.141  1.00  0.00           C
ATOM   2113  HA  THR   137      44.115  38.548  30.487  1.00  0.00           H
ATOM   2114  CB  THR   137      42.106  38.951  30.244  1.00  0.00           C
ATOM   2115  HB  THR   137      41.907  38.840  31.310  1.00  0.00           H
ATOM   2116  CG2 THR   137      41.149  39.905  29.479  1.00  0.00           C
ATOM   2117 HG21 THR   137      40.138  39.570  29.708  1.00  0.00           H
ATOM   2118 HG22 THR   137      41.164  39.613  28.429  1.00  0.00           H
ATOM   2119 HG23 THR   137      41.364  40.955  29.679  1.00  0.00           H
ATOM   2120  OG1 THR   137      41.987  37.695  29.703  1.00  0.00           O
ATOM   2121  HG1 THR   137      42.575  37.084  30.153  1.00  0.00           H
ATOM   2122  C   THR   137      44.059  39.668  28.702  1.00  0.00           C
ATOM   2123  O   THR   137      43.804  40.728  28.180  1.00  0.00           O
ATOM   2124  N   LYS   138      44.597  38.666  28.026  1.00  0.00           N
ATOM   2125  H   LYS   138      44.753  37.826  28.564  1.00  0.00           H
ATOM   2126  CA  LYS   138      44.974  38.694  26.535  1.00  0.00           C
ATOM   2127  HA  LYS   138      44.436  39.498  26.034  1.00  0.00           H
ATOM   2128  CB  LYS   138      46.486  38.982  26.478  1.00  0.00           C
ATOM   2129  HB2 LYS   138      46.457  40.042  26.733  1.00  0.00           H
ATOM   2130  HB3 LYS   138      46.972  38.379  27.246  1.00  0.00           H
ATOM   2131  CG  LYS   138      47.204  38.799  25.135  1.00  0.00           C
ATOM   2132  HG2 LYS   138      48.250  38.869  25.436  1.00  0.00           H
ATOM   2133  HG3 LYS   138      46.999  37.798  24.756  1.00  0.00           H
ATOM   2134  CD  LYS   138      46.772  39.825  24.074  1.00  0.00           C
ATOM   2135  HD2 LYS   138      45.704  39.720  23.884  1.00  0.00           H
ATOM   2136  HD3 LYS   138      47.009  40.868  24.286  1.00  0.00           H
ATOM   2137  CE  LYS   138      47.480  39.399  22.790  1.00  0.00           C
ATOM   2138  HE2 LYS   138      48.534  39.551  23.018  1.00  0.00           H
ATOM   2139  HE3 LYS   138      47.204  38.352  22.670  1.00  0.00           H
ATOM   2140  NZ  LYS   138      47.071  40.164  21.594  1.00  0.00           N
ATOM   2141  HZ1 LYS   138      47.280  41.151  21.554  1.00  0.00           H
ATOM   2142  HZ2 LYS   138      46.083  40.096  21.401  1.00  0.00           H
ATOM   2143  HZ3 LYS   138      47.608  39.822  20.809  1.00  0.00           H
ATOM   2144  C   LYS   138      44.661  37.297  25.781  1.00  0.00           C
ATOM   2145  O   LYS   138      45.327  36.290  26.047  1.00  0.00           O
ATOM   2146  N   HIE   139      43.656  37.372  24.955  1.00  0.00           N
ATOM   2147  H   HIE   139      43.168  38.251  24.853  1.00  0.00           H
ATOM   2148  CA  HIE   139      43.466  36.257  24.035  1.00  0.00           C
ATOM   2149  HA  HIE   139      43.643  35.332  24.583  1.00  0.00           H
ATOM   2150  CB  HIE   139      42.046  36.235  23.500  1.00  0.00           C
ATOM   2151  HB2 HIE   139      41.376  36.248  24.360  1.00  0.00           H
ATOM   2152  HB3 HIE   139      41.847  37.150  22.941  1.00  0.00           H
ATOM   2153  CG  HIE   139      41.716  34.996  22.665  1.00  0.00           C
ATOM   2154  ND1 HIE   139      42.237  34.546  21.421  1.00  0.00           N
ATOM   2155  CE1 HIE   139      41.521  33.434  21.157  1.00  0.00           C
ATOM   2156  HE1 HIE   139      41.516  32.926  20.204  1.00  0.00           H
ATOM   2157  NE2 HIE   139      40.741  33.090  22.140  1.00  0.00           N
ATOM   2158  HE2 HIE   139      40.092  32.318  22.202  1.00  0.00           H
ATOM   2159  CD2 HIE   139      40.859  34.049  23.090  1.00  0.00           C
ATOM   2160  HD2 HIE   139      40.402  33.959  24.063  1.00  0.00           H
ATOM   2161  C   HIE   139      44.498  36.399  22.881  1.00  0.00           C
ATOM   2162  O   HIE   139      44.943  37.523  22.635  1.00  0.00           O
ATOM   2163  N   ASN   140      44.868  35.359  22.149  1.00  0.00           N
ATOM   2164  H   ASN   140      44.451  34.443  22.229  1.00  0.00           H
ATOM   2165  CA  ASN   140      45.672  35.615  20.957  1.00  0.00           C
ATOM   2166  HA  ASN   140      46.556  36.193  21.228  1.00  0.00           H
ATOM   2167  CB  ASN   140      46.101  34.247  20.367  1.00  0.00           C
ATOM   2168  HB2 ASN   140      45.164  33.692  20.397  1.00  0.00           H
ATOM   2169  HB3 ASN   140      46.463  34.365  19.345  1.00  0.00           H
ATOM   2170  CG  ASN   140      47.182  33.554  21.193  1.00  0.00           C
ATOM   2171  OD1 ASN   140      48.108  34.164  21.733  1.00  0.00           O
ATOM   2172  ND2 ASN   140      47.383  32.230  21.157  1.00  0.00           N
ATOM   2173 HD21 ASN   140      46.692  31.713  20.633  1.00  0.00           H
ATOM   2174 HD22 ASN   140      48.327  31.873  21.170  1.00  0.00           H
ATOM   2175  C   ASN   140      45.029  36.434  19.761  1.00  0.00           C
ATOM   2176  O   ASN   140      45.729  36.918  18.928  1.00  0.00           O
ATOM   2177  N   ASP   141      43.728  36.547  19.780  1.00  0.00           N
ATOM   2178  H   ASP   141      43.283  36.120  20.580  1.00  0.00           H
ATOM   2179  CA  ASP   141      42.759  36.967  18.691  1.00  0.00           C
ATOM   2180  HA  ASP   141      43.357  37.186  17.806  1.00  0.00           H
ATOM   2181  CB  ASP   141      41.791  35.869  18.388  1.00  0.00           C
ATOM   2182  HB2 ASP   141      41.244  35.640  19.303  1.00  0.00           H
ATOM   2183  HB3 ASP   141      41.027  36.311  17.749  1.00  0.00           H
ATOM   2184  CG  ASP   141      42.242  34.542  17.803  1.00  0.00           C
ATOM   2185  OD1 ASP   141      43.493  34.420  17.476  1.00  0.00           O
ATOM   2186  OD2 ASP   141      41.459  33.613  17.880  1.00  0.00           O
ATOM   2187  C   ASP   141      42.123  38.350  19.007  1.00  0.00           C
ATOM   2188  O   ASP   141      41.174  38.773  18.384  1.00  0.00           O
ATOM   2189  N   ASP   142      42.665  39.095  19.946  1.00  0.00           N
ATOM   2190  H   ASP   142      43.405  38.672  20.488  1.00  0.00           H
ATOM   2191  CA  ASP   142      42.244  40.419  20.470  1.00  0.00           C
ATOM   2192  HA  ASP   142      41.923  41.079  19.663  1.00  0.00           H
ATOM   2193  CB  ASP   142      41.070  40.191  21.413  1.00  0.00           C
ATOM   2194  HB2 ASP   142      40.465  39.422  20.931  1.00  0.00           H
ATOM   2195  HB3 ASP   142      41.388  39.793  22.377  1.00  0.00           H
ATOM   2196  CG  ASP   142      40.179  41.487  21.619  1.00  0.00           C
ATOM   2197  OD1 ASP   142      40.479  42.522  21.005  1.00  0.00           O
ATOM   2198  OD2 ASP   142      39.140  41.320  22.259  1.00  0.00           O
ATOM   2199  C   ASP   142      43.368  41.181  21.230  1.00  0.00           C
ATOM   2200  O   ASP   142      44.379  40.596  21.496  1.00  0.00           O
ATOM   2201  N   GLU   143      43.231  42.443  21.680  1.00  0.00           N
ATOM   2202  H   GLU   143      42.287  42.751  21.496  1.00  0.00           H
ATOM   2203  CA  GLU   143      44.159  43.185  22.494  1.00  0.00           C
ATOM   2204  HA  GLU   143      45.069  43.117  21.897  1.00  0.00           H
ATOM   2205  CB  GLU   143      43.879  44.705  22.504  1.00  0.00           C
ATOM   2206  HB2 GLU   143      43.073  44.915  23.207  1.00  0.00           H
ATOM   2207  HB3 GLU   143      44.822  45.211  22.709  1.00  0.00           H
ATOM   2208  CG  GLU   143      43.380  45.232  21.119  1.00  0.00           C
ATOM   2209  HG2 GLU   143      42.427  44.715  21.004  1.00  0.00           H
ATOM   2210  HG3 GLU   143      43.177  46.294  21.263  1.00  0.00           H
ATOM   2211  CD  GLU   143      44.404  44.985  19.975  1.00  0.00           C
ATOM   2212  OE1 GLU   143      45.536  45.523  20.084  1.00  0.00           O
ATOM   2213  OE2 GLU   143      44.022  44.361  18.984  1.00  0.00           O
ATOM   2214  C   GLU   143      44.384  42.536  23.900  1.00  0.00           C
ATOM   2215  O   GLU   143      43.674  41.585  24.286  1.00  0.00           O
ATOM   2216  N   GLN   144      45.316  43.097  24.709  1.00  0.00           N
ATOM   2217  H   GLN   144      45.736  43.951  24.369  1.00  0.00           H
ATOM   2218  CA  GLN   144      45.282  42.936  26.171  1.00  0.00           C
ATOM   2219  HA  GLN   144      44.986  41.906  26.363  1.00  0.00           H
ATOM   2220  CB  GLN   144      46.648  43.066  26.773  1.00  0.00           C
ATOM   2221  HB2 GLN   144      47.276  42.484  26.097  1.00  0.00           H
ATOM   2222  HB3 GLN   144      46.880  44.131  26.744  1.00  0.00           H
ATOM   2223  CG  GLN   144      46.770  42.725  28.350  1.00  0.00           C
ATOM   2224  HG2 GLN   144      46.318  43.529  28.931  1.00  0.00           H
ATOM   2225  HG3 GLN   144      46.284  41.794  28.643  1.00  0.00           H
ATOM   2226  CD  GLN   144      48.194  42.619  28.748  1.00  0.00           C
ATOM   2227  OE1 GLN   144      48.876  41.629  28.382  1.00  0.00           O
ATOM   2228  NE2 GLN   144      48.899  43.581  29.379  1.00  0.00           N
ATOM   2229 HE21 GLN   144      49.893  43.446  29.502  1.00  0.00           H
ATOM   2230 HE22 GLN   144      48.410  44.281  29.918  1.00  0.00           H
ATOM   2231  C   GLN   144      44.264  43.970  26.884  1.00  0.00           C
ATOM   2232  O   GLN   144      44.288  45.166  26.713  1.00  0.00           O
ATOM   2233  N   TYR   145      43.430  43.431  27.818  1.00  0.00           N
ATOM   2234  H   TYR   145      43.525  42.440  27.986  1.00  0.00           H
ATOM   2235  CA  TYR   145      42.368  44.224  28.538  1.00  0.00           C
ATOM   2236  HA  TYR   145      42.352  45.268  28.223  1.00  0.00           H
ATOM   2237  CB  TYR   145      40.942  43.736  28.136  1.00  0.00           C
ATOM   2238  HB2 TYR   145      40.999  42.664  28.316  1.00  0.00           H
ATOM   2239  HB3 TYR   145      40.134  44.207  28.697  1.00  0.00           H
ATOM   2240  CG  TYR   145      40.624  43.971  26.732  1.00  0.00           C
ATOM   2241  CD1 TYR   145      39.981  45.111  26.281  1.00  0.00           C
ATOM   2242  HD1 TYR   145      39.589  45.797  27.018  1.00  0.00           H
ATOM   2243  CE1 TYR   145      39.843  45.376  24.883  1.00  0.00           C
ATOM   2244  HE1 TYR   145      39.496  46.334  24.524  1.00  0.00           H
ATOM   2245  CZ  TYR   145      40.272  44.434  23.945  1.00  0.00           C
ATOM   2246  OH  TYR   145      40.293  44.700  22.648  1.00  0.00           O
ATOM   2247  HH  TYR   145      40.213  43.922  22.094  1.00  0.00           H
ATOM   2248  CE2 TYR   145      40.961  43.278  24.415  1.00  0.00           C
ATOM   2249  HE2 TYR   145      41.513  42.679  23.706  1.00  0.00           H
ATOM   2250  CD2 TYR   145      41.133  43.014  25.774  1.00  0.00           C
ATOM   2251  HD2 TYR   145      41.578  42.082  26.090  1.00  0.00           H
ATOM   2252  C   TYR   145      42.505  44.168  30.035  1.00  0.00           C
ATOM   2253  O   TYR   145      43.117  43.252  30.600  1.00  0.00           O
ATOM   2254  N   ALA   146      42.006  45.170  30.703  1.00  0.00           N
ATOM   2255  H   ALA   146      41.530  45.843  30.120  1.00  0.00           H
ATOM   2256  CA  ALA   146      41.652  45.104  32.104  1.00  0.00           C
ATOM   2257  HA  ALA   146      41.823  44.117  32.533  1.00  0.00           H
ATOM   2258  CB  ALA   146      42.575  46.040  32.931  1.00  0.00           C
ATOM   2259  HB1 ALA   146      42.492  45.777  33.986  1.00  0.00           H
ATOM   2260  HB2 ALA   146      42.381  47.096  32.747  1.00  0.00           H
ATOM   2261  HB3 ALA   146      43.626  46.051  32.642  1.00  0.00           H
ATOM   2262  C   ALA   146      40.142  45.348  32.465  1.00  0.00           C
ATOM   2263  O   ALA   146      39.435  46.071  31.745  1.00  0.00           O
ATOM   2264  N   TRP   147      39.720  44.659  33.516  1.00  0.00           N
ATOM   2265  H   TRP   147      40.423  44.257  34.120  1.00  0.00           H
ATOM   2266  CA  TRP   147      38.399  44.677  34.091  1.00  0.00           C
ATOM   2267  HA  TRP   147      37.819  45.537  33.758  1.00  0.00           H
ATOM   2268  CB  TRP   147      37.625  43.398  33.675  1.00  0.00           C
ATOM   2269  HB2 TRP   147      37.373  43.384  32.614  1.00  0.00           H
ATOM   2270  HB3 TRP   147      38.343  42.579  33.711  1.00  0.00           H
ATOM   2271  CG  TRP   147      36.392  43.008  34.316  1.00  0.00           C
ATOM   2272  CD1 TRP   147      35.203  43.042  33.701  1.00  0.00           C
ATOM   2273  HD1 TRP   147      35.002  43.315  32.675  1.00  0.00           H
ATOM   2274  NE1 TRP   147      34.227  42.484  34.598  1.00  0.00           N
ATOM   2275  HE1 TRP   147      33.280  42.258  34.328  1.00  0.00           H
ATOM   2276  CE2 TRP   147      34.738  42.165  35.816  1.00  0.00           C
ATOM   2277  CZ2 TRP   147      34.137  41.524  36.841  1.00  0.00           C
ATOM   2278  HZ2 TRP   147      33.080  41.301  36.848  1.00  0.00           H
ATOM   2279  CH2 TRP   147      34.966  41.218  37.944  1.00  0.00           C
ATOM   2280  HH2 TRP   147      34.577  40.723  38.820  1.00  0.00           H
ATOM   2281  CZ3 TRP   147      36.340  41.730  37.992  1.00  0.00           C
ATOM   2282  HZ3 TRP   147      36.941  41.521  38.863  1.00  0.00           H
ATOM   2283  CE3 TRP   147      36.949  42.232  36.892  1.00  0.00           C
ATOM   2284  HE3 TRP   147      37.996  42.498  36.897  1.00  0.00           H
ATOM   2285  CD2 TRP   147      36.134  42.483  35.704  1.00  0.00           C
ATOM   2286  C   TRP   147      38.510  44.939  35.601  1.00  0.00           C
ATOM   2287  O   TRP   147      39.518  44.451  36.198  1.00  0.00           O
ATOM   2288  N   GLU   148      37.490  45.559  36.258  1.00  0.00           N
ATOM   2289  H   GLU   148      36.598  45.793  35.846  1.00  0.00           H
ATOM   2290  CA  GLU   148      37.524  45.684  37.751  1.00  0.00           C
ATOM   2291  HA  GLU   148      37.960  44.807  38.229  1.00  0.00           H
ATOM   2292  CB  GLU   148      38.345  46.900  38.108  1.00  0.00           C
ATOM   2293  HB2 GLU   148      39.304  46.850  37.593  1.00  0.00           H
ATOM   2294  HB3 GLU   148      37.896  47.861  37.855  1.00  0.00           H
ATOM   2295  CG  GLU   148      38.626  46.965  39.610  1.00  0.00           C
ATOM   2296  HG2 GLU   148      37.678  47.304  40.029  1.00  0.00           H
ATOM   2297  HG3 GLU   148      38.916  45.981  39.977  1.00  0.00           H
ATOM   2298  CD  GLU   148      39.757  47.948  39.942  1.00  0.00           C
ATOM   2299  OE1 GLU   148      40.891  47.801  39.390  1.00  0.00           O
ATOM   2300  OE2 GLU   148      39.498  48.824  40.801  1.00  0.00           O
ATOM   2301  C   GLU   148      36.125  45.827  38.285  1.00  0.00           C
ATOM   2302  O   GLU   148      35.289  46.554  37.757  1.00  0.00           O
ATOM   2303  N   SER   149      35.824  45.279  39.500  1.00  0.00           N
ATOM   2304  H   SER   149      36.492  44.689  39.975  1.00  0.00           H
ATOM   2305  CA  SER   149      34.523  45.465  40.146  1.00  0.00           C
ATOM   2306  HA  SER   149      34.055  46.397  39.829  1.00  0.00           H
ATOM   2307  CB  SER   149      33.390  44.439  39.704  1.00  0.00           C
ATOM   2308  HB2 SER   149      32.934  44.758  38.766  1.00  0.00           H
ATOM   2309  HB3 SER   149      33.772  43.418  39.734  1.00  0.00           H
ATOM   2310  OG  SER   149      32.300  44.541  40.689  1.00  0.00           O
ATOM   2311  HG  SER   149      31.761  45.294  40.437  1.00  0.00           H
ATOM   2312  C   SER   149      34.694  45.432  41.658  1.00  0.00           C
ATOM   2313  O   SER   149      35.417  44.638  42.205  1.00  0.00           O
ATOM   2314  N   SER   150      33.961  46.346  42.301  1.00  0.00           N
ATOM   2315  H   SER   150      33.504  47.006  41.689  1.00  0.00           H
ATOM   2316  CA  SER   150      33.827  46.404  43.746  1.00  0.00           C
ATOM   2317  HA  SER   150      34.400  45.616  44.232  1.00  0.00           H
ATOM   2318  CB  SER   150      34.408  47.736  44.250  1.00  0.00           C
ATOM   2319  HB2 SER   150      35.426  47.862  43.880  1.00  0.00           H
ATOM   2320  HB3 SER   150      33.906  48.629  43.877  1.00  0.00           H
ATOM   2321  OG  SER   150      34.576  47.783  45.665  1.00  0.00           O
ATOM   2322  HG  SER   150      33.760  47.389  45.981  1.00  0.00           H
ATOM   2323  C   SER   150      32.414  46.299  44.276  1.00  0.00           C
ATOM   2324  O   SER   150      32.101  46.952  45.283  1.00  0.00           O
ATOM   2325  N   ALA   151      31.530  45.493  43.565  1.00  0.00           N
ATOM   2326  H   ALA   151      31.829  45.133  42.670  1.00  0.00           H
ATOM   2327  CA  ALA   151      30.102  45.313  43.747  1.00  0.00           C
ATOM   2328  HA  ALA   151      29.750  44.641  42.965  1.00  0.00           H
ATOM   2329  CB  ALA   151      29.752  44.563  45.086  1.00  0.00           C
ATOM   2330  HB1 ALA   151      29.932  45.165  45.975  1.00  0.00           H
ATOM   2331  HB2 ALA   151      30.501  43.771  45.085  1.00  0.00           H
ATOM   2332  HB3 ALA   151      28.738  44.162  45.111  1.00  0.00           H
ATOM   2333  C   ALA   151      29.230  46.543  43.526  1.00  0.00           C
ATOM   2334  O   ALA   151      29.498  47.371  42.620  1.00  0.00           O
ATOM   2335  N   GLY   152      28.039  46.509  44.058  1.00  0.00           N
ATOM   2336  H   GLY   152      27.766  45.768  44.688  1.00  0.00           H
ATOM   2337  CA  GLY   152      26.987  47.475  43.607  1.00  0.00           C
ATOM   2338  HA2 GLY   152      26.265  47.565  44.417  1.00  0.00           H
ATOM   2339  HA3 GLY   152      27.489  48.429  43.439  1.00  0.00           H
ATOM   2340  C   GLY   152      26.134  47.064  42.386  1.00  0.00           C
ATOM   2341  O   GLY   152      25.247  47.775  42.002  1.00  0.00           O
ATOM   2342  N   GLY   153      26.275  45.881  41.770  1.00  0.00           N
ATOM   2343  H   GLY   153      26.910  45.183  42.126  1.00  0.00           H
ATOM   2344  CA  GLY   153      25.757  45.537  40.416  1.00  0.00           C
ATOM   2345  HA2 GLY   153      25.683  44.473  40.187  1.00  0.00           H
ATOM   2346  HA3 GLY   153      24.723  45.840  40.255  1.00  0.00           H
ATOM   2347  C   GLY   153      26.568  46.104  39.268  1.00  0.00           C
ATOM   2348  O   GLY   153      25.964  46.352  38.244  1.00  0.00           O
ATOM   2349  N   SER   154      27.835  46.522  39.519  1.00  0.00           N
ATOM   2350  H   SER   154      28.270  46.271  40.395  1.00  0.00           H
ATOM   2351  CA  SER   154      28.687  47.246  38.588  1.00  0.00           C
ATOM   2352  HA  SER   154      28.193  47.217  37.618  1.00  0.00           H
ATOM   2353  CB  SER   154      28.636  48.731  38.972  1.00  0.00           C
ATOM   2354  HB2 SER   154      27.578  48.997  38.943  1.00  0.00           H
ATOM   2355  HB3 SER   154      29.021  48.935  39.971  1.00  0.00           H
ATOM   2356  OG  SER   154      29.407  49.494  38.033  1.00  0.00           O
ATOM   2357  HG  SER   154      30.176  49.873  38.463  1.00  0.00           H
ATOM   2358  C   SER   154      30.186  46.825  38.450  1.00  0.00           C
ATOM   2359  O   SER   154      30.830  46.302  39.392  1.00  0.00           O
ATOM   2360  N   PHE   155      30.695  46.843  37.248  1.00  0.00           N
ATOM   2361  H   PHE   155      30.043  46.999  36.492  1.00  0.00           H
ATOM   2362  CA  PHE   155      32.144  46.619  36.817  1.00  0.00           C
ATOM   2363  HA  PHE   155      32.699  46.639  37.755  1.00  0.00           H
ATOM   2364  CB  PHE   155      32.337  45.167  36.308  1.00  0.00           C
ATOM   2365  HB2 PHE   155      33.365  44.810  36.373  1.00  0.00           H
ATOM   2366  HB3 PHE   155      31.788  44.539  37.009  1.00  0.00           H
ATOM   2367  CG  PHE   155      31.748  44.852  34.952  1.00  0.00           C
ATOM   2368  CD1 PHE   155      32.513  45.022  33.792  1.00  0.00           C
ATOM   2369  HD1 PHE   155      33.570  45.242  33.793  1.00  0.00           H
ATOM   2370  CE1 PHE   155      31.908  44.637  32.555  1.00  0.00           C
ATOM   2371  HE1 PHE   155      32.504  44.639  31.655  1.00  0.00           H
ATOM   2372  CZ  PHE   155      30.533  44.275  32.476  1.00  0.00           C
ATOM   2373  HZ  PHE   155      30.137  44.029  31.501  1.00  0.00           H
ATOM   2374  CE2 PHE   155      29.836  44.047  33.652  1.00  0.00           C
ATOM   2375  HE2 PHE   155      28.854  43.619  33.521  1.00  0.00           H
ATOM   2376  CD2 PHE   155      30.428  44.310  34.931  1.00  0.00           C
ATOM   2377  HD2 PHE   155      29.802  44.206  35.805  1.00  0.00           H
ATOM   2378  C   PHE   155      32.616  47.712  35.840  1.00  0.00           C
ATOM   2379  O   PHE   155      31.844  48.479  35.319  1.00  0.00           O
ATOM   2380  N   THR   156      33.844  47.710  35.592  1.00  0.00           N
ATOM   2381  H   THR   156      34.474  47.023  35.981  1.00  0.00           H
ATOM   2382  CA  THR   156      34.322  48.553  34.463  1.00  0.00           C
ATOM   2383  HA  THR   156      33.524  49.000  33.870  1.00  0.00           H
ATOM   2384  CB  THR   156      35.176  49.716  34.997  1.00  0.00           C
ATOM   2385  HB  THR   156      35.652  50.280  34.195  1.00  0.00           H
ATOM   2386  CG2 THR   156      34.348  50.765  35.729  1.00  0.00           C
ATOM   2387 HG21 THR   156      33.771  50.455  36.600  1.00  0.00           H
ATOM   2388 HG22 THR   156      33.637  51.179  35.014  1.00  0.00           H
ATOM   2389 HG23 THR   156      34.956  51.632  35.987  1.00  0.00           H
ATOM   2390  OG1 THR   156      36.248  49.261  35.762  1.00  0.00           O
ATOM   2391  HG1 THR   156      35.823  48.888  36.538  1.00  0.00           H
ATOM   2392  C   THR   156      35.273  47.675  33.556  1.00  0.00           C
ATOM   2393  O   THR   156      35.751  46.623  33.953  1.00  0.00           O
ATOM   2394  N   VAL   157      35.433  48.055  32.288  1.00  0.00           N
ATOM   2395  H   VAL   157      34.922  48.805  31.844  1.00  0.00           H
ATOM   2396  CA  VAL   157      36.362  47.453  31.352  1.00  0.00           C
ATOM   2397  HA  VAL   157      37.051  46.862  31.957  1.00  0.00           H
ATOM   2398  CB  VAL   157      35.542  46.768  30.234  1.00  0.00           C
ATOM   2399  HB  VAL   157      34.900  46.008  30.676  1.00  0.00           H
ATOM   2400  CG1 VAL   157      34.661  47.713  29.451  1.00  0.00           C
ATOM   2401 HG11 VAL   157      34.039  48.363  30.065  1.00  0.00           H
ATOM   2402 HG12 VAL   157      35.324  48.380  28.899  1.00  0.00           H
ATOM   2403 HG13 VAL   157      34.110  47.193  28.668  1.00  0.00           H
ATOM   2404  CG2 VAL   157      36.446  45.885  29.298  1.00  0.00           C
ATOM   2405 HG21 VAL   157      37.112  46.338  28.564  1.00  0.00           H
ATOM   2406 HG22 VAL   157      35.901  45.146  28.710  1.00  0.00           H
ATOM   2407 HG23 VAL   157      37.133  45.317  29.925  1.00  0.00           H
ATOM   2408  C   VAL   157      37.194  48.577  30.677  1.00  0.00           C
ATOM   2409  O   VAL   157      36.777  49.699  30.613  1.00  0.00           O
ATOM   2410  N   ARG   158      38.307  48.183  30.068  1.00  0.00           N
ATOM   2411  H   ARG   158      38.548  47.202  30.067  1.00  0.00           H
ATOM   2412  CA  ARG   158      39.257  48.988  29.382  1.00  0.00           C
ATOM   2413  HA  ARG   158      38.833  49.643  28.621  1.00  0.00           H
ATOM   2414  CB  ARG   158      39.973  49.873  30.419  1.00  0.00           C
ATOM   2415  HB2 ARG   158      40.759  50.407  29.887  1.00  0.00           H
ATOM   2416  HB3 ARG   158      39.280  50.644  30.757  1.00  0.00           H
ATOM   2417  CG  ARG   158      40.513  49.080  31.606  1.00  0.00           C
ATOM   2418  HG2 ARG   158      39.767  48.549  32.196  1.00  0.00           H
ATOM   2419  HG3 ARG   158      41.336  48.441  31.283  1.00  0.00           H
ATOM   2420  CD  ARG   158      40.998  50.262  32.510  1.00  0.00           C
ATOM   2421  HD2 ARG   158      41.601  50.982  31.955  1.00  0.00           H
ATOM   2422  HD3 ARG   158      40.102  50.756  32.885  1.00  0.00           H
ATOM   2423  NE  ARG   158      41.599  49.856  33.802  1.00  0.00           N
ATOM   2424  HE  ARG   158      40.992  49.644  34.581  1.00  0.00           H
ATOM   2425  CZ  ARG   158      42.832  49.513  33.948  1.00  0.00           C
ATOM   2426  NH1 ARG   158      43.709  49.773  33.033  1.00  0.00           N
ATOM   2427 HH11 ARG   158      43.432  50.208  32.165  1.00  0.00           H
ATOM   2428 HH12 ARG   158      44.663  49.743  33.361  1.00  0.00           H
ATOM   2429  NH2 ARG   158      43.301  48.908  34.975  1.00  0.00           N
ATOM   2430 HH21 ARG   158      42.750  48.884  35.822  1.00  0.00           H
ATOM   2431 HH22 ARG   158      44.308  48.881  35.054  1.00  0.00           H
ATOM   2432  C   ARG   158      40.211  48.098  28.618  1.00  0.00           C
ATOM   2433  O   ARG   158      40.604  46.951  29.023  1.00  0.00           O
ATOM   2434  N   THR   159      40.750  48.626  27.511  1.00  0.00           N
ATOM   2435  H   THR   159      40.437  49.578  27.384  1.00  0.00           H
ATOM   2436  CA  THR   159      42.079  48.230  26.929  1.00  0.00           C
ATOM   2437  HA  THR   159      42.171  47.147  26.850  1.00  0.00           H
ATOM   2438  CB  THR   159      42.210  48.822  25.509  1.00  0.00           C
ATOM   2439  HB  THR   159      42.617  49.809  25.728  1.00  0.00           H
ATOM   2440  CG2 THR   159      43.072  47.987  24.544  1.00  0.00           C
ATOM   2441 HG21 THR   159      44.051  47.908  25.015  1.00  0.00           H
ATOM   2442 HG22 THR   159      43.127  48.486  23.577  1.00  0.00           H
ATOM   2443 HG23 THR   159      42.686  46.975  24.418  1.00  0.00           H
ATOM   2444  OG1 THR   159      40.925  48.940  24.827  1.00  0.00           O
ATOM   2445  HG1 THR   159      40.349  49.580  25.253  1.00  0.00           H
ATOM   2446  C   THR   159      43.184  48.647  27.913  1.00  0.00           C
ATOM   2447  O   THR   159      43.084  49.689  28.562  1.00  0.00           O
ATOM   2448  N   ASP   160      44.200  47.839  28.095  1.00  0.00           N
ATOM   2449  H   ASP   160      44.308  46.985  27.568  1.00  0.00           H
ATOM   2450  CA  ASP   160      45.246  47.925  29.153  1.00  0.00           C
ATOM   2451  HA  ASP   160      44.853  48.569  29.939  1.00  0.00           H
ATOM   2452  CB  ASP   160      45.478  46.529  29.765  1.00  0.00           C
ATOM   2453  HB2 ASP   160      44.627  46.188  30.354  1.00  0.00           H
ATOM   2454  HB3 ASP   160      45.599  45.716  29.049  1.00  0.00           H
ATOM   2455  CG  ASP   160      46.650  46.586  30.700  1.00  0.00           C
ATOM   2456  OD1 ASP   160      46.784  47.564  31.428  1.00  0.00           O
ATOM   2457  OD2 ASP   160      47.398  45.563  30.789  1.00  0.00           O
ATOM   2458  C   ASP   160      46.509  48.634  28.532  1.00  0.00           C
ATOM   2459  O   ASP   160      46.917  48.114  27.513  1.00  0.00           O
ATOM   2460  N   THR   161      47.036  49.666  29.188  1.00  0.00           N
ATOM   2461  H   THR   161      46.462  50.005  29.946  1.00  0.00           H
ATOM   2462  CA  THR   161      48.302  50.284  28.740  1.00  0.00           C
ATOM   2463  HA  THR   161      48.425  50.139  27.667  1.00  0.00           H
ATOM   2464  CB  THR   161      48.284  51.792  29.020  1.00  0.00           C
ATOM   2465  HB  THR   161      49.279  52.160  28.766  1.00  0.00           H
ATOM   2466  CG2 THR   161      47.329  52.613  28.112  1.00  0.00           C
ATOM   2467 HG21 THR   161      47.364  53.638  28.480  1.00  0.00           H
ATOM   2468 HG22 THR   161      46.321  52.273  28.347  1.00  0.00           H
ATOM   2469 HG23 THR   161      47.671  52.527  27.080  1.00  0.00           H
ATOM   2470  OG1 THR   161      47.853  52.246  30.337  1.00  0.00           O
ATOM   2471  HG1 THR   161      48.302  51.688  30.976  1.00  0.00           H
ATOM   2472  C   THR   161      49.515  49.588  29.337  1.00  0.00           C
ATOM   2473  O   THR   161      50.656  49.810  28.932  1.00  0.00           O
ATOM   2474  N   GLY   162      49.291  48.520  30.135  1.00  0.00           N
ATOM   2475  H   GLY   162      48.313  48.358  30.323  1.00  0.00           H
ATOM   2476  CA  GLY   162      50.293  47.714  30.809  1.00  0.00           C
ATOM   2477  HA2 GLY   162      51.039  48.372  31.258  1.00  0.00           H
ATOM   2478  HA3 GLY   162      49.771  47.155  31.584  1.00  0.00           H
ATOM   2479  C   GLY   162      51.090  46.767  29.904  1.00  0.00           C
ATOM   2480  O   GLY   162      50.798  46.495  28.765  1.00  0.00           O
ATOM   2481  N   GLU   163      52.249  46.311  30.333  1.00  0.00           N
ATOM   2482  H   GLU   163      52.510  46.683  31.236  1.00  0.00           H
ATOM   2483  CA  GLU   163      53.124  45.476  29.610  1.00  0.00           C
ATOM   2484  HA  GLU   163      53.305  45.930  28.636  1.00  0.00           H
ATOM   2485  CB  GLU   163      54.533  45.359  30.252  1.00  0.00           C
ATOM   2486  HB2 GLU   163      55.161  45.104  29.398  1.00  0.00           H
ATOM   2487  HB3 GLU   163      54.746  46.370  30.598  1.00  0.00           H
ATOM   2488  CG  GLU   163      54.675  44.293  31.375  1.00  0.00           C
ATOM   2489  HG2 GLU   163      54.332  43.346  30.958  1.00  0.00           H
ATOM   2490  HG3 GLU   163      55.711  44.176  31.691  1.00  0.00           H
ATOM   2491  CD  GLU   163      53.864  44.641  32.667  1.00  0.00           C
ATOM   2492  OE1 GLU   163      53.900  45.823  33.106  1.00  0.00           O
ATOM   2493  OE2 GLU   163      53.218  43.658  33.088  1.00  0.00           O
ATOM   2494  C   GLU   163      52.567  44.054  29.226  1.00  0.00           C
ATOM   2495  O   GLU   163      51.710  43.537  29.944  1.00  0.00           O
ATOM   2496  N   PRO   164      53.019  43.495  28.095  1.00  0.00           N
ATOM   2497  CD  PRO   164      54.064  43.893  27.157  1.00  0.00           C
ATOM   2498  HD2 PRO   164      55.006  43.719  27.676  1.00  0.00           H
ATOM   2499  HD3 PRO   164      54.015  44.967  26.975  1.00  0.00           H
ATOM   2500  CG  PRO   164      53.833  43.097  25.874  1.00  0.00           C
ATOM   2501  HG2 PRO   164      54.728  43.067  25.251  1.00  0.00           H
ATOM   2502  HG3 PRO   164      53.070  43.618  25.297  1.00  0.00           H
ATOM   2503  CB  PRO   164      53.371  41.771  26.386  1.00  0.00           C
ATOM   2504  HB2 PRO   164      54.301  41.301  26.705  1.00  0.00           H
ATOM   2505  HB3 PRO   164      52.921  41.028  25.727  1.00  0.00           H
ATOM   2506  CA  PRO   164      52.472  42.185  27.591  1.00  0.00           C
ATOM   2507  HA  PRO   164      51.424  42.389  27.380  1.00  0.00           H
ATOM   2508  C   PRO   164      52.579  41.092  28.642  1.00  0.00           C
ATOM   2509  O   PRO   164      53.721  40.728  28.967  1.00  0.00           O
ATOM   2510  N   MET   165      51.472  40.526  29.115  1.00  0.00           N
ATOM   2511  H   MET   165      50.575  40.784  28.728  1.00  0.00           H
ATOM   2512  CA  MET   165      51.394  39.130  29.664  1.00  0.00           C
ATOM   2513  HA  MET   165      52.254  39.122  30.335  1.00  0.00           H
ATOM   2514  CB  MET   165      50.061  38.955  30.462  1.00  0.00           C
ATOM   2515  HB2 MET   165      50.225  38.126  31.150  1.00  0.00           H
ATOM   2516  HB3 MET   165      49.998  39.854  31.076  1.00  0.00           H
ATOM   2517  CG  MET   165      48.882  38.744  29.634  1.00  0.00           C
ATOM   2518  HG2 MET   165      48.978  39.182  28.640  1.00  0.00           H
ATOM   2519  HG3 MET   165      48.875  37.720  29.261  1.00  0.00           H
ATOM   2520  SD  MET   165      47.232  39.213  30.279  1.00  0.00           S
ATOM   2521  CE  MET   165      47.172  37.942  31.579  1.00  0.00           C
ATOM   2522  HE1 MET   165      47.065  36.899  31.281  1.00  0.00           H
ATOM   2523  HE2 MET   165      48.093  38.056  32.151  1.00  0.00           H
ATOM   2524  HE3 MET   165      46.228  38.182  32.068  1.00  0.00           H
ATOM   2525  C   MET   165      51.723  38.035  28.616  1.00  0.00           C
ATOM   2526  O   MET   165      52.242  36.947  28.996  1.00  0.00           O
ATOM   2527  N   GLY   166      51.466  38.293  27.355  1.00  0.00           N
ATOM   2528  H   GLY   166      51.140  39.174  26.983  1.00  0.00           H
ATOM   2529  CA  GLY   166      51.556  37.421  26.221  1.00  0.00           C
ATOM   2530  HA2 GLY   166      51.799  38.097  25.401  1.00  0.00           H
ATOM   2531  HA3 GLY   166      52.370  36.705  26.331  1.00  0.00           H
ATOM   2532  C   GLY   166      50.206  36.730  25.887  1.00  0.00           C
ATOM   2533  O   GLY   166      49.677  37.036  24.791  1.00  0.00           O
ATOM   2534  N   ARG   167      49.699  35.923  26.804  1.00  0.00           N
ATOM   2535  H   ARG   167      50.329  35.644  27.543  1.00  0.00           H
ATOM   2536  CA  ARG   167      48.474  35.088  26.679  1.00  0.00           C
ATOM   2537  HA  ARG   167      47.797  35.727  26.112  1.00  0.00           H
ATOM   2538  CB  ARG   167      48.716  33.704  26.043  1.00  0.00           C
ATOM   2539  HB2 ARG   167      49.455  33.854  25.257  1.00  0.00           H
ATOM   2540  HB3 ARG   167      49.191  32.990  26.715  1.00  0.00           H
ATOM   2541  CG  ARG   167      47.452  33.040  25.403  1.00  0.00           C
ATOM   2542  HG2 ARG   167      46.851  32.708  26.249  1.00  0.00           H
ATOM   2543  HG3 ARG   167      46.852  33.748  24.833  1.00  0.00           H
ATOM   2544  CD  ARG   167      47.722  31.891  24.466  1.00  0.00           C
ATOM   2545  HD2 ARG   167      46.753  31.703  24.005  1.00  0.00           H
ATOM   2546  HD3 ARG   167      48.356  32.228  23.644  1.00  0.00           H
ATOM   2547  NE  ARG   167      48.163  30.695  25.214  1.00  0.00           N
ATOM   2548  HE  ARG   167      47.508  30.358  25.905  1.00  0.00           H
ATOM   2549  CZ  ARG   167      49.381  30.277  25.327  1.00  0.00           C
ATOM   2550  NH1 ARG   167      50.331  30.663  24.596  1.00  0.00           N
ATOM   2551 HH11 ARG   167      50.202  31.393  23.909  1.00  0.00           H
ATOM   2552 HH12 ARG   167      51.182  30.135  24.463  1.00  0.00           H
ATOM   2553  NH2 ARG   167      49.759  29.232  26.062  1.00  0.00           N
ATOM   2554 HH21 ARG   167      49.143  28.850  26.766  1.00  0.00           H
ATOM   2555 HH22 ARG   167      50.726  28.957  26.160  1.00  0.00           H
ATOM   2556  C   ARG   167      47.995  34.929  28.160  1.00  0.00           C
ATOM   2557  O   ARG   167      48.717  34.937  29.108  1.00  0.00           O
ATOM   2558  N   GLY   168      46.700  34.703  28.159  1.00  0.00           N
ATOM   2559  H   GLY   168      46.206  34.807  27.284  1.00  0.00           H
ATOM   2560  CA  GLY   168      46.038  34.178  29.338  1.00  0.00           C
ATOM   2561  HA2 GLY   168      45.273  33.454  29.055  1.00  0.00           H
ATOM   2562  HA3 GLY   168      46.737  33.616  29.958  1.00  0.00           H
ATOM   2563  C   GLY   168      45.341  35.257  30.155  1.00  0.00           C
ATOM   2564  O   GLY   168      44.817  36.247  29.604  1.00  0.00           O
ATOM   2565  N   THR   169      45.291  34.999  31.451  1.00  0.00           N
ATOM   2566  H   THR   169      45.902  34.264  31.778  1.00  0.00           H
ATOM   2567  CA  THR   169      44.496  35.769  32.437  1.00  0.00           C
ATOM   2568  HA  THR   169      44.271  36.769  32.066  1.00  0.00           H
ATOM   2569  CB  THR   169      43.183  35.116  32.645  1.00  0.00           C
ATOM   2570  HB  THR   169      43.370  34.089  32.958  1.00  0.00           H
ATOM   2571  CG2 THR   169      42.295  35.898  33.614  1.00  0.00           C
ATOM   2572 HG21 THR   169      42.311  36.893  33.169  1.00  0.00           H
ATOM   2573 HG22 THR   169      42.750  35.801  34.599  1.00  0.00           H
ATOM   2574 HG23 THR   169      41.366  35.327  33.635  1.00  0.00           H
ATOM   2575  OG1 THR   169      42.580  35.219  31.419  1.00  0.00           O
ATOM   2576  HG1 THR   169      41.927  34.517  31.372  1.00  0.00           H
ATOM   2577  C   THR   169      45.234  36.051  33.775  1.00  0.00           C
ATOM   2578  O   THR   169      45.994  35.202  34.096  1.00  0.00           O
ATOM   2579  N   LYS   170      45.098  37.244  34.407  1.00  0.00           N
ATOM   2580  H   LYS   170      44.437  37.888  33.998  1.00  0.00           H
ATOM   2581  CA  LYS   170      45.863  37.766  35.555  1.00  0.00           C
ATOM   2582  HA  LYS   170      46.281  36.858  35.990  1.00  0.00           H
ATOM   2583  CB  LYS   170      47.114  38.527  34.974  1.00  0.00           C
ATOM   2584  HB2 LYS   170      47.724  37.680  34.659  1.00  0.00           H
ATOM   2585  HB3 LYS   170      46.864  39.090  34.074  1.00  0.00           H
ATOM   2586  CG  LYS   170      47.890  39.475  35.869  1.00  0.00           C
ATOM   2587  HG2 LYS   170      47.237  40.285  36.192  1.00  0.00           H
ATOM   2588  HG3 LYS   170      48.482  38.983  36.640  1.00  0.00           H
ATOM   2589  CD  LYS   170      48.929  40.063  34.896  1.00  0.00           C
ATOM   2590  HD2 LYS   170      49.642  39.321  34.539  1.00  0.00           H
ATOM   2591  HD3 LYS   170      48.371  40.493  34.065  1.00  0.00           H
ATOM   2592  CE  LYS   170      49.701  41.176  35.661  1.00  0.00           C
ATOM   2593  HE2 LYS   170      49.183  42.118  35.838  1.00  0.00           H
ATOM   2594  HE3 LYS   170      49.983  40.890  36.675  1.00  0.00           H
ATOM   2595  NZ  LYS   170      51.085  41.289  35.087  1.00  0.00           N
ATOM   2596  HZ1 LYS   170      51.673  41.984  35.523  1.00  0.00           H
ATOM   2597  HZ2 LYS   170      51.028  41.572  34.119  1.00  0.00           H
ATOM   2598  HZ3 LYS   170      51.576  40.426  34.904  1.00  0.00           H
ATOM   2599  C   LYS   170      44.888  38.390  36.620  1.00  0.00           C
ATOM   2600  O   LYS   170      44.636  39.633  36.473  1.00  0.00           O
ATOM   2601  N   VAL   171      44.184  37.587  37.423  1.00  0.00           N
ATOM   2602  H   VAL   171      44.516  36.636  37.483  1.00  0.00           H
ATOM   2603  CA  VAL   171      43.164  37.981  38.397  1.00  0.00           C
ATOM   2604  HA  VAL   171      42.467  38.680  37.933  1.00  0.00           H
ATOM   2605  CB  VAL   171      42.097  36.810  38.661  1.00  0.00           C
ATOM   2606  HB  VAL   171      42.681  36.024  39.142  1.00  0.00           H
ATOM   2607  CG1 VAL   171      41.053  37.240  39.724  1.00  0.00           C
ATOM   2608 HG11 VAL   171      41.518  37.364  40.701  1.00  0.00           H
ATOM   2609 HG12 VAL   171      40.703  38.232  39.437  1.00  0.00           H
ATOM   2610 HG13 VAL   171      40.165  36.608  39.751  1.00  0.00           H
ATOM   2611  CG2 VAL   171      41.498  36.235  37.380  1.00  0.00           C
ATOM   2612 HG21 VAL   171      41.035  37.102  36.907  1.00  0.00           H
ATOM   2613 HG22 VAL   171      40.663  35.570  37.603  1.00  0.00           H
ATOM   2614 HG23 VAL   171      42.282  35.773  36.781  1.00  0.00           H
ATOM   2615  C   VAL   171      43.788  38.479  39.675  1.00  0.00           C
ATOM   2616  O   VAL   171      44.661  37.761  40.203  1.00  0.00           O
ATOM   2617  N   ILE   172      43.465  39.733  40.129  1.00  0.00           N
ATOM   2618  H   ILE   172      42.676  40.156  39.662  1.00  0.00           H
ATOM   2619  CA  ILE   172      43.922  40.359  41.372  1.00  0.00           C
ATOM   2620  HA  ILE   172      44.668  39.738  41.869  1.00  0.00           H
ATOM   2621  CB  ILE   172      44.554  41.765  41.163  1.00  0.00           C
ATOM   2622  HB  ILE   172      43.765  42.458  40.870  1.00  0.00           H
ATOM   2623  CG2 ILE   172      45.165  42.256  42.500  1.00  0.00           C
ATOM   2624 HG21 ILE   172      44.328  42.445  43.172  1.00  0.00           H
ATOM   2625 HG22 ILE   172      45.613  43.214  42.237  1.00  0.00           H
ATOM   2626 HG23 ILE   172      45.869  41.578  42.983  1.00  0.00           H
ATOM   2627  CG1 ILE   172      45.518  41.753  39.977  1.00  0.00           C
ATOM   2628 HG12 ILE   172      46.324  41.062  40.221  1.00  0.00           H
ATOM   2629 HG13 ILE   172      44.964  41.471  39.082  1.00  0.00           H
ATOM   2630  CD1 ILE   172      46.067  43.215  39.618  1.00  0.00           C
ATOM   2631 HD11 ILE   172      45.305  43.993  39.664  1.00  0.00           H
ATOM   2632 HD12 ILE   172      46.621  43.131  38.684  1.00  0.00           H
ATOM   2633 HD13 ILE   172      46.838  43.467  40.345  1.00  0.00           H
ATOM   2634  C   ILE   172      42.731  40.519  42.355  1.00  0.00           C
ATOM   2635  O   ILE   172      41.672  40.951  42.000  1.00  0.00           O
ATOM   2636  N   LEU   173      43.054  40.298  43.640  1.00  0.00           N
ATOM   2637  H   LEU   173      43.981  40.051  43.955  1.00  0.00           H
ATOM   2638  CA  LEU   173      42.087  40.603  44.644  1.00  0.00           C
ATOM   2639  HA  LEU   173      41.068  40.832  44.333  1.00  0.00           H
ATOM   2640  CB  LEU   173      41.838  39.297  45.496  1.00  0.00           C
ATOM   2641  HB2 LEU   173      42.718  38.943  46.032  1.00  0.00           H
ATOM   2642  HB3 LEU   173      41.021  39.502  46.188  1.00  0.00           H
ATOM   2643  CG  LEU   173      41.253  38.071  44.745  1.00  0.00           C
ATOM   2644  HG  LEU   173      40.717  38.360  43.840  1.00  0.00           H
ATOM   2645  CD1 LEU   173      42.378  37.138  44.311  1.00  0.00           C
ATOM   2646 HD11 LEU   173      43.298  37.678  44.087  1.00  0.00           H
ATOM   2647 HD12 LEU   173      42.067  36.767  43.335  1.00  0.00           H
ATOM   2648 HD13 LEU   173      42.686  36.374  45.026  1.00  0.00           H
ATOM   2649  CD2 LEU   173      40.423  37.220  45.788  1.00  0.00           C
ATOM   2650 HD21 LEU   173      40.972  36.974  46.697  1.00  0.00           H
ATOM   2651 HD22 LEU   173      39.583  37.802  46.168  1.00  0.00           H
ATOM   2652 HD23 LEU   173      40.056  36.339  45.261  1.00  0.00           H
ATOM   2653  C   LEU   173      42.659  41.771  45.503  1.00  0.00           C
ATOM   2654  O   LEU   173      43.856  41.639  45.963  1.00  0.00           O
ATOM   2655  N   HID   174      41.778  42.693  46.022  1.00  0.00           N
ATOM   2656  H   HID   174      40.834  42.764  45.669  1.00  0.00           H
ATOM   2657  CA  HID   174      42.069  43.582  47.131  1.00  0.00           C
ATOM   2658  HA  HID   174      43.114  43.716  47.410  1.00  0.00           H
ATOM   2659  CB  HID   174      41.607  44.999  46.671  1.00  0.00           C
ATOM   2660  HB2 HID   174      40.580  45.043  46.310  1.00  0.00           H
ATOM   2661  HB3 HID   174      41.675  45.602  47.577  1.00  0.00           H
ATOM   2662  CG  HID   174      42.451  45.518  45.533  1.00  0.00           C
ATOM   2663  ND1 HID   174      43.489  46.454  45.721  1.00  0.00           N
ATOM   2664  HD1 HID   174      43.862  46.732  46.617  1.00  0.00           H
ATOM   2665  CE1 HID   174      44.154  46.621  44.585  1.00  0.00           C
ATOM   2666  HE1 HID   174      45.078  47.167  44.459  1.00  0.00           H
ATOM   2667  NE2 HID   174      43.539  45.889  43.606  1.00  0.00           N
ATOM   2668  CD2 HID   174      42.419  45.190  44.221  1.00  0.00           C
ATOM   2669  HD2 HID   174      41.670  44.529  43.810  1.00  0.00           H
ATOM   2670  C   HID   174      41.310  43.073  48.369  1.00  0.00           C
ATOM   2671  O   HID   174      40.119  42.925  48.361  1.00  0.00           O
ATOM   2672  N   LEU   175      42.034  42.531  49.393  1.00  0.00           N
ATOM   2673  H   LEU   175      42.998  42.785  49.553  1.00  0.00           H
ATOM   2674  CA  LEU   175      41.453  41.631  50.431  1.00  0.00           C
ATOM   2675  HA  LEU   175      40.653  41.087  49.930  1.00  0.00           H
ATOM   2676  CB  LEU   175      42.506  40.667  51.028  1.00  0.00           C
ATOM   2677  HB2 LEU   175      43.385  41.289  51.199  1.00  0.00           H
ATOM   2678  HB3 LEU   175      42.184  40.430  52.041  1.00  0.00           H
ATOM   2679  CG  LEU   175      43.018  39.513  50.121  1.00  0.00           C
ATOM   2680  HG  LEU   175      42.237  39.274  49.399  1.00  0.00           H
ATOM   2681  CD1 LEU   175      44.201  39.900  49.350  1.00  0.00           C
ATOM   2682 HD11 LEU   175      44.571  38.996  48.866  1.00  0.00           H
ATOM   2683 HD12 LEU   175      44.937  40.460  49.927  1.00  0.00           H
ATOM   2684 HD13 LEU   175      43.927  40.569  48.535  1.00  0.00           H
ATOM   2685  CD2 LEU   175      43.278  38.228  50.901  1.00  0.00           C
ATOM   2686 HD21 LEU   175      42.347  37.883  51.351  1.00  0.00           H
ATOM   2687 HD22 LEU   175      43.674  37.429  50.273  1.00  0.00           H
ATOM   2688 HD23 LEU   175      44.022  38.420  51.673  1.00  0.00           H
ATOM   2689  C   LEU   175      40.750  42.497  51.516  1.00  0.00           C
ATOM   2690  O   LEU   175      41.184  43.565  51.799  1.00  0.00           O
ATOM   2691  N   LYS   176      39.720  41.852  52.065  1.00  0.00           N
ATOM   2692  H   LYS   176      39.500  40.899  51.813  1.00  0.00           H
ATOM   2693  CA  LYS   176      38.999  42.354  53.217  1.00  0.00           C
ATOM   2694  HA  LYS   176      38.716  43.388  53.021  1.00  0.00           H
ATOM   2695  CB  LYS   176      37.753  41.610  53.475  1.00  0.00           C
ATOM   2696  HB2 LYS   176      38.036  40.557  53.492  1.00  0.00           H
ATOM   2697  HB3 LYS   176      37.208  41.797  54.400  1.00  0.00           H
ATOM   2698  CG  LYS   176      36.751  42.059  52.341  1.00  0.00           C
ATOM   2699  HG2 LYS   176      36.563  43.118  52.522  1.00  0.00           H
ATOM   2700  HG3 LYS   176      37.136  41.887  51.335  1.00  0.00           H
ATOM   2701  CD  LYS   176      35.302  41.403  52.435  1.00  0.00           C
ATOM   2702  HD2 LYS   176      34.956  41.524  53.462  1.00  0.00           H
ATOM   2703  HD3 LYS   176      34.693  41.915  51.691  1.00  0.00           H
ATOM   2704  CE  LYS   176      35.212  39.938  52.084  1.00  0.00           C
ATOM   2705  HE2 LYS   176      35.560  39.821  51.058  1.00  0.00           H
ATOM   2706  HE3 LYS   176      35.922  39.414  52.725  1.00  0.00           H
ATOM   2707  NZ  LYS   176      33.804  39.489  52.194  1.00  0.00           N
ATOM   2708  HZ1 LYS   176      33.211  39.873  51.472  1.00  0.00           H
ATOM   2709  HZ2 LYS   176      33.363  39.906  53.001  1.00  0.00           H
ATOM   2710  HZ3 LYS   176      33.738  38.482  52.172  1.00  0.00           H
ATOM   2711  C   LYS   176      39.864  42.338  54.441  1.00  0.00           C
ATOM   2712  O   LYS   176      40.761  41.540  54.697  1.00  0.00           O
ATOM   2713  N   GLU   177      39.652  43.379  55.286  1.00  0.00           N
ATOM   2714  H   GLU   177      38.809  43.915  55.144  1.00  0.00           H
ATOM   2715  CA  GLU   177      40.586  43.798  56.317  1.00  0.00           C
ATOM   2716  HA  GLU   177      41.532  44.012  55.819  1.00  0.00           H
ATOM   2717  CB  GLU   177      40.174  45.142  57.002  1.00  0.00           C
ATOM   2718  HB2 GLU   177      39.114  45.080  57.249  1.00  0.00           H
ATOM   2719  HB3 GLU   177      40.683  45.234  57.961  1.00  0.00           H
ATOM   2720  CG  GLU   177      40.511  46.320  56.115  1.00  0.00           C
ATOM   2721  HG2 GLU   177      40.945  47.135  56.695  1.00  0.00           H
ATOM   2722  HG3 GLU   177      41.390  46.041  55.535  1.00  0.00           H
ATOM   2723  CD  GLU   177      39.368  46.744  55.095  1.00  0.00           C
ATOM   2724  OE1 GLU   177      39.658  47.003  53.891  1.00  0.00           O
ATOM   2725  OE2 GLU   177      38.196  47.022  55.420  1.00  0.00           O
ATOM   2726  C   GLU   177      40.839  42.688  57.347  1.00  0.00           C
ATOM   2727  O   GLU   177      41.966  42.536  57.930  1.00  0.00           O
ATOM   2728  N   ASP   178      39.868  41.769  57.449  1.00  0.00           N
ATOM   2729  H   ASP   178      38.960  42.063  57.118  1.00  0.00           H
ATOM   2730  CA  ASP   178      39.836  40.536  58.323  1.00  0.00           C
ATOM   2731  HA  ASP   178      40.474  40.695  59.192  1.00  0.00           H
ATOM   2732  CB  ASP   178      38.381  40.369  58.786  1.00  0.00           C
ATOM   2733  HB2 ASP   178      38.438  39.434  59.344  1.00  0.00           H
ATOM   2734  HB3 ASP   178      38.161  41.131  59.535  1.00  0.00           H
ATOM   2735  CG  ASP   178      37.252  40.310  57.767  1.00  0.00           C
ATOM   2736  OD1 ASP   178      37.051  41.272  56.965  1.00  0.00           O
ATOM   2737  OD2 ASP   178      36.523  39.292  57.643  1.00  0.00           O
ATOM   2738  C   ASP   178      40.326  39.225  57.679  1.00  0.00           C
ATOM   2739  O   ASP   178      40.214  38.146  58.314  1.00  0.00           O
ATOM   2740  N   GLN   179      40.906  39.302  56.481  1.00  0.00           N
ATOM   2741  H   GLN   179      40.950  40.213  56.048  1.00  0.00           H
ATOM   2742  CA  GLN   179      41.143  38.169  55.577  1.00  0.00           C
ATOM   2743  HA  GLN   179      41.154  37.302  56.236  1.00  0.00           H
ATOM   2744  CB  GLN   179      39.910  38.064  54.715  1.00  0.00           C
ATOM   2745  HB2 GLN   179      39.869  38.965  54.104  1.00  0.00           H
ATOM   2746  HB3 GLN   179      40.105  37.200  54.077  1.00  0.00           H
ATOM   2747  CG  GLN   179      38.489  37.878  55.313  1.00  0.00           C
ATOM   2748  HG2 GLN   179      38.219  38.755  55.902  1.00  0.00           H
ATOM   2749  HG3 GLN   179      37.790  37.774  54.483  1.00  0.00           H
ATOM   2750  CD  GLN   179      38.197  36.620  56.030  1.00  0.00           C
ATOM   2751  OE1 GLN   179      38.749  35.528  55.768  1.00  0.00           O
ATOM   2752  NE2 GLN   179      37.445  36.586  57.098  1.00  0.00           N
ATOM   2753 HE21 GLN   179      37.479  35.742  57.651  1.00  0.00           H
ATOM   2754 HE22 GLN   179      37.056  37.473  57.387  1.00  0.00           H
ATOM   2755  C   GLN   179      42.479  38.271  54.784  1.00  0.00           C
ATOM   2756  O   GLN   179      42.662  37.585  53.783  1.00  0.00           O
ATOM   2757  N   THR   180      43.493  38.988  55.256  1.00  0.00           N
ATOM   2758  H   THR   180      43.370  39.480  56.129  1.00  0.00           H
ATOM   2759  CA  THR   180      44.893  39.001  54.821  1.00  0.00           C
ATOM   2760  HA  THR   180      44.925  39.107  53.737  1.00  0.00           H
ATOM   2761  CB  THR   180      45.580  40.265  55.486  1.00  0.00           C
ATOM   2762  HB  THR   180      46.616  40.489  55.232  1.00  0.00           H
ATOM   2763  CG2 THR   180      44.912  41.572  54.947  1.00  0.00           C
ATOM   2764 HG21 THR   180      45.363  42.397  55.499  1.00  0.00           H
ATOM   2765 HG22 THR   180      43.825  41.564  55.026  1.00  0.00           H
ATOM   2766 HG23 THR   180      45.206  41.643  53.900  1.00  0.00           H
ATOM   2767  OG1 THR   180      45.458  40.342  56.939  1.00  0.00           O
ATOM   2768  HG1 THR   180      46.343  40.250  57.302  1.00  0.00           H
ATOM   2769  C   THR   180      45.694  37.752  55.179  1.00  0.00           C
ATOM   2770  O   THR   180      46.870  37.715  54.801  1.00  0.00           O
ATOM   2771  N   GLU   181      45.068  36.734  55.675  1.00  0.00           N
ATOM   2772  H   GLU   181      44.144  36.885  56.053  1.00  0.00           H
ATOM   2773  CA  GLU   181      45.826  35.519  56.100  1.00  0.00           C
ATOM   2774  HA  GLU   181      46.660  35.893  56.693  1.00  0.00           H
ATOM   2775  CB  GLU   181      44.832  34.700  56.911  1.00  0.00           C
ATOM   2776  HB2 GLU   181      45.426  33.898  57.349  1.00  0.00           H
ATOM   2777  HB3 GLU   181      44.491  35.375  57.696  1.00  0.00           H
ATOM   2778  CG  GLU   181      43.684  33.927  56.278  1.00  0.00           C
ATOM   2779  HG2 GLU   181      43.195  34.618  55.592  1.00  0.00           H
ATOM   2780  HG3 GLU   181      44.085  33.124  55.660  1.00  0.00           H
ATOM   2781  CD  GLU   181      42.730  33.452  57.415  1.00  0.00           C
ATOM   2782  OE1 GLU   181      42.517  32.261  57.623  1.00  0.00           O
ATOM   2783  OE2 GLU   181      42.020  34.270  58.042  1.00  0.00           O
ATOM   2784  C   GLU   181      46.368  34.782  54.935  1.00  0.00           C
ATOM   2785  O   GLU   181      47.405  34.088  55.041  1.00  0.00           O
ATOM   2786  N   TYR   182      45.682  34.992  53.872  1.00  0.00           N
ATOM   2787  H   TYR   182      44.817  35.513  53.889  1.00  0.00           H
ATOM   2788  CA  TYR   182      46.062  34.308  52.681  1.00  0.00           C
ATOM   2789  HA  TYR   182      46.391  33.300  52.931  1.00  0.00           H
ATOM   2790  CB  TYR   182      44.843  34.256  51.753  1.00  0.00           C
ATOM   2791  HB2 TYR   182      44.692  35.253  51.337  1.00  0.00           H
ATOM   2792  HB3 TYR   182      45.069  33.698  50.845  1.00  0.00           H
ATOM   2793  CG  TYR   182      43.471  33.793  52.317  1.00  0.00           C
ATOM   2794  CD1 TYR   182      43.261  32.460  52.683  1.00  0.00           C
ATOM   2795  HD1 TYR   182      44.029  31.701  52.664  1.00  0.00           H
ATOM   2796  CE1 TYR   182      42.149  32.061  53.490  1.00  0.00           C
ATOM   2797  HE1 TYR   182      42.224  31.102  53.982  1.00  0.00           H
ATOM   2798  CZ  TYR   182      41.246  33.089  53.856  1.00  0.00           C
ATOM   2799  OH  TYR   182      40.269  32.752  54.703  1.00  0.00           O
ATOM   2800  HH  TYR   182      39.857  33.588  54.928  1.00  0.00           H
ATOM   2801  CE2 TYR   182      41.450  34.433  53.464  1.00  0.00           C
ATOM   2802  HE2 TYR   182      40.870  35.222  53.920  1.00  0.00           H
ATOM   2803  CD2 TYR   182      42.553  34.740  52.663  1.00  0.00           C
ATOM   2804  HD2 TYR   182      42.698  35.762  52.345  1.00  0.00           H
ATOM   2805  C   TYR   182      47.275  34.914  52.022  1.00  0.00           C
ATOM   2806  O   TYR   182      47.677  34.419  51.000  1.00  0.00           O
ATOM   2807  N   LEU   183      47.900  35.940  52.552  1.00  0.00           N
ATOM   2808  H   LEU   183      47.327  36.289  53.308  1.00  0.00           H
ATOM   2809  CA  LEU   183      49.214  36.505  52.057  1.00  0.00           C
ATOM   2810  HA  LEU   183      49.327  36.407  50.978  1.00  0.00           H
ATOM   2811  CB  LEU   183      49.278  37.961  52.325  1.00  0.00           C
ATOM   2812  HB2 LEU   183      49.483  38.128  53.383  1.00  0.00           H
ATOM   2813  HB3 LEU   183      50.178  38.337  51.838  1.00  0.00           H
ATOM   2814  CG  LEU   183      48.051  38.864  51.860  1.00  0.00           C
ATOM   2815  HG  LEU   183      47.126  38.663  52.400  1.00  0.00           H
ATOM   2816  CD1 LEU   183      48.475  40.283  52.016  1.00  0.00           C
ATOM   2817 HD11 LEU   183      48.402  40.590  53.058  1.00  0.00           H
ATOM   2818 HD12 LEU   183      47.799  40.872  51.396  1.00  0.00           H
ATOM   2819 HD13 LEU   183      49.499  40.314  51.641  1.00  0.00           H
ATOM   2820  CD2 LEU   183      47.720  38.635  50.380  1.00  0.00           C
ATOM   2821 HD21 LEU   183      48.630  38.721  49.785  1.00  0.00           H
ATOM   2822 HD22 LEU   183      47.339  37.631  50.195  1.00  0.00           H
ATOM   2823 HD23 LEU   183      47.010  39.382  50.025  1.00  0.00           H
ATOM   2824  C   LEU   183      50.443  35.792  52.673  1.00  0.00           C
ATOM   2825  O   LEU   183      51.574  36.139  52.378  1.00  0.00           O
ATOM   2826  N   GLU   184      50.313  34.850  53.645  1.00  0.00           N
ATOM   2827  H   GLU   184      49.342  34.699  53.873  1.00  0.00           H
ATOM   2828  CA  GLU   184      51.352  33.958  54.254  1.00  0.00           C
ATOM   2829  HA  GLU   184      52.252  34.569  54.319  1.00  0.00           H
ATOM   2830  CB  GLU   184      51.010  33.684  55.731  1.00  0.00           C
ATOM   2831  HB2 GLU   184      50.054  33.161  55.753  1.00  0.00           H
ATOM   2832  HB3 GLU   184      51.746  33.057  56.234  1.00  0.00           H
ATOM   2833  CG  GLU   184      50.895  35.054  56.529  1.00  0.00           C
ATOM   2834  HG2 GLU   184      50.066  35.608  56.089  1.00  0.00           H
ATOM   2835  HG3 GLU   184      50.756  34.712  57.555  1.00  0.00           H
ATOM   2836  CD  GLU   184      52.173  35.944  56.469  1.00  0.00           C
ATOM   2837  OE1 GLU   184      53.236  35.352  56.099  1.00  0.00           O
ATOM   2838  OE2 GLU   184      52.222  37.126  56.823  1.00  0.00           O
ATOM   2839  C   GLU   184      51.601  32.689  53.417  1.00  0.00           C
ATOM   2840  O   GLU   184      50.747  31.751  53.301  1.00  0.00           O
ATOM   2841  N   GLU   185      52.916  32.449  53.057  1.00  0.00           N
ATOM   2842  H   GLU   185      53.610  33.163  53.227  1.00  0.00           H
ATOM   2843  CA  GLU   185      53.310  31.361  52.141  1.00  0.00           C
ATOM   2844  HA  GLU   185      52.742  31.441  51.214  1.00  0.00           H
ATOM   2845  CB  GLU   185      54.762  31.415  51.560  1.00  0.00           C
ATOM   2846  HB2 GLU   185      55.457  31.290  52.390  1.00  0.00           H
ATOM   2847  HB3 GLU   185      54.933  30.666  50.786  1.00  0.00           H
ATOM   2848  CG  GLU   185      54.934  32.841  50.917  1.00  0.00           C
ATOM   2849  HG2 GLU   185      55.453  32.800  49.959  1.00  0.00           H
ATOM   2850  HG3 GLU   185      54.016  33.270  50.514  1.00  0.00           H
ATOM   2851  CD  GLU   185      55.634  33.773  51.893  1.00  0.00           C
ATOM   2852  OE1 GLU   185      55.007  34.794  52.370  1.00  0.00           O
ATOM   2853  OE2 GLU   185      56.822  33.517  52.175  1.00  0.00           O
ATOM   2854  C   GLU   185      52.942  29.928  52.580  1.00  0.00           C
ATOM   2855  O   GLU   185      52.495  29.078  51.864  1.00  0.00           O
ATOM   2856  N   ARG   186      52.967  29.718  53.875  1.00  0.00           N
ATOM   2857  H   ARG   186      53.424  30.423  54.437  1.00  0.00           H
ATOM   2858  CA  ARG   186      52.404  28.533  54.664  1.00  0.00           C
ATOM   2859  HA  ARG   186      52.862  27.678  54.166  1.00  0.00           H
ATOM   2860  CB  ARG   186      52.932  28.566  56.128  1.00  0.00           C
ATOM   2861  HB2 ARG   186      52.413  27.730  56.595  1.00  0.00           H
ATOM   2862  HB3 ARG   186      54.012  28.429  56.103  1.00  0.00           H
ATOM   2863  CG  ARG   186      52.501  29.726  56.966  1.00  0.00           C
ATOM   2864  HG2 ARG   186      52.832  30.688  56.576  1.00  0.00           H
ATOM   2865  HG3 ARG   186      51.419  29.763  56.840  1.00  0.00           H
ATOM   2866  CD  ARG   186      52.799  29.721  58.440  1.00  0.00           C
ATOM   2867  HD2 ARG   186      52.214  30.535  58.870  1.00  0.00           H
ATOM   2868  HD3 ARG   186      52.431  28.806  58.904  1.00  0.00           H
ATOM   2869  NE  ARG   186      54.218  29.853  58.766  1.00  0.00           N
ATOM   2870  HE  ARG   186      54.664  30.749  58.630  1.00  0.00           H
ATOM   2871  CZ  ARG   186      54.931  28.952  59.397  1.00  0.00           C
ATOM   2872  NH1 ARG   186      54.618  27.702  59.454  1.00  0.00           N
ATOM   2873 HH11 ARG   186      53.731  27.546  58.997  1.00  0.00           H
ATOM   2874 HH12 ARG   186      55.146  27.090  60.059  1.00  0.00           H
ATOM   2875  NH2 ARG   186      56.022  29.438  59.989  1.00  0.00           N
ATOM   2876 HH21 ARG   186      56.047  30.413  60.250  1.00  0.00           H
ATOM   2877 HH22 ARG   186      56.635  28.897  60.582  1.00  0.00           H
ATOM   2878  C   ARG   186      50.851  28.337  54.590  1.00  0.00           C
ATOM   2879  O   ARG   186      50.479  27.304  54.188  1.00  0.00           O
ATOM   2880  N   ARG   187      50.066  29.354  54.788  1.00  0.00           N
ATOM   2881  H   ARG   187      50.514  30.253  54.889  1.00  0.00           H
ATOM   2882  CA  ARG   187      48.613  29.420  54.590  1.00  0.00           C
ATOM   2883  HA  ARG   187      48.051  28.727  55.216  1.00  0.00           H
ATOM   2884  CB  ARG   187      48.046  30.718  55.114  1.00  0.00           C
ATOM   2885  HB2 ARG   187      48.619  31.018  55.992  1.00  0.00           H
ATOM   2886  HB3 ARG   187      48.308  31.489  54.388  1.00  0.00           H
ATOM   2887  CG  ARG   187      46.448  30.775  55.389  1.00  0.00           C
ATOM   2888  HG2 ARG   187      46.054  31.771  55.591  1.00  0.00           H
ATOM   2889  HG3 ARG   187      45.947  30.497  54.461  1.00  0.00           H
ATOM   2890  CD  ARG   187      46.065  29.981  56.653  1.00  0.00           C
ATOM   2891  HD2 ARG   187      46.364  28.945  56.490  1.00  0.00           H
ATOM   2892  HD3 ARG   187      46.603  30.480  57.459  1.00  0.00           H
ATOM   2893  NE  ARG   187      44.565  30.072  56.836  1.00  0.00           N
ATOM   2894  HE  ARG   187      44.175  30.934  57.192  1.00  0.00           H
ATOM   2895  CZ  ARG   187      43.745  29.301  56.217  1.00  0.00           C
ATOM   2896  NH1 ARG   187      44.035  28.292  55.483  1.00  0.00           N
ATOM   2897 HH11 ARG   187      44.947  27.861  55.550  1.00  0.00           H
ATOM   2898 HH12 ARG   187      43.279  27.755  55.085  1.00  0.00           H
ATOM   2899  NH2 ARG   187      42.493  29.596  56.272  1.00  0.00           N
ATOM   2900 HH21 ARG   187      42.210  30.446  56.739  1.00  0.00           H
ATOM   2901 HH22 ARG   187      41.858  28.990  55.771  1.00  0.00           H
ATOM   2902  C   ARG   187      48.280  29.190  53.101  1.00  0.00           C
ATOM   2903  O   ARG   187      47.388  28.372  52.870  1.00  0.00           O
ATOM   2904  N   ILE   188      49.008  29.705  52.116  1.00  0.00           N
ATOM   2905  H   ILE   188      49.776  30.279  52.435  1.00  0.00           H
ATOM   2906  CA  ILE   188      48.708  29.504  50.725  1.00  0.00           C
ATOM   2907  HA  ILE   188      47.633  29.657  50.627  1.00  0.00           H
ATOM   2908  CB  ILE   188      49.463  30.430  49.816  1.00  0.00           C
ATOM   2909  HB  ILE   188      50.544  30.371  49.936  1.00  0.00           H
ATOM   2910  CG2 ILE   188      49.304  30.033  48.274  1.00  0.00           C
ATOM   2911 HG21 ILE   188      49.958  30.685  47.694  1.00  0.00           H
ATOM   2912 HG22 ILE   188      48.250  30.107  48.005  1.00  0.00           H
ATOM   2913 HG23 ILE   188      49.465  28.982  48.041  1.00  0.00           H
ATOM   2914  CG1 ILE   188      49.068  31.916  50.067  1.00  0.00           C
ATOM   2915 HG12 ILE   188      48.077  32.121  49.660  1.00  0.00           H
ATOM   2916 HG13 ILE   188      49.139  32.028  51.149  1.00  0.00           H
ATOM   2917  CD1 ILE   188      50.017  32.875  49.387  1.00  0.00           C
ATOM   2918 HD11 ILE   188      51.057  32.743  49.683  1.00  0.00           H
ATOM   2919 HD12 ILE   188      49.786  33.922  49.585  1.00  0.00           H
ATOM   2920 HD13 ILE   188      50.028  32.696  48.312  1.00  0.00           H
ATOM   2921  C   ILE   188      49.013  28.019  50.470  1.00  0.00           C
ATOM   2922  O   ILE   188      48.122  27.333  50.005  1.00  0.00           O
ATOM   2923  N   LYS   189      50.238  27.569  50.894  1.00  0.00           N
ATOM   2924  H   LYS   189      50.968  28.161  51.264  1.00  0.00           H
ATOM   2925  CA  LYS   189      50.628  26.228  50.679  1.00  0.00           C
ATOM   2926  HA  LYS   189      50.668  25.968  49.622  1.00  0.00           H
ATOM   2927  CB  LYS   189      51.999  25.909  51.410  1.00  0.00           C
ATOM   2928  HB2 LYS   189      51.867  26.332  52.406  1.00  0.00           H
ATOM   2929  HB3 LYS   189      52.109  24.845  51.620  1.00  0.00           H
ATOM   2930  CG  LYS   189      53.136  26.404  50.567  1.00  0.00           C
ATOM   2931  HG2 LYS   189      53.429  25.746  49.749  1.00  0.00           H
ATOM   2932  HG3 LYS   189      52.871  27.362  50.119  1.00  0.00           H
ATOM   2933  CD  LYS   189      54.417  26.430  51.494  1.00  0.00           C
ATOM   2934  HD2 LYS   189      54.137  26.655  52.523  1.00  0.00           H
ATOM   2935  HD3 LYS   189      54.910  25.460  51.441  1.00  0.00           H
ATOM   2936  CE  LYS   189      55.338  27.577  51.208  1.00  0.00           C
ATOM   2937  HE2 LYS   189      55.261  27.897  50.169  1.00  0.00           H
ATOM   2938  HE3 LYS   189      55.052  28.388  51.877  1.00  0.00           H
ATOM   2939  NZ  LYS   189      56.755  27.249  51.429  1.00  0.00           N
ATOM   2940  HZ1 LYS   189      57.327  28.077  51.354  1.00  0.00           H
ATOM   2941  HZ2 LYS   189      57.003  26.634  50.668  1.00  0.00           H
ATOM   2942  HZ3 LYS   189      56.903  26.821  52.332  1.00  0.00           H
ATOM   2943  C   LYS   189      49.619  25.238  51.286  1.00  0.00           C
ATOM   2944  O   LYS   189      49.287  24.186  50.679  1.00  0.00           O
ATOM   2945  N   GLU   190      49.102  25.515  52.498  1.00  0.00           N
ATOM   2946  H   GLU   190      49.421  26.408  52.847  1.00  0.00           H
ATOM   2947  CA  GLU   190      48.098  24.674  53.210  1.00  0.00           C
ATOM   2948  HA  GLU   190      48.531  23.726  53.529  1.00  0.00           H
ATOM   2949  CB  GLU   190      47.590  25.341  54.496  1.00  0.00           C
ATOM   2950  HB2 GLU   190      48.419  25.356  55.203  1.00  0.00           H
ATOM   2951  HB3 GLU   190      47.327  26.389  54.344  1.00  0.00           H
ATOM   2952  CG  GLU   190      46.424  24.633  55.223  1.00  0.00           C
ATOM   2953  HG2 GLU   190      45.524  24.676  54.611  1.00  0.00           H
ATOM   2954  HG3 GLU   190      46.721  23.603  55.428  1.00  0.00           H
ATOM   2955  CD  GLU   190      46.114  25.257  56.604  1.00  0.00           C
ATOM   2956  OE1 GLU   190      46.069  24.432  57.546  1.00  0.00           O
ATOM   2957  OE2 GLU   190      45.998  26.510  56.665  1.00  0.00           O
ATOM   2958  C   GLU   190      46.884  24.466  52.354  1.00  0.00           C
ATOM   2959  O   GLU   190      46.380  23.342  52.270  1.00  0.00           O
ATOM   2960  N   ILE   191      46.355  25.489  51.619  1.00  0.00           N
ATOM   2961  H   ILE   191      46.816  26.381  51.725  1.00  0.00           H
ATOM   2962  CA  ILE   191      45.055  25.515  50.861  1.00  0.00           C
ATOM   2963  HA  ILE   191      44.196  25.094  51.383  1.00  0.00           H
ATOM   2964  CB  ILE   191      44.720  27.009  50.714  1.00  0.00           C
ATOM   2965  HB  ILE   191      45.586  27.561  50.346  1.00  0.00           H
ATOM   2966  CG2 ILE   191      43.587  27.390  49.682  1.00  0.00           C
ATOM   2967 HG21 ILE   191      43.347  28.450  49.595  1.00  0.00           H
ATOM   2968 HG22 ILE   191      42.682  26.799  49.826  1.00  0.00           H
ATOM   2969 HG23 ILE   191      43.936  27.105  48.691  1.00  0.00           H
ATOM   2970  CG1 ILE   191      44.412  27.600  52.101  1.00  0.00           C
ATOM   2971 HG12 ILE   191      43.553  27.162  52.610  1.00  0.00           H
ATOM   2972 HG13 ILE   191      45.368  27.312  52.541  1.00  0.00           H
ATOM   2973  CD1 ILE   191      44.213  29.172  52.137  1.00  0.00           C
ATOM   2974 HD11 ILE   191      44.979  29.680  51.550  1.00  0.00           H
ATOM   2975 HD12 ILE   191      44.108  29.561  53.150  1.00  0.00           H
ATOM   2976 HD13 ILE   191      43.255  29.446  51.695  1.00  0.00           H
ATOM   2977  C   ILE   191      45.272  24.671  49.575  1.00  0.00           C
ATOM   2978  O   ILE   191      44.336  24.066  49.023  1.00  0.00           O
ATOM   2979  N   VAL   192      46.545  24.641  49.134  1.00  0.00           N
ATOM   2980  H   VAL   192      47.232  25.113  49.704  1.00  0.00           H
ATOM   2981  CA  VAL   192      47.050  23.981  47.922  1.00  0.00           C
ATOM   2982  HA  VAL   192      46.292  24.018  47.141  1.00  0.00           H
ATOM   2983  CB  VAL   192      48.283  24.733  47.516  1.00  0.00           C
ATOM   2984  HB  VAL   192      48.862  24.914  48.423  1.00  0.00           H
ATOM   2985  CG1 VAL   192      49.274  24.013  46.565  1.00  0.00           C
ATOM   2986 HG11 VAL   192      49.938  24.730  46.083  1.00  0.00           H
ATOM   2987 HG12 VAL   192      49.771  23.278  47.198  1.00  0.00           H
ATOM   2988 HG13 VAL   192      48.731  23.577  45.726  1.00  0.00           H
ATOM   2989  CG2 VAL   192      47.946  26.067  46.883  1.00  0.00           C
ATOM   2990 HG21 VAL   192      47.490  26.664  47.672  1.00  0.00           H
ATOM   2991 HG22 VAL   192      47.248  25.988  46.050  1.00  0.00           H
ATOM   2992 HG23 VAL   192      48.880  26.507  46.535  1.00  0.00           H
ATOM   2993  C   VAL   192      47.263  22.459  48.119  1.00  0.00           C
ATOM   2994  O   VAL   192      46.921  21.665  47.210  1.00  0.00           O
ATOM   2995  N   LYS   193      47.847  22.128  49.262  1.00  0.00           N
ATOM   2996  H   LYS   193      48.255  22.845  49.844  1.00  0.00           H
ATOM   2997  CA  LYS   193      48.026  20.688  49.683  1.00  0.00           C
ATOM   2998  HA  LYS   193      48.585  20.090  48.964  1.00  0.00           H
ATOM   2999  CB  LYS   193      48.820  20.726  51.002  1.00  0.00           C
ATOM   3000  HB2 LYS   193      49.662  21.414  50.953  1.00  0.00           H
ATOM   3001  HB3 LYS   193      48.127  20.919  51.821  1.00  0.00           H
ATOM   3002  CG  LYS   193      49.530  19.379  51.264  1.00  0.00           C
ATOM   3003  HG2 LYS   193      48.755  18.624  51.391  1.00  0.00           H
ATOM   3004  HG3 LYS   193      50.111  19.203  50.360  1.00  0.00           H
ATOM   3005  CD  LYS   193      50.466  19.244  52.471  1.00  0.00           C
ATOM   3006  HD2 LYS   193      51.226  20.025  52.497  1.00  0.00           H
ATOM   3007  HD3 LYS   193      49.966  19.187  53.436  1.00  0.00           H
ATOM   3008  CE  LYS   193      51.251  17.966  52.199  1.00  0.00           C
ATOM   3009  HE2 LYS   193      50.594  17.166  52.541  1.00  0.00           H
ATOM   3010  HE3 LYS   193      51.540  17.856  51.153  1.00  0.00           H
ATOM   3011  NZ  LYS   193      52.437  17.743  52.919  1.00  0.00           N
ATOM   3012  HZ1 LYS   193      52.994  18.575  52.781  1.00  0.00           H
ATOM   3013  HZ2 LYS   193      52.972  16.985  52.522  1.00  0.00           H
ATOM   3014  HZ3 LYS   193      52.249  17.637  53.905  1.00  0.00           H
ATOM   3015  C   LYS   193      46.701  19.935  49.964  1.00  0.00           C
ATOM   3016  O   LYS   193      46.576  18.709  49.729  1.00  0.00           O
ATOM   3017  N   LYS   194      45.695  20.627  50.509  1.00  0.00           N
ATOM   3018  H   LYS   194      45.902  21.592  50.722  1.00  0.00           H
ATOM   3019  CA  LYS   194      44.434  20.073  51.018  1.00  0.00           C
ATOM   3020  HA  LYS   194      44.586  19.080  51.442  1.00  0.00           H
ATOM   3021  CB  LYS   194      44.012  20.948  52.151  1.00  0.00           C
ATOM   3022  HB2 LYS   194      44.120  21.997  51.875  1.00  0.00           H
ATOM   3023  HB3 LYS   194      42.940  20.752  52.207  1.00  0.00           H
ATOM   3024  CG  LYS   194      44.668  20.617  53.525  1.00  0.00           C
ATOM   3025  HG2 LYS   194      44.385  19.618  53.858  1.00  0.00           H
ATOM   3026  HG3 LYS   194      45.739  20.806  53.455  1.00  0.00           H
ATOM   3027  CD  LYS   194      44.004  21.560  54.493  1.00  0.00           C
ATOM   3028  HD2 LYS   194      44.166  22.609  54.247  1.00  0.00           H
ATOM   3029  HD3 LYS   194      42.914  21.556  54.479  1.00  0.00           H
ATOM   3030  CE  LYS   194      44.665  21.309  55.872  1.00  0.00           C
ATOM   3031  HE2 LYS   194      44.563  20.282  56.224  1.00  0.00           H
ATOM   3032  HE3 LYS   194      45.733  21.399  55.669  1.00  0.00           H
ATOM   3033  NZ  LYS   194      44.229  22.285  56.880  1.00  0.00           N
ATOM   3034  HZ1 LYS   194      44.552  23.212  56.644  1.00  0.00           H
ATOM   3035  HZ2 LYS   194      44.538  22.070  57.818  1.00  0.00           H
ATOM   3036  HZ3 LYS   194      43.223  22.364  56.898  1.00  0.00           H
ATOM   3037  C   LYS   194      43.390  20.021  49.945  1.00  0.00           C
ATOM   3038  O   LYS   194      42.615  19.045  49.896  1.00  0.00           O
ATOM   3039  N   HIE   195      43.438  21.030  49.053  1.00  0.00           N
ATOM   3040  H   HIE   195      44.070  21.798  49.235  1.00  0.00           H
ATOM   3041  CA  HIE   195      42.390  21.225  48.003  1.00  0.00           C
ATOM   3042  HA  HIE   195      41.838  20.286  48.016  1.00  0.00           H
ATOM   3043  CB  HIE   195      41.591  22.380  48.460  1.00  0.00           C
ATOM   3044  HB2 HIE   195      42.075  23.298  48.125  1.00  0.00           H
ATOM   3045  HB3 HIE   195      40.678  22.379  47.865  1.00  0.00           H
ATOM   3046  CG  HIE   195      41.199  22.532  49.878  1.00  0.00           C
ATOM   3047  ND1 HIE   195      40.446  21.625  50.634  1.00  0.00           N
ATOM   3048  CE1 HIE   195      40.367  22.151  51.855  1.00  0.00           C
ATOM   3049  HE1 HIE   195      39.933  21.589  52.668  1.00  0.00           H
ATOM   3050  NE2 HIE   195      41.056  23.373  51.898  1.00  0.00           N
ATOM   3051  HE2 HIE   195      40.950  24.038  52.650  1.00  0.00           H
ATOM   3052  CD2 HIE   195      41.529  23.600  50.671  1.00  0.00           C
ATOM   3053  HD2 HIE   195      42.164  24.454  50.490  1.00  0.00           H
ATOM   3054  C   HIE   195      42.810  21.323  46.498  1.00  0.00           C
ATOM   3055  O   HIE   195      41.910  21.222  45.703  1.00  0.00           O
ATOM   3056  N   SER   196      44.025  21.576  46.083  1.00  0.00           N
ATOM   3057  H   SER   196      44.763  21.801  46.733  1.00  0.00           H
ATOM   3058  CA  SER   196      44.398  21.665  44.603  1.00  0.00           C
ATOM   3059  HA  SER   196      43.519  21.462  43.990  1.00  0.00           H
ATOM   3060  CB  SER   196      44.723  23.027  44.231  1.00  0.00           C
ATOM   3061  HB2 SER   196      45.668  23.317  44.690  1.00  0.00           H
ATOM   3062  HB3 SER   196      44.854  22.974  43.150  1.00  0.00           H
ATOM   3063  OG  SER   196      43.784  24.022  44.528  1.00  0.00           O
ATOM   3064  HG  SER   196      43.228  24.175  43.760  1.00  0.00           H
ATOM   3065  C   SER   196      45.447  20.646  44.154  1.00  0.00           C
ATOM   3066  O   SER   196      45.883  20.726  43.025  1.00  0.00           O
ATOM   3067  N   GLN   197      45.738  19.677  45.066  1.00  0.00           N
ATOM   3068  H   GLN   197      45.226  19.766  45.932  1.00  0.00           H
ATOM   3069  CA  GLN   197      46.527  18.462  44.810  1.00  0.00           C
ATOM   3070  HA  GLN   197      47.480  18.872  44.477  1.00  0.00           H
ATOM   3071  CB  GLN   197      46.853  17.651  46.123  1.00  0.00           C
ATOM   3072  HB2 GLN   197      47.654  16.928  45.970  1.00  0.00           H
ATOM   3073  HB3 GLN   197      47.194  18.272  46.951  1.00  0.00           H
ATOM   3074  CG  GLN   197      45.599  16.871  46.643  1.00  0.00           C
ATOM   3075  HG2 GLN   197      45.127  16.358  45.806  1.00  0.00           H
ATOM   3076  HG3 GLN   197      45.774  15.991  47.262  1.00  0.00           H
ATOM   3077  CD  GLN   197      44.566  17.657  47.382  1.00  0.00           C
ATOM   3078  OE1 GLN   197      44.441  18.875  47.355  1.00  0.00           O
ATOM   3079  NE2 GLN   197      43.834  16.989  48.229  1.00  0.00           N
ATOM   3080 HE21 GLN   197      43.176  17.452  48.840  1.00  0.00           H
ATOM   3081 HE22 GLN   197      43.892  15.985  48.317  1.00  0.00           H
ATOM   3082  C   GLN   197      46.041  17.657  43.661  1.00  0.00           C
ATOM   3083  O   GLN   197      46.708  16.891  43.054  1.00  0.00           O
ATOM   3084  N   PHE   198      44.793  17.819  43.297  1.00  0.00           N
ATOM   3085  H   PHE   198      44.119  18.358  43.822  1.00  0.00           H
ATOM   3086  CA  PHE   198      44.292  17.139  42.129  1.00  0.00           C
ATOM   3087  HA  PHE   198      44.574  16.087  42.127  1.00  0.00           H
ATOM   3088  CB  PHE   198      42.781  17.119  42.239  1.00  0.00           C
ATOM   3089  HB2 PHE   198      42.397  18.095  41.943  1.00  0.00           H
ATOM   3090  HB3 PHE   198      42.314  16.385  41.582  1.00  0.00           H
ATOM   3091  CG  PHE   198      42.255  16.638  43.598  1.00  0.00           C
ATOM   3092  CD1 PHE   198      42.709  15.429  44.177  1.00  0.00           C
ATOM   3093  HD1 PHE   198      43.537  14.880  43.753  1.00  0.00           H
ATOM   3094  CE1 PHE   198      42.090  14.916  45.320  1.00  0.00           C
ATOM   3095  HE1 PHE   198      42.460  13.954  45.645  1.00  0.00           H
ATOM   3096  CZ  PHE   198      41.231  15.744  46.096  1.00  0.00           C
ATOM   3097  HZ  PHE   198      40.812  15.313  46.994  1.00  0.00           H
ATOM   3098  CE2 PHE   198      40.931  17.038  45.573  1.00  0.00           C
ATOM   3099  HE2 PHE   198      40.150  17.583  46.083  1.00  0.00           H
ATOM   3100  CD2 PHE   198      41.497  17.511  44.395  1.00  0.00           C
ATOM   3101  HD2 PHE   198      41.169  18.499  44.110  1.00  0.00           H
ATOM   3102  C   PHE   198      44.791  17.686  40.773  1.00  0.00           C
ATOM   3103  O   PHE   198      44.465  16.997  39.809  1.00  0.00           O
ATOM   3104  N   ILE   199      45.380  18.901  40.684  1.00  0.00           N
ATOM   3105  H   ILE   199      45.413  19.473  41.516  1.00  0.00           H
ATOM   3106  CA  ILE   199      45.473  19.612  39.404  1.00  0.00           C
ATOM   3107  HA  ILE   199      44.557  19.396  38.855  1.00  0.00           H
ATOM   3108  CB  ILE   199      45.538  21.110  39.632  1.00  0.00           C
ATOM   3109  HB  ILE   199      46.243  21.226  40.455  1.00  0.00           H
ATOM   3110  CG2 ILE   199      45.953  22.043  38.493  1.00  0.00           C
ATOM   3111 HG21 ILE   199      47.038  22.127  38.439  1.00  0.00           H
ATOM   3112 HG22 ILE   199      45.730  23.090  38.701  1.00  0.00           H
ATOM   3113 HG23 ILE   199      45.565  21.678  37.543  1.00  0.00           H
ATOM   3114  CG1 ILE   199      44.233  21.693  40.254  1.00  0.00           C
ATOM   3115 HG12 ILE   199      43.996  21.076  41.120  1.00  0.00           H
ATOM   3116 HG13 ILE   199      44.458  22.722  40.533  1.00  0.00           H
ATOM   3117  CD1 ILE   199      43.041  21.673  39.271  1.00  0.00           C
ATOM   3118 HD11 ILE   199      42.441  20.766  39.335  1.00  0.00           H
ATOM   3119 HD12 ILE   199      43.383  21.876  38.256  1.00  0.00           H
ATOM   3120 HD13 ILE   199      42.286  22.422  39.508  1.00  0.00           H
ATOM   3121  C   ILE   199      46.776  19.132  38.628  1.00  0.00           C
ATOM   3122  O   ILE   199      47.889  19.203  39.118  1.00  0.00           O
ATOM   3123  N   GLY   200      46.596  18.620  37.417  1.00  0.00           N
ATOM   3124  H   GLY   200      45.675  18.688  37.010  1.00  0.00           H
ATOM   3125  CA  GLY   200      47.685  17.993  36.642  1.00  0.00           C
ATOM   3126  HA2 GLY   200      48.049  17.288  37.389  1.00  0.00           H
ATOM   3127  HA3 GLY   200      47.248  17.558  35.743  1.00  0.00           H
ATOM   3128  C   GLY   200      48.765  19.020  36.300  1.00  0.00           C
ATOM   3129  O   GLY   200      49.989  18.640  36.529  1.00  0.00           O
ATOM   3130  N   TYR   201      48.357  20.172  35.797  1.00  0.00           N
ATOM   3131  H   TYR   201      47.376  20.376  35.918  1.00  0.00           H
ATOM   3132  CA  TYR   201      49.273  21.283  35.610  1.00  0.00           C
ATOM   3133  HA  TYR   201      50.056  21.019  34.899  1.00  0.00           H
ATOM   3134  CB  TYR   201      48.520  22.457  34.910  1.00  0.00           C
ATOM   3135  HB2 TYR   201      47.843  22.946  35.611  1.00  0.00           H
ATOM   3136  HB3 TYR   201      49.319  23.171  34.713  1.00  0.00           H
ATOM   3137  CG  TYR   201      47.802  22.242  33.632  1.00  0.00           C
ATOM   3138  CD1 TYR   201      48.389  21.679  32.511  1.00  0.00           C
ATOM   3139  HD1 TYR   201      49.436  21.412  32.549  1.00  0.00           H
ATOM   3140  CE1 TYR   201      47.631  21.431  31.359  1.00  0.00           C
ATOM   3141  HE1 TYR   201      48.090  21.036  30.465  1.00  0.00           H
ATOM   3142  CZ  TYR   201      46.215  21.706  31.411  1.00  0.00           C
ATOM   3143  OH  TYR   201      45.502  21.316  30.358  1.00  0.00           O
ATOM   3144  HH  TYR   201      44.571  21.365  30.591  1.00  0.00           H
ATOM   3145  CE2 TYR   201      45.606  22.280  32.567  1.00  0.00           C
ATOM   3146  HE2 TYR   201      44.557  22.535  32.545  1.00  0.00           H
ATOM   3147  CD2 TYR   201      46.476  22.587  33.644  1.00  0.00           C
ATOM   3148  HD2 TYR   201      46.011  22.959  34.544  1.00  0.00           H
ATOM   3149  C   TYR   201      50.000  21.607  36.918  1.00  0.00           C
ATOM   3150  O   TYR   201      49.338  21.524  37.944  1.00  0.00           O
ATOM   3151  N   PRO   202      51.221  22.013  36.915  1.00  0.00           N
ATOM   3152  CD  PRO   202      52.232  21.998  35.832  1.00  0.00           C
ATOM   3153  HD2 PRO   202      51.853  22.653  35.048  1.00  0.00           H
ATOM   3154  HD3 PRO   202      52.489  21.040  35.378  1.00  0.00           H
ATOM   3155  CG  PRO   202      53.388  22.799  36.378  1.00  0.00           C
ATOM   3156  HG2 PRO   202      53.210  23.853  36.164  1.00  0.00           H
ATOM   3157  HG3 PRO   202      54.369  22.584  35.955  1.00  0.00           H
ATOM   3158  CB  PRO   202      53.369  22.703  37.927  1.00  0.00           C
ATOM   3159  HB2 PRO   202      53.590  23.668  38.383  1.00  0.00           H
ATOM   3160  HB3 PRO   202      53.965  21.843  38.235  1.00  0.00           H
ATOM   3161  CA  PRO   202      51.861  22.499  38.152  1.00  0.00           C
ATOM   3162  HA  PRO   202      51.691  21.710  38.885  1.00  0.00           H
ATOM   3163  C   PRO   202      51.189  23.878  38.539  1.00  0.00           C
ATOM   3164  O   PRO   202      50.705  24.683  37.665  1.00  0.00           O
ATOM   3165  N   ILE   203      51.087  24.053  39.863  1.00  0.00           N
ATOM   3166  H   ILE   203      51.343  23.242  40.408  1.00  0.00           H
ATOM   3167  CA  ILE   203      50.817  25.290  40.634  1.00  0.00           C
ATOM   3168  HA  ILE   203      50.302  25.931  39.918  1.00  0.00           H
ATOM   3169  CB  ILE   203      49.805  24.901  41.761  1.00  0.00           C
ATOM   3170  HB  ILE   203      50.207  24.008  42.240  1.00  0.00           H
ATOM   3171  CG2 ILE   203      49.751  25.988  42.936  1.00  0.00           C
ATOM   3172 HG21 ILE   203      49.358  26.894  42.477  1.00  0.00           H
ATOM   3173 HG22 ILE   203      50.741  26.253  43.307  1.00  0.00           H
ATOM   3174 HG23 ILE   203      49.170  25.629  43.786  1.00  0.00           H
ATOM   3175  CG1 ILE   203      48.388  24.721  41.255  1.00  0.00           C
ATOM   3176 HG12 ILE   203      47.977  25.709  41.050  1.00  0.00           H
ATOM   3177 HG13 ILE   203      48.438  24.175  40.313  1.00  0.00           H
ATOM   3178  CD1 ILE   203      47.398  23.956  42.179  1.00  0.00           C
ATOM   3179 HD11 ILE   203      46.597  23.580  41.541  1.00  0.00           H
ATOM   3180 HD12 ILE   203      46.829  24.625  42.825  1.00  0.00           H
ATOM   3181 HD13 ILE   203      48.010  23.255  42.746  1.00  0.00           H
ATOM   3182  C   ILE   203      52.177  25.874  41.000  1.00  0.00           C
ATOM   3183  O   ILE   203      52.940  25.227  41.717  1.00  0.00           O
ATOM   3184  N   THR   204      52.428  27.168  40.845  1.00  0.00           N
ATOM   3185  H   THR   204      51.865  27.847  40.352  1.00  0.00           H
ATOM   3186  CA  THR   204      53.704  27.761  41.213  1.00  0.00           C
ATOM   3187  HA  THR   204      54.353  27.030  41.696  1.00  0.00           H
ATOM   3188  CB  THR   204      54.546  28.195  40.034  1.00  0.00           C
ATOM   3189  HB  THR   204      53.944  28.980  39.577  1.00  0.00           H
ATOM   3190  CG2 THR   204      55.869  28.732  40.435  1.00  0.00           C
ATOM   3191 HG21 THR   204      56.404  28.295  41.279  1.00  0.00           H
ATOM   3192 HG22 THR   204      55.773  29.798  40.641  1.00  0.00           H
ATOM   3193 HG23 THR   204      56.484  28.603  39.544  1.00  0.00           H
ATOM   3194  OG1 THR   204      54.612  27.151  39.102  1.00  0.00           O
ATOM   3195  HG1 THR   204      54.964  26.340  39.476  1.00  0.00           H
ATOM   3196  C   THR   204      53.524  29.038  42.039  1.00  0.00           C
ATOM   3197  O   THR   204      53.176  30.081  41.568  1.00  0.00           O
ATOM   3198  N   LEU   205      53.842  28.870  43.336  1.00  0.00           N
ATOM   3199  H   LEU   205      54.004  27.946  43.710  1.00  0.00           H
ATOM   3200  CA  LEU   205      53.959  30.038  44.290  1.00  0.00           C
ATOM   3201  HA  LEU   205      53.116  30.690  44.061  1.00  0.00           H
ATOM   3202  CB  LEU   205      53.837  29.405  45.673  1.00  0.00           C
ATOM   3203  HB2 LEU   205      52.894  28.872  45.790  1.00  0.00           H
ATOM   3204  HB3 LEU   205      54.559  28.601  45.819  1.00  0.00           H
ATOM   3205  CG  LEU   205      53.970  30.264  46.916  1.00  0.00           C
ATOM   3206  HG  LEU   205      54.940  30.754  46.998  1.00  0.00           H
ATOM   3207  CD1 LEU   205      52.844  31.364  46.800  1.00  0.00           C
ATOM   3208 HD11 LEU   205      51.845  30.929  46.760  1.00  0.00           H
ATOM   3209 HD12 LEU   205      52.869  31.921  45.863  1.00  0.00           H
ATOM   3210 HD13 LEU   205      52.963  32.099  47.598  1.00  0.00           H
ATOM   3211  CD2 LEU   205      53.767  29.475  48.219  1.00  0.00           C
ATOM   3212 HD21 LEU   205      52.873  28.860  48.316  1.00  0.00           H
ATOM   3213 HD22 LEU   205      54.602  28.812  48.445  1.00  0.00           H
ATOM   3214 HD23 LEU   205      53.703  30.266  48.966  1.00  0.00           H
ATOM   3215  C   LEU   205      55.342  30.687  44.047  1.00  0.00           C
ATOM   3216  O   LEU   205      56.386  30.114  44.303  1.00  0.00           O
ATOM   3217  N   PHE   206      55.312  31.909  43.575  1.00  0.00           N
ATOM   3218  H   PHE   206      54.391  32.255  43.342  1.00  0.00           H
ATOM   3219  CA  PHE   206      56.401  32.669  43.187  1.00  0.00           C
ATOM   3220  HA  PHE   206      57.116  31.977  42.742  1.00  0.00           H
ATOM   3221  CB  PHE   206      55.781  33.664  42.281  1.00  0.00           C
ATOM   3222  HB2 PHE   206      54.986  33.199  41.698  1.00  0.00           H
ATOM   3223  HB3 PHE   206      55.358  34.476  42.871  1.00  0.00           H
ATOM   3224  CG  PHE   206      56.782  34.333  41.306  1.00  0.00           C
ATOM   3225  CD1 PHE   206      57.322  33.704  40.172  1.00  0.00           C
ATOM   3226  HD1 PHE   206      56.940  32.729  39.912  1.00  0.00           H
ATOM   3227  CE1 PHE   206      58.306  34.348  39.324  1.00  0.00           C
ATOM   3228  HE1 PHE   206      58.725  33.877  38.446  1.00  0.00           H
ATOM   3229  CZ  PHE   206      58.722  35.627  39.733  1.00  0.00           C
ATOM   3230  HZ  PHE   206      59.512  36.063  39.138  1.00  0.00           H
ATOM   3231  CE2 PHE   206      58.176  36.298  40.799  1.00  0.00           C
ATOM   3232  HE2 PHE   206      58.433  37.287  41.147  1.00  0.00           H
ATOM   3233  CD2 PHE   206      57.150  35.650  41.516  1.00  0.00           C
ATOM   3234  HD2 PHE   206      56.729  36.221  42.331  1.00  0.00           H
ATOM   3235  C   PHE   206      57.234  33.379  44.269  1.00  0.00           C
ATOM   3236  O   PHE   206      58.157  34.119  43.996  1.00  0.00           O
ATOM   3237  N   VAL   207      56.821  33.260  45.565  1.00  0.00           N
ATOM   3238  H   VAL   207      56.130  32.525  45.509  1.00  0.00           H
ATOM   3239  CA  VAL   207      57.415  33.786  46.793  1.00  0.00           C
ATOM   3240  HA  VAL   207      58.193  34.453  46.419  1.00  0.00           H
ATOM   3241  CB  VAL   207      56.410  34.569  47.688  1.00  0.00           C
ATOM   3242  HB  VAL   207      55.699  33.898  48.172  1.00  0.00           H
ATOM   3243  CG1 VAL   207      57.050  35.284  48.883  1.00  0.00           C
ATOM   3244 HG11 VAL   207      57.742  36.106  48.699  1.00  0.00           H
ATOM   3245 HG12 VAL   207      56.276  35.690  49.535  1.00  0.00           H
ATOM   3246 HG13 VAL   207      57.576  34.670  49.613  1.00  0.00           H
ATOM   3247  CG2 VAL   207      55.648  35.641  46.933  1.00  0.00           C
ATOM   3248 HG21 VAL   207      55.122  36.254  47.664  1.00  0.00           H
ATOM   3249 HG22 VAL   207      54.840  35.325  46.272  1.00  0.00           H
ATOM   3250 HG23 VAL   207      56.314  36.242  46.313  1.00  0.00           H
ATOM   3251  C   VAL   207      58.049  32.676  47.658  1.00  0.00           C
ATOM   3252  O   VAL   207      57.450  31.777  48.251  1.00  0.00           O
ATOM   3253  N   GLU   208      59.333  32.866  47.883  1.00  0.00           N
ATOM   3254  H   GLU   208      59.745  33.648  47.395  1.00  0.00           H
ATOM   3255  CA  GLU   208      60.089  31.918  48.700  1.00  0.00           C
ATOM   3256  HA  GLU   208      59.577  31.436  49.532  1.00  0.00           H
ATOM   3257  CB  GLU   208      60.763  30.881  47.811  1.00  0.00           C
ATOM   3258  HB2 GLU   208      59.924  30.398  47.308  1.00  0.00           H
ATOM   3259  HB3 GLU   208      61.190  31.339  46.919  1.00  0.00           H
ATOM   3260  CG  GLU   208      61.737  29.896  48.518  1.00  0.00           C
ATOM   3261  HG2 GLU   208      62.164  29.157  47.839  1.00  0.00           H
ATOM   3262  HG3 GLU   208      62.543  30.560  48.831  1.00  0.00           H
ATOM   3263  CD  GLU   208      61.215  29.348  49.822  1.00  0.00           C
ATOM   3264  OE1 GLU   208      60.072  28.880  49.910  1.00  0.00           O
ATOM   3265  OE2 GLU   208      61.960  29.254  50.794  1.00  0.00           O
ATOM   3266  C   GLU   208      61.021  32.664  49.639  1.00  0.00           C
ATOM   3267  O   GLU   208      61.542  33.788  49.335  1.00  0.00           O
ATOM   3268  OXT GLU   208      61.280  32.163  50.795  1.00  0.00           O
END
