# Supplementary material for: Worth the Weight: Sub-Pocket EXplorer (SubPEx), a Weighted Ensemble Method to Enhance Binding-Pocket Conformational Sampling
Source: J Chem Theory Comput. 2023 Aug 16;19(17):5677–89. doi: 10.1021/acs.jctc.3c00478 (PMC10500992; doi:10.1021/acs.jctc.3c00478)
Supplement: Supplementary file 2 — ct3c00478_si_002.zip [file ct3c00478_si_002.zip › clustered_structures/HSP90/subpex/rep.c7.aligned.pdb]

HELIX    1   1 ALA      9  ILE     19  1                                  11
HELIX    2   2 LYS     26  THR     50  1                                  25
HELIX    3   3 PRO     52  ASP     56  1                                   5
HELIX    4   4 LYS     85  ILE     89  1                                   5
HELIX    5   5 ASN     91  GLY     93  1                                   3
HELIX    6   6 ALA     96  GLN    108  1                                  13
HELIX    7   7 ILE    113  MET    115  1                                   3
HELIX    8   8 GLY    122  LEU    128  1                                   7
HELIX    9   9 THR    180  LEU    183  1                                   4
HELIX   10  10 GLU    185  SER    196  1                                  12
SHEET    1   1 1 VAL     2  ALA     6  0
SHEET    2   2 1 ILE    63  ASN    68  0
SHEET    3   3 1 THR    73  ASP    78  0
SHEET    4   4 1 ALA   130  LYS   138  0
SHEET    5   5 1 TYR   145  SER   149  0
SHEET    6   6 1 SER   154  THR   159  0
SHEET    7   7 1 GLY   168  LEU   175  0
SHEET    8   8 1 ILE   203  LEU   205  0
CRYST1   70.181   64.389   72.450  90.00  90.00  90.00               1
ATOM      1  N   ALA     1      40.643  54.186  28.050  1.00  0.00           N
ATOM      2  H1  ALA     1      41.071  54.319  28.954  1.00  0.00           H
ATOM      3  H2  ALA     1      40.715  53.201  27.839  1.00  0.00           H
ATOM      4  H3  ALA     1      40.976  54.855  27.370  1.00  0.00           H
ATOM      5  CA  ALA     1      39.253  54.582  28.121  1.00  0.00           C
ATOM      6  HA  ALA     1      39.240  55.588  28.539  1.00  0.00           H
ATOM      7  CB  ALA     1      38.688  54.598  26.720  1.00  0.00           C
ATOM      8  HB1 ALA     1      37.730  55.115  26.658  1.00  0.00           H
ATOM      9  HB2 ALA     1      38.656  53.614  26.253  1.00  0.00           H
ATOM     10  HB3 ALA     1      39.388  55.186  26.126  1.00  0.00           H
ATOM     11  C   ALA     1      38.409  53.629  28.968  1.00  0.00           C
ATOM     12  O   ALA     1      38.524  52.419  28.730  1.00  0.00           O
ATOM     13  N   VAL     2      37.781  54.122  30.060  1.00  0.00           N
ATOM     14  H   VAL     2      37.724  55.123  30.174  1.00  0.00           H
ATOM     15  CA  VAL     2      37.062  53.137  31.035  1.00  0.00           C
ATOM     16  HA  VAL     2      37.333  52.101  30.834  1.00  0.00           H
ATOM     17  CB  VAL     2      37.439  53.355  32.570  1.00  0.00           C
ATOM     18  HB  VAL     2      37.172  54.357  32.908  1.00  0.00           H
ATOM     19  CG1 VAL     2      36.577  52.456  33.459  1.00  0.00           C
ATOM     20 HG11 VAL     2      35.499  52.365  33.321  1.00  0.00           H
ATOM     21 HG12 VAL     2      36.972  51.499  33.118  1.00  0.00           H
ATOM     22 HG13 VAL     2      36.846  52.522  34.513  1.00  0.00           H
ATOM     23  CG2 VAL     2      38.907  53.061  32.823  1.00  0.00           C
ATOM     24 HG21 VAL     2      39.164  52.040  32.540  1.00  0.00           H
ATOM     25 HG22 VAL     2      39.236  53.208  33.851  1.00  0.00           H
ATOM     26 HG23 VAL     2      39.470  53.763  32.208  1.00  0.00           H
ATOM     27  C   VAL     2      35.492  53.265  30.794  1.00  0.00           C
ATOM     28  O   VAL     2      35.044  54.419  30.675  1.00  0.00           O
ATOM     29  N   GLU     3      34.777  52.090  30.769  1.00  0.00           N
ATOM     30  H   GLU     3      35.213  51.183  30.693  1.00  0.00           H
ATOM     31  CA  GLU     3      33.342  52.141  30.541  1.00  0.00           C
ATOM     32  HA  GLU     3      33.039  53.187  30.510  1.00  0.00           H
ATOM     33  CB  GLU     3      33.030  51.427  29.139  1.00  0.00           C
ATOM     34  HB2 GLU     3      33.541  51.893  28.298  1.00  0.00           H
ATOM     35  HB3 GLU     3      33.472  50.439  29.255  1.00  0.00           H
ATOM     36  CG  GLU     3      31.555  51.366  28.861  1.00  0.00           C
ATOM     37  HG2 GLU     3      31.457  50.693  28.009  1.00  0.00           H
ATOM     38  HG3 GLU     3      31.032  50.907  29.700  1.00  0.00           H
ATOM     39  CD  GLU     3      30.943  52.673  28.367  1.00  0.00           C
ATOM     40  OE1 GLU     3      31.600  53.534  27.737  1.00  0.00           O
ATOM     41  OE2 GLU     3      29.684  52.780  28.534  1.00  0.00           O
ATOM     42  C   GLU     3      32.692  51.387  31.744  1.00  0.00           C
ATOM     43  O   GLU     3      33.104  50.327  32.214  1.00  0.00           O
ATOM     44  N   THR     4      31.613  52.083  32.214  1.00  0.00           N
ATOM     45  H   THR     4      31.424  53.005  31.850  1.00  0.00           H
ATOM     46  CA  THR     4      30.780  51.541  33.341  1.00  0.00           C
ATOM     47  HA  THR     4      31.381  50.932  34.017  1.00  0.00           H
ATOM     48  CB  THR     4      30.311  52.692  34.174  1.00  0.00           C
ATOM     49  HB  THR     4      29.768  53.346  33.491  1.00  0.00           H
ATOM     50  CG2 THR     4      29.286  52.384  35.305  1.00  0.00           C
ATOM     51 HG21 THR     4      28.753  53.267  35.658  1.00  0.00           H
ATOM     52 HG22 THR     4      29.705  51.979  36.226  1.00  0.00           H
ATOM     53 HG23 THR     4      28.434  51.793  34.970  1.00  0.00           H
ATOM     54  OG1 THR     4      31.385  53.413  34.734  1.00  0.00           O
ATOM     55  HG1 THR     4      31.831  53.792  33.973  1.00  0.00           H
ATOM     56  C   THR     4      29.673  50.618  32.912  1.00  0.00           C
ATOM     57  O   THR     4      28.882  50.879  32.011  1.00  0.00           O
ATOM     58  N   PHE     5      29.434  49.628  33.688  1.00  0.00           N
ATOM     59  H   PHE     5      30.030  49.661  34.503  1.00  0.00           H
ATOM     60  CA  PHE     5      28.360  48.695  33.603  1.00  0.00           C
ATOM     61  HA  PHE     5      27.542  49.073  32.991  1.00  0.00           H
ATOM     62  CB  PHE     5      28.746  47.349  32.919  1.00  0.00           C
ATOM     63  HB2 PHE     5      29.692  47.091  33.395  1.00  0.00           H
ATOM     64  HB3 PHE     5      28.003  46.563  33.051  1.00  0.00           H
ATOM     65  CG  PHE     5      29.080  47.537  31.415  1.00  0.00           C
ATOM     66  CD1 PHE     5      30.426  47.859  31.119  1.00  0.00           C
ATOM     67  HD1 PHE     5      31.151  48.066  31.891  1.00  0.00           H
ATOM     68  CE1 PHE     5      30.750  48.001  29.777  1.00  0.00           C
ATOM     69  HE1 PHE     5      31.781  48.222  29.545  1.00  0.00           H
ATOM     70  CZ  PHE     5      29.748  47.798  28.766  1.00  0.00           C
ATOM     71  HZ  PHE     5      30.048  47.801  27.729  1.00  0.00           H
ATOM     72  CE2 PHE     5      28.407  47.497  29.143  1.00  0.00           C
ATOM     73  HE2 PHE     5      27.603  47.378  28.432  1.00  0.00           H
ATOM     74  CD2 PHE     5      28.020  47.458  30.456  1.00  0.00           C
ATOM     75  HD2 PHE     5      26.987  47.329  30.742  1.00  0.00           H
ATOM     76  C   PHE     5      27.764  48.362  34.977  1.00  0.00           C
ATOM     77  O   PHE     5      28.496  48.120  35.953  1.00  0.00           O
ATOM     78  N   ALA     6      26.430  48.501  35.104  1.00  0.00           N
ATOM     79  H   ALA     6      25.883  48.801  34.311  1.00  0.00           H
ATOM     80  CA  ALA     6      25.659  48.138  36.330  1.00  0.00           C
ATOM     81  HA  ALA     6      26.086  48.497  37.266  1.00  0.00           H
ATOM     82  CB  ALA     6      24.245  48.806  36.306  1.00  0.00           C
ATOM     83  HB1 ALA     6      23.740  48.647  35.353  1.00  0.00           H
ATOM     84  HB2 ALA     6      24.253  49.841  36.645  1.00  0.00           H
ATOM     85  HB3 ALA     6      23.626  48.162  36.931  1.00  0.00           H
ATOM     86  C   ALA     6      25.613  46.673  36.330  1.00  0.00           C
ATOM     87  O   ALA     6      25.353  46.070  35.295  1.00  0.00           O
ATOM     88  N   PHE     7      25.528  45.986  37.462  1.00  0.00           N
ATOM     89  H   PHE     7      25.634  46.448  38.353  1.00  0.00           H
ATOM     90  CA  PHE     7      25.065  44.611  37.473  1.00  0.00           C
ATOM     91  HA  PHE     7      25.695  44.007  36.818  1.00  0.00           H
ATOM     92  CB  PHE     7      25.428  43.992  38.805  1.00  0.00           C
ATOM     93  HB2 PHE     7      25.215  44.658  39.641  1.00  0.00           H
ATOM     94  HB3 PHE     7      24.825  43.100  38.980  1.00  0.00           H
ATOM     95  CG  PHE     7      26.912  43.542  38.878  1.00  0.00           C
ATOM     96  CD1 PHE     7      27.210  42.250  38.377  1.00  0.00           C
ATOM     97  HD1 PHE     7      26.455  41.676  37.862  1.00  0.00           H
ATOM     98  CE1 PHE     7      28.415  41.708  38.777  1.00  0.00           C
ATOM     99  HE1 PHE     7      28.484  40.641  38.621  1.00  0.00           H
ATOM    100  CZ  PHE     7      29.424  42.426  39.439  1.00  0.00           C
ATOM    101  HZ  PHE     7      30.331  41.912  39.721  1.00  0.00           H
ATOM    102  CE2 PHE     7      29.201  43.776  39.798  1.00  0.00           C
ATOM    103  HE2 PHE     7      29.921  44.406  40.301  1.00  0.00           H
ATOM    104  CD2 PHE     7      27.944  44.349  39.407  1.00  0.00           C
ATOM    105  HD2 PHE     7      27.775  45.390  39.638  1.00  0.00           H
ATOM    106  C   PHE     7      23.566  44.425  37.114  1.00  0.00           C
ATOM    107  O   PHE     7      22.744  45.156  37.621  1.00  0.00           O
ATOM    108  N   GLN     8      23.228  43.301  36.414  1.00  0.00           N
ATOM    109  H   GLN     8      24.050  42.781  36.145  1.00  0.00           H
ATOM    110  CA  GLN     8      21.869  42.846  36.099  1.00  0.00           C
ATOM    111  HA  GLN     8      21.205  43.677  36.340  1.00  0.00           H
ATOM    112  CB  GLN     8      21.798  42.487  34.615  1.00  0.00           C
ATOM    113  HB2 GLN     8      22.385  41.578  34.480  1.00  0.00           H
ATOM    114  HB3 GLN     8      20.743  42.418  34.348  1.00  0.00           H
ATOM    115  CG  GLN     8      22.322  43.516  33.582  1.00  0.00           C
ATOM    116  HG2 GLN     8      23.412  43.498  33.549  1.00  0.00           H
ATOM    117  HG3 GLN     8      21.905  43.195  32.627  1.00  0.00           H
ATOM    118  CD  GLN     8      21.719  44.856  33.890  1.00  0.00           C
ATOM    119  OE1 GLN     8      20.509  45.161  33.757  1.00  0.00           O
ATOM    120  NE2 GLN     8      22.457  45.859  34.244  1.00  0.00           N
ATOM    121 HE21 GLN     8      21.918  46.699  34.401  1.00  0.00           H
ATOM    122 HE22 GLN     8      23.459  45.771  34.332  1.00  0.00           H
ATOM    123  C   GLN     8      21.457  41.677  36.948  1.00  0.00           C
ATOM    124  O   GLN     8      22.264  40.999  37.558  1.00  0.00           O
ATOM    125  N   ALA     9      20.186  41.506  37.120  1.00  0.00           N
ATOM    126  H   ALA     9      19.532  42.164  36.721  1.00  0.00           H
ATOM    127  CA  ALA     9      19.532  40.860  38.237  1.00  0.00           C
ATOM    128  HA  ALA     9      19.837  41.452  39.099  1.00  0.00           H
ATOM    129  CB  ALA     9      18.047  40.997  37.922  1.00  0.00           C
ATOM    130  HB1 ALA     9      17.848  40.345  37.072  1.00  0.00           H
ATOM    131  HB2 ALA     9      17.731  42.008  37.668  1.00  0.00           H
ATOM    132  HB3 ALA     9      17.481  40.620  38.774  1.00  0.00           H
ATOM    133  C   ALA     9      19.935  39.334  38.524  1.00  0.00           C
ATOM    134  O   ALA     9      19.997  38.965  39.688  1.00  0.00           O
ATOM    135  N   GLU    10      20.132  38.556  37.431  1.00  0.00           N
ATOM    136  H   GLU    10      19.729  38.819  36.542  1.00  0.00           H
ATOM    137  CA  GLU    10      20.686  37.238  37.491  1.00  0.00           C
ATOM    138  HA  GLU    10      19.982  36.588  38.009  1.00  0.00           H
ATOM    139  CB  GLU    10      20.841  36.517  36.105  1.00  0.00           C
ATOM    140  HB2 GLU    10      21.495  37.079  35.438  1.00  0.00           H
ATOM    141  HB3 GLU    10      21.357  35.594  36.365  1.00  0.00           H
ATOM    142  CG  GLU    10      19.524  36.180  35.397  1.00  0.00           C
ATOM    143  HG2 GLU    10      19.647  35.388  34.658  1.00  0.00           H
ATOM    144  HG3 GLU    10      18.925  35.855  36.248  1.00  0.00           H
ATOM    145  CD  GLU    10      18.838  37.338  34.652  1.00  0.00           C
ATOM    146  OE1 GLU    10      19.265  38.505  34.676  1.00  0.00           O
ATOM    147  OE2 GLU    10      17.715  37.156  34.146  1.00  0.00           O
ATOM    148  C   GLU    10      22.046  37.208  38.114  1.00  0.00           C
ATOM    149  O   GLU    10      22.450  36.079  38.555  1.00  0.00           O
ATOM    150  N   ILE    11      22.828  38.294  38.069  1.00  0.00           N
ATOM    151  H   ILE    11      22.498  38.989  37.415  1.00  0.00           H
ATOM    152  CA  ILE    11      24.196  38.448  38.592  1.00  0.00           C
ATOM    153  HA  ILE    11      24.527  37.445  38.860  1.00  0.00           H
ATOM    154  CB  ILE    11      25.108  38.886  37.442  1.00  0.00           C
ATOM    155  HB  ILE    11      25.049  39.973  37.384  1.00  0.00           H
ATOM    156  CG2 ILE    11      26.538  38.474  37.792  1.00  0.00           C
ATOM    157 HG21 ILE    11      26.864  38.842  38.764  1.00  0.00           H
ATOM    158 HG22 ILE    11      27.193  38.936  37.053  1.00  0.00           H
ATOM    159 HG23 ILE    11      26.696  37.399  37.717  1.00  0.00           H
ATOM    160  CG1 ILE    11      24.837  38.373  35.994  1.00  0.00           C
ATOM    161 HG12 ILE    11      25.777  38.285  35.450  1.00  0.00           H
ATOM    162 HG13 ILE    11      24.491  37.342  36.078  1.00  0.00           H
ATOM    163  CD1 ILE    11      23.832  39.208  35.141  1.00  0.00           C
ATOM    164 HD11 ILE    11      24.148  40.247  35.224  1.00  0.00           H
ATOM    165 HD12 ILE    11      22.850  39.150  35.610  1.00  0.00           H
ATOM    166 HD13 ILE    11      23.902  38.882  34.104  1.00  0.00           H
ATOM    167  C   ILE    11      24.384  39.389  39.906  1.00  0.00           C
ATOM    168  O   ILE    11      25.197  39.140  40.809  1.00  0.00           O
ATOM    169  N   ALA    12      23.556  40.446  40.054  1.00  0.00           N
ATOM    170  H   ALA    12      22.852  40.467  39.328  1.00  0.00           H
ATOM    171  CA  ALA    12      23.399  41.201  41.309  1.00  0.00           C
ATOM    172  HA  ALA    12      24.385  41.520  41.649  1.00  0.00           H
ATOM    173  CB  ALA    12      22.537  42.466  40.969  1.00  0.00           C
ATOM    174  HB1 ALA    12      22.912  42.932  40.058  1.00  0.00           H
ATOM    175  HB2 ALA    12      22.666  43.219  41.746  1.00  0.00           H
ATOM    176  HB3 ALA    12      21.529  42.151  40.699  1.00  0.00           H
ATOM    177  C   ALA    12      22.722  40.348  42.435  1.00  0.00           C
ATOM    178  O   ALA    12      23.149  40.428  43.566  1.00  0.00           O
ATOM    179  N   GLN    13      21.782  39.389  42.070  1.00  0.00           N
ATOM    180  H   GLN    13      21.496  39.341  41.103  1.00  0.00           H
ATOM    181  CA  GLN    13      21.410  38.297  42.958  1.00  0.00           C
ATOM    182  HA  GLN    13      21.136  38.951  43.786  1.00  0.00           H
ATOM    183  CB  GLN    13      20.177  37.507  42.471  1.00  0.00           C
ATOM    184  HB2 GLN    13      19.327  38.167  42.295  1.00  0.00           H
ATOM    185  HB3 GLN    13      20.545  37.140  41.514  1.00  0.00           H
ATOM    186  CG  GLN    13      19.893  36.394  43.504  1.00  0.00           C
ATOM    187  HG2 GLN    13      20.758  35.730  43.532  1.00  0.00           H
ATOM    188  HG3 GLN    13      19.786  36.831  44.496  1.00  0.00           H
ATOM    189  CD  GLN    13      18.699  35.578  43.084  1.00  0.00           C
ATOM    190  OE1 GLN    13      18.426  35.399  41.899  1.00  0.00           O
ATOM    191  NE2 GLN    13      17.946  34.995  43.983  1.00  0.00           N
ATOM    192 HE21 GLN    13      17.303  34.256  43.742  1.00  0.00           H
ATOM    193 HE22 GLN    13      18.070  35.311  44.934  1.00  0.00           H
ATOM    194  C   GLN    13      22.669  37.508  43.400  1.00  0.00           C
ATOM    195  O   GLN    13      22.772  37.275  44.612  1.00  0.00           O
ATOM    196  N   LEU    14      23.560  37.140  42.493  1.00  0.00           N
ATOM    197  H   LEU    14      23.386  37.325  41.515  1.00  0.00           H
ATOM    198  CA  LEU    14      24.859  36.401  42.839  1.00  0.00           C
ATOM    199  HA  LEU    14      24.599  35.558  43.478  1.00  0.00           H
ATOM    200  CB  LEU    14      25.523  35.860  41.578  1.00  0.00           C
ATOM    201  HB2 LEU    14      24.889  35.157  41.039  1.00  0.00           H
ATOM    202  HB3 LEU    14      25.456  36.697  40.883  1.00  0.00           H
ATOM    203  CG  LEU    14      26.912  35.120  41.473  1.00  0.00           C
ATOM    204  HG  LEU    14      27.789  35.667  41.820  1.00  0.00           H
ATOM    205  CD1 LEU    14      26.817  33.797  42.182  1.00  0.00           C
ATOM    206 HD11 LEU    14      26.828  33.892  43.268  1.00  0.00           H
ATOM    207 HD12 LEU    14      27.646  33.196  41.809  1.00  0.00           H
ATOM    208 HD13 LEU    14      25.912  33.249  41.917  1.00  0.00           H
ATOM    209  CD2 LEU    14      27.349  34.903  40.058  1.00  0.00           C
ATOM    210 HD21 LEU    14      26.782  34.200  39.448  1.00  0.00           H
ATOM    211 HD22 LEU    14      27.180  35.739  39.380  1.00  0.00           H
ATOM    212 HD23 LEU    14      28.397  34.607  40.012  1.00  0.00           H
ATOM    213  C   LEU    14      25.907  37.162  43.705  1.00  0.00           C
ATOM    214  O   LEU    14      26.388  36.633  44.692  1.00  0.00           O
ATOM    215  N   MET    15      26.187  38.432  43.387  1.00  0.00           N
ATOM    216  H   MET    15      25.828  38.831  42.531  1.00  0.00           H
ATOM    217  CA  MET    15      27.008  39.398  44.157  1.00  0.00           C
ATOM    218  HA  MET    15      28.044  39.077  44.258  1.00  0.00           H
ATOM    219  CB  MET    15      27.039  40.736  43.451  1.00  0.00           C
ATOM    220  HB2 MET    15      26.017  41.068  43.273  1.00  0.00           H
ATOM    221  HB3 MET    15      27.492  41.414  44.174  1.00  0.00           H
ATOM    222  CG  MET    15      27.871  40.802  42.145  1.00  0.00           C
ATOM    223  HG2 MET    15      27.409  40.028  41.533  1.00  0.00           H
ATOM    224  HG3 MET    15      27.715  41.730  41.594  1.00  0.00           H
ATOM    225  SD  MET    15      29.702  40.575  42.370  1.00  0.00           S
ATOM    226  CE  MET    15      30.087  42.008  43.463  1.00  0.00           C
ATOM    227  HE1 MET    15      29.814  42.982  43.058  1.00  0.00           H
ATOM    228  HE2 MET    15      29.838  41.799  44.503  1.00  0.00           H
ATOM    229  HE3 MET    15      31.172  42.102  43.507  1.00  0.00           H
ATOM    230  C   MET    15      26.436  39.601  45.575  1.00  0.00           C
ATOM    231  O   MET    15      27.121  39.620  46.563  1.00  0.00           O
ATOM    232  N   SER    16      25.073  39.645  45.697  1.00  0.00           N
ATOM    233  H   SER    16      24.490  39.606  44.872  1.00  0.00           H
ATOM    234  CA  SER    16      24.435  39.627  46.979  1.00  0.00           C
ATOM    235  HA  SER    16      24.957  40.330  47.628  1.00  0.00           H
ATOM    236  CB  SER    16      22.970  40.072  46.844  1.00  0.00           C
ATOM    237  HB2 SER    16      22.589  39.325  46.148  1.00  0.00           H
ATOM    238  HB3 SER    16      22.394  40.028  47.768  1.00  0.00           H
ATOM    239  OG  SER    16      22.744  41.328  46.209  1.00  0.00           O
ATOM    240  HG  SER    16      22.906  41.124  45.285  1.00  0.00           H
ATOM    241  C   SER    16      24.508  38.312  47.835  1.00  0.00           C
ATOM    242  O   SER    16      24.818  38.294  49.034  1.00  0.00           O
ATOM    243  N   LEU    17      24.329  37.180  47.144  1.00  0.00           N
ATOM    244  H   LEU    17      24.075  37.313  46.175  1.00  0.00           H
ATOM    245  CA  LEU    17      24.500  35.824  47.636  1.00  0.00           C
ATOM    246  HA  LEU    17      23.814  35.759  48.481  1.00  0.00           H
ATOM    247  CB  LEU    17      24.264  34.798  46.572  1.00  0.00           C
ATOM    248  HB2 LEU    17      23.218  34.993  46.333  1.00  0.00           H
ATOM    249  HB3 LEU    17      24.637  35.102  45.594  1.00  0.00           H
ATOM    250  CG  LEU    17      24.462  33.285  46.886  1.00  0.00           C
ATOM    251  HG  LEU    17      25.521  33.065  47.020  1.00  0.00           H
ATOM    252  CD1 LEU    17      23.612  32.925  48.072  1.00  0.00           C
ATOM    253 HD11 LEU    17      24.136  32.923  49.028  1.00  0.00           H
ATOM    254 HD12 LEU    17      23.132  31.962  47.902  1.00  0.00           H
ATOM    255 HD13 LEU    17      22.826  33.674  48.175  1.00  0.00           H
ATOM    256  CD2 LEU    17      23.865  32.448  45.796  1.00  0.00           C
ATOM    257 HD21 LEU    17      22.814  32.662  45.604  1.00  0.00           H
ATOM    258 HD22 LEU    17      24.550  32.492  44.949  1.00  0.00           H
ATOM    259 HD23 LEU    17      23.944  31.417  46.143  1.00  0.00           H
ATOM    260  C   LEU    17      25.921  35.587  48.208  1.00  0.00           C
ATOM    261  O   LEU    17      26.100  34.800  49.129  1.00  0.00           O
ATOM    262  N   ILE    18      26.937  36.343  47.685  1.00  0.00           N
ATOM    263  H   ILE    18      26.844  36.966  46.896  1.00  0.00           H
ATOM    264  CA  ILE    18      28.325  36.161  48.103  1.00  0.00           C
ATOM    265  HA  ILE    18      28.419  35.105  48.357  1.00  0.00           H
ATOM    266  CB  ILE    18      29.237  36.339  46.895  1.00  0.00           C
ATOM    267  HB  ILE    18      29.002  37.285  46.406  1.00  0.00           H
ATOM    268  CG2 ILE    18      30.702  36.320  47.345  1.00  0.00           C
ATOM    269 HG21 ILE    18      30.845  35.398  47.908  1.00  0.00           H
ATOM    270 HG22 ILE    18      31.018  37.199  47.906  1.00  0.00           H
ATOM    271 HG23 ILE    18      31.377  36.304  46.489  1.00  0.00           H
ATOM    272  CG1 ILE    18      29.154  35.214  45.890  1.00  0.00           C
ATOM    273 HG12 ILE    18      29.480  34.231  46.232  1.00  0.00           H
ATOM    274 HG13 ILE    18      28.104  34.947  45.775  1.00  0.00           H
ATOM    275  CD1 ILE    18      29.631  35.491  44.421  1.00  0.00           C
ATOM    276 HD11 ILE    18      29.328  34.652  43.796  1.00  0.00           H
ATOM    277 HD12 ILE    18      30.717  35.591  44.423  1.00  0.00           H
ATOM    278 HD13 ILE    18      29.187  36.448  44.149  1.00  0.00           H
ATOM    279  C   ILE    18      28.769  37.206  49.172  1.00  0.00           C
ATOM    280  O   ILE    18      29.484  36.821  50.108  1.00  0.00           O
ATOM    281  N   ILE    19      28.279  38.471  49.161  1.00  0.00           N
ATOM    282  H   ILE    19      27.696  38.633  48.351  1.00  0.00           H
ATOM    283  CA  ILE    19      28.696  39.538  50.014  1.00  0.00           C
ATOM    284  HA  ILE    19      29.547  39.227  50.620  1.00  0.00           H
ATOM    285  CB  ILE    19      29.109  40.733  49.272  1.00  0.00           C
ATOM    286  HB  ILE    19      28.259  40.898  48.610  1.00  0.00           H
ATOM    287  CG2 ILE    19      29.378  42.016  50.086  1.00  0.00           C
ATOM    288 HG21 ILE    19      29.875  42.750  49.452  1.00  0.00           H
ATOM    289 HG22 ILE    19      29.949  41.820  50.994  1.00  0.00           H
ATOM    290 HG23 ILE    19      28.477  42.527  50.424  1.00  0.00           H
ATOM    291  CG1 ILE    19      30.387  40.477  48.425  1.00  0.00           C
ATOM    292 HG12 ILE    19      31.269  40.727  49.016  1.00  0.00           H
ATOM    293 HG13 ILE    19      30.423  39.448  48.066  1.00  0.00           H
ATOM    294  CD1 ILE    19      30.302  41.359  47.223  1.00  0.00           C
ATOM    295 HD11 ILE    19      29.596  40.842  46.573  1.00  0.00           H
ATOM    296 HD12 ILE    19      31.277  41.276  46.745  1.00  0.00           H
ATOM    297 HD13 ILE    19      29.946  42.385  47.307  1.00  0.00           H
ATOM    298  C   ILE    19      27.673  39.946  51.082  1.00  0.00           C
ATOM    299  O   ILE    19      28.026  40.448  52.154  1.00  0.00           O
ATOM    300  N   ASN    20      26.401  39.888  50.822  1.00  0.00           N
ATOM    301  H   ASN    20      26.056  39.405  50.004  1.00  0.00           H
ATOM    302  CA  ASN    20      25.404  40.211  51.842  1.00  0.00           C
ATOM    303  HA  ASN    20      25.794  40.979  52.511  1.00  0.00           H
ATOM    304  CB  ASN    20      24.118  40.882  51.332  1.00  0.00           C
ATOM    305  HB2 ASN    20      23.545  40.105  50.825  1.00  0.00           H
ATOM    306  HB3 ASN    20      23.651  41.167  52.274  1.00  0.00           H
ATOM    307  CG  ASN    20      24.259  42.135  50.558  1.00  0.00           C
ATOM    308  OD1 ASN    20      24.903  42.091  49.517  1.00  0.00           O
ATOM    309  ND2 ASN    20      23.858  43.276  51.020  1.00  0.00           N
ATOM    310 HD21 ASN    20      23.382  43.321  51.909  1.00  0.00           H
ATOM    311 HD22 ASN    20      23.926  44.124  50.477  1.00  0.00           H
ATOM    312  C   ASN    20      25.070  38.975  52.717  1.00  0.00           C
ATOM    313  O   ASN    20      25.120  39.092  53.899  1.00  0.00           O
ATOM    314  N   THR    21      24.640  37.882  52.065  1.00  0.00           N
ATOM    315  H   THR    21      24.807  37.900  51.070  1.00  0.00           H
ATOM    316  CA  THR    21      24.482  36.583  52.841  1.00  0.00           C
ATOM    317  HA  THR    21      23.968  36.944  53.733  1.00  0.00           H
ATOM    318  CB  THR    21      23.551  35.515  52.176  1.00  0.00           C
ATOM    319  HB  THR    21      23.923  35.161  51.214  1.00  0.00           H
ATOM    320  CG2 THR    21      23.350  34.413  53.152  1.00  0.00           C
ATOM    321 HG21 THR    21      24.235  33.893  53.517  1.00  0.00           H
ATOM    322 HG22 THR    21      22.642  33.684  52.757  1.00  0.00           H
ATOM    323 HG23 THR    21      22.969  34.916  54.041  1.00  0.00           H
ATOM    324  OG1 THR    21      22.283  36.073  51.947  1.00  0.00           O
ATOM    325  HG1 THR    21      22.442  36.787  51.327  1.00  0.00           H
ATOM    326  C   THR    21      25.856  36.018  53.285  1.00  0.00           C
ATOM    327  O   THR    21      26.792  35.932  52.511  1.00  0.00           O
ATOM    328  N   PHE    22      26.019  35.610  54.578  1.00  0.00           N
ATOM    329  H   PHE    22      25.165  35.426  55.086  1.00  0.00           H
ATOM    330  CA  PHE    22      27.217  35.289  55.273  1.00  0.00           C
ATOM    331  HA  PHE    22      28.000  35.978  54.956  1.00  0.00           H
ATOM    332  CB  PHE    22      26.970  35.535  56.757  1.00  0.00           C
ATOM    333  HB2 PHE    22      26.710  36.587  56.876  1.00  0.00           H
ATOM    334  HB3 PHE    22      26.042  34.997  56.946  1.00  0.00           H
ATOM    335  CG  PHE    22      28.058  35.217  57.738  1.00  0.00           C
ATOM    336  CD1 PHE    22      29.112  36.145  58.011  1.00  0.00           C
ATOM    337  HD1 PHE    22      29.205  36.962  57.313  1.00  0.00           H
ATOM    338  CE1 PHE    22      30.087  35.864  58.979  1.00  0.00           C
ATOM    339  HE1 PHE    22      30.926  36.529  59.122  1.00  0.00           H
ATOM    340  CZ  PHE    22      29.895  34.754  59.808  1.00  0.00           C
ATOM    341  HZ  PHE    22      30.655  34.589  60.557  1.00  0.00           H
ATOM    342  CE2 PHE    22      28.859  33.827  59.620  1.00  0.00           C
ATOM    343  HE2 PHE    22      29.010  32.953  60.235  1.00  0.00           H
ATOM    344  CD2 PHE    22      27.970  34.055  58.546  1.00  0.00           C
ATOM    345  HD2 PHE    22      27.128  33.380  58.516  1.00  0.00           H
ATOM    346  C   PHE    22      27.611  33.784  54.915  1.00  0.00           C
ATOM    347  O   PHE    22      26.789  32.880  54.907  1.00  0.00           O
ATOM    348  N   TYR    23      28.977  33.465  54.916  1.00  0.00           N
ATOM    349  H   TYR    23      29.658  34.207  54.992  1.00  0.00           H
ATOM    350  CA  TYR    23      29.490  32.074  54.743  1.00  0.00           C
ATOM    351  HA  TYR    23      28.680  31.419  55.062  1.00  0.00           H
ATOM    352  CB  TYR    23      29.757  31.853  53.251  1.00  0.00           C
ATOM    353  HB2 TYR    23      28.874  32.179  52.702  1.00  0.00           H
ATOM    354  HB3 TYR    23      30.662  32.426  53.051  1.00  0.00           H
ATOM    355  CG  TYR    23      30.239  30.449  52.895  1.00  0.00           C
ATOM    356  CD1 TYR    23      29.506  29.334  53.323  1.00  0.00           C
ATOM    357  HD1 TYR    23      28.581  29.530  53.845  1.00  0.00           H
ATOM    358  CE1 TYR    23      29.834  28.029  53.033  1.00  0.00           C
ATOM    359  HE1 TYR    23      29.332  27.187  53.484  1.00  0.00           H
ATOM    360  CZ  TYR    23      30.873  27.827  52.070  1.00  0.00           C
ATOM    361  OH  TYR    23      31.274  26.559  51.796  1.00  0.00           O
ATOM    362  HH  TYR    23      30.681  25.889  52.143  1.00  0.00           H
ATOM    363  CE2 TYR    23      31.679  28.935  51.682  1.00  0.00           C
ATOM    364  HE2 TYR    23      32.619  28.808  51.166  1.00  0.00           H
ATOM    365  CD2 TYR    23      31.384  30.195  52.159  1.00  0.00           C
ATOM    366  HD2 TYR    23      32.064  31.003  51.930  1.00  0.00           H
ATOM    367  C   TYR    23      30.761  31.901  55.683  1.00  0.00           C
ATOM    368  O   TYR    23      31.651  32.710  55.665  1.00  0.00           O
ATOM    369  N   SER    24      30.721  30.893  56.500  1.00  0.00           N
ATOM    370  H   SER    24      29.893  30.320  56.580  1.00  0.00           H
ATOM    371  CA  SER    24      31.905  30.657  57.329  1.00  0.00           C
ATOM    372  HA  SER    24      32.254  31.670  57.533  1.00  0.00           H
ATOM    373  CB  SER    24      31.569  30.000  58.641  1.00  0.00           C
ATOM    374  HB2 SER    24      32.503  29.969  59.202  1.00  0.00           H
ATOM    375  HB3 SER    24      30.851  30.479  59.308  1.00  0.00           H
ATOM    376  OG  SER    24      31.065  28.646  58.403  1.00  0.00           O
ATOM    377  HG  SER    24      30.258  28.649  57.883  1.00  0.00           H
ATOM    378  C   SER    24      33.034  29.872  56.626  1.00  0.00           C
ATOM    379  O   SER    24      34.181  30.092  56.953  1.00  0.00           O
ATOM    380  N   ASN    25      32.728  28.876  55.786  1.00  0.00           N
ATOM    381  H   ASN    25      31.731  28.718  55.810  1.00  0.00           H
ATOM    382  CA  ASN    25      33.688  27.862  55.178  1.00  0.00           C
ATOM    383  HA  ASN    25      34.494  27.676  55.888  1.00  0.00           H
ATOM    384  CB  ASN    25      32.940  26.532  55.014  1.00  0.00           C
ATOM    385  HB2 ASN    25      32.253  26.425  55.854  1.00  0.00           H
ATOM    386  HB3 ASN    25      32.229  26.565  54.190  1.00  0.00           H
ATOM    387  CG  ASN    25      33.880  25.342  54.941  1.00  0.00           C
ATOM    388  OD1 ASN    25      33.940  24.584  55.875  1.00  0.00           O
ATOM    389  ND2 ASN    25      34.489  25.157  53.849  1.00  0.00           N
ATOM    390 HD21 ASN    25      34.364  25.882  53.157  1.00  0.00           H
ATOM    391 HD22 ASN    25      35.108  24.360  53.807  1.00  0.00           H
ATOM    392  C   ASN    25      34.349  28.504  53.924  1.00  0.00           C
ATOM    393  O   ASN    25      34.478  27.914  52.847  1.00  0.00           O
ATOM    394  N   LYS    26      34.815  29.749  54.046  1.00  0.00           N
ATOM    395  H   LYS    26      34.891  29.990  55.024  1.00  0.00           H
ATOM    396  CA  LYS    26      35.207  30.758  53.083  1.00  0.00           C
ATOM    397  HA  LYS    26      34.345  31.069  52.493  1.00  0.00           H
ATOM    398  CB  LYS    26      35.764  31.947  53.869  1.00  0.00           C
ATOM    399  HB2 LYS    26      36.293  31.467  54.691  1.00  0.00           H
ATOM    400  HB3 LYS    26      36.480  32.528  53.288  1.00  0.00           H
ATOM    401  CG  LYS    26      34.804  32.970  54.422  1.00  0.00           C
ATOM    402  HG2 LYS    26      34.275  33.242  53.507  1.00  0.00           H
ATOM    403  HG3 LYS    26      34.205  32.414  55.143  1.00  0.00           H
ATOM    404  CD  LYS    26      35.513  34.123  55.035  1.00  0.00           C
ATOM    405  HD2 LYS    26      36.121  33.816  55.886  1.00  0.00           H
ATOM    406  HD3 LYS    26      36.217  34.506  54.297  1.00  0.00           H
ATOM    407  CE  LYS    26      34.616  35.296  55.378  1.00  0.00           C
ATOM    408  HE2 LYS    26      35.216  36.075  55.848  1.00  0.00           H
ATOM    409  HE3 LYS    26      34.123  35.672  54.481  1.00  0.00           H
ATOM    410  NZ  LYS    26      33.512  34.896  56.323  1.00  0.00           N
ATOM    411  HZ1 LYS    26      32.806  35.599  56.488  1.00  0.00           H
ATOM    412  HZ2 LYS    26      33.989  34.616  57.169  1.00  0.00           H
ATOM    413  HZ3 LYS    26      32.974  34.102  56.007  1.00  0.00           H
ATOM    414  C   LYS    26      36.427  30.296  52.257  1.00  0.00           C
ATOM    415  O   LYS    26      36.593  30.827  51.140  1.00  0.00           O
ATOM    416  N   GLU    27      37.289  29.484  52.830  1.00  0.00           N
ATOM    417  H   GLU    27      37.097  29.124  53.754  1.00  0.00           H
ATOM    418  CA  GLU    27      38.632  29.243  52.146  1.00  0.00           C
ATOM    419  HA  GLU    27      39.114  30.213  52.031  1.00  0.00           H
ATOM    420  CB  GLU    27      39.531  28.384  52.976  1.00  0.00           C
ATOM    421  HB2 GLU    27      40.554  28.578  52.653  1.00  0.00           H
ATOM    422  HB3 GLU    27      39.478  28.839  53.966  1.00  0.00           H
ATOM    423  CG  GLU    27      39.231  26.870  53.060  1.00  0.00           C
ATOM    424  HG2 GLU    27      38.158  26.685  53.093  1.00  0.00           H
ATOM    425  HG3 GLU    27      39.521  26.521  52.069  1.00  0.00           H
ATOM    426  CD  GLU    27      40.092  26.064  54.055  1.00  0.00           C
ATOM    427  OE1 GLU    27      40.369  24.878  53.890  1.00  0.00           O
ATOM    428  OE2 GLU    27      40.465  26.652  55.083  1.00  0.00           O
ATOM    429  C   GLU    27      38.530  28.698  50.695  1.00  0.00           C
ATOM    430  O   GLU    27      39.539  28.693  49.941  1.00  0.00           O
ATOM    431  N   ILE    28      37.281  28.253  50.253  1.00  0.00           N
ATOM    432  H   ILE    28      36.525  28.224  50.923  1.00  0.00           H
ATOM    433  CA  ILE    28      37.049  27.660  48.929  1.00  0.00           C
ATOM    434  HA  ILE    28      37.784  26.857  48.871  1.00  0.00           H
ATOM    435  CB  ILE    28      35.619  27.060  48.905  1.00  0.00           C
ATOM    436  HB  ILE    28      35.470  26.441  48.021  1.00  0.00           H
ATOM    437  CG2 ILE    28      35.356  26.063  49.986  1.00  0.00           C
ATOM    438 HG21 ILE    28      35.357  26.580  50.944  1.00  0.00           H
ATOM    439 HG22 ILE    28      36.191  25.379  49.832  1.00  0.00           H
ATOM    440 HG23 ILE    28      34.433  25.483  49.998  1.00  0.00           H
ATOM    441  CG1 ILE    28      34.520  28.100  49.040  1.00  0.00           C
ATOM    442 HG12 ILE    28      33.612  27.556  49.304  1.00  0.00           H
ATOM    443 HG13 ILE    28      34.843  28.612  49.947  1.00  0.00           H
ATOM    444  CD1 ILE    28      34.166  29.190  48.060  1.00  0.00           C
ATOM    445 HD11 ILE    28      34.405  28.737  47.098  1.00  0.00           H
ATOM    446 HD12 ILE    28      34.810  30.044  48.270  1.00  0.00           H
ATOM    447 HD13 ILE    28      33.115  29.453  48.187  1.00  0.00           H
ATOM    448  C   ILE    28      37.321  28.531  47.676  1.00  0.00           C
ATOM    449  O   ILE    28      37.573  28.000  46.648  1.00  0.00           O
ATOM    450  N   PHE    29      37.481  29.893  47.843  1.00  0.00           N
ATOM    451  H   PHE    29      37.453  30.288  48.771  1.00  0.00           H
ATOM    452  CA  PHE    29      37.692  30.748  46.665  1.00  0.00           C
ATOM    453  HA  PHE    29      36.815  30.583  46.040  1.00  0.00           H
ATOM    454  CB  PHE    29      37.634  32.194  47.184  1.00  0.00           C
ATOM    455  HB2 PHE    29      37.374  32.910  46.405  1.00  0.00           H
ATOM    456  HB3 PHE    29      36.768  32.298  47.839  1.00  0.00           H
ATOM    457  CG  PHE    29      38.958  32.575  47.831  1.00  0.00           C
ATOM    458  CD1 PHE    29      39.140  32.296  49.144  1.00  0.00           C
ATOM    459  HD1 PHE    29      38.338  31.788  49.659  1.00  0.00           H
ATOM    460  CE1 PHE    29      40.369  32.589  49.815  1.00  0.00           C
ATOM    461  HE1 PHE    29      40.389  32.344  50.867  1.00  0.00           H
ATOM    462  CZ  PHE    29      41.439  33.163  49.077  1.00  0.00           C
ATOM    463  HZ  PHE    29      42.428  33.340  49.469  1.00  0.00           H
ATOM    464  CE2 PHE    29      41.222  33.508  47.735  1.00  0.00           C
ATOM    465  HE2 PHE    29      42.036  33.939  47.170  1.00  0.00           H
ATOM    466  CD2 PHE    29      39.930  33.248  47.100  1.00  0.00           C
ATOM    467  HD2 PHE    29      39.881  33.506  46.052  1.00  0.00           H
ATOM    468  C   PHE    29      38.963  30.323  45.908  1.00  0.00           C
ATOM    469  O   PHE    29      38.851  30.302  44.662  1.00  0.00           O
ATOM    470  N   LEU    30      40.107  29.938  46.483  1.00  0.00           N
ATOM    471  H   LEU    30      40.134  29.950  47.492  1.00  0.00           H
ATOM    472  CA  LEU    30      41.367  29.733  45.782  1.00  0.00           C
ATOM    473  HA  LEU    30      41.441  30.397  44.921  1.00  0.00           H
ATOM    474  CB  LEU    30      42.445  30.194  46.729  1.00  0.00           C
ATOM    475  HB2 LEU    30      42.274  31.198  47.118  1.00  0.00           H
ATOM    476  HB3 LEU    30      42.343  29.376  47.443  1.00  0.00           H
ATOM    477  CG  LEU    30      43.938  30.171  45.995  1.00  0.00           C
ATOM    478  HG  LEU    30      44.099  29.115  45.780  1.00  0.00           H
ATOM    479  CD1 LEU    30      44.036  30.990  44.680  1.00  0.00           C
ATOM    480 HD11 LEU    30      43.448  30.518  43.893  1.00  0.00           H
ATOM    481 HD12 LEU    30      45.037  31.153  44.281  1.00  0.00           H
ATOM    482 HD13 LEU    30      43.524  31.937  44.859  1.00  0.00           H
ATOM    483  CD2 LEU    30      44.989  30.681  46.962  1.00  0.00           C
ATOM    484 HD21 LEU    30      44.763  31.685  47.320  1.00  0.00           H
ATOM    485 HD22 LEU    30      45.166  30.040  47.826  1.00  0.00           H
ATOM    486 HD23 LEU    30      45.988  30.850  46.561  1.00  0.00           H
ATOM    487  C   LEU    30      41.359  28.328  45.194  1.00  0.00           C
ATOM    488  O   LEU    30      42.083  28.215  44.260  1.00  0.00           O
ATOM    489  N   ARG    31      40.460  27.383  45.541  1.00  0.00           N
ATOM    490  H   ARG    31      39.968  27.356  46.423  1.00  0.00           H
ATOM    491  CA  ARG    31      40.046  26.155  44.849  1.00  0.00           C
ATOM    492  HA  ARG    31      40.945  25.595  44.592  1.00  0.00           H
ATOM    493  CB  ARG    31      39.254  25.172  45.739  1.00  0.00           C
ATOM    494  HB2 ARG    31      39.810  25.050  46.668  1.00  0.00           H
ATOM    495  HB3 ARG    31      38.326  25.685  45.990  1.00  0.00           H
ATOM    496  CG  ARG    31      38.995  23.816  45.078  1.00  0.00           C
ATOM    497  HG2 ARG    31      38.543  24.008  44.105  1.00  0.00           H
ATOM    498  HG3 ARG    31      39.962  23.338  44.917  1.00  0.00           H
ATOM    499  CD  ARG    31      37.996  23.009  45.889  1.00  0.00           C
ATOM    500  HD2 ARG    31      38.138  21.956  45.643  1.00  0.00           H
ATOM    501  HD3 ARG    31      38.119  23.023  46.973  1.00  0.00           H
ATOM    502  NE  ARG    31      36.522  23.404  45.723  1.00  0.00           N
ATOM    503  HE  ARG    31      36.235  24.019  44.974  1.00  0.00           H
ATOM    504  CZ  ARG    31      35.510  22.859  46.292  1.00  0.00           C
ATOM    505  NH1 ARG    31      35.565  21.805  46.998  1.00  0.00           N
ATOM    506 HH11 ARG    31      36.429  21.511  47.431  1.00  0.00           H
ATOM    507 HH12 ARG    31      34.676  21.469  47.338  1.00  0.00           H
ATOM    508  NH2 ARG    31      34.324  23.337  46.032  1.00  0.00           N
ATOM    509 HH21 ARG    31      34.250  24.111  45.386  1.00  0.00           H
ATOM    510 HH22 ARG    31      33.486  22.914  46.405  1.00  0.00           H
ATOM    511  C   ARG    31      39.269  26.407  43.494  1.00  0.00           C
ATOM    512  O   ARG    31      39.574  25.688  42.507  1.00  0.00           O
ATOM    513  N   GLU    32      38.308  27.321  43.486  1.00  0.00           N
ATOM    514  H   GLU    32      38.165  27.825  44.349  1.00  0.00           H
ATOM    515  CA  GLU    32      37.483  27.637  42.287  1.00  0.00           C
ATOM    516  HA  GLU    32      37.300  26.699  41.762  1.00  0.00           H
ATOM    517  CB  GLU    32      36.100  28.287  42.593  1.00  0.00           C
ATOM    518  HB2 GLU    32      36.221  29.283  43.018  1.00  0.00           H
ATOM    519  HB3 GLU    32      35.563  28.460  41.660  1.00  0.00           H
ATOM    520  CG  GLU    32      35.256  27.451  43.556  1.00  0.00           C
ATOM    521  HG2 GLU    32      35.553  27.456  44.605  1.00  0.00           H
ATOM    522  HG3 GLU    32      34.277  27.931  43.585  1.00  0.00           H
ATOM    523  CD  GLU    32      35.118  25.984  43.212  1.00  0.00           C
ATOM    524  OE1 GLU    32      34.979  25.650  41.984  1.00  0.00           O
ATOM    525  OE2 GLU    32      35.100  25.106  44.080  1.00  0.00           O
ATOM    526  C   GLU    32      38.280  28.485  41.337  1.00  0.00           C
ATOM    527  O   GLU    32      38.066  28.234  40.152  1.00  0.00           O
ATOM    528  N   LEU    33      39.184  29.320  41.769  1.00  0.00           N
ATOM    529  H   LEU    33      39.130  29.541  42.753  1.00  0.00           H
ATOM    530  CA  LEU    33      40.040  30.103  40.805  1.00  0.00           C
ATOM    531  HA  LEU    33      39.415  30.597  40.060  1.00  0.00           H
ATOM    532  CB  LEU    33      40.818  31.183  41.750  1.00  0.00           C
ATOM    533  HB2 LEU    33      40.991  30.621  42.668  1.00  0.00           H
ATOM    534  HB3 LEU    33      41.825  31.311  41.353  1.00  0.00           H
ATOM    535  CG  LEU    33      40.047  32.512  42.128  1.00  0.00           C
ATOM    536  HG  LEU    33      39.032  32.257  42.433  1.00  0.00           H
ATOM    537  CD1 LEU    33      40.753  33.149  43.346  1.00  0.00           C
ATOM    538 HD11 LEU    33      41.755  33.518  43.131  1.00  0.00           H
ATOM    539 HD12 LEU    33      40.841  32.428  44.159  1.00  0.00           H
ATOM    540 HD13 LEU    33      40.159  33.979  43.730  1.00  0.00           H
ATOM    541  CD2 LEU    33      39.966  33.580  41.068  1.00  0.00           C
ATOM    542 HD21 LEU    33      40.990  33.857  40.821  1.00  0.00           H
ATOM    543 HD22 LEU    33      39.439  33.128  40.229  1.00  0.00           H
ATOM    544 HD23 LEU    33      39.429  34.468  41.401  1.00  0.00           H
ATOM    545  C   LEU    33      41.051  29.170  40.147  1.00  0.00           C
ATOM    546  O   LEU    33      41.052  29.036  38.935  1.00  0.00           O
ATOM    547  N   ILE    34      41.801  28.379  40.924  1.00  0.00           N
ATOM    548  H   ILE    34      41.439  28.288  41.863  1.00  0.00           H
ATOM    549  CA  ILE    34      42.701  27.356  40.396  1.00  0.00           C
ATOM    550  HA  ILE    34      43.409  27.758  39.671  1.00  0.00           H
ATOM    551  CB  ILE    34      43.542  26.709  41.588  1.00  0.00           C
ATOM    552  HB  ILE    34      42.869  26.433  42.400  1.00  0.00           H
ATOM    553  CG2 ILE    34      44.350  25.548  40.977  1.00  0.00           C
ATOM    554 HG21 ILE    34      43.769  24.734  40.542  1.00  0.00           H
ATOM    555 HG22 ILE    34      44.836  25.049  41.816  1.00  0.00           H
ATOM    556 HG23 ILE    34      45.098  25.982  40.315  1.00  0.00           H
ATOM    557  CG1 ILE    34      44.569  27.740  42.075  1.00  0.00           C
ATOM    558 HG12 ILE    34      45.199  28.148  41.285  1.00  0.00           H
ATOM    559 HG13 ILE    34      44.041  28.587  42.513  1.00  0.00           H
ATOM    560  CD1 ILE    34      45.438  27.320  43.347  1.00  0.00           C
ATOM    561 HD11 ILE    34      46.130  26.528  43.060  1.00  0.00           H
ATOM    562 HD12 ILE    34      44.750  27.073  44.156  1.00  0.00           H
ATOM    563 HD13 ILE    34      46.038  28.171  43.668  1.00  0.00           H
ATOM    564  C   ILE    34      42.013  26.333  39.440  1.00  0.00           C
ATOM    565  O   ILE    34      42.657  26.012  38.396  1.00  0.00           O
ATOM    566  N   SER    35      40.796  25.971  39.764  1.00  0.00           N
ATOM    567  H   SER    35      40.374  26.507  40.510  1.00  0.00           H
ATOM    568  CA  SER    35      40.035  25.029  38.915  1.00  0.00           C
ATOM    569  HA  SER    35      40.487  24.038  38.878  1.00  0.00           H
ATOM    570  CB  SER    35      38.729  24.658  39.625  1.00  0.00           C
ATOM    571  HB2 SER    35      38.827  24.048  40.524  1.00  0.00           H
ATOM    572  HB3 SER    35      38.239  25.590  39.903  1.00  0.00           H
ATOM    573  OG  SER    35      37.893  23.880  38.753  1.00  0.00           O
ATOM    574  HG  SER    35      37.050  23.659  39.157  1.00  0.00           H
ATOM    575  C   SER    35      39.777  25.721  37.505  1.00  0.00           C
ATOM    576  O   SER    35      39.904  25.012  36.454  1.00  0.00           O
ATOM    577  N   ASN    36      39.467  27.020  37.458  1.00  0.00           N
ATOM    578  H   ASN    36      39.343  27.578  38.290  1.00  0.00           H
ATOM    579  CA  ASN    36      39.110  27.920  36.286  1.00  0.00           C
ATOM    580  HA  ASN    36      38.329  27.507  35.648  1.00  0.00           H
ATOM    581  CB  ASN    36      38.545  29.335  36.714  1.00  0.00           C
ATOM    582  HB2 ASN    36      37.524  29.296  37.090  1.00  0.00           H
ATOM    583  HB3 ASN    36      39.168  29.844  37.451  1.00  0.00           H
ATOM    584  CG  ASN    36      38.475  30.130  35.457  1.00  0.00           C
ATOM    585  OD1 ASN    36      37.818  29.671  34.516  1.00  0.00           O
ATOM    586  ND2 ASN    36      39.049  31.300  35.286  1.00  0.00           N
ATOM    587 HD21 ASN    36      39.696  31.700  35.952  1.00  0.00           H
ATOM    588 HD22 ASN    36      39.058  31.820  34.419  1.00  0.00           H
ATOM    589  C   ASN    36      40.456  28.006  35.438  1.00  0.00           C
ATOM    590  O   ASN    36      40.418  27.919  34.227  1.00  0.00           O
ATOM    591  N   SER    37      41.658  28.248  36.051  1.00  0.00           N
ATOM    592  H   SER    37      41.667  28.282  37.060  1.00  0.00           H
ATOM    593  CA  SER    37      42.889  28.317  35.352  1.00  0.00           C
ATOM    594  HA  SER    37      42.721  29.006  34.523  1.00  0.00           H
ATOM    595  CB  SER    37      43.973  28.864  36.325  1.00  0.00           C
ATOM    596  HB2 SER    37      43.814  28.343  37.268  1.00  0.00           H
ATOM    597  HB3 SER    37      44.991  28.605  36.032  1.00  0.00           H
ATOM    598  OG  SER    37      43.844  30.273  36.647  1.00  0.00           O
ATOM    599  HG  SER    37      43.924  30.783  35.839  1.00  0.00           H
ATOM    600  C   SER    37      43.288  26.921  34.809  1.00  0.00           C
ATOM    601  O   SER    37      43.962  26.909  33.798  1.00  0.00           O
ATOM    602  N   SER    38      42.932  25.852  35.502  1.00  0.00           N
ATOM    603  H   SER    38      42.444  26.039  36.366  1.00  0.00           H
ATOM    604  CA  SER    38      43.249  24.456  35.071  1.00  0.00           C
ATOM    605  HA  SER    38      44.329  24.397  34.936  1.00  0.00           H
ATOM    606  CB  SER    38      42.979  23.503  36.253  1.00  0.00           C
ATOM    607  HB2 SER    38      43.689  23.659  37.064  1.00  0.00           H
ATOM    608  HB3 SER    38      42.020  23.825  36.658  1.00  0.00           H
ATOM    609  OG  SER    38      43.130  22.155  35.769  1.00  0.00           O
ATOM    610  HG  SER    38      42.247  21.968  35.439  1.00  0.00           H
ATOM    611  C   SER    38      42.492  24.142  33.804  1.00  0.00           C
ATOM    612  O   SER    38      43.094  23.712  32.831  1.00  0.00           O
ATOM    613  N   ASP    39      41.162  24.537  33.677  1.00  0.00           N
ATOM    614  H   ASP    39      40.682  24.932  34.474  1.00  0.00           H
ATOM    615  CA  ASP    39      40.386  24.453  32.406  1.00  0.00           C
ATOM    616  HA  ASP    39      40.511  23.436  32.034  1.00  0.00           H
ATOM    617  CB  ASP    39      38.904  24.676  32.804  1.00  0.00           C
ATOM    618  HB2 ASP    39      38.778  25.634  33.306  1.00  0.00           H
ATOM    619  HB3 ASP    39      38.339  24.629  31.873  1.00  0.00           H
ATOM    620  CG  ASP    39      38.258  23.507  33.664  1.00  0.00           C
ATOM    621  OD1 ASP    39      37.636  23.824  34.715  1.00  0.00           O
ATOM    622  OD2 ASP    39      38.277  22.321  33.226  1.00  0.00           O
ATOM    623  C   ASP    39      40.786  25.397  31.216  1.00  0.00           C
ATOM    624  O   ASP    39      40.857  25.008  30.055  1.00  0.00           O
ATOM    625  N   ALA    40      41.186  26.672  31.525  1.00  0.00           N
ATOM    626  H   ALA    40      41.368  26.936  32.483  1.00  0.00           H
ATOM    627  CA  ALA    40      41.716  27.638  30.524  1.00  0.00           C
ATOM    628  HA  ALA    40      41.057  27.650  29.656  1.00  0.00           H
ATOM    629  CB  ALA    40      41.781  29.031  31.228  1.00  0.00           C
ATOM    630  HB1 ALA    40      42.327  28.938  32.168  1.00  0.00           H
ATOM    631  HB2 ALA    40      40.800  29.390  31.537  1.00  0.00           H
ATOM    632  HB3 ALA    40      42.275  29.780  30.610  1.00  0.00           H
ATOM    633  C   ALA    40      43.115  27.176  29.996  1.00  0.00           C
ATOM    634  O   ALA    40      43.317  27.231  28.767  1.00  0.00           O
ATOM    635  N   LEU    41      43.948  26.581  30.851  1.00  0.00           N
ATOM    636  H   LEU    41      43.851  26.634  31.855  1.00  0.00           H
ATOM    637  CA  LEU    41      45.123  25.784  30.396  1.00  0.00           C
ATOM    638  HA  LEU    41      45.730  26.373  29.708  1.00  0.00           H
ATOM    639  CB  LEU    41      45.956  25.364  31.616  1.00  0.00           C
ATOM    640  HB2 LEU    41      45.333  24.853  32.348  1.00  0.00           H
ATOM    641  HB3 LEU    41      46.657  24.606  31.266  1.00  0.00           H
ATOM    642  CG  LEU    41      46.793  26.475  32.233  1.00  0.00           C
ATOM    643  HG  LEU    41      46.256  27.419  32.310  1.00  0.00           H
ATOM    644  CD1 LEU    41      47.322  26.051  33.543  1.00  0.00           C
ATOM    645 HD11 LEU    41      47.956  26.844  33.938  1.00  0.00           H
ATOM    646 HD12 LEU    41      47.989  25.188  33.505  1.00  0.00           H
ATOM    647 HD13 LEU    41      46.519  25.782  34.229  1.00  0.00           H
ATOM    648  CD2 LEU    41      48.010  26.670  31.360  1.00  0.00           C
ATOM    649 HD21 LEU    41      48.646  25.788  31.281  1.00  0.00           H
ATOM    650 HD22 LEU    41      47.866  26.862  30.297  1.00  0.00           H
ATOM    651 HD23 LEU    41      48.611  27.368  31.942  1.00  0.00           H
ATOM    652  C   LEU    41      44.738  24.571  29.520  1.00  0.00           C
ATOM    653  O   LEU    41      45.487  24.162  28.616  1.00  0.00           O
ATOM    654  N   ASP    42      43.590  23.881  29.705  1.00  0.00           N
ATOM    655  H   ASP    42      42.937  24.306  30.349  1.00  0.00           H
ATOM    656  CA  ASP    42      43.142  22.724  28.990  1.00  0.00           C
ATOM    657  HA  ASP    42      44.020  22.113  28.782  1.00  0.00           H
ATOM    658  CB  ASP    42      42.109  21.909  29.774  1.00  0.00           C
ATOM    659  HB2 ASP    42      41.417  22.650  30.176  1.00  0.00           H
ATOM    660  HB3 ASP    42      41.478  21.283  29.145  1.00  0.00           H
ATOM    661  CG  ASP    42      42.536  20.947  30.906  1.00  0.00           C
ATOM    662  OD1 ASP    42      43.579  20.298  30.714  1.00  0.00           O
ATOM    663  OD2 ASP    42      41.701  20.629  31.761  1.00  0.00           O
ATOM    664  C   ASP    42      42.545  23.153  27.668  1.00  0.00           C
ATOM    665  O   ASP    42      42.728  22.377  26.667  1.00  0.00           O
ATOM    666  N   LYS    43      41.863  24.326  27.564  1.00  0.00           N
ATOM    667  H   LYS    43      41.560  24.683  28.458  1.00  0.00           H
ATOM    668  CA  LYS    43      41.405  24.948  26.318  1.00  0.00           C
ATOM    669  HA  LYS    43      40.709  24.243  25.863  1.00  0.00           H
ATOM    670  CB  LYS    43      40.542  26.178  26.698  1.00  0.00           C
ATOM    671  HB2 LYS    43      41.048  26.816  27.423  1.00  0.00           H
ATOM    672  HB3 LYS    43      40.342  26.815  25.837  1.00  0.00           H
ATOM    673  CG  LYS    43      39.179  25.840  27.170  1.00  0.00           C
ATOM    674  HG2 LYS    43      38.703  25.456  26.268  1.00  0.00           H
ATOM    675  HG3 LYS    43      39.250  24.977  27.830  1.00  0.00           H
ATOM    676  CD  LYS    43      38.356  27.024  27.712  1.00  0.00           C
ATOM    677  HD2 LYS    43      38.857  27.566  28.514  1.00  0.00           H
ATOM    678  HD3 LYS    43      38.013  27.572  26.833  1.00  0.00           H
ATOM    679  CE  LYS    43      37.197  26.260  28.430  1.00  0.00           C
ATOM    680  HE2 LYS    43      36.593  25.705  27.712  1.00  0.00           H
ATOM    681  HE3 LYS    43      37.650  25.604  29.173  1.00  0.00           H
ATOM    682  NZ  LYS    43      36.353  27.122  29.270  1.00  0.00           N
ATOM    683  HZ1 LYS    43      35.620  26.609  29.741  1.00  0.00           H
ATOM    684  HZ2 LYS    43      36.038  27.986  28.852  1.00  0.00           H
ATOM    685  HZ3 LYS    43      36.828  27.606  30.020  1.00  0.00           H
ATOM    686  C   LYS    43      42.481  25.353  25.428  1.00  0.00           C
ATOM    687  O   LYS    43      42.224  25.155  24.202  1.00  0.00           O
ATOM    688  N   ILE    44      43.648  25.827  25.806  1.00  0.00           N
ATOM    689  H   ILE    44      43.725  26.039  26.791  1.00  0.00           H
ATOM    690  CA  ILE    44      44.794  26.068  24.939  1.00  0.00           C
ATOM    691  HA  ILE    44      44.473  26.559  24.020  1.00  0.00           H
ATOM    692  CB  ILE    44      45.807  27.144  25.479  1.00  0.00           C
ATOM    693  HB  ILE    44      45.346  28.129  25.547  1.00  0.00           H
ATOM    694  CG2 ILE    44      46.356  26.877  26.837  1.00  0.00           C
ATOM    695 HG21 ILE    44      46.634  25.851  27.078  1.00  0.00           H
ATOM    696 HG22 ILE    44      45.522  27.137  27.488  1.00  0.00           H
ATOM    697 HG23 ILE    44      47.178  27.582  26.962  1.00  0.00           H
ATOM    698  CG1 ILE    44      47.063  27.239  24.557  1.00  0.00           C
ATOM    699 HG12 ILE    44      47.844  27.787  25.084  1.00  0.00           H
ATOM    700 HG13 ILE    44      47.519  26.264  24.390  1.00  0.00           H
ATOM    701  CD1 ILE    44      46.790  28.029  23.302  1.00  0.00           C
ATOM    702 HD11 ILE    44      46.047  27.434  22.771  1.00  0.00           H
ATOM    703 HD12 ILE    44      47.661  28.123  22.653  1.00  0.00           H
ATOM    704 HD13 ILE    44      46.493  29.063  23.480  1.00  0.00           H
ATOM    705  C   ILE    44      45.456  24.741  24.555  1.00  0.00           C
ATOM    706  O   ILE    44      45.786  24.552  23.369  1.00  0.00           O
ATOM    707  N   ARG    45      45.525  23.782  25.524  1.00  0.00           N
ATOM    708  H   ARG    45      45.351  24.006  26.493  1.00  0.00           H
ATOM    709  CA  ARG    45      46.064  22.443  25.250  1.00  0.00           C
ATOM    710  HA  ARG    45      47.076  22.525  24.854  1.00  0.00           H
ATOM    711  CB  ARG    45      46.102  21.633  26.524  1.00  0.00           C
ATOM    712  HB2 ARG    45      46.267  22.323  27.352  1.00  0.00           H
ATOM    713  HB3 ARG    45      45.081  21.293  26.697  1.00  0.00           H
ATOM    714  CG  ARG    45      47.052  20.430  26.392  1.00  0.00           C
ATOM    715  HG2 ARG    45      46.519  19.667  25.825  1.00  0.00           H
ATOM    716  HG3 ARG    45      47.899  20.747  25.785  1.00  0.00           H
ATOM    717  CD  ARG    45      47.611  19.681  27.602  1.00  0.00           C
ATOM    718  HD2 ARG    45      48.376  20.275  28.103  1.00  0.00           H
ATOM    719  HD3 ARG    45      46.847  19.487  28.355  1.00  0.00           H
ATOM    720  NE  ARG    45      48.119  18.353  27.259  1.00  0.00           N
ATOM    721  HE  ARG    45      48.620  18.339  26.382  1.00  0.00           H
ATOM    722  CZ  ARG    45      48.238  17.245  27.977  1.00  0.00           C
ATOM    723  NH1 ARG    45      47.714  17.153  29.146  1.00  0.00           N
ATOM    724 HH11 ARG    45      47.162  17.889  29.562  1.00  0.00           H
ATOM    725 HH12 ARG    45      47.671  16.195  29.464  1.00  0.00           H
ATOM    726  NH2 ARG    45      48.792  16.110  27.521  1.00  0.00           N
ATOM    727 HH21 ARG    45      49.226  15.979  26.619  1.00  0.00           H
ATOM    728 HH22 ARG    45      48.774  15.325  28.157  1.00  0.00           H
ATOM    729  C   ARG    45      45.233  21.740  24.145  1.00  0.00           C
ATOM    730  O   ARG    45      45.817  20.883  23.409  1.00  0.00           O
ATOM    731  N   TYR    46      43.896  22.071  23.975  1.00  0.00           N
ATOM    732  H   TYR    46      43.541  22.624  24.742  1.00  0.00           H
ATOM    733  CA  TYR    46      43.077  21.570  22.828  1.00  0.00           C
ATOM    734  HA  TYR    46      43.437  20.563  22.623  1.00  0.00           H
ATOM    735  CB  TYR    46      41.628  21.284  23.364  1.00  0.00           C
ATOM    736  HB2 TYR    46      41.667  20.729  24.301  1.00  0.00           H
ATOM    737  HB3 TYR    46      41.115  22.231  23.528  1.00  0.00           H
ATOM    738  CG  TYR    46      40.811  20.467  22.481  1.00  0.00           C
ATOM    739  CD1 TYR    46      40.843  19.020  22.598  1.00  0.00           C
ATOM    740  HD1 TYR    46      41.504  18.627  23.356  1.00  0.00           H
ATOM    741  CE1 TYR    46      40.011  18.281  21.790  1.00  0.00           C
ATOM    742  HE1 TYR    46      40.006  17.203  21.858  1.00  0.00           H
ATOM    743  CZ  TYR    46      39.199  18.919  20.866  1.00  0.00           C
ATOM    744  OH  TYR    46      38.317  18.269  20.002  1.00  0.00           O
ATOM    745  HH  TYR    46      38.452  18.559  19.096  1.00  0.00           H
ATOM    746  CE2 TYR    46      39.174  20.334  20.743  1.00  0.00           C
ATOM    747  HE2 TYR    46      38.607  20.937  20.049  1.00  0.00           H
ATOM    748  CD2 TYR    46      39.953  21.150  21.625  1.00  0.00           C
ATOM    749  HD2 TYR    46      39.928  22.224  21.513  1.00  0.00           H
ATOM    750  C   TYR    46      42.925  22.473  21.611  1.00  0.00           C
ATOM    751  O   TYR    46      43.041  21.921  20.466  1.00  0.00           O
ATOM    752  N   GLU    47      42.790  23.836  21.775  1.00  0.00           N
ATOM    753  H   GLU    47      42.669  24.222  22.701  1.00  0.00           H
ATOM    754  CA  GLU    47      42.827  24.795  20.636  1.00  0.00           C
ATOM    755  HA  GLU    47      42.203  24.376  19.847  1.00  0.00           H
ATOM    756  CB  GLU    47      42.400  26.145  21.209  1.00  0.00           C
ATOM    757  HB2 GLU    47      41.551  26.092  21.891  1.00  0.00           H
ATOM    758  HB3 GLU    47      43.284  26.612  21.643  1.00  0.00           H
ATOM    759  CG  GLU    47      42.007  27.195  20.120  1.00  0.00           C
ATOM    760  HG2 GLU    47      41.478  28.009  20.616  1.00  0.00           H
ATOM    761  HG3 GLU    47      42.898  27.678  19.720  1.00  0.00           H
ATOM    762  CD  GLU    47      41.013  26.727  19.028  1.00  0.00           C
ATOM    763  OE1 GLU    47      39.913  26.194  19.363  1.00  0.00           O
ATOM    764  OE2 GLU    47      41.256  26.869  17.786  1.00  0.00           O
ATOM    765  C   GLU    47      44.247  24.877  19.879  1.00  0.00           C
ATOM    766  O   GLU    47      44.239  25.170  18.697  1.00  0.00           O
ATOM    767  N   SER    48      45.344  24.535  20.581  1.00  0.00           N
ATOM    768  H   SER    48      45.283  24.503  21.589  1.00  0.00           H
ATOM    769  CA  SER    48      46.642  24.271  19.951  1.00  0.00           C
ATOM    770  HA  SER    48      46.989  25.167  19.434  1.00  0.00           H
ATOM    771  CB  SER    48      47.720  24.172  20.984  1.00  0.00           C
ATOM    772  HB2 SER    48      48.661  23.904  20.503  1.00  0.00           H
ATOM    773  HB3 SER    48      47.759  25.116  21.527  1.00  0.00           H
ATOM    774  OG  SER    48      47.504  23.163  21.937  1.00  0.00           O
ATOM    775  HG  SER    48      46.870  23.490  22.579  1.00  0.00           H
ATOM    776  C   SER    48      46.641  23.039  19.052  1.00  0.00           C
ATOM    777  O   SER    48      47.596  22.868  18.257  1.00  0.00           O
ATOM    778  N   LEU    49      45.655  22.178  19.078  1.00  0.00           N
ATOM    779  H   LEU    49      44.867  22.266  19.704  1.00  0.00           H
ATOM    780  CA  LEU    49      45.461  21.073  18.124  1.00  0.00           C
ATOM    781  HA  LEU    49      46.471  20.676  18.016  1.00  0.00           H
ATOM    782  CB  LEU    49      44.680  19.846  18.729  1.00  0.00           C
ATOM    783  HB2 LEU    49      43.637  20.138  18.846  1.00  0.00           H
ATOM    784  HB3 LEU    49      44.754  18.996  18.048  1.00  0.00           H
ATOM    785  CG  LEU    49      45.193  19.397  20.089  1.00  0.00           C
ATOM    786  HG  LEU    49      45.368  20.195  20.811  1.00  0.00           H
ATOM    787  CD1 LEU    49      44.200  18.365  20.719  1.00  0.00           C
ATOM    788 HD11 LEU    49      43.153  18.630  20.571  1.00  0.00           H
ATOM    789 HD12 LEU    49      44.337  18.496  21.792  1.00  0.00           H
ATOM    790 HD13 LEU    49      44.384  17.395  20.257  1.00  0.00           H
ATOM    791  CD2 LEU    49      46.564  18.698  19.994  1.00  0.00           C
ATOM    792 HD21 LEU    49      47.376  19.352  19.677  1.00  0.00           H
ATOM    793 HD22 LEU    49      46.777  18.456  21.036  1.00  0.00           H
ATOM    794 HD23 LEU    49      46.453  17.763  19.444  1.00  0.00           H
ATOM    795  C   LEU    49      44.964  21.528  16.754  1.00  0.00           C
ATOM    796  O   LEU    49      45.470  21.008  15.775  1.00  0.00           O
ATOM    797  N   THR    50      44.127  22.554  16.721  1.00  0.00           N
ATOM    798  H   THR    50      43.577  22.737  17.548  1.00  0.00           H
ATOM    799  CA  THR    50      43.779  23.239  15.473  1.00  0.00           C
ATOM    800  HA  THR    50      43.439  22.547  14.702  1.00  0.00           H
ATOM    801  CB  THR    50      42.563  24.239  15.600  1.00  0.00           C
ATOM    802  HB  THR    50      42.768  25.064  16.281  1.00  0.00           H
ATOM    803  CG2 THR    50      42.189  24.845  14.159  1.00  0.00           C
ATOM    804 HG21 THR    50      41.912  24.105  13.408  1.00  0.00           H
ATOM    805 HG22 THR    50      43.069  25.413  13.861  1.00  0.00           H
ATOM    806 HG23 THR    50      41.343  25.532  14.132  1.00  0.00           H
ATOM    807  OG1 THR    50      41.373  23.544  15.926  1.00  0.00           O
ATOM    808  HG1 THR    50      41.460  22.988  16.703  1.00  0.00           H
ATOM    809  C   THR    50      45.023  23.854  14.917  1.00  0.00           C
ATOM    810  O   THR    50      45.494  23.503  13.811  1.00  0.00           O
ATOM    811  N   ASP    51      45.870  24.605  15.662  1.00  0.00           N
ATOM    812  H   ASP    51      45.505  24.702  16.598  1.00  0.00           H
ATOM    813  CA  ASP    51      47.135  25.353  15.180  1.00  0.00           C
ATOM    814  HA  ASP    51      47.546  24.754  14.368  1.00  0.00           H
ATOM    815  CB  ASP    51      46.703  26.728  14.708  1.00  0.00           C
ATOM    816  HB2 ASP    51      45.975  26.540  13.919  1.00  0.00           H
ATOM    817  HB3 ASP    51      46.147  27.091  15.573  1.00  0.00           H
ATOM    818  CG  ASP    51      47.717  27.775  14.222  1.00  0.00           C
ATOM    819  OD1 ASP    51      48.930  27.439  14.315  1.00  0.00           O
ATOM    820  OD2 ASP    51      47.381  28.830  13.677  1.00  0.00           O
ATOM    821  C   ASP    51      48.125  25.516  16.368  1.00  0.00           C
ATOM    822  O   ASP    51      47.834  26.211  17.313  1.00  0.00           O
ATOM    823  N   PRO    52      49.260  24.771  16.410  1.00  0.00           N
ATOM    824  CD  PRO    52      49.858  24.071  15.296  1.00  0.00           C
ATOM    825  HD2 PRO    52      50.029  24.876  14.580  1.00  0.00           H
ATOM    826  HD3 PRO    52      49.214  23.288  14.895  1.00  0.00           H
ATOM    827  CG  PRO    52      51.094  23.413  15.809  1.00  0.00           C
ATOM    828  HG2 PRO    52      51.979  24.004  15.570  1.00  0.00           H
ATOM    829  HG3 PRO    52      51.255  22.383  15.492  1.00  0.00           H
ATOM    830  CB  PRO    52      51.048  23.454  17.306  1.00  0.00           C
ATOM    831  HB2 PRO    52      52.033  23.502  17.771  1.00  0.00           H
ATOM    832  HB3 PRO    52      50.464  22.658  17.767  1.00  0.00           H
ATOM    833  CA  PRO    52      50.254  24.777  17.501  1.00  0.00           C
ATOM    834  HA  PRO    52      49.678  24.849  18.422  1.00  0.00           H
ATOM    835  C   PRO    52      51.180  26.057  17.535  1.00  0.00           C
ATOM    836  O   PRO    52      52.005  26.225  18.486  1.00  0.00           O
ATOM    837  N   SER    53      51.057  26.963  16.581  1.00  0.00           N
ATOM    838  H   SER    53      50.319  26.857  15.900  1.00  0.00           H
ATOM    839  CA  SER    53      51.688  28.286  16.611  1.00  0.00           C
ATOM    840  HA  SER    53      52.766  28.173  16.737  1.00  0.00           H
ATOM    841  CB  SER    53      51.469  28.971  15.290  1.00  0.00           C
ATOM    842  HB2 SER    53      52.282  29.668  15.089  1.00  0.00           H
ATOM    843  HB3 SER    53      51.573  28.309  14.429  1.00  0.00           H
ATOM    844  OG  SER    53      50.227  29.615  15.184  1.00  0.00           O
ATOM    845  HG  SER    53      49.689  28.956  14.741  1.00  0.00           H
ATOM    846  C   SER    53      51.118  29.151  17.779  1.00  0.00           C
ATOM    847  O   SER    53      51.839  29.961  18.314  1.00  0.00           O
ATOM    848  N   LYS    54      49.943  28.775  18.228  1.00  0.00           N
ATOM    849  H   LYS    54      49.442  28.059  17.723  1.00  0.00           H
ATOM    850  CA  LYS    54      49.148  29.377  19.316  1.00  0.00           C
ATOM    851  HA  LYS    54      49.235  30.456  19.188  1.00  0.00           H
ATOM    852  CB  LYS    54      47.718  28.828  19.300  1.00  0.00           C
ATOM    853  HB2 LYS    54      47.751  27.745  19.422  1.00  0.00           H
ATOM    854  HB3 LYS    54      47.183  29.345  20.095  1.00  0.00           H
ATOM    855  CG  LYS    54      46.952  29.217  18.009  1.00  0.00           C
ATOM    856  HG2 LYS    54      47.451  28.851  17.112  1.00  0.00           H
ATOM    857  HG3 LYS    54      45.954  28.784  18.068  1.00  0.00           H
ATOM    858  CD  LYS    54      46.904  30.722  17.682  1.00  0.00           C
ATOM    859  HD2 LYS    54      46.254  31.230  18.394  1.00  0.00           H
ATOM    860  HD3 LYS    54      47.872  31.223  17.683  1.00  0.00           H
ATOM    861  CE  LYS    54      46.396  30.824  16.230  1.00  0.00           C
ATOM    862  HE2 LYS    54      47.145  30.393  15.567  1.00  0.00           H
ATOM    863  HE3 LYS    54      45.446  30.292  16.164  1.00  0.00           H
ATOM    864  NZ  LYS    54      46.237  32.205  15.787  1.00  0.00           N
ATOM    865  HZ1 LYS    54      47.140  32.631  15.943  1.00  0.00           H
ATOM    866  HZ2 LYS    54      45.474  32.742  16.172  1.00  0.00           H
ATOM    867  HZ3 LYS    54      46.034  32.225  14.798  1.00  0.00           H
ATOM    868  C   LYS    54      49.831  29.134  20.679  1.00  0.00           C
ATOM    869  O   LYS    54      49.382  29.772  21.653  1.00  0.00           O
ATOM    870  N   LEU    55      50.819  28.216  20.731  1.00  0.00           N
ATOM    871  H   LEU    55      51.264  27.835  19.907  1.00  0.00           H
ATOM    872  CA  LEU    55      51.653  28.016  21.872  1.00  0.00           C
ATOM    873  HA  LEU    55      51.038  28.193  22.756  1.00  0.00           H
ATOM    874  CB  LEU    55      52.135  26.586  21.954  1.00  0.00           C
ATOM    875  HB2 LEU    55      52.581  26.457  20.968  1.00  0.00           H
ATOM    876  HB3 LEU    55      52.937  26.610  22.691  1.00  0.00           H
ATOM    877  CG  LEU    55      51.089  25.554  22.227  1.00  0.00           C
ATOM    878  HG  LEU    55      50.225  25.563  21.562  1.00  0.00           H
ATOM    879  CD1 LEU    55      51.751  24.149  22.189  1.00  0.00           C
ATOM    880 HD11 LEU    55      51.042  23.322  22.137  1.00  0.00           H
ATOM    881 HD12 LEU    55      52.259  23.891  23.117  1.00  0.00           H
ATOM    882 HD13 LEU    55      52.380  23.878  21.339  1.00  0.00           H
ATOM    883  CD2 LEU    55      50.522  25.677  23.678  1.00  0.00           C
ATOM    884 HD21 LEU    55      49.932  26.594  23.662  1.00  0.00           H
ATOM    885 HD22 LEU    55      49.838  24.854  23.884  1.00  0.00           H
ATOM    886 HD23 LEU    55      51.254  25.732  24.483  1.00  0.00           H
ATOM    887  C   LEU    55      52.850  28.992  21.963  1.00  0.00           C
ATOM    888  O   LEU    55      53.312  29.107  23.120  1.00  0.00           O
ATOM    889  N   ASP    56      53.318  29.543  20.847  1.00  0.00           N
ATOM    890  H   ASP    56      53.032  29.115  19.979  1.00  0.00           H
ATOM    891  CA  ASP    56      54.571  30.361  20.764  1.00  0.00           C
ATOM    892  HA  ASP    56      55.379  29.805  21.239  1.00  0.00           H
ATOM    893  CB  ASP    56      54.971  30.434  19.293  1.00  0.00           C
ATOM    894  HB2 ASP    56      54.156  30.886  18.727  1.00  0.00           H
ATOM    895  HB3 ASP    56      55.809  31.119  19.155  1.00  0.00           H
ATOM    896  CG  ASP    56      55.340  29.139  18.609  1.00  0.00           C
ATOM    897  OD1 ASP    56      55.476  29.137  17.358  1.00  0.00           O
ATOM    898  OD2 ASP    56      55.591  28.160  19.313  1.00  0.00           O
ATOM    899  C   ASP    56      54.454  31.745  21.436  1.00  0.00           C
ATOM    900  O   ASP    56      55.489  32.310  21.851  1.00  0.00           O
ATOM    901  N   SER    57      53.214  32.205  21.638  1.00  0.00           N
ATOM    902  H   SER    57      52.523  31.582  21.247  1.00  0.00           H
ATOM    903  CA  SER    57      52.739  33.280  22.628  1.00  0.00           C
ATOM    904  HA  SER    57      53.178  34.227  22.317  1.00  0.00           H
ATOM    905  CB  SER    57      51.205  33.407  22.428  1.00  0.00           C
ATOM    906  HB2 SER    57      50.859  34.317  22.917  1.00  0.00           H
ATOM    907  HB3 SER    57      51.002  33.440  21.357  1.00  0.00           H
ATOM    908  OG  SER    57      50.600  32.226  22.986  1.00  0.00           O
ATOM    909  HG  SER    57      49.781  32.220  22.486  1.00  0.00           H
ATOM    910  C   SER    57      53.099  33.006  24.170  1.00  0.00           C
ATOM    911  O   SER    57      52.907  33.908  24.963  1.00  0.00           O
ATOM    912  N   GLY    58      53.593  31.811  24.561  1.00  0.00           N
ATOM    913  H   GLY    58      53.847  31.166  23.826  1.00  0.00           H
ATOM    914  CA  GLY    58      54.030  31.332  25.932  1.00  0.00           C
ATOM    915  HA2 GLY    58      55.043  31.706  26.086  1.00  0.00           H
ATOM    916  HA3 GLY    58      53.380  31.678  26.735  1.00  0.00           H
ATOM    917  C   GLY    58      54.004  29.818  26.101  1.00  0.00           C
ATOM    918  O   GLY    58      52.940  29.190  26.341  1.00  0.00           O
ATOM    919  N   LYS    59      55.165  29.134  25.733  1.00  0.00           N
ATOM    920  H   LYS    59      56.041  29.625  25.631  1.00  0.00           H
ATOM    921  CA  LYS    59      55.222  27.679  25.492  1.00  0.00           C
ATOM    922  HA  LYS    59      54.413  27.459  24.795  1.00  0.00           H
ATOM    923  CB  LYS    59      56.656  27.276  24.890  1.00  0.00           C
ATOM    924  HB2 LYS    59      57.385  27.665  25.602  1.00  0.00           H
ATOM    925  HB3 LYS    59      56.691  26.187  24.898  1.00  0.00           H
ATOM    926  CG  LYS    59      56.926  27.780  23.499  1.00  0.00           C
ATOM    927  HG2 LYS    59      56.215  27.247  22.867  1.00  0.00           H
ATOM    928  HG3 LYS    59      56.718  28.848  23.440  1.00  0.00           H
ATOM    929  CD  LYS    59      58.425  27.591  23.167  1.00  0.00           C
ATOM    930  HD2 LYS    59      58.928  28.185  23.929  1.00  0.00           H
ATOM    931  HD3 LYS    59      58.739  26.573  23.398  1.00  0.00           H
ATOM    932  CE  LYS    59      58.832  28.158  21.838  1.00  0.00           C
ATOM    933  HE2 LYS    59      58.506  29.198  21.798  1.00  0.00           H
ATOM    934  HE3 LYS    59      59.921  28.114  21.820  1.00  0.00           H
ATOM    935  NZ  LYS    59      58.184  27.430  20.641  1.00  0.00           N
ATOM    936  HZ1 LYS    59      58.795  27.342  19.843  1.00  0.00           H
ATOM    937  HZ2 LYS    59      57.266  27.730  20.346  1.00  0.00           H
ATOM    938  HZ3 LYS    59      57.993  26.496  20.978  1.00  0.00           H
ATOM    939  C   LYS    59      54.786  26.843  26.735  1.00  0.00           C
ATOM    940  O   LYS    59      54.022  25.887  26.562  1.00  0.00           O
ATOM    941  N   GLU    60      55.331  27.029  27.940  1.00  0.00           N
ATOM    942  H   GLU    60      56.111  27.665  28.024  1.00  0.00           H
ATOM    943  CA  GLU    60      55.003  26.302  29.194  1.00  0.00           C
ATOM    944  HA  GLU    60      55.149  25.232  29.046  1.00  0.00           H
ATOM    945  CB  GLU    60      56.043  26.798  30.232  1.00  0.00           C
ATOM    946  HB2 GLU    60      57.010  26.695  29.740  1.00  0.00           H
ATOM    947  HB3 GLU    60      55.838  27.833  30.507  1.00  0.00           H
ATOM    948  CG  GLU    60      56.164  25.912  31.512  1.00  0.00           C
ATOM    949  HG2 GLU    60      57.083  26.121  32.059  1.00  0.00           H
ATOM    950  HG3 GLU    60      55.528  26.233  32.337  1.00  0.00           H
ATOM    951  CD  GLU    60      56.125  24.394  31.488  1.00  0.00           C
ATOM    952  OE1 GLU    60      56.490  23.784  30.489  1.00  0.00           O
ATOM    953  OE2 GLU    60      55.866  23.812  32.543  1.00  0.00           O
ATOM    954  C   GLU    60      53.558  26.518  29.743  1.00  0.00           C
ATOM    955  O   GLU    60      53.216  27.649  30.113  1.00  0.00           O
ATOM    956  N   LEU    61      52.802  25.388  29.912  1.00  0.00           N
ATOM    957  H   LEU    61      53.103  24.449  29.691  1.00  0.00           H
ATOM    958  CA  LEU    61      51.462  25.494  30.539  1.00  0.00           C
ATOM    959  HA  LEU    61      51.070  26.484  30.311  1.00  0.00           H
ATOM    960  CB  LEU    61      50.587  24.450  29.801  1.00  0.00           C
ATOM    961  HB2 LEU    61      51.098  23.505  29.984  1.00  0.00           H
ATOM    962  HB3 LEU    61      49.623  24.224  30.256  1.00  0.00           H
ATOM    963  CG  LEU    61      50.369  24.616  28.334  1.00  0.00           C
ATOM    964  HG  LEU    61      51.379  24.771  27.952  1.00  0.00           H
ATOM    965  CD1 LEU    61      49.705  23.380  27.629  1.00  0.00           C
ATOM    966 HD11 LEU    61      48.630  23.499  27.498  1.00  0.00           H
ATOM    967 HD12 LEU    61      49.901  22.425  28.118  1.00  0.00           H
ATOM    968 HD13 LEU    61      50.158  23.221  26.650  1.00  0.00           H
ATOM    969  CD2 LEU    61      49.566  25.916  28.027  1.00  0.00           C
ATOM    970 HD21 LEU    61      49.955  26.761  28.596  1.00  0.00           H
ATOM    971 HD22 LEU    61      49.538  26.165  26.967  1.00  0.00           H
ATOM    972 HD23 LEU    61      48.534  25.805  28.363  1.00  0.00           H
ATOM    973  C   LEU    61      51.547  25.293  32.081  1.00  0.00           C
ATOM    974  O   LEU    61      51.953  24.214  32.550  1.00  0.00           O
ATOM    975  N   HID    62      51.227  26.362  32.884  1.00  0.00           N
ATOM    976  H   HID    62      50.925  27.226  32.458  1.00  0.00           H
ATOM    977  CA  HID    62      51.570  26.519  34.290  1.00  0.00           C
ATOM    978  HA  HID    62      51.186  25.639  34.806  1.00  0.00           H
ATOM    979  CB  HID    62      53.095  26.608  34.589  1.00  0.00           C
ATOM    980  HB2 HID    62      53.200  26.449  35.662  1.00  0.00           H
ATOM    981  HB3 HID    62      53.697  25.852  34.084  1.00  0.00           H
ATOM    982  CG  HID    62      53.789  27.909  34.299  1.00  0.00           C
ATOM    983  ND1 HID    62      53.513  28.840  33.352  1.00  0.00           N
ATOM    984  HD1 HID    62      52.767  28.776  32.675  1.00  0.00           H
ATOM    985  CE1 HID    62      54.382  29.900  33.403  1.00  0.00           C
ATOM    986  HE1 HID    62      54.478  30.703  32.688  1.00  0.00           H
ATOM    987  NE2 HID    62      55.269  29.650  34.340  1.00  0.00           N
ATOM    988  CD2 HID    62      54.957  28.412  34.912  1.00  0.00           C
ATOM    989  HD2 HID    62      55.484  27.982  35.751  1.00  0.00           H
ATOM    990  C   HID    62      50.691  27.697  34.908  1.00  0.00           C
ATOM    991  O   HID    62      50.183  28.516  34.149  1.00  0.00           O
ATOM    992  N   ILE    63      50.581  27.653  36.282  1.00  0.00           N
ATOM    993  H   ILE    63      51.067  26.879  36.712  1.00  0.00           H
ATOM    994  CA  ILE    63      49.729  28.523  37.144  1.00  0.00           C
ATOM    995  HA  ILE    63      49.355  29.366  36.564  1.00  0.00           H
ATOM    996  CB  ILE    63      48.535  27.741  37.744  1.00  0.00           C
ATOM    997  HB  ILE    63      48.894  27.209  38.624  1.00  0.00           H
ATOM    998  CG2 ILE    63      47.511  28.704  38.441  1.00  0.00           C
ATOM    999 HG21 ILE    63      46.984  28.182  39.239  1.00  0.00           H
ATOM   1000 HG22 ILE    63      46.887  29.253  37.734  1.00  0.00           H
ATOM   1001 HG23 ILE    63      48.021  29.490  38.995  1.00  0.00           H
ATOM   1002  CG1 ILE    63      47.765  26.714  36.979  1.00  0.00           C
ATOM   1003 HG12 ILE    63      47.288  27.153  36.102  1.00  0.00           H
ATOM   1004 HG13 ILE    63      48.480  25.950  36.672  1.00  0.00           H
ATOM   1005  CD1 ILE    63      46.711  25.962  37.741  1.00  0.00           C
ATOM   1006 HD11 ILE    63      47.022  25.661  38.742  1.00  0.00           H
ATOM   1007 HD12 ILE    63      46.356  25.066  37.232  1.00  0.00           H
ATOM   1008 HD13 ILE    63      45.834  26.611  37.756  1.00  0.00           H
ATOM   1009  C   ILE    63      50.549  29.079  38.302  1.00  0.00           C
ATOM   1010  O   ILE    63      51.254  28.278  38.915  1.00  0.00           O
ATOM   1011  N   ASN    64      50.588  30.358  38.496  1.00  0.00           N
ATOM   1012  H   ASN    64      49.941  30.957  38.003  1.00  0.00           H
ATOM   1013  CA  ASN    64      51.497  31.016  39.450  1.00  0.00           C
ATOM   1014  HA  ASN    64      51.930  30.244  40.085  1.00  0.00           H
ATOM   1015  CB  ASN    64      52.557  31.690  38.587  1.00  0.00           C
ATOM   1016  HB2 ASN    64      52.074  32.483  38.014  1.00  0.00           H
ATOM   1017  HB3 ASN    64      53.138  32.318  39.261  1.00  0.00           H
ATOM   1018  CG  ASN    64      53.345  30.816  37.593  1.00  0.00           C
ATOM   1019  OD1 ASN    64      53.628  29.652  37.873  1.00  0.00           O
ATOM   1020  ND2 ASN    64      53.614  31.367  36.409  1.00  0.00           N
ATOM   1021 HD21 ASN    64      53.358  32.311  36.157  1.00  0.00           H
ATOM   1022 HD22 ASN    64      53.998  30.712  35.742  1.00  0.00           H
ATOM   1023  C   ASN    64      50.803  31.925  40.441  1.00  0.00           C
ATOM   1024  O   ASN    64      49.862  32.650  40.115  1.00  0.00           O
ATOM   1025  N   LEU    65      51.145  31.893  41.708  1.00  0.00           N
ATOM   1026  H   LEU    65      51.982  31.369  41.923  1.00  0.00           H
ATOM   1027  CA  LEU    65      50.446  32.634  42.734  1.00  0.00           C
ATOM   1028  HA  LEU    65      49.702  33.333  42.351  1.00  0.00           H
ATOM   1029  CB  LEU    65      49.906  31.710  43.881  1.00  0.00           C
ATOM   1030  HB2 LEU    65      50.600  31.064  44.419  1.00  0.00           H
ATOM   1031  HB3 LEU    65      49.550  32.398  44.649  1.00  0.00           H
ATOM   1032  CG  LEU    65      48.619  31.003  43.392  1.00  0.00           C
ATOM   1033  HG  LEU    65      47.902  31.645  42.882  1.00  0.00           H
ATOM   1034  CD1 LEU    65      48.789  29.771  42.518  1.00  0.00           C
ATOM   1035 HD11 LEU    65      47.957  29.068  42.468  1.00  0.00           H
ATOM   1036 HD12 LEU    65      49.626  29.178  42.885  1.00  0.00           H
ATOM   1037 HD13 LEU    65      49.056  30.127  41.523  1.00  0.00           H
ATOM   1038  CD2 LEU    65      47.861  30.539  44.655  1.00  0.00           C
ATOM   1039 HD21 LEU    65      46.939  30.040  44.356  1.00  0.00           H
ATOM   1040 HD22 LEU    65      48.394  29.736  45.163  1.00  0.00           H
ATOM   1041 HD23 LEU    65      47.642  31.444  45.220  1.00  0.00           H
ATOM   1042  C   LEU    65      51.494  33.562  43.364  1.00  0.00           C
ATOM   1043  O   LEU    65      52.618  33.093  43.669  1.00  0.00           O
ATOM   1044  N   ILE    66      51.239  34.907  43.352  1.00  0.00           N
ATOM   1045  H   ILE    66      50.327  35.116  42.971  1.00  0.00           H
ATOM   1046  CA  ILE    66      52.221  35.999  43.667  1.00  0.00           C
ATOM   1047  HA  ILE    66      53.123  35.561  44.095  1.00  0.00           H
ATOM   1048  CB  ILE    66      52.628  36.808  42.348  1.00  0.00           C
ATOM   1049  HB  ILE    66      51.747  37.339  41.987  1.00  0.00           H
ATOM   1050  CG2 ILE    66      53.693  37.830  42.632  1.00  0.00           C
ATOM   1051 HG21 ILE    66      54.045  38.374  41.756  1.00  0.00           H
ATOM   1052 HG22 ILE    66      54.534  37.287  43.064  1.00  0.00           H
ATOM   1053 HG23 ILE    66      53.376  38.591  43.344  1.00  0.00           H
ATOM   1054  CG1 ILE    66      52.990  35.826  41.180  1.00  0.00           C
ATOM   1055 HG12 ILE    66      53.911  35.280  41.387  1.00  0.00           H
ATOM   1056 HG13 ILE    66      52.130  35.167  41.064  1.00  0.00           H
ATOM   1057  CD1 ILE    66      53.122  36.512  39.819  1.00  0.00           C
ATOM   1058 HD11 ILE    66      52.178  37.018  39.617  1.00  0.00           H
ATOM   1059 HD12 ILE    66      53.368  35.797  39.035  1.00  0.00           H
ATOM   1060 HD13 ILE    66      53.899  37.275  39.784  1.00  0.00           H
ATOM   1061  C   ILE    66      51.561  36.964  44.696  1.00  0.00           C
ATOM   1062  O   ILE    66      50.853  37.891  44.319  1.00  0.00           O
ATOM   1063  N   PRO    67      51.709  36.816  45.987  1.00  0.00           N
ATOM   1064  CD  PRO    67      52.044  35.563  46.641  1.00  0.00           C
ATOM   1065  HD2 PRO    67      52.964  35.086  46.301  1.00  0.00           H
ATOM   1066  HD3 PRO    67      51.157  34.972  46.413  1.00  0.00           H
ATOM   1067  CG  PRO    67      51.986  35.680  48.196  1.00  0.00           C
ATOM   1068  HG2 PRO    67      52.944  35.967  48.631  1.00  0.00           H
ATOM   1069  HG3 PRO    67      51.445  34.915  48.753  1.00  0.00           H
ATOM   1070  CB  PRO    67      51.068  36.952  48.228  1.00  0.00           C
ATOM   1071  HB2 PRO    67      51.366  37.511  49.114  1.00  0.00           H
ATOM   1072  HB3 PRO    67      50.050  36.583  48.361  1.00  0.00           H
ATOM   1073  CA  PRO    67      51.188  37.717  46.965  1.00  0.00           C
ATOM   1074  HA  PRO    67      50.225  38.092  46.621  1.00  0.00           H
ATOM   1075  C   PRO    67      52.203  38.868  47.098  1.00  0.00           C
ATOM   1076  O   PRO    67      53.435  38.772  47.052  1.00  0.00           O
ATOM   1077  N   ASN    68      51.674  40.077  47.188  1.00  0.00           N
ATOM   1078  H   ASN    68      50.666  40.067  47.137  1.00  0.00           H
ATOM   1079  CA  ASN    68      52.416  41.283  47.476  1.00  0.00           C
ATOM   1080  HA  ASN    68      53.472  41.031  47.380  1.00  0.00           H
ATOM   1081  CB  ASN    68      52.032  42.319  46.403  1.00  0.00           C
ATOM   1082  HB2 ASN    68      51.974  41.804  45.443  1.00  0.00           H
ATOM   1083  HB3 ASN    68      51.025  42.710  46.547  1.00  0.00           H
ATOM   1084  CG  ASN    68      53.052  43.457  46.445  1.00  0.00           C
ATOM   1085  OD1 ASN    68      53.051  44.279  47.387  1.00  0.00           O
ATOM   1086  ND2 ASN    68      53.951  43.557  45.549  1.00  0.00           N
ATOM   1087 HD21 ASN    68      53.928  43.073  44.663  1.00  0.00           H
ATOM   1088 HD22 ASN    68      54.597  44.329  45.637  1.00  0.00           H
ATOM   1089  C   ASN    68      52.241  41.847  48.964  1.00  0.00           C
ATOM   1090  O   ASN    68      51.086  42.043  49.368  1.00  0.00           O
ATOM   1091  N   LYS    69      53.299  42.137  49.747  1.00  0.00           N
ATOM   1092  H   LYS    69      54.197  42.202  49.288  1.00  0.00           H
ATOM   1093  CA  LYS    69      53.032  42.446  51.175  1.00  0.00           C
ATOM   1094  HA  LYS    69      52.251  41.869  51.669  1.00  0.00           H
ATOM   1095  CB  LYS    69      54.315  42.116  51.952  1.00  0.00           C
ATOM   1096  HB2 LYS    69      55.098  42.797  51.620  1.00  0.00           H
ATOM   1097  HB3 LYS    69      54.164  42.217  53.027  1.00  0.00           H
ATOM   1098  CG  LYS    69      54.717  40.598  51.828  1.00  0.00           C
ATOM   1099  HG2 LYS    69      53.897  39.969  52.171  1.00  0.00           H
ATOM   1100  HG3 LYS    69      55.007  40.354  50.805  1.00  0.00           H
ATOM   1101  CD  LYS    69      55.868  40.385  52.785  1.00  0.00           C
ATOM   1102  HD2 LYS    69      56.790  40.691  52.293  1.00  0.00           H
ATOM   1103  HD3 LYS    69      55.742  40.843  53.767  1.00  0.00           H
ATOM   1104  CE  LYS    69      56.031  38.834  52.950  1.00  0.00           C
ATOM   1105  HE2 LYS    69      55.228  38.474  53.593  1.00  0.00           H
ATOM   1106  HE3 LYS    69      55.773  38.310  52.029  1.00  0.00           H
ATOM   1107  NZ  LYS    69      57.340  38.382  53.398  1.00  0.00           N
ATOM   1108  HZ1 LYS    69      57.414  37.377  53.340  1.00  0.00           H
ATOM   1109  HZ2 LYS    69      57.494  38.673  54.353  1.00  0.00           H
ATOM   1110  HZ3 LYS    69      57.974  38.783  52.722  1.00  0.00           H
ATOM   1111  C   LYS    69      52.594  43.964  51.287  1.00  0.00           C
ATOM   1112  O   LYS    69      51.851  44.308  52.218  1.00  0.00           O
ATOM   1113  N   GLN    70      53.005  44.836  50.370  1.00  0.00           N
ATOM   1114  H   GLN    70      53.642  44.497  49.662  1.00  0.00           H
ATOM   1115  CA  GLN    70      52.787  46.218  50.508  1.00  0.00           C
ATOM   1116  HA  GLN    70      52.696  46.442  51.572  1.00  0.00           H
ATOM   1117  CB  GLN    70      53.994  46.901  49.925  1.00  0.00           C
ATOM   1118  HB2 GLN    70      54.294  46.625  48.913  1.00  0.00           H
ATOM   1119  HB3 GLN    70      53.674  47.942  49.880  1.00  0.00           H
ATOM   1120  CG  GLN    70      55.323  46.950  50.758  1.00  0.00           C
ATOM   1121  HG2 GLN    70      55.997  47.672  50.296  1.00  0.00           H
ATOM   1122  HG3 GLN    70      55.204  47.361  51.761  1.00  0.00           H
ATOM   1123  CD  GLN    70      55.988  45.583  50.733  1.00  0.00           C
ATOM   1124  OE1 GLN    70      55.972  44.879  49.725  1.00  0.00           O
ATOM   1125  NE2 GLN    70      56.506  45.142  51.878  1.00  0.00           N
ATOM   1126 HE21 GLN    70      57.239  44.505  51.601  1.00  0.00           H
ATOM   1127 HE22 GLN    70      56.636  45.604  52.767  1.00  0.00           H
ATOM   1128  C   GLN    70      51.490  46.617  49.877  1.00  0.00           C
ATOM   1129  O   GLN    70      50.936  47.655  50.243  1.00  0.00           O
ATOM   1130  N   ASP    71      50.943  45.871  48.945  1.00  0.00           N
ATOM   1131  H   ASP    71      51.486  45.112  48.559  1.00  0.00           H
ATOM   1132  CA  ASP    71      49.693  46.197  48.280  1.00  0.00           C
ATOM   1133  HA  ASP    71      49.477  47.260  48.388  1.00  0.00           H
ATOM   1134  CB  ASP    71      49.761  45.891  46.844  1.00  0.00           C
ATOM   1135  HB2 ASP    71      49.996  44.833  46.735  1.00  0.00           H
ATOM   1136  HB3 ASP    71      48.713  45.889  46.542  1.00  0.00           H
ATOM   1137  CG  ASP    71      50.543  46.864  45.898  1.00  0.00           C
ATOM   1138  OD1 ASP    71      50.882  48.009  46.271  1.00  0.00           O
ATOM   1139  OD2 ASP    71      50.981  46.313  44.862  1.00  0.00           O
ATOM   1140  C   ASP    71      48.423  45.490  48.972  1.00  0.00           C
ATOM   1141  O   ASP    71      47.258  45.698  48.662  1.00  0.00           O
ATOM   1142  N   ARG    72      48.695  44.533  49.902  1.00  0.00           N
ATOM   1143  H   ARG    72      49.676  44.367  50.077  1.00  0.00           H
ATOM   1144  CA  ARG    72      47.761  43.607  50.588  1.00  0.00           C
ATOM   1145  HA  ARG    72      48.413  42.883  51.077  1.00  0.00           H
ATOM   1146  CB  ARG    72      46.846  44.330  51.638  1.00  0.00           C
ATOM   1147  HB2 ARG    72      47.396  45.142  52.115  1.00  0.00           H
ATOM   1148  HB3 ARG    72      45.933  44.699  51.171  1.00  0.00           H
ATOM   1149  CG  ARG    72      46.352  43.321  52.688  1.00  0.00           C
ATOM   1150  HG2 ARG    72      45.747  42.557  52.199  1.00  0.00           H
ATOM   1151  HG3 ARG    72      47.247  42.976  53.203  1.00  0.00           H
ATOM   1152  CD  ARG    72      45.511  44.117  53.742  1.00  0.00           C
ATOM   1153  HD2 ARG    72      45.441  43.531  54.659  1.00  0.00           H
ATOM   1154  HD3 ARG    72      46.069  44.949  54.171  1.00  0.00           H
ATOM   1155  NE  ARG    72      44.161  44.672  53.274  1.00  0.00           N
ATOM   1156  HE  ARG    72      43.620  44.120  52.623  1.00  0.00           H
ATOM   1157  CZ  ARG    72      43.632  45.751  53.773  1.00  0.00           C
ATOM   1158  NH1 ARG    72      44.298  46.524  54.644  1.00  0.00           N
ATOM   1159 HH11 ARG    72      45.264  46.395  54.908  1.00  0.00           H
ATOM   1160 HH12 ARG    72      43.819  47.383  54.873  1.00  0.00           H
ATOM   1161  NH2 ARG    72      42.378  46.005  53.510  1.00  0.00           N
ATOM   1162 HH21 ARG    72      41.894  45.421  52.843  1.00  0.00           H
ATOM   1163 HH22 ARG    72      41.856  46.718  53.999  1.00  0.00           H
ATOM   1164  C   ARG    72      47.007  42.757  49.569  1.00  0.00           C
ATOM   1165  O   ARG    72      45.861  42.416  49.716  1.00  0.00           O
ATOM   1166  N   THR    73      47.656  42.446  48.447  1.00  0.00           N
ATOM   1167  H   THR    73      48.637  42.630  48.294  1.00  0.00           H
ATOM   1168  CA  THR    73      47.025  41.701  47.289  1.00  0.00           C
ATOM   1169  HA  THR    73      46.019  41.487  47.651  1.00  0.00           H
ATOM   1170  CB  THR    73      47.173  42.421  45.958  1.00  0.00           C
ATOM   1171  HB  THR    73      46.796  41.688  45.246  1.00  0.00           H
ATOM   1172  CG2 THR    73      46.335  43.735  45.866  1.00  0.00           C
ATOM   1173 HG21 THR    73      46.553  44.420  45.048  1.00  0.00           H
ATOM   1174 HG22 THR    73      46.367  44.222  46.840  1.00  0.00           H
ATOM   1175 HG23 THR    73      45.264  43.604  45.708  1.00  0.00           H
ATOM   1176  OG1 THR    73      48.560  42.640  45.702  1.00  0.00           O
ATOM   1177  HG1 THR    73      48.939  41.792  45.461  1.00  0.00           H
ATOM   1178  C   THR    73      47.557  40.218  47.188  1.00  0.00           C
ATOM   1179  O   THR    73      48.791  40.044  47.401  1.00  0.00           O
ATOM   1180  N   LEU    74      46.694  39.318  46.762  1.00  0.00           N
ATOM   1181  H   LEU    74      45.792  39.691  46.502  1.00  0.00           H
ATOM   1182  CA  LEU    74      47.138  38.048  46.079  1.00  0.00           C
ATOM   1183  HA  LEU    74      48.222  37.946  46.137  1.00  0.00           H
ATOM   1184  CB  LEU    74      46.571  36.803  46.705  1.00  0.00           C
ATOM   1185  HB2 LEU    74      47.136  36.682  47.629  1.00  0.00           H
ATOM   1186  HB3 LEU    74      45.535  37.028  46.959  1.00  0.00           H
ATOM   1187  CG  LEU    74      46.632  35.484  45.891  1.00  0.00           C
ATOM   1188  HG  LEU    74      46.085  35.637  44.961  1.00  0.00           H
ATOM   1189  CD1 LEU    74      48.067  34.974  45.647  1.00  0.00           C
ATOM   1190 HD11 LEU    74      48.550  35.726  45.024  1.00  0.00           H
ATOM   1191 HD12 LEU    74      48.004  33.991  45.180  1.00  0.00           H
ATOM   1192 HD13 LEU    74      48.717  34.891  46.519  1.00  0.00           H
ATOM   1193  CD2 LEU    74      45.775  34.398  46.631  1.00  0.00           C
ATOM   1194 HD21 LEU    74      44.764  34.798  46.704  1.00  0.00           H
ATOM   1195 HD22 LEU    74      45.788  33.448  46.095  1.00  0.00           H
ATOM   1196 HD23 LEU    74      46.160  34.230  47.637  1.00  0.00           H
ATOM   1197  C   LEU    74      46.848  38.208  44.518  1.00  0.00           C
ATOM   1198  O   LEU    74      45.742  38.620  44.135  1.00  0.00           O
ATOM   1199  N   THR    75      47.870  37.913  43.721  1.00  0.00           N
ATOM   1200  H   THR    75      48.793  37.745  44.097  1.00  0.00           H
ATOM   1201  CA  THR    75      47.733  37.809  42.301  1.00  0.00           C
ATOM   1202  HA  THR    75      46.746  38.149  41.984  1.00  0.00           H
ATOM   1203  CB  THR    75      48.731  38.749  41.680  1.00  0.00           C
ATOM   1204  HB  THR    75      49.640  38.521  42.236  1.00  0.00           H
ATOM   1205  CG2 THR    75      49.094  38.494  40.302  1.00  0.00           C
ATOM   1206 HG21 THR    75      49.950  39.120  40.046  1.00  0.00           H
ATOM   1207 HG22 THR    75      48.272  38.746  39.632  1.00  0.00           H
ATOM   1208 HG23 THR    75      49.356  37.445  40.173  1.00  0.00           H
ATOM   1209  OG1 THR    75      48.486  40.055  41.849  1.00  0.00           O
ATOM   1210  HG1 THR    75      48.643  40.121  42.794  1.00  0.00           H
ATOM   1211  C   THR    75      47.863  36.390  41.830  1.00  0.00           C
ATOM   1212  O   THR    75      48.786  35.727  42.182  1.00  0.00           O
ATOM   1213  N   ILE    76      46.817  35.911  41.160  1.00  0.00           N
ATOM   1214  H   ILE    76      46.044  36.554  41.058  1.00  0.00           H
ATOM   1215  CA  ILE    76      46.928  34.622  40.481  1.00  0.00           C
ATOM   1216  HA  ILE    76      47.873  34.212  40.834  1.00  0.00           H
ATOM   1217  CB  ILE    76      45.791  33.562  40.778  1.00  0.00           C
ATOM   1218  HB  ILE    76      44.872  34.004  40.395  1.00  0.00           H
ATOM   1219  CG2 ILE    76      45.968  32.190  40.096  1.00  0.00           C
ATOM   1220 HG21 ILE    76      46.938  31.762  40.349  1.00  0.00           H
ATOM   1221 HG22 ILE    76      45.809  32.308  39.025  1.00  0.00           H
ATOM   1222 HG23 ILE    76      45.227  31.505  40.507  1.00  0.00           H
ATOM   1223  CG1 ILE    76      45.607  33.384  42.324  1.00  0.00           C
ATOM   1224 HG12 ILE    76      45.336  32.340  42.482  1.00  0.00           H
ATOM   1225 HG13 ILE    76      46.542  33.528  42.864  1.00  0.00           H
ATOM   1226  CD1 ILE    76      44.470  34.319  42.935  1.00  0.00           C
ATOM   1227 HD11 ILE    76      44.251  34.017  43.960  1.00  0.00           H
ATOM   1228 HD12 ILE    76      43.566  34.285  42.329  1.00  0.00           H
ATOM   1229 HD13 ILE    76      44.880  35.329  42.903  1.00  0.00           H
ATOM   1230  C   ILE    76      47.098  34.775  38.963  1.00  0.00           C
ATOM   1231  O   ILE    76      46.325  35.395  38.330  1.00  0.00           O
ATOM   1232  N   VAL    77      48.115  34.141  38.445  1.00  0.00           N
ATOM   1233  H   VAL    77      48.661  33.526  39.032  1.00  0.00           H
ATOM   1234  CA  VAL    77      48.373  34.073  37.052  1.00  0.00           C
ATOM   1235  HA  VAL    77      47.698  34.691  36.459  1.00  0.00           H
ATOM   1236  CB  VAL    77      49.856  34.531  36.796  1.00  0.00           C
ATOM   1237  HB  VAL    77      50.616  33.835  37.153  1.00  0.00           H
ATOM   1238  CG1 VAL    77      50.128  34.696  35.316  1.00  0.00           C
ATOM   1239 HG11 VAL    77      49.312  35.172  34.774  1.00  0.00           H
ATOM   1240 HG12 VAL    77      50.966  35.373  35.149  1.00  0.00           H
ATOM   1241 HG13 VAL    77      50.323  33.735  34.842  1.00  0.00           H
ATOM   1242  CG2 VAL    77      50.114  36.003  37.302  1.00  0.00           C
ATOM   1243 HG21 VAL    77      51.132  36.345  37.114  1.00  0.00           H
ATOM   1244 HG22 VAL    77      49.946  36.062  38.377  1.00  0.00           H
ATOM   1245 HG23 VAL    77      49.479  36.632  36.677  1.00  0.00           H
ATOM   1246  C   VAL    77      48.192  32.700  36.448  1.00  0.00           C
ATOM   1247  O   VAL    77      48.532  31.664  37.023  1.00  0.00           O
ATOM   1248  N   ASP    78      47.755  32.717  35.170  1.00  0.00           N
ATOM   1249  H   ASP    78      47.487  33.589  34.737  1.00  0.00           H
ATOM   1250  CA  ASP    78      47.779  31.496  34.319  1.00  0.00           C
ATOM   1251  HA  ASP    78      48.582  30.872  34.710  1.00  0.00           H
ATOM   1252  CB  ASP    78      46.494  30.696  34.455  1.00  0.00           C
ATOM   1253  HB2 ASP    78      46.602  29.674  34.090  1.00  0.00           H
ATOM   1254  HB3 ASP    78      46.292  30.546  35.516  1.00  0.00           H
ATOM   1255  CG  ASP    78      45.220  31.260  33.786  1.00  0.00           C
ATOM   1256  OD1 ASP    78      45.155  31.300  32.529  1.00  0.00           O
ATOM   1257  OD2 ASP    78      44.296  31.595  34.557  1.00  0.00           O
ATOM   1258  C   ASP    78      48.035  31.864  32.861  1.00  0.00           C
ATOM   1259  O   ASP    78      47.599  32.877  32.268  1.00  0.00           O
ATOM   1260  N   THR    79      48.799  30.997  32.269  1.00  0.00           N
ATOM   1261  H   THR    79      49.018  30.201  32.851  1.00  0.00           H
ATOM   1262  CA  THR    79      49.219  30.876  30.844  1.00  0.00           C
ATOM   1263  HA  THR    79      49.165  31.897  30.465  1.00  0.00           H
ATOM   1264  CB  THR    79      50.721  30.471  30.688  1.00  0.00           C
ATOM   1265  HB  THR    79      50.945  30.430  29.622  1.00  0.00           H
ATOM   1266  CG2 THR    79      51.771  31.440  31.222  1.00  0.00           C
ATOM   1267 HG21 THR    79      51.484  32.401  30.795  1.00  0.00           H
ATOM   1268 HG22 THR    79      52.845  31.263  31.155  1.00  0.00           H
ATOM   1269 HG23 THR    79      51.519  31.589  32.272  1.00  0.00           H
ATOM   1270  OG1 THR    79      50.979  29.202  31.320  1.00  0.00           O
ATOM   1271  HG1 THR    79      51.561  28.715  30.732  1.00  0.00           H
ATOM   1272  C   THR    79      48.172  29.958  30.107  1.00  0.00           C
ATOM   1273  O   THR    79      48.548  29.247  29.179  1.00  0.00           O
ATOM   1274  N   GLY    80      46.915  30.060  30.491  1.00  0.00           N
ATOM   1275  H   GLY    80      46.679  30.789  31.149  1.00  0.00           H
ATOM   1276  CA  GLY    80      45.856  29.437  29.705  1.00  0.00           C
ATOM   1277  HA2 GLY    80      46.160  28.436  29.402  1.00  0.00           H
ATOM   1278  HA3 GLY    80      44.945  29.329  30.292  1.00  0.00           H
ATOM   1279  C   GLY    80      45.569  30.094  28.367  1.00  0.00           C
ATOM   1280  O   GLY    80      46.481  30.597  27.667  1.00  0.00           O
ATOM   1281  N   ILE    81      44.289  29.958  27.975  1.00  0.00           N
ATOM   1282  H   ILE    81      43.765  29.284  28.514  1.00  0.00           H
ATOM   1283  CA  ILE    81      43.845  30.436  26.625  1.00  0.00           C
ATOM   1284  HA  ILE    81      44.690  30.147  26.000  1.00  0.00           H
ATOM   1285  CB  ILE    81      42.667  29.612  26.086  1.00  0.00           C
ATOM   1286  HB  ILE    81      42.980  28.570  26.137  1.00  0.00           H
ATOM   1287  CG2 ILE    81      41.458  29.729  26.989  1.00  0.00           C
ATOM   1288 HG21 ILE    81      41.126  30.766  27.053  1.00  0.00           H
ATOM   1289 HG22 ILE    81      41.746  29.542  28.024  1.00  0.00           H
ATOM   1290 HG23 ILE    81      40.580  29.152  26.694  1.00  0.00           H
ATOM   1291  CG1 ILE    81      42.263  29.833  24.669  1.00  0.00           C
ATOM   1292 HG12 ILE    81      41.721  30.778  24.671  1.00  0.00           H
ATOM   1293 HG13 ILE    81      43.135  30.072  24.059  1.00  0.00           H
ATOM   1294  CD1 ILE    81      41.544  28.706  23.905  1.00  0.00           C
ATOM   1295 HD11 ILE    81      42.255  27.880  23.907  1.00  0.00           H
ATOM   1296 HD12 ILE    81      41.402  29.069  22.887  1.00  0.00           H
ATOM   1297 HD13 ILE    81      40.529  28.445  24.207  1.00  0.00           H
ATOM   1298  C   ILE    81      43.633  32.005  26.483  1.00  0.00           C
ATOM   1299  O   ILE    81      43.831  32.497  25.393  1.00  0.00           O
ATOM   1300  N   GLY    82      43.214  32.626  27.565  1.00  0.00           N
ATOM   1301  H   GLY    82      43.177  32.063  28.403  1.00  0.00           H
ATOM   1302  CA  GLY    82      42.790  34.023  27.673  1.00  0.00           C
ATOM   1303  HA2 GLY    82      42.871  34.465  28.666  1.00  0.00           H
ATOM   1304  HA3 GLY    82      43.511  34.589  27.084  1.00  0.00           H
ATOM   1305  C   GLY    82      41.435  34.286  27.026  1.00  0.00           C
ATOM   1306  O   GLY    82      40.853  33.436  26.332  1.00  0.00           O
ATOM   1307  N   MET    83      40.893  35.465  27.296  1.00  0.00           N
ATOM   1308  H   MET    83      41.424  36.072  27.902  1.00  0.00           H
ATOM   1309  CA  MET    83      39.486  35.990  27.028  1.00  0.00           C
ATOM   1310  HA  MET    83      38.923  35.340  26.358  1.00  0.00           H
ATOM   1311  CB  MET    83      38.747  36.023  28.383  1.00  0.00           C
ATOM   1312  HB2 MET    83      38.986  36.964  28.878  1.00  0.00           H
ATOM   1313  HB3 MET    83      37.677  36.094  28.187  1.00  0.00           H
ATOM   1314  CG  MET    83      38.903  34.841  29.353  1.00  0.00           C
ATOM   1315  HG2 MET    83      38.399  33.916  29.071  1.00  0.00           H
ATOM   1316  HG3 MET    83      39.967  34.613  29.391  1.00  0.00           H
ATOM   1317  SD  MET    83      38.392  35.369  31.016  1.00  0.00           S
ATOM   1318  CE  MET    83      36.571  35.311  30.962  1.00  0.00           C
ATOM   1319  HE1 MET    83      36.367  36.038  30.175  1.00  0.00           H
ATOM   1320  HE2 MET    83      36.300  34.339  30.553  1.00  0.00           H
ATOM   1321  HE3 MET    83      36.120  35.617  31.906  1.00  0.00           H
ATOM   1322  C   MET    83      39.659  37.361  26.328  1.00  0.00           C
ATOM   1323  O   MET    83      40.735  37.886  26.176  1.00  0.00           O
ATOM   1324  N   THR    84      38.573  37.927  25.936  1.00  0.00           N
ATOM   1325  H   THR    84      37.742  37.421  26.208  1.00  0.00           H
ATOM   1326  CA  THR    84      38.415  39.130  25.169  1.00  0.00           C
ATOM   1327  HA  THR    84      39.408  39.503  24.919  1.00  0.00           H
ATOM   1328  CB  THR    84      37.706  38.865  23.848  1.00  0.00           C
ATOM   1329  HB  THR    84      37.846  39.788  23.285  1.00  0.00           H
ATOM   1330  CG2 THR    84      38.311  37.628  23.112  1.00  0.00           C
ATOM   1331 HG21 THR    84      38.129  36.700  23.654  1.00  0.00           H
ATOM   1332 HG22 THR    84      39.354  37.937  23.044  1.00  0.00           H
ATOM   1333 HG23 THR    84      37.880  37.615  22.110  1.00  0.00           H
ATOM   1334  OG1 THR    84      36.307  38.738  24.135  1.00  0.00           O
ATOM   1335  HG1 THR    84      36.119  37.926  24.611  1.00  0.00           H
ATOM   1336  C   THR    84      37.723  40.257  25.968  1.00  0.00           C
ATOM   1337  O   THR    84      37.270  40.067  27.078  1.00  0.00           O
ATOM   1338  N   LYS    85      37.625  41.487  25.441  1.00  0.00           N
ATOM   1339  H   LYS    85      38.174  41.589  24.600  1.00  0.00           H
ATOM   1340  CA  LYS    85      36.802  42.527  26.073  1.00  0.00           C
ATOM   1341  HA  LYS    85      37.195  42.625  27.086  1.00  0.00           H
ATOM   1342  CB  LYS    85      36.886  43.919  25.372  1.00  0.00           C
ATOM   1343  HB2 LYS    85      37.887  44.063  24.963  1.00  0.00           H
ATOM   1344  HB3 LYS    85      36.227  43.999  24.508  1.00  0.00           H
ATOM   1345  CG  LYS    85      36.422  45.115  26.302  1.00  0.00           C
ATOM   1346  HG2 LYS    85      35.530  44.743  26.806  1.00  0.00           H
ATOM   1347  HG3 LYS    85      37.167  45.217  27.091  1.00  0.00           H
ATOM   1348  CD  LYS    85      36.140  46.419  25.416  1.00  0.00           C
ATOM   1349  HD2 LYS    85      35.528  46.044  24.595  1.00  0.00           H
ATOM   1350  HD3 LYS    85      35.546  47.199  25.893  1.00  0.00           H
ATOM   1351  CE  LYS    85      37.428  46.949  24.698  1.00  0.00           C
ATOM   1352  HE2 LYS    85      38.296  47.080  25.344  1.00  0.00           H
ATOM   1353  HE3 LYS    85      37.696  46.251  23.905  1.00  0.00           H
ATOM   1354  NZ  LYS    85      37.249  48.339  24.288  1.00  0.00           N
ATOM   1355  HZ1 LYS    85      38.104  48.580  23.807  1.00  0.00           H
ATOM   1356  HZ2 LYS    85      37.103  48.885  25.126  1.00  0.00           H
ATOM   1357  HZ3 LYS    85      36.451  48.309  23.670  1.00  0.00           H
ATOM   1358  C   LYS    85      35.328  42.072  26.212  1.00  0.00           C
ATOM   1359  O   LYS    85      34.744  42.391  27.194  1.00  0.00           O
ATOM   1360  N   ALA    86      34.714  41.534  25.165  1.00  0.00           N
ATOM   1361  H   ALA    86      35.135  41.514  24.247  1.00  0.00           H
ATOM   1362  CA  ALA    86      33.298  41.071  25.313  1.00  0.00           C
ATOM   1363  HA  ALA    86      32.798  41.986  25.634  1.00  0.00           H
ATOM   1364  CB  ALA    86      32.754  40.583  23.971  1.00  0.00           C
ATOM   1365  HB1 ALA    86      33.114  41.259  23.196  1.00  0.00           H
ATOM   1366  HB2 ALA    86      31.694  40.398  24.145  1.00  0.00           H
ATOM   1367  HB3 ALA    86      33.066  39.554  23.790  1.00  0.00           H
ATOM   1368  C   ALA    86      33.066  40.003  26.449  1.00  0.00           C
ATOM   1369  O   ALA    86      32.077  40.025  27.162  1.00  0.00           O
ATOM   1370  N   ASP    87      33.873  38.974  26.596  1.00  0.00           N
ATOM   1371  H   ASP    87      34.661  38.971  25.963  1.00  0.00           H
ATOM   1372  CA  ASP    87      33.778  37.992  27.643  1.00  0.00           C
ATOM   1373  HA  ASP    87      32.878  37.413  27.440  1.00  0.00           H
ATOM   1374  CB  ASP    87      34.901  36.985  27.528  1.00  0.00           C
ATOM   1375  HB2 ASP    87      35.856  37.509  27.538  1.00  0.00           H
ATOM   1376  HB3 ASP    87      34.926  36.309  28.383  1.00  0.00           H
ATOM   1377  CG  ASP    87      34.917  36.202  26.194  1.00  0.00           C
ATOM   1378  OD1 ASP    87      33.907  35.490  25.958  1.00  0.00           O
ATOM   1379  OD2 ASP    87      35.854  36.344  25.356  1.00  0.00           O
ATOM   1380  C   ASP    87      33.793  38.670  29.044  1.00  0.00           C
ATOM   1381  O   ASP    87      33.103  38.258  30.007  1.00  0.00           O
ATOM   1382  N   LEU    88      34.718  39.680  29.197  1.00  0.00           N
ATOM   1383  H   LEU    88      35.133  40.063  28.359  1.00  0.00           H
ATOM   1384  CA  LEU    88      34.736  40.522  30.397  1.00  0.00           C
ATOM   1385  HA  LEU    88      34.775  39.923  31.307  1.00  0.00           H
ATOM   1386  CB  LEU    88      35.981  41.405  30.357  1.00  0.00           C
ATOM   1387  HB2 LEU    88      35.889  42.103  29.525  1.00  0.00           H
ATOM   1388  HB3 LEU    88      35.974  42.061  31.228  1.00  0.00           H
ATOM   1389  CG  LEU    88      37.433  40.810  30.322  1.00  0.00           C
ATOM   1390  HG  LEU    88      37.663  40.003  29.627  1.00  0.00           H
ATOM   1391  CD1 LEU    88      38.405  42.064  30.254  1.00  0.00           C
ATOM   1392 HD11 LEU    88      38.291  42.587  29.304  1.00  0.00           H
ATOM   1393 HD12 LEU    88      39.356  41.536  30.328  1.00  0.00           H
ATOM   1394 HD13 LEU    88      38.173  42.703  31.106  1.00  0.00           H
ATOM   1395  CD2 LEU    88      37.746  40.125  31.678  1.00  0.00           C
ATOM   1396 HD21 LEU    88      38.713  39.623  31.682  1.00  0.00           H
ATOM   1397 HD22 LEU    88      37.681  40.928  32.414  1.00  0.00           H
ATOM   1398 HD23 LEU    88      36.945  39.441  31.954  1.00  0.00           H
ATOM   1399  C   LEU    88      33.505  41.397  30.673  1.00  0.00           C
ATOM   1400  O   LEU    88      32.968  41.400  31.804  1.00  0.00           O
ATOM   1401  N   ILE    89      32.844  41.938  29.634  1.00  0.00           N
ATOM   1402  H   ILE    89      33.380  41.962  28.778  1.00  0.00           H
ATOM   1403  CA  ILE    89      31.483  42.613  29.663  1.00  0.00           C
ATOM   1404  HA  ILE    89      31.605  43.180  30.586  1.00  0.00           H
ATOM   1405  CB  ILE    89      31.304  43.526  28.385  1.00  0.00           C
ATOM   1406  HB  ILE    89      31.496  42.910  27.506  1.00  0.00           H
ATOM   1407  CG2 ILE    89      29.879  44.190  28.389  1.00  0.00           C
ATOM   1408 HG21 ILE    89      29.191  43.405  28.076  1.00  0.00           H
ATOM   1409 HG22 ILE    89      29.637  44.908  27.605  1.00  0.00           H
ATOM   1410 HG23 ILE    89      29.495  44.575  29.334  1.00  0.00           H
ATOM   1411  CG1 ILE    89      32.213  44.753  28.370  1.00  0.00           C
ATOM   1412 HG12 ILE    89      31.942  45.497  29.120  1.00  0.00           H
ATOM   1413 HG13 ILE    89      33.186  44.356  28.658  1.00  0.00           H
ATOM   1414  CD1 ILE    89      32.452  45.539  27.123  1.00  0.00           C
ATOM   1415 HD11 ILE    89      32.734  44.945  26.255  1.00  0.00           H
ATOM   1416 HD12 ILE    89      33.207  46.298  27.325  1.00  0.00           H
ATOM   1417 HD13 ILE    89      31.498  46.022  26.907  1.00  0.00           H
ATOM   1418  C   ILE    89      30.342  41.639  29.886  1.00  0.00           C
ATOM   1419  O   ILE    89      29.299  42.010  30.414  1.00  0.00           O
ATOM   1420  N   ASN    90      30.450  40.354  29.519  1.00  0.00           N
ATOM   1421  H   ASN    90      31.364  40.070  29.199  1.00  0.00           H
ATOM   1422  CA  ASN    90      29.516  39.269  29.672  1.00  0.00           C
ATOM   1423  HA  ASN    90      28.566  39.725  29.954  1.00  0.00           H
ATOM   1424  CB  ASN    90      29.589  38.333  28.469  1.00  0.00           C
ATOM   1425  HB2 ASN    90      30.652  38.120  28.364  1.00  0.00           H
ATOM   1426  HB3 ASN    90      29.034  37.437  28.748  1.00  0.00           H
ATOM   1427  CG  ASN    90      29.030  38.902  27.200  1.00  0.00           C
ATOM   1428  OD1 ASN    90      28.331  39.888  27.267  1.00  0.00           O
ATOM   1429  ND2 ASN    90      29.187  38.285  26.064  1.00  0.00           N
ATOM   1430 HD21 ASN    90      29.750  37.448  26.024  1.00  0.00           H
ATOM   1431 HD22 ASN    90      28.655  38.658  25.290  1.00  0.00           H
ATOM   1432  C   ASN    90      29.962  38.539  30.990  1.00  0.00           C
ATOM   1433  O   ASN    90      30.246  37.396  31.005  1.00  0.00           O
ATOM   1434  N   ASN    91      29.884  39.295  32.101  1.00  0.00           N
ATOM   1435  H   ASN    91      29.618  40.260  31.968  1.00  0.00           H
ATOM   1436  CA  ASN    91      30.025  38.754  33.455  1.00  0.00           C
ATOM   1437  HA  ASN    91      30.274  39.636  34.047  1.00  0.00           H
ATOM   1438  CB  ASN    91      28.627  38.305  33.899  1.00  0.00           C
ATOM   1439  HB2 ASN    91      28.325  37.357  33.452  1.00  0.00           H
ATOM   1440  HB3 ASN    91      28.734  38.218  34.981  1.00  0.00           H
ATOM   1441  CG  ASN    91      27.621  39.399  33.636  1.00  0.00           C
ATOM   1442  OD1 ASN    91      27.788  40.460  34.143  1.00  0.00           O
ATOM   1443  ND2 ASN    91      26.656  39.306  32.776  1.00  0.00           N
ATOM   1444 HD21 ASN    91      26.661  38.399  32.332  1.00  0.00           H
ATOM   1445 HD22 ASN    91      26.082  40.119  32.605  1.00  0.00           H
ATOM   1446  C   ASN    91      31.125  37.671  33.586  1.00  0.00           C
ATOM   1447  O   ASN    91      30.876  36.570  34.082  1.00  0.00           O
ATOM   1448  N   LEU    92      32.382  38.016  33.106  1.00  0.00           N
ATOM   1449  H   LEU    92      32.447  38.877  32.583  1.00  0.00           H
ATOM   1450  CA  LEU    92      33.579  37.172  33.229  1.00  0.00           C
ATOM   1451  HA  LEU    92      34.473  37.620  32.794  1.00  0.00           H
ATOM   1452  CB  LEU    92      33.939  36.969  34.724  1.00  0.00           C
ATOM   1453  HB2 LEU    92      33.065  36.501  35.179  1.00  0.00           H
ATOM   1454  HB3 LEU    92      34.902  36.474  34.848  1.00  0.00           H
ATOM   1455  CG  LEU    92      34.115  38.200  35.631  1.00  0.00           C
ATOM   1456  HG  LEU    92      33.193  38.731  35.868  1.00  0.00           H
ATOM   1457  CD1 LEU    92      34.521  37.818  37.056  1.00  0.00           C
ATOM   1458 HD11 LEU    92      33.583  37.355  37.366  1.00  0.00           H
ATOM   1459 HD12 LEU    92      34.716  38.726  37.625  1.00  0.00           H
ATOM   1460 HD13 LEU    92      35.377  37.145  37.111  1.00  0.00           H
ATOM   1461  CD2 LEU    92      35.111  39.177  34.990  1.00  0.00           C
ATOM   1462 HD21 LEU    92      36.018  38.809  34.511  1.00  0.00           H
ATOM   1463 HD22 LEU    92      34.634  39.733  34.184  1.00  0.00           H
ATOM   1464 HD23 LEU    92      35.505  39.795  35.796  1.00  0.00           H
ATOM   1465  C   LEU    92      33.469  35.858  32.399  1.00  0.00           C
ATOM   1466  O   LEU    92      34.080  34.853  32.719  1.00  0.00           O
ATOM   1467  N   GLY    93      32.692  35.824  31.336  1.00  0.00           N
ATOM   1468  H   GLY    93      32.093  36.619  31.171  1.00  0.00           H
ATOM   1469  CA  GLY    93      32.535  34.586  30.501  1.00  0.00           C
ATOM   1470  HA2 GLY    93      32.072  34.844  29.548  1.00  0.00           H
ATOM   1471  HA3 GLY    93      33.544  34.213  30.319  1.00  0.00           H
ATOM   1472  C   GLY    93      31.661  33.551  31.292  1.00  0.00           C
ATOM   1473  O   GLY    93      31.350  32.535  30.673  1.00  0.00           O
ATOM   1474  N   THR    94      31.183  33.794  32.488  1.00  0.00           N
ATOM   1475  H   THR    94      31.376  34.699  32.894  1.00  0.00           H
ATOM   1476  CA  THR    94      30.458  32.820  33.333  1.00  0.00           C
ATOM   1477  HA  THR    94      30.872  31.820  33.206  1.00  0.00           H
ATOM   1478  CB  THR    94      30.639  33.296  34.780  1.00  0.00           C
ATOM   1479  HB  THR    94      30.166  32.556  35.426  1.00  0.00           H
ATOM   1480  CG2 THR    94      32.086  33.442  35.345  1.00  0.00           C
ATOM   1481 HG21 THR    94      31.962  33.929  36.312  1.00  0.00           H
ATOM   1482 HG22 THR    94      32.741  34.077  34.748  1.00  0.00           H
ATOM   1483 HG23 THR    94      32.504  32.440  35.444  1.00  0.00           H
ATOM   1484  OG1 THR    94      29.834  34.424  34.947  1.00  0.00           O
ATOM   1485  HG1 THR    94      30.242  35.211  34.577  1.00  0.00           H
ATOM   1486  C   THR    94      28.949  32.747  32.961  1.00  0.00           C
ATOM   1487  O   THR    94      28.390  33.657  32.340  1.00  0.00           O
ATOM   1488  N   ILE    95      28.311  31.651  33.459  1.00  0.00           N
ATOM   1489  H   ILE    95      28.814  30.941  33.972  1.00  0.00           H
ATOM   1490  CA  ILE    95      26.923  31.218  33.013  1.00  0.00           C
ATOM   1491  HA  ILE    95      26.559  31.774  32.149  1.00  0.00           H
ATOM   1492  CB  ILE    95      26.773  29.693  32.554  1.00  0.00           C
ATOM   1493  HB  ILE    95      25.699  29.552  32.432  1.00  0.00           H
ATOM   1494  CG2 ILE    95      27.421  29.495  31.159  1.00  0.00           C
ATOM   1495 HG21 ILE    95      28.507  29.585  31.200  1.00  0.00           H
ATOM   1496 HG22 ILE    95      27.128  30.246  30.425  1.00  0.00           H
ATOM   1497 HG23 ILE    95      27.111  28.520  30.784  1.00  0.00           H
ATOM   1498  CG1 ILE    95      27.328  28.646  33.593  1.00  0.00           C
ATOM   1499 HG12 ILE    95      28.391  28.593  33.360  1.00  0.00           H
ATOM   1500 HG13 ILE    95      27.124  29.066  34.579  1.00  0.00           H
ATOM   1501  CD1 ILE    95      26.632  27.277  33.420  1.00  0.00           C
ATOM   1502 HD11 ILE    95      25.684  27.366  32.890  1.00  0.00           H
ATOM   1503 HD12 ILE    95      26.301  27.038  34.431  1.00  0.00           H
ATOM   1504 HD13 ILE    95      27.324  26.634  32.878  1.00  0.00           H
ATOM   1505  C   ILE    95      25.941  31.673  34.071  1.00  0.00           C
ATOM   1506  O   ILE    95      24.961  30.944  34.382  1.00  0.00           O
ATOM   1507  N   ALA    96      26.090  32.912  34.639  1.00  0.00           N
ATOM   1508  H   ALA    96      26.816  33.502  34.260  1.00  0.00           H
ATOM   1509  CA  ALA    96      25.220  33.357  35.715  1.00  0.00           C
ATOM   1510  HA  ALA    96      25.376  32.556  36.436  1.00  0.00           H
ATOM   1511  CB  ALA    96      25.907  34.565  36.333  1.00  0.00           C
ATOM   1512  HB1 ALA    96      26.917  34.466  36.730  1.00  0.00           H
ATOM   1513  HB2 ALA    96      25.227  35.113  36.987  1.00  0.00           H
ATOM   1514  HB3 ALA    96      25.932  35.190  35.441  1.00  0.00           H
ATOM   1515  C   ALA    96      23.786  33.537  35.216  1.00  0.00           C
ATOM   1516  O   ALA    96      22.871  33.545  36.063  1.00  0.00           O
ATOM   1517  N   LYS    97      23.551  33.727  33.883  1.00  0.00           N
ATOM   1518  H   LYS    97      24.373  33.806  33.302  1.00  0.00           H
ATOM   1519  CA  LYS    97      22.184  33.976  33.408  1.00  0.00           C
ATOM   1520  HA  LYS    97      21.615  34.698  33.990  1.00  0.00           H
ATOM   1521  CB  LYS    97      22.170  34.541  31.937  1.00  0.00           C
ATOM   1522  HB2 LYS    97      22.887  33.912  31.407  1.00  0.00           H
ATOM   1523  HB3 LYS    97      21.157  34.470  31.543  1.00  0.00           H
ATOM   1524  CG  LYS    97      22.644  35.981  31.943  1.00  0.00           C
ATOM   1525  HG2 LYS    97      22.200  36.466  32.813  1.00  0.00           H
ATOM   1526  HG3 LYS    97      23.734  35.986  31.932  1.00  0.00           H
ATOM   1527  CD  LYS    97      22.372  36.806  30.627  1.00  0.00           C
ATOM   1528  HD2 LYS    97      22.796  36.324  29.747  1.00  0.00           H
ATOM   1529  HD3 LYS    97      21.291  36.816  30.492  1.00  0.00           H
ATOM   1530  CE  LYS    97      22.977  38.242  30.733  1.00  0.00           C
ATOM   1531  HE2 LYS    97      22.839  38.810  31.654  1.00  0.00           H
ATOM   1532  HE3 LYS    97      24.051  38.052  30.727  1.00  0.00           H
ATOM   1533  NZ  LYS    97      22.532  39.057  29.598  1.00  0.00           N
ATOM   1534  HZ1 LYS    97      23.077  39.908  29.603  1.00  0.00           H
ATOM   1535  HZ2 LYS    97      21.543  39.225  29.482  1.00  0.00           H
ATOM   1536  HZ3 LYS    97      22.751  38.633  28.708  1.00  0.00           H
ATOM   1537  C   LYS    97      21.279  32.673  33.510  1.00  0.00           C
ATOM   1538  O   LYS    97      20.044  32.765  33.409  1.00  0.00           O
ATOM   1539  N   SER    98      21.929  31.435  33.737  1.00  0.00           N
ATOM   1540  H   SER    98      22.936  31.505  33.756  1.00  0.00           H
ATOM   1541  CA  SER    98      21.214  30.187  34.067  1.00  0.00           C
ATOM   1542  HA  SER    98      20.136  30.303  34.175  1.00  0.00           H
ATOM   1543  CB  SER    98      21.367  29.187  32.928  1.00  0.00           C
ATOM   1544  HB2 SER    98      20.708  28.328  33.057  1.00  0.00           H
ATOM   1545  HB3 SER    98      21.080  29.736  32.030  1.00  0.00           H
ATOM   1546  OG  SER    98      22.617  28.502  32.851  1.00  0.00           O
ATOM   1547  HG  SER    98      22.568  27.771  33.473  1.00  0.00           H
ATOM   1548  C   SER    98      21.588  29.651  35.462  1.00  0.00           C
ATOM   1549  O   SER    98      20.796  29.027  36.181  1.00  0.00           O
ATOM   1550  N   GLY    99      22.907  29.770  35.721  1.00  0.00           N
ATOM   1551  H   GLY    99      23.470  30.207  35.006  1.00  0.00           H
ATOM   1552  CA  GLY    99      23.669  29.219  36.833  1.00  0.00           C
ATOM   1553  HA2 GLY    99      23.660  28.131  36.768  1.00  0.00           H
ATOM   1554  HA3 GLY    99      24.692  29.596  36.827  1.00  0.00           H
ATOM   1555  C   GLY    99      23.141  29.750  38.150  1.00  0.00           C
ATOM   1556  O   GLY    99      23.033  28.896  39.071  1.00  0.00           O
ATOM   1557  N   THR   100      22.628  30.955  38.342  1.00  0.00           N
ATOM   1558  H   THR   100      22.565  31.608  37.574  1.00  0.00           H
ATOM   1559  CA  THR   100      22.155  31.478  39.612  1.00  0.00           C
ATOM   1560  HA  THR   100      22.793  31.160  40.437  1.00  0.00           H
ATOM   1561  CB  THR   100      22.056  32.994  39.659  1.00  0.00           C
ATOM   1562  HB  THR   100      21.196  33.353  39.093  1.00  0.00           H
ATOM   1563  CG2 THR   100      21.971  33.390  41.082  1.00  0.00           C
ATOM   1564 HG21 THR   100      21.970  34.479  41.060  1.00  0.00           H
ATOM   1565 HG22 THR   100      22.599  32.909  41.833  1.00  0.00           H
ATOM   1566 HG23 THR   100      20.985  33.202  41.506  1.00  0.00           H
ATOM   1567  OG1 THR   100      23.216  33.585  39.074  1.00  0.00           O
ATOM   1568  HG1 THR   100      22.960  34.488  38.872  1.00  0.00           H
ATOM   1569  C   THR   100      20.757  30.839  39.972  1.00  0.00           C
ATOM   1570  O   THR   100      20.624  30.340  41.063  1.00  0.00           O
ATOM   1571  N   LYS   101      19.960  30.625  38.924  1.00  0.00           N
ATOM   1572  H   LYS   101      20.185  30.872  37.972  1.00  0.00           H
ATOM   1573  CA  LYS   101      18.684  29.878  39.199  1.00  0.00           C
ATOM   1574  HA  LYS   101      18.108  30.345  39.998  1.00  0.00           H
ATOM   1575  CB  LYS   101      17.821  29.868  37.938  1.00  0.00           C
ATOM   1576  HB2 LYS   101      18.384  29.475  37.091  1.00  0.00           H
ATOM   1577  HB3 LYS   101      16.965  29.219  38.125  1.00  0.00           H
ATOM   1578  CG  LYS   101      17.177  31.251  37.693  1.00  0.00           C
ATOM   1579  HG2 LYS   101      16.816  31.666  38.634  1.00  0.00           H
ATOM   1580  HG3 LYS   101      17.824  31.920  37.126  1.00  0.00           H
ATOM   1581  CD  LYS   101      15.943  30.892  36.793  1.00  0.00           C
ATOM   1582  HD2 LYS   101      16.219  30.338  35.895  1.00  0.00           H
ATOM   1583  HD3 LYS   101      15.150  30.393  37.349  1.00  0.00           H
ATOM   1584  CE  LYS   101      15.319  32.196  36.305  1.00  0.00           C
ATOM   1585  HE2 LYS   101      14.961  32.731  37.184  1.00  0.00           H
ATOM   1586  HE3 LYS   101      16.129  32.788  35.878  1.00  0.00           H
ATOM   1587  NZ  LYS   101      14.229  31.924  35.355  1.00  0.00           N
ATOM   1588  HZ1 LYS   101      13.539  31.344  35.814  1.00  0.00           H
ATOM   1589  HZ2 LYS   101      14.475  31.497  34.473  1.00  0.00           H
ATOM   1590  HZ3 LYS   101      13.753  32.764  35.059  1.00  0.00           H
ATOM   1591  C   LYS   101      18.926  28.417  39.612  1.00  0.00           C
ATOM   1592  O   LYS   101      18.356  28.016  40.596  1.00  0.00           O
ATOM   1593  N   ALA   102      19.737  27.626  38.925  1.00  0.00           N
ATOM   1594  H   ALA   102      20.217  27.994  38.117  1.00  0.00           H
ATOM   1595  CA  ALA   102      20.246  26.345  39.447  1.00  0.00           C
ATOM   1596  HA  ALA   102      19.385  25.680  39.527  1.00  0.00           H
ATOM   1597  CB  ALA   102      21.212  25.817  38.425  1.00  0.00           C
ATOM   1598  HB1 ALA   102      21.873  25.027  38.783  1.00  0.00           H
ATOM   1599  HB2 ALA   102      21.819  26.627  38.019  1.00  0.00           H
ATOM   1600  HB3 ALA   102      20.662  25.312  37.631  1.00  0.00           H
ATOM   1601  C   ALA   102      20.893  26.401  40.878  1.00  0.00           C
ATOM   1602  O   ALA   102      20.671  25.502  41.679  1.00  0.00           O
ATOM   1603  N   PHE   103      21.644  27.437  41.154  1.00  0.00           N
ATOM   1604  H   PHE   103      21.984  28.066  40.442  1.00  0.00           H
ATOM   1605  CA  PHE   103      22.433  27.571  42.408  1.00  0.00           C
ATOM   1606  HA  PHE   103      23.109  26.716  42.459  1.00  0.00           H
ATOM   1607  CB  PHE   103      23.360  28.831  42.295  1.00  0.00           C
ATOM   1608  HB2 PHE   103      23.865  28.901  41.332  1.00  0.00           H
ATOM   1609  HB3 PHE   103      22.767  29.745  42.288  1.00  0.00           H
ATOM   1610  CG  PHE   103      24.459  29.020  43.351  1.00  0.00           C
ATOM   1611  CD1 PHE   103      24.699  28.178  44.446  1.00  0.00           C
ATOM   1612  HD1 PHE   103      24.144  27.274  44.652  1.00  0.00           H
ATOM   1613  CE1 PHE   103      25.771  28.488  45.366  1.00  0.00           C
ATOM   1614  HE1 PHE   103      25.899  27.765  46.158  1.00  0.00           H
ATOM   1615  CZ  PHE   103      26.525  29.633  45.207  1.00  0.00           C
ATOM   1616  HZ  PHE   103      27.307  29.948  45.882  1.00  0.00           H
ATOM   1617  CE2 PHE   103      26.340  30.444  44.092  1.00  0.00           C
ATOM   1618  HE2 PHE   103      27.012  31.272  43.922  1.00  0.00           H
ATOM   1619  CD2 PHE   103      25.346  30.093  43.172  1.00  0.00           C
ATOM   1620  HD2 PHE   103      25.219  30.557  42.205  1.00  0.00           H
ATOM   1621  C   PHE   103      21.505  27.807  43.591  1.00  0.00           C
ATOM   1622  O   PHE   103      21.498  26.967  44.466  1.00  0.00           O
ATOM   1623  N   MET   104      20.516  28.728  43.484  1.00  0.00           N
ATOM   1624  H   MET   104      20.391  29.261  42.635  1.00  0.00           H
ATOM   1625  CA  MET   104      19.570  28.949  44.541  1.00  0.00           C
ATOM   1626  HA  MET   104      20.054  28.892  45.516  1.00  0.00           H
ATOM   1627  CB  MET   104      18.934  30.381  44.214  1.00  0.00           C
ATOM   1628  HB2 MET   104      18.556  30.551  43.205  1.00  0.00           H
ATOM   1629  HB3 MET   104      17.955  30.542  44.664  1.00  0.00           H
ATOM   1630  CG  MET   104      19.760  31.557  44.627  1.00  0.00           C
ATOM   1631  HG2 MET   104      20.777  31.535  44.236  1.00  0.00           H
ATOM   1632  HG3 MET   104      19.173  32.382  44.222  1.00  0.00           H
ATOM   1633  SD  MET   104      19.878  31.665  46.457  1.00  0.00           S
ATOM   1634  CE  MET   104      18.226  32.220  46.890  1.00  0.00           C
ATOM   1635  HE1 MET   104      17.472  31.633  46.367  1.00  0.00           H
ATOM   1636  HE2 MET   104      18.177  32.074  47.969  1.00  0.00           H
ATOM   1637  HE3 MET   104      18.065  33.277  46.680  1.00  0.00           H
ATOM   1638  C   MET   104      18.487  27.843  44.635  1.00  0.00           C
ATOM   1639  O   MET   104      18.049  27.490  45.745  1.00  0.00           O
ATOM   1640  N   GLU   105      18.218  27.110  43.558  1.00  0.00           N
ATOM   1641  H   GLU   105      18.665  27.492  42.737  1.00  0.00           H
ATOM   1642  CA  GLU   105      17.657  25.750  43.657  1.00  0.00           C
ATOM   1643  HA  GLU   105      16.740  25.832  44.241  1.00  0.00           H
ATOM   1644  CB  GLU   105      17.208  25.342  42.199  1.00  0.00           C
ATOM   1645  HB2 GLU   105      16.387  26.011  41.942  1.00  0.00           H
ATOM   1646  HB3 GLU   105      18.056  25.379  41.516  1.00  0.00           H
ATOM   1647  CG  GLU   105      16.668  23.969  42.274  1.00  0.00           C
ATOM   1648  HG2 GLU   105      17.350  23.252  42.730  1.00  0.00           H
ATOM   1649  HG3 GLU   105      15.841  23.869  42.978  1.00  0.00           H
ATOM   1650  CD  GLU   105      16.173  23.337  40.928  1.00  0.00           C
ATOM   1651  OE1 GLU   105      16.284  23.921  39.784  1.00  0.00           O
ATOM   1652  OE2 GLU   105      15.476  22.279  40.963  1.00  0.00           O
ATOM   1653  C   GLU   105      18.514  24.730  44.437  1.00  0.00           C
ATOM   1654  O   GLU   105      18.033  23.957  45.265  1.00  0.00           O
ATOM   1655  N   ALA   106      19.851  24.628  44.237  1.00  0.00           N
ATOM   1656  H   ALA   106      20.213  25.216  43.500  1.00  0.00           H
ATOM   1657  CA  ALA   106      20.743  23.889  45.087  1.00  0.00           C
ATOM   1658  HA  ALA   106      20.468  22.835  45.026  1.00  0.00           H
ATOM   1659  CB  ALA   106      22.178  23.842  44.422  1.00  0.00           C
ATOM   1660  HB1 ALA   106      22.040  23.537  43.385  1.00  0.00           H
ATOM   1661  HB2 ALA   106      22.752  23.156  45.045  1.00  0.00           H
ATOM   1662  HB3 ALA   106      22.742  24.767  44.543  1.00  0.00           H
ATOM   1663  C   ALA   106      20.742  24.269  46.575  1.00  0.00           C
ATOM   1664  O   ALA   106      20.797  23.386  47.408  1.00  0.00           O
ATOM   1665  N   LEU   107      20.597  25.527  46.824  1.00  0.00           N
ATOM   1666  H   LEU   107      20.474  26.187  46.069  1.00  0.00           H
ATOM   1667  CA  LEU   107      20.647  25.990  48.208  1.00  0.00           C
ATOM   1668  HA  LEU   107      21.424  25.396  48.691  1.00  0.00           H
ATOM   1669  CB  LEU   107      20.967  27.496  48.278  1.00  0.00           C
ATOM   1670  HB2 LEU   107      20.242  28.011  47.646  1.00  0.00           H
ATOM   1671  HB3 LEU   107      20.743  27.819  49.295  1.00  0.00           H
ATOM   1672  CG  LEU   107      22.339  27.898  47.848  1.00  0.00           C
ATOM   1673  HG  LEU   107      22.461  27.515  46.835  1.00  0.00           H
ATOM   1674  CD1 LEU   107      22.719  29.366  47.914  1.00  0.00           C
ATOM   1675 HD11 LEU   107      22.006  29.992  47.378  1.00  0.00           H
ATOM   1676 HD12 LEU   107      23.759  29.405  47.590  1.00  0.00           H
ATOM   1677 HD13 LEU   107      22.760  29.684  48.955  1.00  0.00           H
ATOM   1678  CD2 LEU   107      23.362  27.134  48.683  1.00  0.00           C
ATOM   1679 HD21 LEU   107      23.140  27.590  49.648  1.00  0.00           H
ATOM   1680 HD22 LEU   107      23.326  26.053  48.549  1.00  0.00           H
ATOM   1681 HD23 LEU   107      24.336  27.449  48.308  1.00  0.00           H
ATOM   1682  C   LEU   107      19.246  25.747  48.826  1.00  0.00           C
ATOM   1683  O   LEU   107      19.198  25.381  49.994  1.00  0.00           O
ATOM   1684  N   GLN   108      18.091  25.710  48.061  1.00  0.00           N
ATOM   1685  H   GLN   108      18.169  25.962  47.086  1.00  0.00           H
ATOM   1686  CA  GLN   108      16.771  25.106  48.462  1.00  0.00           C
ATOM   1687  HA  GLN   108      16.474  25.626  49.372  1.00  0.00           H
ATOM   1688  CB  GLN   108      15.705  25.465  47.380  1.00  0.00           C
ATOM   1689  HB2 GLN   108      15.716  26.517  47.092  1.00  0.00           H
ATOM   1690  HB3 GLN   108      15.961  24.894  46.488  1.00  0.00           H
ATOM   1691  CG  GLN   108      14.272  25.035  47.768  1.00  0.00           C
ATOM   1692  HG2 GLN   108      14.310  24.100  48.326  1.00  0.00           H
ATOM   1693  HG3 GLN   108      13.655  25.704  48.369  1.00  0.00           H
ATOM   1694  CD  GLN   108      13.322  24.668  46.575  1.00  0.00           C
ATOM   1695  OE1 GLN   108      13.829  24.129  45.644  1.00  0.00           O
ATOM   1696  NE2 GLN   108      12.030  24.976  46.605  1.00  0.00           N
ATOM   1697 HE21 GLN   108      11.382  24.576  45.941  1.00  0.00           H
ATOM   1698 HE22 GLN   108      11.579  25.481  47.354  1.00  0.00           H
ATOM   1699  C   GLN   108      16.903  23.608  48.635  1.00  0.00           C
ATOM   1700  O   GLN   108      16.244  22.994  49.515  1.00  0.00           O
ATOM   1701  N   ALA   109      17.780  22.868  47.894  1.00  0.00           N
ATOM   1702  H   ALA   109      18.261  23.249  47.092  1.00  0.00           H
ATOM   1703  CA  ALA   109      18.024  21.461  48.104  1.00  0.00           C
ATOM   1704  HA  ALA   109      17.045  21.068  48.375  1.00  0.00           H
ATOM   1705  CB  ALA   109      18.499  20.883  46.762  1.00  0.00           C
ATOM   1706  HB1 ALA   109      18.776  19.859  47.010  1.00  0.00           H
ATOM   1707  HB2 ALA   109      19.317  21.521  46.429  1.00  0.00           H
ATOM   1708  HB3 ALA   109      17.655  20.867  46.071  1.00  0.00           H
ATOM   1709  C   ALA   109      19.038  21.221  49.283  1.00  0.00           C
ATOM   1710  O   ALA   109      19.372  20.089  49.600  1.00  0.00           O
ATOM   1711  N   GLY   110      19.395  22.380  49.955  1.00  0.00           N
ATOM   1712  H   GLY   110      19.319  23.312  49.572  1.00  0.00           H
ATOM   1713  CA  GLY   110      20.250  22.298  51.107  1.00  0.00           C
ATOM   1714  HA2 GLY   110      19.956  23.066  51.823  1.00  0.00           H
ATOM   1715  HA3 GLY   110      19.938  21.389  51.621  1.00  0.00           H
ATOM   1716  C   GLY   110      21.790  22.201  50.955  1.00  0.00           C
ATOM   1717  O   GLY   110      22.490  22.052  51.961  1.00  0.00           O
ATOM   1718  N   ALA   111      22.328  22.399  49.809  1.00  0.00           N
ATOM   1719  H   ALA   111      21.802  22.416  48.946  1.00  0.00           H
ATOM   1720  CA  ALA   111      23.738  22.659  49.478  1.00  0.00           C
ATOM   1721  HA  ALA   111      24.364  21.791  49.683  1.00  0.00           H
ATOM   1722  CB  ALA   111      23.855  22.791  47.988  1.00  0.00           C
ATOM   1723  HB1 ALA   111      23.181  23.534  47.562  1.00  0.00           H
ATOM   1724  HB2 ALA   111      23.536  21.833  47.581  1.00  0.00           H
ATOM   1725  HB3 ALA   111      24.909  23.009  47.812  1.00  0.00           H
ATOM   1726  C   ALA   111      24.315  23.809  50.294  1.00  0.00           C
ATOM   1727  O   ALA   111      23.532  24.501  50.992  1.00  0.00           O
ATOM   1728  N   ASP   112      25.575  24.208  50.148  1.00  0.00           N
ATOM   1729  H   ASP   112      26.106  23.804  49.391  1.00  0.00           H
ATOM   1730  CA  ASP   112      26.227  25.462  50.577  1.00  0.00           C
ATOM   1731  HA  ASP   112      25.444  26.188  50.796  1.00  0.00           H
ATOM   1732  CB  ASP   112      27.138  25.263  51.800  1.00  0.00           C
ATOM   1733  HB2 ASP   112      27.232  26.274  52.196  1.00  0.00           H
ATOM   1734  HB3 ASP   112      26.564  24.621  52.469  1.00  0.00           H
ATOM   1735  CG  ASP   112      28.550  24.662  51.498  1.00  0.00           C
ATOM   1736  OD1 ASP   112      29.387  24.732  52.445  1.00  0.00           O
ATOM   1737  OD2 ASP   112      28.853  24.127  50.396  1.00  0.00           O
ATOM   1738  C   ASP   112      26.987  26.125  49.360  1.00  0.00           C
ATOM   1739  O   ASP   112      27.067  25.556  48.272  1.00  0.00           O
ATOM   1740  N   ILE   113      27.668  27.298  49.544  1.00  0.00           N
ATOM   1741  H   ILE   113      27.640  27.739  50.453  1.00  0.00           H
ATOM   1742  CA  ILE   113      28.377  27.999  48.507  1.00  0.00           C
ATOM   1743  HA  ILE   113      27.708  28.201  47.670  1.00  0.00           H
ATOM   1744  CB  ILE   113      28.826  29.315  49.039  1.00  0.00           C
ATOM   1745  HB  ILE   113      29.561  29.058  49.802  1.00  0.00           H
ATOM   1746  CG2 ILE   113      29.650  30.195  48.024  1.00  0.00           C
ATOM   1747 HG21 ILE   113      30.576  29.668  47.799  1.00  0.00           H
ATOM   1748 HG22 ILE   113      29.862  31.163  48.477  1.00  0.00           H
ATOM   1749 HG23 ILE   113      29.017  30.305  47.144  1.00  0.00           H
ATOM   1750  CG1 ILE   113      27.678  30.127  49.669  1.00  0.00           C
ATOM   1751 HG12 ILE   113      27.252  29.539  50.482  1.00  0.00           H
ATOM   1752 HG13 ILE   113      28.151  31.056  49.988  1.00  0.00           H
ATOM   1753  CD1 ILE   113      26.507  30.685  48.913  1.00  0.00           C
ATOM   1754 HD11 ILE   113      25.746  29.942  48.672  1.00  0.00           H
ATOM   1755 HD12 ILE   113      26.867  31.206  48.026  1.00  0.00           H
ATOM   1756 HD13 ILE   113      25.958  31.374  49.554  1.00  0.00           H
ATOM   1757  C   ILE   113      29.640  27.200  47.984  1.00  0.00           C
ATOM   1758  O   ILE   113      30.157  27.602  46.915  1.00  0.00           O
ATOM   1759  N   SER   114      30.033  26.082  48.542  1.00  0.00           N
ATOM   1760  H   SER   114      29.482  25.721  49.307  1.00  0.00           H
ATOM   1761  CA  SER   114      31.263  25.420  48.005  1.00  0.00           C
ATOM   1762  HA  SER   114      32.078  26.124  47.837  1.00  0.00           H
ATOM   1763  CB  SER   114      31.809  24.359  48.970  1.00  0.00           C
ATOM   1764  HB2 SER   114      32.830  24.089  48.700  1.00  0.00           H
ATOM   1765  HB3 SER   114      31.837  24.818  49.959  1.00  0.00           H
ATOM   1766  OG  SER   114      31.105  23.123  48.966  1.00  0.00           O
ATOM   1767  HG  SER   114      30.305  23.284  49.471  1.00  0.00           H
ATOM   1768  C   SER   114      30.872  24.749  46.617  1.00  0.00           C
ATOM   1769  O   SER   114      31.670  24.364  45.800  1.00  0.00           O
ATOM   1770  N   MET   115      29.604  24.577  46.348  1.00  0.00           N
ATOM   1771  H   MET   115      29.005  24.887  47.101  1.00  0.00           H
ATOM   1772  CA  MET   115      29.167  24.023  45.024  1.00  0.00           C
ATOM   1773  HA  MET   115      29.613  23.089  44.681  1.00  0.00           H
ATOM   1774  CB  MET   115      27.757  23.447  45.246  1.00  0.00           C
ATOM   1775  HB2 MET   115      26.919  24.091  45.513  1.00  0.00           H
ATOM   1776  HB3 MET   115      27.439  23.144  44.250  1.00  0.00           H
ATOM   1777  CG  MET   115      27.675  22.210  46.072  1.00  0.00           C
ATOM   1778  HG2 MET   115      28.496  21.513  45.903  1.00  0.00           H
ATOM   1779  HG3 MET   115      27.753  22.402  47.142  1.00  0.00           H
ATOM   1780  SD  MET   115      26.155  21.239  45.756  1.00  0.00           S
ATOM   1781  CE  MET   115      26.280  20.039  47.103  1.00  0.00           C
ATOM   1782  HE1 MET   115      27.054  19.294  46.922  1.00  0.00           H
ATOM   1783  HE2 MET   115      26.460  20.498  48.074  1.00  0.00           H
ATOM   1784  HE3 MET   115      25.372  19.448  47.227  1.00  0.00           H
ATOM   1785  C   MET   115      29.213  25.019  43.807  1.00  0.00           C
ATOM   1786  O   MET   115      29.107  24.645  42.640  1.00  0.00           O
ATOM   1787  N   ILE   116      29.394  26.304  44.090  1.00  0.00           N
ATOM   1788  H   ILE   116      29.505  26.529  45.068  1.00  0.00           H
ATOM   1789  CA  ILE   116      29.468  27.489  43.183  1.00  0.00           C
ATOM   1790  HA  ILE   116      28.440  27.798  42.992  1.00  0.00           H
ATOM   1791  CB  ILE   116      30.047  28.679  43.966  1.00  0.00           C
ATOM   1792  HB  ILE   116      29.533  28.682  44.926  1.00  0.00           H
ATOM   1793  CG2 ILE   116      31.581  28.650  44.136  1.00  0.00           C
ATOM   1794 HG21 ILE   116      31.887  27.755  43.595  1.00  0.00           H
ATOM   1795 HG22 ILE   116      31.840  28.524  45.187  1.00  0.00           H
ATOM   1796 HG23 ILE   116      31.985  29.576  43.726  1.00  0.00           H
ATOM   1797  CG1 ILE   116      29.635  30.012  43.254  1.00  0.00           C
ATOM   1798 HG12 ILE   116      30.278  30.166  42.387  1.00  0.00           H
ATOM   1799 HG13 ILE   116      28.639  30.033  42.811  1.00  0.00           H
ATOM   1800  CD1 ILE   116      29.668  31.158  44.289  1.00  0.00           C
ATOM   1801 HD11 ILE   116      30.688  31.265  44.660  1.00  0.00           H
ATOM   1802 HD12 ILE   116      28.963  30.916  45.084  1.00  0.00           H
ATOM   1803 HD13 ILE   116      29.475  32.092  43.763  1.00  0.00           H
ATOM   1804  C   ILE   116      30.091  27.291  41.724  1.00  0.00           C
ATOM   1805  O   ILE   116      29.825  27.992  40.719  1.00  0.00           O
ATOM   1806  N   GLY   117      31.196  26.456  41.614  1.00  0.00           N
ATOM   1807  H   GLY   117      31.440  25.959  42.458  1.00  0.00           H
ATOM   1808  CA  GLY   117      31.926  26.105  40.365  1.00  0.00           C
ATOM   1809  HA2 GLY   117      32.185  27.014  39.820  1.00  0.00           H
ATOM   1810  HA3 GLY   117      32.852  25.573  40.576  1.00  0.00           H
ATOM   1811  C   GLY   117      31.119  25.109  39.530  1.00  0.00           C
ATOM   1812  O   GLY   117      31.255  25.125  38.326  1.00  0.00           O
ATOM   1813  N   GLN   118      30.322  24.263  40.091  1.00  0.00           N
ATOM   1814  H   GLN   118      30.291  24.240  41.100  1.00  0.00           H
ATOM   1815  CA  GLN   118      29.381  23.381  39.409  1.00  0.00           C
ATOM   1816  HA  GLN   118      29.996  22.759  38.758  1.00  0.00           H
ATOM   1817  CB  GLN   118      28.701  22.422  40.421  1.00  0.00           C
ATOM   1818  HB2 GLN   118      27.999  22.883  41.118  1.00  0.00           H
ATOM   1819  HB3 GLN   118      28.129  21.705  39.833  1.00  0.00           H
ATOM   1820  CG  GLN   118      29.611  21.603  41.209  1.00  0.00           C
ATOM   1821  HG2 GLN   118      30.107  20.859  40.586  1.00  0.00           H
ATOM   1822  HG3 GLN   118      30.442  22.151  41.655  1.00  0.00           H
ATOM   1823  CD  GLN   118      28.832  20.926  42.365  1.00  0.00           C
ATOM   1824  OE1 GLN   118      29.287  20.683  43.443  1.00  0.00           O
ATOM   1825  NE2 GLN   118      27.599  20.583  42.226  1.00  0.00           N
ATOM   1826 HE21 GLN   118      27.052  20.252  43.007  1.00  0.00           H
ATOM   1827 HE22 GLN   118      27.057  20.753  41.390  1.00  0.00           H
ATOM   1828  C   GLN   118      28.285  24.066  38.610  1.00  0.00           C
ATOM   1829  O   GLN   118      27.916  23.701  37.469  1.00  0.00           O
ATOM   1830  N   PHE   119      27.783  25.233  39.070  1.00  0.00           N
ATOM   1831  H   PHE   119      28.000  25.480  40.025  1.00  0.00           H
ATOM   1832  CA  PHE   119      26.839  26.094  38.361  1.00  0.00           C
ATOM   1833  HA  PHE   119      26.233  25.550  37.636  1.00  0.00           H
ATOM   1834  CB  PHE   119      25.938  26.725  39.431  1.00  0.00           C
ATOM   1835  HB2 PHE   119      26.454  27.611  39.802  1.00  0.00           H
ATOM   1836  HB3 PHE   119      25.043  27.143  38.970  1.00  0.00           H
ATOM   1837  CG  PHE   119      25.575  25.837  40.650  1.00  0.00           C
ATOM   1838  CD1 PHE   119      24.780  24.611  40.521  1.00  0.00           C
ATOM   1839  HD1 PHE   119      24.555  24.304  39.511  1.00  0.00           H
ATOM   1840  CE1 PHE   119      24.693  23.774  41.647  1.00  0.00           C
ATOM   1841  HE1 PHE   119      24.033  22.925  41.550  1.00  0.00           H
ATOM   1842  CZ  PHE   119      25.233  24.156  42.858  1.00  0.00           C
ATOM   1843  HZ  PHE   119      24.933  23.528  43.685  1.00  0.00           H
ATOM   1844  CE2 PHE   119      25.889  25.432  43.066  1.00  0.00           C
ATOM   1845  HE2 PHE   119      26.255  25.741  44.034  1.00  0.00           H
ATOM   1846  CD2 PHE   119      26.044  26.252  41.947  1.00  0.00           C
ATOM   1847  HD2 PHE   119      26.488  27.217  42.141  1.00  0.00           H
ATOM   1848  C   PHE   119      27.559  27.170  37.526  1.00  0.00           C
ATOM   1849  O   PHE   119      26.961  27.993  36.900  1.00  0.00           O
ATOM   1850  N   GLY   120      28.868  27.089  37.347  1.00  0.00           N
ATOM   1851  H   GLY   120      29.203  26.238  37.775  1.00  0.00           H
ATOM   1852  CA  GLY   120      29.790  27.753  36.392  1.00  0.00           C
ATOM   1853  HA2 GLY   120      30.754  27.267  36.544  1.00  0.00           H
ATOM   1854  HA3 GLY   120      29.403  27.657  35.378  1.00  0.00           H
ATOM   1855  C   GLY   120      29.966  29.273  36.560  1.00  0.00           C
ATOM   1856  O   GLY   120      29.717  30.002  35.575  1.00  0.00           O
ATOM   1857  N   VAL   121      30.199  29.773  37.785  1.00  0.00           N
ATOM   1858  H   VAL   121      29.874  29.091  38.456  1.00  0.00           H
ATOM   1859  CA  VAL   121      30.204  31.138  38.267  1.00  0.00           C
ATOM   1860  HA  VAL   121      30.501  31.924  37.572  1.00  0.00           H
ATOM   1861  CB  VAL   121      28.757  31.602  38.642  1.00  0.00           C
ATOM   1862  HB  VAL   121      28.748  32.646  38.956  1.00  0.00           H
ATOM   1863  CG1 VAL   121      27.729  31.640  37.532  1.00  0.00           C
ATOM   1864 HG11 VAL   121      26.814  32.041  37.967  1.00  0.00           H
ATOM   1865 HG12 VAL   121      28.143  32.378  36.844  1.00  0.00           H
ATOM   1866 HG13 VAL   121      27.541  30.713  36.991  1.00  0.00           H
ATOM   1867  CG2 VAL   121      28.236  30.774  39.791  1.00  0.00           C
ATOM   1868 HG21 VAL   121      28.944  30.623  40.606  1.00  0.00           H
ATOM   1869 HG22 VAL   121      28.016  29.790  39.376  1.00  0.00           H
ATOM   1870 HG23 VAL   121      27.411  31.260  40.312  1.00  0.00           H
ATOM   1871  C   VAL   121      31.186  31.280  39.435  1.00  0.00           C
ATOM   1872  O   VAL   121      31.218  32.309  40.109  1.00  0.00           O
ATOM   1873  N   GLY   122      31.991  30.286  39.710  1.00  0.00           N
ATOM   1874  H   GLY   122      31.938  29.553  39.018  1.00  0.00           H
ATOM   1875  CA  GLY   122      33.002  30.160  40.843  1.00  0.00           C
ATOM   1876  HA2 GLY   122      32.411  30.250  41.755  1.00  0.00           H
ATOM   1877  HA3 GLY   122      33.517  29.201  40.800  1.00  0.00           H
ATOM   1878  C   GLY   122      34.063  31.188  40.694  1.00  0.00           C
ATOM   1879  O   GLY   122      34.689  31.579  41.747  1.00  0.00           O
ATOM   1880  N   PHE   123      34.246  31.861  39.587  1.00  0.00           N
ATOM   1881  H   PHE   123      33.899  31.465  38.725  1.00  0.00           H
ATOM   1882  CA  PHE   123      35.222  32.947  39.346  1.00  0.00           C
ATOM   1883  HA  PHE   123      36.197  32.490  39.516  1.00  0.00           H
ATOM   1884  CB  PHE   123      35.083  33.324  37.857  1.00  0.00           C
ATOM   1885  HB2 PHE   123      34.895  32.461  37.218  1.00  0.00           H
ATOM   1886  HB3 PHE   123      34.204  33.965  37.801  1.00  0.00           H
ATOM   1887  CG  PHE   123      36.241  34.067  37.219  1.00  0.00           C
ATOM   1888  CD1 PHE   123      36.186  34.320  35.819  1.00  0.00           C
ATOM   1889  HD1 PHE   123      35.386  33.862  35.256  1.00  0.00           H
ATOM   1890  CE1 PHE   123      37.272  34.809  35.090  1.00  0.00           C
ATOM   1891  HE1 PHE   123      37.244  34.887  34.013  1.00  0.00           H
ATOM   1892  CZ  PHE   123      38.404  35.221  35.799  1.00  0.00           C
ATOM   1893  HZ  PHE   123      39.189  35.750  35.279  1.00  0.00           H
ATOM   1894  CE2 PHE   123      38.441  35.116  37.198  1.00  0.00           C
ATOM   1895  HE2 PHE   123      39.282  35.447  37.789  1.00  0.00           H
ATOM   1896  CD2 PHE   123      37.416  34.454  37.895  1.00  0.00           C
ATOM   1897  HD2 PHE   123      37.593  34.340  38.955  1.00  0.00           H
ATOM   1898  C   PHE   123      34.855  34.080  40.354  1.00  0.00           C
ATOM   1899  O   PHE   123      35.736  34.684  40.920  1.00  0.00           O
ATOM   1900  N   TYR   124      33.563  34.282  40.733  1.00  0.00           N
ATOM   1901  H   TYR   124      32.794  33.691  40.451  1.00  0.00           H
ATOM   1902  CA  TYR   124      33.106  35.303  41.699  1.00  0.00           C
ATOM   1903  HA  TYR   124      33.660  36.222  41.507  1.00  0.00           H
ATOM   1904  CB  TYR   124      31.660  35.688  41.362  1.00  0.00           C
ATOM   1905  HB2 TYR   124      31.090  34.759  41.320  1.00  0.00           H
ATOM   1906  HB3 TYR   124      31.143  36.159  42.199  1.00  0.00           H
ATOM   1907  CG  TYR   124      31.389  36.545  40.138  1.00  0.00           C
ATOM   1908  CD1 TYR   124      31.677  37.929  40.181  1.00  0.00           C
ATOM   1909  HD1 TYR   124      32.050  38.359  41.098  1.00  0.00           H
ATOM   1910  CE1 TYR   124      31.361  38.667  39.059  1.00  0.00           C
ATOM   1911  HE1 TYR   124      31.540  39.730  38.986  1.00  0.00           H
ATOM   1912  CZ  TYR   124      30.826  38.048  37.896  1.00  0.00           C
ATOM   1913  OH  TYR   124      30.689  38.823  36.776  1.00  0.00           O
ATOM   1914  HH  TYR   124      30.840  39.722  37.077  1.00  0.00           H
ATOM   1915  CE2 TYR   124      30.561  36.685  37.824  1.00  0.00           C
ATOM   1916  HE2 TYR   124      30.284  36.216  36.892  1.00  0.00           H
ATOM   1917  CD2 TYR   124      30.791  35.926  38.984  1.00  0.00           C
ATOM   1918  HD2 TYR   124      30.655  34.855  38.964  1.00  0.00           H
ATOM   1919  C   TYR   124      33.445  35.035  43.146  1.00  0.00           C
ATOM   1920  O   TYR   124      33.218  35.914  44.012  1.00  0.00           O
ATOM   1921  N   SER   125      33.865  33.868  43.592  1.00  0.00           N
ATOM   1922  H   SER   125      34.058  33.134  42.925  1.00  0.00           H
ATOM   1923  CA  SER   125      33.996  33.503  44.983  1.00  0.00           C
ATOM   1924  HA  SER   125      33.072  33.705  45.527  1.00  0.00           H
ATOM   1925  CB  SER   125      34.459  32.047  45.006  1.00  0.00           C
ATOM   1926  HB2 SER   125      34.838  31.874  46.014  1.00  0.00           H
ATOM   1927  HB3 SER   125      33.601  31.409  44.796  1.00  0.00           H
ATOM   1928  OG  SER   125      35.603  31.727  44.121  1.00  0.00           O
ATOM   1929  HG  SER   125      35.358  31.526  43.215  1.00  0.00           H
ATOM   1930  C   SER   125      35.200  34.251  45.598  1.00  0.00           C
ATOM   1931  O   SER   125      35.203  34.395  46.815  1.00  0.00           O
ATOM   1932  N   ALA   126      35.990  34.957  44.804  1.00  0.00           N
ATOM   1933  H   ALA   126      35.923  34.817  43.805  1.00  0.00           H
ATOM   1934  CA  ALA   126      36.931  35.845  45.335  1.00  0.00           C
ATOM   1935  HA  ALA   126      37.602  35.275  45.978  1.00  0.00           H
ATOM   1936  CB  ALA   126      37.600  36.378  44.111  1.00  0.00           C
ATOM   1937  HB1 ALA   126      38.252  35.714  43.543  1.00  0.00           H
ATOM   1938  HB2 ALA   126      38.334  37.155  44.322  1.00  0.00           H
ATOM   1939  HB3 ALA   126      36.794  36.700  43.453  1.00  0.00           H
ATOM   1940  C   ALA   126      36.405  36.895  46.251  1.00  0.00           C
ATOM   1941  O   ALA   126      37.093  37.193  47.232  1.00  0.00           O
ATOM   1942  N   TYR   127      35.223  37.460  46.049  1.00  0.00           N
ATOM   1943  H   TYR   127      34.784  36.923  45.317  1.00  0.00           H
ATOM   1944  CA  TYR   127      34.516  38.387  46.957  1.00  0.00           C
ATOM   1945  HA  TYR   127      35.246  39.178  47.131  1.00  0.00           H
ATOM   1946  CB  TYR   127      33.315  39.035  46.247  1.00  0.00           C
ATOM   1947  HB2 TYR   127      32.576  38.380  45.783  1.00  0.00           H
ATOM   1948  HB3 TYR   127      32.852  39.667  47.005  1.00  0.00           H
ATOM   1949  CG  TYR   127      33.703  40.048  45.177  1.00  0.00           C
ATOM   1950  CD1 TYR   127      34.240  41.323  45.524  1.00  0.00           C
ATOM   1951  HD1 TYR   127      34.269  41.589  46.570  1.00  0.00           H
ATOM   1952  CE1 TYR   127      34.607  42.262  44.577  1.00  0.00           C
ATOM   1953  HE1 TYR   127      35.167  43.143  44.850  1.00  0.00           H
ATOM   1954  CZ  TYR   127      34.460  41.970  43.187  1.00  0.00           C
ATOM   1955  OH  TYR   127      34.879  42.846  42.241  1.00  0.00           O
ATOM   1956  HH  TYR   127      35.046  43.719  42.603  1.00  0.00           H
ATOM   1957  CE2 TYR   127      33.917  40.711  42.841  1.00  0.00           C
ATOM   1958  HE2 TYR   127      33.856  40.474  41.789  1.00  0.00           H
ATOM   1959  CD2 TYR   127      33.568  39.779  43.822  1.00  0.00           C
ATOM   1960  HD2 TYR   127      33.104  38.844  43.543  1.00  0.00           H
ATOM   1961  C   TYR   127      34.083  37.836  48.337  1.00  0.00           C
ATOM   1962  O   TYR   127      33.674  38.634  49.231  1.00  0.00           O
ATOM   1963  N   LEU   128      34.275  36.483  48.643  1.00  0.00           N
ATOM   1964  H   LEU   128      34.471  35.805  47.920  1.00  0.00           H
ATOM   1965  CA  LEU   128      34.326  35.952  50.010  1.00  0.00           C
ATOM   1966  HA  LEU   128      33.493  36.342  50.594  1.00  0.00           H
ATOM   1967  CB  LEU   128      34.270  34.457  49.863  1.00  0.00           C
ATOM   1968  HB2 LEU   128      35.071  34.197  49.170  1.00  0.00           H
ATOM   1969  HB3 LEU   128      34.469  34.002  50.833  1.00  0.00           H
ATOM   1970  CG  LEU   128      32.942  33.822  49.367  1.00  0.00           C
ATOM   1971  HG  LEU   128      32.701  34.075  48.335  1.00  0.00           H
ATOM   1972  CD1 LEU   128      33.109  32.327  49.222  1.00  0.00           C
ATOM   1973 HD11 LEU   128      33.489  31.915  50.158  1.00  0.00           H
ATOM   1974 HD12 LEU   128      33.704  32.116  48.333  1.00  0.00           H
ATOM   1975 HD13 LEU   128      32.105  31.981  48.981  1.00  0.00           H
ATOM   1976  CD2 LEU   128      31.688  34.073  50.257  1.00  0.00           C
ATOM   1977 HD21 LEU   128      30.792  33.515  49.986  1.00  0.00           H
ATOM   1978 HD22 LEU   128      31.946  33.688  51.244  1.00  0.00           H
ATOM   1979 HD23 LEU   128      31.462  35.139  50.243  1.00  0.00           H
ATOM   1980  C   LEU   128      35.505  36.380  50.876  1.00  0.00           C
ATOM   1981  O   LEU   128      35.302  36.264  52.116  1.00  0.00           O
ATOM   1982  N   VAL   129      36.582  36.878  50.367  1.00  0.00           N
ATOM   1983  H   VAL   129      36.642  36.934  49.360  1.00  0.00           H
ATOM   1984  CA  VAL   129      37.746  37.381  51.099  1.00  0.00           C
ATOM   1985  HA  VAL   129      37.514  37.439  52.163  1.00  0.00           H
ATOM   1986  CB  VAL   129      38.936  36.401  51.057  1.00  0.00           C
ATOM   1987  HB  VAL   129      39.781  36.923  51.505  1.00  0.00           H
ATOM   1988  CG1 VAL   129      38.732  35.012  51.689  1.00  0.00           C
ATOM   1989 HG11 VAL   129      37.999  34.469  51.092  1.00  0.00           H
ATOM   1990 HG12 VAL   129      39.696  34.506  51.734  1.00  0.00           H
ATOM   1991 HG13 VAL   129      38.514  35.171  52.746  1.00  0.00           H
ATOM   1992  CG2 VAL   129      39.299  36.091  49.620  1.00  0.00           C
ATOM   1993 HG21 VAL   129      40.220  35.514  49.526  1.00  0.00           H
ATOM   1994 HG22 VAL   129      39.457  36.983  49.015  1.00  0.00           H
ATOM   1995 HG23 VAL   129      38.518  35.465  49.188  1.00  0.00           H
ATOM   1996  C   VAL   129      38.172  38.800  50.674  1.00  0.00           C
ATOM   1997  O   VAL   129      38.655  39.657  51.394  1.00  0.00           O
ATOM   1998  N   ALA   130      37.968  39.096  49.406  1.00  0.00           N
ATOM   1999  H   ALA   130      37.614  38.402  48.762  1.00  0.00           H
ATOM   2000  CA  ALA   130      38.254  40.372  48.766  1.00  0.00           C
ATOM   2001  HA  ALA   130      39.148  40.781  49.237  1.00  0.00           H
ATOM   2002  CB  ALA   130      38.484  40.144  47.270  1.00  0.00           C
ATOM   2003  HB1 ALA   130      38.800  41.063  46.775  1.00  0.00           H
ATOM   2004  HB2 ALA   130      37.504  39.905  46.857  1.00  0.00           H
ATOM   2005  HB3 ALA   130      39.272  39.458  46.963  1.00  0.00           H
ATOM   2006  C   ALA   130      37.083  41.413  48.953  1.00  0.00           C
ATOM   2007  O   ALA   130      35.885  41.094  48.911  1.00  0.00           O
ATOM   2008  N   GLU   131      37.500  42.662  49.149  1.00  0.00           N
ATOM   2009  H   GLU   131      38.488  42.855  49.232  1.00  0.00           H
ATOM   2010  CA  GLU   131      36.624  43.803  49.008  1.00  0.00           C
ATOM   2011  HA  GLU   131      35.620  43.473  49.275  1.00  0.00           H
ATOM   2012  CB  GLU   131      36.998  44.870  50.017  1.00  0.00           C
ATOM   2013  HB2 GLU   131      36.457  45.777  49.747  1.00  0.00           H
ATOM   2014  HB3 GLU   131      36.618  44.421  50.935  1.00  0.00           H
ATOM   2015  CG  GLU   131      38.544  45.249  50.155  1.00  0.00           C
ATOM   2016  HG2 GLU   131      39.102  44.401  50.551  1.00  0.00           H
ATOM   2017  HG3 GLU   131      38.848  45.299  49.109  1.00  0.00           H
ATOM   2018  CD  GLU   131      38.943  46.484  51.005  1.00  0.00           C
ATOM   2019  OE1 GLU   131      38.358  46.671  52.113  1.00  0.00           O
ATOM   2020  OE2 GLU   131      39.767  47.369  50.523  1.00  0.00           O
ATOM   2021  C   GLU   131      36.586  44.375  47.570  1.00  0.00           C
ATOM   2022  O   GLU   131      35.611  45.057  47.207  1.00  0.00           O
ATOM   2023  N   LYS   132      37.578  44.073  46.710  1.00  0.00           N
ATOM   2024  H   LYS   132      38.366  43.534  47.042  1.00  0.00           H
ATOM   2025  CA  LYS   132      37.710  44.527  45.326  1.00  0.00           C
ATOM   2026  HA  LYS   132      36.702  44.631  44.924  1.00  0.00           H
ATOM   2027  CB  LYS   132      38.444  45.915  45.286  1.00  0.00           C
ATOM   2028  HB2 LYS   132      37.818  46.768  45.544  1.00  0.00           H
ATOM   2029  HB3 LYS   132      39.272  45.861  45.993  1.00  0.00           H
ATOM   2030  CG  LYS   132      38.995  46.174  43.901  1.00  0.00           C
ATOM   2031  HG2 LYS   132      39.684  45.405  43.550  1.00  0.00           H
ATOM   2032  HG3 LYS   132      38.195  46.448  43.215  1.00  0.00           H
ATOM   2033  CD  LYS   132      39.801  47.494  43.913  1.00  0.00           C
ATOM   2034  HD2 LYS   132      39.173  48.348  44.169  1.00  0.00           H
ATOM   2035  HD3 LYS   132      40.581  47.429  44.672  1.00  0.00           H
ATOM   2036  CE  LYS   132      40.464  47.638  42.508  1.00  0.00           C
ATOM   2037  HE2 LYS   132      41.079  46.765  42.284  1.00  0.00           H
ATOM   2038  HE3 LYS   132      39.659  47.644  41.773  1.00  0.00           H
ATOM   2039  NZ  LYS   132      41.307  48.883  42.312  1.00  0.00           N
ATOM   2040  HZ1 LYS   132      41.694  48.999  41.386  1.00  0.00           H
ATOM   2041  HZ2 LYS   132      41.996  48.889  43.052  1.00  0.00           H
ATOM   2042  HZ3 LYS   132      40.797  49.732  42.510  1.00  0.00           H
ATOM   2043  C   LYS   132      38.420  43.435  44.665  1.00  0.00           C
ATOM   2044  O   LYS   132      39.428  42.967  45.216  1.00  0.00           O
ATOM   2045  N   VAL   133      38.020  43.206  43.402  1.00  0.00           N
ATOM   2046  H   VAL   133      37.306  43.841  43.077  1.00  0.00           H
ATOM   2047  CA  VAL   133      38.686  42.356  42.358  1.00  0.00           C
ATOM   2048  HA  VAL   133      39.690  42.152  42.733  1.00  0.00           H
ATOM   2049  CB  VAL   133      37.970  40.956  42.176  1.00  0.00           C
ATOM   2050  HB  VAL   133      36.980  41.074  41.735  1.00  0.00           H
ATOM   2051  CG1 VAL   133      38.771  40.031  41.234  1.00  0.00           C
ATOM   2052 HG11 VAL   133      39.685  39.904  41.815  1.00  0.00           H
ATOM   2053 HG12 VAL   133      38.265  39.081  41.059  1.00  0.00           H
ATOM   2054 HG13 VAL   133      39.138  40.488  40.315  1.00  0.00           H
ATOM   2055  CG2 VAL   133      37.674  40.222  43.509  1.00  0.00           C
ATOM   2056 HG21 VAL   133      37.185  39.253  43.419  1.00  0.00           H
ATOM   2057 HG22 VAL   133      36.947  40.752  44.124  1.00  0.00           H
ATOM   2058 HG23 VAL   133      38.618  40.043  44.025  1.00  0.00           H
ATOM   2059  C   VAL   133      39.029  43.100  41.036  1.00  0.00           C
ATOM   2060  O   VAL   133      38.184  43.849  40.594  1.00  0.00           O
ATOM   2061  N   THR   134      40.264  42.922  40.599  1.00  0.00           N
ATOM   2062  H   THR   134      40.788  42.178  41.040  1.00  0.00           H
ATOM   2063  CA  THR   134      40.614  43.210  39.179  1.00  0.00           C
ATOM   2064  HA  THR   134      39.724  43.635  38.715  1.00  0.00           H
ATOM   2065  CB  THR   134      41.772  44.150  39.167  1.00  0.00           C
ATOM   2066  HB  THR   134      42.656  43.789  39.693  1.00  0.00           H
ATOM   2067  CG2 THR   134      42.240  44.548  37.753  1.00  0.00           C
ATOM   2068 HG21 THR   134      43.156  45.139  37.745  1.00  0.00           H
ATOM   2069 HG22 THR   134      41.455  45.108  37.243  1.00  0.00           H
ATOM   2070 HG23 THR   134      42.553  43.695  37.150  1.00  0.00           H
ATOM   2071  OG1 THR   134      41.364  45.327  39.887  1.00  0.00           O
ATOM   2072  HG1 THR   134      41.146  44.989  40.759  1.00  0.00           H
ATOM   2073  C   THR   134      40.877  41.863  38.414  1.00  0.00           C
ATOM   2074  O   THR   134      41.245  40.873  39.002  1.00  0.00           O
ATOM   2075  N   VAL   135      40.703  41.892  37.078  1.00  0.00           N
ATOM   2076  H   VAL   135      40.429  42.800  36.732  1.00  0.00           H
ATOM   2077  CA  VAL   135      41.033  40.856  36.091  1.00  0.00           C
ATOM   2078  HA  VAL   135      41.711  40.104  36.492  1.00  0.00           H
ATOM   2079  CB  VAL   135      39.745  40.169  35.580  1.00  0.00           C
ATOM   2080  HB  VAL   135      39.094  40.942  35.170  1.00  0.00           H
ATOM   2081  CG1 VAL   135      40.013  39.061  34.570  1.00  0.00           C
ATOM   2082 HG11 VAL   135      39.143  38.513  34.209  1.00  0.00           H
ATOM   2083 HG12 VAL   135      40.433  39.589  33.713  1.00  0.00           H
ATOM   2084 HG13 VAL   135      40.744  38.372  34.994  1.00  0.00           H
ATOM   2085  CG2 VAL   135      39.023  39.400  36.716  1.00  0.00           C
ATOM   2086 HG21 VAL   135      38.045  39.087  36.351  1.00  0.00           H
ATOM   2087 HG22 VAL   135      38.925  39.989  37.628  1.00  0.00           H
ATOM   2088 HG23 VAL   135      39.608  38.520  36.983  1.00  0.00           H
ATOM   2089  C   VAL   135      41.694  41.473  34.843  1.00  0.00           C
ATOM   2090  O   VAL   135      41.152  42.506  34.388  1.00  0.00           O
ATOM   2091  N   ILE   136      42.763  40.878  34.302  1.00  0.00           N
ATOM   2092  H   ILE   136      43.070  40.016  34.730  1.00  0.00           H
ATOM   2093  CA  ILE   136      43.484  41.302  33.156  1.00  0.00           C
ATOM   2094  HA  ILE   136      42.779  41.829  32.515  1.00  0.00           H
ATOM   2095  CB  ILE   136      44.767  42.055  33.404  1.00  0.00           C
ATOM   2096  HB  ILE   136      45.492  41.365  33.836  1.00  0.00           H
ATOM   2097  CG2 ILE   136      45.335  42.669  32.113  1.00  0.00           C
ATOM   2098 HG21 ILE   136      46.192  43.306  32.328  1.00  0.00           H
ATOM   2099 HG22 ILE   136      44.552  43.231  31.604  1.00  0.00           H
ATOM   2100 HG23 ILE   136      45.580  41.782  31.527  1.00  0.00           H
ATOM   2101  CG1 ILE   136      44.544  43.324  34.371  1.00  0.00           C
ATOM   2102 HG12 ILE   136      44.675  44.286  33.876  1.00  0.00           H
ATOM   2103 HG13 ILE   136      43.564  43.350  34.848  1.00  0.00           H
ATOM   2104  CD1 ILE   136      45.520  43.232  35.542  1.00  0.00           C
ATOM   2105 HD11 ILE   136      45.321  43.961  36.328  1.00  0.00           H
ATOM   2106 HD12 ILE   136      46.546  43.432  35.230  1.00  0.00           H
ATOM   2107 HD13 ILE   136      45.421  42.258  36.018  1.00  0.00           H
ATOM   2108  C   ILE   136      43.758  40.039  32.349  1.00  0.00           C
ATOM   2109  O   ILE   136      43.995  38.984  32.926  1.00  0.00           O
ATOM   2110  N   THR   137      43.535  40.110  31.004  1.00  0.00           N
ATOM   2111  H   THR   137      43.309  41.016  30.619  1.00  0.00           H
ATOM   2112  CA  THR   137      43.407  38.887  30.182  1.00  0.00           C
ATOM   2113  HA  THR   137      44.036  38.088  30.571  1.00  0.00           H
ATOM   2114  CB  THR   137      41.997  38.287  30.292  1.00  0.00           C
ATOM   2115  HB  THR   137      41.734  38.286  31.349  1.00  0.00           H
ATOM   2116  CG2 THR   137      40.930  39.206  29.665  1.00  0.00           C
ATOM   2117 HG21 THR   137      40.032  39.133  30.276  1.00  0.00           H
ATOM   2118 HG22 THR   137      40.716  39.043  28.608  1.00  0.00           H
ATOM   2119 HG23 THR   137      41.336  40.217  29.702  1.00  0.00           H
ATOM   2120  OG1 THR   137      42.008  36.969  29.811  1.00  0.00           O
ATOM   2121  HG1 THR   137      42.210  36.406  30.562  1.00  0.00           H
ATOM   2122  C   THR   137      43.807  39.135  28.772  1.00  0.00           C
ATOM   2123  O   THR   137      43.878  40.244  28.283  1.00  0.00           O
ATOM   2124  N   LYS   138      44.365  38.179  28.004  1.00  0.00           N
ATOM   2125  H   LYS   138      44.396  37.286  28.474  1.00  0.00           H
ATOM   2126  CA  LYS   138      44.903  38.291  26.606  1.00  0.00           C
ATOM   2127  HA  LYS   138      44.458  39.173  26.146  1.00  0.00           H
ATOM   2128  CB  LYS   138      46.393  38.605  26.691  1.00  0.00           C
ATOM   2129  HB2 LYS   138      46.450  39.593  27.148  1.00  0.00           H
ATOM   2130  HB3 LYS   138      46.792  37.940  27.458  1.00  0.00           H
ATOM   2131  CG  LYS   138      47.229  38.605  25.454  1.00  0.00           C
ATOM   2132  HG2 LYS   138      48.213  38.783  25.887  1.00  0.00           H
ATOM   2133  HG3 LYS   138      47.214  37.597  25.040  1.00  0.00           H
ATOM   2134  CD  LYS   138      46.975  39.621  24.332  1.00  0.00           C
ATOM   2135  HD2 LYS   138      45.980  39.465  23.916  1.00  0.00           H
ATOM   2136  HD3 LYS   138      47.133  40.553  24.875  1.00  0.00           H
ATOM   2137  CE  LYS   138      47.861  39.592  23.138  1.00  0.00           C
ATOM   2138  HE2 LYS   138      47.527  40.373  22.455  1.00  0.00           H
ATOM   2139  HE3 LYS   138      48.879  39.893  23.386  1.00  0.00           H
ATOM   2140  NZ  LYS   138      47.880  38.289  22.499  1.00  0.00           N
ATOM   2141  HZ1 LYS   138      46.910  38.160  22.252  1.00  0.00           H
ATOM   2142  HZ2 LYS   138      48.213  37.620  23.179  1.00  0.00           H
ATOM   2143  HZ3 LYS   138      48.338  38.304  21.599  1.00  0.00           H
ATOM   2144  C   LYS   138      44.644  36.886  25.922  1.00  0.00           C
ATOM   2145  O   LYS   138      45.374  35.939  26.141  1.00  0.00           O
ATOM   2146  N   HIE   139      43.717  36.837  24.993  1.00  0.00           N
ATOM   2147  H   HIE   139      43.118  37.648  25.051  1.00  0.00           H
ATOM   2148  CA  HIE   139      43.658  35.782  23.919  1.00  0.00           C
ATOM   2149  HA  HIE   139      43.668  34.797  24.387  1.00  0.00           H
ATOM   2150  CB  HIE   139      42.361  36.110  23.130  1.00  0.00           C
ATOM   2151  HB2 HIE   139      41.555  36.564  23.706  1.00  0.00           H
ATOM   2152  HB3 HIE   139      42.534  36.883  22.381  1.00  0.00           H
ATOM   2153  CG  HIE   139      41.816  34.977  22.389  1.00  0.00           C
ATOM   2154  ND1 HIE   139      42.444  34.099  21.453  1.00  0.00           N
ATOM   2155  CE1 HIE   139      41.601  33.082  21.201  1.00  0.00           C
ATOM   2156  HE1 HIE   139      41.804  32.345  20.438  1.00  0.00           H
ATOM   2157  NE2 HIE   139      40.458  33.248  21.922  1.00  0.00           N
ATOM   2158  HE2 HIE   139      39.618  32.721  21.731  1.00  0.00           H
ATOM   2159  CD2 HIE   139      40.568  34.426  22.660  1.00  0.00           C
ATOM   2160  HD2 HIE   139      39.778  34.886  23.234  1.00  0.00           H
ATOM   2161  C   HIE   139      44.948  35.866  23.062  1.00  0.00           C
ATOM   2162  O   HIE   139      45.537  36.977  22.890  1.00  0.00           O
ATOM   2163  N   ASN   140      45.192  34.782  22.318  1.00  0.00           N
ATOM   2164  H   ASN   140      44.713  33.900  22.430  1.00  0.00           H
ATOM   2165  CA  ASN   140      46.174  34.793  21.215  1.00  0.00           C
ATOM   2166  HA  ASN   140      47.182  35.084  21.512  1.00  0.00           H
ATOM   2167  CB  ASN   140      46.280  33.374  20.571  1.00  0.00           C
ATOM   2168  HB2 ASN   140      45.344  32.816  20.535  1.00  0.00           H
ATOM   2169  HB3 ASN   140      46.474  33.450  19.501  1.00  0.00           H
ATOM   2170  CG  ASN   140      47.374  32.589  21.233  1.00  0.00           C
ATOM   2171  OD1 ASN   140      48.491  32.955  21.411  1.00  0.00           O
ATOM   2172  ND2 ASN   140      47.097  31.384  21.583  1.00  0.00           N
ATOM   2173 HD21 ASN   140      46.151  31.036  21.508  1.00  0.00           H
ATOM   2174 HD22 ASN   140      47.885  30.775  21.744  1.00  0.00           H
ATOM   2175  C   ASN   140      45.785  35.820  20.165  1.00  0.00           C
ATOM   2176  O   ASN   140      46.495  36.810  19.919  1.00  0.00           O
ATOM   2177  N   ASP   141      44.621  35.615  19.508  1.00  0.00           N
ATOM   2178  H   ASP   141      44.107  34.776  19.737  1.00  0.00           H
ATOM   2179  CA  ASP   141      43.863  36.367  18.453  1.00  0.00           C
ATOM   2180  HA  ASP   141      44.549  36.825  17.740  1.00  0.00           H
ATOM   2181  CB  ASP   141      42.950  35.428  17.588  1.00  0.00           C
ATOM   2182  HB2 ASP   141      42.146  35.027  18.204  1.00  0.00           H
ATOM   2183  HB3 ASP   141      42.552  36.045  16.782  1.00  0.00           H
ATOM   2184  CG  ASP   141      43.802  34.348  16.998  1.00  0.00           C
ATOM   2185  OD1 ASP   141      44.915  34.588  16.456  1.00  0.00           O
ATOM   2186  OD2 ASP   141      43.421  33.172  16.945  1.00  0.00           O
ATOM   2187  C   ASP   141      43.072  37.526  19.125  1.00  0.00           C
ATOM   2188  O   ASP   141      41.875  37.713  18.774  1.00  0.00           O
ATOM   2189  N   ASP   142      43.695  38.360  19.928  1.00  0.00           N
ATOM   2190  H   ASP   142      44.646  38.184  20.217  1.00  0.00           H
ATOM   2191  CA  ASP   142      43.189  39.617  20.447  1.00  0.00           C
ATOM   2192  HA  ASP   142      42.806  40.118  19.558  1.00  0.00           H
ATOM   2193  CB  ASP   142      42.052  39.383  21.415  1.00  0.00           C
ATOM   2194  HB2 ASP   142      41.617  38.385  21.366  1.00  0.00           H
ATOM   2195  HB3 ASP   142      42.427  39.436  22.436  1.00  0.00           H
ATOM   2196  CG  ASP   142      40.944  40.378  21.243  1.00  0.00           C
ATOM   2197  OD1 ASP   142      41.053  41.410  20.540  1.00  0.00           O
ATOM   2198  OD2 ASP   142      39.828  40.168  21.797  1.00  0.00           O
ATOM   2199  C   ASP   142      44.323  40.411  21.007  1.00  0.00           C
ATOM   2200  O   ASP   142      45.467  39.930  20.886  1.00  0.00           O
ATOM   2201  N   GLU   143      44.095  41.611  21.540  1.00  0.00           N
ATOM   2202  H   GLU   143      43.136  41.744  21.827  1.00  0.00           H
ATOM   2203  CA  GLU   143      45.038  42.424  22.311  1.00  0.00           C
ATOM   2204  HA  GLU   143      46.072  42.195  22.057  1.00  0.00           H
ATOM   2205  CB  GLU   143      44.759  43.907  22.009  1.00  0.00           C
ATOM   2206  HB2 GLU   143      43.727  44.091  22.310  1.00  0.00           H
ATOM   2207  HB3 GLU   143      45.258  44.567  22.719  1.00  0.00           H
ATOM   2208  CG  GLU   143      44.972  44.459  20.501  1.00  0.00           C
ATOM   2209  HG2 GLU   143      44.128  44.253  19.842  1.00  0.00           H
ATOM   2210  HG3 GLU   143      44.899  45.547  20.471  1.00  0.00           H
ATOM   2211  CD  GLU   143      46.279  43.982  19.934  1.00  0.00           C
ATOM   2212  OE1 GLU   143      46.207  43.245  18.897  1.00  0.00           O
ATOM   2213  OE2 GLU   143      47.348  44.317  20.528  1.00  0.00           O
ATOM   2214  C   GLU   143      44.805  42.162  23.801  1.00  0.00           C
ATOM   2215  O   GLU   143      44.150  41.197  24.141  1.00  0.00           O
ATOM   2216  N   GLN   144      45.382  43.016  24.689  1.00  0.00           N
ATOM   2217  H   GLN   144      45.827  43.831  24.294  1.00  0.00           H
ATOM   2218  CA  GLN   144      45.114  42.922  26.194  1.00  0.00           C
ATOM   2219  HA  GLN   144      44.805  41.899  26.407  1.00  0.00           H
ATOM   2220  CB  GLN   144      46.496  43.109  26.848  1.00  0.00           C
ATOM   2221  HB2 GLN   144      47.184  42.557  26.208  1.00  0.00           H
ATOM   2222  HB3 GLN   144      46.763  44.162  26.757  1.00  0.00           H
ATOM   2223  CG  GLN   144      46.564  42.652  28.297  1.00  0.00           C
ATOM   2224  HG2 GLN   144      46.056  43.387  28.922  1.00  0.00           H
ATOM   2225  HG3 GLN   144      46.060  41.695  28.431  1.00  0.00           H
ATOM   2226  CD  GLN   144      47.966  42.472  28.910  1.00  0.00           C
ATOM   2227  OE1 GLN   144      48.690  41.648  28.330  1.00  0.00           O
ATOM   2228  NE2 GLN   144      48.207  43.144  30.029  1.00  0.00           N
ATOM   2229 HE21 GLN   144      48.994  42.907  30.615  1.00  0.00           H
ATOM   2230 HE22 GLN   144      47.596  43.878  30.358  1.00  0.00           H
ATOM   2231  C   GLN   144      43.984  43.746  26.835  1.00  0.00           C
ATOM   2232  O   GLN   144      43.935  44.948  26.537  1.00  0.00           O
ATOM   2233  N   TYR   145      43.099  43.106  27.618  1.00  0.00           N
ATOM   2234  H   TYR   145      43.328  42.138  27.791  1.00  0.00           H
ATOM   2235  CA  TYR   145      41.827  43.643  28.146  1.00  0.00           C
ATOM   2236  HA  TYR   145      41.795  44.702  27.889  1.00  0.00           H
ATOM   2237  CB  TYR   145      40.615  42.973  27.429  1.00  0.00           C
ATOM   2238  HB2 TYR   145      40.714  41.941  27.765  1.00  0.00           H
ATOM   2239  HB3 TYR   145      39.687  43.358  27.852  1.00  0.00           H
ATOM   2240  CG  TYR   145      40.676  43.253  25.975  1.00  0.00           C
ATOM   2241  CD1 TYR   145      40.074  44.487  25.522  1.00  0.00           C
ATOM   2242  HD1 TYR   145      39.524  45.113  26.210  1.00  0.00           H
ATOM   2243  CE1 TYR   145      40.196  44.836  24.186  1.00  0.00           C
ATOM   2244  HE1 TYR   145      39.732  45.752  23.848  1.00  0.00           H
ATOM   2245  CZ  TYR   145      40.841  44.026  23.215  1.00  0.00           C
ATOM   2246  OH  TYR   145      40.812  44.320  21.869  1.00  0.00           O
ATOM   2247  HH  TYR   145      40.778  43.535  21.317  1.00  0.00           H
ATOM   2248  CE2 TYR   145      41.431  42.789  23.676  1.00  0.00           C
ATOM   2249  HE2 TYR   145      41.815  42.145  22.900  1.00  0.00           H
ATOM   2250  CD2 TYR   145      41.399  42.409  25.052  1.00  0.00           C
ATOM   2251  HD2 TYR   145      41.849  41.465  25.326  1.00  0.00           H
ATOM   2252  C   TYR   145      41.727  43.504  29.620  1.00  0.00           C
ATOM   2253  O   TYR   145      42.340  42.583  30.198  1.00  0.00           O
ATOM   2254  N   ALA   146      41.050  44.436  30.289  1.00  0.00           N
ATOM   2255  H   ALA   146      40.479  45.115  29.805  1.00  0.00           H
ATOM   2256  CA  ALA   146      40.989  44.488  31.699  1.00  0.00           C
ATOM   2257  HA  ALA   146      41.282  43.578  32.223  1.00  0.00           H
ATOM   2258  CB  ALA   146      41.997  45.590  32.197  1.00  0.00           C
ATOM   2259  HB1 ALA   146      41.831  46.526  31.664  1.00  0.00           H
ATOM   2260  HB2 ALA   146      42.990  45.208  31.959  1.00  0.00           H
ATOM   2261  HB3 ALA   146      41.873  45.663  33.278  1.00  0.00           H
ATOM   2262  C   ALA   146      39.572  44.914  32.221  1.00  0.00           C
ATOM   2263  O   ALA   146      38.760  45.617  31.621  1.00  0.00           O
ATOM   2264  N   TRP   147      39.252  44.420  33.442  1.00  0.00           N
ATOM   2265  H   TRP   147      39.959  43.763  33.741  1.00  0.00           H
ATOM   2266  CA  TRP   147      37.944  44.460  34.206  1.00  0.00           C
ATOM   2267  HA  TRP   147      37.269  45.214  33.802  1.00  0.00           H
ATOM   2268  CB  TRP   147      37.119  43.173  34.033  1.00  0.00           C
ATOM   2269  HB2 TRP   147      36.770  42.945  33.026  1.00  0.00           H
ATOM   2270  HB3 TRP   147      37.759  42.320  34.255  1.00  0.00           H
ATOM   2271  CG  TRP   147      35.927  43.044  34.858  1.00  0.00           C
ATOM   2272  CD1 TRP   147      34.730  42.849  34.292  1.00  0.00           C
ATOM   2273  HD1 TRP   147      34.511  42.870  33.234  1.00  0.00           H
ATOM   2274  NE1 TRP   147      33.768  42.804  35.209  1.00  0.00           N
ATOM   2275  HE1 TRP   147      32.778  42.744  35.019  1.00  0.00           H
ATOM   2276  CE2 TRP   147      34.369  42.616  36.470  1.00  0.00           C
ATOM   2277  CZ2 TRP   147      33.865  42.200  37.711  1.00  0.00           C
ATOM   2278  HZ2 TRP   147      32.833  41.881  37.695  1.00  0.00           H
ATOM   2279  CH2 TRP   147      34.724  42.028  38.854  1.00  0.00           C
ATOM   2280  HH2 TRP   147      34.310  41.691  39.793  1.00  0.00           H
ATOM   2281  CZ3 TRP   147      36.088  42.160  38.630  1.00  0.00           C
ATOM   2282  HZ3 TRP   147      36.725  42.015  39.489  1.00  0.00           H
ATOM   2283  CE3 TRP   147      36.622  42.589  37.399  1.00  0.00           C
ATOM   2284  HE3 TRP   147      37.686  42.767  37.343  1.00  0.00           H
ATOM   2285  CD2 TRP   147      35.818  42.755  36.283  1.00  0.00           C
ATOM   2286  C   TRP   147      38.213  44.777  35.689  1.00  0.00           C
ATOM   2287  O   TRP   147      39.224  44.256  36.200  1.00  0.00           O
ATOM   2288  N   GLU   148      37.287  45.516  36.347  1.00  0.00           N
ATOM   2289  H   GLU   148      36.360  45.649  35.971  1.00  0.00           H
ATOM   2290  CA  GLU   148      37.428  45.920  37.790  1.00  0.00           C
ATOM   2291  HA  GLU   148      38.050  45.145  38.238  1.00  0.00           H
ATOM   2292  CB  GLU   148      38.299  47.193  37.752  1.00  0.00           C
ATOM   2293  HB2 GLU   148      39.225  46.895  37.261  1.00  0.00           H
ATOM   2294  HB3 GLU   148      37.898  48.029  37.179  1.00  0.00           H
ATOM   2295  CG  GLU   148      38.542  47.633  39.204  1.00  0.00           C
ATOM   2296  HG2 GLU   148      37.597  47.776  39.729  1.00  0.00           H
ATOM   2297  HG3 GLU   148      39.102  46.778  39.580  1.00  0.00           H
ATOM   2298  CD  GLU   148      39.426  48.895  39.207  1.00  0.00           C
ATOM   2299  OE1 GLU   148      40.510  48.923  38.562  1.00  0.00           O
ATOM   2300  OE2 GLU   148      39.180  49.826  40.055  1.00  0.00           O
ATOM   2301  C   GLU   148      36.134  46.205  38.502  1.00  0.00           C
ATOM   2302  O   GLU   148      35.309  47.006  37.983  1.00  0.00           O
ATOM   2303  N   SER   149      35.999  45.717  39.678  1.00  0.00           N
ATOM   2304  H   SER   149      36.712  45.145  40.109  1.00  0.00           H
ATOM   2305  CA  SER   149      34.936  46.229  40.571  1.00  0.00           C
ATOM   2306  HA  SER   149      34.666  47.243  40.277  1.00  0.00           H
ATOM   2307  CB  SER   149      33.719  45.319  40.315  1.00  0.00           C
ATOM   2308  HB2 SER   149      33.407  45.391  39.273  1.00  0.00           H
ATOM   2309  HB3 SER   149      34.148  44.325  40.436  1.00  0.00           H
ATOM   2310  OG  SER   149      32.689  45.623  41.177  1.00  0.00           O
ATOM   2311  HG  SER   149      32.122  46.217  40.680  1.00  0.00           H
ATOM   2312  C   SER   149      35.313  46.082  42.093  1.00  0.00           C
ATOM   2313  O   SER   149      35.983  45.162  42.621  1.00  0.00           O
ATOM   2314  N   SER   150      34.993  47.160  42.878  1.00  0.00           N
ATOM   2315  H   SER   150      34.242  47.729  42.514  1.00  0.00           H
ATOM   2316  CA  SER   150      34.827  47.226  44.294  1.00  0.00           C
ATOM   2317  HA  SER   150      35.580  46.568  44.728  1.00  0.00           H
ATOM   2318  CB  SER   150      35.221  48.719  44.624  1.00  0.00           C
ATOM   2319  HB2 SER   150      34.623  49.444  44.072  1.00  0.00           H
ATOM   2320  HB3 SER   150      35.210  48.882  45.701  1.00  0.00           H
ATOM   2321  OG  SER   150      36.581  48.979  44.264  1.00  0.00           O
ATOM   2322  HG  SER   150      36.637  49.087  43.311  1.00  0.00           H
ATOM   2323  C   SER   150      33.408  46.838  44.776  1.00  0.00           C
ATOM   2324  O   SER   150      32.889  47.538  45.720  1.00  0.00           O
ATOM   2325  N   ALA   151      32.713  45.869  44.125  1.00  0.00           N
ATOM   2326  H   ALA   151      33.039  45.576  43.215  1.00  0.00           H
ATOM   2327  CA  ALA   151      31.317  45.598  44.311  1.00  0.00           C
ATOM   2328  HA  ALA   151      31.092  44.951  43.464  1.00  0.00           H
ATOM   2329  CB  ALA   151      31.177  44.847  45.613  1.00  0.00           C
ATOM   2330  HB1 ALA   151      31.090  45.453  46.515  1.00  0.00           H
ATOM   2331  HB2 ALA   151      31.902  44.043  45.735  1.00  0.00           H
ATOM   2332  HB3 ALA   151      30.173  44.424  45.578  1.00  0.00           H
ATOM   2333  C   ALA   151      30.300  46.795  44.216  1.00  0.00           C
ATOM   2334  O   ALA   151      30.510  47.652  43.302  1.00  0.00           O
ATOM   2335  N   GLY   152      29.190  46.797  45.004  1.00  0.00           N
ATOM   2336  H   GLY   152      29.099  46.011  45.631  1.00  0.00           H
ATOM   2337  CA  GLY   152      28.142  47.878  45.057  1.00  0.00           C
ATOM   2338  HA2 GLY   152      27.393  47.585  45.794  1.00  0.00           H
ATOM   2339  HA3 GLY   152      28.634  48.813  45.326  1.00  0.00           H
ATOM   2340  C   GLY   152      27.290  48.101  43.835  1.00  0.00           C
ATOM   2341  O   GLY   152      26.895  49.302  43.552  1.00  0.00           O
ATOM   2342  N   GLY   153      26.958  47.050  43.061  1.00  0.00           N
ATOM   2343  H   GLY   153      27.279  46.150  43.387  1.00  0.00           H
ATOM   2344  CA  GLY   153      26.141  47.072  41.844  1.00  0.00           C
ATOM   2345  HA2 GLY   153      26.043  46.000  41.674  1.00  0.00           H
ATOM   2346  HA3 GLY   153      25.180  47.572  41.965  1.00  0.00           H
ATOM   2347  C   GLY   153      26.773  47.710  40.602  1.00  0.00           C
ATOM   2348  O   GLY   153      25.969  48.040  39.710  1.00  0.00           O
ATOM   2349  N   SER   154      28.085  47.865  40.532  1.00  0.00           N
ATOM   2350  H   SER   154      28.599  47.472  41.308  1.00  0.00           H
ATOM   2351  CA  SER   154      28.759  48.377  39.418  1.00  0.00           C
ATOM   2352  HA  SER   154      28.168  48.190  38.521  1.00  0.00           H
ATOM   2353  CB  SER   154      28.755  49.946  39.438  1.00  0.00           C
ATOM   2354  HB2 SER   154      27.747  50.344  39.552  1.00  0.00           H
ATOM   2355  HB3 SER   154      29.382  50.347  40.234  1.00  0.00           H
ATOM   2356  OG  SER   154      29.218  50.413  38.121  1.00  0.00           O
ATOM   2357  HG  SER   154      28.464  50.737  37.624  1.00  0.00           H
ATOM   2358  C   SER   154      30.138  47.771  39.179  1.00  0.00           C
ATOM   2359  O   SER   154      30.823  47.290  40.081  1.00  0.00           O
ATOM   2360  N   PHE   155      30.600  47.854  37.974  1.00  0.00           N
ATOM   2361  H   PHE   155      30.081  48.286  37.222  1.00  0.00           H
ATOM   2362  CA  PHE   155      31.918  47.463  37.538  1.00  0.00           C
ATOM   2363  HA  PHE   155      32.612  47.606  38.365  1.00  0.00           H
ATOM   2364  CB  PHE   155      31.962  45.977  37.262  1.00  0.00           C
ATOM   2365  HB2 PHE   155      33.011  45.718  37.121  1.00  0.00           H
ATOM   2366  HB3 PHE   155      31.605  45.461  38.154  1.00  0.00           H
ATOM   2367  CG  PHE   155      31.197  45.509  36.087  1.00  0.00           C
ATOM   2368  CD1 PHE   155      31.863  45.316  34.852  1.00  0.00           C
ATOM   2369  HD1 PHE   155      32.835  45.737  34.638  1.00  0.00           H
ATOM   2370  CE1 PHE   155      31.231  44.658  33.756  1.00  0.00           C
ATOM   2371  HE1 PHE   155      31.766  44.552  32.823  1.00  0.00           H
ATOM   2372  CZ  PHE   155      29.898  44.301  33.865  1.00  0.00           C
ATOM   2373  HZ  PHE   155      29.359  43.842  33.049  1.00  0.00           H
ATOM   2374  CE2 PHE   155      29.146  44.665  35.053  1.00  0.00           C
ATOM   2375  HE2 PHE   155      28.068  44.681  35.007  1.00  0.00           H
ATOM   2376  CD2 PHE   155      29.817  45.283  36.123  1.00  0.00           C
ATOM   2377  HD2 PHE   155      29.311  45.590  37.027  1.00  0.00           H
ATOM   2378  C   PHE   155      32.380  48.214  36.287  1.00  0.00           C
ATOM   2379  O   PHE   155      31.552  48.812  35.622  1.00  0.00           O
ATOM   2380  N   THR   156      33.638  48.139  35.937  1.00  0.00           N
ATOM   2381  H   THR   156      34.198  47.719  36.665  1.00  0.00           H
ATOM   2382  CA  THR   156      34.347  48.929  34.858  1.00  0.00           C
ATOM   2383  HA  THR   156      33.626  49.339  34.151  1.00  0.00           H
ATOM   2384  CB  THR   156      35.159  50.098  35.443  1.00  0.00           C
ATOM   2385  HB  THR   156      35.640  50.580  34.592  1.00  0.00           H
ATOM   2386  CG2 THR   156      34.241  51.108  36.079  1.00  0.00           C
ATOM   2387 HG21 THR   156      33.754  50.675  36.954  1.00  0.00           H
ATOM   2388 HG22 THR   156      33.540  51.413  35.302  1.00  0.00           H
ATOM   2389 HG23 THR   156      34.770  51.954  36.516  1.00  0.00           H
ATOM   2390  OG1 THR   156      36.149  49.749  36.443  1.00  0.00           O
ATOM   2391  HG1 THR   156      36.795  49.218  35.971  1.00  0.00           H
ATOM   2392  C   THR   156      35.266  48.092  34.042  1.00  0.00           C
ATOM   2393  O   THR   156      35.917  47.137  34.509  1.00  0.00           O
ATOM   2394  N   VAL   157      35.255  48.506  32.765  1.00  0.00           N
ATOM   2395  H   VAL   157      34.530  49.155  32.496  1.00  0.00           H
ATOM   2396  CA  VAL   157      36.003  47.768  31.681  1.00  0.00           C
ATOM   2397  HA  VAL   157      36.790  47.159  32.127  1.00  0.00           H
ATOM   2398  CB  VAL   157      35.036  46.902  30.845  1.00  0.00           C
ATOM   2399  HB  VAL   157      34.213  47.470  30.410  1.00  0.00           H
ATOM   2400  CG1 VAL   157      35.674  46.143  29.679  1.00  0.00           C
ATOM   2401 HG11 VAL   157      36.125  46.839  28.972  1.00  0.00           H
ATOM   2402 HG12 VAL   157      36.411  45.430  30.050  1.00  0.00           H
ATOM   2403 HG13 VAL   157      35.003  45.510  29.098  1.00  0.00           H
ATOM   2404  CG2 VAL   157      34.379  45.833  31.751  1.00  0.00           C
ATOM   2405 HG21 VAL   157      33.884  45.116  31.095  1.00  0.00           H
ATOM   2406 HG22 VAL   157      33.693  46.193  32.516  1.00  0.00           H
ATOM   2407 HG23 VAL   157      35.189  45.275  32.220  1.00  0.00           H
ATOM   2408  C   VAL   157      36.812  48.752  30.770  1.00  0.00           C
ATOM   2409  O   VAL   157      36.297  49.785  30.352  1.00  0.00           O
ATOM   2410  N   ARG   158      37.971  48.319  30.425  1.00  0.00           N
ATOM   2411  H   ARG   158      38.222  47.352  30.574  1.00  0.00           H
ATOM   2412  CA  ARG   158      38.893  49.041  29.526  1.00  0.00           C
ATOM   2413  HA  ARG   158      38.329  49.734  28.902  1.00  0.00           H
ATOM   2414  CB  ARG   158      39.877  49.898  30.347  1.00  0.00           C
ATOM   2415  HB2 ARG   158      40.432  50.479  29.608  1.00  0.00           H
ATOM   2416  HB3 ARG   158      39.225  50.581  30.893  1.00  0.00           H
ATOM   2417  CG  ARG   158      40.853  49.149  31.246  1.00  0.00           C
ATOM   2418  HG2 ARG   158      40.414  48.183  31.497  1.00  0.00           H
ATOM   2419  HG3 ARG   158      41.761  48.982  30.666  1.00  0.00           H
ATOM   2420  CD  ARG   158      41.355  49.890  32.494  1.00  0.00           C
ATOM   2421  HD2 ARG   158      42.030  50.632  32.066  1.00  0.00           H
ATOM   2422  HD3 ARG   158      40.466  50.327  32.947  1.00  0.00           H
ATOM   2423  NE  ARG   158      42.069  49.131  33.506  1.00  0.00           N
ATOM   2424  HE  ARG   158      41.680  49.056  34.435  1.00  0.00           H
ATOM   2425  CZ  ARG   158      43.246  48.589  33.458  1.00  0.00           C
ATOM   2426  NH1 ARG   158      44.053  48.887  32.528  1.00  0.00           N
ATOM   2427 HH11 ARG   158      43.750  49.443  31.741  1.00  0.00           H
ATOM   2428 HH12 ARG   158      44.933  48.486  32.233  1.00  0.00           H
ATOM   2429  NH2 ARG   158      43.619  47.829  34.450  1.00  0.00           N
ATOM   2430 HH21 ARG   158      43.077  47.781  35.301  1.00  0.00           H
ATOM   2431 HH22 ARG   158      44.521  47.373  34.462  1.00  0.00           H
ATOM   2432  C   ARG   158      39.771  48.129  28.606  1.00  0.00           C
ATOM   2433  O   ARG   158      40.017  46.990  28.944  1.00  0.00           O
ATOM   2434  N   THR   159      40.381  48.664  27.524  1.00  0.00           N
ATOM   2435  H   THR   159      40.337  49.664  27.398  1.00  0.00           H
ATOM   2436  CA  THR   159      41.468  47.955  26.815  1.00  0.00           C
ATOM   2437  HA  THR   159      41.315  46.875  26.811  1.00  0.00           H
ATOM   2438  CB  THR   159      41.617  48.439  25.420  1.00  0.00           C
ATOM   2439  HB  THR   159      41.947  49.477  25.401  1.00  0.00           H
ATOM   2440  CG2 THR   159      42.608  47.541  24.790  1.00  0.00           C
ATOM   2441 HG21 THR   159      43.604  47.594  25.231  1.00  0.00           H
ATOM   2442 HG22 THR   159      42.622  47.876  23.753  1.00  0.00           H
ATOM   2443 HG23 THR   159      42.274  46.504  24.817  1.00  0.00           H
ATOM   2444  OG1 THR   159      40.520  48.453  24.571  1.00  0.00           O
ATOM   2445  HG1 THR   159      40.035  49.218  24.887  1.00  0.00           H
ATOM   2446  C   THR   159      42.727  48.242  27.547  1.00  0.00           C
ATOM   2447  O   THR   159      43.004  49.473  27.680  1.00  0.00           O
ATOM   2448  N   ASP   160      43.538  47.265  27.947  1.00  0.00           N
ATOM   2449  H   ASP   160      43.289  46.326  27.672  1.00  0.00           H
ATOM   2450  CA  ASP   160      44.691  47.528  28.869  1.00  0.00           C
ATOM   2451  HA  ASP   160      44.326  48.207  29.639  1.00  0.00           H
ATOM   2452  CB  ASP   160      45.180  46.226  29.412  1.00  0.00           C
ATOM   2453  HB2 ASP   160      44.425  45.505  29.723  1.00  0.00           H
ATOM   2454  HB3 ASP   160      45.722  45.798  28.569  1.00  0.00           H
ATOM   2455  CG  ASP   160      46.228  46.434  30.550  1.00  0.00           C
ATOM   2456  OD1 ASP   160      46.156  47.356  31.364  1.00  0.00           O
ATOM   2457  OD2 ASP   160      47.195  45.684  30.514  1.00  0.00           O
ATOM   2458  C   ASP   160      45.917  48.231  28.136  1.00  0.00           C
ATOM   2459  O   ASP   160      46.258  48.002  26.956  1.00  0.00           O
ATOM   2460  N   THR   161      46.585  49.041  28.901  1.00  0.00           N
ATOM   2461  H   THR   161      46.236  49.173  29.839  1.00  0.00           H
ATOM   2462  CA  THR   161      47.647  49.945  28.579  1.00  0.00           C
ATOM   2463  HA  THR   161      47.804  50.024  27.504  1.00  0.00           H
ATOM   2464  CB  THR   161      47.163  51.388  28.939  1.00  0.00           C
ATOM   2465  HB  THR   161      48.092  51.958  28.908  1.00  0.00           H
ATOM   2466  CG2 THR   161      46.146  52.006  27.974  1.00  0.00           C
ATOM   2467 HG21 THR   161      45.262  51.443  27.671  1.00  0.00           H
ATOM   2468 HG22 THR   161      46.628  52.337  27.054  1.00  0.00           H
ATOM   2469 HG23 THR   161      45.750  52.942  28.368  1.00  0.00           H
ATOM   2470  OG1 THR   161      46.680  51.519  30.242  1.00  0.00           O
ATOM   2471  HG1 THR   161      47.119  52.261  30.665  1.00  0.00           H
ATOM   2472  C   THR   161      48.958  49.556  29.235  1.00  0.00           C
ATOM   2473  O   THR   161      50.038  50.076  28.850  1.00  0.00           O
ATOM   2474  N   GLY   162      48.920  48.626  30.143  1.00  0.00           N
ATOM   2475  H   GLY   162      48.020  48.247  30.403  1.00  0.00           H
ATOM   2476  CA  GLY   162      50.145  48.291  30.959  1.00  0.00           C
ATOM   2477  HA2 GLY   162      50.792  49.110  31.271  1.00  0.00           H
ATOM   2478  HA3 GLY   162      49.776  48.037  31.953  1.00  0.00           H
ATOM   2479  C   GLY   162      51.089  47.304  30.349  1.00  0.00           C
ATOM   2480  O   GLY   162      51.056  46.951  29.180  1.00  0.00           O
ATOM   2481  N   GLU   163      51.947  46.801  31.221  1.00  0.00           N
ATOM   2482  H   GLU   163      51.700  46.947  32.189  1.00  0.00           H
ATOM   2483  CA  GLU   163      52.886  45.703  30.914  1.00  0.00           C
ATOM   2484  HA  GLU   163      53.572  45.942  30.101  1.00  0.00           H
ATOM   2485  CB  GLU   163      53.799  45.388  32.152  1.00  0.00           C
ATOM   2486  HB2 GLU   163      54.465  46.223  32.373  1.00  0.00           H
ATOM   2487  HB3 GLU   163      53.149  45.261  33.018  1.00  0.00           H
ATOM   2488  CG  GLU   163      54.645  44.124  32.035  1.00  0.00           C
ATOM   2489  HG2 GLU   163      54.072  43.364  31.503  1.00  0.00           H
ATOM   2490  HG3 GLU   163      55.568  44.369  31.512  1.00  0.00           H
ATOM   2491  CD  GLU   163      54.826  43.601  33.502  1.00  0.00           C
ATOM   2492  OE1 GLU   163      55.845  43.973  34.145  1.00  0.00           O
ATOM   2493  OE2 GLU   163      53.938  42.833  34.003  1.00  0.00           O
ATOM   2494  C   GLU   163      52.216  44.434  30.302  1.00  0.00           C
ATOM   2495  O   GLU   163      51.179  43.897  30.778  1.00  0.00           O
ATOM   2496  N   PRO   164      52.631  43.980  29.107  1.00  0.00           N
ATOM   2497  CD  PRO   164      53.695  44.459  28.211  1.00  0.00           C
ATOM   2498  HD2 PRO   164      54.654  44.452  28.728  1.00  0.00           H
ATOM   2499  HD3 PRO   164      53.510  45.508  27.979  1.00  0.00           H
ATOM   2500  CG  PRO   164      53.958  43.576  27.030  1.00  0.00           C
ATOM   2501  HG2 PRO   164      54.664  42.827  27.390  1.00  0.00           H
ATOM   2502  HG3 PRO   164      54.243  44.210  26.190  1.00  0.00           H
ATOM   2503  CB  PRO   164      52.488  43.080  26.907  1.00  0.00           C
ATOM   2504  HB2 PRO   164      52.357  42.167  26.326  1.00  0.00           H
ATOM   2505  HB3 PRO   164      51.940  43.915  26.469  1.00  0.00           H
ATOM   2506  CA  PRO   164      52.016  42.890  28.384  1.00  0.00           C
ATOM   2507  HA  PRO   164      50.940  42.993  28.528  1.00  0.00           H
ATOM   2508  C   PRO   164      52.489  41.538  28.889  1.00  0.00           C
ATOM   2509  O   PRO   164      53.444  41.398  29.648  1.00  0.00           O
ATOM   2510  N   MET   165      51.750  40.497  28.531  1.00  0.00           N
ATOM   2511  H   MET   165      50.945  40.731  27.968  1.00  0.00           H
ATOM   2512  CA  MET   165      51.802  39.032  28.878  1.00  0.00           C
ATOM   2513  HA  MET   165      52.745  38.786  29.367  1.00  0.00           H
ATOM   2514  CB  MET   165      50.719  38.706  29.960  1.00  0.00           C
ATOM   2515  HB2 MET   165      50.983  37.768  30.446  1.00  0.00           H
ATOM   2516  HB3 MET   165      50.841  39.525  30.668  1.00  0.00           H
ATOM   2517  CG  MET   165      49.371  38.597  29.338  1.00  0.00           C
ATOM   2518  HG2 MET   165      49.261  39.207  28.441  1.00  0.00           H
ATOM   2519  HG3 MET   165      49.289  37.522  29.174  1.00  0.00           H
ATOM   2520  SD  MET   165      47.996  39.003  30.520  1.00  0.00           S
ATOM   2521  CE  MET   165      48.094  37.666  31.675  1.00  0.00           C
ATOM   2522  HE1 MET   165      47.248  37.631  32.362  1.00  0.00           H
ATOM   2523  HE2 MET   165      48.256  36.772  31.073  1.00  0.00           H
ATOM   2524  HE3 MET   165      49.047  37.926  32.135  1.00  0.00           H
ATOM   2525  C   MET   165      51.719  38.056  27.762  1.00  0.00           C
ATOM   2526  O   MET   165      51.955  36.810  27.943  1.00  0.00           O
ATOM   2527  N   GLY   166      51.255  38.370  26.588  1.00  0.00           N
ATOM   2528  H   GLY   166      50.888  39.291  26.393  1.00  0.00           H
ATOM   2529  CA  GLY   166      51.294  37.464  25.396  1.00  0.00           C
ATOM   2530  HA2 GLY   166      51.456  38.086  24.516  1.00  0.00           H
ATOM   2531  HA3 GLY   166      52.183  36.841  25.499  1.00  0.00           H
ATOM   2532  C   GLY   166      50.030  36.653  25.311  1.00  0.00           C
ATOM   2533  O   GLY   166      49.264  36.726  24.317  1.00  0.00           O
ATOM   2534  N   ARG   167      49.889  35.693  26.245  1.00  0.00           N
ATOM   2535  H   ARG   167      50.636  35.629  26.922  1.00  0.00           H
ATOM   2536  CA  ARG   167      48.784  34.792  26.394  1.00  0.00           C
ATOM   2537  HA  ARG   167      47.892  35.328  26.069  1.00  0.00           H
ATOM   2538  CB  ARG   167      48.982  33.491  25.582  1.00  0.00           C
ATOM   2539  HB2 ARG   167      49.486  33.705  24.639  1.00  0.00           H
ATOM   2540  HB3 ARG   167      49.634  32.789  26.101  1.00  0.00           H
ATOM   2541  CG  ARG   167      47.669  32.719  25.389  1.00  0.00           C
ATOM   2542  HG2 ARG   167      47.218  32.601  26.375  1.00  0.00           H
ATOM   2543  HG3 ARG   167      46.985  33.233  24.712  1.00  0.00           H
ATOM   2544  CD  ARG   167      47.950  31.370  24.800  1.00  0.00           C
ATOM   2545  HD2 ARG   167      47.031  30.871  24.491  1.00  0.00           H
ATOM   2546  HD3 ARG   167      48.513  31.495  23.875  1.00  0.00           H
ATOM   2547  NE  ARG   167      48.607  30.439  25.829  1.00  0.00           N
ATOM   2548  HE  ARG   167      48.137  30.308  26.713  1.00  0.00           H
ATOM   2549  CZ  ARG   167      49.828  29.942  25.849  1.00  0.00           C
ATOM   2550  NH1 ARG   167      50.702  30.143  24.877  1.00  0.00           N
ATOM   2551 HH11 ARG   167      50.463  30.709  24.076  1.00  0.00           H
ATOM   2552 HH12 ARG   167      51.561  29.614  24.833  1.00  0.00           H
ATOM   2553  NH2 ARG   167      50.322  29.336  26.835  1.00  0.00           N
ATOM   2554 HH21 ARG   167      49.753  28.995  27.597  1.00  0.00           H
ATOM   2555 HH22 ARG   167      51.310  29.132  26.839  1.00  0.00           H
ATOM   2556  C   ARG   167      48.368  34.437  27.853  1.00  0.00           C
ATOM   2557  O   ARG   167      49.189  34.017  28.648  1.00  0.00           O
ATOM   2558  N   GLY   168      47.015  34.458  28.112  1.00  0.00           N
ATOM   2559  H   GLY   168      46.438  34.715  27.325  1.00  0.00           H
ATOM   2560  CA  GLY   168      46.326  33.884  29.220  1.00  0.00           C
ATOM   2561  HA2 GLY   168      45.511  33.238  28.894  1.00  0.00           H
ATOM   2562  HA3 GLY   168      47.036  33.229  29.725  1.00  0.00           H
ATOM   2563  C   GLY   168      45.649  34.941  30.061  1.00  0.00           C
ATOM   2564  O   GLY   168      44.967  35.832  29.520  1.00  0.00           O
ATOM   2565  N   THR   169      45.634  34.830  31.403  1.00  0.00           N
ATOM   2566  H   THR   169      46.302  34.163  31.764  1.00  0.00           H
ATOM   2567  CA  THR   169      44.878  35.672  32.325  1.00  0.00           C
ATOM   2568  HA  THR   169      44.651  36.628  31.853  1.00  0.00           H
ATOM   2569  CB  THR   169      43.487  34.974  32.567  1.00  0.00           C
ATOM   2570  HB  THR   169      43.565  34.024  33.095  1.00  0.00           H
ATOM   2571  CG2 THR   169      42.451  35.905  33.235  1.00  0.00           C
ATOM   2572 HG21 THR   169      42.616  36.138  34.288  1.00  0.00           H
ATOM   2573 HG22 THR   169      41.509  35.360  33.170  1.00  0.00           H
ATOM   2574 HG23 THR   169      42.333  36.804  32.631  1.00  0.00           H
ATOM   2575  OG1 THR   169      42.806  34.736  31.321  1.00  0.00           O
ATOM   2576  HG1 THR   169      43.090  33.844  31.108  1.00  0.00           H
ATOM   2577  C   THR   169      45.572  35.831  33.678  1.00  0.00           C
ATOM   2578  O   THR   169      46.141  34.923  34.285  1.00  0.00           O
ATOM   2579  N   LYS   170      45.331  37.027  34.267  1.00  0.00           N
ATOM   2580  H   LYS   170      44.692  37.646  33.789  1.00  0.00           H
ATOM   2581  CA  LYS   170      45.847  37.548  35.553  1.00  0.00           C
ATOM   2582  HA  LYS   170      46.459  36.831  36.099  1.00  0.00           H
ATOM   2583  CB  LYS   170      46.884  38.608  35.169  1.00  0.00           C
ATOM   2584  HB2 LYS   170      47.686  38.097  34.637  1.00  0.00           H
ATOM   2585  HB3 LYS   170      46.552  39.439  34.546  1.00  0.00           H
ATOM   2586  CG  LYS   170      47.450  39.184  36.524  1.00  0.00           C
ATOM   2587  HG2 LYS   170      46.642  39.796  36.925  1.00  0.00           H
ATOM   2588  HG3 LYS   170      47.696  38.520  37.352  1.00  0.00           H
ATOM   2589  CD  LYS   170      48.614  40.047  36.110  1.00  0.00           C
ATOM   2590  HD2 LYS   170      49.433  39.425  35.747  1.00  0.00           H
ATOM   2591  HD3 LYS   170      48.244  40.727  35.343  1.00  0.00           H
ATOM   2592  CE  LYS   170      49.104  40.859  37.347  1.00  0.00           C
ATOM   2593  HE2 LYS   170      48.319  41.452  37.817  1.00  0.00           H
ATOM   2594  HE3 LYS   170      49.325  40.235  38.213  1.00  0.00           H
ATOM   2595  NZ  LYS   170      50.340  41.701  37.104  1.00  0.00           N
ATOM   2596  HZ1 LYS   170      50.278  42.595  37.570  1.00  0.00           H
ATOM   2597  HZ2 LYS   170      50.341  41.953  36.126  1.00  0.00           H
ATOM   2598  HZ3 LYS   170      51.211  41.201  37.210  1.00  0.00           H
ATOM   2599  C   LYS   170      44.652  38.099  36.505  1.00  0.00           C
ATOM   2600  O   LYS   170      43.763  38.779  36.021  1.00  0.00           O
ATOM   2601  N   VAL   171      44.610  37.751  37.792  1.00  0.00           N
ATOM   2602  H   VAL   171      45.303  37.080  38.093  1.00  0.00           H
ATOM   2603  CA  VAL   171      43.521  38.111  38.695  1.00  0.00           C
ATOM   2604  HA  VAL   171      42.868  38.857  38.241  1.00  0.00           H
ATOM   2605  CB  VAL   171      42.504  36.933  39.000  1.00  0.00           C
ATOM   2606  HB  VAL   171      43.043  36.201  39.601  1.00  0.00           H
ATOM   2607  CG1 VAL   171      41.198  37.442  39.790  1.00  0.00           C
ATOM   2608 HG11 VAL   171      40.661  38.326  39.444  1.00  0.00           H
ATOM   2609 HG12 VAL   171      40.437  36.662  39.824  1.00  0.00           H
ATOM   2610 HG13 VAL   171      41.502  37.680  40.810  1.00  0.00           H
ATOM   2611  CG2 VAL   171      42.082  36.173  37.698  1.00  0.00           C
ATOM   2612 HG21 VAL   171      41.362  36.750  37.116  1.00  0.00           H
ATOM   2613 HG22 VAL   171      41.533  35.268  37.959  1.00  0.00           H
ATOM   2614 HG23 VAL   171      42.954  35.900  37.103  1.00  0.00           H
ATOM   2615  C   VAL   171      43.996  38.624  39.990  1.00  0.00           C
ATOM   2616  O   VAL   171      44.712  37.910  40.743  1.00  0.00           O
ATOM   2617  N   ILE   172      43.514  39.818  40.420  1.00  0.00           N
ATOM   2618  H   ILE   172      42.820  40.343  39.909  1.00  0.00           H
ATOM   2619  CA  ILE   172      43.955  40.394  41.707  1.00  0.00           C
ATOM   2620  HA  ILE   172      44.789  39.862  42.164  1.00  0.00           H
ATOM   2621  CB  ILE   172      44.517  41.796  41.412  1.00  0.00           C
ATOM   2622  HB  ILE   172      43.755  42.522  41.124  1.00  0.00           H
ATOM   2623  CG2 ILE   172      45.170  42.274  42.677  1.00  0.00           C
ATOM   2624 HG21 ILE   172      45.958  41.569  42.945  1.00  0.00           H
ATOM   2625 HG22 ILE   172      44.369  42.444  43.399  1.00  0.00           H
ATOM   2626 HG23 ILE   172      45.721  43.211  42.591  1.00  0.00           H
ATOM   2627  CG1 ILE   172      45.541  41.739  40.237  1.00  0.00           C
ATOM   2628 HG12 ILE   172      46.155  42.638  40.310  1.00  0.00           H
ATOM   2629 HG13 ILE   172      46.277  40.937  40.197  1.00  0.00           H
ATOM   2630  CD1 ILE   172      45.148  41.902  38.799  1.00  0.00           C
ATOM   2631 HD11 ILE   172      44.588  42.814  38.597  1.00  0.00           H
ATOM   2632 HD12 ILE   172      44.524  41.085  38.437  1.00  0.00           H
ATOM   2633 HD13 ILE   172      46.074  41.859  38.224  1.00  0.00           H
ATOM   2634  C   ILE   172      42.827  40.514  42.764  1.00  0.00           C
ATOM   2635  O   ILE   172      41.862  41.226  42.569  1.00  0.00           O
ATOM   2636  N   LEU   173      42.978  39.849  43.915  1.00  0.00           N
ATOM   2637  H   LEU   173      43.726  39.171  43.893  1.00  0.00           H
ATOM   2638  CA  LEU   173      42.241  40.035  45.208  1.00  0.00           C
ATOM   2639  HA  LEU   173      41.174  40.216  45.084  1.00  0.00           H
ATOM   2640  CB  LEU   173      42.286  38.709  45.872  1.00  0.00           C
ATOM   2641  HB2 LEU   173      43.332  38.409  45.927  1.00  0.00           H
ATOM   2642  HB3 LEU   173      42.112  38.865  46.938  1.00  0.00           H
ATOM   2643  CG  LEU   173      41.367  37.662  45.252  1.00  0.00           C
ATOM   2644  HG  LEU   173      40.532  38.149  44.749  1.00  0.00           H
ATOM   2645  CD1 LEU   173      41.985  36.809  44.185  1.00  0.00           C
ATOM   2646 HD11 LEU   173      42.820  36.304  44.670  1.00  0.00           H
ATOM   2647 HD12 LEU   173      42.374  37.312  43.300  1.00  0.00           H
ATOM   2648 HD13 LEU   173      41.235  36.121  43.792  1.00  0.00           H
ATOM   2649  CD2 LEU   173      40.810  36.729  46.281  1.00  0.00           C
ATOM   2650 HD21 LEU   173      40.275  37.165  47.124  1.00  0.00           H
ATOM   2651 HD22 LEU   173      40.264  35.904  45.823  1.00  0.00           H
ATOM   2652 HD23 LEU   173      41.640  36.271  46.818  1.00  0.00           H
ATOM   2653  C   LEU   173      42.814  41.122  46.146  1.00  0.00           C
ATOM   2654  O   LEU   173      43.858  40.899  46.773  1.00  0.00           O
ATOM   2655  N   HID   174      42.038  42.153  46.391  1.00  0.00           N
ATOM   2656  H   HID   174      41.124  42.224  45.966  1.00  0.00           H
ATOM   2657  CA  HID   174      42.316  43.070  47.407  1.00  0.00           C
ATOM   2658  HA  HID   174      43.390  43.144  47.578  1.00  0.00           H
ATOM   2659  CB  HID   174      41.805  44.421  46.892  1.00  0.00           C
ATOM   2660  HB2 HID   174      40.744  44.535  46.665  1.00  0.00           H
ATOM   2661  HB3 HID   174      41.949  45.116  47.719  1.00  0.00           H
ATOM   2662  CG  HID   174      42.552  44.880  45.668  1.00  0.00           C
ATOM   2663  ND1 HID   174      43.595  45.802  45.581  1.00  0.00           N
ATOM   2664  HD1 HID   174      43.981  46.316  46.360  1.00  0.00           H
ATOM   2665  CE1 HID   174      43.928  45.985  44.310  1.00  0.00           C
ATOM   2666  HE1 HID   174      44.660  46.643  43.865  1.00  0.00           H
ATOM   2667  NE2 HID   174      43.109  45.215  43.534  1.00  0.00           N
ATOM   2668  CD2 HID   174      42.326  44.477  44.396  1.00  0.00           C
ATOM   2669  HD2 HID   174      41.815  43.545  44.203  1.00  0.00           H
ATOM   2670  C   HID   174      41.710  42.730  48.741  1.00  0.00           C
ATOM   2671  O   HID   174      40.503  42.770  48.884  1.00  0.00           O
ATOM   2672  N   LEU   175      42.587  42.100  49.549  1.00  0.00           N
ATOM   2673  H   LEU   175      43.582  42.187  49.401  1.00  0.00           H
ATOM   2674  CA  LEU   175      42.174  41.286  50.711  1.00  0.00           C
ATOM   2675  HA  LEU   175      41.310  40.762  50.302  1.00  0.00           H
ATOM   2676  CB  LEU   175      43.405  40.451  51.178  1.00  0.00           C
ATOM   2677  HB2 LEU   175      44.227  41.118  51.439  1.00  0.00           H
ATOM   2678  HB3 LEU   175      43.051  40.057  52.131  1.00  0.00           H
ATOM   2679  CG  LEU   175      43.939  39.275  50.199  1.00  0.00           C
ATOM   2680  HG  LEU   175      44.167  39.717  49.228  1.00  0.00           H
ATOM   2681  CD1 LEU   175      45.180  38.705  50.934  1.00  0.00           C
ATOM   2682 HD11 LEU   175      45.742  38.115  50.210  1.00  0.00           H
ATOM   2683 HD12 LEU   175      44.896  38.090  51.788  1.00  0.00           H
ATOM   2684 HD13 LEU   175      45.835  39.462  51.363  1.00  0.00           H
ATOM   2685  CD2 LEU   175      42.951  38.141  50.028  1.00  0.00           C
ATOM   2686 HD21 LEU   175      42.688  37.749  51.011  1.00  0.00           H
ATOM   2687 HD22 LEU   175      42.100  38.431  49.412  1.00  0.00           H
ATOM   2688 HD23 LEU   175      43.416  37.387  49.393  1.00  0.00           H
ATOM   2689  C   LEU   175      41.579  42.149  51.830  1.00  0.00           C
ATOM   2690  O   LEU   175      42.101  43.219  52.051  1.00  0.00           O
ATOM   2691  N   LYS   176      40.427  41.812  52.447  1.00  0.00           N
ATOM   2692  H   LYS   176      39.963  40.966  52.151  1.00  0.00           H
ATOM   2693  CA  LYS   176      39.807  42.397  53.687  1.00  0.00           C
ATOM   2694  HA  LYS   176      39.665  43.449  53.436  1.00  0.00           H
ATOM   2695  CB  LYS   176      38.456  41.782  53.979  1.00  0.00           C
ATOM   2696  HB2 LYS   176      38.474  40.730  53.694  1.00  0.00           H
ATOM   2697  HB3 LYS   176      38.296  41.726  55.055  1.00  0.00           H
ATOM   2698  CG  LYS   176      37.236  42.330  53.335  1.00  0.00           C
ATOM   2699  HG2 LYS   176      37.258  43.356  53.701  1.00  0.00           H
ATOM   2700  HG3 LYS   176      37.417  42.273  52.261  1.00  0.00           H
ATOM   2701  CD  LYS   176      35.950  41.621  53.603  1.00  0.00           C
ATOM   2702  HD2 LYS   176      35.879  40.801  52.888  1.00  0.00           H
ATOM   2703  HD3 LYS   176      35.877  41.387  54.665  1.00  0.00           H
ATOM   2704  CE  LYS   176      34.843  42.567  53.310  1.00  0.00           C
ATOM   2705  HE2 LYS   176      34.882  43.377  54.037  1.00  0.00           H
ATOM   2706  HE3 LYS   176      35.071  43.007  52.339  1.00  0.00           H
ATOM   2707  NZ  LYS   176      33.567  41.908  53.240  1.00  0.00           N
ATOM   2708  HZ1 LYS   176      33.692  41.375  52.391  1.00  0.00           H
ATOM   2709  HZ2 LYS   176      32.801  42.531  53.030  1.00  0.00           H
ATOM   2710  HZ3 LYS   176      33.328  41.422  54.092  1.00  0.00           H
ATOM   2711  C   LYS   176      40.732  42.405  54.889  1.00  0.00           C
ATOM   2712  O   LYS   176      41.534  41.513  54.982  1.00  0.00           O
ATOM   2713  N   GLU   177      40.588  43.452  55.677  1.00  0.00           N
ATOM   2714  H   GLU   177      39.926  44.199  55.525  1.00  0.00           H
ATOM   2715  CA  GLU   177      41.477  43.531  56.865  1.00  0.00           C
ATOM   2716  HA  GLU   177      42.465  43.528  56.404  1.00  0.00           H
ATOM   2717  CB  GLU   177      41.253  44.813  57.669  1.00  0.00           C
ATOM   2718  HB2 GLU   177      40.231  44.767  58.045  1.00  0.00           H
ATOM   2719  HB3 GLU   177      41.839  44.812  58.588  1.00  0.00           H
ATOM   2720  CG  GLU   177      41.638  46.050  56.862  1.00  0.00           C
ATOM   2721  HG2 GLU   177      41.941  46.893  57.484  1.00  0.00           H
ATOM   2722  HG3 GLU   177      42.560  45.860  56.311  1.00  0.00           H
ATOM   2723  CD  GLU   177      40.510  46.419  55.880  1.00  0.00           C
ATOM   2724  OE1 GLU   177      39.393  45.852  55.855  1.00  0.00           O
ATOM   2725  OE2 GLU   177      40.708  47.431  55.090  1.00  0.00           O
ATOM   2726  C   GLU   177      41.400  42.304  57.833  1.00  0.00           C
ATOM   2727  O   GLU   177      42.443  41.849  58.204  1.00  0.00           O
ATOM   2728  N   ASP   178      40.250  41.598  57.963  1.00  0.00           N
ATOM   2729  H   ASP   178      39.419  41.931  57.495  1.00  0.00           H
ATOM   2730  CA  ASP   178      39.965  40.386  58.735  1.00  0.00           C
ATOM   2731  HA  ASP   178      40.735  40.449  59.503  1.00  0.00           H
ATOM   2732  CB  ASP   178      38.535  40.242  59.224  1.00  0.00           C
ATOM   2733  HB2 ASP   178      38.451  39.231  59.624  1.00  0.00           H
ATOM   2734  HB3 ASP   178      38.380  40.896  60.082  1.00  0.00           H
ATOM   2735  CG  ASP   178      37.470  40.541  58.220  1.00  0.00           C
ATOM   2736  OD1 ASP   178      36.320  40.097  58.335  1.00  0.00           O
ATOM   2737  OD2 ASP   178      37.624  41.460  57.360  1.00  0.00           O
ATOM   2738  C   ASP   178      40.313  39.183  57.838  1.00  0.00           C
ATOM   2739  O   ASP   178      40.488  38.095  58.358  1.00  0.00           O
ATOM   2740  N   GLN   179      40.331  39.218  56.492  1.00  0.00           N
ATOM   2741  H   GLN   179      40.071  40.114  56.105  1.00  0.00           H
ATOM   2742  CA  GLN   179      40.724  38.085  55.526  1.00  0.00           C
ATOM   2743  HA  GLN   179      40.952  37.212  56.135  1.00  0.00           H
ATOM   2744  CB  GLN   179      39.548  37.817  54.597  1.00  0.00           C
ATOM   2745  HB2 GLN   179      39.464  38.609  53.853  1.00  0.00           H
ATOM   2746  HB3 GLN   179      39.735  36.865  54.099  1.00  0.00           H
ATOM   2747  CG  GLN   179      38.143  37.732  55.224  1.00  0.00           C
ATOM   2748  HG2 GLN   179      37.849  38.746  55.494  1.00  0.00           H
ATOM   2749  HG3 GLN   179      37.377  37.292  54.587  1.00  0.00           H
ATOM   2750  CD  GLN   179      38.197  36.836  56.449  1.00  0.00           C
ATOM   2751  OE1 GLN   179      38.877  35.849  56.552  1.00  0.00           O
ATOM   2752  NE2 GLN   179      37.370  37.222  57.415  1.00  0.00           N
ATOM   2753 HE21 GLN   179      37.323  36.675  58.263  1.00  0.00           H
ATOM   2754 HE22 GLN   179      36.751  38.007  57.270  1.00  0.00           H
ATOM   2755  C   GLN   179      42.112  38.482  54.898  1.00  0.00           C
ATOM   2756  O   GLN   179      42.351  37.998  53.822  1.00  0.00           O
ATOM   2757  N   THR   180      43.006  39.238  55.561  1.00  0.00           N
ATOM   2758  H   THR   180      42.578  39.620  56.393  1.00  0.00           H
ATOM   2759  CA  THR   180      44.396  39.412  55.202  1.00  0.00           C
ATOM   2760  HA  THR   180      44.465  39.728  54.161  1.00  0.00           H
ATOM   2761  CB  THR   180      44.943  40.465  56.144  1.00  0.00           C
ATOM   2762  HB  THR   180      44.618  40.171  57.142  1.00  0.00           H
ATOM   2763  CG2 THR   180      46.467  40.789  56.162  1.00  0.00           C
ATOM   2764 HG21 THR   180      46.621  41.476  56.994  1.00  0.00           H
ATOM   2765 HG22 THR   180      46.775  41.204  55.204  1.00  0.00           H
ATOM   2766 HG23 THR   180      47.021  39.878  56.388  1.00  0.00           H
ATOM   2767  OG1 THR   180      44.262  41.638  55.814  1.00  0.00           O
ATOM   2768  HG1 THR   180      43.328  41.425  55.868  1.00  0.00           H
ATOM   2769  C   THR   180      45.234  38.058  55.335  1.00  0.00           C
ATOM   2770  O   THR   180      46.288  37.928  54.681  1.00  0.00           O
ATOM   2771  N   GLU   181      44.830  37.012  56.161  1.00  0.00           N
ATOM   2772  H   GLU   181      44.132  37.254  56.851  1.00  0.00           H
ATOM   2773  CA  GLU   181      45.580  35.835  56.285  1.00  0.00           C
ATOM   2774  HA  GLU   181      46.492  36.266  56.700  1.00  0.00           H
ATOM   2775  CB  GLU   181      44.906  35.032  57.402  1.00  0.00           C
ATOM   2776  HB2 GLU   181      45.765  34.438  57.715  1.00  0.00           H
ATOM   2777  HB3 GLU   181      44.666  35.735  58.200  1.00  0.00           H
ATOM   2778  CG  GLU   181      43.606  34.249  56.975  1.00  0.00           C
ATOM   2779  HG2 GLU   181      43.025  34.958  56.382  1.00  0.00           H
ATOM   2780  HG3 GLU   181      43.978  33.486  56.291  1.00  0.00           H
ATOM   2781  CD  GLU   181      42.794  33.792  58.149  1.00  0.00           C
ATOM   2782  OE1 GLU   181      41.574  33.596  57.961  1.00  0.00           O
ATOM   2783  OE2 GLU   181      43.372  33.545  59.263  1.00  0.00           O
ATOM   2784  C   GLU   181      45.930  35.046  55.028  1.00  0.00           C
ATOM   2785  O   GLU   181      46.848  34.247  55.023  1.00  0.00           O
ATOM   2786  N   TYR   182      45.163  35.196  53.998  1.00  0.00           N
ATOM   2787  H   TYR   182      44.519  35.974  54.025  1.00  0.00           H
ATOM   2788  CA  TYR   182      45.307  34.636  52.645  1.00  0.00           C
ATOM   2789  HA  TYR   182      45.487  33.578  52.834  1.00  0.00           H
ATOM   2790  CB  TYR   182      43.942  34.666  51.854  1.00  0.00           C
ATOM   2791  HB2 TYR   182      43.580  35.683  51.707  1.00  0.00           H
ATOM   2792  HB3 TYR   182      44.078  34.207  50.875  1.00  0.00           H
ATOM   2793  CG  TYR   182      42.844  33.813  52.562  1.00  0.00           C
ATOM   2794  CD1 TYR   182      42.839  32.416  52.401  1.00  0.00           C
ATOM   2795  HD1 TYR   182      43.551  32.026  51.688  1.00  0.00           H
ATOM   2796  CE1 TYR   182      41.959  31.593  53.059  1.00  0.00           C
ATOM   2797  HE1 TYR   182      41.961  30.514  53.018  1.00  0.00           H
ATOM   2798  CZ  TYR   182      41.004  32.170  53.913  1.00  0.00           C
ATOM   2799  OH  TYR   182      40.050  31.367  54.537  1.00  0.00           O
ATOM   2800  HH  TYR   182      40.154  31.626  55.455  1.00  0.00           H
ATOM   2801  CE2 TYR   182      40.996  33.551  54.069  1.00  0.00           C
ATOM   2802  HE2 TYR   182      40.364  34.076  54.770  1.00  0.00           H
ATOM   2803  CD2 TYR   182      41.951  34.378  53.440  1.00  0.00           C
ATOM   2804  HD2 TYR   182      41.898  35.454  53.531  1.00  0.00           H
ATOM   2805  C   TYR   182      46.413  35.318  51.849  1.00  0.00           C
ATOM   2806  O   TYR   182      46.606  35.090  50.659  1.00  0.00           O
ATOM   2807  N   LEU   183      47.192  36.225  52.489  1.00  0.00           N
ATOM   2808  H   LEU   183      46.859  36.654  53.341  1.00  0.00           H
ATOM   2809  CA  LEU   183      48.423  36.817  51.924  1.00  0.00           C
ATOM   2810  HA  LEU   183      48.293  36.856  50.842  1.00  0.00           H
ATOM   2811  CB  LEU   183      48.626  38.241  52.524  1.00  0.00           C
ATOM   2812  HB2 LEU   183      47.684  38.720  52.792  1.00  0.00           H
ATOM   2813  HB3 LEU   183      49.009  38.114  53.537  1.00  0.00           H
ATOM   2814  CG  LEU   183      49.503  39.192  51.654  1.00  0.00           C
ATOM   2815  HG  LEU   183      50.387  38.566  51.533  1.00  0.00           H
ATOM   2816  CD1 LEU   183      48.974  39.445  50.235  1.00  0.00           C
ATOM   2817 HD11 LEU   183      48.803  38.485  49.746  1.00  0.00           H
ATOM   2818 HD12 LEU   183      49.700  39.936  49.588  1.00  0.00           H
ATOM   2819 HD13 LEU   183      48.112  40.085  50.424  1.00  0.00           H
ATOM   2820  CD2 LEU   183      49.830  40.450  52.494  1.00  0.00           C
ATOM   2821 HD21 LEU   183      48.941  40.877  52.959  1.00  0.00           H
ATOM   2822 HD22 LEU   183      50.426  40.146  53.355  1.00  0.00           H
ATOM   2823 HD23 LEU   183      50.332  41.142  51.817  1.00  0.00           H
ATOM   2824  C   LEU   183      49.612  35.890  52.208  1.00  0.00           C
ATOM   2825  O   LEU   183      50.613  35.901  51.473  1.00  0.00           O
ATOM   2826  N   GLU   184      49.469  35.038  53.247  1.00  0.00           N
ATOM   2827  H   GLU   184      48.594  35.093  53.747  1.00  0.00           H
ATOM   2828  CA  GLU   184      50.601  34.425  53.939  1.00  0.00           C
ATOM   2829  HA  GLU   184      51.419  35.137  53.839  1.00  0.00           H
ATOM   2830  CB  GLU   184      50.353  34.260  55.441  1.00  0.00           C
ATOM   2831  HB2 GLU   184      49.357  33.823  55.523  1.00  0.00           H
ATOM   2832  HB3 GLU   184      51.049  33.638  56.007  1.00  0.00           H
ATOM   2833  CG  GLU   184      50.426  35.615  56.107  1.00  0.00           C
ATOM   2834  HG2 GLU   184      51.392  36.022  55.806  1.00  0.00           H
ATOM   2835  HG3 GLU   184      49.506  36.167  55.920  1.00  0.00           H
ATOM   2836  CD  GLU   184      50.546  35.432  57.619  1.00  0.00           C
ATOM   2837  OE1 GLU   184      49.859  34.632  58.277  1.00  0.00           O
ATOM   2838  OE2 GLU   184      51.426  36.052  58.214  1.00  0.00           O
ATOM   2839  C   GLU   184      50.909  33.064  53.316  1.00  0.00           C
ATOM   2840  O   GLU   184      50.083  32.285  52.983  1.00  0.00           O
ATOM   2841  N   GLU   185      52.188  32.878  52.980  1.00  0.00           N
ATOM   2842  H   GLU   185      52.911  33.524  53.262  1.00  0.00           H
ATOM   2843  CA  GLU   185      52.592  31.755  52.059  1.00  0.00           C
ATOM   2844  HA  GLU   185      51.991  31.732  51.149  1.00  0.00           H
ATOM   2845  CB  GLU   185      54.037  31.972  51.503  1.00  0.00           C
ATOM   2846  HB2 GLU   185      54.147  31.557  50.501  1.00  0.00           H
ATOM   2847  HB3 GLU   185      54.160  33.049  51.387  1.00  0.00           H
ATOM   2848  CG  GLU   185      55.154  31.348  52.401  1.00  0.00           C
ATOM   2849  HG2 GLU   185      55.112  30.266  52.518  1.00  0.00           H
ATOM   2850  HG3 GLU   185      56.028  31.318  51.750  1.00  0.00           H
ATOM   2851  CD  GLU   185      55.402  32.005  53.727  1.00  0.00           C
ATOM   2852  OE1 GLU   185      55.000  33.183  53.856  1.00  0.00           O
ATOM   2853  OE2 GLU   185      55.956  31.416  54.699  1.00  0.00           O
ATOM   2854  C   GLU   185      52.327  30.406  52.724  1.00  0.00           C
ATOM   2855  O   GLU   185      51.836  29.494  52.094  1.00  0.00           O
ATOM   2856  N   ARG   186      52.440  30.337  54.103  1.00  0.00           N
ATOM   2857  H   ARG   186      52.794  31.174  54.546  1.00  0.00           H
ATOM   2858  CA  ARG   186      51.911  29.166  54.872  1.00  0.00           C
ATOM   2859  HA  ARG   186      52.525  28.395  54.407  1.00  0.00           H
ATOM   2860  CB  ARG   186      52.238  29.494  56.309  1.00  0.00           C
ATOM   2861  HB2 ARG   186      52.304  28.596  56.924  1.00  0.00           H
ATOM   2862  HB3 ARG   186      53.190  29.987  56.501  1.00  0.00           H
ATOM   2863  CG  ARG   186      51.241  30.425  57.025  1.00  0.00           C
ATOM   2864  HG2 ARG   186      51.120  31.320  56.414  1.00  0.00           H
ATOM   2865  HG3 ARG   186      50.302  29.877  57.107  1.00  0.00           H
ATOM   2866  CD  ARG   186      51.703  30.809  58.524  1.00  0.00           C
ATOM   2867  HD2 ARG   186      51.580  29.882  59.084  1.00  0.00           H
ATOM   2868  HD3 ARG   186      52.706  31.234  58.555  1.00  0.00           H
ATOM   2869  NE  ARG   186      50.827  31.819  59.064  1.00  0.00           N
ATOM   2870  HE  ARG   186      50.449  32.498  58.419  1.00  0.00           H
ATOM   2871  CZ  ARG   186      50.655  32.105  60.332  1.00  0.00           C
ATOM   2872  NH1 ARG   186      50.977  31.264  61.298  1.00  0.00           N
ATOM   2873 HH11 ARG   186      51.389  30.350  61.170  1.00  0.00           H
ATOM   2874 HH12 ARG   186      50.648  31.538  62.212  1.00  0.00           H
ATOM   2875  NH2 ARG   186      50.264  33.243  60.616  1.00  0.00           N
ATOM   2876 HH21 ARG   186      50.177  33.808  59.783  1.00  0.00           H
ATOM   2877 HH22 ARG   186      50.086  33.538  61.565  1.00  0.00           H
ATOM   2878  C   ARG   186      50.498  28.843  54.611  1.00  0.00           C
ATOM   2879  O   ARG   186      50.095  27.700  54.489  1.00  0.00           O
ATOM   2880  N   ARG   187      49.605  29.824  54.588  1.00  0.00           N
ATOM   2881  H   ARG   187      49.982  30.761  54.610  1.00  0.00           H
ATOM   2882  CA  ARG   187      48.121  29.672  54.336  1.00  0.00           C
ATOM   2883  HA  ARG   187      47.756  28.922  55.038  1.00  0.00           H
ATOM   2884  CB  ARG   187      47.400  31.016  54.464  1.00  0.00           C
ATOM   2885  HB2 ARG   187      47.565  31.393  55.473  1.00  0.00           H
ATOM   2886  HB3 ARG   187      47.811  31.772  53.796  1.00  0.00           H
ATOM   2887  CG  ARG   187      45.840  30.904  54.444  1.00  0.00           C
ATOM   2888  HG2 ARG   187      45.392  31.895  54.365  1.00  0.00           H
ATOM   2889  HG3 ARG   187      45.525  30.305  53.589  1.00  0.00           H
ATOM   2890  CD  ARG   187      45.405  30.302  55.755  1.00  0.00           C
ATOM   2891  HD2 ARG   187      46.081  29.487  56.016  1.00  0.00           H
ATOM   2892  HD3 ARG   187      45.577  31.087  56.491  1.00  0.00           H
ATOM   2893  NE  ARG   187      43.988  30.007  55.653  1.00  0.00           N
ATOM   2894  HE  ARG   187      43.288  30.650  55.995  1.00  0.00           H
ATOM   2895  CZ  ARG   187      43.374  28.922  55.328  1.00  0.00           C
ATOM   2896  NH1 ARG   187      43.990  27.856  55.034  1.00  0.00           N
ATOM   2897 HH11 ARG   187      44.920  27.830  55.427  1.00  0.00           H
ATOM   2898 HH12 ARG   187      43.483  27.008  54.825  1.00  0.00           H
ATOM   2899  NH2 ARG   187      42.113  28.967  55.153  1.00  0.00           N
ATOM   2900 HH21 ARG   187      41.708  29.785  55.586  1.00  0.00           H
ATOM   2901 HH22 ARG   187      41.621  28.101  55.320  1.00  0.00           H
ATOM   2902  C   ARG   187      47.945  29.096  52.975  1.00  0.00           C
ATOM   2903  O   ARG   187      47.104  28.179  52.784  1.00  0.00           O
ATOM   2904  N   ILE   188      48.797  29.521  52.005  1.00  0.00           N
ATOM   2905  H   ILE   188      49.609  30.055  52.277  1.00  0.00           H
ATOM   2906  CA  ILE   188      48.618  29.013  50.716  1.00  0.00           C
ATOM   2907  HA  ILE   188      47.547  29.028  50.517  1.00  0.00           H
ATOM   2908  CB  ILE   188      49.200  30.050  49.701  1.00  0.00           C
ATOM   2909  HB  ILE   188      50.250  30.197  49.953  1.00  0.00           H
ATOM   2910  CG2 ILE   188      49.037  29.502  48.282  1.00  0.00           C
ATOM   2911 HG21 ILE   188      49.400  30.244  47.571  1.00  0.00           H
ATOM   2912 HG22 ILE   188      47.997  29.219  48.126  1.00  0.00           H
ATOM   2913 HG23 ILE   188      49.603  28.585  48.118  1.00  0.00           H
ATOM   2914  CG1 ILE   188      48.405  31.352  49.736  1.00  0.00           C
ATOM   2915 HG12 ILE   188      47.573  31.290  49.036  1.00  0.00           H
ATOM   2916 HG13 ILE   188      47.912  31.505  50.695  1.00  0.00           H
ATOM   2917  CD1 ILE   188      49.209  32.659  49.463  1.00  0.00           C
ATOM   2918 HD11 ILE   188      49.597  32.702  48.446  1.00  0.00           H
ATOM   2919 HD12 ILE   188      49.987  32.795  50.214  1.00  0.00           H
ATOM   2920 HD13 ILE   188      48.634  33.575  49.603  1.00  0.00           H
ATOM   2921  C   ILE   188      49.166  27.603  50.536  1.00  0.00           C
ATOM   2922  O   ILE   188      48.426  26.784  49.966  1.00  0.00           O
ATOM   2923  N   LYS   189      50.357  27.265  51.039  1.00  0.00           N
ATOM   2924  H   LYS   189      50.870  27.984  51.530  1.00  0.00           H
ATOM   2925  CA  LYS   189      50.886  25.898  50.998  1.00  0.00           C
ATOM   2926  HA  LYS   189      50.975  25.516  49.981  1.00  0.00           H
ATOM   2927  CB  LYS   189      52.230  25.951  51.817  1.00  0.00           C
ATOM   2928  HB2 LYS   189      52.072  26.458  52.769  1.00  0.00           H
ATOM   2929  HB3 LYS   189      52.539  24.926  52.017  1.00  0.00           H
ATOM   2930  CG  LYS   189      53.448  26.645  51.128  1.00  0.00           C
ATOM   2931  HG2 LYS   189      53.676  26.029  50.258  1.00  0.00           H
ATOM   2932  HG3 LYS   189      53.092  27.599  50.738  1.00  0.00           H
ATOM   2933  CD  LYS   189      54.592  26.854  52.118  1.00  0.00           C
ATOM   2934  HD2 LYS   189      55.459  27.253  51.592  1.00  0.00           H
ATOM   2935  HD3 LYS   189      54.313  27.657  52.800  1.00  0.00           H
ATOM   2936  CE  LYS   189      55.105  25.647  52.857  1.00  0.00           C
ATOM   2937  HE2 LYS   189      55.889  25.952  53.550  1.00  0.00           H
ATOM   2938  HE3 LYS   189      54.211  25.371  53.416  1.00  0.00           H
ATOM   2939  NZ  LYS   189      55.528  24.508  51.933  1.00  0.00           N
ATOM   2940  HZ1 LYS   189      56.045  24.870  51.145  1.00  0.00           H
ATOM   2941  HZ2 LYS   189      54.627  24.187  51.612  1.00  0.00           H
ATOM   2942  HZ3 LYS   189      55.969  23.705  52.359  1.00  0.00           H
ATOM   2943  C   LYS   189      49.832  24.882  51.560  1.00  0.00           C
ATOM   2944  O   LYS   189      49.701  23.793  51.057  1.00  0.00           O
ATOM   2945  N   GLU   190      49.192  25.345  52.652  1.00  0.00           N
ATOM   2946  H   GLU   190      49.222  26.344  52.802  1.00  0.00           H
ATOM   2947  CA  GLU   190      48.126  24.635  53.453  1.00  0.00           C
ATOM   2948  HA  GLU   190      48.502  23.677  53.812  1.00  0.00           H
ATOM   2949  CB  GLU   190      47.684  25.548  54.543  1.00  0.00           C
ATOM   2950  HB2 GLU   190      48.547  25.767  55.172  1.00  0.00           H
ATOM   2951  HB3 GLU   190      47.165  26.482  54.325  1.00  0.00           H
ATOM   2952  CG  GLU   190      46.732  24.754  55.489  1.00  0.00           C
ATOM   2953  HG2 GLU   190      45.883  24.283  54.995  1.00  0.00           H
ATOM   2954  HG3 GLU   190      47.289  24.009  56.057  1.00  0.00           H
ATOM   2955  CD  GLU   190      46.242  25.657  56.655  1.00  0.00           C
ATOM   2956  OE1 GLU   190      46.063  26.867  56.545  1.00  0.00           O
ATOM   2957  OE2 GLU   190      45.960  25.096  57.738  1.00  0.00           O
ATOM   2958  C   GLU   190      46.868  24.404  52.545  1.00  0.00           C
ATOM   2959  O   GLU   190      46.321  23.290  52.613  1.00  0.00           O
ATOM   2960  N   ILE   191      46.549  25.367  51.670  1.00  0.00           N
ATOM   2961  H   ILE   191      47.065  26.235  51.702  1.00  0.00           H
ATOM   2962  CA  ILE   191      45.513  25.282  50.662  1.00  0.00           C
ATOM   2963  HA  ILE   191      44.621  24.759  51.004  1.00  0.00           H
ATOM   2964  CB  ILE   191      44.995  26.726  50.173  1.00  0.00           C
ATOM   2965  HB  ILE   191      45.831  27.359  49.878  1.00  0.00           H
ATOM   2966  CG2 ILE   191      44.124  26.557  48.854  1.00  0.00           C
ATOM   2967 HG21 ILE   191      43.396  25.747  48.864  1.00  0.00           H
ATOM   2968 HG22 ILE   191      44.890  26.434  48.088  1.00  0.00           H
ATOM   2969 HG23 ILE   191      43.586  27.495  48.721  1.00  0.00           H
ATOM   2970  CG1 ILE   191      44.141  27.461  51.226  1.00  0.00           C
ATOM   2971 HG12 ILE   191      43.107  27.117  51.237  1.00  0.00           H
ATOM   2972 HG13 ILE   191      44.513  27.293  52.236  1.00  0.00           H
ATOM   2973  CD1 ILE   191      44.123  28.961  51.031  1.00  0.00           C
ATOM   2974 HD11 ILE   191      43.333  29.503  51.552  1.00  0.00           H
ATOM   2975 HD12 ILE   191      43.977  29.237  49.986  1.00  0.00           H
ATOM   2976 HD13 ILE   191      45.049  29.431  51.363  1.00  0.00           H
ATOM   2977  C   ILE   191      45.824  24.306  49.463  1.00  0.00           C
ATOM   2978  O   ILE   191      45.029  23.411  49.076  1.00  0.00           O
ATOM   2979  N   VAL   192      46.978  24.416  48.924  1.00  0.00           N
ATOM   2980  H   VAL   192      47.610  25.118  49.280  1.00  0.00           H
ATOM   2981  CA  VAL   192      47.309  23.695  47.594  1.00  0.00           C
ATOM   2982  HA  VAL   192      46.460  23.828  46.923  1.00  0.00           H
ATOM   2983  CB  VAL   192      48.595  24.373  46.949  1.00  0.00           C
ATOM   2984  HB  VAL   192      49.317  24.610  47.731  1.00  0.00           H
ATOM   2985  CG1 VAL   192      49.354  23.683  45.762  1.00  0.00           C
ATOM   2986 HG11 VAL   192      49.762  22.762  46.179  1.00  0.00           H
ATOM   2987 HG12 VAL   192      48.735  23.452  44.895  1.00  0.00           H
ATOM   2988 HG13 VAL   192      50.075  24.447  45.471  1.00  0.00           H
ATOM   2989  CG2 VAL   192      48.000  25.639  46.247  1.00  0.00           C
ATOM   2990 HG21 VAL   192      47.474  26.229  46.997  1.00  0.00           H
ATOM   2991 HG22 VAL   192      47.412  25.309  45.390  1.00  0.00           H
ATOM   2992 HG23 VAL   192      48.841  26.202  45.840  1.00  0.00           H
ATOM   2993  C   VAL   192      47.429  22.167  47.823  1.00  0.00           C
ATOM   2994  O   VAL   192      47.140  21.337  46.949  1.00  0.00           O
ATOM   2995  N   LYS   193      47.749  21.763  49.088  1.00  0.00           N
ATOM   2996  H   LYS   193      48.157  22.379  49.777  1.00  0.00           H
ATOM   2997  CA  LYS   193      47.884  20.353  49.509  1.00  0.00           C
ATOM   2998  HA  LYS   193      48.310  19.705  48.744  1.00  0.00           H
ATOM   2999  CB  LYS   193      48.813  20.210  50.709  1.00  0.00           C
ATOM   3000  HB2 LYS   193      49.136  19.176  50.833  1.00  0.00           H
ATOM   3001  HB3 LYS   193      49.760  20.687  50.456  1.00  0.00           H
ATOM   3002  CG  LYS   193      48.447  20.872  52.066  1.00  0.00           C
ATOM   3003  HG2 LYS   193      48.593  21.953  52.048  1.00  0.00           H
ATOM   3004  HG3 LYS   193      47.382  20.739  52.264  1.00  0.00           H
ATOM   3005  CD  LYS   193      49.193  20.277  53.282  1.00  0.00           C
ATOM   3006  HD2 LYS   193      49.324  19.205  53.129  1.00  0.00           H
ATOM   3007  HD3 LYS   193      50.185  20.715  53.163  1.00  0.00           H
ATOM   3008  CE  LYS   193      48.572  20.528  54.668  1.00  0.00           C
ATOM   3009  HE2 LYS   193      48.563  21.602  54.853  1.00  0.00           H
ATOM   3010  HE3 LYS   193      47.503  20.319  54.715  1.00  0.00           H
ATOM   3011  NZ  LYS   193      49.444  19.949  55.715  1.00  0.00           N
ATOM   3012  HZ1 LYS   193      49.126  19.003  55.873  1.00  0.00           H
ATOM   3013  HZ2 LYS   193      49.253  20.398  56.599  1.00  0.00           H
ATOM   3014  HZ3 LYS   193      50.409  20.044  55.432  1.00  0.00           H
ATOM   3015  C   LYS   193      46.557  19.652  49.824  1.00  0.00           C
ATOM   3016  O   LYS   193      46.620  18.436  49.811  1.00  0.00           O
ATOM   3017  N   LYS   194      45.480  20.368  50.115  1.00  0.00           N
ATOM   3018  H   LYS   194      45.632  21.361  50.218  1.00  0.00           H
ATOM   3019  CA  LYS   194      44.166  19.779  50.385  1.00  0.00           C
ATOM   3020  HA  LYS   194      44.265  18.694  50.413  1.00  0.00           H
ATOM   3021  CB  LYS   194      43.567  20.241  51.658  1.00  0.00           C
ATOM   3022  HB2 LYS   194      44.168  19.900  52.499  1.00  0.00           H
ATOM   3023  HB3 LYS   194      43.514  21.328  51.585  1.00  0.00           H
ATOM   3024  CG  LYS   194      42.102  19.660  51.841  1.00  0.00           C
ATOM   3025  HG2 LYS   194      41.402  20.044  51.098  1.00  0.00           H
ATOM   3026  HG3 LYS   194      42.116  18.570  51.852  1.00  0.00           H
ATOM   3027  CD  LYS   194      41.649  20.119  53.290  1.00  0.00           C
ATOM   3028  HD2 LYS   194      40.841  19.434  53.549  1.00  0.00           H
ATOM   3029  HD3 LYS   194      42.456  20.108  54.023  1.00  0.00           H
ATOM   3030  CE  LYS   194      41.077  21.495  53.093  1.00  0.00           C
ATOM   3031  HE2 LYS   194      41.707  22.123  52.463  1.00  0.00           H
ATOM   3032  HE3 LYS   194      40.088  21.376  52.649  1.00  0.00           H
ATOM   3033  NZ  LYS   194      40.846  22.185  54.377  1.00  0.00           N
ATOM   3034  HZ1 LYS   194      40.515  23.109  54.137  1.00  0.00           H
ATOM   3035  HZ2 LYS   194      41.694  22.322  54.909  1.00  0.00           H
ATOM   3036  HZ3 LYS   194      40.210  21.695  54.989  1.00  0.00           H
ATOM   3037  C   LYS   194      43.224  20.123  49.138  1.00  0.00           C
ATOM   3038  O   LYS   194      42.469  19.195  48.826  1.00  0.00           O
ATOM   3039  N   HIE   195      43.212  21.373  48.553  1.00  0.00           N
ATOM   3040  H   HIE   195      43.836  22.101  48.871  1.00  0.00           H
ATOM   3041  CA  HIE   195      42.310  21.795  47.445  1.00  0.00           C
ATOM   3042  HA  HIE   195      41.355  21.270  47.420  1.00  0.00           H
ATOM   3043  CB  HIE   195      41.889  23.276  47.644  1.00  0.00           C
ATOM   3044  HB2 HIE   195      42.726  23.972  47.586  1.00  0.00           H
ATOM   3045  HB3 HIE   195      41.187  23.611  46.880  1.00  0.00           H
ATOM   3046  CG  HIE   195      41.147  23.348  48.955  1.00  0.00           C
ATOM   3047  ND1 HIE   195      39.791  23.219  49.114  1.00  0.00           N
ATOM   3048  CE1 HIE   195      39.465  23.796  50.275  1.00  0.00           C
ATOM   3049  HE1 HIE   195      38.469  24.025  50.627  1.00  0.00           H
ATOM   3050  NE2 HIE   195      40.575  24.217  50.909  1.00  0.00           N
ATOM   3051  HE2 HIE   195      40.603  24.527  51.870  1.00  0.00           H
ATOM   3052  CD2 HIE   195      41.655  23.961  50.072  1.00  0.00           C
ATOM   3053  HD2 HIE   195      42.656  24.341  50.208  1.00  0.00           H
ATOM   3054  C   HIE   195      42.862  21.625  45.943  1.00  0.00           C
ATOM   3055  O   HIE   195      42.088  21.497  45.065  1.00  0.00           O
ATOM   3056  N   SER   196      44.189  21.485  45.715  1.00  0.00           N
ATOM   3057  H   SER   196      44.842  21.665  46.465  1.00  0.00           H
ATOM   3058  CA  SER   196      44.706  21.542  44.341  1.00  0.00           C
ATOM   3059  HA  SER   196      43.921  21.138  43.702  1.00  0.00           H
ATOM   3060  CB  SER   196      45.088  23.017  43.941  1.00  0.00           C
ATOM   3061  HB2 SER   196      46.044  23.322  44.367  1.00  0.00           H
ATOM   3062  HB3 SER   196      45.147  22.985  42.854  1.00  0.00           H
ATOM   3063  OG  SER   196      43.997  23.871  44.189  1.00  0.00           O
ATOM   3064  HG  SER   196      43.276  23.724  43.572  1.00  0.00           H
ATOM   3065  C   SER   196      45.859  20.620  43.976  1.00  0.00           C
ATOM   3066  O   SER   196      46.400  20.666  42.916  1.00  0.00           O
ATOM   3067  N   GLN   197      46.263  19.691  44.816  1.00  0.00           N
ATOM   3068  H   GLN   197      46.003  19.734  45.792  1.00  0.00           H
ATOM   3069  CA  GLN   197      47.386  18.794  44.626  1.00  0.00           C
ATOM   3070  HA  GLN   197      48.269  19.407  44.446  1.00  0.00           H
ATOM   3071  CB  GLN   197      47.566  17.973  45.947  1.00  0.00           C
ATOM   3072  HB2 GLN   197      48.446  17.346  45.803  1.00  0.00           H
ATOM   3073  HB3 GLN   197      47.754  18.680  46.755  1.00  0.00           H
ATOM   3074  CG  GLN   197      46.550  16.906  46.476  1.00  0.00           C
ATOM   3075  HG2 GLN   197      46.328  16.300  45.598  1.00  0.00           H
ATOM   3076  HG3 GLN   197      46.978  16.212  47.199  1.00  0.00           H
ATOM   3077  CD  GLN   197      45.307  17.479  47.065  1.00  0.00           C
ATOM   3078  OE1 GLN   197      45.088  18.701  47.002  1.00  0.00           O
ATOM   3079  NE2 GLN   197      44.255  16.795  47.584  1.00  0.00           N
ATOM   3080 HE21 GLN   197      43.370  17.268  47.700  1.00  0.00           H
ATOM   3081 HE22 GLN   197      44.228  15.797  47.433  1.00  0.00           H
ATOM   3082  C   GLN   197      47.203  17.846  43.404  1.00  0.00           C
ATOM   3083  O   GLN   197      48.129  17.285  42.827  1.00  0.00           O
ATOM   3084  N   PHE   198      45.886  17.704  43.017  1.00  0.00           N
ATOM   3085  H   PHE   198      45.174  18.150  43.578  1.00  0.00           H
ATOM   3086  CA  PHE   198      45.461  16.994  41.847  1.00  0.00           C
ATOM   3087  HA  PHE   198      46.142  16.154  41.712  1.00  0.00           H
ATOM   3088  CB  PHE   198      44.092  16.356  42.230  1.00  0.00           C
ATOM   3089  HB2 PHE   198      43.710  15.746  41.412  1.00  0.00           H
ATOM   3090  HB3 PHE   198      44.204  15.716  43.106  1.00  0.00           H
ATOM   3091  CG  PHE   198      42.946  17.357  42.497  1.00  0.00           C
ATOM   3092  CD1 PHE   198      42.851  17.861  43.790  1.00  0.00           C
ATOM   3093  HD1 PHE   198      43.469  17.489  44.594  1.00  0.00           H
ATOM   3094  CE1 PHE   198      41.840  18.762  44.175  1.00  0.00           C
ATOM   3095  HE1 PHE   198      41.718  19.019  45.217  1.00  0.00           H
ATOM   3096  CZ  PHE   198      40.892  19.189  43.199  1.00  0.00           C
ATOM   3097  HZ  PHE   198      40.082  19.874  43.401  1.00  0.00           H
ATOM   3098  CE2 PHE   198      41.011  18.667  41.921  1.00  0.00           C
ATOM   3099  HE2 PHE   198      40.306  18.932  41.147  1.00  0.00           H
ATOM   3100  CD2 PHE   198      42.025  17.802  41.538  1.00  0.00           C
ATOM   3101  HD2 PHE   198      41.985  17.484  40.506  1.00  0.00           H
ATOM   3102  C   PHE   198      45.380  17.838  40.554  1.00  0.00           C
ATOM   3103  O   PHE   198      45.048  17.362  39.469  1.00  0.00           O
ATOM   3104  N   ILE   199      45.696  19.094  40.656  1.00  0.00           N
ATOM   3105  H   ILE   199      45.760  19.627  41.512  1.00  0.00           H
ATOM   3106  CA  ILE   199      45.828  19.864  39.411  1.00  0.00           C
ATOM   3107  HA  ILE   199      44.988  19.633  38.754  1.00  0.00           H
ATOM   3108  CB  ILE   199      45.778  21.361  39.591  1.00  0.00           C
ATOM   3109  HB  ILE   199      46.654  21.619  40.186  1.00  0.00           H
ATOM   3110  CG2 ILE   199      45.862  22.006  38.195  1.00  0.00           C
ATOM   3111 HG21 ILE   199      46.711  21.669  37.600  1.00  0.00           H
ATOM   3112 HG22 ILE   199      45.831  23.076  38.396  1.00  0.00           H
ATOM   3113 HG23 ILE   199      44.932  21.834  37.652  1.00  0.00           H
ATOM   3114  CG1 ILE   199      44.403  21.778  40.329  1.00  0.00           C
ATOM   3115 HG12 ILE   199      44.541  21.405  41.343  1.00  0.00           H
ATOM   3116 HG13 ILE   199      44.355  22.867  40.358  1.00  0.00           H
ATOM   3117  CD1 ILE   199      43.094  21.234  39.934  1.00  0.00           C
ATOM   3118 HD11 ILE   199      42.795  21.460  38.910  1.00  0.00           H
ATOM   3119 HD12 ILE   199      42.390  21.478  40.731  1.00  0.00           H
ATOM   3120 HD13 ILE   199      43.171  20.148  39.988  1.00  0.00           H
ATOM   3121  C   ILE   199      47.168  19.479  38.657  1.00  0.00           C
ATOM   3122  O   ILE   199      48.205  19.372  39.329  1.00  0.00           O
ATOM   3123  N   GLY   200      47.035  19.065  37.391  1.00  0.00           N
ATOM   3124  H   GLY   200      46.222  19.419  36.906  1.00  0.00           H
ATOM   3125  CA  GLY   200      48.165  18.419  36.673  1.00  0.00           C
ATOM   3126  HA2 GLY   200      48.727  17.790  37.362  1.00  0.00           H
ATOM   3127  HA3 GLY   200      47.722  17.708  35.975  1.00  0.00           H
ATOM   3128  C   GLY   200      49.182  19.325  35.991  1.00  0.00           C
ATOM   3129  O   GLY   200      50.358  19.028  35.915  1.00  0.00           O
ATOM   3130  N   TYR   201      48.712  20.489  35.583  1.00  0.00           N
ATOM   3131  H   TYR   201      47.747  20.778  35.662  1.00  0.00           H
ATOM   3132  CA  TYR   201      49.542  21.616  35.301  1.00  0.00           C
ATOM   3133  HA  TYR   201      50.315  21.314  34.594  1.00  0.00           H
ATOM   3134  CB  TYR   201      48.695  22.784  34.746  1.00  0.00           C
ATOM   3135  HB2 TYR   201      47.821  22.958  35.375  1.00  0.00           H
ATOM   3136  HB3 TYR   201      49.272  23.707  34.683  1.00  0.00           H
ATOM   3137  CG  TYR   201      48.022  22.494  33.424  1.00  0.00           C
ATOM   3138  CD1 TYR   201      48.756  22.096  32.339  1.00  0.00           C
ATOM   3139  HD1 TYR   201      49.837  22.095  32.316  1.00  0.00           H
ATOM   3140  CE1 TYR   201      48.048  21.775  31.214  1.00  0.00           C
ATOM   3141  HE1 TYR   201      48.594  21.441  30.344  1.00  0.00           H
ATOM   3142  CZ  TYR   201      46.670  21.744  31.155  1.00  0.00           C
ATOM   3143  OH  TYR   201      46.134  21.283  29.978  1.00  0.00           O
ATOM   3144  HH  TYR   201      45.178  21.232  30.042  1.00  0.00           H
ATOM   3145  CE2 TYR   201      45.893  22.060  32.290  1.00  0.00           C
ATOM   3146  HE2 TYR   201      44.830  22.238  32.234  1.00  0.00           H
ATOM   3147  CD2 TYR   201      46.612  22.539  33.398  1.00  0.00           C
ATOM   3148  HD2 TYR   201      46.020  22.786  34.268  1.00  0.00           H
ATOM   3149  C   TYR   201      50.298  21.995  36.568  1.00  0.00           C
ATOM   3150  O   TYR   201      49.667  21.958  37.591  1.00  0.00           O
ATOM   3151  N   PRO   202      51.557  22.398  36.519  1.00  0.00           N
ATOM   3152  CD  PRO   202      52.365  22.497  35.341  1.00  0.00           C
ATOM   3153  HD2 PRO   202      51.942  23.135  34.566  1.00  0.00           H
ATOM   3154  HD3 PRO   202      52.536  21.512  34.907  1.00  0.00           H
ATOM   3155  CG  PRO   202      53.627  23.185  35.811  1.00  0.00           C
ATOM   3156  HG2 PRO   202      53.577  24.273  35.860  1.00  0.00           H
ATOM   3157  HG3 PRO   202      54.563  22.903  35.327  1.00  0.00           H
ATOM   3158  CB  PRO   202      53.733  22.663  37.239  1.00  0.00           C
ATOM   3159  HB2 PRO   202      54.442  23.221  37.851  1.00  0.00           H
ATOM   3160  HB3 PRO   202      54.047  21.620  37.219  1.00  0.00           H
ATOM   3161  CA  PRO   202      52.309  22.760  37.722  1.00  0.00           C
ATOM   3162  HA  PRO   202      52.296  22.034  38.536  1.00  0.00           H
ATOM   3163  C   PRO   202      51.960  24.132  38.255  1.00  0.00           C
ATOM   3164  O   PRO   202      51.714  25.160  37.598  1.00  0.00           O
ATOM   3165  N   ILE   203      52.078  24.244  39.620  1.00  0.00           N
ATOM   3166  H   ILE   203      52.221  23.367  40.100  1.00  0.00           H
ATOM   3167  CA  ILE   203      51.728  25.433  40.457  1.00  0.00           C
ATOM   3168  HA  ILE   203      51.387  26.187  39.748  1.00  0.00           H
ATOM   3169  CB  ILE   203      50.461  25.292  41.328  1.00  0.00           C
ATOM   3170  HB  ILE   203      50.635  24.568  42.124  1.00  0.00           H
ATOM   3171  CG2 ILE   203      50.060  26.680  41.895  1.00  0.00           C
ATOM   3172 HG21 ILE   203      49.745  27.273  41.037  1.00  0.00           H
ATOM   3173 HG22 ILE   203      50.929  27.125  42.380  1.00  0.00           H
ATOM   3174 HG23 ILE   203      49.232  26.664  42.604  1.00  0.00           H
ATOM   3175  CG1 ILE   203      49.359  24.583  40.470  1.00  0.00           C
ATOM   3176 HG12 ILE   203      49.228  25.057  39.497  1.00  0.00           H
ATOM   3177 HG13 ILE   203      49.751  23.603  40.200  1.00  0.00           H
ATOM   3178  CD1 ILE   203      48.058  24.508  41.151  1.00  0.00           C
ATOM   3179 HD11 ILE   203      48.129  23.836  42.004  1.00  0.00           H
ATOM   3180 HD12 ILE   203      47.389  24.010  40.449  1.00  0.00           H
ATOM   3181 HD13 ILE   203      47.707  25.502  41.434  1.00  0.00           H
ATOM   3182  C   ILE   203      52.923  26.113  41.119  1.00  0.00           C
ATOM   3183  O   ILE   203      53.678  25.445  41.854  1.00  0.00           O
ATOM   3184  N   THR   204      53.178  27.364  40.979  1.00  0.00           N
ATOM   3185  H   THR   204      52.516  27.974  40.520  1.00  0.00           H
ATOM   3186  CA  THR   204      54.343  28.049  41.600  1.00  0.00           C
ATOM   3187  HA  THR   204      54.915  27.397  42.261  1.00  0.00           H
ATOM   3188  CB  THR   204      55.426  28.395  40.592  1.00  0.00           C
ATOM   3189  HB  THR   204      54.942  29.065  39.881  1.00  0.00           H
ATOM   3190  CG2 THR   204      56.681  29.114  41.166  1.00  0.00           C
ATOM   3191 HG21 THR   204      57.386  28.368  41.534  1.00  0.00           H
ATOM   3192 HG22 THR   204      56.442  29.901  41.880  1.00  0.00           H
ATOM   3193 HG23 THR   204      57.179  29.523  40.286  1.00  0.00           H
ATOM   3194  OG1 THR   204      55.928  27.150  40.026  1.00  0.00           O
ATOM   3195  HG1 THR   204      55.258  26.724  39.485  1.00  0.00           H
ATOM   3196  C   THR   204      53.905  29.219  42.426  1.00  0.00           C
ATOM   3197  O   THR   204      53.412  30.270  41.932  1.00  0.00           O
ATOM   3198  N   LEU   205      53.954  28.943  43.777  1.00  0.00           N
ATOM   3199  H   LEU   205      54.296  28.040  44.072  1.00  0.00           H
ATOM   3200  CA  LEU   205      53.763  29.936  44.802  1.00  0.00           C
ATOM   3201  HA  LEU   205      52.969  30.641  44.559  1.00  0.00           H
ATOM   3202  CB  LEU   205      53.447  29.215  46.122  1.00  0.00           C
ATOM   3203  HB2 LEU   205      52.473  28.745  45.991  1.00  0.00           H
ATOM   3204  HB3 LEU   205      54.065  28.318  46.179  1.00  0.00           H
ATOM   3205  CG  LEU   205      53.576  30.100  47.406  1.00  0.00           C
ATOM   3206  HG  LEU   205      54.552  30.584  47.439  1.00  0.00           H
ATOM   3207  CD1 LEU   205      52.569  31.253  47.468  1.00  0.00           C
ATOM   3208 HD11 LEU   205      51.591  31.056  47.907  1.00  0.00           H
ATOM   3209 HD12 LEU   205      52.548  31.714  46.481  1.00  0.00           H
ATOM   3210 HD13 LEU   205      52.969  32.063  48.078  1.00  0.00           H
ATOM   3211  CD2 LEU   205      53.428  29.264  48.688  1.00  0.00           C
ATOM   3212 HD21 LEU   205      52.658  28.496  48.609  1.00  0.00           H
ATOM   3213 HD22 LEU   205      54.374  28.777  48.932  1.00  0.00           H
ATOM   3214 HD23 LEU   205      53.207  29.929  49.524  1.00  0.00           H
ATOM   3215  C   LEU   205      55.060  30.737  44.974  1.00  0.00           C
ATOM   3216  O   LEU   205      56.131  30.176  45.211  1.00  0.00           O
ATOM   3217  N   PHE   206      54.956  32.044  44.863  1.00  0.00           N
ATOM   3218  H   PHE   206      54.048  32.455  44.701  1.00  0.00           H
ATOM   3219  CA  PHE   206      55.977  33.034  45.175  1.00  0.00           C
ATOM   3220  HA  PHE   206      56.878  32.428  45.077  1.00  0.00           H
ATOM   3221  CB  PHE   206      56.232  34.049  44.037  1.00  0.00           C
ATOM   3222  HB2 PHE   206      55.352  34.678  43.898  1.00  0.00           H
ATOM   3223  HB3 PHE   206      57.046  34.643  44.454  1.00  0.00           H
ATOM   3224  CG  PHE   206      56.640  33.369  42.780  1.00  0.00           C
ATOM   3225  CD1 PHE   206      55.675  32.675  41.991  1.00  0.00           C
ATOM   3226  HD1 PHE   206      54.671  32.578  42.376  1.00  0.00           H
ATOM   3227  CE1 PHE   206      56.040  32.100  40.740  1.00  0.00           C
ATOM   3228  HE1 PHE   206      55.333  31.576  40.114  1.00  0.00           H
ATOM   3229  CZ  PHE   206      57.351  32.115  40.266  1.00  0.00           C
ATOM   3230  HZ  PHE   206      57.515  31.621  39.320  1.00  0.00           H
ATOM   3231  CE2 PHE   206      58.350  32.773  41.105  1.00  0.00           C
ATOM   3232  HE2 PHE   206      59.408  32.854  40.900  1.00  0.00           H
ATOM   3233  CD2 PHE   206      57.954  33.391  42.341  1.00  0.00           C
ATOM   3234  HD2 PHE   206      58.615  33.978  42.962  1.00  0.00           H
ATOM   3235  C   PHE   206      55.857  33.663  46.528  1.00  0.00           C
ATOM   3236  O   PHE   206      54.731  33.796  46.984  1.00  0.00           O
ATOM   3237  N   VAL   207      56.937  34.079  47.138  1.00  0.00           N
ATOM   3238  H   VAL   207      57.835  33.924  46.704  1.00  0.00           H
ATOM   3239  CA  VAL   207      56.923  34.934  48.391  1.00  0.00           C
ATOM   3240  HA  VAL   207      55.943  35.381  48.559  1.00  0.00           H
ATOM   3241  CB  VAL   207      56.966  34.006  49.696  1.00  0.00           C
ATOM   3242  HB  VAL   207      56.252  33.212  49.476  1.00  0.00           H
ATOM   3243  CG1 VAL   207      58.293  33.310  49.771  1.00  0.00           C
ATOM   3244 HG11 VAL   207      58.567  33.066  48.745  1.00  0.00           H
ATOM   3245 HG12 VAL   207      59.026  34.036  50.124  1.00  0.00           H
ATOM   3246 HG13 VAL   207      58.222  32.440  50.425  1.00  0.00           H
ATOM   3247  CG2 VAL   207      56.618  34.752  51.055  1.00  0.00           C
ATOM   3248 HG21 VAL   207      57.198  35.657  51.233  1.00  0.00           H
ATOM   3249 HG22 VAL   207      56.806  34.107  51.912  1.00  0.00           H
ATOM   3250 HG23 VAL   207      55.546  34.949  51.099  1.00  0.00           H
ATOM   3251  C   VAL   207      57.924  36.058  48.378  1.00  0.00           C
ATOM   3252  O   VAL   207      58.992  35.934  47.807  1.00  0.00           O
ATOM   3253  N   GLU   208      57.659  37.111  49.168  1.00  0.00           N
ATOM   3254  H   GLU   208      56.699  37.244  49.453  1.00  0.00           H
ATOM   3255  CA  GLU   208      58.651  38.197  49.405  1.00  0.00           C
ATOM   3256  HA  GLU   208      59.158  38.458  48.477  1.00  0.00           H
ATOM   3257  CB  GLU   208      57.935  39.528  49.679  1.00  0.00           C
ATOM   3258  HB2 GLU   208      57.264  39.553  50.538  1.00  0.00           H
ATOM   3259  HB3 GLU   208      58.762  40.221  49.830  1.00  0.00           H
ATOM   3260  CG  GLU   208      57.146  40.107  48.468  1.00  0.00           C
ATOM   3261  HG2 GLU   208      57.763  39.833  47.613  1.00  0.00           H
ATOM   3262  HG3 GLU   208      56.280  39.491  48.226  1.00  0.00           H
ATOM   3263  CD  GLU   208      56.821  41.597  48.532  1.00  0.00           C
ATOM   3264  OE1 GLU   208      57.703  42.407  48.771  1.00  0.00           O
ATOM   3265  OE2 GLU   208      55.690  41.988  48.191  1.00  0.00           O
ATOM   3266  C   GLU   208      59.581  37.961  50.504  1.00  0.00           C
ATOM   3267  O   GLU   208      59.249  37.501  51.606  1.00  0.00           O
ATOM   3268  OXT GLU   208      60.788  38.215  50.331  1.00  0.00           O
END
