# Supplementary material for: Worth the Weight: Sub-Pocket EXplorer (SubPEx), a Weighted Ensemble Method to Enhance Binding-Pocket Conformational Sampling
Source: J Chem Theory Comput. 2023 Aug 16;19(17):5677–89. doi: 10.1021/acs.jctc.3c00478 (PMC10500992; doi:10.1021/acs.jctc.3c00478)
Supplement: Supplementary file 2 — ct3c00478_si_002.zip [file ct3c00478_si_002.zip › clustered_structures/HSP90/subpex/rep.c2.aligned.pdb]

HELIX    1   1 ALA      9  ASN     20  1                                  12
HELIX    2   2 LYS     26  LEU     49  1                                  24
HELIX    3   3 PRO     52  LEU     55  1                                   4
HELIX    4   4 LYS     85  ILE     89  1                                   5
HELIX    5   5 SER     98  GLN    108  1                                  11
HELIX    6   6 ILE    113  GLY    117  1                                   5
HELIX    7   7 GLY    122  LEU    128  1                                   7
HELIX    8   8 THR    180  LEU    183  1                                   4
HELIX    9   9 GLU    185  SER    196  1                                  12
SHEET    1   1 1 VAL     2  ALA     6  0
SHEET    2   2 1 ILE    63  ASN    68  0
SHEET    3   3 1 THR    73  ASP    78  0
SHEET    4   4 1 VAL   133  LYS   138  0
SHEET    5   5 1 GLN   144  SER   149  0
SHEET    6   6 1 SER   154  THR   159  0
SHEET    7   7 1 GLY   168  HID   174  0
SHEET    8   8 1 ILE   203  LEU   205  0
CRYST1   70.198   64.404   72.467  90.00  90.00  90.00               1
ATOM      1  N   ALA     1      41.743  53.421  26.438  1.00  0.00           N
ATOM      2  H1  ALA     1      42.112  52.481  26.375  1.00  0.00           H
ATOM      3  H2  ALA     1      42.019  54.039  25.688  1.00  0.00           H
ATOM      4  H3  ALA     1      41.885  53.742  27.385  1.00  0.00           H
ATOM      5  CA  ALA     1      40.254  53.372  26.218  1.00  0.00           C
ATOM      6  HA  ALA     1      39.936  54.405  26.074  1.00  0.00           H
ATOM      7  CB  ALA     1      40.034  52.702  24.844  1.00  0.00           C
ATOM      8  HB1 ALA     1      40.484  51.711  24.896  1.00  0.00           H
ATOM      9  HB2 ALA     1      40.569  53.285  24.096  1.00  0.00           H
ATOM     10  HB3 ALA     1      38.974  52.688  24.589  1.00  0.00           H
ATOM     11  C   ALA     1      39.472  52.646  27.301  1.00  0.00           C
ATOM     12  O   ALA     1      39.962  51.581  27.747  1.00  0.00           O
ATOM     13  N   VAL     2      38.307  53.225  27.637  1.00  0.00           N
ATOM     14  H   VAL     2      37.966  54.000  27.087  1.00  0.00           H
ATOM     15  CA  VAL     2      37.550  52.680  28.844  1.00  0.00           C
ATOM     16  HA  VAL     2      37.719  51.603  28.835  1.00  0.00           H
ATOM     17  CB  VAL     2      38.156  53.379  30.089  1.00  0.00           C
ATOM     18  HB  VAL     2      39.177  52.998  30.056  1.00  0.00           H
ATOM     19  CG1 VAL     2      38.107  54.881  29.967  1.00  0.00           C
ATOM     20 HG11 VAL     2      37.094  55.229  29.761  1.00  0.00           H
ATOM     21 HG12 VAL     2      38.340  55.368  30.914  1.00  0.00           H
ATOM     22 HG13 VAL     2      38.900  55.105  29.254  1.00  0.00           H
ATOM     23  CG2 VAL     2      37.541  52.928  31.392  1.00  0.00           C
ATOM     24 HG21 VAL     2      38.131  53.285  32.236  1.00  0.00           H
ATOM     25 HG22 VAL     2      37.638  51.842  31.394  1.00  0.00           H
ATOM     26 HG23 VAL     2      36.480  53.162  31.490  1.00  0.00           H
ATOM     27  C   VAL     2      36.020  52.862  28.787  1.00  0.00           C
ATOM     28  O   VAL     2      35.520  53.907  28.274  1.00  0.00           O
ATOM     29  N   GLU     3      35.313  51.874  29.323  1.00  0.00           N
ATOM     30  H   GLU     3      35.781  51.029  29.618  1.00  0.00           H
ATOM     31  CA  GLU     3      33.800  51.928  29.349  1.00  0.00           C
ATOM     32  HA  GLU     3      33.611  53.000  29.302  1.00  0.00           H
ATOM     33  CB  GLU     3      33.162  51.199  28.127  1.00  0.00           C
ATOM     34  HB2 GLU     3      33.666  51.691  27.294  1.00  0.00           H
ATOM     35  HB3 GLU     3      33.371  50.141  28.282  1.00  0.00           H
ATOM     36  CG  GLU     3      31.646  51.160  27.765  1.00  0.00           C
ATOM     37  HG2 GLU     3      31.501  50.474  26.930  1.00  0.00           H
ATOM     38  HG3 GLU     3      31.083  50.677  28.563  1.00  0.00           H
ATOM     39  CD  GLU     3      31.061  52.505  27.480  1.00  0.00           C
ATOM     40  OE1 GLU     3      30.395  53.070  28.396  1.00  0.00           O
ATOM     41  OE2 GLU     3      31.246  53.119  26.438  1.00  0.00           O
ATOM     42  C   GLU     3      33.225  51.420  30.637  1.00  0.00           C
ATOM     43  O   GLU     3      33.735  50.374  31.096  1.00  0.00           O
ATOM     44  N   THR     4      32.135  52.007  31.159  1.00  0.00           N
ATOM     45  H   THR     4      31.777  52.798  30.643  1.00  0.00           H
ATOM     46  CA  THR     4      31.362  51.468  32.323  1.00  0.00           C
ATOM     47  HA  THR     4      31.979  50.658  32.709  1.00  0.00           H
ATOM     48  CB  THR     4      31.248  52.451  33.374  1.00  0.00           C
ATOM     49  HB  THR     4      30.950  53.426  32.989  1.00  0.00           H
ATOM     50  CG2 THR     4      30.426  52.125  34.563  1.00  0.00           C
ATOM     51 HG21 THR     4      29.376  51.975  34.309  1.00  0.00           H
ATOM     52 HG22 THR     4      30.538  52.948  35.269  1.00  0.00           H
ATOM     53 HG23 THR     4      30.651  51.092  34.829  1.00  0.00           H
ATOM     54  OG1 THR     4      32.505  52.578  33.996  1.00  0.00           O
ATOM     55  HG1 THR     4      32.968  53.274  33.524  1.00  0.00           H
ATOM     56  C   THR     4      30.010  50.891  31.886  1.00  0.00           C
ATOM     57  O   THR     4      29.259  51.514  31.123  1.00  0.00           O
ATOM     58  N   PHE     5      29.831  49.716  32.470  1.00  0.00           N
ATOM     59  H   PHE     5      30.590  49.456  33.085  1.00  0.00           H
ATOM     60  CA  PHE     5      28.658  48.884  32.334  1.00  0.00           C
ATOM     61  HA  PHE     5      27.892  49.255  31.654  1.00  0.00           H
ATOM     62  CB  PHE     5      29.073  47.577  31.685  1.00  0.00           C
ATOM     63  HB2 PHE     5      29.976  47.270  32.214  1.00  0.00           H
ATOM     64  HB3 PHE     5      28.281  46.844  31.838  1.00  0.00           H
ATOM     65  CG  PHE     5      29.227  47.490  30.165  1.00  0.00           C
ATOM     66  CD1 PHE     5      30.544  47.602  29.619  1.00  0.00           C
ATOM     67  HD1 PHE     5      31.401  47.593  30.276  1.00  0.00           H
ATOM     68  CE1 PHE     5      30.792  47.739  28.242  1.00  0.00           C
ATOM     69  HE1 PHE     5      31.812  47.897  27.920  1.00  0.00           H
ATOM     70  CZ  PHE     5      29.726  47.662  27.380  1.00  0.00           C
ATOM     71  HZ  PHE     5      29.928  47.634  26.320  1.00  0.00           H
ATOM     72  CE2 PHE     5      28.416  47.396  27.881  1.00  0.00           C
ATOM     73  HE2 PHE     5      27.554  47.216  27.256  1.00  0.00           H
ATOM     74  CD2 PHE     5      28.152  47.388  29.264  1.00  0.00           C
ATOM     75  HD2 PHE     5      27.164  47.217  29.665  1.00  0.00           H
ATOM     76  C   PHE     5      28.009  48.606  33.712  1.00  0.00           C
ATOM     77  O   PHE     5      28.374  49.214  34.733  1.00  0.00           O
ATOM     78  N   ALA     6      27.019  47.675  33.794  1.00  0.00           N
ATOM     79  H   ALA     6      26.803  47.141  32.964  1.00  0.00           H
ATOM     80  CA  ALA     6      26.303  47.261  34.980  1.00  0.00           C
ATOM     81  HA  ALA     6      27.077  47.356  35.742  1.00  0.00           H
ATOM     82  CB  ALA     6      25.147  48.199  35.246  1.00  0.00           C
ATOM     83  HB1 ALA     6      24.459  48.220  34.402  1.00  0.00           H
ATOM     84  HB2 ALA     6      25.414  49.235  35.452  1.00  0.00           H
ATOM     85  HB3 ALA     6      24.565  47.760  36.057  1.00  0.00           H
ATOM     86  C   ALA     6      25.882  45.716  34.965  1.00  0.00           C
ATOM     87  O   ALA     6      25.448  45.074  34.026  1.00  0.00           O
ATOM     88  N   PHE     7      25.928  45.084  36.128  1.00  0.00           N
ATOM     89  H   PHE     7      25.952  45.681  36.944  1.00  0.00           H
ATOM     90  CA  PHE     7      25.519  43.684  36.397  1.00  0.00           C
ATOM     91  HA  PHE     7      25.935  42.988  35.669  1.00  0.00           H
ATOM     92  CB  PHE     7      26.018  43.212  37.790  1.00  0.00           C
ATOM     93  HB2 PHE     7      25.488  43.736  38.586  1.00  0.00           H
ATOM     94  HB3 PHE     7      25.778  42.171  38.008  1.00  0.00           H
ATOM     95  CG  PHE     7      27.445  43.313  37.985  1.00  0.00           C
ATOM     96  CD1 PHE     7      28.237  42.179  37.649  1.00  0.00           C
ATOM     97  HD1 PHE     7      27.850  41.334  37.100  1.00  0.00           H
ATOM     98  CE1 PHE     7      29.573  42.148  37.962  1.00  0.00           C
ATOM     99  HE1 PHE     7      30.185  41.291  37.724  1.00  0.00           H
ATOM    100  CZ  PHE     7      30.175  43.211  38.610  1.00  0.00           C
ATOM    101  HZ  PHE     7      31.185  43.058  38.962  1.00  0.00           H
ATOM    102  CE2 PHE     7      29.432  44.395  38.927  1.00  0.00           C
ATOM    103  HE2 PHE     7      29.940  45.210  39.422  1.00  0.00           H
ATOM    104  CD2 PHE     7      28.057  44.380  38.679  1.00  0.00           C
ATOM    105  HD2 PHE     7      27.481  45.209  39.062  1.00  0.00           H
ATOM    106  C   PHE     7      23.990  43.496  36.348  1.00  0.00           C
ATOM    107  O   PHE     7      23.252  44.262  36.992  1.00  0.00           O
ATOM    108  N   GLN     8      23.591  42.400  35.661  1.00  0.00           N
ATOM    109  H   GLN     8      24.278  41.697  35.427  1.00  0.00           H
ATOM    110  CA  GLN     8      22.153  41.954  35.761  1.00  0.00           C
ATOM    111  HA  GLN     8      21.600  42.845  35.465  1.00  0.00           H
ATOM    112  CB  GLN     8      21.796  40.835  34.754  1.00  0.00           C
ATOM    113  HB2 GLN     8      22.182  39.906  35.174  1.00  0.00           H
ATOM    114  HB3 GLN     8      20.721  40.658  34.772  1.00  0.00           H
ATOM    115  CG  GLN     8      22.204  41.086  33.282  1.00  0.00           C
ATOM    116  HG2 GLN     8      21.819  40.288  32.647  1.00  0.00           H
ATOM    117  HG3 GLN     8      21.760  42.021  32.941  1.00  0.00           H
ATOM    118  CD  GLN     8      23.745  41.154  33.041  1.00  0.00           C
ATOM    119  OE1 GLN     8      24.526  40.533  33.720  1.00  0.00           O
ATOM    120  NE2 GLN     8      24.146  42.004  32.073  1.00  0.00           N
ATOM    121 HE21 GLN     8      25.148  42.125  32.059  1.00  0.00           H
ATOM    122 HE22 GLN     8      23.577  42.639  31.531  1.00  0.00           H
ATOM    123  C   GLN     8      21.743  41.489  37.216  1.00  0.00           C
ATOM    124  O   GLN     8      22.551  40.760  37.818  1.00  0.00           O
ATOM    125  N   ALA     9      20.544  41.854  37.744  1.00  0.00           N
ATOM    126  H   ALA     9      19.930  42.336  37.104  1.00  0.00           H
ATOM    127  CA  ALA     9      20.092  41.554  39.122  1.00  0.00           C
ATOM    128  HA  ALA     9      20.435  42.326  39.812  1.00  0.00           H
ATOM    129  CB  ALA     9      18.599  41.705  39.028  1.00  0.00           C
ATOM    130  HB1 ALA     9      18.420  42.752  38.785  1.00  0.00           H
ATOM    131  HB2 ALA     9      18.114  41.558  39.994  1.00  0.00           H
ATOM    132  HB3 ALA     9      18.122  41.151  38.219  1.00  0.00           H
ATOM    133  C   ALA     9      20.454  40.181  39.671  1.00  0.00           C
ATOM    134  O   ALA     9      21.009  40.149  40.796  1.00  0.00           O
ATOM    135  N   GLU    10      20.259  39.132  38.883  1.00  0.00           N
ATOM    136  H   GLU    10      19.888  39.168  37.944  1.00  0.00           H
ATOM    137  CA  GLU    10      20.617  37.747  39.258  1.00  0.00           C
ATOM    138  HA  GLU    10      20.107  37.517  40.192  1.00  0.00           H
ATOM    139  CB  GLU    10      20.164  36.724  38.212  1.00  0.00           C
ATOM    140  HB2 GLU    10      20.663  36.732  37.243  1.00  0.00           H
ATOM    141  HB3 GLU    10      20.453  35.761  38.631  1.00  0.00           H
ATOM    142  CG  GLU    10      18.634  36.767  38.029  1.00  0.00           C
ATOM    143  HG2 GLU    10      18.256  35.805  37.682  1.00  0.00           H
ATOM    144  HG3 GLU    10      18.106  36.764  38.982  1.00  0.00           H
ATOM    145  CD  GLU    10      18.181  37.794  37.028  1.00  0.00           C
ATOM    146  OE1 GLU    10      18.962  38.355  36.245  1.00  0.00           O
ATOM    147  OE2 GLU    10      16.973  37.923  36.967  1.00  0.00           O
ATOM    148  C   GLU    10      22.167  37.628  39.589  1.00  0.00           C
ATOM    149  O   GLU    10      22.522  36.926  40.567  1.00  0.00           O
ATOM    150  N   ILE    11      23.068  38.253  38.849  1.00  0.00           N
ATOM    151  H   ILE    11      22.631  38.938  38.251  1.00  0.00           H
ATOM    152  CA  ILE    11      24.512  38.209  39.302  1.00  0.00           C
ATOM    153  HA  ILE    11      24.650  37.194  39.674  1.00  0.00           H
ATOM    154  CB  ILE    11      25.574  38.315  38.209  1.00  0.00           C
ATOM    155  HB  ILE    11      25.850  39.361  38.064  1.00  0.00           H
ATOM    156  CG2 ILE    11      27.009  37.819  38.671  1.00  0.00           C
ATOM    157 HG21 ILE    11      27.750  38.238  37.990  1.00  0.00           H
ATOM    158 HG22 ILE    11      27.111  36.760  38.431  1.00  0.00           H
ATOM    159 HG23 ILE    11      27.233  38.081  39.706  1.00  0.00           H
ATOM    160  CG1 ILE    11      25.201  37.712  36.865  1.00  0.00           C
ATOM    161 HG12 ILE    11      26.077  37.566  36.234  1.00  0.00           H
ATOM    162 HG13 ILE    11      24.701  36.761  37.047  1.00  0.00           H
ATOM    163  CD1 ILE    11      24.284  38.682  36.066  1.00  0.00           C
ATOM    164 HD11 ILE    11      24.747  39.667  36.016  1.00  0.00           H
ATOM    165 HD12 ILE    11      23.273  38.747  36.469  1.00  0.00           H
ATOM    166 HD13 ILE    11      24.128  38.130  35.139  1.00  0.00           H
ATOM    167  C   ILE    11      24.753  39.079  40.511  1.00  0.00           C
ATOM    168  O   ILE    11      25.538  38.825  41.443  1.00  0.00           O
ATOM    169  N   ALA    12      24.096  40.256  40.609  1.00  0.00           N
ATOM    170  H   ALA    12      23.331  40.412  39.969  1.00  0.00           H
ATOM    171  CA  ALA    12      24.208  41.015  41.857  1.00  0.00           C
ATOM    172  HA  ALA    12      25.280  41.190  41.959  1.00  0.00           H
ATOM    173  CB  ALA    12      23.380  42.328  41.650  1.00  0.00           C
ATOM    174  HB1 ALA    12      23.543  43.070  42.432  1.00  0.00           H
ATOM    175  HB2 ALA    12      22.310  42.171  41.514  1.00  0.00           H
ATOM    176  HB3 ALA    12      23.822  42.737  40.742  1.00  0.00           H
ATOM    177  C   ALA    12      23.668  40.280  43.094  1.00  0.00           C
ATOM    178  O   ALA    12      24.255  40.324  44.178  1.00  0.00           O
ATOM    179  N   GLN    13      22.560  39.567  42.967  1.00  0.00           N
ATOM    180  H   GLN    13      21.989  39.735  42.152  1.00  0.00           H
ATOM    181  CA  GLN    13      21.935  38.759  44.033  1.00  0.00           C
ATOM    182  HA  GLN    13      21.880  39.378  44.928  1.00  0.00           H
ATOM    183  CB  GLN    13      20.553  38.402  43.583  1.00  0.00           C
ATOM    184  HB2 GLN    13      19.924  39.271  43.391  1.00  0.00           H
ATOM    185  HB3 GLN    13      20.661  37.689  42.766  1.00  0.00           H
ATOM    186  CG  GLN    13      19.931  37.727  44.876  1.00  0.00           C
ATOM    187  HG2 GLN    13      20.502  36.843  45.154  1.00  0.00           H
ATOM    188  HG3 GLN    13      19.875  38.395  45.735  1.00  0.00           H
ATOM    189  CD  GLN    13      18.432  37.433  44.656  1.00  0.00           C
ATOM    190  OE1 GLN    13      18.073  36.889  43.630  1.00  0.00           O
ATOM    191  NE2 GLN    13      17.502  37.749  45.563  1.00  0.00           N
ATOM    192 HE21 GLN    13      16.634  37.235  45.612  1.00  0.00           H
ATOM    193 HE22 GLN    13      17.908  38.221  46.359  1.00  0.00           H
ATOM    194  C   GLN    13      22.816  37.581  44.372  1.00  0.00           C
ATOM    195  O   GLN    13      23.011  37.227  45.526  1.00  0.00           O
ATOM    196  N   LEU    14      23.468  36.969  43.405  1.00  0.00           N
ATOM    197  H   LEU    14      23.319  37.166  42.425  1.00  0.00           H
ATOM    198  CA  LEU    14      24.416  35.856  43.706  1.00  0.00           C
ATOM    199  HA  LEU    14      23.912  35.197  44.414  1.00  0.00           H
ATOM    200  CB  LEU    14      24.687  35.112  42.384  1.00  0.00           C
ATOM    201  HB2 LEU    14      23.729  34.644  42.160  1.00  0.00           H
ATOM    202  HB3 LEU    14      25.051  35.848  41.667  1.00  0.00           H
ATOM    203  CG  LEU    14      25.763  34.038  42.508  1.00  0.00           C
ATOM    204  HG  LEU    14      25.850  33.627  43.514  1.00  0.00           H
ATOM    205  CD1 LEU    14      25.521  32.964  41.440  1.00  0.00           C
ATOM    206 HD11 LEU    14      25.514  33.310  40.406  1.00  0.00           H
ATOM    207 HD12 LEU    14      24.567  32.454  41.574  1.00  0.00           H
ATOM    208 HD13 LEU    14      26.203  32.126  41.580  1.00  0.00           H
ATOM    209  CD2 LEU    14      27.158  34.598  42.157  1.00  0.00           C
ATOM    210 HD21 LEU    14      27.896  33.798  42.226  1.00  0.00           H
ATOM    211 HD22 LEU    14      27.231  34.960  41.132  1.00  0.00           H
ATOM    212 HD23 LEU    14      27.542  35.282  42.915  1.00  0.00           H
ATOM    213  C   LEU    14      25.680  36.416  44.441  1.00  0.00           C
ATOM    214  O   LEU    14      26.133  35.914  45.473  1.00  0.00           O
ATOM    215  N   MET    15      26.208  37.578  44.009  1.00  0.00           N
ATOM    216  H   MET    15      25.912  38.048  43.166  1.00  0.00           H
ATOM    217  CA  MET    15      27.353  38.066  44.745  1.00  0.00           C
ATOM    218  HA  MET    15      27.987  37.206  44.966  1.00  0.00           H
ATOM    219  CB  MET    15      28.058  39.179  43.906  1.00  0.00           C
ATOM    220  HB2 MET    15      27.205  39.801  43.634  1.00  0.00           H
ATOM    221  HB3 MET    15      28.669  39.810  44.551  1.00  0.00           H
ATOM    222  CG  MET    15      28.784  38.698  42.630  1.00  0.00           C
ATOM    223  HG2 MET    15      29.543  37.999  42.984  1.00  0.00           H
ATOM    224  HG3 MET    15      28.034  38.161  42.049  1.00  0.00           H
ATOM    225  SD  MET    15      29.558  40.170  41.829  1.00  0.00           S
ATOM    226  CE  MET    15      28.134  41.084  41.302  1.00  0.00           C
ATOM    227  HE1 MET    15      27.751  41.712  42.106  1.00  0.00           H
ATOM    228  HE2 MET    15      28.413  41.723  40.464  1.00  0.00           H
ATOM    229  HE3 MET    15      27.367  40.374  40.994  1.00  0.00           H
ATOM    230  C   MET    15      26.987  38.693  46.098  1.00  0.00           C
ATOM    231  O   MET    15      27.690  38.435  47.048  1.00  0.00           O
ATOM    232  N   SER    16      25.851  39.326  46.202  1.00  0.00           N
ATOM    233  H   SER    16      25.212  39.505  45.441  1.00  0.00           H
ATOM    234  CA  SER    16      25.443  39.863  47.509  1.00  0.00           C
ATOM    235  HA  SER    16      26.289  40.366  47.977  1.00  0.00           H
ATOM    236  CB  SER    16      24.276  40.784  47.363  1.00  0.00           C
ATOM    237  HB2 SER    16      24.150  41.319  48.304  1.00  0.00           H
ATOM    238  HB3 SER    16      24.594  41.611  46.728  1.00  0.00           H
ATOM    239  OG  SER    16      23.145  40.155  46.711  1.00  0.00           O
ATOM    240  HG  SER    16      23.271  40.269  45.765  1.00  0.00           H
ATOM    241  C   SER    16      25.063  38.677  48.500  1.00  0.00           C
ATOM    242  O   SER    16      25.369  38.818  49.700  1.00  0.00           O
ATOM    243  N   LEU    17      24.397  37.583  48.035  1.00  0.00           N
ATOM    244  H   LEU    17      24.348  37.494  47.029  1.00  0.00           H
ATOM    245  CA  LEU    17      24.116  36.390  48.823  1.00  0.00           C
ATOM    246  HA  LEU    17      23.382  36.761  49.538  1.00  0.00           H
ATOM    247  CB  LEU    17      23.435  35.301  48.051  1.00  0.00           C
ATOM    248  HB2 LEU    17      22.440  35.649  47.769  1.00  0.00           H
ATOM    249  HB3 LEU    17      23.974  35.194  47.110  1.00  0.00           H
ATOM    250  CG  LEU    17      23.158  34.059  48.849  1.00  0.00           C
ATOM    251  HG  LEU    17      24.088  33.639  49.231  1.00  0.00           H
ATOM    252  CD1 LEU    17      22.127  34.159  49.937  1.00  0.00           C
ATOM    253 HD11 LEU    17      22.427  34.806  50.761  1.00  0.00           H
ATOM    254 HD12 LEU    17      21.975  33.156  50.334  1.00  0.00           H
ATOM    255 HD13 LEU    17      21.179  34.571  49.592  1.00  0.00           H
ATOM    256  CD2 LEU    17      22.716  33.004  47.790  1.00  0.00           C
ATOM    257 HD21 LEU    17      21.768  33.291  47.333  1.00  0.00           H
ATOM    258 HD22 LEU    17      23.552  32.885  47.101  1.00  0.00           H
ATOM    259 HD23 LEU    17      22.568  32.055  48.306  1.00  0.00           H
ATOM    260  C   LEU    17      25.374  35.830  49.526  1.00  0.00           C
ATOM    261  O   LEU    17      25.497  35.691  50.760  1.00  0.00           O
ATOM    262  N   ILE    18      26.405  35.693  48.679  1.00  0.00           N
ATOM    263  H   ILE    18      26.242  35.825  47.691  1.00  0.00           H
ATOM    264  CA  ILE    18      27.760  35.236  49.175  1.00  0.00           C
ATOM    265  HA  ILE    18      27.640  34.269  49.664  1.00  0.00           H
ATOM    266  CB  ILE    18      28.596  34.929  47.849  1.00  0.00           C
ATOM    267  HB  ILE    18      28.306  35.637  47.073  1.00  0.00           H
ATOM    268  CG2 ILE    18      30.154  34.885  48.114  1.00  0.00           C
ATOM    269 HG21 ILE    18      30.474  35.703  48.760  1.00  0.00           H
ATOM    270 HG22 ILE    18      30.621  34.890  47.128  1.00  0.00           H
ATOM    271 HG23 ILE    18      30.369  33.965  48.655  1.00  0.00           H
ATOM    272  CG1 ILE    18      28.176  33.578  47.160  1.00  0.00           C
ATOM    273 HG12 ILE    18      28.450  32.674  47.704  1.00  0.00           H
ATOM    274 HG13 ILE    18      27.087  33.538  47.195  1.00  0.00           H
ATOM    275  CD1 ILE    18      28.579  33.492  45.691  1.00  0.00           C
ATOM    276 HD11 ILE    18      28.046  32.783  45.055  1.00  0.00           H
ATOM    277 HD12 ILE    18      29.656  33.331  45.638  1.00  0.00           H
ATOM    278 HD13 ILE    18      28.272  34.446  45.264  1.00  0.00           H
ATOM    279  C   ILE    18      28.460  36.174  50.186  1.00  0.00           C
ATOM    280  O   ILE    18      28.948  35.766  51.252  1.00  0.00           O
ATOM    281  N   ILE    19      28.330  37.488  49.955  1.00  0.00           N
ATOM    282  H   ILE    19      27.976  37.810  49.065  1.00  0.00           H
ATOM    283  CA  ILE    19      28.812  38.558  50.818  1.00  0.00           C
ATOM    284  HA  ILE    19      29.894  38.509  50.939  1.00  0.00           H
ATOM    285  CB  ILE    19      28.530  39.949  50.148  1.00  0.00           C
ATOM    286  HB  ILE    19      27.533  39.903  49.708  1.00  0.00           H
ATOM    287  CG2 ILE    19      28.649  41.225  51.013  1.00  0.00           C
ATOM    288 HG21 ILE    19      27.898  41.251  51.803  1.00  0.00           H
ATOM    289 HG22 ILE    19      28.291  42.071  50.424  1.00  0.00           H
ATOM    290 HG23 ILE    19      29.627  41.368  51.470  1.00  0.00           H
ATOM    291  CG1 ILE    19      29.606  40.253  49.009  1.00  0.00           C
ATOM    292 HG12 ILE    19      30.594  40.279  49.467  1.00  0.00           H
ATOM    293 HG13 ILE    19      29.595  39.345  48.406  1.00  0.00           H
ATOM    294  CD1 ILE    19      29.529  41.359  48.022  1.00  0.00           C
ATOM    295 HD11 ILE    19      29.448  42.342  48.486  1.00  0.00           H
ATOM    296 HD12 ILE    19      28.607  41.178  47.471  1.00  0.00           H
ATOM    297 HD13 ILE    19      30.432  41.353  47.411  1.00  0.00           H
ATOM    298  C   ILE    19      28.138  38.427  52.238  1.00  0.00           C
ATOM    299  O   ILE    19      28.798  38.458  53.268  1.00  0.00           O
ATOM    300  N   ASN    20      26.767  38.180  52.347  1.00  0.00           N
ATOM    301  H   ASN    20      26.326  38.063  51.445  1.00  0.00           H
ATOM    302  CA  ASN    20      25.936  38.310  53.541  1.00  0.00           C
ATOM    303  HA  ASN    20      26.305  38.943  54.348  1.00  0.00           H
ATOM    304  CB  ASN    20      24.640  38.918  53.060  1.00  0.00           C
ATOM    305  HB2 ASN    20      24.349  38.380  52.159  1.00  0.00           H
ATOM    306  HB3 ASN    20      23.895  38.868  53.854  1.00  0.00           H
ATOM    307  CG  ASN    20      24.749  40.432  52.761  1.00  0.00           C
ATOM    308  OD1 ASN    20      24.999  41.160  53.639  1.00  0.00           O
ATOM    309  ND2 ASN    20      24.709  40.780  51.488  1.00  0.00           N
ATOM    310 HD21 ASN    20      24.447  40.041  50.851  1.00  0.00           H
ATOM    311 HD22 ASN    20      24.977  41.721  51.235  1.00  0.00           H
ATOM    312  C   ASN    20      25.636  36.865  54.217  1.00  0.00           C
ATOM    313  O   ASN    20      25.253  36.766  55.390  1.00  0.00           O
ATOM    314  N   THR    21      25.987  35.795  53.529  1.00  0.00           N
ATOM    315  H   THR    21      26.294  35.851  52.569  1.00  0.00           H
ATOM    316  CA  THR    21      25.716  34.397  54.096  1.00  0.00           C
ATOM    317  HA  THR    21      24.846  34.473  54.749  1.00  0.00           H
ATOM    318  CB  THR    21      25.538  33.363  52.972  1.00  0.00           C
ATOM    319  HB  THR    21      26.339  33.348  52.234  1.00  0.00           H
ATOM    320  CG2 THR    21      25.365  31.895  53.358  1.00  0.00           C
ATOM    321 HG21 THR    21      26.258  31.366  53.690  1.00  0.00           H
ATOM    322 HG22 THR    21      25.074  31.341  52.466  1.00  0.00           H
ATOM    323 HG23 THR    21      24.617  31.782  54.143  1.00  0.00           H
ATOM    324  OG1 THR    21      24.396  33.779  52.320  1.00  0.00           O
ATOM    325  HG1 THR    21      24.617  34.524  51.756  1.00  0.00           H
ATOM    326  C   THR    21      26.859  33.971  54.955  1.00  0.00           C
ATOM    327  O   THR    21      28.097  34.086  54.613  1.00  0.00           O
ATOM    328  N   PHE    22      26.500  33.367  56.081  1.00  0.00           N
ATOM    329  H   PHE    22      25.535  33.239  56.347  1.00  0.00           H
ATOM    330  CA  PHE    22      27.425  32.786  56.934  1.00  0.00           C
ATOM    331  HA  PHE    22      28.374  33.322  56.933  1.00  0.00           H
ATOM    332  CB  PHE    22      27.012  32.762  58.412  1.00  0.00           C
ATOM    333  HB2 PHE    22      26.588  33.742  58.631  1.00  0.00           H
ATOM    334  HB3 PHE    22      26.151  32.138  58.656  1.00  0.00           H
ATOM    335  CG  PHE    22      28.050  32.281  59.464  1.00  0.00           C
ATOM    336  CD1 PHE    22      28.959  33.214  60.046  1.00  0.00           C
ATOM    337  HD1 PHE    22      28.930  34.256  59.764  1.00  0.00           H
ATOM    338  CE1 PHE    22      29.860  32.802  61.034  1.00  0.00           C
ATOM    339  HE1 PHE    22      30.497  33.547  61.486  1.00  0.00           H
ATOM    340  CZ  PHE    22      29.833  31.506  61.560  1.00  0.00           C
ATOM    341  HZ  PHE    22      30.554  31.213  62.308  1.00  0.00           H
ATOM    342  CE2 PHE    22      28.959  30.583  60.994  1.00  0.00           C
ATOM    343  HE2 PHE    22      28.814  29.575  61.352  1.00  0.00           H
ATOM    344  CD2 PHE    22      28.102  30.919  59.948  1.00  0.00           C
ATOM    345  HD2 PHE    22      27.284  30.282  59.645  1.00  0.00           H
ATOM    346  C   PHE    22      27.899  31.352  56.500  1.00  0.00           C
ATOM    347  O   PHE    22      27.105  30.459  56.180  1.00  0.00           O
ATOM    348  N   TYR    23      29.205  31.192  56.437  1.00  0.00           N
ATOM    349  H   TYR    23      29.675  32.044  56.711  1.00  0.00           H
ATOM    350  CA  TYR    23      29.923  30.019  55.877  1.00  0.00           C
ATOM    351  HA  TYR    23      29.352  29.093  55.953  1.00  0.00           H
ATOM    352  CB  TYR    23      30.122  30.229  54.365  1.00  0.00           C
ATOM    353  HB2 TYR    23      29.098  30.410  54.041  1.00  0.00           H
ATOM    354  HB3 TYR    23      30.617  31.199  54.308  1.00  0.00           H
ATOM    355  CG  TYR    23      30.684  29.134  53.517  1.00  0.00           C
ATOM    356  CD1 TYR    23      30.569  27.741  53.799  1.00  0.00           C
ATOM    357  HD1 TYR    23      30.007  27.512  54.693  1.00  0.00           H
ATOM    358  CE1 TYR    23      30.986  26.770  52.896  1.00  0.00           C
ATOM    359  HE1 TYR    23      30.760  25.740  53.129  1.00  0.00           H
ATOM    360  CZ  TYR    23      31.795  27.171  51.807  1.00  0.00           C
ATOM    361  OH  TYR    23      32.346  26.294  50.964  1.00  0.00           O
ATOM    362  HH  TYR    23      31.822  25.495  51.058  1.00  0.00           H
ATOM    363  CE2 TYR    23      31.957  28.522  51.539  1.00  0.00           C
ATOM    364  HE2 TYR    23      32.623  28.756  50.723  1.00  0.00           H
ATOM    365  CD2 TYR    23      31.472  29.527  52.405  1.00  0.00           C
ATOM    366  HD2 TYR    23      31.652  30.543  52.088  1.00  0.00           H
ATOM    367  C   TYR    23      31.304  29.855  56.418  1.00  0.00           C
ATOM    368  O   TYR    23      32.045  30.871  56.510  1.00  0.00           O
ATOM    369  N   SER    24      31.654  28.658  56.929  1.00  0.00           N
ATOM    370  H   SER    24      31.050  27.874  56.728  1.00  0.00           H
ATOM    371  CA  SER    24      32.894  28.378  57.685  1.00  0.00           C
ATOM    372  HA  SER    24      33.188  29.290  58.205  1.00  0.00           H
ATOM    373  CB  SER    24      32.756  27.270  58.697  1.00  0.00           C
ATOM    374  HB2 SER    24      33.644  27.274  59.329  1.00  0.00           H
ATOM    375  HB3 SER    24      31.925  27.361  59.397  1.00  0.00           H
ATOM    376  OG  SER    24      32.907  25.950  58.156  1.00  0.00           O
ATOM    377  HG  SER    24      32.896  25.447  58.973  1.00  0.00           H
ATOM    378  C   SER    24      34.048  28.084  56.734  1.00  0.00           C
ATOM    379  O   SER    24      35.215  28.603  56.861  1.00  0.00           O
ATOM    380  N   ASN    25      33.766  27.268  55.681  1.00  0.00           N
ATOM    381  H   ASN    25      32.808  26.967  55.586  1.00  0.00           H
ATOM    382  CA  ASN    25      34.800  26.752  54.790  1.00  0.00           C
ATOM    383  HA  ASN    25      35.574  26.393  55.467  1.00  0.00           H
ATOM    384  CB  ASN    25      34.235  25.466  54.086  1.00  0.00           C
ATOM    385  HB2 ASN    25      33.688  24.920  54.856  1.00  0.00           H
ATOM    386  HB3 ASN    25      33.486  25.746  53.345  1.00  0.00           H
ATOM    387  CG  ASN    25      35.314  24.609  53.416  1.00  0.00           C
ATOM    388  OD1 ASN    25      36.465  24.899  53.523  1.00  0.00           O
ATOM    389  ND2 ASN    25      34.921  23.511  52.706  1.00  0.00           N
ATOM    390 HD21 ASN    25      33.975  23.186  52.568  1.00  0.00           H
ATOM    391 HD22 ASN    25      35.610  23.065  52.118  1.00  0.00           H
ATOM    392  C   ASN    25      35.281  27.856  53.781  1.00  0.00           C
ATOM    393  O   ASN    25      35.719  27.558  52.703  1.00  0.00           O
ATOM    394  N   LYS    26      35.126  29.130  54.095  1.00  0.00           N
ATOM    395  H   LYS    26      34.957  29.324  55.072  1.00  0.00           H
ATOM    396  CA  LYS    26      35.602  30.273  53.319  1.00  0.00           C
ATOM    397  HA  LYS    26      34.936  30.466  52.478  1.00  0.00           H
ATOM    398  CB  LYS    26      35.493  31.520  54.209  1.00  0.00           C
ATOM    399  HB2 LYS    26      35.540  32.356  53.511  1.00  0.00           H
ATOM    400  HB3 LYS    26      34.536  31.617  54.721  1.00  0.00           H
ATOM    401  CG  LYS    26      36.614  31.609  55.206  1.00  0.00           C
ATOM    402  HG2 LYS    26      36.714  30.638  55.691  1.00  0.00           H
ATOM    403  HG3 LYS    26      37.532  31.761  54.639  1.00  0.00           H
ATOM    404  CD  LYS    26      36.445  32.780  56.228  1.00  0.00           C
ATOM    405  HD2 LYS    26      35.450  32.612  56.641  1.00  0.00           H
ATOM    406  HD3 LYS    26      37.231  32.637  56.970  1.00  0.00           H
ATOM    407  CE  LYS    26      36.598  34.140  55.554  1.00  0.00           C
ATOM    408  HE2 LYS    26      37.578  34.132  55.076  1.00  0.00           H
ATOM    409  HE3 LYS    26      35.780  34.262  54.843  1.00  0.00           H
ATOM    410  NZ  LYS    26      36.530  35.264  56.489  1.00  0.00           N
ATOM    411  HZ1 LYS    26      37.216  35.269  57.230  1.00  0.00           H
ATOM    412  HZ2 LYS    26      35.632  35.336  56.946  1.00  0.00           H
ATOM    413  HZ3 LYS    26      36.769  36.142  56.047  1.00  0.00           H
ATOM    414  C   LYS    26      36.997  30.250  52.606  1.00  0.00           C
ATOM    415  O   LYS    26      37.070  31.016  51.621  1.00  0.00           O
ATOM    416  N   GLU    27      37.951  29.397  52.959  1.00  0.00           N
ATOM    417  H   GLU    27      37.823  28.823  53.779  1.00  0.00           H
ATOM    418  CA  GLU    27      39.292  29.274  52.332  1.00  0.00           C
ATOM    419  HA  GLU    27      39.682  30.283  52.200  1.00  0.00           H
ATOM    420  CB  GLU    27      40.266  28.553  53.284  1.00  0.00           C
ATOM    421  HB2 GLU    27      41.200  28.512  52.724  1.00  0.00           H
ATOM    422  HB3 GLU    27      40.563  29.198  54.111  1.00  0.00           H
ATOM    423  CG  GLU    27      39.820  27.221  53.858  1.00  0.00           C
ATOM    424  HG2 GLU    27      38.893  27.221  54.432  1.00  0.00           H
ATOM    425  HG3 GLU    27      39.649  26.514  53.048  1.00  0.00           H
ATOM    426  CD  GLU    27      40.945  26.675  54.757  1.00  0.00           C
ATOM    427  OE1 GLU    27      41.376  25.464  54.574  1.00  0.00           O
ATOM    428  OE2 GLU    27      41.386  27.336  55.674  1.00  0.00           O
ATOM    429  C   GLU    27      39.204  28.585  50.962  1.00  0.00           C
ATOM    430  O   GLU    27      40.200  28.717  50.214  1.00  0.00           O
ATOM    431  N   ILE    28      38.129  27.973  50.473  1.00  0.00           N
ATOM    432  H   ILE    28      37.351  27.868  51.109  1.00  0.00           H
ATOM    433  CA  ILE    28      37.870  27.569  49.051  1.00  0.00           C
ATOM    434  HA  ILE    28      38.602  26.819  48.753  1.00  0.00           H
ATOM    435  CB  ILE    28      36.658  26.640  48.956  1.00  0.00           C
ATOM    436  HB  ILE    28      36.658  26.285  47.926  1.00  0.00           H
ATOM    437  CG2 ILE    28      36.702  25.386  49.834  1.00  0.00           C
ATOM    438 HG21 ILE    28      37.651  24.915  49.580  1.00  0.00           H
ATOM    439 HG22 ILE    28      35.894  24.715  49.539  1.00  0.00           H
ATOM    440 HG23 ILE    28      36.582  25.537  50.907  1.00  0.00           H
ATOM    441  CG1 ILE    28      35.317  27.390  49.258  1.00  0.00           C
ATOM    442 HG12 ILE    28      34.678  26.622  49.695  1.00  0.00           H
ATOM    443 HG13 ILE    28      35.572  28.083  50.060  1.00  0.00           H
ATOM    444  CD1 ILE    28      34.600  28.158  48.113  1.00  0.00           C
ATOM    445 HD11 ILE    28      33.577  28.471  48.316  1.00  0.00           H
ATOM    446 HD12 ILE    28      34.556  27.630  47.161  1.00  0.00           H
ATOM    447 HD13 ILE    28      35.139  29.065  47.837  1.00  0.00           H
ATOM    448  C   ILE    28      37.847  28.545  47.946  1.00  0.00           C
ATOM    449  O   ILE    28      37.685  28.198  46.770  1.00  0.00           O
ATOM    450  N   PHE    29      37.996  29.848  48.290  1.00  0.00           N
ATOM    451  H   PHE    29      37.987  30.128  49.260  1.00  0.00           H
ATOM    452  CA  PHE    29      38.114  30.880  47.175  1.00  0.00           C
ATOM    453  HA  PHE    29      37.179  30.871  46.615  1.00  0.00           H
ATOM    454  CB  PHE    29      38.053  32.265  47.789  1.00  0.00           C
ATOM    455  HB2 PHE    29      37.802  33.001  47.026  1.00  0.00           H
ATOM    456  HB3 PHE    29      37.276  32.361  48.547  1.00  0.00           H
ATOM    457  CG  PHE    29      39.464  32.636  48.346  1.00  0.00           C
ATOM    458  CD1 PHE    29      39.825  32.119  49.616  1.00  0.00           C
ATOM    459  HD1 PHE    29      39.244  31.512  50.294  1.00  0.00           H
ATOM    460  CE1 PHE    29      41.179  32.084  49.988  1.00  0.00           C
ATOM    461  HE1 PHE    29      41.416  31.581  50.913  1.00  0.00           H
ATOM    462  CZ  PHE    29      42.120  32.720  49.238  1.00  0.00           C
ATOM    463  HZ  PHE    29      43.151  32.693  49.563  1.00  0.00           H
ATOM    464  CE2 PHE    29      41.785  33.267  48.006  1.00  0.00           C
ATOM    465  HE2 PHE    29      42.525  33.741  47.379  1.00  0.00           H
ATOM    466  CD2 PHE    29      40.461  33.209  47.588  1.00  0.00           C
ATOM    467  HD2 PHE    29      40.116  33.568  46.629  1.00  0.00           H
ATOM    468  C   PHE    29      39.288  30.659  46.217  1.00  0.00           C
ATOM    469  O   PHE    29      39.163  30.887  44.977  1.00  0.00           O
ATOM    470  N   LEU    30      40.417  30.161  46.787  1.00  0.00           N
ATOM    471  H   LEU    30      40.404  30.113  47.796  1.00  0.00           H
ATOM    472  CA  LEU    30      41.612  29.859  46.056  1.00  0.00           C
ATOM    473  HA  LEU    30      41.994  30.687  45.460  1.00  0.00           H
ATOM    474  CB  LEU    30      42.761  29.553  47.145  1.00  0.00           C
ATOM    475  HB2 LEU    30      42.682  30.347  47.886  1.00  0.00           H
ATOM    476  HB3 LEU    30      42.428  28.597  47.549  1.00  0.00           H
ATOM    477  CG  LEU    30      44.241  29.744  46.578  1.00  0.00           C
ATOM    478  HG  LEU    30      44.349  29.367  45.560  1.00  0.00           H
ATOM    479  CD1 LEU    30      44.625  31.205  46.492  1.00  0.00           C
ATOM    480 HD11 LEU    30      44.624  31.644  47.490  1.00  0.00           H
ATOM    481 HD12 LEU    30      43.912  31.832  45.956  1.00  0.00           H
ATOM    482 HD13 LEU    30      45.613  31.270  46.037  1.00  0.00           H
ATOM    483  CD2 LEU    30      45.187  29.053  47.507  1.00  0.00           C
ATOM    484 HD21 LEU    30      45.091  29.512  48.493  1.00  0.00           H
ATOM    485 HD22 LEU    30      45.077  27.970  47.531  1.00  0.00           H
ATOM    486 HD23 LEU    30      46.214  29.290  47.231  1.00  0.00           H
ATOM    487  C   LEU    30      41.364  28.711  45.056  1.00  0.00           C
ATOM    488  O   LEU    30      41.844  28.720  43.907  1.00  0.00           O
ATOM    489  N   ARG    31      40.561  27.727  45.527  1.00  0.00           N
ATOM    490  H   ARG    31      40.080  27.847  46.406  1.00  0.00           H
ATOM    491  CA  ARG    31      40.210  26.554  44.712  1.00  0.00           C
ATOM    492  HA  ARG    31      41.183  26.168  44.411  1.00  0.00           H
ATOM    493  CB  ARG    31      39.678  25.489  45.645  1.00  0.00           C
ATOM    494  HB2 ARG    31      40.420  25.455  46.443  1.00  0.00           H
ATOM    495  HB3 ARG    31      38.751  25.850  46.090  1.00  0.00           H
ATOM    496  CG  ARG    31      39.491  24.069  45.057  1.00  0.00           C
ATOM    497  HG2 ARG    31      39.073  24.118  44.052  1.00  0.00           H
ATOM    498  HG3 ARG    31      40.502  23.668  44.992  1.00  0.00           H
ATOM    499  CD  ARG    31      38.701  23.171  45.987  1.00  0.00           C
ATOM    500  HD2 ARG    31      38.705  22.161  45.577  1.00  0.00           H
ATOM    501  HD3 ARG    31      39.014  23.309  47.022  1.00  0.00           H
ATOM    502  NE  ARG    31      37.270  23.612  45.882  1.00  0.00           N
ATOM    503  HE  ARG    31      36.971  24.410  45.341  1.00  0.00           H
ATOM    504  CZ  ARG    31      36.141  22.926  46.147  1.00  0.00           C
ATOM    505  NH1 ARG    31      36.254  21.725  46.723  1.00  0.00           N
ATOM    506 HH11 ARG    31      37.152  21.272  46.817  1.00  0.00           H
ATOM    507 HH12 ARG    31      35.357  21.352  46.994  1.00  0.00           H
ATOM    508  NH2 ARG    31      34.932  23.326  45.832  1.00  0.00           N
ATOM    509 HH21 ARG    31      34.919  24.154  45.252  1.00  0.00           H
ATOM    510 HH22 ARG    31      34.142  22.711  45.965  1.00  0.00           H
ATOM    511  C   ARG    31      39.441  26.761  43.418  1.00  0.00           C
ATOM    512  O   ARG    31      39.874  26.463  42.326  1.00  0.00           O
ATOM    513  N   GLU    32      38.385  27.504  43.691  1.00  0.00           N
ATOM    514  H   GLU    32      38.264  28.005  44.560  1.00  0.00           H
ATOM    515  CA  GLU    32      37.466  27.899  42.656  1.00  0.00           C
ATOM    516  HA  GLU    32      37.032  27.042  42.140  1.00  0.00           H
ATOM    517  CB  GLU    32      36.342  28.597  43.385  1.00  0.00           C
ATOM    518  HB2 GLU    32      36.819  29.403  43.944  1.00  0.00           H
ATOM    519  HB3 GLU    32      35.704  29.087  42.649  1.00  0.00           H
ATOM    520  CG  GLU    32      35.480  27.795  44.391  1.00  0.00           C
ATOM    521  HG2 GLU    32      36.039  27.506  45.281  1.00  0.00           H
ATOM    522  HG3 GLU    32      34.563  28.286  44.713  1.00  0.00           H
ATOM    523  CD  GLU    32      35.067  26.471  43.848  1.00  0.00           C
ATOM    524  OE1 GLU    32      35.755  25.481  44.188  1.00  0.00           O
ATOM    525  OE2 GLU    32      34.284  26.370  42.870  1.00  0.00           O
ATOM    526  C   GLU    32      38.137  28.824  41.627  1.00  0.00           C
ATOM    527  O   GLU    32      37.717  28.808  40.450  1.00  0.00           O
ATOM    528  N   LEU    33      39.243  29.586  41.946  1.00  0.00           N
ATOM    529  H   LEU    33      39.560  29.670  42.900  1.00  0.00           H
ATOM    530  CA  LEU    33      39.940  30.400  40.958  1.00  0.00           C
ATOM    531  HA  LEU    33      39.175  30.710  40.247  1.00  0.00           H
ATOM    532  CB  LEU    33      40.590  31.573  41.683  1.00  0.00           C
ATOM    533  HB2 LEU    33      40.899  31.024  42.573  1.00  0.00           H
ATOM    534  HB3 LEU    33      41.423  32.021  41.143  1.00  0.00           H
ATOM    535  CG  LEU    33      39.596  32.595  42.181  1.00  0.00           C
ATOM    536  HG  LEU    33      38.699  32.121  42.577  1.00  0.00           H
ATOM    537  CD1 LEU    33      40.083  33.485  43.275  1.00  0.00           C
ATOM    538 HD11 LEU    33      40.662  32.893  43.984  1.00  0.00           H
ATOM    539 HD12 LEU    33      39.237  34.063  43.647  1.00  0.00           H
ATOM    540 HD13 LEU    33      40.860  34.159  42.915  1.00  0.00           H
ATOM    541  CD2 LEU    33      39.016  33.447  41.008  1.00  0.00           C
ATOM    542 HD21 LEU    33      38.237  32.831  40.559  1.00  0.00           H
ATOM    543 HD22 LEU    33      38.664  34.406  41.386  1.00  0.00           H
ATOM    544 HD23 LEU    33      39.753  33.634  40.227  1.00  0.00           H
ATOM    545  C   LEU    33      41.034  29.562  40.313  1.00  0.00           C
ATOM    546  O   LEU    33      41.297  29.789  39.164  1.00  0.00           O
ATOM    547  N   ILE    34      41.655  28.618  41.003  1.00  0.00           N
ATOM    548  H   ILE    34      41.464  28.549  41.992  1.00  0.00           H
ATOM    549  CA  ILE    34      42.647  27.720  40.382  1.00  0.00           C
ATOM    550  HA  ILE    34      43.341  28.296  39.771  1.00  0.00           H
ATOM    551  CB  ILE    34      43.445  27.051  41.530  1.00  0.00           C
ATOM    552  HB  ILE    34      42.761  26.739  42.319  1.00  0.00           H
ATOM    553  CG2 ILE    34      44.227  25.812  41.074  1.00  0.00           C
ATOM    554 HG21 ILE    34      43.449  25.133  40.728  1.00  0.00           H
ATOM    555 HG22 ILE    34      44.727  25.267  41.875  1.00  0.00           H
ATOM    556 HG23 ILE    34      44.944  25.998  40.274  1.00  0.00           H
ATOM    557  CG1 ILE    34      44.466  28.089  42.235  1.00  0.00           C
ATOM    558 HG12 ILE    34      45.295  28.325  41.567  1.00  0.00           H
ATOM    559 HG13 ILE    34      43.990  29.062  42.361  1.00  0.00           H
ATOM    560  CD1 ILE    34      44.963  27.640  43.597  1.00  0.00           C
ATOM    561 HD11 ILE    34      44.125  27.451  44.267  1.00  0.00           H
ATOM    562 HD12 ILE    34      45.626  28.386  44.038  1.00  0.00           H
ATOM    563 HD13 ILE    34      45.629  26.794  43.428  1.00  0.00           H
ATOM    564  C   ILE    34      42.074  26.728  39.369  1.00  0.00           C
ATOM    565  O   ILE    34      42.712  26.408  38.398  1.00  0.00           O
ATOM    566  N   SER    35      40.861  26.276  39.752  1.00  0.00           N
ATOM    567  H   SER    35      40.545  26.379  40.707  1.00  0.00           H
ATOM    568  CA  SER    35      40.107  25.497  38.810  1.00  0.00           C
ATOM    569  HA  SER    35      40.711  24.612  38.609  1.00  0.00           H
ATOM    570  CB  SER    35      38.856  25.016  39.543  1.00  0.00           C
ATOM    571  HB2 SER    35      38.113  25.796  39.705  1.00  0.00           H
ATOM    572  HB3 SER    35      38.458  24.339  38.787  1.00  0.00           H
ATOM    573  OG  SER    35      39.084  24.284  40.804  1.00  0.00           O
ATOM    574  HG  SER    35      39.148  24.920  41.521  1.00  0.00           H
ATOM    575  C   SER    35      39.682  26.216  37.547  1.00  0.00           C
ATOM    576  O   SER    35      39.848  25.483  36.565  1.00  0.00           O
ATOM    577  N   ASN    36      39.216  27.483  37.617  1.00  0.00           N
ATOM    578  H   ASN    36      39.058  27.905  38.521  1.00  0.00           H
ATOM    579  CA  ASN    36      39.074  28.265  36.438  1.00  0.00           C
ATOM    580  HA  ASN    36      38.356  27.809  35.757  1.00  0.00           H
ATOM    581  CB  ASN    36      38.751  29.713  36.852  1.00  0.00           C
ATOM    582  HB2 ASN    36      39.092  30.049  37.832  1.00  0.00           H
ATOM    583  HB3 ASN    36      39.171  30.401  36.117  1.00  0.00           H
ATOM    584  CG  ASN    36      37.249  29.951  36.896  1.00  0.00           C
ATOM    585  OD1 ASN    36      36.451  29.072  37.193  1.00  0.00           O
ATOM    586  ND2 ASN    36      36.764  31.134  36.620  1.00  0.00           N
ATOM    587 HD21 ASN    36      37.306  31.907  36.259  1.00  0.00           H
ATOM    588 HD22 ASN    36      35.763  31.270  36.640  1.00  0.00           H
ATOM    589  C   ASN    36      40.361  28.357  35.612  1.00  0.00           C
ATOM    590  O   ASN    36      40.323  28.259  34.378  1.00  0.00           O
ATOM    591  N   SER    37      41.535  28.482  36.248  1.00  0.00           N
ATOM    592  H   SER    37      41.451  28.605  37.246  1.00  0.00           H
ATOM    593  CA  SER    37      42.809  28.484  35.606  1.00  0.00           C
ATOM    594  HA  SER    37      42.672  29.120  34.732  1.00  0.00           H
ATOM    595  CB  SER    37      43.907  28.945  36.565  1.00  0.00           C
ATOM    596  HB2 SER    37      43.906  28.467  37.545  1.00  0.00           H
ATOM    597  HB3 SER    37      44.812  28.590  36.072  1.00  0.00           H
ATOM    598  OG  SER    37      43.978  30.380  36.659  1.00  0.00           O
ATOM    599  HG  SER    37      44.181  30.649  35.761  1.00  0.00           H
ATOM    600  C   SER    37      43.154  27.155  34.913  1.00  0.00           C
ATOM    601  O   SER    37      43.616  27.195  33.776  1.00  0.00           O
ATOM    602  N   SER    38      42.804  25.994  35.512  1.00  0.00           N
ATOM    603  H   SER    38      42.752  26.098  36.515  1.00  0.00           H
ATOM    604  CA  SER    38      43.045  24.693  34.974  1.00  0.00           C
ATOM    605  HA  SER    38      44.103  24.814  34.743  1.00  0.00           H
ATOM    606  CB  SER    38      42.692  23.655  36.086  1.00  0.00           C
ATOM    607  HB2 SER    38      43.255  23.851  36.998  1.00  0.00           H
ATOM    608  HB3 SER    38      41.628  23.751  36.301  1.00  0.00           H
ATOM    609  OG  SER    38      43.083  22.395  35.650  1.00  0.00           O
ATOM    610  HG  SER    38      42.478  22.032  34.999  1.00  0.00           H
ATOM    611  C   SER    38      42.173  24.451  33.772  1.00  0.00           C
ATOM    612  O   SER    38      42.590  24.082  32.709  1.00  0.00           O
ATOM    613  N   ASP    39      40.919  24.792  33.843  1.00  0.00           N
ATOM    614  H   ASP    39      40.585  25.146  34.729  1.00  0.00           H
ATOM    615  CA  ASP    39      40.004  24.565  32.778  1.00  0.00           C
ATOM    616  HA  ASP    39      40.051  23.536  32.422  1.00  0.00           H
ATOM    617  CB  ASP    39      38.702  24.797  33.479  1.00  0.00           C
ATOM    618  HB2 ASP    39      38.743  25.591  34.225  1.00  0.00           H
ATOM    619  HB3 ASP    39      37.967  25.121  32.743  1.00  0.00           H
ATOM    620  CG  ASP    39      38.212  23.565  34.244  1.00  0.00           C
ATOM    621  OD1 ASP    39      38.971  22.619  34.565  1.00  0.00           O
ATOM    622  OD2 ASP    39      37.053  23.540  34.638  1.00  0.00           O
ATOM    623  C   ASP    39      40.191  25.524  31.601  1.00  0.00           C
ATOM    624  O   ASP    39      40.007  25.144  30.491  1.00  0.00           O
ATOM    625  N   ALA    40      40.868  26.659  31.809  1.00  0.00           N
ATOM    626  H   ALA    40      40.919  26.904  32.788  1.00  0.00           H
ATOM    627  CA  ALA    40      41.292  27.508  30.767  1.00  0.00           C
ATOM    628  HA  ALA    40      40.462  27.632  30.070  1.00  0.00           H
ATOM    629  CB  ALA    40      41.517  28.902  31.303  1.00  0.00           C
ATOM    630  HB1 ALA    40      41.966  29.514  30.520  1.00  0.00           H
ATOM    631  HB2 ALA    40      42.237  28.915  32.121  1.00  0.00           H
ATOM    632  HB3 ALA    40      40.548  29.244  31.669  1.00  0.00           H
ATOM    633  C   ALA    40      42.487  26.998  30.032  1.00  0.00           C
ATOM    634  O   ALA    40      42.569  27.056  28.775  1.00  0.00           O
ATOM    635  N   LEU    41      43.555  26.552  30.697  1.00  0.00           N
ATOM    636  H   LEU    41      43.514  26.447  31.702  1.00  0.00           H
ATOM    637  CA  LEU    41      44.665  25.813  30.018  1.00  0.00           C
ATOM    638  HA  LEU    41      45.261  26.424  29.340  1.00  0.00           H
ATOM    639  CB  LEU    41      45.713  25.411  31.103  1.00  0.00           C
ATOM    640  HB2 LEU    41      45.194  24.877  31.898  1.00  0.00           H
ATOM    641  HB3 LEU    41      46.489  24.748  30.722  1.00  0.00           H
ATOM    642  CG  LEU    41      46.344  26.675  31.773  1.00  0.00           C
ATOM    643  HG  LEU    41      45.498  27.342  31.937  1.00  0.00           H
ATOM    644  CD1 LEU    41      46.890  26.418  33.164  1.00  0.00           C
ATOM    645 HD11 LEU    41      47.149  27.360  33.648  1.00  0.00           H
ATOM    646 HD12 LEU    41      47.796  25.816  33.078  1.00  0.00           H
ATOM    647 HD13 LEU    41      46.169  25.885  33.783  1.00  0.00           H
ATOM    648  CD2 LEU    41      47.490  27.251  30.894  1.00  0.00           C
ATOM    649 HD21 LEU    41      48.277  26.514  30.731  1.00  0.00           H
ATOM    650 HD22 LEU    41      47.136  27.657  29.947  1.00  0.00           H
ATOM    651 HD23 LEU    41      47.778  28.165  31.413  1.00  0.00           H
ATOM    652  C   LEU    41      44.254  24.503  29.246  1.00  0.00           C
ATOM    653  O   LEU    41      44.825  24.251  28.188  1.00  0.00           O
ATOM    654  N   ASP    42      43.327  23.735  29.839  1.00  0.00           N
ATOM    655  H   ASP    42      42.926  23.932  30.744  1.00  0.00           H
ATOM    656  CA  ASP    42      42.677  22.696  29.044  1.00  0.00           C
ATOM    657  HA  ASP    42      43.405  21.990  28.645  1.00  0.00           H
ATOM    658  CB  ASP    42      41.686  21.892  29.861  1.00  0.00           C
ATOM    659  HB2 ASP    42      40.932  22.558  30.279  1.00  0.00           H
ATOM    660  HB3 ASP    42      41.178  21.159  29.235  1.00  0.00           H
ATOM    661  CG  ASP    42      42.133  20.999  31.033  1.00  0.00           C
ATOM    662  OD1 ASP    42      43.371  20.654  31.175  1.00  0.00           O
ATOM    663  OD2 ASP    42      41.313  20.595  31.908  1.00  0.00           O
ATOM    664  C   ASP    42      42.007  23.139  27.652  1.00  0.00           C
ATOM    665  O   ASP    42      42.191  22.461  26.596  1.00  0.00           O
ATOM    666  N   LYS    43      41.376  24.313  27.544  1.00  0.00           N
ATOM    667  H   LYS    43      41.294  24.804  28.422  1.00  0.00           H
ATOM    668  CA  LYS    43      40.760  24.826  26.381  1.00  0.00           C
ATOM    669  HA  LYS    43      40.227  24.004  25.902  1.00  0.00           H
ATOM    670  CB  LYS    43      39.890  26.002  26.674  1.00  0.00           C
ATOM    671  HB2 LYS    43      40.250  26.460  27.596  1.00  0.00           H
ATOM    672  HB3 LYS    43      40.003  26.808  25.949  1.00  0.00           H
ATOM    673  CG  LYS    43      38.443  25.614  26.782  1.00  0.00           C
ATOM    674  HG2 LYS    43      38.182  25.158  25.828  1.00  0.00           H
ATOM    675  HG3 LYS    43      38.280  24.940  27.623  1.00  0.00           H
ATOM    676  CD  LYS    43      37.679  26.915  27.150  1.00  0.00           C
ATOM    677  HD2 LYS    43      37.868  27.231  28.176  1.00  0.00           H
ATOM    678  HD3 LYS    43      37.774  27.675  26.374  1.00  0.00           H
ATOM    679  CE  LYS    43      36.199  26.476  26.970  1.00  0.00           C
ATOM    680  HE2 LYS    43      36.050  26.291  25.906  1.00  0.00           H
ATOM    681  HE3 LYS    43      36.043  25.509  27.449  1.00  0.00           H
ATOM    682  NZ  LYS    43      35.204  27.407  27.470  1.00  0.00           N
ATOM    683  HZ1 LYS    43      34.327  26.943  27.655  1.00  0.00           H
ATOM    684  HZ2 LYS    43      35.011  28.092  26.753  1.00  0.00           H
ATOM    685  HZ3 LYS    43      35.459  27.802  28.365  1.00  0.00           H
ATOM    686  C   LYS    43      41.839  25.228  25.356  1.00  0.00           C
ATOM    687  O   LYS    43      41.827  24.725  24.258  1.00  0.00           O
ATOM    688  N   ILE    44      42.837  26.109  25.697  1.00  0.00           N
ATOM    689  H   ILE    44      42.745  26.436  26.649  1.00  0.00           H
ATOM    690  CA  ILE    44      44.024  26.476  24.807  1.00  0.00           C
ATOM    691  HA  ILE    44      43.637  26.902  23.882  1.00  0.00           H
ATOM    692  CB  ILE    44      44.946  27.466  25.453  1.00  0.00           C
ATOM    693  HB  ILE    44      44.439  28.408  25.661  1.00  0.00           H
ATOM    694  CG2 ILE    44      45.501  26.978  26.829  1.00  0.00           C
ATOM    695 HG21 ILE    44      44.642  26.896  27.495  1.00  0.00           H
ATOM    696 HG22 ILE    44      46.245  27.690  27.184  1.00  0.00           H
ATOM    697 HG23 ILE    44      45.922  25.985  26.673  1.00  0.00           H
ATOM    698  CG1 ILE    44      46.176  27.778  24.606  1.00  0.00           C
ATOM    699 HG12 ILE    44      46.807  28.466  25.168  1.00  0.00           H
ATOM    700 HG13 ILE    44      46.747  26.886  24.348  1.00  0.00           H
ATOM    701  CD1 ILE    44      45.826  28.587  23.337  1.00  0.00           C
ATOM    702 HD11 ILE    44      45.233  29.470  23.579  1.00  0.00           H
ATOM    703 HD12 ILE    44      45.331  27.916  22.635  1.00  0.00           H
ATOM    704 HD13 ILE    44      46.815  28.789  22.927  1.00  0.00           H
ATOM    705  C   ILE    44      44.715  25.185  24.280  1.00  0.00           C
ATOM    706  O   ILE    44      45.029  25.082  23.091  1.00  0.00           O
ATOM    707  N   ARG    45      45.005  24.249  25.174  1.00  0.00           N
ATOM    708  H   ARG    45      44.722  24.410  26.129  1.00  0.00           H
ATOM    709  CA  ARG    45      45.404  22.836  24.785  1.00  0.00           C
ATOM    710  HA  ARG    45      46.386  22.866  24.315  1.00  0.00           H
ATOM    711  CB  ARG    45      45.476  21.913  26.035  1.00  0.00           C
ATOM    712  HB2 ARG    45      45.976  22.454  26.838  1.00  0.00           H
ATOM    713  HB3 ARG    45      44.529  21.658  26.512  1.00  0.00           H
ATOM    714  CG  ARG    45      46.212  20.616  25.862  1.00  0.00           C
ATOM    715  HG2 ARG    45      45.629  20.002  25.175  1.00  0.00           H
ATOM    716  HG3 ARG    45      47.170  20.700  25.348  1.00  0.00           H
ATOM    717  CD  ARG    45      46.476  19.859  27.158  1.00  0.00           C
ATOM    718  HD2 ARG    45      46.923  18.873  27.029  1.00  0.00           H
ATOM    719  HD3 ARG    45      47.214  20.461  27.688  1.00  0.00           H
ATOM    720  NE  ARG    45      45.263  19.768  28.016  1.00  0.00           N
ATOM    721  HE  ARG    45      45.048  20.541  28.630  1.00  0.00           H
ATOM    722  CZ  ARG    45      44.474  18.703  28.266  1.00  0.00           C
ATOM    723  NH1 ARG    45      44.486  17.691  27.420  1.00  0.00           N
ATOM    724 HH11 ARG    45      45.067  17.731  26.594  1.00  0.00           H
ATOM    725 HH12 ARG    45      43.991  16.858  27.707  1.00  0.00           H
ATOM    726  NH2 ARG    45      43.763  18.656  29.348  1.00  0.00           N
ATOM    727 HH21 ARG    45      43.871  19.476  29.929  1.00  0.00           H
ATOM    728 HH22 ARG    45      42.892  18.145  29.341  1.00  0.00           H
ATOM    729  C   ARG    45      44.541  22.116  23.662  1.00  0.00           C
ATOM    730  O   ARG    45      45.122  21.580  22.729  1.00  0.00           O
ATOM    731  N   TYR    46      43.175  22.250  23.630  1.00  0.00           N
ATOM    732  H   TYR    46      42.703  22.640  24.433  1.00  0.00           H
ATOM    733  CA  TYR    46      42.361  21.782  22.573  1.00  0.00           C
ATOM    734  HA  TYR    46      42.811  20.871  22.179  1.00  0.00           H
ATOM    735  CB  TYR    46      41.038  21.345  23.199  1.00  0.00           C
ATOM    736  HB2 TYR    46      41.155  20.852  24.165  1.00  0.00           H
ATOM    737  HB3 TYR    46      40.426  22.228  23.375  1.00  0.00           H
ATOM    738  CG  TYR    46      40.191  20.417  22.337  1.00  0.00           C
ATOM    739  CD1 TYR    46      40.300  18.988  22.407  1.00  0.00           C
ATOM    740  HD1 TYR    46      40.887  18.596  23.224  1.00  0.00           H
ATOM    741  CE1 TYR    46      39.411  18.189  21.631  1.00  0.00           C
ATOM    742  HE1 TYR    46      39.542  17.124  21.750  1.00  0.00           H
ATOM    743  CZ  TYR    46      38.550  18.709  20.695  1.00  0.00           C
ATOM    744  OH  TYR    46      37.793  17.979  19.762  1.00  0.00           O
ATOM    745  HH  TYR    46      37.015  17.603  20.180  1.00  0.00           H
ATOM    746  CE2 TYR    46      38.411  20.138  20.680  1.00  0.00           C
ATOM    747  HE2 TYR    46      37.735  20.547  19.944  1.00  0.00           H
ATOM    748  CD2 TYR    46      39.232  20.994  21.513  1.00  0.00           C
ATOM    749  HD2 TYR    46      39.062  22.056  21.419  1.00  0.00           H
ATOM    750  C   TYR    46      42.215  22.641  21.362  1.00  0.00           C
ATOM    751  O   TYR    46      42.083  22.213  20.245  1.00  0.00           O
ATOM    752  N   GLU    47      42.428  23.939  21.586  1.00  0.00           N
ATOM    753  H   GLU    47      42.410  24.225  22.555  1.00  0.00           H
ATOM    754  CA  GLU    47      42.362  24.962  20.511  1.00  0.00           C
ATOM    755  HA  GLU    47      41.382  24.902  20.036  1.00  0.00           H
ATOM    756  CB  GLU    47      42.488  26.329  21.183  1.00  0.00           C
ATOM    757  HB2 GLU    47      41.577  26.480  21.761  1.00  0.00           H
ATOM    758  HB3 GLU    47      43.359  26.404  21.834  1.00  0.00           H
ATOM    759  CG  GLU    47      42.668  27.511  20.100  1.00  0.00           C
ATOM    760  HG2 GLU    47      43.022  28.411  20.604  1.00  0.00           H
ATOM    761  HG3 GLU    47      43.491  27.336  19.406  1.00  0.00           H
ATOM    762  CD  GLU    47      41.371  27.874  19.369  1.00  0.00           C
ATOM    763  OE1 GLU    47      41.466  28.548  18.388  1.00  0.00           O
ATOM    764  OE2 GLU    47      40.293  27.581  19.862  1.00  0.00           O
ATOM    765  C   GLU    47      43.555  24.679  19.618  1.00  0.00           C
ATOM    766  O   GLU    47      43.484  24.636  18.381  1.00  0.00           O
ATOM    767  N   SER    48      44.748  24.586  20.160  1.00  0.00           N
ATOM    768  H   SER    48      44.794  24.724  21.160  1.00  0.00           H
ATOM    769  CA  SER    48      45.958  24.292  19.421  1.00  0.00           C
ATOM    770  HA  SER    48      45.940  25.053  18.640  1.00  0.00           H
ATOM    771  CB  SER    48      47.160  24.600  20.345  1.00  0.00           C
ATOM    772  HB2 SER    48      48.075  24.365  19.802  1.00  0.00           H
ATOM    773  HB3 SER    48      47.104  25.648  20.641  1.00  0.00           H
ATOM    774  OG  SER    48      47.194  23.756  21.529  1.00  0.00           O
ATOM    775  HG  SER    48      46.572  24.089  22.180  1.00  0.00           H
ATOM    776  C   SER    48      46.109  22.964  18.721  1.00  0.00           C
ATOM    777  O   SER    48      47.178  22.670  18.142  1.00  0.00           O
ATOM    778  N   LEU    49      45.033  22.082  18.732  1.00  0.00           N
ATOM    779  H   LEU    49      44.383  22.235  19.489  1.00  0.00           H
ATOM    780  CA  LEU    49      44.878  20.969  17.801  1.00  0.00           C
ATOM    781  HA  LEU    49      45.645  20.210  17.956  1.00  0.00           H
ATOM    782  CB  LEU    49      43.555  20.188  17.987  1.00  0.00           C
ATOM    783  HB2 LEU    49      42.726  20.895  18.018  1.00  0.00           H
ATOM    784  HB3 LEU    49      43.408  19.487  17.165  1.00  0.00           H
ATOM    785  CG  LEU    49      43.493  19.412  19.343  1.00  0.00           C
ATOM    786  HG  LEU    49      43.806  20.150  20.080  1.00  0.00           H
ATOM    787  CD1 LEU    49      42.082  18.959  19.642  1.00  0.00           C
ATOM    788 HD11 LEU    49      42.102  18.530  20.643  1.00  0.00           H
ATOM    789 HD12 LEU    49      41.839  18.181  18.916  1.00  0.00           H
ATOM    790 HD13 LEU    49      41.274  19.691  19.655  1.00  0.00           H
ATOM    791  CD2 LEU    49      44.479  18.172  19.564  1.00  0.00           C
ATOM    792 HD21 LEU    49      44.344  17.401  18.805  1.00  0.00           H
ATOM    793 HD22 LEU    49      45.473  18.591  19.412  1.00  0.00           H
ATOM    794 HD23 LEU    49      44.310  17.782  20.568  1.00  0.00           H
ATOM    795  C   LEU    49      44.836  21.433  16.341  1.00  0.00           C
ATOM    796  O   LEU    49      45.277  20.731  15.440  1.00  0.00           O
ATOM    797  N   THR    50      44.443  22.725  16.123  1.00  0.00           N
ATOM    798  H   THR    50      44.312  23.190  17.011  1.00  0.00           H
ATOM    799  CA  THR    50      44.374  23.328  14.753  1.00  0.00           C
ATOM    800  HA  THR    50      44.082  22.579  14.017  1.00  0.00           H
ATOM    801  CB  THR    50      43.326  24.426  14.771  1.00  0.00           C
ATOM    802  HB  THR    50      43.294  24.869  13.775  1.00  0.00           H
ATOM    803  CG2 THR    50      41.880  23.973  15.070  1.00  0.00           C
ATOM    804 HG21 THR    50      41.863  23.398  15.997  1.00  0.00           H
ATOM    805 HG22 THR    50      41.538  23.393  14.212  1.00  0.00           H
ATOM    806 HG23 THR    50      41.233  24.850  15.093  1.00  0.00           H
ATOM    807  OG1 THR    50      43.623  25.402  15.766  1.00  0.00           O
ATOM    808  HG1 THR    50      43.336  24.994  16.586  1.00  0.00           H
ATOM    809  C   THR    50      45.674  23.869  14.187  1.00  0.00           C
ATOM    810  O   THR    50      45.944  23.832  13.022  1.00  0.00           O
ATOM    811  N   ASP    51      46.489  24.429  15.113  1.00  0.00           N
ATOM    812  H   ASP    51      46.341  24.308  16.105  1.00  0.00           H
ATOM    813  CA  ASP    51      47.877  24.863  14.881  1.00  0.00           C
ATOM    814  HA  ASP    51      48.341  24.096  14.262  1.00  0.00           H
ATOM    815  CB  ASP    51      47.914  26.241  14.202  1.00  0.00           C
ATOM    816  HB2 ASP    51      47.381  26.215  13.252  1.00  0.00           H
ATOM    817  HB3 ASP    51      47.331  26.917  14.828  1.00  0.00           H
ATOM    818  CG  ASP    51      49.270  26.917  14.051  1.00  0.00           C
ATOM    819  OD1 ASP    51      50.286  26.372  14.486  1.00  0.00           O
ATOM    820  OD2 ASP    51      49.335  28.005  13.403  1.00  0.00           O
ATOM    821  C   ASP    51      48.624  24.914  16.265  1.00  0.00           C
ATOM    822  O   ASP    51      48.219  25.696  17.131  1.00  0.00           O
ATOM    823  N   PRO    52      49.753  24.188  16.453  1.00  0.00           N
ATOM    824  CD  PRO    52      50.305  23.174  15.658  1.00  0.00           C
ATOM    825  HD2 PRO    52      50.771  23.489  14.724  1.00  0.00           H
ATOM    826  HD3 PRO    52      49.473  22.547  15.336  1.00  0.00           H
ATOM    827  CG  PRO    52      51.089  22.327  16.641  1.00  0.00           C
ATOM    828  HG2 PRO    52      51.890  21.785  16.135  1.00  0.00           H
ATOM    829  HG3 PRO    52      50.414  21.559  17.018  1.00  0.00           H
ATOM    830  CB  PRO    52      51.574  23.225  17.697  1.00  0.00           C
ATOM    831  HB2 PRO    52      52.621  23.526  17.649  1.00  0.00           H
ATOM    832  HB3 PRO    52      51.441  22.670  18.625  1.00  0.00           H
ATOM    833  CA  PRO    52      50.563  24.377  17.648  1.00  0.00           C
ATOM    834  HA  PRO    52      49.813  24.214  18.422  1.00  0.00           H
ATOM    835  C   PRO    52      51.241  25.723  17.931  1.00  0.00           C
ATOM    836  O   PRO    52      51.575  26.016  19.081  1.00  0.00           O
ATOM    837  N   SER    53      51.503  26.608  16.961  1.00  0.00           N
ATOM    838  H   SER    53      51.389  26.356  15.990  1.00  0.00           H
ATOM    839  CA  SER    53      52.120  27.965  17.051  1.00  0.00           C
ATOM    840  HA  SER    53      53.118  27.806  17.460  1.00  0.00           H
ATOM    841  CB  SER    53      52.217  28.664  15.665  1.00  0.00           C
ATOM    842  HB2 SER    53      53.081  29.328  15.622  1.00  0.00           H
ATOM    843  HB3 SER    53      52.422  27.924  14.893  1.00  0.00           H
ATOM    844  OG  SER    53      50.985  29.308  15.203  1.00  0.00           O
ATOM    845  HG  SER    53      50.461  28.765  14.610  1.00  0.00           H
ATOM    846  C   SER    53      51.420  28.920  17.988  1.00  0.00           C
ATOM    847  O   SER    53      52.024  29.847  18.487  1.00  0.00           O
ATOM    848  N   LYS    54      50.115  28.707  18.255  1.00  0.00           N
ATOM    849  H   LYS    54      49.740  27.910  17.759  1.00  0.00           H
ATOM    850  CA  LYS    54      49.270  29.292  19.246  1.00  0.00           C
ATOM    851  HA  LYS    54      49.158  30.342  18.978  1.00  0.00           H
ATOM    852  CB  LYS    54      47.835  28.642  19.165  1.00  0.00           C
ATOM    853  HB2 LYS    54      47.927  27.602  19.478  1.00  0.00           H
ATOM    854  HB3 LYS    54      47.151  29.034  19.919  1.00  0.00           H
ATOM    855  CG  LYS    54      47.153  28.839  17.814  1.00  0.00           C
ATOM    856  HG2 LYS    54      47.099  29.924  17.720  1.00  0.00           H
ATOM    857  HG3 LYS    54      47.790  28.523  16.988  1.00  0.00           H
ATOM    858  CD  LYS    54      45.727  28.261  17.726  1.00  0.00           C
ATOM    859  HD2 LYS    54      45.901  27.195  17.585  1.00  0.00           H
ATOM    860  HD3 LYS    54      45.053  28.518  18.544  1.00  0.00           H
ATOM    861  CE  LYS    54      44.909  28.832  16.503  1.00  0.00           C
ATOM    862  HE2 LYS    54      45.039  29.910  16.588  1.00  0.00           H
ATOM    863  HE3 LYS    54      45.416  28.587  15.569  1.00  0.00           H
ATOM    864  NZ  LYS    54      43.517  28.299  16.419  1.00  0.00           N
ATOM    865  HZ1 LYS    54      43.551  27.294  16.514  1.00  0.00           H
ATOM    866  HZ2 LYS    54      43.060  28.494  15.541  1.00  0.00           H
ATOM    867  HZ3 LYS    54      42.945  28.586  17.201  1.00  0.00           H
ATOM    868  C   LYS    54      49.850  29.290  20.635  1.00  0.00           C
ATOM    869  O   LYS    54      49.637  30.195  21.401  1.00  0.00           O
ATOM    870  N   LEU    55      50.639  28.207  20.923  1.00  0.00           N
ATOM    871  H   LEU    55      50.828  27.599  20.139  1.00  0.00           H
ATOM    872  CA  LEU    55      51.219  27.950  22.279  1.00  0.00           C
ATOM    873  HA  LEU    55      50.505  28.256  23.043  1.00  0.00           H
ATOM    874  CB  LEU    55      51.525  26.457  22.510  1.00  0.00           C
ATOM    875  HB2 LEU    55      52.196  26.069  21.744  1.00  0.00           H
ATOM    876  HB3 LEU    55      52.042  26.321  23.461  1.00  0.00           H
ATOM    877  CG  LEU    55      50.188  25.614  22.559  1.00  0.00           C
ATOM    878  HG  LEU    55      49.940  25.341  21.534  1.00  0.00           H
ATOM    879  CD1 LEU    55      50.568  24.223  23.212  1.00  0.00           C
ATOM    880 HD11 LEU    55      51.075  24.261  24.177  1.00  0.00           H
ATOM    881 HD12 LEU    55      51.201  23.616  22.565  1.00  0.00           H
ATOM    882 HD13 LEU    55      49.562  23.831  23.364  1.00  0.00           H
ATOM    883  CD2 LEU    55      49.017  26.103  23.333  1.00  0.00           C
ATOM    884 HD21 LEU    55      48.258  25.322  23.310  1.00  0.00           H
ATOM    885 HD22 LEU    55      49.265  26.416  24.348  1.00  0.00           H
ATOM    886 HD23 LEU    55      48.629  26.942  22.755  1.00  0.00           H
ATOM    887  C   LEU    55      52.368  28.913  22.542  1.00  0.00           C
ATOM    888  O   LEU    55      52.729  29.240  23.672  1.00  0.00           O
ATOM    889  N   ASP    56      52.996  29.339  21.468  1.00  0.00           N
ATOM    890  H   ASP    56      52.723  29.029  20.547  1.00  0.00           H
ATOM    891  CA  ASP    56      54.366  29.919  21.559  1.00  0.00           C
ATOM    892  HA  ASP    56      55.021  29.178  22.016  1.00  0.00           H
ATOM    893  CB  ASP    56      54.964  30.005  20.133  1.00  0.00           C
ATOM    894  HB2 ASP    56      54.457  30.721  19.486  1.00  0.00           H
ATOM    895  HB3 ASP    56      55.969  30.410  20.257  1.00  0.00           H
ATOM    896  CG  ASP    56      55.215  28.622  19.562  1.00  0.00           C
ATOM    897  OD1 ASP    56      55.230  27.608  20.283  1.00  0.00           O
ATOM    898  OD2 ASP    56      55.506  28.573  18.340  1.00  0.00           O
ATOM    899  C   ASP    56      54.520  31.345  22.212  1.00  0.00           C
ATOM    900  O   ASP    56      55.644  31.655  22.680  1.00  0.00           O
ATOM    901  N   SER    57      53.405  32.041  22.275  1.00  0.00           N
ATOM    902  H   SER    57      52.610  31.492  21.982  1.00  0.00           H
ATOM    903  CA  SER    57      53.065  33.252  23.087  1.00  0.00           C
ATOM    904  HA  SER    57      53.748  34.029  22.744  1.00  0.00           H
ATOM    905  CB  SER    57      51.652  33.648  22.681  1.00  0.00           C
ATOM    906  HB2 SER    57      51.455  34.623  23.128  1.00  0.00           H
ATOM    907  HB3 SER    57      51.705  33.833  21.608  1.00  0.00           H
ATOM    908  OG  SER    57      50.666  32.642  22.898  1.00  0.00           O
ATOM    909  HG  SER    57      49.988  32.676  22.219  1.00  0.00           H
ATOM    910  C   SER    57      53.121  33.055  24.643  1.00  0.00           C
ATOM    911  O   SER    57      52.816  33.948  25.407  1.00  0.00           O
ATOM    912  N   GLY    58      53.414  31.816  25.026  1.00  0.00           N
ATOM    913  H   GLY    58      53.444  31.064  24.352  1.00  0.00           H
ATOM    914  CA  GLY    58      53.655  31.372  26.454  1.00  0.00           C
ATOM    915  HA2 GLY    58      54.668  31.611  26.779  1.00  0.00           H
ATOM    916  HA3 GLY    58      53.058  31.862  27.222  1.00  0.00           H
ATOM    917  C   GLY    58      53.525  29.848  26.502  1.00  0.00           C
ATOM    918  O   GLY    58      52.467  29.298  26.795  1.00  0.00           O
ATOM    919  N   LYS    59      54.593  29.178  26.114  1.00  0.00           N
ATOM    920  H   LYS    59      55.378  29.808  26.028  1.00  0.00           H
ATOM    921  CA  LYS    59      54.746  27.713  25.759  1.00  0.00           C
ATOM    922  HA  LYS    59      54.011  27.425  25.007  1.00  0.00           H
ATOM    923  CB  LYS    59      56.210  27.390  25.260  1.00  0.00           C
ATOM    924  HB2 LYS    59      56.346  26.327  25.061  1.00  0.00           H
ATOM    925  HB3 LYS    59      56.313  27.967  24.341  1.00  0.00           H
ATOM    926  CG  LYS    59      57.360  27.746  26.186  1.00  0.00           C
ATOM    927  HG2 LYS    59      57.124  28.528  26.908  1.00  0.00           H
ATOM    928  HG3 LYS    59      57.511  26.865  26.811  1.00  0.00           H
ATOM    929  CD  LYS    59      58.701  27.949  25.420  1.00  0.00           C
ATOM    930  HD2 LYS    59      58.891  27.141  24.713  1.00  0.00           H
ATOM    931  HD3 LYS    59      58.732  28.816  24.759  1.00  0.00           H
ATOM    932  CE  LYS    59      59.836  28.070  26.394  1.00  0.00           C
ATOM    933  HE2 LYS    59      59.655  28.724  27.247  1.00  0.00           H
ATOM    934  HE3 LYS    59      59.997  27.050  26.746  1.00  0.00           H
ATOM    935  NZ  LYS    59      61.024  28.560  25.723  1.00  0.00           N
ATOM    936  HZ1 LYS    59      61.058  29.566  25.638  1.00  0.00           H
ATOM    937  HZ2 LYS    59      61.135  28.088  24.837  1.00  0.00           H
ATOM    938  HZ3 LYS    59      61.833  28.439  26.316  1.00  0.00           H
ATOM    939  C   LYS    59      54.351  26.688  26.886  1.00  0.00           C
ATOM    940  O   LYS    59      53.806  25.658  26.463  1.00  0.00           O
ATOM    941  N   GLU    60      54.672  27.050  28.114  1.00  0.00           N
ATOM    942  H   GLU    60      55.066  27.957  28.318  1.00  0.00           H
ATOM    943  CA  GLU    60      54.355  26.196  29.234  1.00  0.00           C
ATOM    944  HA  GLU    60      54.221  25.169  28.893  1.00  0.00           H
ATOM    945  CB  GLU    60      55.580  26.219  30.185  1.00  0.00           C
ATOM    946  HB2 GLU    60      56.361  25.745  29.592  1.00  0.00           H
ATOM    947  HB3 GLU    60      55.895  27.244  30.382  1.00  0.00           H
ATOM    948  CG  GLU    60      55.406  25.415  31.516  1.00  0.00           C
ATOM    949  HG2 GLU    60      56.056  25.899  32.245  1.00  0.00           H
ATOM    950  HG3 GLU    60      54.457  25.564  32.034  1.00  0.00           H
ATOM    951  CD  GLU    60      55.839  23.916  31.444  1.00  0.00           C
ATOM    952  OE1 GLU    60      54.940  23.054  31.476  1.00  0.00           O
ATOM    953  OE2 GLU    60      57.094  23.731  31.251  1.00  0.00           O
ATOM    954  C   GLU    60      53.014  26.538  29.864  1.00  0.00           C
ATOM    955  O   GLU    60      52.707  27.687  30.305  1.00  0.00           O
ATOM    956  N   LEU    61      52.233  25.488  30.122  1.00  0.00           N
ATOM    957  H   LEU    61      52.554  24.531  30.084  1.00  0.00           H
ATOM    958  CA  LEU    61      50.843  25.641  30.577  1.00  0.00           C
ATOM    959  HA  LEU    61      50.458  26.616  30.282  1.00  0.00           H
ATOM    960  CB  LEU    61      49.962  24.612  29.777  1.00  0.00           C
ATOM    961  HB2 LEU    61      50.332  23.615  30.019  1.00  0.00           H
ATOM    962  HB3 LEU    61      48.936  24.610  30.142  1.00  0.00           H
ATOM    963  CG  LEU    61      50.004  24.828  28.226  1.00  0.00           C
ATOM    964  HG  LEU    61      50.993  24.592  27.835  1.00  0.00           H
ATOM    965  CD1 LEU    61      48.948  23.829  27.651  1.00  0.00           C
ATOM    966 HD11 LEU    61      49.064  22.895  28.202  1.00  0.00           H
ATOM    967 HD12 LEU    61      48.981  23.682  26.571  1.00  0.00           H
ATOM    968 HD13 LEU    61      48.018  24.319  27.937  1.00  0.00           H
ATOM    969  CD2 LEU    61      49.655  26.232  27.775  1.00  0.00           C
ATOM    970 HD21 LEU    61      50.455  26.970  27.727  1.00  0.00           H
ATOM    971 HD22 LEU    61      49.225  26.252  26.774  1.00  0.00           H
ATOM    972 HD23 LEU    61      48.753  26.506  28.324  1.00  0.00           H
ATOM    973  C   LEU    61      50.872  25.304  32.078  1.00  0.00           C
ATOM    974  O   LEU    61      51.239  24.188  32.492  1.00  0.00           O
ATOM    975  N   HID    62      50.860  26.339  32.811  1.00  0.00           N
ATOM    976  H   HID    62      50.524  27.202  32.404  1.00  0.00           H
ATOM    977  CA  HID    62      51.295  26.506  34.192  1.00  0.00           C
ATOM    978  HA  HID    62      51.060  25.660  34.837  1.00  0.00           H
ATOM    979  CB  HID    62      52.891  26.696  34.325  1.00  0.00           C
ATOM    980  HB2 HID    62      53.058  26.417  35.366  1.00  0.00           H
ATOM    981  HB3 HID    62      53.310  25.911  33.695  1.00  0.00           H
ATOM    982  CG  HID    62      53.474  28.073  34.017  1.00  0.00           C
ATOM    983  ND1 HID    62      54.037  28.538  32.840  1.00  0.00           N
ATOM    984  HD1 HID    62      53.985  28.039  31.962  1.00  0.00           H
ATOM    985  CE1 HID    62      54.231  29.908  32.975  1.00  0.00           C
ATOM    986  HE1 HID    62      54.430  30.488  32.087  1.00  0.00           H
ATOM    987  NE2 HID    62      53.992  30.311  34.223  1.00  0.00           N
ATOM    988  CD2 HID    62      53.527  29.108  34.911  1.00  0.00           C
ATOM    989  HD2 HID    62      53.117  29.012  35.906  1.00  0.00           H
ATOM    990  C   HID    62      50.590  27.650  34.964  1.00  0.00           C
ATOM    991  O   HID    62      50.107  28.563  34.325  1.00  0.00           O
ATOM    992  N   ILE    63      50.446  27.480  36.276  1.00  0.00           N
ATOM    993  H   ILE    63      50.931  26.688  36.672  1.00  0.00           H
ATOM    994  CA  ILE    63      49.665  28.420  37.136  1.00  0.00           C
ATOM    995  HA  ILE    63      49.383  29.262  36.505  1.00  0.00           H
ATOM    996  CB  ILE    63      48.440  27.745  37.803  1.00  0.00           C
ATOM    997  HB  ILE    63      48.721  26.808  38.284  1.00  0.00           H
ATOM    998  CG2 ILE    63      47.715  28.586  38.934  1.00  0.00           C
ATOM    999 HG21 ILE    63      46.996  27.957  39.458  1.00  0.00           H
ATOM   1000 HG22 ILE    63      47.195  29.430  38.477  1.00  0.00           H
ATOM   1001 HG23 ILE    63      48.316  28.945  39.771  1.00  0.00           H
ATOM   1002  CG1 ILE    63      47.504  27.266  36.666  1.00  0.00           C
ATOM   1003 HG12 ILE    63      47.175  28.166  36.147  1.00  0.00           H
ATOM   1004 HG13 ILE    63      48.069  26.553  36.066  1.00  0.00           H
ATOM   1005  CD1 ILE    63      46.355  26.495  37.297  1.00  0.00           C
ATOM   1006 HD11 ILE    63      45.721  27.048  37.990  1.00  0.00           H
ATOM   1007 HD12 ILE    63      46.869  25.727  37.874  1.00  0.00           H
ATOM   1008 HD13 ILE    63      45.839  25.906  36.538  1.00  0.00           H
ATOM   1009  C   ILE    63      50.587  29.097  38.231  1.00  0.00           C
ATOM   1010  O   ILE    63      51.342  28.392  38.845  1.00  0.00           O
ATOM   1011  N   ASN    64      50.492  30.395  38.452  1.00  0.00           N
ATOM   1012  H   ASN    64      49.872  30.835  37.787  1.00  0.00           H
ATOM   1013  CA  ASN    64      51.307  31.170  39.337  1.00  0.00           C
ATOM   1014  HA  ASN    64      51.944  30.493  39.906  1.00  0.00           H
ATOM   1015  CB  ASN    64      52.326  32.121  38.668  1.00  0.00           C
ATOM   1016  HB2 ASN    64      51.840  32.901  38.083  1.00  0.00           H
ATOM   1017  HB3 ASN    64      52.973  32.650  39.368  1.00  0.00           H
ATOM   1018  CG  ASN    64      53.257  31.437  37.691  1.00  0.00           C
ATOM   1019  OD1 ASN    64      53.672  30.343  37.959  1.00  0.00           O
ATOM   1020  ND2 ASN    64      53.740  32.076  36.646  1.00  0.00           N
ATOM   1021 HD21 ASN    64      53.503  33.055  36.573  1.00  0.00           H
ATOM   1022 HD22 ASN    64      53.983  31.527  35.834  1.00  0.00           H
ATOM   1023  C   ASN    64      50.479  31.912  40.397  1.00  0.00           C
ATOM   1024  O   ASN    64      49.316  32.200  40.204  1.00  0.00           O
ATOM   1025  N   LEU    65      51.044  32.107  41.616  1.00  0.00           N
ATOM   1026  H   LEU    65      52.001  31.852  41.811  1.00  0.00           H
ATOM   1027  CA  LEU    65      50.346  32.705  42.780  1.00  0.00           C
ATOM   1028  HA  LEU    65      49.332  33.075  42.629  1.00  0.00           H
ATOM   1029  CB  LEU    65      50.039  31.512  43.778  1.00  0.00           C
ATOM   1030  HB2 LEU    65      50.986  31.100  44.123  1.00  0.00           H
ATOM   1031  HB3 LEU    65      49.613  31.920  44.695  1.00  0.00           H
ATOM   1032  CG  LEU    65      49.108  30.369  43.361  1.00  0.00           C
ATOM   1033  HG  LEU    65      49.490  29.894  42.457  1.00  0.00           H
ATOM   1034  CD1 LEU    65      49.017  29.419  44.557  1.00  0.00           C
ATOM   1035 HD11 LEU    65      49.973  28.914  44.696  1.00  0.00           H
ATOM   1036 HD12 LEU    65      48.364  28.577  44.327  1.00  0.00           H
ATOM   1037 HD13 LEU    65      48.774  30.011  45.440  1.00  0.00           H
ATOM   1038  CD2 LEU    65      47.736  30.771  42.968  1.00  0.00           C
ATOM   1039 HD21 LEU    65      47.256  31.356  43.752  1.00  0.00           H
ATOM   1040 HD22 LEU    65      47.736  31.292  42.010  1.00  0.00           H
ATOM   1041 HD23 LEU    65      47.123  29.878  42.848  1.00  0.00           H
ATOM   1042  C   LEU    65      51.202  33.782  43.414  1.00  0.00           C
ATOM   1043  O   LEU    65      52.247  33.498  43.902  1.00  0.00           O
ATOM   1044  N   ILE    66      50.744  35.079  43.454  1.00  0.00           N
ATOM   1045  H   ILE    66      49.887  35.324  42.980  1.00  0.00           H
ATOM   1046  CA  ILE    66      51.601  36.246  43.823  1.00  0.00           C
ATOM   1047  HA  ILE    66      52.479  35.721  44.199  1.00  0.00           H
ATOM   1048  CB  ILE    66      52.138  37.138  42.702  1.00  0.00           C
ATOM   1049  HB  ILE    66      51.332  37.764  42.319  1.00  0.00           H
ATOM   1050  CG2 ILE    66      53.237  38.072  43.206  1.00  0.00           C
ATOM   1051 HG21 ILE    66      52.829  38.860  43.838  1.00  0.00           H
ATOM   1052 HG22 ILE    66      53.672  38.619  42.372  1.00  0.00           H
ATOM   1053 HG23 ILE    66      54.079  37.614  43.726  1.00  0.00           H
ATOM   1054  CG1 ILE    66      52.623  36.411  41.408  1.00  0.00           C
ATOM   1055 HG12 ILE    66      53.320  37.053  40.869  1.00  0.00           H
ATOM   1056 HG13 ILE    66      53.169  35.521  41.720  1.00  0.00           H
ATOM   1057  CD1 ILE    66      51.532  36.165  40.449  1.00  0.00           C
ATOM   1058 HD11 ILE    66      50.713  35.541  40.805  1.00  0.00           H
ATOM   1059 HD12 ILE    66      51.923  35.519  39.663  1.00  0.00           H
ATOM   1060 HD13 ILE    66      51.075  37.089  40.097  1.00  0.00           H
ATOM   1061  C   ILE    66      51.008  37.156  45.001  1.00  0.00           C
ATOM   1062  O   ILE    66      50.105  37.951  44.739  1.00  0.00           O
ATOM   1063  N   PRO    67      51.435  36.989  46.247  1.00  0.00           N
ATOM   1064  CD  PRO    67      52.307  35.997  46.749  1.00  0.00           C
ATOM   1065  HD2 PRO    67      53.263  36.034  46.229  1.00  0.00           H
ATOM   1066  HD3 PRO    67      51.768  35.069  46.558  1.00  0.00           H
ATOM   1067  CG  PRO    67      52.379  36.129  48.248  1.00  0.00           C
ATOM   1068  HG2 PRO    67      53.374  36.513  48.479  1.00  0.00           H
ATOM   1069  HG3 PRO    67      52.162  35.106  48.551  1.00  0.00           H
ATOM   1070  CB  PRO    67      51.214  37.042  48.625  1.00  0.00           C
ATOM   1071  HB2 PRO    67      51.470  37.685  49.468  1.00  0.00           H
ATOM   1072  HB3 PRO    67      50.304  36.442  48.676  1.00  0.00           H
ATOM   1073  CA  PRO    67      50.967  37.819  47.359  1.00  0.00           C
ATOM   1074  HA  PRO    67      49.905  38.043  47.257  1.00  0.00           H
ATOM   1075  C   PRO    67      51.755  39.145  47.239  1.00  0.00           C
ATOM   1076  O   PRO    67      52.908  39.196  46.796  1.00  0.00           O
ATOM   1077  N   ASN    68      51.115  40.220  47.738  1.00  0.00           N
ATOM   1078  H   ASN    68      50.139  40.096  47.966  1.00  0.00           H
ATOM   1079  CA  ASN    68      51.736  41.530  48.022  1.00  0.00           C
ATOM   1080  HA  ASN    68      52.775  41.430  48.335  1.00  0.00           H
ATOM   1081  CB  ASN    68      51.724  42.467  46.838  1.00  0.00           C
ATOM   1082  HB2 ASN    68      52.124  41.992  45.943  1.00  0.00           H
ATOM   1083  HB3 ASN    68      50.670  42.653  46.629  1.00  0.00           H
ATOM   1084  CG  ASN    68      52.536  43.717  47.131  1.00  0.00           C
ATOM   1085  OD1 ASN    68      52.073  44.574  47.904  1.00  0.00           O
ATOM   1086  ND2 ASN    68      53.701  43.914  46.431  1.00  0.00           N
ATOM   1087 HD21 ASN    68      53.971  43.354  45.635  1.00  0.00           H
ATOM   1088 HD22 ASN    68      54.212  44.753  46.662  1.00  0.00           H
ATOM   1089  C   ASN    68      51.145  42.290  49.305  1.00  0.00           C
ATOM   1090  O   ASN    68      50.022  42.725  49.362  1.00  0.00           O
ATOM   1091  N   LYS    69      51.982  42.271  50.361  1.00  0.00           N
ATOM   1092  H   LYS    69      52.929  41.990  50.151  1.00  0.00           H
ATOM   1093  CA  LYS    69      51.625  42.676  51.779  1.00  0.00           C
ATOM   1094  HA  LYS    69      50.628  42.257  51.915  1.00  0.00           H
ATOM   1095  CB  LYS    69      52.681  42.115  52.792  1.00  0.00           C
ATOM   1096  HB2 LYS    69      53.675  42.393  52.443  1.00  0.00           H
ATOM   1097  HB3 LYS    69      52.601  42.545  53.791  1.00  0.00           H
ATOM   1098  CG  LYS    69      52.529  40.608  52.984  1.00  0.00           C
ATOM   1099  HG2 LYS    69      51.566  40.570  53.492  1.00  0.00           H
ATOM   1100  HG3 LYS    69      52.417  40.160  51.997  1.00  0.00           H
ATOM   1101  CD  LYS    69      53.635  39.940  53.827  1.00  0.00           C
ATOM   1102  HD2 LYS    69      54.562  40.081  53.268  1.00  0.00           H
ATOM   1103  HD3 LYS    69      53.725  40.522  54.744  1.00  0.00           H
ATOM   1104  CE  LYS    69      53.344  38.457  54.131  1.00  0.00           C
ATOM   1105  HE2 LYS    69      52.315  38.350  54.471  1.00  0.00           H
ATOM   1106  HE3 LYS    69      53.540  37.980  53.171  1.00  0.00           H
ATOM   1107  NZ  LYS    69      54.323  37.987  55.112  1.00  0.00           N
ATOM   1108  HZ1 LYS    69      53.953  37.179  55.593  1.00  0.00           H
ATOM   1109  HZ2 LYS    69      54.481  38.621  55.882  1.00  0.00           H
ATOM   1110  HZ3 LYS    69      55.210  37.790  54.672  1.00  0.00           H
ATOM   1111  C   LYS    69      51.490  44.244  51.946  1.00  0.00           C
ATOM   1112  O   LYS    69      50.811  44.717  52.864  1.00  0.00           O
ATOM   1113  N   GLN    70      51.999  45.103  51.003  1.00  0.00           N
ATOM   1114  H   GLN    70      52.431  44.698  50.185  1.00  0.00           H
ATOM   1115  CA  GLN    70      51.742  46.566  50.965  1.00  0.00           C
ATOM   1116  HA  GLN    70      51.514  46.879  51.983  1.00  0.00           H
ATOM   1117  CB  GLN    70      53.006  47.317  50.483  1.00  0.00           C
ATOM   1118  HB2 GLN    70      53.325  46.888  49.533  1.00  0.00           H
ATOM   1119  HB3 GLN    70      52.656  48.346  50.402  1.00  0.00           H
ATOM   1120  CG  GLN    70      54.135  47.208  51.493  1.00  0.00           C
ATOM   1121  HG2 GLN    70      54.775  48.082  51.369  1.00  0.00           H
ATOM   1122  HG3 GLN    70      53.701  47.226  52.491  1.00  0.00           H
ATOM   1123  CD  GLN    70      55.088  45.991  51.338  1.00  0.00           C
ATOM   1124  OE1 GLN    70      54.968  45.198  50.419  1.00  0.00           O
ATOM   1125  NE2 GLN    70      56.172  45.954  52.156  1.00  0.00           N
ATOM   1126 HE21 GLN    70      56.582  45.042  52.295  1.00  0.00           H
ATOM   1127 HE22 GLN    70      56.247  46.503  53.000  1.00  0.00           H
ATOM   1128  C   GLN    70      50.442  46.956  50.267  1.00  0.00           C
ATOM   1129  O   GLN    70      49.717  47.857  50.811  1.00  0.00           O
ATOM   1130  N   ASP    71      50.093  46.255  49.188  1.00  0.00           N
ATOM   1131  H   ASP    71      50.809  45.692  48.752  1.00  0.00           H
ATOM   1132  CA  ASP    71      48.809  46.445  48.518  1.00  0.00           C
ATOM   1133  HA  ASP    71      48.448  47.465  48.652  1.00  0.00           H
ATOM   1134  CB  ASP    71      49.060  45.933  47.030  1.00  0.00           C
ATOM   1135  HB2 ASP    71      49.548  44.958  47.002  1.00  0.00           H
ATOM   1136  HB3 ASP    71      48.056  45.904  46.611  1.00  0.00           H
ATOM   1137  CG  ASP    71      49.890  46.896  46.292  1.00  0.00           C
ATOM   1138  OD1 ASP    71      50.691  46.496  45.415  1.00  0.00           O
ATOM   1139  OD2 ASP    71      49.720  48.114  46.432  1.00  0.00           O
ATOM   1140  C   ASP    71      47.742  45.555  49.210  1.00  0.00           C
ATOM   1141  O   ASP    71      46.539  45.722  48.862  1.00  0.00           O
ATOM   1142  N   ARG    72      48.118  44.610  50.081  1.00  0.00           N
ATOM   1143  H   ARG    72      49.112  44.540  50.250  1.00  0.00           H
ATOM   1144  CA  ARG    72      47.332  43.528  50.685  1.00  0.00           C
ATOM   1145  HA  ARG    72      47.980  42.909  51.306  1.00  0.00           H
ATOM   1146  CB  ARG    72      46.278  43.954  51.711  1.00  0.00           C
ATOM   1147  HB2 ARG    72      45.656  44.697  51.213  1.00  0.00           H
ATOM   1148  HB3 ARG    72      45.660  43.118  52.034  1.00  0.00           H
ATOM   1149  CG  ARG    72      46.887  44.655  52.945  1.00  0.00           C
ATOM   1150  HG2 ARG    72      47.402  43.839  53.450  1.00  0.00           H
ATOM   1151  HG3 ARG    72      47.606  45.421  52.653  1.00  0.00           H
ATOM   1152  CD  ARG    72      45.822  45.262  53.926  1.00  0.00           C
ATOM   1153  HD2 ARG    72      45.257  45.942  53.287  1.00  0.00           H
ATOM   1154  HD3 ARG    72      45.063  44.501  54.108  1.00  0.00           H
ATOM   1155  NE  ARG    72      46.529  46.015  55.037  1.00  0.00           N
ATOM   1156  HE  ARG    72      47.532  45.934  55.118  1.00  0.00           H
ATOM   1157  CZ  ARG    72      45.910  46.743  55.988  1.00  0.00           C
ATOM   1158  NH1 ARG    72      44.662  46.847  55.996  1.00  0.00           N
ATOM   1159 HH11 ARG    72      44.101  46.484  55.238  1.00  0.00           H
ATOM   1160 HH12 ARG    72      44.293  47.485  56.686  1.00  0.00           H
ATOM   1161  NH2 ARG    72      46.583  47.356  56.930  1.00  0.00           N
ATOM   1162 HH21 ARG    72      47.589  47.371  57.013  1.00  0.00           H
ATOM   1163 HH22 ARG    72      45.978  47.884  57.544  1.00  0.00           H
ATOM   1164  C   ARG    72      46.753  42.586  49.669  1.00  0.00           C
ATOM   1165  O   ARG    72      45.754  41.911  49.934  1.00  0.00           O
ATOM   1166  N   THR    73      47.106  42.659  48.377  1.00  0.00           N
ATOM   1167  H   THR    73      47.893  43.259  48.174  1.00  0.00           H
ATOM   1168  CA  THR    73      46.594  41.852  47.240  1.00  0.00           C
ATOM   1169  HA  THR    73      45.533  41.948  47.465  1.00  0.00           H
ATOM   1170  CB  THR    73      46.779  42.392  45.815  1.00  0.00           C
ATOM   1171  HB  THR    73      46.374  41.743  45.038  1.00  0.00           H
ATOM   1172  CG2 THR    73      46.071  43.773  45.680  1.00  0.00           C
ATOM   1173 HG21 THR    73      46.275  44.402  44.814  1.00  0.00           H
ATOM   1174 HG22 THR    73      46.300  44.404  46.539  1.00  0.00           H
ATOM   1175 HG23 THR    73      45.010  43.532  45.626  1.00  0.00           H
ATOM   1176  OG1 THR    73      48.081  42.679  45.465  1.00  0.00           O
ATOM   1177  HG1 THR    73      48.412  41.848  45.114  1.00  0.00           H
ATOM   1178  C   THR    73      47.118  40.380  47.172  1.00  0.00           C
ATOM   1179  O   THR    73      48.151  39.989  47.701  1.00  0.00           O
ATOM   1180  N   LEU    74      46.424  39.504  46.453  1.00  0.00           N
ATOM   1181  H   LEU    74      45.565  39.823  46.030  1.00  0.00           H
ATOM   1182  CA  LEU    74      46.783  38.092  46.127  1.00  0.00           C
ATOM   1183  HA  LEU    74      47.827  37.871  46.347  1.00  0.00           H
ATOM   1184  CB  LEU    74      46.066  37.228  47.228  1.00  0.00           C
ATOM   1185  HB2 LEU    74      46.413  37.603  48.191  1.00  0.00           H
ATOM   1186  HB3 LEU    74      44.990  37.303  47.073  1.00  0.00           H
ATOM   1187  CG  LEU    74      46.461  35.781  47.150  1.00  0.00           C
ATOM   1188  HG  LEU    74      46.274  35.466  46.123  1.00  0.00           H
ATOM   1189  CD1 LEU    74      47.937  35.497  47.577  1.00  0.00           C
ATOM   1190 HD11 LEU    74      48.599  36.168  47.029  1.00  0.00           H
ATOM   1191 HD12 LEU    74      48.176  34.466  47.310  1.00  0.00           H
ATOM   1192 HD13 LEU    74      47.953  35.752  48.636  1.00  0.00           H
ATOM   1193  CD2 LEU    74      45.554  34.909  47.987  1.00  0.00           C
ATOM   1194 HD21 LEU    74      44.531  35.244  47.813  1.00  0.00           H
ATOM   1195 HD22 LEU    74      45.598  33.836  47.804  1.00  0.00           H
ATOM   1196 HD23 LEU    74      45.817  35.024  49.039  1.00  0.00           H
ATOM   1197  C   LEU    74      46.408  37.713  44.763  1.00  0.00           C
ATOM   1198  O   LEU    74      45.263  37.635  44.435  1.00  0.00           O
ATOM   1199  N   THR    75      47.403  37.715  43.857  1.00  0.00           N
ATOM   1200  H   THR    75      48.343  37.946  44.144  1.00  0.00           H
ATOM   1201  CA  THR    75      47.094  37.505  42.400  1.00  0.00           C
ATOM   1202  HA  THR    75      46.071  37.718  42.085  1.00  0.00           H
ATOM   1203  CB  THR    75      48.119  38.247  41.490  1.00  0.00           C
ATOM   1204  HB  THR    75      49.160  37.989  41.687  1.00  0.00           H
ATOM   1205  CG2 THR    75      48.016  38.033  39.973  1.00  0.00           C
ATOM   1206 HG21 THR    75      48.589  38.752  39.388  1.00  0.00           H
ATOM   1207 HG22 THR    75      47.013  38.093  39.551  1.00  0.00           H
ATOM   1208 HG23 THR    75      48.317  37.022  39.699  1.00  0.00           H
ATOM   1209  OG1 THR    75      47.912  39.660  41.713  1.00  0.00           O
ATOM   1210  HG1 THR    75      48.563  40.067  41.135  1.00  0.00           H
ATOM   1211  C   THR    75      47.262  35.966  42.061  1.00  0.00           C
ATOM   1212  O   THR    75      48.148  35.307  42.623  1.00  0.00           O
ATOM   1213  N   ILE    76      46.379  35.500  41.182  1.00  0.00           N
ATOM   1214  H   ILE    76      45.551  36.028  40.944  1.00  0.00           H
ATOM   1215  CA  ILE    76      46.510  34.281  40.451  1.00  0.00           C
ATOM   1216  HA  ILE    76      47.378  33.811  40.913  1.00  0.00           H
ATOM   1217  CB  ILE    76      45.243  33.405  40.760  1.00  0.00           C
ATOM   1218  HB  ILE    76      44.366  33.990  40.485  1.00  0.00           H
ATOM   1219  CG2 ILE    76      45.315  32.051  40.075  1.00  0.00           C
ATOM   1220 HG21 ILE    76      46.218  31.443  40.048  1.00  0.00           H
ATOM   1221 HG22 ILE    76      45.126  32.184  39.011  1.00  0.00           H
ATOM   1222 HG23 ILE    76      44.539  31.403  40.483  1.00  0.00           H
ATOM   1223  CG1 ILE    76      45.201  32.961  42.260  1.00  0.00           C
ATOM   1224 HG12 ILE    76      45.013  31.899  42.422  1.00  0.00           H
ATOM   1225 HG13 ILE    76      46.228  33.106  42.596  1.00  0.00           H
ATOM   1226  CD1 ILE    76      44.240  33.803  43.077  1.00  0.00           C
ATOM   1227 HD11 ILE    76      44.439  34.875  43.104  1.00  0.00           H
ATOM   1228 HD12 ILE    76      44.344  33.532  44.128  1.00  0.00           H
ATOM   1229 HD13 ILE    76      43.235  33.639  42.688  1.00  0.00           H
ATOM   1230  C   ILE    76      46.692  34.376  38.944  1.00  0.00           C
ATOM   1231  O   ILE    76      46.076  35.201  38.242  1.00  0.00           O
ATOM   1232  N   VAL    77      47.601  33.581  38.365  1.00  0.00           N
ATOM   1233  H   VAL    77      47.985  32.880  38.982  1.00  0.00           H
ATOM   1234  CA  VAL    77      47.961  33.678  36.910  1.00  0.00           C
ATOM   1235  HA  VAL    77      47.236  34.360  36.467  1.00  0.00           H
ATOM   1236  CB  VAL    77      49.372  34.414  36.771  1.00  0.00           C
ATOM   1237  HB  VAL    77      50.105  33.653  37.037  1.00  0.00           H
ATOM   1238  CG1 VAL    77      49.802  34.847  35.336  1.00  0.00           C
ATOM   1239 HG11 VAL    77      49.230  35.707  34.984  1.00  0.00           H
ATOM   1240 HG12 VAL    77      50.804  35.277  35.351  1.00  0.00           H
ATOM   1241 HG13 VAL    77      49.845  33.959  34.705  1.00  0.00           H
ATOM   1242  CG2 VAL    77      49.620  35.609  37.679  1.00  0.00           C
ATOM   1243 HG21 VAL    77      50.642  35.947  37.507  1.00  0.00           H
ATOM   1244 HG22 VAL    77      49.491  35.296  38.716  1.00  0.00           H
ATOM   1245 HG23 VAL    77      48.921  36.377  37.346  1.00  0.00           H
ATOM   1246  C   VAL    77      47.980  32.343  36.129  1.00  0.00           C
ATOM   1247  O   VAL    77      48.674  31.422  36.574  1.00  0.00           O
ATOM   1248  N   ASP    78      47.400  32.367  35.000  1.00  0.00           N
ATOM   1249  H   ASP    78      46.843  33.167  34.735  1.00  0.00           H
ATOM   1250  CA  ASP    78      47.556  31.270  33.955  1.00  0.00           C
ATOM   1251  HA  ASP    78      48.453  30.745  34.281  1.00  0.00           H
ATOM   1252  CB  ASP    78      46.304  30.388  33.772  1.00  0.00           C
ATOM   1253  HB2 ASP    78      46.607  29.658  33.022  1.00  0.00           H
ATOM   1254  HB3 ASP    78      46.046  29.850  34.685  1.00  0.00           H
ATOM   1255  CG  ASP    78      45.091  31.258  33.401  1.00  0.00           C
ATOM   1256  OD1 ASP    78      44.991  31.490  32.145  1.00  0.00           O
ATOM   1257  OD2 ASP    78      44.207  31.593  34.209  1.00  0.00           O
ATOM   1258  C   ASP    78      47.974  31.874  32.577  1.00  0.00           C
ATOM   1259  O   ASP    78      47.722  33.026  32.236  1.00  0.00           O
ATOM   1260  N   THR    79      48.492  30.948  31.706  1.00  0.00           N
ATOM   1261  H   THR    79      48.407  30.031  32.118  1.00  0.00           H
ATOM   1262  CA  THR    79      48.687  31.164  30.268  1.00  0.00           C
ATOM   1263  HA  THR    79      48.628  32.243  30.124  1.00  0.00           H
ATOM   1264  CB  THR    79      50.072  30.674  29.880  1.00  0.00           C
ATOM   1265  HB  THR    79      50.097  30.856  28.805  1.00  0.00           H
ATOM   1266  CG2 THR    79      51.171  31.478  30.539  1.00  0.00           C
ATOM   1267 HG21 THR    79      52.111  30.929  30.604  1.00  0.00           H
ATOM   1268 HG22 THR    79      50.957  31.654  31.593  1.00  0.00           H
ATOM   1269 HG23 THR    79      51.374  32.459  30.109  1.00  0.00           H
ATOM   1270  OG1 THR    79      50.215  29.327  30.189  1.00  0.00           O
ATOM   1271  HG1 THR    79      51.094  28.989  30.003  1.00  0.00           H
ATOM   1272  C   THR    79      47.612  30.495  29.428  1.00  0.00           C
ATOM   1273  O   THR    79      47.854  29.969  28.329  1.00  0.00           O
ATOM   1274  N   GLY    80      46.356  30.528  29.924  1.00  0.00           N
ATOM   1275  H   GLY    80      46.092  30.978  30.789  1.00  0.00           H
ATOM   1276  CA  GLY    80      45.273  29.833  29.235  1.00  0.00           C
ATOM   1277  HA2 GLY    80      45.491  28.775  29.100  1.00  0.00           H
ATOM   1278  HA3 GLY    80      44.481  29.861  29.984  1.00  0.00           H
ATOM   1279  C   GLY    80      44.807  30.396  27.863  1.00  0.00           C
ATOM   1280  O   GLY    80      45.629  30.775  27.027  1.00  0.00           O
ATOM   1281  N   ILE    81      43.524  30.312  27.533  1.00  0.00           N
ATOM   1282  H   ILE    81      42.869  29.860  28.155  1.00  0.00           H
ATOM   1283  CA  ILE    81      42.927  30.850  26.290  1.00  0.00           C
ATOM   1284  HA  ILE    81      43.639  30.678  25.482  1.00  0.00           H
ATOM   1285  CB  ILE    81      41.643  30.047  25.863  1.00  0.00           C
ATOM   1286  HB  ILE    81      41.826  28.973  25.900  1.00  0.00           H
ATOM   1287  CG2 ILE    81      40.478  30.168  26.816  1.00  0.00           C
ATOM   1288 HG21 ILE    81      40.124  31.195  26.730  1.00  0.00           H
ATOM   1289 HG22 ILE    81      40.853  30.045  27.832  1.00  0.00           H
ATOM   1290 HG23 ILE    81      39.617  29.567  26.522  1.00  0.00           H
ATOM   1291  CG1 ILE    81      41.256  30.427  24.392  1.00  0.00           C
ATOM   1292 HG12 ILE    81      40.172  30.342  24.323  1.00  0.00           H
ATOM   1293 HG13 ILE    81      41.493  31.479  24.233  1.00  0.00           H
ATOM   1294  CD1 ILE    81      41.844  29.570  23.255  1.00  0.00           C
ATOM   1295 HD11 ILE    81      41.563  28.524  23.377  1.00  0.00           H
ATOM   1296 HD12 ILE    81      42.910  29.659  23.044  1.00  0.00           H
ATOM   1297 HD13 ILE    81      41.327  29.799  22.323  1.00  0.00           H
ATOM   1298  C   ILE    81      42.972  32.371  26.202  1.00  0.00           C
ATOM   1299  O   ILE    81      42.981  33.000  25.137  1.00  0.00           O
ATOM   1300  N   GLY    82      43.025  33.021  27.419  1.00  0.00           N
ATOM   1301  H   GLY    82      43.064  32.478  28.270  1.00  0.00           H
ATOM   1302  CA  GLY    82      42.670  34.411  27.627  1.00  0.00           C
ATOM   1303  HA2 GLY    82      42.622  34.428  28.716  1.00  0.00           H
ATOM   1304  HA3 GLY    82      43.444  35.053  27.208  1.00  0.00           H
ATOM   1305  C   GLY    82      41.223  34.761  27.076  1.00  0.00           C
ATOM   1306  O   GLY    82      40.475  33.885  26.638  1.00  0.00           O
ATOM   1307  N   MET    83      40.980  36.089  27.021  1.00  0.00           N
ATOM   1308  H   MET    83      41.710  36.742  27.270  1.00  0.00           H
ATOM   1309  CA  MET    83      39.660  36.634  26.677  1.00  0.00           C
ATOM   1310  HA  MET    83      39.148  35.956  25.995  1.00  0.00           H
ATOM   1311  CB  MET    83      38.886  36.771  27.954  1.00  0.00           C
ATOM   1312  HB2 MET    83      39.596  37.197  28.663  1.00  0.00           H
ATOM   1313  HB3 MET    83      38.167  37.586  27.872  1.00  0.00           H
ATOM   1314  CG  MET    83      38.275  35.575  28.560  1.00  0.00           C
ATOM   1315  HG2 MET    83      37.860  34.970  27.754  1.00  0.00           H
ATOM   1316  HG3 MET    83      39.038  34.992  29.074  1.00  0.00           H
ATOM   1317  SD  MET    83      37.081  36.163  29.834  1.00  0.00           S
ATOM   1318  CE  MET    83      38.067  36.633  31.354  1.00  0.00           C
ATOM   1319  HE1 MET    83      38.875  37.290  31.031  1.00  0.00           H
ATOM   1320  HE2 MET    83      37.463  37.089  32.139  1.00  0.00           H
ATOM   1321  HE3 MET    83      38.549  35.746  31.763  1.00  0.00           H
ATOM   1322  C   MET    83      39.784  37.840  25.842  1.00  0.00           C
ATOM   1323  O   MET    83      40.800  38.425  25.646  1.00  0.00           O
ATOM   1324  N   THR    84      38.664  38.419  25.453  1.00  0.00           N
ATOM   1325  H   THR    84      37.847  37.844  25.602  1.00  0.00           H
ATOM   1326  CA  THR    84      38.435  39.668  24.719  1.00  0.00           C
ATOM   1327  HA  THR    84      39.397  40.137  24.512  1.00  0.00           H
ATOM   1328  CB  THR    84      37.735  39.444  23.346  1.00  0.00           C
ATOM   1329  HB  THR    84      37.706  40.403  22.830  1.00  0.00           H
ATOM   1330  CG2 THR    84      38.494  38.414  22.451  1.00  0.00           C
ATOM   1331 HG21 THR    84      38.933  37.597  23.024  1.00  0.00           H
ATOM   1332 HG22 THR    84      39.195  38.917  21.786  1.00  0.00           H
ATOM   1333 HG23 THR    84      37.730  37.956  21.824  1.00  0.00           H
ATOM   1334  OG1 THR    84      36.430  38.968  23.498  1.00  0.00           O
ATOM   1335  HG1 THR    84      36.510  38.137  23.970  1.00  0.00           H
ATOM   1336  C   THR    84      37.729  40.756  25.596  1.00  0.00           C
ATOM   1337  O   THR    84      37.203  40.487  26.668  1.00  0.00           O
ATOM   1338  N   LYS    85      37.623  41.945  25.011  1.00  0.00           N
ATOM   1339  H   LYS    85      38.086  42.106  24.128  1.00  0.00           H
ATOM   1340  CA  LYS    85      36.798  43.087  25.605  1.00  0.00           C
ATOM   1341  HA  LYS    85      37.173  43.191  26.624  1.00  0.00           H
ATOM   1342  CB  LYS    85      36.870  44.388  24.783  1.00  0.00           C
ATOM   1343  HB2 LYS    85      37.803  44.578  24.254  1.00  0.00           H
ATOM   1344  HB3 LYS    85      36.046  44.331  24.073  1.00  0.00           H
ATOM   1345  CG  LYS    85      36.660  45.495  25.826  1.00  0.00           C
ATOM   1346  HG2 LYS    85      35.693  45.468  26.329  1.00  0.00           H
ATOM   1347  HG3 LYS    85      37.387  45.459  26.637  1.00  0.00           H
ATOM   1348  CD  LYS    85      36.785  46.916  25.244  1.00  0.00           C
ATOM   1349  HD2 LYS    85      36.688  47.583  26.102  1.00  0.00           H
ATOM   1350  HD3 LYS    85      37.789  47.049  24.842  1.00  0.00           H
ATOM   1351  CE  LYS    85      35.719  47.257  24.155  1.00  0.00           C
ATOM   1352  HE2 LYS    85      35.788  46.478  23.395  1.00  0.00           H
ATOM   1353  HE3 LYS    85      34.713  47.335  24.570  1.00  0.00           H
ATOM   1354  NZ  LYS    85      36.016  48.590  23.652  1.00  0.00           N
ATOM   1355  HZ1 LYS    85      36.044  49.192  24.462  1.00  0.00           H
ATOM   1356  HZ2 LYS    85      35.378  49.007  22.990  1.00  0.00           H
ATOM   1357  HZ3 LYS    85      36.860  48.674  23.105  1.00  0.00           H
ATOM   1358  C   LYS    85      35.401  42.561  25.723  1.00  0.00           C
ATOM   1359  O   LYS    85      34.855  42.647  26.861  1.00  0.00           O
ATOM   1360  N   ALA    86      34.765  41.963  24.718  1.00  0.00           N
ATOM   1361  H   ALA    86      35.181  41.902  23.800  1.00  0.00           H
ATOM   1362  CA  ALA    86      33.380  41.463  24.681  1.00  0.00           C
ATOM   1363  HA  ALA    86      32.753  42.293  25.005  1.00  0.00           H
ATOM   1364  CB  ALA    86      32.992  41.009  23.343  1.00  0.00           C
ATOM   1365  HB1 ALA    86      33.065  41.826  22.625  1.00  0.00           H
ATOM   1366  HB2 ALA    86      31.956  40.692  23.223  1.00  0.00           H
ATOM   1367  HB3 ALA    86      33.711  40.246  23.047  1.00  0.00           H
ATOM   1368  C   ALA    86      33.019  40.328  25.692  1.00  0.00           C
ATOM   1369  O   ALA    86      32.064  40.406  26.445  1.00  0.00           O
ATOM   1370  N   ASP    87      33.951  39.392  25.909  1.00  0.00           N
ATOM   1371  H   ASP    87      34.656  39.276  25.195  1.00  0.00           H
ATOM   1372  CA  ASP    87      33.887  38.430  27.082  1.00  0.00           C
ATOM   1373  HA  ASP    87      32.966  37.879  26.889  1.00  0.00           H
ATOM   1374  CB  ASP    87      35.054  37.479  27.023  1.00  0.00           C
ATOM   1375  HB2 ASP    87      36.035  37.920  27.199  1.00  0.00           H
ATOM   1376  HB3 ASP    87      34.980  36.688  27.769  1.00  0.00           H
ATOM   1377  CG  ASP    87      35.216  36.784  25.694  1.00  0.00           C
ATOM   1378  OD1 ASP    87      34.212  36.475  25.044  1.00  0.00           O
ATOM   1379  OD2 ASP    87      36.331  36.658  25.180  1.00  0.00           O
ATOM   1380  C   ASP    87      33.878  39.011  28.486  1.00  0.00           C
ATOM   1381  O   ASP    87      33.027  38.587  29.280  1.00  0.00           O
ATOM   1382  N   LEU    88      34.793  39.897  28.855  1.00  0.00           N
ATOM   1383  H   LEU    88      35.402  40.238  28.125  1.00  0.00           H
ATOM   1384  CA  LEU    88      34.712  40.672  30.133  1.00  0.00           C
ATOM   1385  HA  LEU    88      34.712  40.012  30.999  1.00  0.00           H
ATOM   1386  CB  LEU    88      35.924  41.656  30.195  1.00  0.00           C
ATOM   1387  HB2 LEU    88      35.925  42.335  29.342  1.00  0.00           H
ATOM   1388  HB3 LEU    88      35.879  42.280  31.087  1.00  0.00           H
ATOM   1389  CG  LEU    88      37.360  40.953  30.252  1.00  0.00           C
ATOM   1390  HG  LEU    88      37.374  40.172  29.492  1.00  0.00           H
ATOM   1391  CD1 LEU    88      38.453  41.957  29.781  1.00  0.00           C
ATOM   1392 HD11 LEU    88      39.409  41.499  29.531  1.00  0.00           H
ATOM   1393 HD12 LEU    88      38.596  42.706  30.560  1.00  0.00           H
ATOM   1394 HD13 LEU    88      38.153  42.350  28.810  1.00  0.00           H
ATOM   1395  CD2 LEU    88      37.770  40.364  31.532  1.00  0.00           C
ATOM   1396 HD21 LEU    88      37.135  39.496  31.709  1.00  0.00           H
ATOM   1397 HD22 LEU    88      38.732  39.878  31.361  1.00  0.00           H
ATOM   1398 HD23 LEU    88      37.738  41.041  32.385  1.00  0.00           H
ATOM   1399  C   LEU    88      33.400  41.424  30.294  1.00  0.00           C
ATOM   1400  O   LEU    88      32.844  41.324  31.424  1.00  0.00           O
ATOM   1401  N   ILE    89      32.802  42.039  29.265  1.00  0.00           N
ATOM   1402  H   ILE    89      33.338  42.129  28.414  1.00  0.00           H
ATOM   1403  CA  ILE    89      31.472  42.728  29.327  1.00  0.00           C
ATOM   1404  HA  ILE    89      31.515  43.353  30.219  1.00  0.00           H
ATOM   1405  CB  ILE    89      31.224  43.437  27.989  1.00  0.00           C
ATOM   1406  HB  ILE    89      31.198  42.711  27.177  1.00  0.00           H
ATOM   1407  CG2 ILE    89      29.895  44.136  28.035  1.00  0.00           C
ATOM   1408 HG21 ILE    89      29.725  44.573  27.051  1.00  0.00           H
ATOM   1409 HG22 ILE    89      29.770  44.951  28.748  1.00  0.00           H
ATOM   1410 HG23 ILE    89      29.085  43.429  28.221  1.00  0.00           H
ATOM   1411  CG1 ILE    89      32.235  44.558  27.699  1.00  0.00           C
ATOM   1412 HG12 ILE    89      31.907  45.428  28.267  1.00  0.00           H
ATOM   1413 HG13 ILE    89      33.189  44.205  28.090  1.00  0.00           H
ATOM   1414  CD1 ILE    89      32.476  44.883  26.192  1.00  0.00           C
ATOM   1415 HD11 ILE    89      32.271  44.105  25.456  1.00  0.00           H
ATOM   1416 HD12 ILE    89      33.530  45.101  26.025  1.00  0.00           H
ATOM   1417 HD13 ILE    89      31.779  45.658  25.872  1.00  0.00           H
ATOM   1418  C   ILE    89      30.356  41.643  29.569  1.00  0.00           C
ATOM   1419  O   ILE    89      29.553  41.709  30.486  1.00  0.00           O
ATOM   1420  N   ASN    90      30.397  40.573  28.840  1.00  0.00           N
ATOM   1421  H   ASN    90      31.162  40.633  28.183  1.00  0.00           H
ATOM   1422  CA  ASN    90      29.678  39.295  28.988  1.00  0.00           C
ATOM   1423  HA  ASN    90      28.629  39.556  29.119  1.00  0.00           H
ATOM   1424  CB  ASN    90      29.908  38.377  27.713  1.00  0.00           C
ATOM   1425  HB2 ASN    90      30.960  38.105  27.615  1.00  0.00           H
ATOM   1426  HB3 ASN    90      29.358  37.442  27.810  1.00  0.00           H
ATOM   1427  CG  ASN    90      29.303  39.041  26.412  1.00  0.00           C
ATOM   1428  OD1 ASN    90      28.427  39.932  26.437  1.00  0.00           O
ATOM   1429  ND2 ASN    90      29.540  38.478  25.247  1.00  0.00           N
ATOM   1430 HD21 ASN    90      30.271  37.787  25.160  1.00  0.00           H
ATOM   1431 HD22 ASN    90      29.124  38.840  24.402  1.00  0.00           H
ATOM   1432  C   ASN    90      29.987  38.547  30.314  1.00  0.00           C
ATOM   1433  O   ASN    90      30.048  37.317  30.303  1.00  0.00           O
ATOM   1434  N   ASN    91      30.139  39.335  31.400  1.00  0.00           N
ATOM   1435  H   ASN    91      30.117  40.330  31.224  1.00  0.00           H
ATOM   1436  CA  ASN    91      30.388  38.760  32.764  1.00  0.00           C
ATOM   1437  HA  ASN    91      30.741  39.538  33.441  1.00  0.00           H
ATOM   1438  CB  ASN    91      29.065  38.183  33.321  1.00  0.00           C
ATOM   1439  HB2 ASN    91      28.701  37.322  32.762  1.00  0.00           H
ATOM   1440  HB3 ASN    91      29.284  37.731  34.289  1.00  0.00           H
ATOM   1441  CG  ASN    91      28.070  39.330  33.533  1.00  0.00           C
ATOM   1442  OD1 ASN    91      28.460  40.454  33.903  1.00  0.00           O
ATOM   1443  ND2 ASN    91      26.766  39.223  33.241  1.00  0.00           N
ATOM   1444 HD21 ASN    91      26.359  38.367  32.892  1.00  0.00           H
ATOM   1445 HD22 ASN    91      26.229  40.048  33.471  1.00  0.00           H
ATOM   1446  C   ASN    91      31.468  37.715  32.861  1.00  0.00           C
ATOM   1447  O   ASN    91      31.330  36.676  33.453  1.00  0.00           O
ATOM   1448  N   LEU    92      32.569  37.959  32.190  1.00  0.00           N
ATOM   1449  H   LEU    92      32.689  38.820  31.676  1.00  0.00           H
ATOM   1450  CA  LEU    92      33.812  37.092  32.139  1.00  0.00           C
ATOM   1451  HA  LEU    92      34.590  37.520  31.508  1.00  0.00           H
ATOM   1452  CB  LEU    92      34.482  36.940  33.546  1.00  0.00           C
ATOM   1453  HB2 LEU    92      34.023  36.110  34.084  1.00  0.00           H
ATOM   1454  HB3 LEU    92      35.555  36.826  33.391  1.00  0.00           H
ATOM   1455  CG  LEU    92      34.288  38.186  34.499  1.00  0.00           C
ATOM   1456  HG  LEU    92      33.213  38.236  34.675  1.00  0.00           H
ATOM   1457  CD1 LEU    92      34.873  37.868  35.837  1.00  0.00           C
ATOM   1458 HD11 LEU    92      35.866  37.435  35.715  1.00  0.00           H
ATOM   1459 HD12 LEU    92      34.167  37.226  36.364  1.00  0.00           H
ATOM   1460 HD13 LEU    92      34.976  38.825  36.348  1.00  0.00           H
ATOM   1461  CD2 LEU    92      34.839  39.449  33.972  1.00  0.00           C
ATOM   1462 HD21 LEU    92      34.718  40.282  34.663  1.00  0.00           H
ATOM   1463 HD22 LEU    92      35.914  39.281  33.901  1.00  0.00           H
ATOM   1464 HD23 LEU    92      34.607  39.648  32.926  1.00  0.00           H
ATOM   1465  C   LEU    92      33.599  35.768  31.402  1.00  0.00           C
ATOM   1466  O   LEU    92      34.275  34.781  31.654  1.00  0.00           O
ATOM   1467  N   GLY    93      32.604  35.688  30.442  1.00  0.00           N
ATOM   1468  H   GLY    93      32.112  36.539  30.210  1.00  0.00           H
ATOM   1469  CA  GLY    93      32.300  34.508  29.670  1.00  0.00           C
ATOM   1470  HA2 GLY    93      33.229  34.059  29.318  1.00  0.00           H
ATOM   1471  HA3 GLY    93      31.818  33.788  30.330  1.00  0.00           H
ATOM   1472  C   GLY    93      31.348  34.650  28.457  1.00  0.00           C
ATOM   1473  O   GLY    93      31.718  35.147  27.430  1.00  0.00           O
ATOM   1474  N   THR    94      30.072  34.276  28.607  1.00  0.00           N
ATOM   1475  H   THR    94      29.796  33.874  29.492  1.00  0.00           H
ATOM   1476  CA  THR    94      28.988  34.371  27.582  1.00  0.00           C
ATOM   1477  HA  THR    94      29.337  35.129  26.881  1.00  0.00           H
ATOM   1478  CB  THR    94      28.546  33.092  26.829  1.00  0.00           C
ATOM   1479  HB  THR    94      27.732  33.328  26.143  1.00  0.00           H
ATOM   1480  CG2 THR    94      29.729  32.402  26.045  1.00  0.00           C
ATOM   1481 HG21 THR    94      30.518  32.132  26.748  1.00  0.00           H
ATOM   1482 HG22 THR    94      30.012  33.133  25.287  1.00  0.00           H
ATOM   1483 HG23 THR    94      29.490  31.444  25.584  1.00  0.00           H
ATOM   1484  OG1 THR    94      28.079  32.205  27.770  1.00  0.00           O
ATOM   1485  HG1 THR    94      27.809  31.348  27.430  1.00  0.00           H
ATOM   1486  C   THR    94      27.716  34.981  28.205  1.00  0.00           C
ATOM   1487  O   THR    94      27.549  35.119  29.449  1.00  0.00           O
ATOM   1488  N   ILE    95      26.846  35.484  27.321  1.00  0.00           N
ATOM   1489  H   ILE    95      26.823  35.264  26.335  1.00  0.00           H
ATOM   1490  CA  ILE    95      25.556  35.981  27.770  1.00  0.00           C
ATOM   1491  HA  ILE    95      25.634  36.550  28.696  1.00  0.00           H
ATOM   1492  CB  ILE    95      24.922  36.713  26.586  1.00  0.00           C
ATOM   1493  HB  ILE    95      24.768  36.023  25.757  1.00  0.00           H
ATOM   1494  CG2 ILE    95      23.565  37.234  26.947  1.00  0.00           C
ATOM   1495 HG21 ILE    95      22.934  37.275  26.058  1.00  0.00           H
ATOM   1496 HG22 ILE    95      23.599  38.242  27.361  1.00  0.00           H
ATOM   1497 HG23 ILE    95      23.020  36.575  27.622  1.00  0.00           H
ATOM   1498  CG1 ILE    95      25.822  37.858  26.097  1.00  0.00           C
ATOM   1499 HG12 ILE    95      26.030  38.555  26.908  1.00  0.00           H
ATOM   1500 HG13 ILE    95      26.742  37.391  25.749  1.00  0.00           H
ATOM   1501  CD1 ILE    95      25.325  38.599  24.861  1.00  0.00           C
ATOM   1502 HD11 ILE    95      24.509  39.286  25.084  1.00  0.00           H
ATOM   1503 HD12 ILE    95      25.052  37.777  24.199  1.00  0.00           H
ATOM   1504 HD13 ILE    95      26.121  39.221  24.451  1.00  0.00           H
ATOM   1505  C   ILE    95      24.827  34.699  28.198  1.00  0.00           C
ATOM   1506  O   ILE    95      24.475  33.900  27.323  1.00  0.00           O
ATOM   1507  N   ALA    96      24.755  34.421  29.445  1.00  0.00           N
ATOM   1508  H   ALA    96      25.043  35.200  30.021  1.00  0.00           H
ATOM   1509  CA  ALA    96      24.174  33.237  30.100  1.00  0.00           C
ATOM   1510  HA  ALA    96      23.379  32.829  29.476  1.00  0.00           H
ATOM   1511  CB  ALA    96      25.141  32.002  29.984  1.00  0.00           C
ATOM   1512  HB1 ALA    96      24.599  31.144  30.384  1.00  0.00           H
ATOM   1513  HB2 ALA    96      26.026  32.239  30.573  1.00  0.00           H
ATOM   1514  HB3 ALA    96      25.486  31.811  28.967  1.00  0.00           H
ATOM   1515  C   ALA    96      23.787  33.499  31.600  1.00  0.00           C
ATOM   1516  O   ALA    96      24.317  34.426  32.257  1.00  0.00           O
ATOM   1517  N   LYS    97      22.826  32.728  32.088  1.00  0.00           N
ATOM   1518  H   LYS    97      22.342  32.038  31.532  1.00  0.00           H
ATOM   1519  CA  LYS    97      22.251  33.028  33.465  1.00  0.00           C
ATOM   1520  HA  LYS    97      22.901  33.563  34.157  1.00  0.00           H
ATOM   1521  CB  LYS    97      20.948  33.916  33.276  1.00  0.00           C
ATOM   1522  HB2 LYS    97      20.433  33.610  32.366  1.00  0.00           H
ATOM   1523  HB3 LYS    97      20.233  33.778  34.088  1.00  0.00           H
ATOM   1524  CG  LYS    97      21.213  35.341  33.152  1.00  0.00           C
ATOM   1525  HG2 LYS    97      22.003  35.712  33.805  1.00  0.00           H
ATOM   1526  HG3 LYS    97      21.574  35.401  32.125  1.00  0.00           H
ATOM   1527  CD  LYS    97      20.033  36.268  33.375  1.00  0.00           C
ATOM   1528  HD2 LYS    97      19.164  36.058  32.752  1.00  0.00           H
ATOM   1529  HD3 LYS    97      19.657  36.206  34.396  1.00  0.00           H
ATOM   1530  CE  LYS    97      20.307  37.701  32.971  1.00  0.00           C
ATOM   1531  HE2 LYS    97      21.216  37.978  33.502  1.00  0.00           H
ATOM   1532  HE3 LYS    97      20.309  37.672  31.882  1.00  0.00           H
ATOM   1533  NZ  LYS    97      19.304  38.645  33.566  1.00  0.00           N
ATOM   1534  HZ1 LYS    97      19.311  39.636  33.373  1.00  0.00           H
ATOM   1535  HZ2 LYS    97      19.337  38.631  34.576  1.00  0.00           H
ATOM   1536  HZ3 LYS    97      18.386  38.381  33.237  1.00  0.00           H
ATOM   1537  C   LYS    97      21.711  31.780  34.161  1.00  0.00           C
ATOM   1538  O   LYS    97      21.422  31.834  35.340  1.00  0.00           O
ATOM   1539  N   SER    98      21.543  30.688  33.464  1.00  0.00           N
ATOM   1540  H   SER    98      21.804  30.691  32.488  1.00  0.00           H
ATOM   1541  CA  SER    98      21.067  29.398  34.019  1.00  0.00           C
ATOM   1542  HA  SER    98      20.032  29.650  34.252  1.00  0.00           H
ATOM   1543  CB  SER    98      20.969  28.335  32.943  1.00  0.00           C
ATOM   1544  HB2 SER    98      20.451  27.462  33.344  1.00  0.00           H
ATOM   1545  HB3 SER    98      20.307  28.817  32.225  1.00  0.00           H
ATOM   1546  OG  SER    98      22.194  27.971  32.387  1.00  0.00           O
ATOM   1547  HG  SER    98      22.208  27.123  31.937  1.00  0.00           H
ATOM   1548  C   SER    98      21.818  28.893  35.239  1.00  0.00           C
ATOM   1549  O   SER    98      21.175  28.771  36.258  1.00  0.00           O
ATOM   1550  N   GLY    99      23.193  28.741  35.253  1.00  0.00           N
ATOM   1551  H   GLY    99      23.661  28.884  34.371  1.00  0.00           H
ATOM   1552  CA  GLY    99      24.040  28.365  36.414  1.00  0.00           C
ATOM   1553  HA2 GLY    99      23.675  27.407  36.784  1.00  0.00           H
ATOM   1554  HA3 GLY    99      25.070  28.326  36.064  1.00  0.00           H
ATOM   1555  C   GLY    99      23.971  29.401  37.624  1.00  0.00           C
ATOM   1556  O   GLY    99      24.004  29.054  38.791  1.00  0.00           O
ATOM   1557  N   THR   100      23.812  30.715  37.286  1.00  0.00           N
ATOM   1558  H   THR   100      23.879  30.935  36.303  1.00  0.00           H
ATOM   1559  CA  THR   100      23.667  31.753  38.280  1.00  0.00           C
ATOM   1560  HA  THR   100      24.468  31.892  39.006  1.00  0.00           H
ATOM   1561  CB  THR   100      23.685  33.033  37.498  1.00  0.00           C
ATOM   1562  HB  THR   100      22.789  33.039  36.878  1.00  0.00           H
ATOM   1563  CG2 THR   100      23.593  34.314  38.348  1.00  0.00           C
ATOM   1564 HG21 THR   100      23.215  35.119  37.718  1.00  0.00           H
ATOM   1565 HG22 THR   100      24.576  34.643  38.684  1.00  0.00           H
ATOM   1566 HG23 THR   100      22.889  34.166  39.167  1.00  0.00           H
ATOM   1567  OG1 THR   100      24.828  33.221  36.697  1.00  0.00           O
ATOM   1568  HG1 THR   100      24.989  32.412  36.205  1.00  0.00           H
ATOM   1569  C   THR   100      22.339  31.588  39.050  1.00  0.00           C
ATOM   1570  O   THR   100      22.347  31.496  40.228  1.00  0.00           O
ATOM   1571  N   LYS   101      21.170  31.483  38.371  1.00  0.00           N
ATOM   1572  H   LYS   101      21.188  31.569  37.365  1.00  0.00           H
ATOM   1573  CA  LYS   101      19.834  31.147  39.037  1.00  0.00           C
ATOM   1574  HA  LYS   101      19.628  31.934  39.763  1.00  0.00           H
ATOM   1575  CB  LYS   101      18.708  31.152  38.001  1.00  0.00           C
ATOM   1576  HB2 LYS   101      19.020  30.506  37.180  1.00  0.00           H
ATOM   1577  HB3 LYS   101      17.758  30.804  38.405  1.00  0.00           H
ATOM   1578  CG  LYS   101      18.482  32.508  37.425  1.00  0.00           C
ATOM   1579  HG2 LYS   101      18.084  33.193  38.175  1.00  0.00           H
ATOM   1580  HG3 LYS   101      19.358  32.885  36.898  1.00  0.00           H
ATOM   1581  CD  LYS   101      17.310  32.384  36.425  1.00  0.00           C
ATOM   1582  HD2 LYS   101      17.577  31.869  35.503  1.00  0.00           H
ATOM   1583  HD3 LYS   101      16.456  31.902  36.901  1.00  0.00           H
ATOM   1584  CE  LYS   101      16.770  33.717  35.954  1.00  0.00           C
ATOM   1585  HE2 LYS   101      16.158  34.194  36.720  1.00  0.00           H
ATOM   1586  HE3 LYS   101      17.596  34.395  35.740  1.00  0.00           H
ATOM   1587  NZ  LYS   101      16.025  33.567  34.667  1.00  0.00           N
ATOM   1588  HZ1 LYS   101      15.157  33.051  34.702  1.00  0.00           H
ATOM   1589  HZ2 LYS   101      16.694  33.134  34.045  1.00  0.00           H
ATOM   1590  HZ3 LYS   101      15.700  34.481  34.391  1.00  0.00           H
ATOM   1591  C   LYS   101      19.846  29.818  39.726  1.00  0.00           C
ATOM   1592  O   LYS   101      19.179  29.621  40.715  1.00  0.00           O
ATOM   1593  N   ALA   102      20.638  28.886  39.160  1.00  0.00           N
ATOM   1594  H   ALA   102      21.179  29.122  38.340  1.00  0.00           H
ATOM   1595  CA  ALA   102      20.669  27.532  39.675  1.00  0.00           C
ATOM   1596  HA  ALA   102      19.690  27.164  39.987  1.00  0.00           H
ATOM   1597  CB  ALA   102      21.259  26.591  38.596  1.00  0.00           C
ATOM   1598  HB1 ALA   102      22.313  26.803  38.417  1.00  0.00           H
ATOM   1599  HB2 ALA   102      20.643  26.585  37.697  1.00  0.00           H
ATOM   1600  HB3 ALA   102      21.143  25.599  39.032  1.00  0.00           H
ATOM   1601  C   ALA   102      21.603  27.278  40.868  1.00  0.00           C
ATOM   1602  O   ALA   102      21.297  26.429  41.728  1.00  0.00           O
ATOM   1603  N   PHE   103      22.669  28.063  41.041  1.00  0.00           N
ATOM   1604  H   PHE   103      22.992  28.655  40.289  1.00  0.00           H
ATOM   1605  CA  PHE   103      23.515  27.844  42.256  1.00  0.00           C
ATOM   1606  HA  PHE   103      23.783  26.796  42.395  1.00  0.00           H
ATOM   1607  CB  PHE   103      24.789  28.734  42.156  1.00  0.00           C
ATOM   1608  HB2 PHE   103      25.527  28.355  41.449  1.00  0.00           H
ATOM   1609  HB3 PHE   103      24.511  29.715  41.771  1.00  0.00           H
ATOM   1610  CG  PHE   103      25.601  29.009  43.470  1.00  0.00           C
ATOM   1611  CD1 PHE   103      26.474  28.045  44.050  1.00  0.00           C
ATOM   1612  HD1 PHE   103      26.620  27.063  43.625  1.00  0.00           H
ATOM   1613  CE1 PHE   103      27.158  28.346  45.213  1.00  0.00           C
ATOM   1614  HE1 PHE   103      27.878  27.660  45.634  1.00  0.00           H
ATOM   1615  CZ  PHE   103      27.146  29.631  45.763  1.00  0.00           C
ATOM   1616  HZ  PHE   103      27.786  29.906  46.588  1.00  0.00           H
ATOM   1617  CE2 PHE   103      26.227  30.568  45.235  1.00  0.00           C
ATOM   1618  HE2 PHE   103      26.205  31.604  45.542  1.00  0.00           H
ATOM   1619  CD2 PHE   103      25.407  30.278  44.148  1.00  0.00           C
ATOM   1620  HD2 PHE   103      24.694  31.021  43.822  1.00  0.00           H
ATOM   1621  C   PHE   103      22.818  28.321  43.527  1.00  0.00           C
ATOM   1622  O   PHE   103      22.729  27.609  44.577  1.00  0.00           O
ATOM   1623  N   MET   104      22.126  29.416  43.327  1.00  0.00           N
ATOM   1624  H   MET   104      22.242  29.757  42.384  1.00  0.00           H
ATOM   1625  CA  MET   104      21.155  29.937  44.296  1.00  0.00           C
ATOM   1626  HA  MET   104      21.687  30.077  45.236  1.00  0.00           H
ATOM   1627  CB  MET   104      20.725  31.336  43.815  1.00  0.00           C
ATOM   1628  HB2 MET   104      20.266  31.316  42.827  1.00  0.00           H
ATOM   1629  HB3 MET   104      19.821  31.702  44.301  1.00  0.00           H
ATOM   1630  CG  MET   104      21.803  32.421  43.898  1.00  0.00           C
ATOM   1631  HG2 MET   104      22.362  32.246  44.817  1.00  0.00           H
ATOM   1632  HG3 MET   104      22.428  32.352  43.008  1.00  0.00           H
ATOM   1633  SD  MET   104      21.097  34.156  44.111  1.00  0.00           S
ATOM   1634  CE  MET   104      20.467  34.381  42.480  1.00  0.00           C
ATOM   1635  HE1 MET   104      19.653  33.673  42.318  1.00  0.00           H
ATOM   1636  HE2 MET   104      20.079  35.393  42.359  1.00  0.00           H
ATOM   1637  HE3 MET   104      21.256  34.337  41.731  1.00  0.00           H
ATOM   1638  C   MET   104      19.917  29.033  44.634  1.00  0.00           C
ATOM   1639  O   MET   104      19.574  28.896  45.788  1.00  0.00           O
ATOM   1640  N   GLU   105      19.273  28.417  43.651  1.00  0.00           N
ATOM   1641  H   GLU   105      19.651  28.533  42.721  1.00  0.00           H
ATOM   1642  CA  GLU   105      18.145  27.454  43.854  1.00  0.00           C
ATOM   1643  HA  GLU   105      17.390  27.954  44.460  1.00  0.00           H
ATOM   1644  CB  GLU   105      17.408  27.028  42.547  1.00  0.00           C
ATOM   1645  HB2 GLU   105      17.062  27.914  42.015  1.00  0.00           H
ATOM   1646  HB3 GLU   105      18.002  26.302  41.991  1.00  0.00           H
ATOM   1647  CG  GLU   105      16.118  26.269  42.869  1.00  0.00           C
ATOM   1648  HG2 GLU   105      15.639  25.908  41.959  1.00  0.00           H
ATOM   1649  HG3 GLU   105      16.296  25.377  43.469  1.00  0.00           H
ATOM   1650  CD  GLU   105      15.054  27.226  43.482  1.00  0.00           C
ATOM   1651  OE1 GLU   105      14.195  27.778  42.686  1.00  0.00           O
ATOM   1652  OE2 GLU   105      15.145  27.535  44.694  1.00  0.00           O
ATOM   1653  C   GLU   105      18.666  26.218  44.565  1.00  0.00           C
ATOM   1654  O   GLU   105      17.905  25.610  45.337  1.00  0.00           O
ATOM   1655  N   ALA   106      19.913  25.830  44.398  1.00  0.00           N
ATOM   1656  H   ALA   106      20.351  26.265  43.598  1.00  0.00           H
ATOM   1657  CA  ALA   106      20.602  24.741  45.119  1.00  0.00           C
ATOM   1658  HA  ALA   106      20.008  23.827  45.142  1.00  0.00           H
ATOM   1659  CB  ALA   106      21.866  24.369  44.307  1.00  0.00           C
ATOM   1660  HB1 ALA   106      22.464  23.548  44.703  1.00  0.00           H
ATOM   1661  HB2 ALA   106      22.472  25.271  44.223  1.00  0.00           H
ATOM   1662  HB3 ALA   106      21.506  24.104  43.313  1.00  0.00           H
ATOM   1663  C   ALA   106      20.922  25.063  46.590  1.00  0.00           C
ATOM   1664  O   ALA   106      20.677  24.231  47.429  1.00  0.00           O
ATOM   1665  N   LEU   107      21.427  26.265  46.841  1.00  0.00           N
ATOM   1666  H   LEU   107      21.785  26.819  46.078  1.00  0.00           H
ATOM   1667  CA  LEU   107      21.627  26.799  48.179  1.00  0.00           C
ATOM   1668  HA  LEU   107      22.183  26.065  48.761  1.00  0.00           H
ATOM   1669  CB  LEU   107      22.393  28.102  48.124  1.00  0.00           C
ATOM   1670  HB2 LEU   107      22.206  28.573  47.158  1.00  0.00           H
ATOM   1671  HB3 LEU   107      21.919  28.735  48.874  1.00  0.00           H
ATOM   1672  CG  LEU   107      23.877  28.026  48.346  1.00  0.00           C
ATOM   1673  HG  LEU   107      23.972  27.631  49.358  1.00  0.00           H
ATOM   1674  CD1 LEU   107      24.598  27.109  47.323  1.00  0.00           C
ATOM   1675 HD11 LEU   107      25.647  27.062  47.619  1.00  0.00           H
ATOM   1676 HD12 LEU   107      24.766  27.563  46.346  1.00  0.00           H
ATOM   1677 HD13 LEU   107      24.084  26.152  47.242  1.00  0.00           H
ATOM   1678  CD2 LEU   107      24.360  29.475  48.386  1.00  0.00           C
ATOM   1679 HD21 LEU   107      23.983  30.049  47.541  1.00  0.00           H
ATOM   1680 HD22 LEU   107      23.976  29.840  49.338  1.00  0.00           H
ATOM   1681 HD23 LEU   107      25.441  29.406  48.260  1.00  0.00           H
ATOM   1682  C   LEU   107      20.335  27.075  48.987  1.00  0.00           C
ATOM   1683  O   LEU   107      20.367  26.833  50.200  1.00  0.00           O
ATOM   1684  N   GLN   108      19.167  27.442  48.348  1.00  0.00           N
ATOM   1685  H   GLN   108      19.236  27.844  47.424  1.00  0.00           H
ATOM   1686  CA  GLN   108      17.769  27.424  48.896  1.00  0.00           C
ATOM   1687  HA  GLN   108      17.698  27.883  49.882  1.00  0.00           H
ATOM   1688  CB  GLN   108      16.764  28.038  47.841  1.00  0.00           C
ATOM   1689  HB2 GLN   108      16.956  27.546  46.887  1.00  0.00           H
ATOM   1690  HB3 GLN   108      15.767  27.790  48.205  1.00  0.00           H
ATOM   1691  CG  GLN   108      16.849  29.573  47.680  1.00  0.00           C
ATOM   1692  HG2 GLN   108      17.869  29.817  47.380  1.00  0.00           H
ATOM   1693  HG3 GLN   108      16.200  29.853  46.850  1.00  0.00           H
ATOM   1694  CD  GLN   108      16.394  30.389  48.910  1.00  0.00           C
ATOM   1695  OE1 GLN   108      16.151  29.838  49.963  1.00  0.00           O
ATOM   1696  NE2 GLN   108      16.290  31.678  48.873  1.00  0.00           N
ATOM   1697 HE21 GLN   108      16.046  32.205  49.699  1.00  0.00           H
ATOM   1698 HE22 GLN   108      16.454  32.130  47.985  1.00  0.00           H
ATOM   1699  C   GLN   108      17.391  25.968  49.244  1.00  0.00           C
ATOM   1700  O   GLN   108      16.867  25.643  50.337  1.00  0.00           O
ATOM   1701  N   ALA   109      17.804  25.014  48.411  1.00  0.00           N
ATOM   1702  H   ALA   109      18.163  25.202  47.486  1.00  0.00           H
ATOM   1703  CA  ALA   109      17.835  23.537  48.791  1.00  0.00           C
ATOM   1704  HA  ALA   109      17.083  23.378  49.563  1.00  0.00           H
ATOM   1705  CB  ALA   109      17.365  22.795  47.490  1.00  0.00           C
ATOM   1706  HB1 ALA   109      17.255  21.750  47.781  1.00  0.00           H
ATOM   1707  HB2 ALA   109      18.169  22.864  46.757  1.00  0.00           H
ATOM   1708  HB3 ALA   109      16.447  23.298  47.187  1.00  0.00           H
ATOM   1709  C   ALA   109      19.045  22.943  49.555  1.00  0.00           C
ATOM   1710  O   ALA   109      19.287  21.731  49.427  1.00  0.00           O
ATOM   1711  N   GLY   110      19.707  23.722  50.380  1.00  0.00           N
ATOM   1712  H   GLY   110      19.425  24.689  50.329  1.00  0.00           H
ATOM   1713  CA  GLY   110      20.740  23.275  51.278  1.00  0.00           C
ATOM   1714  HA2 GLY   110      20.992  24.072  51.977  1.00  0.00           H
ATOM   1715  HA3 GLY   110      20.375  22.439  51.874  1.00  0.00           H
ATOM   1716  C   GLY   110      22.088  22.936  50.575  1.00  0.00           C
ATOM   1717  O   GLY   110      22.976  22.353  51.260  1.00  0.00           O
ATOM   1718  N   ALA   111      22.380  23.232  49.338  1.00  0.00           N
ATOM   1719  H   ALA   111      21.589  23.481  48.762  1.00  0.00           H
ATOM   1720  CA  ALA   111      23.674  22.956  48.763  1.00  0.00           C
ATOM   1721  HA  ALA   111      23.988  21.945  49.025  1.00  0.00           H
ATOM   1722  CB  ALA   111      23.639  22.920  47.202  1.00  0.00           C
ATOM   1723  HB1 ALA   111      24.597  22.756  46.707  1.00  0.00           H
ATOM   1724  HB2 ALA   111      23.410  23.872  46.725  1.00  0.00           H
ATOM   1725  HB3 ALA   111      22.917  22.191  46.833  1.00  0.00           H
ATOM   1726  C   ALA   111      24.781  23.931  49.277  1.00  0.00           C
ATOM   1727  O   ALA   111      24.487  24.958  49.898  1.00  0.00           O
ATOM   1728  N   ASP   112      26.043  23.531  49.288  1.00  0.00           N
ATOM   1729  H   ASP   112      26.200  22.716  48.711  1.00  0.00           H
ATOM   1730  CA  ASP   112      27.215  24.222  49.793  1.00  0.00           C
ATOM   1731  HA  ASP   112      27.054  24.604  50.802  1.00  0.00           H
ATOM   1732  CB  ASP   112      28.411  23.256  50.079  1.00  0.00           C
ATOM   1733  HB2 ASP   112      27.943  22.353  50.471  1.00  0.00           H
ATOM   1734  HB3 ASP   112      29.030  23.079  49.199  1.00  0.00           H
ATOM   1735  CG  ASP   112      29.400  23.826  51.093  1.00  0.00           C
ATOM   1736  OD1 ASP   112      30.569  24.075  50.783  1.00  0.00           O
ATOM   1737  OD2 ASP   112      29.013  24.115  52.220  1.00  0.00           O
ATOM   1738  C   ASP   112      27.711  25.425  48.887  1.00  0.00           C
ATOM   1739  O   ASP   112      27.761  25.281  47.696  1.00  0.00           O
ATOM   1740  N   ILE   113      28.249  26.554  49.480  1.00  0.00           N
ATOM   1741  H   ILE   113      28.144  26.676  50.476  1.00  0.00           H
ATOM   1742  CA  ILE   113      28.929  27.607  48.687  1.00  0.00           C
ATOM   1743  HA  ILE   113      28.249  27.946  47.906  1.00  0.00           H
ATOM   1744  CB  ILE   113      29.307  28.774  49.522  1.00  0.00           C
ATOM   1745  HB  ILE   113      29.636  28.432  50.503  1.00  0.00           H
ATOM   1746  CG2 ILE   113      30.304  29.765  48.892  1.00  0.00           C
ATOM   1747 HG21 ILE   113      30.117  30.275  47.947  1.00  0.00           H
ATOM   1748 HG22 ILE   113      31.216  29.178  48.794  1.00  0.00           H
ATOM   1749 HG23 ILE   113      30.516  30.559  49.607  1.00  0.00           H
ATOM   1750  CG1 ILE   113      27.995  29.491  49.867  1.00  0.00           C
ATOM   1751 HG12 ILE   113      27.810  30.252  49.109  1.00  0.00           H
ATOM   1752 HG13 ILE   113      27.152  28.804  49.948  1.00  0.00           H
ATOM   1753  CD1 ILE   113      27.968  30.192  51.247  1.00  0.00           C
ATOM   1754 HD11 ILE   113      27.782  29.589  52.136  1.00  0.00           H
ATOM   1755 HD12 ILE   113      27.154  30.914  51.194  1.00  0.00           H
ATOM   1756 HD13 ILE   113      28.907  30.716  51.428  1.00  0.00           H
ATOM   1757  C   ILE   113      30.039  27.052  47.805  1.00  0.00           C
ATOM   1758  O   ILE   113      30.184  27.513  46.670  1.00  0.00           O
ATOM   1759  N   SER   114      30.829  26.022  48.251  1.00  0.00           N
ATOM   1760  H   SER   114      30.740  25.716  49.209  1.00  0.00           H
ATOM   1761  CA  SER   114      31.949  25.476  47.408  1.00  0.00           C
ATOM   1762  HA  SER   114      32.572  26.318  47.108  1.00  0.00           H
ATOM   1763  CB  SER   114      32.810  24.502  48.210  1.00  0.00           C
ATOM   1764  HB2 SER   114      33.648  24.181  47.593  1.00  0.00           H
ATOM   1765  HB3 SER   114      33.347  24.995  49.022  1.00  0.00           H
ATOM   1766  OG  SER   114      32.052  23.392  48.617  1.00  0.00           O
ATOM   1767  HG  SER   114      31.780  23.573  49.520  1.00  0.00           H
ATOM   1768  C   SER   114      31.480  24.790  46.144  1.00  0.00           C
ATOM   1769  O   SER   114      32.270  24.633  45.187  1.00  0.00           O
ATOM   1770  N   MET   115      30.201  24.407  46.027  1.00  0.00           N
ATOM   1771  H   MET   115      29.701  24.404  46.904  1.00  0.00           H
ATOM   1772  CA  MET   115      29.713  23.835  44.725  1.00  0.00           C
ATOM   1773  HA  MET   115      30.338  23.062  44.278  1.00  0.00           H
ATOM   1774  CB  MET   115      28.349  23.228  44.897  1.00  0.00           C
ATOM   1775  HB2 MET   115      28.318  22.634  45.810  1.00  0.00           H
ATOM   1776  HB3 MET   115      27.566  23.985  44.931  1.00  0.00           H
ATOM   1777  CG  MET   115      28.059  22.225  43.744  1.00  0.00           C
ATOM   1778  HG2 MET   115      27.899  22.737  42.796  1.00  0.00           H
ATOM   1779  HG3 MET   115      28.819  21.444  43.712  1.00  0.00           H
ATOM   1780  SD  MET   115      26.539  21.289  43.985  1.00  0.00           S
ATOM   1781  CE  MET   115      27.141  19.583  44.103  1.00  0.00           C
ATOM   1782  HE1 MET   115      27.897  19.581  44.888  1.00  0.00           H
ATOM   1783  HE2 MET   115      26.385  18.800  44.164  1.00  0.00           H
ATOM   1784  HE3 MET   115      27.643  19.506  43.139  1.00  0.00           H
ATOM   1785  C   MET   115      29.682  24.840  43.615  1.00  0.00           C
ATOM   1786  O   MET   115      29.563  24.474  42.506  1.00  0.00           O
ATOM   1787  N   ILE   116      29.798  26.147  43.950  1.00  0.00           N
ATOM   1788  H   ILE   116      29.883  26.298  44.946  1.00  0.00           H
ATOM   1789  CA  ILE   116      29.796  27.384  43.114  1.00  0.00           C
ATOM   1790  HA  ILE   116      28.754  27.586  42.865  1.00  0.00           H
ATOM   1791  CB  ILE   116      30.457  28.597  43.795  1.00  0.00           C
ATOM   1792  HB  ILE   116      29.852  28.794  44.681  1.00  0.00           H
ATOM   1793  CG2 ILE   116      31.902  28.229  44.324  1.00  0.00           C
ATOM   1794 HG21 ILE   116      32.313  29.038  44.927  1.00  0.00           H
ATOM   1795 HG22 ILE   116      32.554  28.218  43.452  1.00  0.00           H
ATOM   1796 HG23 ILE   116      32.068  27.376  44.982  1.00  0.00           H
ATOM   1797  CG1 ILE   116      30.359  29.924  43.045  1.00  0.00           C
ATOM   1798 HG12 ILE   116      30.841  29.865  42.068  1.00  0.00           H
ATOM   1799 HG13 ILE   116      29.284  30.053  42.917  1.00  0.00           H
ATOM   1800  CD1 ILE   116      30.753  31.099  43.920  1.00  0.00           C
ATOM   1801 HD11 ILE   116      31.842  31.152  43.890  1.00  0.00           H
ATOM   1802 HD12 ILE   116      30.358  31.011  44.932  1.00  0.00           H
ATOM   1803 HD13 ILE   116      30.343  31.987  43.440  1.00  0.00           H
ATOM   1804  C   ILE   116      30.337  27.104  41.683  1.00  0.00           C
ATOM   1805  O   ILE   116      29.606  27.265  40.724  1.00  0.00           O
ATOM   1806  N   GLY   117      31.564  26.598  41.465  1.00  0.00           N
ATOM   1807  H   GLY   117      32.178  26.431  42.250  1.00  0.00           H
ATOM   1808  CA  GLY   117      32.183  26.261  40.146  1.00  0.00           C
ATOM   1809  HA2 GLY   117      32.025  27.096  39.463  1.00  0.00           H
ATOM   1810  HA3 GLY   117      33.226  26.029  40.355  1.00  0.00           H
ATOM   1811  C   GLY   117      31.626  25.136  39.290  1.00  0.00           C
ATOM   1812  O   GLY   117      31.693  25.230  38.096  1.00  0.00           O
ATOM   1813  N   GLN   118      30.923  24.156  39.882  1.00  0.00           N
ATOM   1814  H   GLN   118      30.827  24.174  40.887  1.00  0.00           H
ATOM   1815  CA  GLN   118      30.283  23.089  39.187  1.00  0.00           C
ATOM   1816  HA  GLN   118      31.027  22.568  38.583  1.00  0.00           H
ATOM   1817  CB  GLN   118      29.517  22.263  40.258  1.00  0.00           C
ATOM   1818  HB2 GLN   118      30.264  21.864  40.944  1.00  0.00           H
ATOM   1819  HB3 GLN   118      28.799  22.891  40.785  1.00  0.00           H
ATOM   1820  CG  GLN   118      28.602  21.238  39.642  1.00  0.00           C
ATOM   1821  HG2 GLN   118      28.356  20.636  40.517  1.00  0.00           H
ATOM   1822  HG3 GLN   118      27.651  21.583  39.239  1.00  0.00           H
ATOM   1823  CD  GLN   118      29.265  20.226  38.683  1.00  0.00           C
ATOM   1824  OE1 GLN   118      30.517  20.021  38.720  1.00  0.00           O
ATOM   1825  NE2 GLN   118      28.516  19.522  37.833  1.00  0.00           N
ATOM   1826 HE21 GLN   118      28.863  18.864  37.149  1.00  0.00           H
ATOM   1827 HE22 GLN   118      27.521  19.499  38.008  1.00  0.00           H
ATOM   1828  C   GLN   118      29.268  23.668  38.168  1.00  0.00           C
ATOM   1829  O   GLN   118      29.202  23.283  37.023  1.00  0.00           O
ATOM   1830  N   PHE   119      28.493  24.658  38.553  1.00  0.00           N
ATOM   1831  H   PHE   119      28.614  24.885  39.530  1.00  0.00           H
ATOM   1832  CA  PHE   119      27.504  25.511  37.821  1.00  0.00           C
ATOM   1833  HA  PHE   119      27.004  24.947  37.034  1.00  0.00           H
ATOM   1834  CB  PHE   119      26.563  26.279  38.853  1.00  0.00           C
ATOM   1835  HB2 PHE   119      27.182  26.937  39.462  1.00  0.00           H
ATOM   1836  HB3 PHE   119      25.845  26.922  38.347  1.00  0.00           H
ATOM   1837  CG  PHE   119      25.941  25.416  39.885  1.00  0.00           C
ATOM   1838  CD1 PHE   119      24.573  25.024  39.673  1.00  0.00           C
ATOM   1839  HD1 PHE   119      24.091  25.231  38.730  1.00  0.00           H
ATOM   1840  CE1 PHE   119      23.862  24.307  40.783  1.00  0.00           C
ATOM   1841  HE1 PHE   119      22.864  23.906  40.685  1.00  0.00           H
ATOM   1842  CZ  PHE   119      24.459  23.986  41.999  1.00  0.00           C
ATOM   1843  HZ  PHE   119      24.093  23.348  42.789  1.00  0.00           H
ATOM   1844  CE2 PHE   119      25.724  24.554  42.252  1.00  0.00           C
ATOM   1845  HE2 PHE   119      26.266  24.280  43.145  1.00  0.00           H
ATOM   1846  CD2 PHE   119      26.464  25.191  41.204  1.00  0.00           C
ATOM   1847  HD2 PHE   119      27.477  25.507  41.398  1.00  0.00           H
ATOM   1848  C   PHE   119      28.107  26.619  37.002  1.00  0.00           C
ATOM   1849  O   PHE   119      27.308  27.385  36.391  1.00  0.00           O
ATOM   1850  N   GLY   120      29.444  26.675  36.970  1.00  0.00           N
ATOM   1851  H   GLY   120      30.004  25.944  37.386  1.00  0.00           H
ATOM   1852  CA  GLY   120      30.171  27.606  36.089  1.00  0.00           C
ATOM   1853  HA2 GLY   120      31.175  27.195  35.973  1.00  0.00           H
ATOM   1854  HA3 GLY   120      29.756  27.636  35.081  1.00  0.00           H
ATOM   1855  C   GLY   120      30.263  29.083  36.496  1.00  0.00           C
ATOM   1856  O   GLY   120      30.393  29.926  35.599  1.00  0.00           O
ATOM   1857  N   VAL   121      30.129  29.411  37.777  1.00  0.00           N
ATOM   1858  H   VAL   121      29.990  28.650  38.425  1.00  0.00           H
ATOM   1859  CA  VAL   121      30.167  30.851  38.282  1.00  0.00           C
ATOM   1860  HA  VAL   121      30.553  31.401  37.424  1.00  0.00           H
ATOM   1861  CB  VAL   121      28.779  31.359  38.742  1.00  0.00           C
ATOM   1862  HB  VAL   121      28.955  32.374  39.097  1.00  0.00           H
ATOM   1863  CG1 VAL   121      27.744  31.468  37.632  1.00  0.00           C
ATOM   1864 HG11 VAL   121      27.388  30.508  37.256  1.00  0.00           H
ATOM   1865 HG12 VAL   121      26.890  32.060  37.958  1.00  0.00           H
ATOM   1866 HG13 VAL   121      28.291  31.989  36.846  1.00  0.00           H
ATOM   1867  CG2 VAL   121      28.036  30.732  39.909  1.00  0.00           C
ATOM   1868 HG21 VAL   121      28.455  30.953  40.890  1.00  0.00           H
ATOM   1869 HG22 VAL   121      27.982  29.658  39.732  1.00  0.00           H
ATOM   1870 HG23 VAL   121      27.008  31.094  39.881  1.00  0.00           H
ATOM   1871  C   VAL   121      31.249  31.039  39.288  1.00  0.00           C
ATOM   1872  O   VAL   121      31.242  31.974  40.078  1.00  0.00           O
ATOM   1873  N   GLY   122      32.301  30.145  39.252  1.00  0.00           N
ATOM   1874  H   GLY   122      32.298  29.571  38.421  1.00  0.00           H
ATOM   1875  CA  GLY   122      33.273  29.980  40.322  1.00  0.00           C
ATOM   1876  HA2 GLY   122      32.742  29.534  41.164  1.00  0.00           H
ATOM   1877  HA3 GLY   122      34.046  29.296  39.970  1.00  0.00           H
ATOM   1878  C   GLY   122      33.964  31.265  40.860  1.00  0.00           C
ATOM   1879  O   GLY   122      34.119  31.392  42.099  1.00  0.00           O
ATOM   1880  N   PHE   123      34.150  32.236  40.000  1.00  0.00           N
ATOM   1881  H   PHE   123      33.823  32.171  39.047  1.00  0.00           H
ATOM   1882  CA  PHE   123      34.868  33.534  40.268  1.00  0.00           C
ATOM   1883  HA  PHE   123      35.905  33.330  40.538  1.00  0.00           H
ATOM   1884  CB  PHE   123      34.737  34.335  38.938  1.00  0.00           C
ATOM   1885  HB2 PHE   123      35.242  33.862  38.096  1.00  0.00           H
ATOM   1886  HB3 PHE   123      33.690  34.395  38.641  1.00  0.00           H
ATOM   1887  CG  PHE   123      35.211  35.758  38.944  1.00  0.00           C
ATOM   1888  CD1 PHE   123      36.611  36.090  38.892  1.00  0.00           C
ATOM   1889  HD1 PHE   123      37.338  35.301  38.769  1.00  0.00           H
ATOM   1890  CE1 PHE   123      37.067  37.437  38.969  1.00  0.00           C
ATOM   1891  HE1 PHE   123      38.108  37.725  39.001  1.00  0.00           H
ATOM   1892  CZ  PHE   123      36.061  38.431  39.066  1.00  0.00           C
ATOM   1893  HZ  PHE   123      36.375  39.436  39.308  1.00  0.00           H
ATOM   1894  CE2 PHE   123      34.698  38.073  39.139  1.00  0.00           C
ATOM   1895  HE2 PHE   123      33.951  38.812  39.387  1.00  0.00           H
ATOM   1896  CD2 PHE   123      34.305  36.725  39.183  1.00  0.00           C
ATOM   1897  HD2 PHE   123      33.267  36.501  39.375  1.00  0.00           H
ATOM   1898  C   PHE   123      34.291  34.292  41.500  1.00  0.00           C
ATOM   1899  O   PHE   123      35.044  34.906  42.271  1.00  0.00           O
ATOM   1900  N   TYR   124      32.939  34.198  41.673  1.00  0.00           N
ATOM   1901  H   TYR   124      32.366  33.644  41.054  1.00  0.00           H
ATOM   1902  CA  TYR   124      32.349  35.030  42.755  1.00  0.00           C
ATOM   1903  HA  TYR   124      32.810  36.015  42.686  1.00  0.00           H
ATOM   1904  CB  TYR   124      30.862  35.183  42.357  1.00  0.00           C
ATOM   1905  HB2 TYR   124      30.362  34.219  42.458  1.00  0.00           H
ATOM   1906  HB3 TYR   124      30.423  35.858  43.091  1.00  0.00           H
ATOM   1907  CG  TYR   124      30.733  35.754  40.983  1.00  0.00           C
ATOM   1908  CD1 TYR   124      31.176  37.082  40.707  1.00  0.00           C
ATOM   1909  HD1 TYR   124      31.460  37.747  41.510  1.00  0.00           H
ATOM   1910  CE1 TYR   124      30.900  37.641  39.484  1.00  0.00           C
ATOM   1911  HE1 TYR   124      31.137  38.689  39.381  1.00  0.00           H
ATOM   1912  CZ  TYR   124      30.288  36.874  38.486  1.00  0.00           C
ATOM   1913  OH  TYR   124      30.042  37.369  37.229  1.00  0.00           O
ATOM   1914  HH  TYR   124      29.239  36.955  36.908  1.00  0.00           H
ATOM   1915  CE2 TYR   124      29.924  35.533  38.713  1.00  0.00           C
ATOM   1916  HE2 TYR   124      29.403  34.984  37.944  1.00  0.00           H
ATOM   1917  CD2 TYR   124      30.157  34.990  39.974  1.00  0.00           C
ATOM   1918  HD2 TYR   124      29.867  33.960  40.118  1.00  0.00           H
ATOM   1919  C   TYR   124      32.523  34.631  44.165  1.00  0.00           C
ATOM   1920  O   TYR   124      32.269  35.388  45.083  1.00  0.00           O
ATOM   1921  N   SER   125      33.308  33.547  44.360  1.00  0.00           N
ATOM   1922  H   SER   125      33.748  33.019  43.618  1.00  0.00           H
ATOM   1923  CA  SER   125      33.884  33.264  45.637  1.00  0.00           C
ATOM   1924  HA  SER   125      33.061  33.184  46.348  1.00  0.00           H
ATOM   1925  CB  SER   125      34.732  31.987  45.585  1.00  0.00           C
ATOM   1926  HB2 SER   125      35.241  31.850  46.540  1.00  0.00           H
ATOM   1927  HB3 SER   125      34.031  31.158  45.496  1.00  0.00           H
ATOM   1928  OG  SER   125      35.673  32.034  44.526  1.00  0.00           O
ATOM   1929  HG  SER   125      35.406  31.512  43.767  1.00  0.00           H
ATOM   1930  C   SER   125      34.912  34.296  46.134  1.00  0.00           C
ATOM   1931  O   SER   125      35.190  34.343  47.350  1.00  0.00           O
ATOM   1932  N   ALA   126      35.486  35.092  45.258  1.00  0.00           N
ATOM   1933  H   ALA   126      35.164  34.987  44.306  1.00  0.00           H
ATOM   1934  CA  ALA   126      36.423  36.178  45.566  1.00  0.00           C
ATOM   1935  HA  ALA   126      37.378  35.736  45.850  1.00  0.00           H
ATOM   1936  CB  ALA   126      36.665  36.997  44.315  1.00  0.00           C
ATOM   1937  HB1 ALA   126      37.435  37.698  44.634  1.00  0.00           H
ATOM   1938  HB2 ALA   126      35.758  37.548  44.065  1.00  0.00           H
ATOM   1939  HB3 ALA   126      37.000  36.321  43.527  1.00  0.00           H
ATOM   1940  C   ALA   126      35.839  37.123  46.598  1.00  0.00           C
ATOM   1941  O   ALA   126      36.537  37.555  47.541  1.00  0.00           O
ATOM   1942  N   TYR   127      34.523  37.370  46.569  1.00  0.00           N
ATOM   1943  H   TYR   127      33.927  36.871  45.924  1.00  0.00           H
ATOM   1944  CA  TYR   127      33.744  38.249  47.446  1.00  0.00           C
ATOM   1945  HA  TYR   127      34.463  39.001  47.771  1.00  0.00           H
ATOM   1946  CB  TYR   127      32.665  38.866  46.537  1.00  0.00           C
ATOM   1947  HB2 TYR   127      32.015  38.062  46.194  1.00  0.00           H
ATOM   1948  HB3 TYR   127      32.119  39.558  47.177  1.00  0.00           H
ATOM   1949  CG  TYR   127      33.046  39.664  45.245  1.00  0.00           C
ATOM   1950  CD1 TYR   127      33.503  40.993  45.387  1.00  0.00           C
ATOM   1951  HD1 TYR   127      33.570  41.520  46.328  1.00  0.00           H
ATOM   1952  CE1 TYR   127      33.797  41.753  44.206  1.00  0.00           C
ATOM   1953  HE1 TYR   127      34.142  42.774  44.290  1.00  0.00           H
ATOM   1954  CZ  TYR   127      33.677  41.150  42.964  1.00  0.00           C
ATOM   1955  OH  TYR   127      34.008  41.864  41.856  1.00  0.00           O
ATOM   1956  HH  TYR   127      34.269  42.766  42.052  1.00  0.00           H
ATOM   1957  CE2 TYR   127      33.297  39.801  42.935  1.00  0.00           C
ATOM   1958  HE2 TYR   127      33.033  39.392  41.971  1.00  0.00           H
ATOM   1959  CD2 TYR   127      32.957  39.036  43.982  1.00  0.00           C
ATOM   1960  HD2 TYR   127      32.588  38.034  43.824  1.00  0.00           H
ATOM   1961  C   TYR   127      33.278  37.649  48.776  1.00  0.00           C
ATOM   1962  O   TYR   127      32.533  38.289  49.488  1.00  0.00           O
ATOM   1963  N   LEU   128      33.860  36.449  49.103  1.00  0.00           N
ATOM   1964  H   LEU   128      34.405  35.960  48.408  1.00  0.00           H
ATOM   1965  CA  LEU   128      34.016  35.942  50.464  1.00  0.00           C
ATOM   1966  HA  LEU   128      33.004  35.991  50.863  1.00  0.00           H
ATOM   1967  CB  LEU   128      34.396  34.528  50.478  1.00  0.00           C
ATOM   1968  HB2 LEU   128      35.340  34.461  49.939  1.00  0.00           H
ATOM   1969  HB3 LEU   128      34.542  34.189  51.504  1.00  0.00           H
ATOM   1970  CG  LEU   128      33.378  33.485  49.991  1.00  0.00           C
ATOM   1971  HG  LEU   128      33.056  33.943  49.056  1.00  0.00           H
ATOM   1972  CD1 LEU   128      33.939  32.060  49.893  1.00  0.00           C
ATOM   1973 HD11 LEU   128      33.085  31.425  49.655  1.00  0.00           H
ATOM   1974 HD12 LEU   128      34.282  31.684  50.857  1.00  0.00           H
ATOM   1975 HD13 LEU   128      34.753  31.961  49.177  1.00  0.00           H
ATOM   1976  CD2 LEU   128      32.169  33.478  50.923  1.00  0.00           C
ATOM   1977 HD21 LEU   128      32.466  33.349  51.964  1.00  0.00           H
ATOM   1978 HD22 LEU   128      31.662  34.443  50.901  1.00  0.00           H
ATOM   1979 HD23 LEU   128      31.429  32.743  50.605  1.00  0.00           H
ATOM   1980  C   LEU   128      35.063  36.755  51.200  1.00  0.00           C
ATOM   1981  O   LEU   128      34.839  36.931  52.403  1.00  0.00           O
ATOM   1982  N   VAL   129      36.156  37.191  50.543  1.00  0.00           N
ATOM   1983  H   VAL   129      36.368  37.004  49.575  1.00  0.00           H
ATOM   1984  CA  VAL   129      37.420  37.610  51.278  1.00  0.00           C
ATOM   1985  HA  VAL   129      37.123  37.731  52.319  1.00  0.00           H
ATOM   1986  CB  VAL   129      38.504  36.529  51.165  1.00  0.00           C
ATOM   1987  HB  VAL   129      39.427  36.821  51.665  1.00  0.00           H
ATOM   1988  CG1 VAL   129      38.228  35.146  51.851  1.00  0.00           C
ATOM   1989 HG11 VAL   129      37.329  34.654  51.481  1.00  0.00           H
ATOM   1990 HG12 VAL   129      39.150  34.584  51.700  1.00  0.00           H
ATOM   1991 HG13 VAL   129      37.979  35.312  52.899  1.00  0.00           H
ATOM   1992  CG2 VAL   129      38.869  36.257  49.691  1.00  0.00           C
ATOM   1993 HG21 VAL   129      39.799  35.721  49.502  1.00  0.00           H
ATOM   1994 HG22 VAL   129      39.169  37.148  49.140  1.00  0.00           H
ATOM   1995 HG23 VAL   129      37.989  35.840  49.200  1.00  0.00           H
ATOM   1996  C   VAL   129      38.075  38.916  50.751  1.00  0.00           C
ATOM   1997  O   VAL   129      38.863  39.505  51.407  1.00  0.00           O
ATOM   1998  N   ALA   130      37.542  39.468  49.634  1.00  0.00           N
ATOM   1999  H   ALA   130      36.767  38.996  49.191  1.00  0.00           H
ATOM   2000  CA  ALA   130      38.082  40.649  49.036  1.00  0.00           C
ATOM   2001  HA  ALA   130      38.947  41.009  49.592  1.00  0.00           H
ATOM   2002  CB  ALA   130      38.664  40.434  47.639  1.00  0.00           C
ATOM   2003  HB1 ALA   130      39.145  41.325  47.234  1.00  0.00           H
ATOM   2004  HB2 ALA   130      37.822  40.310  46.958  1.00  0.00           H
ATOM   2005  HB3 ALA   130      39.367  39.613  47.781  1.00  0.00           H
ATOM   2006  C   ALA   130      37.044  41.729  48.938  1.00  0.00           C
ATOM   2007  O   ALA   130      35.824  41.434  49.003  1.00  0.00           O
ATOM   2008  N   GLU   131      37.474  43.029  48.823  1.00  0.00           N
ATOM   2009  H   GLU   131      38.477  43.142  48.867  1.00  0.00           H
ATOM   2010  CA  GLU   131      36.598  44.221  48.633  1.00  0.00           C
ATOM   2011  HA  GLU   131      35.601  44.041  49.036  1.00  0.00           H
ATOM   2012  CB  GLU   131      37.227  45.343  49.434  1.00  0.00           C
ATOM   2013  HB2 GLU   131      36.557  46.188  49.591  1.00  0.00           H
ATOM   2014  HB3 GLU   131      37.517  44.935  50.403  1.00  0.00           H
ATOM   2015  CG  GLU   131      38.464  46.026  48.774  1.00  0.00           C
ATOM   2016  HG2 GLU   131      39.170  45.228  48.547  1.00  0.00           H
ATOM   2017  HG3 GLU   131      38.053  46.625  47.963  1.00  0.00           H
ATOM   2018  CD  GLU   131      39.123  46.927  49.740  1.00  0.00           C
ATOM   2019  OE1 GLU   131      40.321  46.750  50.058  1.00  0.00           O
ATOM   2020  OE2 GLU   131      38.410  47.779  50.263  1.00  0.00           O
ATOM   2021  C   GLU   131      36.313  44.649  47.194  1.00  0.00           C
ATOM   2022  O   GLU   131      35.387  45.373  46.894  1.00  0.00           O
ATOM   2023  N   LYS   132      37.176  44.182  46.304  1.00  0.00           N
ATOM   2024  H   LYS   132      37.757  43.422  46.626  1.00  0.00           H
ATOM   2025  CA  LYS   132      37.166  44.484  44.892  1.00  0.00           C
ATOM   2026  HA  LYS   132      36.170  44.647  44.479  1.00  0.00           H
ATOM   2027  CB  LYS   132      37.790  45.938  44.751  1.00  0.00           C
ATOM   2028  HB2 LYS   132      37.054  46.565  45.253  1.00  0.00           H
ATOM   2029  HB3 LYS   132      38.751  46.057  45.249  1.00  0.00           H
ATOM   2030  CG  LYS   132      37.996  46.357  43.279  1.00  0.00           C
ATOM   2031  HG2 LYS   132      38.585  45.660  42.683  1.00  0.00           H
ATOM   2032  HG3 LYS   132      37.016  46.299  42.804  1.00  0.00           H
ATOM   2033  CD  LYS   132      38.529  47.761  43.077  1.00  0.00           C
ATOM   2034  HD2 LYS   132      38.230  48.153  42.105  1.00  0.00           H
ATOM   2035  HD3 LYS   132      38.010  48.359  43.827  1.00  0.00           H
ATOM   2036  CE  LYS   132      39.953  47.790  43.404  1.00  0.00           C
ATOM   2037  HE2 LYS   132      40.215  47.310  44.348  1.00  0.00           H
ATOM   2038  HE3 LYS   132      40.450  47.049  42.779  1.00  0.00           H
ATOM   2039  NZ  LYS   132      40.541  49.052  43.213  1.00  0.00           N
ATOM   2040  HZ1 LYS   132      40.377  49.278  42.242  1.00  0.00           H
ATOM   2041  HZ2 LYS   132      41.480  48.797  43.480  1.00  0.00           H
ATOM   2042  HZ3 LYS   132      40.177  49.743  43.854  1.00  0.00           H
ATOM   2043  C   LYS   132      37.901  43.391  44.163  1.00  0.00           C
ATOM   2044  O   LYS   132      38.841  42.750  44.761  1.00  0.00           O
ATOM   2045  N   VAL   133      37.622  43.139  42.823  1.00  0.00           N
ATOM   2046  H   VAL   133      36.950  43.739  42.367  1.00  0.00           H
ATOM   2047  CA  VAL   133      38.451  42.127  42.046  1.00  0.00           C
ATOM   2048  HA  VAL   133      39.349  41.783  42.560  1.00  0.00           H
ATOM   2049  CB  VAL   133      37.647  40.837  41.757  1.00  0.00           C
ATOM   2050  HB  VAL   133      36.818  41.101  41.098  1.00  0.00           H
ATOM   2051  CG1 VAL   133      38.508  39.725  41.046  1.00  0.00           C
ATOM   2052 HG11 VAL   133      38.757  39.980  40.016  1.00  0.00           H
ATOM   2053 HG12 VAL   133      39.514  39.669  41.462  1.00  0.00           H
ATOM   2054 HG13 VAL   133      38.090  38.727  41.170  1.00  0.00           H
ATOM   2055  CG2 VAL   133      37.152  40.295  43.084  1.00  0.00           C
ATOM   2056 HG21 VAL   133      36.607  40.974  43.739  1.00  0.00           H
ATOM   2057 HG22 VAL   133      37.976  39.873  43.658  1.00  0.00           H
ATOM   2058 HG23 VAL   133      36.471  39.465  42.894  1.00  0.00           H
ATOM   2059  C   VAL   133      38.934  42.803  40.803  1.00  0.00           C
ATOM   2060  O   VAL   133      38.083  43.387  40.107  1.00  0.00           O
ATOM   2061  N   THR   134      40.191  42.645  40.491  1.00  0.00           N
ATOM   2062  H   THR   134      40.756  42.073  41.102  1.00  0.00           H
ATOM   2063  CA  THR   134      40.836  43.177  39.320  1.00  0.00           C
ATOM   2064  HA  THR   134      40.096  43.704  38.717  1.00  0.00           H
ATOM   2065  CB  THR   134      41.876  44.301  39.631  1.00  0.00           C
ATOM   2066  HB  THR   134      42.648  43.913  40.296  1.00  0.00           H
ATOM   2067  CG2 THR   134      42.659  44.907  38.466  1.00  0.00           C
ATOM   2068 HG21 THR   134      43.327  45.739  38.696  1.00  0.00           H
ATOM   2069 HG22 THR   134      41.925  45.172  37.706  1.00  0.00           H
ATOM   2070 HG23 THR   134      43.275  44.174  37.945  1.00  0.00           H
ATOM   2071  OG1 THR   134      41.345  45.421  40.219  1.00  0.00           O
ATOM   2072  HG1 THR   134      41.495  45.328  41.163  1.00  0.00           H
ATOM   2073  C   THR   134      41.241  41.962  38.420  1.00  0.00           C
ATOM   2074  O   THR   134      41.760  40.942  38.871  1.00  0.00           O
ATOM   2075  N   VAL   135      40.995  42.138  37.082  1.00  0.00           N
ATOM   2076  H   VAL   135      40.715  43.031  36.704  1.00  0.00           H
ATOM   2077  CA  VAL   135      41.128  41.107  36.078  1.00  0.00           C
ATOM   2078  HA  VAL   135      41.666  40.205  36.370  1.00  0.00           H
ATOM   2079  CB  VAL   135      39.732  40.645  35.540  1.00  0.00           C
ATOM   2080  HB  VAL   135      39.233  41.532  35.149  1.00  0.00           H
ATOM   2081  CG1 VAL   135      39.786  39.565  34.448  1.00  0.00           C
ATOM   2082 HG11 VAL   135      40.130  39.996  33.508  1.00  0.00           H
ATOM   2083 HG12 VAL   135      40.501  38.794  34.736  1.00  0.00           H
ATOM   2084 HG13 VAL   135      38.806  39.178  34.174  1.00  0.00           H
ATOM   2085  CG2 VAL   135      38.941  39.969  36.701  1.00  0.00           C
ATOM   2086 HG21 VAL   135      38.050  39.433  36.374  1.00  0.00           H
ATOM   2087 HG22 VAL   135      38.618  40.759  37.378  1.00  0.00           H
ATOM   2088 HG23 VAL   135      39.554  39.330  37.335  1.00  0.00           H
ATOM   2089  C   VAL   135      41.898  41.582  34.900  1.00  0.00           C
ATOM   2090  O   VAL   135      41.754  42.737  34.490  1.00  0.00           O
ATOM   2091  N   ILE   136      42.923  40.779  34.343  1.00  0.00           N
ATOM   2092  H   ILE   136      43.268  39.937  34.780  1.00  0.00           H
ATOM   2093  CA  ILE   136      43.759  41.145  33.169  1.00  0.00           C
ATOM   2094  HA  ILE   136      43.186  41.887  32.614  1.00  0.00           H
ATOM   2095  CB  ILE   136      45.186  41.705  33.695  1.00  0.00           C
ATOM   2096  HB  ILE   136      45.727  40.923  34.228  1.00  0.00           H
ATOM   2097  CG2 ILE   136      46.052  42.010  32.491  1.00  0.00           C
ATOM   2098 HG21 ILE   136      46.317  41.137  31.894  1.00  0.00           H
ATOM   2099 HG22 ILE   136      46.955  42.506  32.845  1.00  0.00           H
ATOM   2100 HG23 ILE   136      45.662  42.751  31.795  1.00  0.00           H
ATOM   2101  CG1 ILE   136      45.124  42.923  34.633  1.00  0.00           C
ATOM   2102 HG12 ILE   136      45.810  43.693  34.281  1.00  0.00           H
ATOM   2103 HG13 ILE   136      44.118  43.328  34.519  1.00  0.00           H
ATOM   2104  CD1 ILE   136      45.512  42.698  36.143  1.00  0.00           C
ATOM   2105 HD11 ILE   136      46.547  42.389  36.287  1.00  0.00           H
ATOM   2106 HD12 ILE   136      44.779  42.021  36.582  1.00  0.00           H
ATOM   2107 HD13 ILE   136      45.300  43.612  36.697  1.00  0.00           H
ATOM   2108  C   ILE   136      43.805  39.924  32.293  1.00  0.00           C
ATOM   2109  O   ILE   136      43.916  38.835  32.831  1.00  0.00           O
ATOM   2110  N   THR   137      43.750  40.096  30.993  1.00  0.00           N
ATOM   2111  H   THR   137      43.569  41.028  30.649  1.00  0.00           H
ATOM   2112  CA  THR   137      43.779  39.002  30.084  1.00  0.00           C
ATOM   2113  HA  THR   137      44.587  38.359  30.433  1.00  0.00           H
ATOM   2114  CB  THR   137      42.348  38.382  30.126  1.00  0.00           C
ATOM   2115  HB  THR   137      42.041  38.133  31.142  1.00  0.00           H
ATOM   2116  CG2 THR   137      41.239  39.248  29.602  1.00  0.00           C
ATOM   2117 HG21 THR   137      41.428  40.256  29.973  1.00  0.00           H
ATOM   2118 HG22 THR   137      40.247  38.969  29.958  1.00  0.00           H
ATOM   2119 HG23 THR   137      41.088  39.264  28.522  1.00  0.00           H
ATOM   2120  OG1 THR   137      42.343  37.265  29.298  1.00  0.00           O
ATOM   2121  HG1 THR   137      42.759  36.544  29.775  1.00  0.00           H
ATOM   2122  C   THR   137      44.161  39.288  28.656  1.00  0.00           C
ATOM   2123  O   THR   137      44.234  40.483  28.342  1.00  0.00           O
ATOM   2124  N   LYS   138      44.547  38.211  27.872  1.00  0.00           N
ATOM   2125  H   LYS   138      44.308  37.346  28.335  1.00  0.00           H
ATOM   2126  CA  LYS   138      45.147  38.211  26.481  1.00  0.00           C
ATOM   2127  HA  LYS   138      44.728  39.030  25.896  1.00  0.00           H
ATOM   2128  CB  LYS   138      46.671  38.446  26.630  1.00  0.00           C
ATOM   2129  HB2 LYS   138      46.836  39.397  27.136  1.00  0.00           H
ATOM   2130  HB3 LYS   138      47.059  37.695  27.317  1.00  0.00           H
ATOM   2131  CG  LYS   138      47.435  38.537  25.259  1.00  0.00           C
ATOM   2132  HG2 LYS   138      48.492  38.643  25.502  1.00  0.00           H
ATOM   2133  HG3 LYS   138      47.493  37.569  24.761  1.00  0.00           H
ATOM   2134  CD  LYS   138      47.032  39.732  24.380  1.00  0.00           C
ATOM   2135  HD2 LYS   138      45.997  39.676  24.044  1.00  0.00           H
ATOM   2136  HD3 LYS   138      47.026  40.642  24.980  1.00  0.00           H
ATOM   2137  CE  LYS   138      48.001  39.765  23.170  1.00  0.00           C
ATOM   2138  HE2 LYS   138      48.121  40.789  22.819  1.00  0.00           H
ATOM   2139  HE3 LYS   138      49.028  39.593  23.496  1.00  0.00           H
ATOM   2140  NZ  LYS   138      47.785  38.781  22.091  1.00  0.00           N
ATOM   2141  HZ1 LYS   138      46.795  38.664  21.936  1.00  0.00           H
ATOM   2142  HZ2 LYS   138      48.192  37.867  22.236  1.00  0.00           H
ATOM   2143  HZ3 LYS   138      48.219  39.049  21.219  1.00  0.00           H
ATOM   2144  C   LYS   138      44.877  36.909  25.679  1.00  0.00           C
ATOM   2145  O   LYS   138      45.359  35.784  25.990  1.00  0.00           O
ATOM   2146  N   HIE   139      44.125  37.093  24.592  1.00  0.00           N
ATOM   2147  H   HIE   139      43.690  37.987  24.414  1.00  0.00           H
ATOM   2148  CA  HIE   139      43.925  36.098  23.464  1.00  0.00           C
ATOM   2149  HA  HIE   139      44.033  35.144  23.982  1.00  0.00           H
ATOM   2150  CB  HIE   139      42.448  36.231  22.931  1.00  0.00           C
ATOM   2151  HB2 HIE   139      41.808  36.204  23.813  1.00  0.00           H
ATOM   2152  HB3 HIE   139      42.281  37.221  22.507  1.00  0.00           H
ATOM   2153  CG  HIE   139      42.013  35.086  22.149  1.00  0.00           C
ATOM   2154  ND1 HIE   139      42.205  34.984  20.763  1.00  0.00           N
ATOM   2155  CE1 HIE   139      41.699  33.769  20.362  1.00  0.00           C
ATOM   2156  HE1 HIE   139      41.561  33.338  19.381  1.00  0.00           H
ATOM   2157  NE2 HIE   139      41.180  33.155  21.448  1.00  0.00           N
ATOM   2158  HE2 HIE   139      40.905  32.199  21.271  1.00  0.00           H
ATOM   2159  CD2 HIE   139      41.571  33.878  22.572  1.00  0.00           C
ATOM   2160  HD2 HIE   139      41.387  33.584  23.595  1.00  0.00           H
ATOM   2161  C   HIE   139      44.877  36.265  22.329  1.00  0.00           C
ATOM   2162  O   HIE   139      45.375  37.384  22.165  1.00  0.00           O
ATOM   2163  N   ASN   140      45.201  35.209  21.614  1.00  0.00           N
ATOM   2164  H   ASN   140      44.848  34.282  21.803  1.00  0.00           H
ATOM   2165  CA  ASN   140      46.146  35.381  20.486  1.00  0.00           C
ATOM   2166  HA  ASN   140      47.017  35.903  20.883  1.00  0.00           H
ATOM   2167  CB  ASN   140      46.601  33.994  19.918  1.00  0.00           C
ATOM   2168  HB2 ASN   140      45.758  33.316  19.786  1.00  0.00           H
ATOM   2169  HB3 ASN   140      47.078  34.107  18.943  1.00  0.00           H
ATOM   2170  CG  ASN   140      47.570  33.185  20.810  1.00  0.00           C
ATOM   2171  OD1 ASN   140      48.660  33.648  21.215  1.00  0.00           O
ATOM   2172  ND2 ASN   140      47.312  31.972  21.036  1.00  0.00           N
ATOM   2173 HD21 ASN   140      46.340  31.702  21.068  1.00  0.00           H
ATOM   2174 HD22 ASN   140      48.051  31.328  21.279  1.00  0.00           H
ATOM   2175  C   ASN   140      45.657  36.373  19.432  1.00  0.00           C
ATOM   2176  O   ASN   140      46.465  37.151  18.912  1.00  0.00           O
ATOM   2177  N   ASP   141      44.369  36.325  19.096  1.00  0.00           N
ATOM   2178  H   ASP   141      43.759  35.698  19.602  1.00  0.00           H
ATOM   2179  CA  ASP   141      43.856  37.106  17.987  1.00  0.00           C
ATOM   2180  HA  ASP   141      44.671  37.325  17.297  1.00  0.00           H
ATOM   2181  CB  ASP   141      42.686  36.324  17.439  1.00  0.00           C
ATOM   2182  HB2 ASP   141      42.103  36.109  18.335  1.00  0.00           H
ATOM   2183  HB3 ASP   141      41.969  36.837  16.799  1.00  0.00           H
ATOM   2184  CG  ASP   141      42.982  35.088  16.634  1.00  0.00           C
ATOM   2185  OD1 ASP   141      44.146  34.678  16.320  1.00  0.00           O
ATOM   2186  OD2 ASP   141      41.969  34.487  16.360  1.00  0.00           O
ATOM   2187  C   ASP   141      43.541  38.556  18.400  1.00  0.00           C
ATOM   2188  O   ASP   141      42.815  39.230  17.686  1.00  0.00           O
ATOM   2189  N   ASP   142      43.965  39.091  19.535  1.00  0.00           N
ATOM   2190  H   ASP   142      44.514  38.466  20.107  1.00  0.00           H
ATOM   2191  CA  ASP   142      43.534  40.319  20.105  1.00  0.00           C
ATOM   2192  HA  ASP   142      43.388  41.100  19.359  1.00  0.00           H
ATOM   2193  CB  ASP   142      42.186  40.136  20.844  1.00  0.00           C
ATOM   2194  HB2 ASP   142      41.742  39.175  20.590  1.00  0.00           H
ATOM   2195  HB3 ASP   142      42.270  40.219  21.928  1.00  0.00           H
ATOM   2196  CG  ASP   142      41.204  41.264  20.560  1.00  0.00           C
ATOM   2197  OD1 ASP   142      41.720  42.383  20.313  1.00  0.00           O
ATOM   2198  OD2 ASP   142      39.933  41.088  20.627  1.00  0.00           O
ATOM   2199  C   ASP   142      44.609  40.938  21.032  1.00  0.00           C
ATOM   2200  O   ASP   142      45.615  40.323  21.320  1.00  0.00           O
ATOM   2201  N   GLU   143      44.323  42.179  21.429  1.00  0.00           N
ATOM   2202  H   GLU   143      43.526  42.561  20.943  1.00  0.00           H
ATOM   2203  CA  GLU   143      45.063  43.096  22.303  1.00  0.00           C
ATOM   2204  HA  GLU   143      46.099  43.074  21.963  1.00  0.00           H
ATOM   2205  CB  GLU   143      44.446  44.525  22.128  1.00  0.00           C
ATOM   2206  HB2 GLU   143      43.432  44.537  22.527  1.00  0.00           H
ATOM   2207  HB3 GLU   143      45.001  45.245  22.731  1.00  0.00           H
ATOM   2208  CG  GLU   143      44.543  45.103  20.657  1.00  0.00           C
ATOM   2209  HG2 GLU   143      44.486  44.247  19.984  1.00  0.00           H
ATOM   2210  HG3 GLU   143      43.653  45.706  20.475  1.00  0.00           H
ATOM   2211  CD  GLU   143      45.810  45.856  20.448  1.00  0.00           C
ATOM   2212  OE1 GLU   143      46.849  45.363  20.906  1.00  0.00           O
ATOM   2213  OE2 GLU   143      45.853  46.955  19.845  1.00  0.00           O
ATOM   2214  C   GLU   143      44.936  42.509  23.779  1.00  0.00           C
ATOM   2215  O   GLU   143      44.262  41.543  24.087  1.00  0.00           O
ATOM   2216  N   GLN   144      45.664  43.126  24.692  1.00  0.00           N
ATOM   2217  H   GLN   144      46.131  43.985  24.436  1.00  0.00           H
ATOM   2218  CA  GLN   144      45.529  42.899  26.094  1.00  0.00           C
ATOM   2219  HA  GLN   144      45.273  41.843  26.188  1.00  0.00           H
ATOM   2220  CB  GLN   144      46.867  43.151  26.773  1.00  0.00           C
ATOM   2221  HB2 GLN   144      47.556  42.672  26.078  1.00  0.00           H
ATOM   2222  HB3 GLN   144      47.040  44.224  26.677  1.00  0.00           H
ATOM   2223  CG  GLN   144      46.940  42.602  28.147  1.00  0.00           C
ATOM   2224  HG2 GLN   144      46.351  43.278  28.765  1.00  0.00           H
ATOM   2225  HG3 GLN   144      46.534  41.599  28.270  1.00  0.00           H
ATOM   2226  CD  GLN   144      48.369  42.703  28.754  1.00  0.00           C
ATOM   2227  OE1 GLN   144      49.362  42.246  28.222  1.00  0.00           O
ATOM   2228  NE2 GLN   144      48.601  43.334  29.874  1.00  0.00           N
ATOM   2229 HE21 GLN   144      49.491  43.520  30.313  1.00  0.00           H
ATOM   2230 HE22 GLN   144      47.826  43.797  30.328  1.00  0.00           H
ATOM   2231  C   GLN   144      44.434  43.734  26.724  1.00  0.00           C
ATOM   2232  O   GLN   144      44.287  44.930  26.395  1.00  0.00           O
ATOM   2233  N   TYR   145      43.630  43.155  27.617  1.00  0.00           N
ATOM   2234  H   TYR   145      43.678  42.177  27.867  1.00  0.00           H
ATOM   2235  CA  TYR   145      42.446  43.824  28.220  1.00  0.00           C
ATOM   2236  HA  TYR   145      42.498  44.899  28.052  1.00  0.00           H
ATOM   2237  CB  TYR   145      41.132  43.321  27.583  1.00  0.00           C
ATOM   2238  HB2 TYR   145      41.140  42.236  27.693  1.00  0.00           H
ATOM   2239  HB3 TYR   145      40.263  43.833  27.996  1.00  0.00           H
ATOM   2240  CG  TYR   145      41.023  43.578  26.086  1.00  0.00           C
ATOM   2241  CD1 TYR   145      40.582  44.829  25.652  1.00  0.00           C
ATOM   2242  HD1 TYR   145      40.248  45.593  26.338  1.00  0.00           H
ATOM   2243  CE1 TYR   145      40.399  45.029  24.283  1.00  0.00           C
ATOM   2244  HE1 TYR   145      39.911  45.901  23.873  1.00  0.00           H
ATOM   2245  CZ  TYR   145      40.901  44.119  23.306  1.00  0.00           C
ATOM   2246  OH  TYR   145      40.774  44.336  21.975  1.00  0.00           O
ATOM   2247  HH  TYR   145      41.079  43.679  21.344  1.00  0.00           H
ATOM   2248  CE2 TYR   145      41.425  42.904  23.761  1.00  0.00           C
ATOM   2249  HE2 TYR   145      41.708  42.215  22.979  1.00  0.00           H
ATOM   2250  CD2 TYR   145      41.505  42.639  25.137  1.00  0.00           C
ATOM   2251  HD2 TYR   145      41.855  41.692  25.519  1.00  0.00           H
ATOM   2252  C   TYR   145      42.339  43.543  29.741  1.00  0.00           C
ATOM   2253  O   TYR   145      43.090  42.712  30.253  1.00  0.00           O
ATOM   2254  N   ALA   146      41.578  44.379  30.452  1.00  0.00           N
ATOM   2255  H   ALA   146      41.222  45.128  29.876  1.00  0.00           H
ATOM   2256  CA  ALA   146      41.331  44.254  31.808  1.00  0.00           C
ATOM   2257  HA  ALA   146      41.231  43.194  32.045  1.00  0.00           H
ATOM   2258  CB  ALA   146      42.557  44.907  32.515  1.00  0.00           C
ATOM   2259  HB1 ALA   146      42.559  45.965  32.256  1.00  0.00           H
ATOM   2260  HB2 ALA   146      43.505  44.516  32.146  1.00  0.00           H
ATOM   2261  HB3 ALA   146      42.439  44.965  33.596  1.00  0.00           H
ATOM   2262  C   ALA   146      40.037  45.009  32.300  1.00  0.00           C
ATOM   2263  O   ALA   146      39.400  45.846  31.557  1.00  0.00           O
ATOM   2264  N   TRP   147      39.615  44.681  33.510  1.00  0.00           N
ATOM   2265  H   TRP   147      40.289  44.156  34.051  1.00  0.00           H
ATOM   2266  CA  TRP   147      38.308  44.887  34.142  1.00  0.00           C
ATOM   2267  HA  TRP   147      37.898  45.841  33.809  1.00  0.00           H
ATOM   2268  CB  TRP   147      37.284  43.832  33.686  1.00  0.00           C
ATOM   2269  HB2 TRP   147      37.127  43.755  32.610  1.00  0.00           H
ATOM   2270  HB3 TRP   147      37.877  42.920  33.771  1.00  0.00           H
ATOM   2271  CG  TRP   147      35.991  43.568  34.346  1.00  0.00           C
ATOM   2272  CD1 TRP   147      34.740  43.798  33.924  1.00  0.00           C
ATOM   2273  HD1 TRP   147      34.508  44.120  32.920  1.00  0.00           H
ATOM   2274  NE1 TRP   147      33.763  43.374  34.842  1.00  0.00           N
ATOM   2275  HE1 TRP   147      32.770  43.325  34.665  1.00  0.00           H
ATOM   2276  CE2 TRP   147      34.434  42.775  35.926  1.00  0.00           C
ATOM   2277  CZ2 TRP   147      33.972  42.263  37.114  1.00  0.00           C
ATOM   2278  HZ2 TRP   147      32.902  42.164  37.222  1.00  0.00           H
ATOM   2279  CH2 TRP   147      34.825  41.920  38.174  1.00  0.00           C
ATOM   2280  HH2 TRP   147      34.507  41.516  39.123  1.00  0.00           H
ATOM   2281  CZ3 TRP   147      36.194  42.019  37.977  1.00  0.00           C
ATOM   2282  HZ3 TRP   147      36.859  41.905  38.820  1.00  0.00           H
ATOM   2283  CE3 TRP   147      36.615  42.471  36.718  1.00  0.00           C
ATOM   2284  HE3 TRP   147      37.681  42.558  36.571  1.00  0.00           H
ATOM   2285  CD2 TRP   147      35.795  42.893  35.668  1.00  0.00           C
ATOM   2286  C   TRP   147      38.487  44.883  35.669  1.00  0.00           C
ATOM   2287  O   TRP   147      39.476  44.302  36.194  1.00  0.00           O
ATOM   2288  N   GLU   148      37.538  45.559  36.304  1.00  0.00           N
ATOM   2289  H   GLU   148      36.836  46.054  35.774  1.00  0.00           H
ATOM   2290  CA  GLU   148      37.572  45.803  37.742  1.00  0.00           C
ATOM   2291  HA  GLU   148      38.076  45.011  38.298  1.00  0.00           H
ATOM   2292  CB  GLU   148      38.308  47.163  37.815  1.00  0.00           C
ATOM   2293  HB2 GLU   148      39.369  46.993  37.633  1.00  0.00           H
ATOM   2294  HB3 GLU   148      37.924  47.925  37.138  1.00  0.00           H
ATOM   2295  CG  GLU   148      38.269  47.598  39.335  1.00  0.00           C
ATOM   2296  HG2 GLU   148      37.272  47.963  39.581  1.00  0.00           H
ATOM   2297  HG3 GLU   148      38.454  46.805  40.059  1.00  0.00           H
ATOM   2298  CD  GLU   148      39.307  48.727  39.412  1.00  0.00           C
ATOM   2299  OE1 GLU   148      39.605  49.313  38.319  1.00  0.00           O
ATOM   2300  OE2 GLU   148      39.832  49.006  40.530  1.00  0.00           O
ATOM   2301  C   GLU   148      36.180  46.083  38.244  1.00  0.00           C
ATOM   2302  O   GLU   148      35.425  46.846  37.619  1.00  0.00           O
ATOM   2303  N   SER   149      35.806  45.391  39.402  1.00  0.00           N
ATOM   2304  H   SER   149      36.422  44.682  39.775  1.00  0.00           H
ATOM   2305  CA  SER   149      34.531  45.756  40.142  1.00  0.00           C
ATOM   2306  HA  SER   149      34.305  46.816  40.024  1.00  0.00           H
ATOM   2307  CB  SER   149      33.360  44.953  39.628  1.00  0.00           C
ATOM   2308  HB2 SER   149      33.236  44.982  38.546  1.00  0.00           H
ATOM   2309  HB3 SER   149      33.567  43.901  39.830  1.00  0.00           H
ATOM   2310  OG  SER   149      32.147  45.491  40.190  1.00  0.00           O
ATOM   2311  HG  SER   149      31.843  46.225  39.650  1.00  0.00           H
ATOM   2312  C   SER   149      34.615  45.580  41.665  1.00  0.00           C
ATOM   2313  O   SER   149      35.123  44.592  42.185  1.00  0.00           O
ATOM   2314  N   SER   150      33.884  46.433  42.358  1.00  0.00           N
ATOM   2315  H   SER   150      33.531  47.272  41.919  1.00  0.00           H
ATOM   2316  CA  SER   150      33.588  46.209  43.815  1.00  0.00           C
ATOM   2317  HA  SER   150      34.332  45.556  44.269  1.00  0.00           H
ATOM   2318  CB  SER   150      33.806  47.621  44.450  1.00  0.00           C
ATOM   2319  HB2 SER   150      33.228  48.436  44.015  1.00  0.00           H
ATOM   2320  HB3 SER   150      33.472  47.534  45.484  1.00  0.00           H
ATOM   2321  OG  SER   150      35.231  47.921  44.325  1.00  0.00           O
ATOM   2322  HG  SER   150      35.255  48.129  43.388  1.00  0.00           H
ATOM   2323  C   SER   150      32.123  45.618  43.976  1.00  0.00           C
ATOM   2324  O   SER   150      31.547  45.825  45.012  1.00  0.00           O
ATOM   2325  N   ALA   151      31.489  45.041  42.935  1.00  0.00           N
ATOM   2326  H   ALA   151      31.952  45.020  42.038  1.00  0.00           H
ATOM   2327  CA  ALA   151      30.146  44.443  42.986  1.00  0.00           C
ATOM   2328  HA  ALA   151      30.025  44.045  41.979  1.00  0.00           H
ATOM   2329  CB  ALA   151      30.082  43.239  43.994  1.00  0.00           C
ATOM   2330  HB1 ALA   151      30.535  42.301  43.675  1.00  0.00           H
ATOM   2331  HB2 ALA   151      29.030  42.989  44.130  1.00  0.00           H
ATOM   2332  HB3 ALA   151      30.559  43.427  44.956  1.00  0.00           H
ATOM   2333  C   ALA   151      29.178  45.620  43.244  1.00  0.00           C
ATOM   2334  O   ALA   151      28.005  45.324  43.397  1.00  0.00           O
ATOM   2335  N   GLY   152      29.526  46.918  43.233  1.00  0.00           N
ATOM   2336  H   GLY   152      30.496  47.184  43.134  1.00  0.00           H
ATOM   2337  CA  GLY   152      28.674  48.134  43.368  1.00  0.00           C
ATOM   2338  HA2 GLY   152      28.295  48.250  44.383  1.00  0.00           H
ATOM   2339  HA3 GLY   152      29.230  49.071  43.377  1.00  0.00           H
ATOM   2340  C   GLY   152      27.584  48.450  42.300  1.00  0.00           C
ATOM   2341  O   GLY   152      27.293  49.607  42.112  1.00  0.00           O
ATOM   2342  N   GLY   153      27.001  47.362  41.779  1.00  0.00           N
ATOM   2343  H   GLY   153      27.347  46.493  42.159  1.00  0.00           H
ATOM   2344  CA  GLY   153      26.020  47.336  40.721  1.00  0.00           C
ATOM   2345  HA2 GLY   153      25.636  46.317  40.672  1.00  0.00           H
ATOM   2346  HA3 GLY   153      25.184  47.978  41.000  1.00  0.00           H
ATOM   2347  C   GLY   153      26.560  47.654  39.274  1.00  0.00           C
ATOM   2348  O   GLY   153      26.172  47.024  38.250  1.00  0.00           O
ATOM   2349  N   SER   154      27.448  48.636  39.199  1.00  0.00           N
ATOM   2350  H   SER   154      27.588  49.062  40.103  1.00  0.00           H
ATOM   2351  CA  SER   154      28.260  49.033  38.030  1.00  0.00           C
ATOM   2352  HA  SER   154      27.724  48.804  37.109  1.00  0.00           H
ATOM   2353  CB  SER   154      28.438  50.564  38.062  1.00  0.00           C
ATOM   2354  HB2 SER   154      28.739  51.009  39.010  1.00  0.00           H
ATOM   2355  HB3 SER   154      29.268  50.833  37.407  1.00  0.00           H
ATOM   2356  OG  SER   154      27.295  51.288  37.714  1.00  0.00           O
ATOM   2357  HG  SER   154      27.449  52.199  37.973  1.00  0.00           H
ATOM   2358  C   SER   154      29.668  48.300  37.977  1.00  0.00           C
ATOM   2359  O   SER   154      30.095  47.719  38.970  1.00  0.00           O
ATOM   2360  N   PHE   155      30.357  48.320  36.782  1.00  0.00           N
ATOM   2361  H   PHE   155      29.904  48.864  36.060  1.00  0.00           H
ATOM   2362  CA  PHE   155      31.691  47.719  36.588  1.00  0.00           C
ATOM   2363  HA  PHE   155      32.336  47.951  37.435  1.00  0.00           H
ATOM   2364  CB  PHE   155      31.576  46.176  36.282  1.00  0.00           C
ATOM   2365  HB2 PHE   155      32.540  45.679  36.164  1.00  0.00           H
ATOM   2366  HB3 PHE   155      31.138  45.844  37.224  1.00  0.00           H
ATOM   2367  CG  PHE   155      30.817  45.609  35.082  1.00  0.00           C
ATOM   2368  CD1 PHE   155      31.462  45.749  33.794  1.00  0.00           C
ATOM   2369  HD1 PHE   155      32.382  46.238  33.509  1.00  0.00           H
ATOM   2370  CE1 PHE   155      30.840  45.223  32.632  1.00  0.00           C
ATOM   2371  HE1 PHE   155      31.299  45.295  31.657  1.00  0.00           H
ATOM   2372  CZ  PHE   155      29.560  44.546  32.838  1.00  0.00           C
ATOM   2373  HZ  PHE   155      29.062  44.069  32.008  1.00  0.00           H
ATOM   2374  CE2 PHE   155      28.974  44.435  34.117  1.00  0.00           C
ATOM   2375  HE2 PHE   155      28.088  43.819  34.166  1.00  0.00           H
ATOM   2376  CD2 PHE   155      29.610  44.976  35.206  1.00  0.00           C
ATOM   2377  HD2 PHE   155      29.163  44.797  36.172  1.00  0.00           H
ATOM   2378  C   PHE   155      32.449  48.341  35.437  1.00  0.00           C
ATOM   2379  O   PHE   155      31.802  48.746  34.476  1.00  0.00           O
ATOM   2380  N   THR   156      33.771  48.324  35.333  1.00  0.00           N
ATOM   2381  H   THR   156      34.272  47.817  36.048  1.00  0.00           H
ATOM   2382  CA  THR   156      34.553  49.091  34.263  1.00  0.00           C
ATOM   2383  HA  THR   156      33.903  49.607  33.556  1.00  0.00           H
ATOM   2384  CB  THR   156      35.285  50.233  34.908  1.00  0.00           C
ATOM   2385  HB  THR   156      36.084  49.924  35.581  1.00  0.00           H
ATOM   2386  CG2 THR   156      35.906  51.151  33.924  1.00  0.00           C
ATOM   2387 HG21 THR   156      35.169  51.314  33.138  1.00  0.00           H
ATOM   2388 HG22 THR   156      36.829  50.671  33.601  1.00  0.00           H
ATOM   2389 HG23 THR   156      36.262  52.128  34.249  1.00  0.00           H
ATOM   2390  OG1 THR   156      34.347  51.045  35.614  1.00  0.00           O
ATOM   2391  HG1 THR   156      33.842  51.549  34.971  1.00  0.00           H
ATOM   2392  C   THR   156      35.376  48.126  33.451  1.00  0.00           C
ATOM   2393  O   THR   156      35.846  47.166  34.006  1.00  0.00           O
ATOM   2394  N   VAL   157      35.688  48.431  32.134  1.00  0.00           N
ATOM   2395  H   VAL   157      35.261  49.253  31.732  1.00  0.00           H
ATOM   2396  CA  VAL   157      36.494  47.551  31.337  1.00  0.00           C
ATOM   2397  HA  VAL   157      37.234  47.114  32.008  1.00  0.00           H
ATOM   2398  CB  VAL   157      35.596  46.376  30.758  1.00  0.00           C
ATOM   2399  HB  VAL   157      35.591  45.648  31.569  1.00  0.00           H
ATOM   2400  CG1 VAL   157      34.142  46.696  30.438  1.00  0.00           C
ATOM   2401 HG11 VAL   157      34.083  47.455  29.658  1.00  0.00           H
ATOM   2402 HG12 VAL   157      33.727  45.797  29.982  1.00  0.00           H
ATOM   2403 HG13 VAL   157      33.546  47.053  31.278  1.00  0.00           H
ATOM   2404  CG2 VAL   157      36.255  45.512  29.612  1.00  0.00           C
ATOM   2405 HG21 VAL   157      35.623  44.643  29.436  1.00  0.00           H
ATOM   2406 HG22 VAL   157      37.294  45.255  29.817  1.00  0.00           H
ATOM   2407 HG23 VAL   157      36.294  46.133  28.718  1.00  0.00           H
ATOM   2408  C   VAL   157      37.191  48.329  30.293  1.00  0.00           C
ATOM   2409  O   VAL   157      36.581  49.146  29.561  1.00  0.00           O
ATOM   2410  N   ARG   158      38.524  48.162  30.203  1.00  0.00           N
ATOM   2411  H   ARG   158      38.879  47.353  30.693  1.00  0.00           H
ATOM   2412  CA  ARG   158      39.480  48.923  29.454  1.00  0.00           C
ATOM   2413  HA  ARG   158      38.984  49.492  28.667  1.00  0.00           H
ATOM   2414  CB  ARG   158      40.116  49.875  30.467  1.00  0.00           C
ATOM   2415  HB2 ARG   158      40.871  50.433  29.910  1.00  0.00           H
ATOM   2416  HB3 ARG   158      39.325  50.540  30.813  1.00  0.00           H
ATOM   2417  CG  ARG   158      40.791  49.149  31.601  1.00  0.00           C
ATOM   2418  HG2 ARG   158      40.169  48.288  31.845  1.00  0.00           H
ATOM   2419  HG3 ARG   158      41.773  48.841  31.247  1.00  0.00           H
ATOM   2420  CD  ARG   158      40.966  50.021  32.842  1.00  0.00           C
ATOM   2421  HD2 ARG   158      41.630  50.855  32.610  1.00  0.00           H
ATOM   2422  HD3 ARG   158      39.949  50.389  32.977  1.00  0.00           H
ATOM   2423  NE  ARG   158      41.421  49.251  33.952  1.00  0.00           N
ATOM   2424  HE  ARG   158      42.278  48.724  33.861  1.00  0.00           H
ATOM   2425  CZ  ARG   158      40.962  49.208  35.160  1.00  0.00           C
ATOM   2426  NH1 ARG   158      39.963  49.807  35.570  1.00  0.00           N
ATOM   2427 HH11 ARG   158      39.796  50.694  35.115  1.00  0.00           H
ATOM   2428 HH12 ARG   158      39.831  49.652  36.559  1.00  0.00           H
ATOM   2429  NH2 ARG   158      41.499  48.426  36.070  1.00  0.00           N
ATOM   2430 HH21 ARG   158      42.315  47.880  35.834  1.00  0.00           H
ATOM   2431 HH22 ARG   158      41.093  48.360  36.993  1.00  0.00           H
ATOM   2432  C   ARG   158      40.590  48.169  28.767  1.00  0.00           C
ATOM   2433  O   ARG   158      40.863  46.988  29.081  1.00  0.00           O
ATOM   2434  N   THR   159      41.171  48.819  27.790  1.00  0.00           N
ATOM   2435  H   THR   159      40.901  49.783  27.661  1.00  0.00           H
ATOM   2436  CA  THR   159      42.399  48.369  27.211  1.00  0.00           C
ATOM   2437  HA  THR   159      42.330  47.294  27.035  1.00  0.00           H
ATOM   2438  CB  THR   159      42.832  49.016  25.879  1.00  0.00           C
ATOM   2439  HB  THR   159      43.838  48.691  25.613  1.00  0.00           H
ATOM   2440  CG2 THR   159      41.791  48.778  24.771  1.00  0.00           C
ATOM   2441 HG21 THR   159      40.981  49.499  24.885  1.00  0.00           H
ATOM   2442 HG22 THR   159      41.406  47.764  24.871  1.00  0.00           H
ATOM   2443 HG23 THR   159      42.266  49.076  23.836  1.00  0.00           H
ATOM   2444  OG1 THR   159      42.885  50.479  25.950  1.00  0.00           O
ATOM   2445  HG1 THR   159      43.813  50.665  26.113  1.00  0.00           H
ATOM   2446  C   THR   159      43.565  48.512  28.168  1.00  0.00           C
ATOM   2447  O   THR   159      43.874  49.574  28.726  1.00  0.00           O
ATOM   2448  N   ASP   160      44.157  47.394  28.500  1.00  0.00           N
ATOM   2449  H   ASP   160      43.821  46.545  28.072  1.00  0.00           H
ATOM   2450  CA  ASP   160      45.129  47.375  29.579  1.00  0.00           C
ATOM   2451  HA  ASP   160      44.602  48.008  30.291  1.00  0.00           H
ATOM   2452  CB  ASP   160      45.287  45.989  30.100  1.00  0.00           C
ATOM   2453  HB2 ASP   160      44.308  45.570  30.336  1.00  0.00           H
ATOM   2454  HB3 ASP   160      45.720  45.423  29.274  1.00  0.00           H
ATOM   2455  CG  ASP   160      46.247  45.938  31.292  1.00  0.00           C
ATOM   2456  OD1 ASP   160      46.199  46.860  32.112  1.00  0.00           O
ATOM   2457  OD2 ASP   160      47.004  44.942  31.453  1.00  0.00           O
ATOM   2458  C   ASP   160      46.465  48.006  29.243  1.00  0.00           C
ATOM   2459  O   ASP   160      47.089  47.479  28.301  1.00  0.00           O
ATOM   2460  N   THR   161      46.797  49.150  29.870  1.00  0.00           N
ATOM   2461  H   THR   161      46.097  49.411  30.549  1.00  0.00           H
ATOM   2462  CA  THR   161      48.084  49.930  29.689  1.00  0.00           C
ATOM   2463  HA  THR   161      48.333  50.036  28.634  1.00  0.00           H
ATOM   2464  CB  THR   161      47.872  51.370  30.352  1.00  0.00           C
ATOM   2465  HB  THR   161      48.786  51.925  30.143  1.00  0.00           H
ATOM   2466  CG2 THR   161      46.774  52.078  29.600  1.00  0.00           C
ATOM   2467 HG21 THR   161      45.806  51.595  29.737  1.00  0.00           H
ATOM   2468 HG22 THR   161      46.946  52.066  28.523  1.00  0.00           H
ATOM   2469 HG23 THR   161      46.720  53.128  29.888  1.00  0.00           H
ATOM   2470  OG1 THR   161      47.530  51.323  31.708  1.00  0.00           O
ATOM   2471  HG1 THR   161      47.938  52.080  32.134  1.00  0.00           H
ATOM   2472  C   THR   161      49.296  49.285  30.443  1.00  0.00           C
ATOM   2473  O   THR   161      50.418  49.787  30.229  1.00  0.00           O
ATOM   2474  N   GLY   162      49.136  48.297  31.324  1.00  0.00           N
ATOM   2475  H   GLY   162      48.198  48.016  31.569  1.00  0.00           H
ATOM   2476  CA  GLY   162      50.086  47.526  32.118  1.00  0.00           C
ATOM   2477  HA2 GLY   162      50.683  48.194  32.741  1.00  0.00           H
ATOM   2478  HA3 GLY   162      49.619  46.928  32.901  1.00  0.00           H
ATOM   2479  C   GLY   162      51.039  46.556  31.402  1.00  0.00           C
ATOM   2480  O   GLY   162      51.029  46.417  30.148  1.00  0.00           O
ATOM   2481  N   GLU   163      51.814  45.883  32.268  1.00  0.00           N
ATOM   2482  H   GLU   163      51.793  46.208  33.224  1.00  0.00           H
ATOM   2483  CA  GLU   163      52.758  44.869  31.858  1.00  0.00           C
ATOM   2484  HA  GLU   163      53.564  45.361  31.314  1.00  0.00           H
ATOM   2485  CB  GLU   163      53.400  44.169  33.062  1.00  0.00           C
ATOM   2486  HB2 GLU   163      53.117  44.848  33.866  1.00  0.00           H
ATOM   2487  HB3 GLU   163      53.040  43.143  33.144  1.00  0.00           H
ATOM   2488  CG  GLU   163      54.911  44.273  33.044  1.00  0.00           C
ATOM   2489  HG2 GLU   163      55.369  43.950  32.109  1.00  0.00           H
ATOM   2490  HG3 GLU   163      55.211  45.320  33.037  1.00  0.00           H
ATOM   2491  CD  GLU   163      55.625  43.550  34.284  1.00  0.00           C
ATOM   2492  OE1 GLU   163      55.318  42.428  34.607  1.00  0.00           O
ATOM   2493  OE2 GLU   163      56.574  44.079  34.924  1.00  0.00           O
ATOM   2494  C   GLU   163      52.336  43.729  30.866  1.00  0.00           C
ATOM   2495  O   GLU   163      51.205  43.207  31.030  1.00  0.00           O
ATOM   2496  N   PRO   164      53.115  43.382  29.857  1.00  0.00           N
ATOM   2497  CD  PRO   164      54.250  44.111  29.287  1.00  0.00           C
ATOM   2498  HD2 PRO   164      55.127  43.825  29.867  1.00  0.00           H
ATOM   2499  HD3 PRO   164      54.089  45.183  29.168  1.00  0.00           H
ATOM   2500  CG  PRO   164      54.402  43.571  27.851  1.00  0.00           C
ATOM   2501  HG2 PRO   164      55.472  43.674  27.666  1.00  0.00           H
ATOM   2502  HG3 PRO   164      53.804  44.170  27.163  1.00  0.00           H
ATOM   2503  CB  PRO   164      54.006  42.045  28.056  1.00  0.00           C
ATOM   2504  HB2 PRO   164      54.875  41.510  28.443  1.00  0.00           H
ATOM   2505  HB3 PRO   164      53.654  41.619  27.116  1.00  0.00           H
ATOM   2506  CA  PRO   164      52.890  42.167  29.089  1.00  0.00           C
ATOM   2507  HA  PRO   164      51.943  42.409  28.606  1.00  0.00           H
ATOM   2508  C   PRO   164      52.681  40.920  29.986  1.00  0.00           C
ATOM   2509  O   PRO   164      53.152  40.815  31.114  1.00  0.00           O
ATOM   2510  N   MET   165      52.055  39.927  29.387  1.00  0.00           N
ATOM   2511  H   MET   165      51.536  40.148  28.549  1.00  0.00           H
ATOM   2512  CA  MET   165      51.858  38.564  29.861  1.00  0.00           C
ATOM   2513  HA  MET   165      52.803  38.335  30.355  1.00  0.00           H
ATOM   2514  CB  MET   165      50.632  38.527  30.772  1.00  0.00           C
ATOM   2515  HB2 MET   165      50.658  37.601  31.346  1.00  0.00           H
ATOM   2516  HB3 MET   165      50.797  39.254  31.568  1.00  0.00           H
ATOM   2517  CG  MET   165      49.171  38.840  30.266  1.00  0.00           C
ATOM   2518  HG2 MET   165      49.276  39.777  29.720  1.00  0.00           H
ATOM   2519  HG3 MET   165      48.792  38.070  29.593  1.00  0.00           H
ATOM   2520  SD  MET   165      48.067  39.101  31.697  1.00  0.00           S
ATOM   2521  CE  MET   165      47.860  37.388  32.163  1.00  0.00           C
ATOM   2522  HE1 MET   165      46.923  37.240  32.700  1.00  0.00           H
ATOM   2523  HE2 MET   165      47.863  36.783  31.257  1.00  0.00           H
ATOM   2524  HE3 MET   165      48.588  37.092  32.919  1.00  0.00           H
ATOM   2525  C   MET   165      51.834  37.461  28.786  1.00  0.00           C
ATOM   2526  O   MET   165      51.842  36.254  29.067  1.00  0.00           O
ATOM   2527  N   GLY   166      51.883  37.906  27.535  1.00  0.00           N
ATOM   2528  H   GLY   166      51.712  38.891  27.400  1.00  0.00           H
ATOM   2529  CA  GLY   166      51.897  37.067  26.290  1.00  0.00           C
ATOM   2530  HA2 GLY   166      52.073  37.744  25.456  1.00  0.00           H
ATOM   2531  HA3 GLY   166      52.595  36.235  26.380  1.00  0.00           H
ATOM   2532  C   GLY   166      50.635  36.335  25.906  1.00  0.00           C
ATOM   2533  O   GLY   166      50.228  36.434  24.787  1.00  0.00           O
ATOM   2534  N   ARG   167      50.030  35.573  26.830  1.00  0.00           N
ATOM   2535  H   ARG   167      50.515  35.385  27.696  1.00  0.00           H
ATOM   2536  CA  ARG   167      48.702  34.982  26.722  1.00  0.00           C
ATOM   2537  HA  ARG   167      48.126  35.640  26.071  1.00  0.00           H
ATOM   2538  CB  ARG   167      48.877  33.712  25.846  1.00  0.00           C
ATOM   2539  HB2 ARG   167      49.402  33.989  24.932  1.00  0.00           H
ATOM   2540  HB3 ARG   167      49.460  32.966  26.385  1.00  0.00           H
ATOM   2541  CG  ARG   167      47.574  33.119  25.284  1.00  0.00           C
ATOM   2542  HG2 ARG   167      46.798  32.953  26.031  1.00  0.00           H
ATOM   2543  HG3 ARG   167      47.115  33.810  24.577  1.00  0.00           H
ATOM   2544  CD  ARG   167      47.742  31.779  24.618  1.00  0.00           C
ATOM   2545  HD2 ARG   167      46.771  31.351  24.372  1.00  0.00           H
ATOM   2546  HD3 ARG   167      48.389  31.909  23.750  1.00  0.00           H
ATOM   2547  NE  ARG   167      48.340  30.856  25.560  1.00  0.00           N
ATOM   2548  HE  ARG   167      47.786  30.694  26.388  1.00  0.00           H
ATOM   2549  CZ  ARG   167      49.500  30.179  25.512  1.00  0.00           C
ATOM   2550  NH1 ARG   167      50.370  30.476  24.687  1.00  0.00           N
ATOM   2551 HH11 ARG   167      50.317  31.226  24.011  1.00  0.00           H
ATOM   2552 HH12 ARG   167      51.208  29.912  24.682  1.00  0.00           H
ATOM   2553  NH2 ARG   167      49.676  29.266  26.440  1.00  0.00           N
ATOM   2554 HH21 ARG   167      49.034  29.374  27.212  1.00  0.00           H
ATOM   2555 HH22 ARG   167      50.658  29.048  26.524  1.00  0.00           H
ATOM   2556  C   ARG   167      48.031  34.756  28.083  1.00  0.00           C
ATOM   2557  O   ARG   167      48.735  34.418  29.040  1.00  0.00           O
ATOM   2558  N   GLY   168      46.757  34.699  28.202  1.00  0.00           N
ATOM   2559  H   GLY   168      46.124  34.890  27.437  1.00  0.00           H
ATOM   2560  CA  GLY   168      46.094  34.136  29.354  1.00  0.00           C
ATOM   2561  HA2 GLY   168      45.425  33.304  29.135  1.00  0.00           H
ATOM   2562  HA3 GLY   168      46.834  33.768  30.063  1.00  0.00           H
ATOM   2563  C   GLY   168      45.237  35.072  30.194  1.00  0.00           C
ATOM   2564  O   GLY   168      44.788  36.088  29.630  1.00  0.00           O
ATOM   2565  N   THR   169      45.052  34.750  31.461  1.00  0.00           N
ATOM   2566  H   THR   169      45.516  33.964  31.891  1.00  0.00           H
ATOM   2567  CA  THR   169      44.385  35.653  32.394  1.00  0.00           C
ATOM   2568  HA  THR   169      44.379  36.692  32.063  1.00  0.00           H
ATOM   2569  CB  THR   169      42.910  35.288  32.653  1.00  0.00           C
ATOM   2570  HB  THR   169      42.911  34.230  32.914  1.00  0.00           H
ATOM   2571  CG2 THR   169      42.010  36.003  33.713  1.00  0.00           C
ATOM   2572 HG21 THR   169      42.619  36.125  34.608  1.00  0.00           H
ATOM   2573 HG22 THR   169      41.064  35.500  33.917  1.00  0.00           H
ATOM   2574 HG23 THR   169      41.796  37.007  33.348  1.00  0.00           H
ATOM   2575  OG1 THR   169      42.317  35.378  31.408  1.00  0.00           O
ATOM   2576  HG1 THR   169      41.569  34.777  31.433  1.00  0.00           H
ATOM   2577  C   THR   169      45.079  35.736  33.807  1.00  0.00           C
ATOM   2578  O   THR   169      45.677  34.783  34.205  1.00  0.00           O
ATOM   2579  N   LYS   170      45.021  36.872  34.481  1.00  0.00           N
ATOM   2580  H   LYS   170      44.456  37.638  34.140  1.00  0.00           H
ATOM   2581  CA  LYS   170      45.367  37.033  35.858  1.00  0.00           C
ATOM   2582  HA  LYS   170      45.358  36.028  36.280  1.00  0.00           H
ATOM   2583  CB  LYS   170      46.753  37.610  36.115  1.00  0.00           C
ATOM   2584  HB2 LYS   170      46.993  37.684  37.176  1.00  0.00           H
ATOM   2585  HB3 LYS   170      47.365  36.878  35.587  1.00  0.00           H
ATOM   2586  CG  LYS   170      46.902  39.026  35.458  1.00  0.00           C
ATOM   2587  HG2 LYS   170      46.887  38.938  34.372  1.00  0.00           H
ATOM   2588  HG3 LYS   170      46.156  39.741  35.806  1.00  0.00           H
ATOM   2589  CD  LYS   170      48.226  39.740  35.806  1.00  0.00           C
ATOM   2590  HD2 LYS   170      48.118  40.662  35.235  1.00  0.00           H
ATOM   2591  HD3 LYS   170      48.186  39.930  36.879  1.00  0.00           H
ATOM   2592  CE  LYS   170      49.449  38.947  35.404  1.00  0.00           C
ATOM   2593  HE2 LYS   170      49.433  38.048  36.022  1.00  0.00           H
ATOM   2594  HE3 LYS   170      49.335  38.679  34.354  1.00  0.00           H
ATOM   2595  NZ  LYS   170      50.664  39.759  35.431  1.00  0.00           N
ATOM   2596  HZ1 LYS   170      51.441  39.173  35.162  1.00  0.00           H
ATOM   2597  HZ2 LYS   170      50.796  40.144  36.354  1.00  0.00           H
ATOM   2598  HZ3 LYS   170      50.636  40.566  34.823  1.00  0.00           H
ATOM   2599  C   LYS   170      44.293  37.773  36.684  1.00  0.00           C
ATOM   2600  O   LYS   170      43.754  38.791  36.182  1.00  0.00           O
ATOM   2601  N   VAL   171      44.069  37.278  37.887  1.00  0.00           N
ATOM   2602  H   VAL   171      44.618  36.494  38.210  1.00  0.00           H
ATOM   2603  CA  VAL   171      43.070  37.664  38.798  1.00  0.00           C
ATOM   2604  HA  VAL   171      42.388  38.379  38.337  1.00  0.00           H
ATOM   2605  CB  VAL   171      42.146  36.374  39.011  1.00  0.00           C
ATOM   2606  HB  VAL   171      42.734  35.500  39.291  1.00  0.00           H
ATOM   2607  CG1 VAL   171      41.138  36.529  40.125  1.00  0.00           C
ATOM   2608 HG11 VAL   171      40.527  37.424  40.006  1.00  0.00           H
ATOM   2609 HG12 VAL   171      40.550  35.611  40.137  1.00  0.00           H
ATOM   2610 HG13 VAL   171      41.640  36.654  41.084  1.00  0.00           H
ATOM   2611  CG2 VAL   171      41.418  36.052  37.715  1.00  0.00           C
ATOM   2612 HG21 VAL   171      42.145  36.031  36.903  1.00  0.00           H
ATOM   2613 HG22 VAL   171      40.636  36.799  37.584  1.00  0.00           H
ATOM   2614 HG23 VAL   171      40.980  35.055  37.690  1.00  0.00           H
ATOM   2615  C   VAL   171      43.703  38.090  40.080  1.00  0.00           C
ATOM   2616  O   VAL   171      43.952  37.304  40.928  1.00  0.00           O
ATOM   2617  N   ILE   172      43.870  39.396  40.221  1.00  0.00           N
ATOM   2618  H   ILE   172      43.357  39.904  39.513  1.00  0.00           H
ATOM   2619  CA  ILE   172      44.176  40.136  41.454  1.00  0.00           C
ATOM   2620  HA  ILE   172      44.919  39.619  42.062  1.00  0.00           H
ATOM   2621  CB  ILE   172      44.758  41.526  41.140  1.00  0.00           C
ATOM   2622  HB  ILE   172      43.910  42.145  40.845  1.00  0.00           H
ATOM   2623  CG2 ILE   172      45.348  42.118  42.393  1.00  0.00           C
ATOM   2624 HG21 ILE   172      45.467  43.195  42.277  1.00  0.00           H
ATOM   2625 HG22 ILE   172      46.241  41.578  42.708  1.00  0.00           H
ATOM   2626 HG23 ILE   172      44.686  42.064  43.258  1.00  0.00           H
ATOM   2627  CG1 ILE   172      45.755  41.658  39.941  1.00  0.00           C
ATOM   2628 HG12 ILE   172      46.588  41.023  40.242  1.00  0.00           H
ATOM   2629 HG13 ILE   172      45.329  41.256  39.021  1.00  0.00           H
ATOM   2630  CD1 ILE   172      46.097  43.094  39.551  1.00  0.00           C
ATOM   2631 HD11 ILE   172      45.246  43.748  39.740  1.00  0.00           H
ATOM   2632 HD12 ILE   172      46.505  43.195  38.546  1.00  0.00           H
ATOM   2633 HD13 ILE   172      46.928  43.414  40.178  1.00  0.00           H
ATOM   2634  C   ILE   172      42.964  40.296  42.394  1.00  0.00           C
ATOM   2635  O   ILE   172      41.899  40.843  42.028  1.00  0.00           O
ATOM   2636  N   LEU   173      43.138  39.891  43.663  1.00  0.00           N
ATOM   2637  H   LEU   173      44.035  39.503  43.919  1.00  0.00           H
ATOM   2638  CA  LEU   173      42.181  39.974  44.746  1.00  0.00           C
ATOM   2639  HA  LEU   173      41.157  40.143  44.414  1.00  0.00           H
ATOM   2640  CB  LEU   173      42.226  38.663  45.591  1.00  0.00           C
ATOM   2641  HB2 LEU   173      43.193  38.533  46.076  1.00  0.00           H
ATOM   2642  HB3 LEU   173      41.492  38.749  46.392  1.00  0.00           H
ATOM   2643  CG  LEU   173      41.884  37.429  44.769  1.00  0.00           C
ATOM   2644  HG  LEU   173      42.481  37.222  43.881  1.00  0.00           H
ATOM   2645  CD1 LEU   173      42.109  36.255  45.711  1.00  0.00           C
ATOM   2646 HD11 LEU   173      41.817  35.359  45.164  1.00  0.00           H
ATOM   2647 HD12 LEU   173      41.412  36.403  46.536  1.00  0.00           H
ATOM   2648 HD13 LEU   173      43.168  36.205  45.964  1.00  0.00           H
ATOM   2649  CD2 LEU   173      40.418  37.350  44.334  1.00  0.00           C
ATOM   2650 HD21 LEU   173      39.777  37.036  45.157  1.00  0.00           H
ATOM   2651 HD22 LEU   173      40.084  38.245  43.809  1.00  0.00           H
ATOM   2652 HD23 LEU   173      40.241  36.557  43.606  1.00  0.00           H
ATOM   2653  C   LEU   173      42.587  41.111  45.660  1.00  0.00           C
ATOM   2654  O   LEU   173      43.625  41.038  46.334  1.00  0.00           O
ATOM   2655  N   HID   174      41.653  42.095  45.890  1.00  0.00           N
ATOM   2656  H   HID   174      40.753  42.069  45.432  1.00  0.00           H
ATOM   2657  CA  HID   174      41.905  43.194  46.848  1.00  0.00           C
ATOM   2658  HA  HID   174      42.986  43.305  46.927  1.00  0.00           H
ATOM   2659  CB  HID   174      41.469  44.548  46.329  1.00  0.00           C
ATOM   2660  HB2 HID   174      40.393  44.429  46.199  1.00  0.00           H
ATOM   2661  HB3 HID   174      41.793  45.276  47.074  1.00  0.00           H
ATOM   2662  CG  HID   174      42.038  44.847  45.016  1.00  0.00           C
ATOM   2663  ND1 HID   174      43.052  45.810  44.722  1.00  0.00           N
ATOM   2664  HD1 HID   174      43.615  46.308  45.395  1.00  0.00           H
ATOM   2665  CE1 HID   174      43.238  45.746  43.391  1.00  0.00           C
ATOM   2666  HE1 HID   174      44.042  46.317  42.949  1.00  0.00           H
ATOM   2667  NE2 HID   174      42.345  44.895  42.784  1.00  0.00           N
ATOM   2668  CD2 HID   174      41.626  44.291  43.769  1.00  0.00           C
ATOM   2669  HD2 HID   174      40.825  43.576  43.655  1.00  0.00           H
ATOM   2670  C   HID   174      41.365  42.812  48.284  1.00  0.00           C
ATOM   2671  O   HID   174      40.258  43.208  48.650  1.00  0.00           O
ATOM   2672  N   LEU   175      42.136  42.009  49.003  1.00  0.00           N
ATOM   2673  H   LEU   175      43.089  41.818  48.729  1.00  0.00           H
ATOM   2674  CA  LEU   175      41.684  41.394  50.250  1.00  0.00           C
ATOM   2675  HA  LEU   175      40.786  40.812  50.044  1.00  0.00           H
ATOM   2676  CB  LEU   175      42.828  40.502  50.892  1.00  0.00           C
ATOM   2677  HB2 LEU   175      43.652  41.123  51.244  1.00  0.00           H
ATOM   2678  HB3 LEU   175      42.330  39.935  51.677  1.00  0.00           H
ATOM   2679  CG  LEU   175      43.346  39.335  49.959  1.00  0.00           C
ATOM   2680  HG  LEU   175      43.814  39.803  49.093  1.00  0.00           H
ATOM   2681  CD1 LEU   175      44.346  38.341  50.669  1.00  0.00           C
ATOM   2682 HD11 LEU   175      43.750  37.742  51.357  1.00  0.00           H
ATOM   2683 HD12 LEU   175      45.167  38.825  51.200  1.00  0.00           H
ATOM   2684 HD13 LEU   175      44.646  37.604  49.925  1.00  0.00           H
ATOM   2685  CD2 LEU   175      42.084  38.555  49.469  1.00  0.00           C
ATOM   2686 HD21 LEU   175      42.310  37.625  48.948  1.00  0.00           H
ATOM   2687 HD22 LEU   175      41.497  38.452  50.382  1.00  0.00           H
ATOM   2688 HD23 LEU   175      41.451  39.112  48.779  1.00  0.00           H
ATOM   2689  C   LEU   175      41.180  42.431  51.268  1.00  0.00           C
ATOM   2690  O   LEU   175      41.820  43.518  51.425  1.00  0.00           O
ATOM   2691  N   LYS   176      40.074  41.997  51.900  1.00  0.00           N
ATOM   2692  H   LYS   176      39.663  41.116  51.629  1.00  0.00           H
ATOM   2693  CA  LYS   176      39.561  42.691  53.087  1.00  0.00           C
ATOM   2694  HA  LYS   176      39.410  43.744  52.850  1.00  0.00           H
ATOM   2695  CB  LYS   176      38.177  42.114  53.493  1.00  0.00           C
ATOM   2696  HB2 LYS   176      38.299  41.066  53.767  1.00  0.00           H
ATOM   2697  HB3 LYS   176      37.863  42.600  54.416  1.00  0.00           H
ATOM   2698  CG  LYS   176      37.084  42.285  52.445  1.00  0.00           C
ATOM   2699  HG2 LYS   176      37.180  43.318  52.110  1.00  0.00           H
ATOM   2700  HG3 LYS   176      37.448  41.612  51.669  1.00  0.00           H
ATOM   2701  CD  LYS   176      35.692  41.981  52.997  1.00  0.00           C
ATOM   2702  HD2 LYS   176      35.777  40.932  53.280  1.00  0.00           H
ATOM   2703  HD3 LYS   176      35.517  42.628  53.855  1.00  0.00           H
ATOM   2704  CE  LYS   176      34.639  42.254  51.827  1.00  0.00           C
ATOM   2705  HE2 LYS   176      34.993  43.245  51.541  1.00  0.00           H
ATOM   2706  HE3 LYS   176      34.786  41.554  51.005  1.00  0.00           H
ATOM   2707  NZ  LYS   176      33.255  42.055  52.301  1.00  0.00           N
ATOM   2708  HZ1 LYS   176      32.612  42.491  51.655  1.00  0.00           H
ATOM   2709  HZ2 LYS   176      33.071  42.440  53.217  1.00  0.00           H
ATOM   2710  HZ3 LYS   176      33.020  41.083  52.448  1.00  0.00           H
ATOM   2711  C   LYS   176      40.557  42.688  54.250  1.00  0.00           C
ATOM   2712  O   LYS   176      41.368  41.758  54.293  1.00  0.00           O
ATOM   2713  N   GLU   177      40.533  43.621  55.165  1.00  0.00           N
ATOM   2714  H   GLU   177      39.919  44.368  54.872  1.00  0.00           H
ATOM   2715  CA  GLU   177      41.655  43.936  56.101  1.00  0.00           C
ATOM   2716  HA  GLU   177      42.536  43.817  55.471  1.00  0.00           H
ATOM   2717  CB  GLU   177      41.526  45.335  56.578  1.00  0.00           C
ATOM   2718  HB2 GLU   177      40.919  45.230  57.477  1.00  0.00           H
ATOM   2719  HB3 GLU   177      42.519  45.646  56.902  1.00  0.00           H
ATOM   2720  CG  GLU   177      40.827  46.443  55.695  1.00  0.00           C
ATOM   2721  HG2 GLU   177      39.747  46.312  55.626  1.00  0.00           H
ATOM   2722  HG3 GLU   177      40.993  47.431  56.126  1.00  0.00           H
ATOM   2723  CD  GLU   177      41.347  46.447  54.268  1.00  0.00           C
ATOM   2724  OE1 GLU   177      42.557  46.510  54.028  1.00  0.00           O
ATOM   2725  OE2 GLU   177      40.464  46.199  53.393  1.00  0.00           O
ATOM   2726  C   GLU   177      41.837  42.990  57.253  1.00  0.00           C
ATOM   2727  O   GLU   177      42.926  42.825  57.849  1.00  0.00           O
ATOM   2728  N   ASP   178      40.749  42.259  57.525  1.00  0.00           N
ATOM   2729  H   ASP   178      39.816  42.397  57.162  1.00  0.00           H
ATOM   2730  CA  ASP   178      40.832  41.084  58.359  1.00  0.00           C
ATOM   2731  HA  ASP   178      41.622  41.291  59.080  1.00  0.00           H
ATOM   2732  CB  ASP   178      39.506  41.008  59.198  1.00  0.00           C
ATOM   2733  HB2 ASP   178      39.550  40.093  59.789  1.00  0.00           H
ATOM   2734  HB3 ASP   178      39.387  41.818  59.918  1.00  0.00           H
ATOM   2735  CG  ASP   178      38.228  41.033  58.392  1.00  0.00           C
ATOM   2736  OD1 ASP   178      38.317  41.095  57.157  1.00  0.00           O
ATOM   2737  OD2 ASP   178      37.177  41.071  59.050  1.00  0.00           O
ATOM   2738  C   ASP   178      41.202  39.729  57.614  1.00  0.00           C
ATOM   2739  O   ASP   178      41.532  38.795  58.247  1.00  0.00           O
ATOM   2740  N   GLN   179      41.353  39.747  56.238  1.00  0.00           N
ATOM   2741  H   GLN   179      41.280  40.662  55.817  1.00  0.00           H
ATOM   2742  CA  GLN   179      41.495  38.549  55.311  1.00  0.00           C
ATOM   2743  HA  GLN   179      41.309  37.662  55.917  1.00  0.00           H
ATOM   2744  CB  GLN   179      40.439  38.639  54.284  1.00  0.00           C
ATOM   2745  HB2 GLN   179      40.477  39.527  53.653  1.00  0.00           H
ATOM   2746  HB3 GLN   179      40.585  37.804  53.598  1.00  0.00           H
ATOM   2747  CG  GLN   179      39.041  38.635  54.903  1.00  0.00           C
ATOM   2748  HG2 GLN   179      38.871  39.603  55.374  1.00  0.00           H
ATOM   2749  HG3 GLN   179      38.254  38.554  54.154  1.00  0.00           H
ATOM   2750  CD  GLN   179      38.782  37.550  56.001  1.00  0.00           C
ATOM   2751  OE1 GLN   179      39.023  36.353  55.867  1.00  0.00           O
ATOM   2752  NE2 GLN   179      38.180  37.934  57.137  1.00  0.00           N
ATOM   2753 HE21 GLN   179      38.135  37.271  57.898  1.00  0.00           H
ATOM   2754 HE22 GLN   179      37.750  38.847  57.118  1.00  0.00           H
ATOM   2755  C   GLN   179      42.931  38.594  54.734  1.00  0.00           C
ATOM   2756  O   GLN   179      43.298  37.847  53.854  1.00  0.00           O
ATOM   2757  N   THR   180      43.739  39.446  55.376  1.00  0.00           N
ATOM   2758  H   THR   180      43.367  39.969  56.156  1.00  0.00           H
ATOM   2759  CA  THR   180      45.201  39.431  55.044  1.00  0.00           C
ATOM   2760  HA  THR   180      45.246  39.599  53.967  1.00  0.00           H
ATOM   2761  CB  THR   180      45.876  40.592  55.801  1.00  0.00           C
ATOM   2762  HB  THR   180      46.945  40.405  55.696  1.00  0.00           H
ATOM   2763  CG2 THR   180      45.445  41.971  55.257  1.00  0.00           C
ATOM   2764 HG21 THR   180      45.191  41.982  54.197  1.00  0.00           H
ATOM   2765 HG22 THR   180      46.127  42.802  55.437  1.00  0.00           H
ATOM   2766 HG23 THR   180      44.519  42.261  55.753  1.00  0.00           H
ATOM   2767  OG1 THR   180      45.455  40.566  57.139  1.00  0.00           O
ATOM   2768  HG1 THR   180      46.104  40.932  57.744  1.00  0.00           H
ATOM   2769  C   THR   180      45.971  38.144  55.381  1.00  0.00           C
ATOM   2770  O   THR   180      47.189  38.051  55.214  1.00  0.00           O
ATOM   2771  N   GLU   181      45.284  37.095  55.930  1.00  0.00           N
ATOM   2772  H   GLU   181      44.418  37.243  56.431  1.00  0.00           H
ATOM   2773  CA  GLU   181      45.978  35.874  56.375  1.00  0.00           C
ATOM   2774  HA  GLU   181      46.820  36.097  57.031  1.00  0.00           H
ATOM   2775  CB  GLU   181      45.004  35.096  57.225  1.00  0.00           C
ATOM   2776  HB2 GLU   181      45.573  34.354  57.785  1.00  0.00           H
ATOM   2777  HB3 GLU   181      44.509  35.754  57.938  1.00  0.00           H
ATOM   2778  CG  GLU   181      43.936  34.225  56.465  1.00  0.00           C
ATOM   2779  HG2 GLU   181      43.334  34.891  55.848  1.00  0.00           H
ATOM   2780  HG3 GLU   181      44.431  33.520  55.798  1.00  0.00           H
ATOM   2781  CD  GLU   181      43.020  33.458  57.353  1.00  0.00           C
ATOM   2782  OE1 GLU   181      43.088  32.223  57.558  1.00  0.00           O
ATOM   2783  OE2 GLU   181      42.186  34.124  58.063  1.00  0.00           O
ATOM   2784  C   GLU   181      46.395  35.073  55.137  1.00  0.00           C
ATOM   2785  O   GLU   181      47.342  34.286  55.165  1.00  0.00           O
ATOM   2786  N   TYR   182      45.673  35.221  54.040  1.00  0.00           N
ATOM   2787  H   TYR   182      44.928  35.896  53.938  1.00  0.00           H
ATOM   2788  CA  TYR   182      46.122  34.481  52.772  1.00  0.00           C
ATOM   2789  HA  TYR   182      46.373  33.447  53.005  1.00  0.00           H
ATOM   2790  CB  TYR   182      44.801  34.379  51.913  1.00  0.00           C
ATOM   2791  HB2 TYR   182      44.590  35.408  51.623  1.00  0.00           H
ATOM   2792  HB3 TYR   182      45.012  33.663  51.119  1.00  0.00           H
ATOM   2793  CG  TYR   182      43.623  33.717  52.684  1.00  0.00           C
ATOM   2794  CD1 TYR   182      43.727  32.461  53.272  1.00  0.00           C
ATOM   2795  HD1 TYR   182      44.570  31.803  53.114  1.00  0.00           H
ATOM   2796  CE1 TYR   182      42.509  31.904  53.810  1.00  0.00           C
ATOM   2797  HE1 TYR   182      42.418  30.928  54.263  1.00  0.00           H
ATOM   2798  CZ  TYR   182      41.374  32.706  53.994  1.00  0.00           C
ATOM   2799  OH  TYR   182      40.343  32.113  54.634  1.00  0.00           O
ATOM   2800  HH  TYR   182      40.012  32.615  55.381  1.00  0.00           H
ATOM   2801  CE2 TYR   182      41.378  34.021  53.517  1.00  0.00           C
ATOM   2802  HE2 TYR   182      40.495  34.610  53.717  1.00  0.00           H
ATOM   2803  CD2 TYR   182      42.483  34.527  52.820  1.00  0.00           C
ATOM   2804  HD2 TYR   182      42.404  35.536  52.442  1.00  0.00           H
ATOM   2805  C   TYR   182      47.275  35.075  52.021  1.00  0.00           C
ATOM   2806  O   TYR   182      47.666  34.437  51.054  1.00  0.00           O
ATOM   2807  N   LEU   183      47.937  36.090  52.548  1.00  0.00           N
ATOM   2808  H   LEU   183      47.608  36.570  53.374  1.00  0.00           H
ATOM   2809  CA  LEU   183      49.169  36.724  52.026  1.00  0.00           C
ATOM   2810  HA  LEU   183      49.128  36.859  50.946  1.00  0.00           H
ATOM   2811  CB  LEU   183      49.371  38.170  52.619  1.00  0.00           C
ATOM   2812  HB2 LEU   183      49.303  38.225  53.705  1.00  0.00           H
ATOM   2813  HB3 LEU   183      50.352  38.525  52.302  1.00  0.00           H
ATOM   2814  CG  LEU   183      48.249  39.070  52.029  1.00  0.00           C
ATOM   2815  HG  LEU   183      47.333  38.485  52.103  1.00  0.00           H
ATOM   2816  CD1 LEU   183      48.040  40.398  52.795  1.00  0.00           C
ATOM   2817 HD11 LEU   183      47.079  40.844  52.538  1.00  0.00           H
ATOM   2818 HD12 LEU   183      48.901  41.038  52.602  1.00  0.00           H
ATOM   2819 HD13 LEU   183      47.977  40.130  53.848  1.00  0.00           H
ATOM   2820  CD2 LEU   183      48.528  39.280  50.516  1.00  0.00           C
ATOM   2821 HD21 LEU   183      49.433  39.883  50.440  1.00  0.00           H
ATOM   2822 HD22 LEU   183      48.523  38.335  49.972  1.00  0.00           H
ATOM   2823 HD23 LEU   183      47.716  39.920  50.172  1.00  0.00           H
ATOM   2824  C   LEU   183      50.437  35.927  52.316  1.00  0.00           C
ATOM   2825  O   LEU   183      51.485  36.214  51.738  1.00  0.00           O
ATOM   2826  N   GLU   184      50.362  34.960  53.165  1.00  0.00           N
ATOM   2827  H   GLU   184      49.428  34.807  53.517  1.00  0.00           H
ATOM   2828  CA  GLU   184      51.431  34.191  53.647  1.00  0.00           C
ATOM   2829  HA  GLU   184      52.340  34.794  53.660  1.00  0.00           H
ATOM   2830  CB  GLU   184      51.152  33.742  55.119  1.00  0.00           C
ATOM   2831  HB2 GLU   184      50.137  33.343  55.131  1.00  0.00           H
ATOM   2832  HB3 GLU   184      51.899  32.991  55.374  1.00  0.00           H
ATOM   2833  CG  GLU   184      51.178  34.925  56.153  1.00  0.00           C
ATOM   2834  HG2 GLU   184      50.292  35.497  55.881  1.00  0.00           H
ATOM   2835  HG3 GLU   184      51.051  34.596  57.184  1.00  0.00           H
ATOM   2836  CD  GLU   184      52.441  35.792  56.228  1.00  0.00           C
ATOM   2837  OE1 GLU   184      52.322  36.883  56.811  1.00  0.00           O
ATOM   2838  OE2 GLU   184      53.539  35.440  55.727  1.00  0.00           O
ATOM   2839  C   GLU   184      51.682  32.907  52.853  1.00  0.00           C
ATOM   2840  O   GLU   184      50.824  32.042  52.849  1.00  0.00           O
ATOM   2841  N   GLU   185      52.893  32.743  52.231  1.00  0.00           N
ATOM   2842  H   GLU   185      53.612  33.453  52.244  1.00  0.00           H
ATOM   2843  CA  GLU   185      53.123  31.591  51.484  1.00  0.00           C
ATOM   2844  HA  GLU   185      52.476  31.548  50.607  1.00  0.00           H
ATOM   2845  CB  GLU   185      54.615  31.547  50.967  1.00  0.00           C
ATOM   2846  HB2 GLU   185      54.704  32.424  50.325  1.00  0.00           H
ATOM   2847  HB3 GLU   185      55.188  31.641  51.890  1.00  0.00           H
ATOM   2848  CG  GLU   185      55.123  30.425  50.094  1.00  0.00           C
ATOM   2849  HG2 GLU   185      54.494  29.539  50.007  1.00  0.00           H
ATOM   2850  HG3 GLU   185      55.235  30.895  49.117  1.00  0.00           H
ATOM   2851  CD  GLU   185      56.370  29.642  50.479  1.00  0.00           C
ATOM   2852  OE1 GLU   185      56.761  29.561  51.605  1.00  0.00           O
ATOM   2853  OE2 GLU   185      57.130  29.001  49.697  1.00  0.00           O
ATOM   2854  C   GLU   185      52.913  30.311  52.184  1.00  0.00           C
ATOM   2855  O   GLU   185      52.384  29.381  51.595  1.00  0.00           O
ATOM   2856  N   ARG   186      53.287  30.199  53.483  1.00  0.00           N
ATOM   2857  H   ARG   186      53.779  30.963  53.921  1.00  0.00           H
ATOM   2858  CA  ARG   186      52.884  29.009  54.307  1.00  0.00           C
ATOM   2859  HA  ARG   186      53.538  28.241  53.894  1.00  0.00           H
ATOM   2860  CB  ARG   186      53.358  29.073  55.791  1.00  0.00           C
ATOM   2861  HB2 ARG   186      53.268  28.116  56.305  1.00  0.00           H
ATOM   2862  HB3 ARG   186      54.407  29.368  55.821  1.00  0.00           H
ATOM   2863  CG  ARG   186      52.591  30.149  56.691  1.00  0.00           C
ATOM   2864  HG2 ARG   186      52.820  31.090  56.191  1.00  0.00           H
ATOM   2865  HG3 ARG   186      51.536  29.918  56.548  1.00  0.00           H
ATOM   2866  CD  ARG   186      53.118  30.234  58.131  1.00  0.00           C
ATOM   2867  HD2 ARG   186      52.738  29.343  58.630  1.00  0.00           H
ATOM   2868  HD3 ARG   186      54.198  30.096  58.057  1.00  0.00           H
ATOM   2869  NE  ARG   186      52.751  31.461  58.882  1.00  0.00           N
ATOM   2870  HE  ARG   186      51.846  31.576  59.316  1.00  0.00           H
ATOM   2871  CZ  ARG   186      53.467  32.489  59.141  1.00  0.00           C
ATOM   2872  NH1 ARG   186      54.709  32.608  58.650  1.00  0.00           N
ATOM   2873 HH11 ARG   186      55.029  31.865  58.044  1.00  0.00           H
ATOM   2874 HH12 ARG   186      55.268  33.422  58.862  1.00  0.00           H
ATOM   2875  NH2 ARG   186      52.947  33.543  59.663  1.00  0.00           N
ATOM   2876 HH21 ARG   186      52.021  33.483  60.063  1.00  0.00           H
ATOM   2877 HH22 ARG   186      53.546  34.351  59.748  1.00  0.00           H
ATOM   2878  C   ARG   186      51.296  28.624  54.304  1.00  0.00           C
ATOM   2879  O   ARG   186      51.000  27.480  54.294  1.00  0.00           O
ATOM   2880  N   ARG   187      50.421  29.676  54.296  1.00  0.00           N
ATOM   2881  H   ARG   187      50.859  30.585  54.248  1.00  0.00           H
ATOM   2882  CA  ARG   187      48.953  29.605  54.287  1.00  0.00           C
ATOM   2883  HA  ARG   187      48.661  28.760  54.912  1.00  0.00           H
ATOM   2884  CB  ARG   187      48.412  30.971  54.840  1.00  0.00           C
ATOM   2885  HB2 ARG   187      49.059  31.259  55.668  1.00  0.00           H
ATOM   2886  HB3 ARG   187      48.640  31.643  54.014  1.00  0.00           H
ATOM   2887  CG  ARG   187      46.921  31.006  55.298  1.00  0.00           C
ATOM   2888  HG2 ARG   187      46.969  31.526  56.255  1.00  0.00           H
ATOM   2889  HG3 ARG   187      46.324  31.631  54.634  1.00  0.00           H
ATOM   2890  CD  ARG   187      46.213  29.694  55.688  1.00  0.00           C
ATOM   2891  HD2 ARG   187      46.201  29.182  54.725  1.00  0.00           H
ATOM   2892  HD3 ARG   187      46.930  29.153  56.305  1.00  0.00           H
ATOM   2893  NE  ARG   187      44.913  29.947  56.290  1.00  0.00           N
ATOM   2894  HE  ARG   187      44.683  30.894  56.557  1.00  0.00           H
ATOM   2895  CZ  ARG   187      43.891  29.130  56.155  1.00  0.00           C
ATOM   2896  NH1 ARG   187      44.009  27.925  55.670  1.00  0.00           N
ATOM   2897 HH11 ARG   187      44.908  27.491  55.513  1.00  0.00           H
ATOM   2898 HH12 ARG   187      43.173  27.358  55.639  1.00  0.00           H
ATOM   2899  NH2 ARG   187      42.726  29.603  56.380  1.00  0.00           N
ATOM   2900 HH21 ARG   187      42.640  30.507  56.821  1.00  0.00           H
ATOM   2901 HH22 ARG   187      41.902  29.020  56.330  1.00  0.00           H
ATOM   2902  C   ARG   187      48.309  29.392  52.915  1.00  0.00           C
ATOM   2903  O   ARG   187      47.451  28.510  52.712  1.00  0.00           O
ATOM   2904  N   ILE   188      48.956  29.970  51.848  1.00  0.00           N
ATOM   2905  H   ILE   188      49.702  30.616  52.064  1.00  0.00           H
ATOM   2906  CA  ILE   188      48.756  29.706  50.414  1.00  0.00           C
ATOM   2907  HA  ILE   188      47.697  29.837  50.190  1.00  0.00           H
ATOM   2908  CB  ILE   188      49.546  30.634  49.481  1.00  0.00           C
ATOM   2909  HB  ILE   188      50.603  30.450  49.669  1.00  0.00           H
ATOM   2910  CG2 ILE   188      49.214  30.301  48.013  1.00  0.00           C
ATOM   2911 HG21 ILE   188      48.171  30.501  47.767  1.00  0.00           H
ATOM   2912 HG22 ILE   188      49.478  29.290  47.700  1.00  0.00           H
ATOM   2913 HG23 ILE   188      49.768  31.023  47.413  1.00  0.00           H
ATOM   2914  CG1 ILE   188      49.250  32.118  49.848  1.00  0.00           C
ATOM   2915 HG12 ILE   188      48.209  32.274  49.568  1.00  0.00           H
ATOM   2916 HG13 ILE   188      49.294  32.206  50.934  1.00  0.00           H
ATOM   2917  CD1 ILE   188      50.233  33.265  49.454  1.00  0.00           C
ATOM   2918 HD11 ILE   188      49.737  33.837  48.671  1.00  0.00           H
ATOM   2919 HD12 ILE   188      51.194  32.878  49.113  1.00  0.00           H
ATOM   2920 HD13 ILE   188      50.412  34.043  50.197  1.00  0.00           H
ATOM   2921  C   ILE   188      49.082  28.184  50.164  1.00  0.00           C
ATOM   2922  O   ILE   188      48.310  27.436  49.612  1.00  0.00           O
ATOM   2923  N   LYS   189      50.265  27.725  50.596  1.00  0.00           N
ATOM   2924  H   LYS   189      50.876  28.428  50.985  1.00  0.00           H
ATOM   2925  CA  LYS   189      50.746  26.298  50.480  1.00  0.00           C
ATOM   2926  HA  LYS   189      50.733  26.076  49.413  1.00  0.00           H
ATOM   2927  CB  LYS   189      52.209  26.070  51.036  1.00  0.00           C
ATOM   2928  HB2 LYS   189      52.842  26.883  50.680  1.00  0.00           H
ATOM   2929  HB3 LYS   189      52.160  26.134  52.123  1.00  0.00           H
ATOM   2930  CG  LYS   189      52.684  24.714  50.481  1.00  0.00           C
ATOM   2931  HG2 LYS   189      52.004  23.899  50.729  1.00  0.00           H
ATOM   2932  HG3 LYS   189      52.706  24.798  49.393  1.00  0.00           H
ATOM   2933  CD  LYS   189      54.131  24.242  50.855  1.00  0.00           C
ATOM   2934  HD2 LYS   189      54.346  24.084  51.912  1.00  0.00           H
ATOM   2935  HD3 LYS   189      54.370  23.341  50.289  1.00  0.00           H
ATOM   2936  CE  LYS   189      55.137  25.284  50.474  1.00  0.00           C
ATOM   2937  HE2 LYS   189      55.292  25.402  49.401  1.00  0.00           H
ATOM   2938  HE3 LYS   189      54.902  26.284  50.836  1.00  0.00           H
ATOM   2939  NZ  LYS   189      56.498  24.964  50.952  1.00  0.00           N
ATOM   2940  HZ1 LYS   189      56.845  24.098  50.565  1.00  0.00           H
ATOM   2941  HZ2 LYS   189      56.486  24.795  51.948  1.00  0.00           H
ATOM   2942  HZ3 LYS   189      57.015  25.786  50.676  1.00  0.00           H
ATOM   2943  C   LYS   189      49.760  25.366  51.156  1.00  0.00           C
ATOM   2944  O   LYS   189      49.376  24.465  50.474  1.00  0.00           O
ATOM   2945  N   GLU   190      49.483  25.526  52.437  1.00  0.00           N
ATOM   2946  H   GLU   190      49.881  26.336  52.891  1.00  0.00           H
ATOM   2947  CA  GLU   190      48.461  24.720  53.171  1.00  0.00           C
ATOM   2948  HA  GLU   190      48.775  23.691  53.342  1.00  0.00           H
ATOM   2949  CB  GLU   190      48.291  25.305  54.569  1.00  0.00           C
ATOM   2950  HB2 GLU   190      49.207  25.275  55.158  1.00  0.00           H
ATOM   2951  HB3 GLU   190      48.012  26.359  54.557  1.00  0.00           H
ATOM   2952  CG  GLU   190      47.188  24.649  55.383  1.00  0.00           C
ATOM   2953  HG2 GLU   190      46.258  24.649  54.815  1.00  0.00           H
ATOM   2954  HG3 GLU   190      47.499  23.636  55.637  1.00  0.00           H
ATOM   2955  CD  GLU   190      46.903  25.583  56.569  1.00  0.00           C
ATOM   2956  OE1 GLU   190      46.588  26.784  56.411  1.00  0.00           O
ATOM   2957  OE2 GLU   190      47.034  25.132  57.753  1.00  0.00           O
ATOM   2958  C   GLU   190      47.207  24.673  52.334  1.00  0.00           C
ATOM   2959  O   GLU   190      46.853  23.559  52.004  1.00  0.00           O
ATOM   2960  N   ILE   191      46.625  25.758  51.882  1.00  0.00           N
ATOM   2961  H   ILE   191      47.056  26.586  52.267  1.00  0.00           H
ATOM   2962  CA  ILE   191      45.345  25.855  51.175  1.00  0.00           C
ATOM   2963  HA  ILE   191      44.587  25.411  51.819  1.00  0.00           H
ATOM   2964  CB  ILE   191      44.858  27.283  50.924  1.00  0.00           C
ATOM   2965  HB  ILE   191      45.679  27.932  50.620  1.00  0.00           H
ATOM   2966  CG2 ILE   191      43.548  27.463  50.042  1.00  0.00           C
ATOM   2967 HG21 ILE   191      43.473  28.549  49.982  1.00  0.00           H
ATOM   2968 HG22 ILE   191      42.662  26.987  50.464  1.00  0.00           H
ATOM   2969 HG23 ILE   191      43.697  27.010  49.062  1.00  0.00           H
ATOM   2970  CG1 ILE   191      44.412  27.834  52.343  1.00  0.00           C
ATOM   2971 HG12 ILE   191      43.551  27.280  52.715  1.00  0.00           H
ATOM   2972 HG13 ILE   191      45.167  27.829  53.128  1.00  0.00           H
ATOM   2973  CD1 ILE   191      43.986  29.310  52.353  1.00  0.00           C
ATOM   2974 HD11 ILE   191      42.932  29.364  52.080  1.00  0.00           H
ATOM   2975 HD12 ILE   191      44.641  29.861  51.679  1.00  0.00           H
ATOM   2976 HD13 ILE   191      44.084  29.685  53.370  1.00  0.00           H
ATOM   2977  C   ILE   191      45.431  24.960  49.882  1.00  0.00           C
ATOM   2978  O   ILE   191      44.630  24.086  49.628  1.00  0.00           O
ATOM   2979  N   VAL   192      46.472  25.187  49.098  1.00  0.00           N
ATOM   2980  H   VAL   192      46.990  25.994  49.413  1.00  0.00           H
ATOM   2981  CA  VAL   192      46.835  24.555  47.809  1.00  0.00           C
ATOM   2982  HA  VAL   192      46.040  24.745  47.087  1.00  0.00           H
ATOM   2983  CB  VAL   192      48.210  25.060  47.221  1.00  0.00           C
ATOM   2984  HB  VAL   192      48.797  25.294  48.109  1.00  0.00           H
ATOM   2985  CG1 VAL   192      48.926  24.101  46.235  1.00  0.00           C
ATOM   2986 HG11 VAL   192      49.063  23.112  46.675  1.00  0.00           H
ATOM   2987 HG12 VAL   192      48.269  23.994  45.373  1.00  0.00           H
ATOM   2988 HG13 VAL   192      49.932  24.435  45.981  1.00  0.00           H
ATOM   2989  CG2 VAL   192      47.910  26.390  46.416  1.00  0.00           C
ATOM   2990 HG21 VAL   192      47.278  26.260  45.538  1.00  0.00           H
ATOM   2991 HG22 VAL   192      48.860  26.787  46.056  1.00  0.00           H
ATOM   2992 HG23 VAL   192      47.516  27.159  47.080  1.00  0.00           H
ATOM   2993  C   VAL   192      46.820  23.035  47.931  1.00  0.00           C
ATOM   2994  O   VAL   192      46.290  22.303  47.168  1.00  0.00           O
ATOM   2995  N   LYS   193      47.481  22.605  49.021  1.00  0.00           N
ATOM   2996  H   LYS   193      48.004  23.278  49.561  1.00  0.00           H
ATOM   2997  CA  LYS   193      47.839  21.163  49.365  1.00  0.00           C
ATOM   2998  HA  LYS   193      48.170  20.544  48.531  1.00  0.00           H
ATOM   2999  CB  LYS   193      49.038  21.222  50.352  1.00  0.00           C
ATOM   3000  HB2 LYS   193      49.733  21.914  49.874  1.00  0.00           H
ATOM   3001  HB3 LYS   193      48.761  21.666  51.308  1.00  0.00           H
ATOM   3002  CG  LYS   193      49.757  19.997  50.710  1.00  0.00           C
ATOM   3003  HG2 LYS   193      50.468  20.336  51.464  1.00  0.00           H
ATOM   3004  HG3 LYS   193      49.024  19.472  51.322  1.00  0.00           H
ATOM   3005  CD  LYS   193      50.385  19.149  49.645  1.00  0.00           C
ATOM   3006  HD2 LYS   193      49.616  18.736  48.992  1.00  0.00           H
ATOM   3007  HD3 LYS   193      51.081  19.800  49.116  1.00  0.00           H
ATOM   3008  CE  LYS   193      51.266  17.981  50.105  1.00  0.00           C
ATOM   3009  HE2 LYS   193      51.987  18.293  50.860  1.00  0.00           H
ATOM   3010  HE3 LYS   193      50.613  17.360  50.718  1.00  0.00           H
ATOM   3011  NZ  LYS   193      51.905  17.414  48.940  1.00  0.00           N
ATOM   3012  HZ1 LYS   193      52.494  16.706  49.353  1.00  0.00           H
ATOM   3013  HZ2 LYS   193      52.492  18.123  48.524  1.00  0.00           H
ATOM   3014  HZ3 LYS   193      51.269  17.073  48.233  1.00  0.00           H
ATOM   3015  C   LYS   193      46.592  20.390  49.783  1.00  0.00           C
ATOM   3016  O   LYS   193      46.475  19.284  49.355  1.00  0.00           O
ATOM   3017  N   LYS   194      45.684  20.977  50.506  1.00  0.00           N
ATOM   3018  H   LYS   194      45.802  21.947  50.762  1.00  0.00           H
ATOM   3019  CA  LYS   194      44.334  20.473  50.773  1.00  0.00           C
ATOM   3020  HA  LYS   194      44.445  19.411  50.997  1.00  0.00           H
ATOM   3021  CB  LYS   194      43.614  21.192  51.931  1.00  0.00           C
ATOM   3022  HB2 LYS   194      43.654  22.225  51.585  1.00  0.00           H
ATOM   3023  HB3 LYS   194      42.573  20.879  52.008  1.00  0.00           H
ATOM   3024  CG  LYS   194      44.277  20.986  53.226  1.00  0.00           C
ATOM   3025  HG2 LYS   194      44.403  19.924  53.441  1.00  0.00           H
ATOM   3026  HG3 LYS   194      45.287  21.380  53.114  1.00  0.00           H
ATOM   3027  CD  LYS   194      43.717  21.604  54.410  1.00  0.00           C
ATOM   3028  HD2 LYS   194      43.673  22.647  54.098  1.00  0.00           H
ATOM   3029  HD3 LYS   194      42.774  21.113  54.648  1.00  0.00           H
ATOM   3030  CE  LYS   194      44.693  21.422  55.551  1.00  0.00           C
ATOM   3031  HE2 LYS   194      45.078  20.403  55.583  1.00  0.00           H
ATOM   3032  HE3 LYS   194      45.449  22.176  55.333  1.00  0.00           H
ATOM   3033  NZ  LYS   194      44.112  21.873  56.858  1.00  0.00           N
ATOM   3034  HZ1 LYS   194      43.636  22.764  56.832  1.00  0.00           H
ATOM   3035  HZ2 LYS   194      44.830  22.118  57.526  1.00  0.00           H
ATOM   3036  HZ3 LYS   194      43.565  21.194  57.366  1.00  0.00           H
ATOM   3037  C   LYS   194      43.309  20.404  49.568  1.00  0.00           C
ATOM   3038  O   LYS   194      42.659  19.404  49.221  1.00  0.00           O
ATOM   3039  N   HIE   195      43.109  21.538  48.938  1.00  0.00           N
ATOM   3040  H   HIE   195      43.778  22.220  49.265  1.00  0.00           H
ATOM   3041  CA  HIE   195      42.038  21.877  48.043  1.00  0.00           C
ATOM   3042  HA  HIE   195      41.124  21.335  48.285  1.00  0.00           H
ATOM   3043  CB  HIE   195      41.816  23.424  48.326  1.00  0.00           C
ATOM   3044  HB2 HIE   195      42.772  23.917  48.149  1.00  0.00           H
ATOM   3045  HB3 HIE   195      41.124  23.920  47.646  1.00  0.00           H
ATOM   3046  CG  HIE   195      41.229  23.562  49.739  1.00  0.00           C
ATOM   3047  ND1 HIE   195      39.884  23.486  50.032  1.00  0.00           N
ATOM   3048  CE1 HIE   195      39.686  23.828  51.342  1.00  0.00           C
ATOM   3049  HE1 HIE   195      38.728  24.213  51.659  1.00  0.00           H
ATOM   3050  NE2 HIE   195      40.900  24.126  51.815  1.00  0.00           N
ATOM   3051  HE2 HIE   195      40.982  24.527  52.738  1.00  0.00           H
ATOM   3052  CD2 HIE   195      41.852  24.045  50.832  1.00  0.00           C
ATOM   3053  HD2 HIE   195      42.848  24.454  50.917  1.00  0.00           H
ATOM   3054  C   HIE   195      42.370  21.542  46.619  1.00  0.00           C
ATOM   3055  O   HIE   195      41.379  21.325  45.928  1.00  0.00           O
ATOM   3056  N   SER   196      43.633  21.674  46.198  1.00  0.00           N
ATOM   3057  H   SER   196      44.234  22.056  46.914  1.00  0.00           H
ATOM   3058  CA  SER   196      43.909  21.793  44.726  1.00  0.00           C
ATOM   3059  HA  SER   196      42.999  21.628  44.151  1.00  0.00           H
ATOM   3060  CB  SER   196      44.359  23.250  44.325  1.00  0.00           C
ATOM   3061  HB2 SER   196      45.323  23.489  44.776  1.00  0.00           H
ATOM   3062  HB3 SER   196      44.436  23.339  43.240  1.00  0.00           H
ATOM   3063  OG  SER   196      43.327  24.267  44.601  1.00  0.00           O
ATOM   3064  HG  SER   196      42.644  23.961  44.001  1.00  0.00           H
ATOM   3065  C   SER   196      45.027  20.811  44.311  1.00  0.00           C
ATOM   3066  O   SER   196      45.498  20.935  43.174  1.00  0.00           O
ATOM   3067  N   GLN   197      45.512  19.863  45.123  1.00  0.00           N
ATOM   3068  H   GLN   197      45.252  19.968  46.093  1.00  0.00           H
ATOM   3069  CA  GLN   197      46.623  19.010  44.786  1.00  0.00           C
ATOM   3070  HA  GLN   197      47.454  19.631  44.447  1.00  0.00           H
ATOM   3071  CB  GLN   197      47.119  18.236  46.001  1.00  0.00           C
ATOM   3072  HB2 GLN   197      48.043  17.737  45.705  1.00  0.00           H
ATOM   3073  HB3 GLN   197      47.292  18.892  46.854  1.00  0.00           H
ATOM   3074  CG  GLN   197      46.230  17.052  46.402  1.00  0.00           C
ATOM   3075  HG2 GLN   197      46.263  16.361  45.560  1.00  0.00           H
ATOM   3076  HG3 GLN   197      46.662  16.514  47.246  1.00  0.00           H
ATOM   3077  CD  GLN   197      44.745  17.414  46.589  1.00  0.00           C
ATOM   3078  OE1 GLN   197      43.850  17.349  45.738  1.00  0.00           O
ATOM   3079  NE2 GLN   197      44.423  17.903  47.777  1.00  0.00           N
ATOM   3080 HE21 GLN   197      43.461  18.107  48.005  1.00  0.00           H
ATOM   3081 HE22 GLN   197      45.176  18.079  48.427  1.00  0.00           H
ATOM   3082  C   GLN   197      46.415  18.025  43.607  1.00  0.00           C
ATOM   3083  O   GLN   197      47.427  17.390  43.294  1.00  0.00           O
ATOM   3084  N   PHE   198      45.204  17.985  42.995  1.00  0.00           N
ATOM   3085  H   PHE   198      44.426  18.443  43.449  1.00  0.00           H
ATOM   3086  CA  PHE   198      44.857  17.158  41.861  1.00  0.00           C
ATOM   3087  HA  PHE   198      45.446  16.241  41.864  1.00  0.00           H
ATOM   3088  CB  PHE   198      43.387  16.771  41.903  1.00  0.00           C
ATOM   3089  HB2 PHE   198      42.974  16.583  42.894  1.00  0.00           H
ATOM   3090  HB3 PHE   198      42.870  17.681  41.593  1.00  0.00           H
ATOM   3091  CG  PHE   198      43.024  15.526  41.087  1.00  0.00           C
ATOM   3092  CD1 PHE   198      42.484  15.628  39.823  1.00  0.00           C
ATOM   3093  HD1 PHE   198      42.296  16.638  39.491  1.00  0.00           H
ATOM   3094  CE1 PHE   198      42.205  14.479  39.060  1.00  0.00           C
ATOM   3095  HE1 PHE   198      41.818  14.552  38.054  1.00  0.00           H
ATOM   3096  CZ  PHE   198      42.323  13.184  39.663  1.00  0.00           C
ATOM   3097  HZ  PHE   198      42.034  12.347  39.044  1.00  0.00           H
ATOM   3098  CE2 PHE   198      42.844  13.066  40.934  1.00  0.00           C
ATOM   3099  HE2 PHE   198      42.889  12.093  41.403  1.00  0.00           H
ATOM   3100  CD2 PHE   198      43.242  14.233  41.635  1.00  0.00           C
ATOM   3101  HD2 PHE   198      43.710  14.143  42.605  1.00  0.00           H
ATOM   3102  C   PHE   198      45.251  17.913  40.514  1.00  0.00           C
ATOM   3103  O   PHE   198      45.519  17.259  39.511  1.00  0.00           O
ATOM   3104  N   ILE   199      45.240  19.234  40.553  1.00  0.00           N
ATOM   3105  H   ILE   199      45.132  19.739  41.421  1.00  0.00           H
ATOM   3106  CA  ILE   199      45.436  20.052  39.257  1.00  0.00           C
ATOM   3107  HA  ILE   199      44.761  19.785  38.444  1.00  0.00           H
ATOM   3108  CB  ILE   199      45.285  21.608  39.520  1.00  0.00           C
ATOM   3109  HB  ILE   199      45.947  21.907  40.333  1.00  0.00           H
ATOM   3110  CG2 ILE   199      45.528  22.567  38.330  1.00  0.00           C
ATOM   3111 HG21 ILE   199      46.525  22.330  37.960  1.00  0.00           H
ATOM   3112 HG22 ILE   199      45.519  23.621  38.610  1.00  0.00           H
ATOM   3113 HG23 ILE   199      44.813  22.368  37.531  1.00  0.00           H
ATOM   3114  CG1 ILE   199      43.904  21.921  40.148  1.00  0.00           C
ATOM   3115 HG12 ILE   199      43.738  21.272  41.008  1.00  0.00           H
ATOM   3116 HG13 ILE   199      43.870  22.893  40.642  1.00  0.00           H
ATOM   3117  CD1 ILE   199      42.636  21.907  39.250  1.00  0.00           C
ATOM   3118 HD11 ILE   199      42.456  20.984  38.700  1.00  0.00           H
ATOM   3119 HD12 ILE   199      42.774  22.849  38.718  1.00  0.00           H
ATOM   3120 HD13 ILE   199      41.740  22.031  39.859  1.00  0.00           H
ATOM   3121  C   ILE   199      46.815  19.636  38.843  1.00  0.00           C
ATOM   3122  O   ILE   199      47.779  19.866  39.549  1.00  0.00           O
ATOM   3123  N   GLY   200      46.891  18.951  37.716  1.00  0.00           N
ATOM   3124  H   GLY   200      46.039  18.718  37.228  1.00  0.00           H
ATOM   3125  CA  GLY   200      48.130  18.289  37.256  1.00  0.00           C
ATOM   3126  HA2 GLY   200      48.673  17.811  38.071  1.00  0.00           H
ATOM   3127  HA3 GLY   200      47.864  17.553  36.496  1.00  0.00           H
ATOM   3128  C   GLY   200      49.194  19.110  36.472  1.00  0.00           C
ATOM   3129  O   GLY   200      50.347  18.664  36.214  1.00  0.00           O
ATOM   3130  N   TYR   201      48.879  20.397  36.143  1.00  0.00           N
ATOM   3131  H   TYR   201      47.913  20.689  36.189  1.00  0.00           H
ATOM   3132  CA  TYR   201      49.833  21.394  35.664  1.00  0.00           C
ATOM   3133  HA  TYR   201      50.455  20.943  34.891  1.00  0.00           H
ATOM   3134  CB  TYR   201      48.965  22.578  35.095  1.00  0.00           C
ATOM   3135  HB2 TYR   201      48.221  22.864  35.839  1.00  0.00           H
ATOM   3136  HB3 TYR   201      49.623  23.435  34.961  1.00  0.00           H
ATOM   3137  CG  TYR   201      48.165  22.249  33.895  1.00  0.00           C
ATOM   3138  CD1 TYR   201      48.748  22.033  32.624  1.00  0.00           C
ATOM   3139  HD1 TYR   201      49.822  22.033  32.502  1.00  0.00           H
ATOM   3140  CE1 TYR   201      47.940  21.785  31.556  1.00  0.00           C
ATOM   3141  HE1 TYR   201      48.482  21.552  30.651  1.00  0.00           H
ATOM   3142  CZ  TYR   201      46.556  21.724  31.571  1.00  0.00           C
ATOM   3143  OH  TYR   201      45.849  21.231  30.473  1.00  0.00           O
ATOM   3144  HH  TYR   201      44.918  21.153  30.696  1.00  0.00           H
ATOM   3145  CE2 TYR   201      45.899  22.050  32.872  1.00  0.00           C
ATOM   3146  HE2 TYR   201      44.848  21.863  33.038  1.00  0.00           H
ATOM   3147  CD2 TYR   201      46.759  22.318  33.931  1.00  0.00           C
ATOM   3148  HD2 TYR   201      46.312  22.534  34.890  1.00  0.00           H
ATOM   3149  C   TYR   201      50.670  21.922  36.825  1.00  0.00           C
ATOM   3150  O   TYR   201      50.209  21.829  37.965  1.00  0.00           O
ATOM   3151  N   PRO   202      51.875  22.497  36.559  1.00  0.00           N
ATOM   3152  CD  PRO   202      52.489  22.564  35.216  1.00  0.00           C
ATOM   3153  HD2 PRO   202      52.145  23.479  34.734  1.00  0.00           H
ATOM   3154  HD3 PRO   202      52.347  21.722  34.541  1.00  0.00           H
ATOM   3155  CG  PRO   202      53.948  22.575  35.489  1.00  0.00           C
ATOM   3156  HG2 PRO   202      54.643  22.911  34.720  1.00  0.00           H
ATOM   3157  HG3 PRO   202      54.245  21.555  35.736  1.00  0.00           H
ATOM   3158  CB  PRO   202      54.071  23.387  36.746  1.00  0.00           C
ATOM   3159  HB2 PRO   202      54.185  24.452  36.540  1.00  0.00           H
ATOM   3160  HB3 PRO   202      54.946  22.965  37.241  1.00  0.00           H
ATOM   3161  CA  PRO   202      52.794  23.068  37.530  1.00  0.00           C
ATOM   3162  HA  PRO   202      52.941  22.373  38.359  1.00  0.00           H
ATOM   3163  C   PRO   202      52.196  24.272  38.213  1.00  0.00           C
ATOM   3164  O   PRO   202      51.585  25.141  37.544  1.00  0.00           O
ATOM   3165  N   ILE   203      52.343  24.411  39.538  1.00  0.00           N
ATOM   3166  H   ILE   203      52.712  23.657  40.099  1.00  0.00           H
ATOM   3167  CA  ILE   203      51.920  25.604  40.306  1.00  0.00           C
ATOM   3168  HA  ILE   203      51.599  26.306  39.537  1.00  0.00           H
ATOM   3169  CB  ILE   203      50.754  25.255  41.318  1.00  0.00           C
ATOM   3170  HB  ILE   203      51.057  24.351  41.848  1.00  0.00           H
ATOM   3171  CG2 ILE   203      50.541  26.458  42.250  1.00  0.00           C
ATOM   3172 HG21 ILE   203      49.659  26.338  42.880  1.00  0.00           H
ATOM   3173 HG22 ILE   203      50.465  27.352  41.631  1.00  0.00           H
ATOM   3174 HG23 ILE   203      51.459  26.600  42.820  1.00  0.00           H
ATOM   3175  CG1 ILE   203      49.349  25.047  40.656  1.00  0.00           C
ATOM   3176 HG12 ILE   203      48.817  25.963  40.394  1.00  0.00           H
ATOM   3177 HG13 ILE   203      49.628  24.609  39.698  1.00  0.00           H
ATOM   3178  CD1 ILE   203      48.419  23.975  41.189  1.00  0.00           C
ATOM   3179 HD11 ILE   203      47.648  23.661  40.485  1.00  0.00           H
ATOM   3180 HD12 ILE   203      47.946  24.349  42.097  1.00  0.00           H
ATOM   3181 HD13 ILE   203      48.974  23.083  41.480  1.00  0.00           H
ATOM   3182  C   ILE   203      53.153  26.231  40.936  1.00  0.00           C
ATOM   3183  O   ILE   203      53.965  25.463  41.462  1.00  0.00           O
ATOM   3184  N   THR   204      53.465  27.489  40.860  1.00  0.00           N
ATOM   3185  H   THR   204      52.804  28.024  40.315  1.00  0.00           H
ATOM   3186  CA  THR   204      54.524  28.279  41.506  1.00  0.00           C
ATOM   3187  HA  THR   204      55.330  27.630  41.851  1.00  0.00           H
ATOM   3188  CB  THR   204      55.271  29.182  40.637  1.00  0.00           C
ATOM   3189  HB  THR   204      54.633  29.967  40.229  1.00  0.00           H
ATOM   3190  CG2 THR   204      56.345  30.064  41.267  1.00  0.00           C
ATOM   3191 HG21 THR   204      55.858  30.973  41.618  1.00  0.00           H
ATOM   3192 HG22 THR   204      57.180  30.279  40.599  1.00  0.00           H
ATOM   3193 HG23 THR   204      56.703  29.401  42.056  1.00  0.00           H
ATOM   3194  OG1 THR   204      55.779  28.444  39.586  1.00  0.00           O
ATOM   3195  HG1 THR   204      55.181  28.324  38.844  1.00  0.00           H
ATOM   3196  C   THR   204      53.927  29.151  42.625  1.00  0.00           C
ATOM   3197  O   THR   204      52.930  29.867  42.313  1.00  0.00           O
ATOM   3198  N   LEU   205      54.378  29.048  43.866  1.00  0.00           N
ATOM   3199  H   LEU   205      55.066  28.337  44.069  1.00  0.00           H
ATOM   3200  CA  LEU   205      54.090  29.947  44.950  1.00  0.00           C
ATOM   3201  HA  LEU   205      53.110  30.382  44.755  1.00  0.00           H
ATOM   3202  CB  LEU   205      53.832  29.175  46.257  1.00  0.00           C
ATOM   3203  HB2 LEU   205      54.559  28.381  46.430  1.00  0.00           H
ATOM   3204  HB3 LEU   205      53.910  29.862  47.099  1.00  0.00           H
ATOM   3205  CG  LEU   205      52.438  28.416  46.445  1.00  0.00           C
ATOM   3206  HG  LEU   205      51.652  29.153  46.278  1.00  0.00           H
ATOM   3207  CD1 LEU   205      52.129  27.185  45.694  1.00  0.00           C
ATOM   3208 HD11 LEU   205      51.246  26.627  46.004  1.00  0.00           H
ATOM   3209 HD12 LEU   205      52.928  26.451  45.796  1.00  0.00           H
ATOM   3210 HD13 LEU   205      51.975  27.546  44.677  1.00  0.00           H
ATOM   3211  CD2 LEU   205      52.308  28.014  47.868  1.00  0.00           C
ATOM   3212 HD21 LEU   205      53.160  27.398  48.155  1.00  0.00           H
ATOM   3213 HD22 LEU   205      52.307  28.867  48.546  1.00  0.00           H
ATOM   3214 HD23 LEU   205      51.330  27.533  47.875  1.00  0.00           H
ATOM   3215  C   LEU   205      55.205  31.061  45.043  1.00  0.00           C
ATOM   3216  O   LEU   205      56.283  30.676  45.480  1.00  0.00           O
ATOM   3217  N   PHE   206      54.813  32.333  44.833  1.00  0.00           N
ATOM   3218  H   PHE   206      53.871  32.571  44.558  1.00  0.00           H
ATOM   3219  CA  PHE   206      55.718  33.398  45.270  1.00  0.00           C
ATOM   3220  HA  PHE   206      56.761  33.115  45.411  1.00  0.00           H
ATOM   3221  CB  PHE   206      55.623  34.663  44.386  1.00  0.00           C
ATOM   3222  HB2 PHE   206      54.596  35.027  44.343  1.00  0.00           H
ATOM   3223  HB3 PHE   206      56.157  35.493  44.849  1.00  0.00           H
ATOM   3224  CG  PHE   206      56.206  34.386  43.017  1.00  0.00           C
ATOM   3225  CD1 PHE   206      55.381  33.882  42.026  1.00  0.00           C
ATOM   3226  HD1 PHE   206      54.327  33.719  42.200  1.00  0.00           H
ATOM   3227  CE1 PHE   206      55.957  33.399  40.839  1.00  0.00           C
ATOM   3228  HE1 PHE   206      55.424  32.760  40.150  1.00  0.00           H
ATOM   3229  CZ  PHE   206      57.369  33.462  40.698  1.00  0.00           C
ATOM   3230  HZ  PHE   206      57.756  32.995  39.804  1.00  0.00           H
ATOM   3231  CE2 PHE   206      58.192  34.112  41.610  1.00  0.00           C
ATOM   3232  HE2 PHE   206      59.242  34.077  41.363  1.00  0.00           H
ATOM   3233  CD2 PHE   206      57.617  34.483  42.825  1.00  0.00           C
ATOM   3234  HD2 PHE   206      58.195  34.828  43.670  1.00  0.00           H
ATOM   3235  C   PHE   206      55.441  33.793  46.721  1.00  0.00           C
ATOM   3236  O   PHE   206      54.416  33.519  47.301  1.00  0.00           O
ATOM   3237  N   VAL   207      56.396  34.451  47.425  1.00  0.00           N
ATOM   3238  H   VAL   207      57.136  34.807  46.837  1.00  0.00           H
ATOM   3239  CA  VAL   207      56.564  34.705  48.880  1.00  0.00           C
ATOM   3240  HA  VAL   207      55.657  34.596  49.476  1.00  0.00           H
ATOM   3241  CB  VAL   207      57.425  33.681  49.511  1.00  0.00           C
ATOM   3242  HB  VAL   207      57.040  32.691  49.269  1.00  0.00           H
ATOM   3243  CG1 VAL   207      58.874  33.588  48.858  1.00  0.00           C
ATOM   3244 HG11 VAL   207      58.697  33.272  47.829  1.00  0.00           H
ATOM   3245 HG12 VAL   207      59.323  34.581  48.823  1.00  0.00           H
ATOM   3246 HG13 VAL   207      59.477  32.831  49.358  1.00  0.00           H
ATOM   3247  CG2 VAL   207      57.517  33.728  51.028  1.00  0.00           C
ATOM   3248 HG21 VAL   207      56.564  33.882  51.535  1.00  0.00           H
ATOM   3249 HG22 VAL   207      58.097  34.614  51.285  1.00  0.00           H
ATOM   3250 HG23 VAL   207      57.882  32.804  51.476  1.00  0.00           H
ATOM   3251  C   VAL   207      56.971  36.162  49.165  1.00  0.00           C
ATOM   3252  O   VAL   207      57.716  36.724  48.375  1.00  0.00           O
ATOM   3253  N   GLU   208      56.459  36.755  50.279  1.00  0.00           N
ATOM   3254  H   GLU   208      56.059  36.115  50.950  1.00  0.00           H
ATOM   3255  CA  GLU   208      56.644  38.145  50.735  1.00  0.00           C
ATOM   3256  HA  GLU   208      57.549  38.501  50.241  1.00  0.00           H
ATOM   3257  CB  GLU   208      55.529  39.118  50.277  1.00  0.00           C
ATOM   3258  HB2 GLU   208      54.553  38.699  50.520  1.00  0.00           H
ATOM   3259  HB3 GLU   208      55.512  40.012  50.903  1.00  0.00           H
ATOM   3260  CG  GLU   208      55.581  39.429  48.764  1.00  0.00           C
ATOM   3261  HG2 GLU   208      55.818  38.497  48.251  1.00  0.00           H
ATOM   3262  HG3 GLU   208      54.594  39.815  48.506  1.00  0.00           H
ATOM   3263  CD  GLU   208      56.533  40.643  48.397  1.00  0.00           C
ATOM   3264  OE1 GLU   208      56.937  41.343  49.357  1.00  0.00           O
ATOM   3265  OE2 GLU   208      56.960  40.929  47.226  1.00  0.00           O
ATOM   3266  C   GLU   208      56.743  38.082  52.251  1.00  0.00           C
ATOM   3267  O   GLU   208      57.822  38.537  52.777  1.00  0.00           O
ATOM   3268  OXT GLU   208      55.852  37.389  52.854  1.00  0.00           O
END
