# Supplementary material for: Worth the Weight: Sub-Pocket EXplorer (SubPEx), a Weighted Ensemble Method to Enhance Binding-Pocket Conformational Sampling
Source: J Chem Theory Comput. 2023 Aug 16;19(17):5677–89. doi: 10.1021/acs.jctc.3c00478 (PMC10500992; doi:10.1021/acs.jctc.3c00478)
Supplement: Supplementary file 2 — ct3c00478_si_002.zip [file ct3c00478_si_002.zip › clustered_structures/HSP90/subpex/rep.c15.aligned.pdb]

HELIX    1   1 ALA      9  ASN     20  1                                  12
HELIX    2   2 LYS     26  THR     50  1                                  25
HELIX    3   3 PRO     52  LEU     55  1                                   4
HELIX    4   4 LYS     85  ILE     89  1                                   5
HELIX    5   5 ASN     91  GLY     93  1                                   3
HELIX    6   6 LYS     97  ALA    109  1                                  13
HELIX    7   7 ILE    113  PHE    119  1                                   7
HELIX    8   8 GLY    122  LEU    128  1                                   7
HELIX    9   9 THR    180  LEU    183  1                                   4
HELIX   10  10 GLU    185  HIE    195  1                                  11
SHEET    1   1 1 VAL     2  ALA     6  0
SHEET    2   2 1 ILE    63  ASN    68  0
SHEET    3   3 1 THR    73  ASP    78  0
SHEET    4   4 1 ALA   130  LYS   138  0
SHEET    5   5 1 GLN   144  SER   149  0
SHEET    6   6 1 SER   154  THR   159  0
SHEET    7   7 1 GLY   168  LEU   175  0
SHEET    8   8 1 ILE   203  LEU   205  0
CRYST1   70.227   64.431   72.497  90.00  90.00  90.00               1
ATOM      1  N   ALA     1      41.122  53.399  25.889  1.00  0.00           N
ATOM      2  H1  ALA     1      41.658  52.813  26.512  1.00  0.00           H
ATOM      3  H2  ALA     1      41.586  53.373  24.994  1.00  0.00           H
ATOM      4  H3  ALA     1      41.291  54.268  26.375  1.00  0.00           H
ATOM      5  CA  ALA     1      39.698  53.065  25.865  1.00  0.00           C
ATOM      6  HA  ALA     1      39.151  53.978  25.632  1.00  0.00           H
ATOM      7  CB  ALA     1      39.529  51.952  24.858  1.00  0.00           C
ATOM      8  HB1 ALA     1      40.217  51.141  25.101  1.00  0.00           H
ATOM      9  HB2 ALA     1      39.611  52.376  23.858  1.00  0.00           H
ATOM     10  HB3 ALA     1      38.524  51.536  24.924  1.00  0.00           H
ATOM     11  C   ALA     1      39.309  52.461  27.251  1.00  0.00           C
ATOM     12  O   ALA     1      39.908  51.599  27.760  1.00  0.00           O
ATOM     13  N   VAL     2      38.155  52.938  27.719  1.00  0.00           N
ATOM     14  H   VAL     2      37.697  53.681  27.209  1.00  0.00           H
ATOM     15  CA  VAL     2      37.504  52.429  28.962  1.00  0.00           C
ATOM     16  HA  VAL     2      37.634  51.347  28.980  1.00  0.00           H
ATOM     17  CB  VAL     2      38.059  52.988  30.321  1.00  0.00           C
ATOM     18  HB  VAL     2      39.129  52.780  30.351  1.00  0.00           H
ATOM     19  CG1 VAL     2      37.927  54.474  30.419  1.00  0.00           C
ATOM     20 HG11 VAL     2      38.259  54.818  29.439  1.00  0.00           H
ATOM     21 HG12 VAL     2      36.880  54.739  30.566  1.00  0.00           H
ATOM     22 HG13 VAL     2      38.509  54.899  31.236  1.00  0.00           H
ATOM     23  CG2 VAL     2      37.379  52.255  31.544  1.00  0.00           C
ATOM     24 HG21 VAL     2      37.889  52.524  32.469  1.00  0.00           H
ATOM     25 HG22 VAL     2      37.389  51.177  31.381  1.00  0.00           H
ATOM     26 HG23 VAL     2      36.389  52.683  31.708  1.00  0.00           H
ATOM     27  C   VAL     2      36.019  52.619  28.811  1.00  0.00           C
ATOM     28  O   VAL     2      35.658  53.687  28.442  1.00  0.00           O
ATOM     29  N   GLU     3      35.223  51.683  29.196  1.00  0.00           N
ATOM     30  H   GLU     3      35.484  50.744  29.461  1.00  0.00           H
ATOM     31  CA  GLU     3      33.774  51.787  29.244  1.00  0.00           C
ATOM     32  HA  GLU     3      33.403  52.812  29.271  1.00  0.00           H
ATOM     33  CB  GLU     3      33.242  51.231  27.927  1.00  0.00           C
ATOM     34  HB2 GLU     3      33.770  51.675  27.082  1.00  0.00           H
ATOM     35  HB3 GLU     3      33.600  50.202  27.919  1.00  0.00           H
ATOM     36  CG  GLU     3      31.715  51.386  27.702  1.00  0.00           C
ATOM     37  HG2 GLU     3      31.493  50.760  26.838  1.00  0.00           H
ATOM     38  HG3 GLU     3      31.162  50.860  28.480  1.00  0.00           H
ATOM     39  CD  GLU     3      31.288  52.836  27.485  1.00  0.00           C
ATOM     40  OE1 GLU     3      31.761  53.589  26.592  1.00  0.00           O
ATOM     41  OE2 GLU     3      30.559  53.363  28.377  1.00  0.00           O
ATOM     42  C   GLU     3      33.333  50.971  30.457  1.00  0.00           C
ATOM     43  O   GLU     3      33.955  50.000  30.955  1.00  0.00           O
ATOM     44  N   THR     4      32.133  51.402  30.934  1.00  0.00           N
ATOM     45  H   THR     4      31.709  52.204  30.491  1.00  0.00           H
ATOM     46  CA  THR     4      31.492  50.775  32.145  1.00  0.00           C
ATOM     47  HA  THR     4      32.238  50.259  32.750  1.00  0.00           H
ATOM     48  CB  THR     4      30.889  51.943  32.950  1.00  0.00           C
ATOM     49  HB  THR     4      30.096  52.421  32.374  1.00  0.00           H
ATOM     50  CG2 THR     4      30.405  51.521  34.299  1.00  0.00           C
ATOM     51 HG21 THR     4      31.127  50.990  34.919  1.00  0.00           H
ATOM     52 HG22 THR     4      29.572  50.825  34.200  1.00  0.00           H
ATOM     53 HG23 THR     4      30.052  52.381  34.867  1.00  0.00           H
ATOM     54  OG1 THR     4      31.932  52.819  33.225  1.00  0.00           O
ATOM     55  HG1 THR     4      32.139  53.386  32.479  1.00  0.00           H
ATOM     56  C   THR     4      30.267  49.933  31.746  1.00  0.00           C
ATOM     57  O   THR     4      29.472  50.363  30.910  1.00  0.00           O
ATOM     58  N   PHE     5      29.977  48.776  32.416  1.00  0.00           N
ATOM     59  H   PHE     5      30.491  48.407  33.204  1.00  0.00           H
ATOM     60  CA  PHE     5      28.820  47.968  31.972  1.00  0.00           C
ATOM     61  HA  PHE     5      27.982  48.534  31.562  1.00  0.00           H
ATOM     62  CB  PHE     5      29.334  46.896  31.022  1.00  0.00           C
ATOM     63  HB2 PHE     5      30.159  46.327  31.452  1.00  0.00           H
ATOM     64  HB3 PHE     5      28.578  46.130  30.853  1.00  0.00           H
ATOM     65  CG  PHE     5      29.654  47.441  29.585  1.00  0.00           C
ATOM     66  CD1 PHE     5      30.923  47.242  29.002  1.00  0.00           C
ATOM     67  HD1 PHE     5      31.722  46.842  29.609  1.00  0.00           H
ATOM     68  CE1 PHE     5      31.054  47.534  27.620  1.00  0.00           C
ATOM     69  HE1 PHE     5      31.992  47.426  27.096  1.00  0.00           H
ATOM     70  CZ  PHE     5      30.004  47.933  26.848  1.00  0.00           C
ATOM     71  HZ  PHE     5      30.157  48.041  25.785  1.00  0.00           H
ATOM     72  CE2 PHE     5      28.718  48.150  27.454  1.00  0.00           C
ATOM     73  HE2 PHE     5      27.934  48.522  26.813  1.00  0.00           H
ATOM     74  CD2 PHE     5      28.615  47.882  28.824  1.00  0.00           C
ATOM     75  HD2 PHE     5      27.653  47.934  29.311  1.00  0.00           H
ATOM     76  C   PHE     5      28.293  47.408  33.263  1.00  0.00           C
ATOM     77  O   PHE     5      29.018  47.021  34.144  1.00  0.00           O
ATOM     78  N   ALA     6      26.968  47.226  33.336  1.00  0.00           N
ATOM     79  H   ALA     6      26.284  47.627  32.711  1.00  0.00           H
ATOM     80  CA  ALA     6      26.462  46.624  34.524  1.00  0.00           C
ATOM     81  HA  ALA     6      27.008  47.017  35.381  1.00  0.00           H
ATOM     82  CB  ALA     6      25.049  47.245  34.728  1.00  0.00           C
ATOM     83  HB1 ALA     6      25.151  48.285  35.036  1.00  0.00           H
ATOM     84  HB2 ALA     6      24.490  46.691  35.483  1.00  0.00           H
ATOM     85  HB3 ALA     6      24.492  47.201  33.792  1.00  0.00           H
ATOM     86  C   ALA     6      26.434  45.054  34.569  1.00  0.00           C
ATOM     87  O   ALA     6      26.444  44.377  33.483  1.00  0.00           O
ATOM     88  N   PHE     7      26.358  44.418  35.796  1.00  0.00           N
ATOM     89  H   PHE     7      26.154  45.022  36.579  1.00  0.00           H
ATOM     90  CA  PHE     7      26.372  42.970  35.952  1.00  0.00           C
ATOM     91  HA  PHE     7      27.057  42.516  35.235  1.00  0.00           H
ATOM     92  CB  PHE     7      26.576  42.581  37.424  1.00  0.00           C
ATOM     93  HB2 PHE     7      25.929  43.189  38.057  1.00  0.00           H
ATOM     94  HB3 PHE     7      26.165  41.592  37.625  1.00  0.00           H
ATOM     95  CG  PHE     7      28.011  42.455  37.909  1.00  0.00           C
ATOM     96  CD1 PHE     7      29.115  42.127  37.022  1.00  0.00           C
ATOM     97  HD1 PHE     7      28.985  41.770  36.010  1.00  0.00           H
ATOM     98  CE1 PHE     7      30.418  41.901  37.551  1.00  0.00           C
ATOM     99  HE1 PHE     7      31.212  41.484  36.951  1.00  0.00           H
ATOM    100  CZ  PHE     7      30.740  42.373  38.831  1.00  0.00           C
ATOM    101  HZ  PHE     7      31.723  42.241  39.260  1.00  0.00           H
ATOM    102  CE2 PHE     7      29.680  42.782  39.642  1.00  0.00           C
ATOM    103  HE2 PHE     7      29.803  43.088  40.670  1.00  0.00           H
ATOM    104  CD2 PHE     7      28.305  42.743  39.226  1.00  0.00           C
ATOM    105  HD2 PHE     7      27.532  43.099  39.890  1.00  0.00           H
ATOM    106  C   PHE     7      25.006  42.443  35.546  1.00  0.00           C
ATOM    107  O   PHE     7      23.967  43.155  35.752  1.00  0.00           O
ATOM    108  N   GLN     8      24.967  41.189  34.964  1.00  0.00           N
ATOM    109  H   GLN     8      25.795  40.857  34.490  1.00  0.00           H
ATOM    110  CA  GLN     8      23.679  40.457  34.757  1.00  0.00           C
ATOM    111  HA  GLN     8      22.921  41.091  34.299  1.00  0.00           H
ATOM    112  CB  GLN     8      23.830  39.229  33.909  1.00  0.00           C
ATOM    113  HB2 GLN     8      24.670  38.599  34.202  1.00  0.00           H
ATOM    114  HB3 GLN     8      22.876  38.705  33.852  1.00  0.00           H
ATOM    115  CG  GLN     8      24.178  39.629  32.526  1.00  0.00           C
ATOM    116  HG2 GLN     8      23.482  40.357  32.106  1.00  0.00           H
ATOM    117  HG3 GLN     8      25.119  40.162  32.664  1.00  0.00           H
ATOM    118  CD  GLN     8      24.366  38.534  31.471  1.00  0.00           C
ATOM    119  OE1 GLN     8      24.538  37.339  31.679  1.00  0.00           O
ATOM    120  NE2 GLN     8      24.237  38.894  30.260  1.00  0.00           N
ATOM    121 HE21 GLN     8      24.454  38.146  29.617  1.00  0.00           H
ATOM    122 HE22 GLN     8      24.223  39.877  30.027  1.00  0.00           H
ATOM    123  C   GLN     8      22.935  40.149  36.134  1.00  0.00           C
ATOM    124  O   GLN     8      23.588  39.989  37.167  1.00  0.00           O
ATOM    125  N   ALA     9      21.533  40.063  36.107  1.00  0.00           N
ATOM    126  H   ALA     9      21.074  40.100  35.207  1.00  0.00           H
ATOM    127  CA  ALA     9      20.733  39.833  37.419  1.00  0.00           C
ATOM    128  HA  ALA     9      20.845  40.698  38.071  1.00  0.00           H
ATOM    129  CB  ALA     9      19.219  39.748  37.109  1.00  0.00           C
ATOM    130  HB1 ALA     9      18.588  39.851  37.992  1.00  0.00           H
ATOM    131  HB2 ALA     9      19.075  38.737  36.727  1.00  0.00           H
ATOM    132  HB3 ALA     9      19.087  40.504  36.335  1.00  0.00           H
ATOM    133  C   ALA     9      21.263  38.583  38.204  1.00  0.00           C
ATOM    134  O   ALA     9      21.218  38.514  39.436  1.00  0.00           O
ATOM    135  N   GLU    10      21.675  37.521  37.512  1.00  0.00           N
ATOM    136  H   GLU    10      21.564  37.519  36.509  1.00  0.00           H
ATOM    137  CA  GLU    10      22.108  36.176  38.032  1.00  0.00           C
ATOM    138  HA  GLU    10      21.321  35.641  38.564  1.00  0.00           H
ATOM    139  CB  GLU    10      22.361  35.190  36.848  1.00  0.00           C
ATOM    140  HB2 GLU    10      22.983  35.590  36.047  1.00  0.00           H
ATOM    141  HB3 GLU    10      22.908  34.343  37.261  1.00  0.00           H
ATOM    142  CG  GLU    10      21.150  34.475  36.194  1.00  0.00           C
ATOM    143  HG2 GLU    10      21.533  33.616  35.642  1.00  0.00           H
ATOM    144  HG3 GLU    10      20.417  34.170  36.941  1.00  0.00           H
ATOM    145  CD  GLU    10      20.444  35.422  35.262  1.00  0.00           C
ATOM    146  OE1 GLU    10      20.977  36.471  34.772  1.00  0.00           O
ATOM    147  OE2 GLU    10      19.232  35.185  35.104  1.00  0.00           O
ATOM    148  C   GLU    10      23.380  36.345  38.819  1.00  0.00           C
ATOM    149  O   GLU    10      23.399  35.799  39.937  1.00  0.00           O
ATOM    150  N   ILE    11      24.371  37.129  38.400  1.00  0.00           N
ATOM    151  H   ILE    11      24.161  37.668  37.572  1.00  0.00           H
ATOM    152  CA  ILE    11      25.585  37.488  39.121  1.00  0.00           C
ATOM    153  HA  ILE    11      26.015  36.633  39.642  1.00  0.00           H
ATOM    154  CB  ILE    11      26.689  37.911  38.097  1.00  0.00           C
ATOM    155  HB  ILE    11      26.217  38.377  37.232  1.00  0.00           H
ATOM    156  CG2 ILE    11      27.770  38.726  38.774  1.00  0.00           C
ATOM    157 HG21 ILE    11      28.753  38.754  38.304  1.00  0.00           H
ATOM    158 HG22 ILE    11      27.846  38.320  39.783  1.00  0.00           H
ATOM    159 HG23 ILE    11      27.456  39.768  38.835  1.00  0.00           H
ATOM    160  CG1 ILE    11      27.394  36.627  37.620  1.00  0.00           C
ATOM    161 HG12 ILE    11      28.265  36.853  37.004  1.00  0.00           H
ATOM    162 HG13 ILE    11      27.740  36.107  38.514  1.00  0.00           H
ATOM    163  CD1 ILE    11      26.541  35.618  36.867  1.00  0.00           C
ATOM    164 HD11 ILE    11      27.292  34.942  36.460  1.00  0.00           H
ATOM    165 HD12 ILE    11      25.995  36.039  36.023  1.00  0.00           H
ATOM    166 HD13 ILE    11      25.933  35.065  37.583  1.00  0.00           H
ATOM    167  C   ILE    11      25.248  38.572  40.177  1.00  0.00           C
ATOM    168  O   ILE    11      25.767  38.425  41.276  1.00  0.00           O
ATOM    169  N   ALA    12      24.285  39.494  39.905  1.00  0.00           N
ATOM    170  H   ALA    12      24.024  39.792  38.976  1.00  0.00           H
ATOM    171  CA  ALA    12      23.943  40.446  40.944  1.00  0.00           C
ATOM    172  HA  ALA    12      24.919  40.839  41.231  1.00  0.00           H
ATOM    173  CB  ALA    12      23.076  41.632  40.360  1.00  0.00           C
ATOM    174  HB1 ALA    12      22.246  41.317  39.728  1.00  0.00           H
ATOM    175  HB2 ALA    12      23.706  42.300  39.772  1.00  0.00           H
ATOM    176  HB3 ALA    12      22.692  42.267  41.159  1.00  0.00           H
ATOM    177  C   ALA    12      23.303  39.843  42.185  1.00  0.00           C
ATOM    178  O   ALA    12      23.623  40.284  43.276  1.00  0.00           O
ATOM    179  N   GLN    13      22.530  38.796  41.934  1.00  0.00           N
ATOM    180  H   GLN    13      22.247  38.584  40.989  1.00  0.00           H
ATOM    181  CA  GLN    13      21.940  38.005  42.995  1.00  0.00           C
ATOM    182  HA  GLN    13      21.632  38.712  43.764  1.00  0.00           H
ATOM    183  CB  GLN    13      20.723  37.199  42.478  1.00  0.00           C
ATOM    184  HB2 GLN    13      20.068  37.862  41.913  1.00  0.00           H
ATOM    185  HB3 GLN    13      21.138  36.436  41.819  1.00  0.00           H
ATOM    186  CG  GLN    13      19.916  36.455  43.591  1.00  0.00           C
ATOM    187  HG2 GLN    13      20.605  35.857  44.186  1.00  0.00           H
ATOM    188  HG3 GLN    13      19.532  37.235  44.249  1.00  0.00           H
ATOM    189  CD  GLN    13      18.723  35.532  43.201  1.00  0.00           C
ATOM    190  OE1 GLN    13      18.622  34.926  42.142  1.00  0.00           O
ATOM    191  NE2 GLN    13      17.770  35.380  44.127  1.00  0.00           N
ATOM    192 HE21 GLN    13      17.214  34.567  43.904  1.00  0.00           H
ATOM    193 HE22 GLN    13      17.805  35.815  45.038  1.00  0.00           H
ATOM    194  C   GLN    13      23.004  37.114  43.716  1.00  0.00           C
ATOM    195  O   GLN    13      22.896  37.021  44.913  1.00  0.00           O
ATOM    196  N   LEU    14      23.998  36.521  43.054  1.00  0.00           N
ATOM    197  H   LEU    14      24.080  36.854  42.103  1.00  0.00           H
ATOM    198  CA  LEU    14      25.208  35.954  43.785  1.00  0.00           C
ATOM    199  HA  LEU    14      24.785  35.212  44.463  1.00  0.00           H
ATOM    200  CB  LEU    14      26.006  35.290  42.625  1.00  0.00           C
ATOM    201  HB2 LEU    14      25.426  34.688  41.927  1.00  0.00           H
ATOM    202  HB3 LEU    14      26.331  36.122  42.001  1.00  0.00           H
ATOM    203  CG  LEU    14      27.275  34.380  42.966  1.00  0.00           C
ATOM    204  HG  LEU    14      27.887  35.024  43.599  1.00  0.00           H
ATOM    205  CD1 LEU    14      26.823  33.220  43.799  1.00  0.00           C
ATOM    206 HD11 LEU    14      27.754  32.699  44.022  1.00  0.00           H
ATOM    207 HD12 LEU    14      26.110  32.637  43.216  1.00  0.00           H
ATOM    208 HD13 LEU    14      26.349  33.687  44.663  1.00  0.00           H
ATOM    209  CD2 LEU    14      28.159  33.962  41.772  1.00  0.00           C
ATOM    210 HD21 LEU    14      28.304  34.767  41.052  1.00  0.00           H
ATOM    211 HD22 LEU    14      29.097  33.510  42.096  1.00  0.00           H
ATOM    212 HD23 LEU    14      27.654  33.294  41.074  1.00  0.00           H
ATOM    213  C   LEU    14      26.136  37.024  44.508  1.00  0.00           C
ATOM    214  O   LEU    14      26.649  36.760  45.606  1.00  0.00           O
ATOM    215  N   MET    15      26.315  38.275  44.039  1.00  0.00           N
ATOM    216  H   MET    15      25.814  38.540  43.202  1.00  0.00           H
ATOM    217  CA  MET    15      27.162  39.336  44.737  1.00  0.00           C
ATOM    218  HA  MET    15      28.188  39.091  45.012  1.00  0.00           H
ATOM    219  CB  MET    15      27.181  40.582  43.877  1.00  0.00           C
ATOM    220  HB2 MET    15      26.163  40.721  43.511  1.00  0.00           H
ATOM    221  HB3 MET    15      27.451  41.436  44.498  1.00  0.00           H
ATOM    222  CG  MET    15      28.072  40.575  42.645  1.00  0.00           C
ATOM    223  HG2 MET    15      27.484  39.984  41.944  1.00  0.00           H
ATOM    224  HG3 MET    15      28.277  41.619  42.402  1.00  0.00           H
ATOM    225  SD  MET    15      29.778  39.876  42.982  1.00  0.00           S
ATOM    226  CE  MET    15      29.590  38.114  42.601  1.00  0.00           C
ATOM    227  HE1 MET    15      29.233  37.715  43.550  1.00  0.00           H
ATOM    228  HE2 MET    15      28.732  37.946  41.951  1.00  0.00           H
ATOM    229  HE3 MET    15      30.523  37.632  42.309  1.00  0.00           H
ATOM    230  C   MET    15      26.455  39.715  46.048  1.00  0.00           C
ATOM    231  O   MET    15      26.977  39.497  47.144  1.00  0.00           O
ATOM    232  N   SER    16      25.190  40.127  45.923  1.00  0.00           N
ATOM    233  H   SER    16      24.696  40.132  45.041  1.00  0.00           H
ATOM    234  CA  SER    16      24.391  40.294  47.157  1.00  0.00           C
ATOM    235  HA  SER    16      24.880  41.162  47.602  1.00  0.00           H
ATOM    236  CB  SER    16      22.987  40.707  46.726  1.00  0.00           C
ATOM    237  HB2 SER    16      23.053  41.555  46.046  1.00  0.00           H
ATOM    238  HB3 SER    16      22.477  39.896  46.205  1.00  0.00           H
ATOM    239  OG  SER    16      22.248  41.123  47.919  1.00  0.00           O
ATOM    240  HG  SER    16      22.737  41.880  48.248  1.00  0.00           H
ATOM    241  C   SER    16      24.368  39.114  48.159  1.00  0.00           C
ATOM    242  O   SER    16      24.553  39.292  49.357  1.00  0.00           O
ATOM    243  N   LEU    17      24.295  37.860  47.713  1.00  0.00           N
ATOM    244  H   LEU    17      24.362  37.726  46.715  1.00  0.00           H
ATOM    245  CA  LEU    17      24.392  36.739  48.667  1.00  0.00           C
ATOM    246  HA  LEU    17      23.571  36.702  49.384  1.00  0.00           H
ATOM    247  CB  LEU    17      24.247  35.453  47.830  1.00  0.00           C
ATOM    248  HB2 LEU    17      23.509  35.607  47.044  1.00  0.00           H
ATOM    249  HB3 LEU    17      25.180  35.394  47.269  1.00  0.00           H
ATOM    250  CG  LEU    17      24.050  34.070  48.625  1.00  0.00           C
ATOM    251  HG  LEU    17      24.733  34.065  49.473  1.00  0.00           H
ATOM    252  CD1 LEU    17      22.678  33.903  49.172  1.00  0.00           C
ATOM    253 HD11 LEU    17      22.573  33.017  49.798  1.00  0.00           H
ATOM    254 HD12 LEU    17      22.015  33.893  48.306  1.00  0.00           H
ATOM    255 HD13 LEU    17      22.459  34.756  49.814  1.00  0.00           H
ATOM    256  CD2 LEU    17      24.454  32.823  47.810  1.00  0.00           C
ATOM    257 HD21 LEU    17      25.487  32.966  47.492  1.00  0.00           H
ATOM    258 HD22 LEU    17      24.464  31.930  48.436  1.00  0.00           H
ATOM    259 HD23 LEU    17      23.785  32.641  46.970  1.00  0.00           H
ATOM    260  C   LEU    17      25.749  36.610  49.391  1.00  0.00           C
ATOM    261  O   LEU    17      25.879  36.408  50.568  1.00  0.00           O
ATOM    262  N   ILE    18      26.863  36.832  48.637  1.00  0.00           N
ATOM    263  H   ILE    18      26.778  36.857  47.631  1.00  0.00           H
ATOM    264  CA  ILE    18      28.214  36.760  49.184  1.00  0.00           C
ATOM    265  HA  ILE    18      28.264  35.850  49.782  1.00  0.00           H
ATOM    266  CB  ILE    18      29.234  36.723  48.008  1.00  0.00           C
ATOM    267  HB  ILE    18      28.910  37.493  47.308  1.00  0.00           H
ATOM    268  CG2 ILE    18      30.726  37.080  48.401  1.00  0.00           C
ATOM    269 HG21 ILE    18      31.351  37.180  47.514  1.00  0.00           H
ATOM    270 HG22 ILE    18      31.017  36.460  49.249  1.00  0.00           H
ATOM    271 HG23 ILE    18      30.682  38.059  48.880  1.00  0.00           H
ATOM    272  CG1 ILE    18      29.181  35.307  47.391  1.00  0.00           C
ATOM    273 HG12 ILE    18      29.628  34.524  48.004  1.00  0.00           H
ATOM    274 HG13 ILE    18      28.112  35.093  47.362  1.00  0.00           H
ATOM    275  CD1 ILE    18      29.760  35.049  46.040  1.00  0.00           C
ATOM    276 HD11 ILE    18      29.340  35.851  45.433  1.00  0.00           H
ATOM    277 HD12 ILE    18      29.487  34.101  45.575  1.00  0.00           H
ATOM    278 HD13 ILE    18      30.816  35.303  46.121  1.00  0.00           H
ATOM    279  C   ILE    18      28.500  37.906  50.082  1.00  0.00           C
ATOM    280  O   ILE    18      29.186  37.696  51.086  1.00  0.00           O
ATOM    281  N   ILE    19      27.953  39.065  49.791  1.00  0.00           N
ATOM    282  H   ILE    19      27.358  39.154  48.980  1.00  0.00           H
ATOM    283  CA  ILE    19      28.168  40.304  50.655  1.00  0.00           C
ATOM    284  HA  ILE    19      29.248  40.263  50.787  1.00  0.00           H
ATOM    285  CB  ILE    19      27.775  41.563  49.877  1.00  0.00           C
ATOM    286  HB  ILE    19      26.748  41.413  49.546  1.00  0.00           H
ATOM    287  CG2 ILE    19      27.940  42.789  50.814  1.00  0.00           C
ATOM    288 HG21 ILE    19      27.307  42.757  51.701  1.00  0.00           H
ATOM    289 HG22 ILE    19      27.822  43.711  50.246  1.00  0.00           H
ATOM    290 HG23 ILE    19      28.981  42.898  51.120  1.00  0.00           H
ATOM    291  CG1 ILE    19      28.718  41.700  48.640  1.00  0.00           C
ATOM    292 HG12 ILE    19      29.721  41.918  49.009  1.00  0.00           H
ATOM    293 HG13 ILE    19      28.907  40.795  48.062  1.00  0.00           H
ATOM    294  CD1 ILE    19      28.116  42.719  47.621  1.00  0.00           C
ATOM    295 HD11 ILE    19      28.095  43.755  47.959  1.00  0.00           H
ATOM    296 HD12 ILE    19      27.038  42.624  47.487  1.00  0.00           H
ATOM    297 HD13 ILE    19      28.640  42.762  46.665  1.00  0.00           H
ATOM    298  C   ILE    19      27.593  40.226  52.020  1.00  0.00           C
ATOM    299  O   ILE    19      28.103  40.798  52.982  1.00  0.00           O
ATOM    300  N   ASN    20      26.411  39.503  52.150  1.00  0.00           N
ATOM    301  H   ASN    20      25.835  39.225  51.368  1.00  0.00           H
ATOM    302  CA  ASN    20      25.608  39.492  53.361  1.00  0.00           C
ATOM    303  HA  ASN    20      25.969  40.285  54.015  1.00  0.00           H
ATOM    304  CB  ASN    20      24.222  40.024  53.098  1.00  0.00           C
ATOM    305  HB2 ASN    20      23.648  39.317  52.498  1.00  0.00           H
ATOM    306  HB3 ASN    20      23.710  40.121  54.054  1.00  0.00           H
ATOM    307  CG  ASN    20      24.234  41.429  52.456  1.00  0.00           C
ATOM    308  OD1 ASN    20      24.287  42.413  53.240  1.00  0.00           O
ATOM    309  ND2 ASN    20      24.283  41.636  51.199  1.00  0.00           N
ATOM    310 HD21 ASN    20      24.373  40.832  50.595  1.00  0.00           H
ATOM    311 HD22 ASN    20      24.307  42.590  50.870  1.00  0.00           H
ATOM    312  C   ASN    20      25.495  38.062  54.022  1.00  0.00           C
ATOM    313  O   ASN    20      25.307  37.927  55.237  1.00  0.00           O
ATOM    314  N   THR    21      25.704  37.039  53.252  1.00  0.00           N
ATOM    315  H   THR    21      25.883  37.179  52.268  1.00  0.00           H
ATOM    316  CA  THR    21      25.684  35.610  53.754  1.00  0.00           C
ATOM    317  HA  THR    21      24.922  35.557  54.532  1.00  0.00           H
ATOM    318  CB  THR    21      25.355  34.511  52.724  1.00  0.00           C
ATOM    319  HB  THR    21      26.033  34.481  51.871  1.00  0.00           H
ATOM    320  CG2 THR    21      25.355  33.035  53.259  1.00  0.00           C
ATOM    321 HG21 THR    21      25.011  32.463  52.398  1.00  0.00           H
ATOM    322 HG22 THR    21      24.699  32.976  54.128  1.00  0.00           H
ATOM    323 HG23 THR    21      26.290  32.709  53.714  1.00  0.00           H
ATOM    324  OG1 THR    21      24.016  34.750  52.370  1.00  0.00           O
ATOM    325  HG1 THR    21      23.937  35.601  51.933  1.00  0.00           H
ATOM    326  C   THR    21      27.077  35.379  54.363  1.00  0.00           C
ATOM    327  O   THR    21      28.130  35.597  53.777  1.00  0.00           O
ATOM    328  N   PHE    22      27.010  35.025  55.670  1.00  0.00           N
ATOM    329  H   PHE    22      26.109  34.877  56.101  1.00  0.00           H
ATOM    330  CA  PHE    22      28.141  34.686  56.499  1.00  0.00           C
ATOM    331  HA  PHE    22      28.982  35.330  56.246  1.00  0.00           H
ATOM    332  CB  PHE    22      27.734  34.848  57.962  1.00  0.00           C
ATOM    333  HB2 PHE    22      27.553  35.920  58.031  1.00  0.00           H
ATOM    334  HB3 PHE    22      26.790  34.340  58.158  1.00  0.00           H
ATOM    335  CG  PHE    22      28.697  34.294  58.960  1.00  0.00           C
ATOM    336  CD1 PHE    22      29.488  35.127  59.792  1.00  0.00           C
ATOM    337  HD1 PHE    22      29.471  36.205  59.723  1.00  0.00           H
ATOM    338  CE1 PHE    22      30.317  34.553  60.833  1.00  0.00           C
ATOM    339  HE1 PHE    22      30.900  35.202  61.469  1.00  0.00           H
ATOM    340  CZ  PHE    22      30.342  33.164  60.996  1.00  0.00           C
ATOM    341  HZ  PHE    22      30.909  32.826  61.852  1.00  0.00           H
ATOM    342  CE2 PHE    22      29.595  32.347  60.198  1.00  0.00           C
ATOM    343  HE2 PHE    22      29.545  31.280  60.351  1.00  0.00           H
ATOM    344  CD2 PHE    22      28.773  32.924  59.196  1.00  0.00           C
ATOM    345  HD2 PHE    22      28.121  32.355  58.549  1.00  0.00           H
ATOM    346  C   PHE    22      28.595  33.278  56.068  1.00  0.00           C
ATOM    347  O   PHE    22      27.765  32.422  55.858  1.00  0.00           O
ATOM    348  N   TYR    23      29.880  33.001  55.936  1.00  0.00           N
ATOM    349  H   TYR    23      30.515  33.787  55.956  1.00  0.00           H
ATOM    350  CA  TYR    23      30.415  31.735  55.799  1.00  0.00           C
ATOM    351  HA  TYR    23      29.842  31.022  56.390  1.00  0.00           H
ATOM    352  CB  TYR    23      30.397  31.305  54.359  1.00  0.00           C
ATOM    353  HB2 TYR    23      29.382  31.008  54.093  1.00  0.00           H
ATOM    354  HB3 TYR    23      30.671  32.086  53.649  1.00  0.00           H
ATOM    355  CG  TYR    23      31.256  30.079  54.064  1.00  0.00           C
ATOM    356  CD1 TYR    23      30.991  28.799  54.601  1.00  0.00           C
ATOM    357  HD1 TYR    23      30.135  28.537  55.205  1.00  0.00           H
ATOM    358  CE1 TYR    23      31.724  27.676  54.177  1.00  0.00           C
ATOM    359  HE1 TYR    23      31.475  26.690  54.539  1.00  0.00           H
ATOM    360  CZ  TYR    23      32.843  27.859  53.305  1.00  0.00           C
ATOM    361  OH  TYR    23      33.411  26.746  52.761  1.00  0.00           O
ATOM    362  HH  TYR    23      34.080  26.964  52.109  1.00  0.00           H
ATOM    363  CE2 TYR    23      33.085  29.121  52.781  1.00  0.00           C
ATOM    364  HE2 TYR    23      33.855  29.112  52.025  1.00  0.00           H
ATOM    365  CD2 TYR    23      32.312  30.238  53.205  1.00  0.00           C
ATOM    366  HD2 TYR    23      32.393  31.174  52.673  1.00  0.00           H
ATOM    367  C   TYR    23      31.882  31.554  56.377  1.00  0.00           C
ATOM    368  O   TYR    23      32.665  32.529  56.287  1.00  0.00           O
ATOM    369  N   SER    24      32.285  30.439  57.029  1.00  0.00           N
ATOM    370  H   SER    24      31.598  29.711  57.167  1.00  0.00           H
ATOM    371  CA  SER    24      33.471  30.254  57.802  1.00  0.00           C
ATOM    372  HA  SER    24      33.671  31.184  58.335  1.00  0.00           H
ATOM    373  CB  SER    24      33.340  29.109  58.841  1.00  0.00           C
ATOM    374  HB2 SER    24      32.689  29.510  59.618  1.00  0.00           H
ATOM    375  HB3 SER    24      32.855  28.268  58.344  1.00  0.00           H
ATOM    376  OG  SER    24      34.558  28.613  59.447  1.00  0.00           O
ATOM    377  HG  SER    24      34.460  27.659  59.476  1.00  0.00           H
ATOM    378  C   SER    24      34.662  29.953  56.861  1.00  0.00           C
ATOM    379  O   SER    24      35.627  30.639  56.863  1.00  0.00           O
ATOM    380  N   ASN    25      34.619  28.811  56.173  1.00  0.00           N
ATOM    381  H   ASN    25      33.811  28.210  56.247  1.00  0.00           H
ATOM    382  CA  ASN    25      35.728  28.147  55.530  1.00  0.00           C
ATOM    383  HA  ASN    25      36.555  28.277  56.229  1.00  0.00           H
ATOM    384  CB  ASN    25      35.407  26.648  55.590  1.00  0.00           C
ATOM    385  HB2 ASN    25      35.164  26.323  56.602  1.00  0.00           H
ATOM    386  HB3 ASN    25      34.506  26.533  54.987  1.00  0.00           H
ATOM    387  CG  ASN    25      36.484  25.609  55.143  1.00  0.00           C
ATOM    388  OD1 ASN    25      36.099  24.549  54.699  1.00  0.00           O
ATOM    389  ND2 ASN    25      37.677  25.901  55.343  1.00  0.00           N
ATOM    390 HD21 ASN    25      37.948  26.829  55.635  1.00  0.00           H
ATOM    391 HD22 ASN    25      38.409  25.264  55.064  1.00  0.00           H
ATOM    392  C   ASN    25      36.126  28.763  54.151  1.00  0.00           C
ATOM    393  O   ASN    25      36.237  28.003  53.198  1.00  0.00           O
ATOM    394  N   LYS    26      36.181  30.067  54.065  1.00  0.00           N
ATOM    395  H   LYS    26      36.129  30.570  54.939  1.00  0.00           H
ATOM    396  CA  LYS    26      36.352  30.965  52.921  1.00  0.00           C
ATOM    397  HA  LYS    26      35.390  31.115  52.431  1.00  0.00           H
ATOM    398  CB  LYS    26      36.739  32.360  53.437  1.00  0.00           C
ATOM    399  HB2 LYS    26      37.577  32.273  54.128  1.00  0.00           H
ATOM    400  HB3 LYS    26      37.163  32.902  52.591  1.00  0.00           H
ATOM    401  CG  LYS    26      35.503  33.023  54.017  1.00  0.00           C
ATOM    402  HG2 LYS    26      34.787  33.107  53.199  1.00  0.00           H
ATOM    403  HG3 LYS    26      35.097  32.432  54.838  1.00  0.00           H
ATOM    404  CD  LYS    26      35.957  34.354  54.592  1.00  0.00           C
ATOM    405  HD2 LYS    26      36.652  34.080  55.386  1.00  0.00           H
ATOM    406  HD3 LYS    26      36.510  34.935  53.854  1.00  0.00           H
ATOM    407  CE  LYS    26      34.901  35.340  54.965  1.00  0.00           C
ATOM    408  HE2 LYS    26      35.424  36.207  55.370  1.00  0.00           H
ATOM    409  HE3 LYS    26      34.348  35.669  54.085  1.00  0.00           H
ATOM    410  NZ  LYS    26      33.883  34.801  55.931  1.00  0.00           N
ATOM    411  HZ1 LYS    26      33.396  34.024  55.507  1.00  0.00           H
ATOM    412  HZ2 LYS    26      33.217  35.548  56.068  1.00  0.00           H
ATOM    413  HZ3 LYS    26      34.299  34.459  56.785  1.00  0.00           H
ATOM    414  C   LYS    26      37.338  30.461  51.840  1.00  0.00           C
ATOM    415  O   LYS    26      37.052  30.663  50.630  1.00  0.00           O
ATOM    416  N   GLU    27      38.382  29.761  52.236  1.00  0.00           N
ATOM    417  H   GLU    27      38.168  29.482  53.184  1.00  0.00           H
ATOM    418  CA  GLU    27      39.541  29.394  51.529  1.00  0.00           C
ATOM    419  HA  GLU    27      40.094  30.315  51.346  1.00  0.00           H
ATOM    420  CB  GLU    27      40.449  28.361  52.392  1.00  0.00           C
ATOM    421  HB2 GLU    27      41.337  28.092  51.821  1.00  0.00           H
ATOM    422  HB3 GLU    27      40.736  28.872  53.310  1.00  0.00           H
ATOM    423  CG  GLU    27      39.793  27.032  52.834  1.00  0.00           C
ATOM    424  HG2 GLU    27      38.774  27.304  53.109  1.00  0.00           H
ATOM    425  HG3 GLU    27      39.742  26.425  51.930  1.00  0.00           H
ATOM    426  CD  GLU    27      40.452  26.266  53.932  1.00  0.00           C
ATOM    427  OE1 GLU    27      41.528  26.686  54.449  1.00  0.00           O
ATOM    428  OE2 GLU    27      39.959  25.148  54.205  1.00  0.00           O
ATOM    429  C   GLU    27      39.204  28.657  50.201  1.00  0.00           C
ATOM    430  O   GLU    27      40.033  28.652  49.307  1.00  0.00           O
ATOM    431  N   ILE    28      37.995  28.017  50.087  1.00  0.00           N
ATOM    432  H   ILE    28      37.343  27.960  50.855  1.00  0.00           H
ATOM    433  CA  ILE    28      37.622  27.352  48.853  1.00  0.00           C
ATOM    434  HA  ILE    28      38.339  26.589  48.548  1.00  0.00           H
ATOM    435  CB  ILE    28      36.278  26.551  48.852  1.00  0.00           C
ATOM    436  HB  ILE    28      36.045  26.180  47.854  1.00  0.00           H
ATOM    437  CG2 ILE    28      36.585  25.278  49.713  1.00  0.00           C
ATOM    438 HG21 ILE    28      37.528  24.876  49.340  1.00  0.00           H
ATOM    439 HG22 ILE    28      35.725  24.619  49.598  1.00  0.00           H
ATOM    440 HG23 ILE    28      36.771  25.590  50.740  1.00  0.00           H
ATOM    441  CG1 ILE    28      35.054  27.405  49.291  1.00  0.00           C
ATOM    442 HG12 ILE    28      35.399  28.004  50.133  1.00  0.00           H
ATOM    443 HG13 ILE    28      34.710  28.032  48.469  1.00  0.00           H
ATOM    444  CD1 ILE    28      33.895  26.508  49.796  1.00  0.00           C
ATOM    445 HD11 ILE    28      33.616  25.902  48.934  1.00  0.00           H
ATOM    446 HD12 ILE    28      33.017  27.115  50.009  1.00  0.00           H
ATOM    447 HD13 ILE    28      34.173  25.885  50.648  1.00  0.00           H
ATOM    448  C   ILE    28      37.580  28.315  47.592  1.00  0.00           C
ATOM    449  O   ILE    28      37.710  27.875  46.487  1.00  0.00           O
ATOM    450  N   PHE    29      37.514  29.629  47.767  1.00  0.00           N
ATOM    451  H   PHE    29      37.442  29.889  48.741  1.00  0.00           H
ATOM    452  CA  PHE    29      37.878  30.665  46.771  1.00  0.00           C
ATOM    453  HA  PHE    29      36.989  30.654  46.139  1.00  0.00           H
ATOM    454  CB  PHE    29      38.079  32.038  47.411  1.00  0.00           C
ATOM    455  HB2 PHE    29      37.800  32.769  46.651  1.00  0.00           H
ATOM    456  HB3 PHE    29      37.432  32.081  48.287  1.00  0.00           H
ATOM    457  CG  PHE    29      39.413  32.361  47.880  1.00  0.00           C
ATOM    458  CD1 PHE    29      39.827  32.111  49.205  1.00  0.00           C
ATOM    459  HD1 PHE    29      39.094  31.757  49.914  1.00  0.00           H
ATOM    460  CE1 PHE    29      41.187  32.284  49.614  1.00  0.00           C
ATOM    461  HE1 PHE    29      41.633  32.108  50.582  1.00  0.00           H
ATOM    462  CZ  PHE    29      42.141  32.766  48.703  1.00  0.00           C
ATOM    463  HZ  PHE    29      43.151  32.919  49.051  1.00  0.00           H
ATOM    464  CE2 PHE    29      41.767  33.003  47.417  1.00  0.00           C
ATOM    465  HE2 PHE    29      42.576  33.228  46.737  1.00  0.00           H
ATOM    466  CD2 PHE    29      40.409  32.836  47.010  1.00  0.00           C
ATOM    467  HD2 PHE    29      40.095  33.090  46.009  1.00  0.00           H
ATOM    468  C   PHE    29      39.133  30.265  45.957  1.00  0.00           C
ATOM    469  O   PHE    29      39.154  30.482  44.756  1.00  0.00           O
ATOM    470  N   LEU    30      40.162  29.619  46.589  1.00  0.00           N
ATOM    471  H   LEU    30      39.938  29.631  47.573  1.00  0.00           H
ATOM    472  CA  LEU    30      41.449  29.407  45.950  1.00  0.00           C
ATOM    473  HA  LEU    30      41.497  30.283  45.302  1.00  0.00           H
ATOM    474  CB  LEU    30      42.590  29.331  46.972  1.00  0.00           C
ATOM    475  HB2 LEU    30      42.483  30.256  47.539  1.00  0.00           H
ATOM    476  HB3 LEU    30      42.449  28.485  47.645  1.00  0.00           H
ATOM    477  CG  LEU    30      43.956  29.269  46.262  1.00  0.00           C
ATOM    478  HG  LEU    30      43.940  28.435  45.561  1.00  0.00           H
ATOM    479  CD1 LEU    30      44.244  30.594  45.539  1.00  0.00           C
ATOM    480 HD11 LEU    30      44.417  31.362  46.294  1.00  0.00           H
ATOM    481 HD12 LEU    30      43.438  30.936  44.891  1.00  0.00           H
ATOM    482 HD13 LEU    30      45.161  30.597  44.950  1.00  0.00           H
ATOM    483  CD2 LEU    30      44.975  29.094  47.399  1.00  0.00           C
ATOM    484 HD21 LEU    30      44.789  29.720  48.271  1.00  0.00           H
ATOM    485 HD22 LEU    30      44.844  28.053  47.692  1.00  0.00           H
ATOM    486 HD23 LEU    30      45.994  29.310  47.077  1.00  0.00           H
ATOM    487  C   LEU    30      41.380  28.129  45.093  1.00  0.00           C
ATOM    488  O   LEU    30      41.757  28.150  43.937  1.00  0.00           O
ATOM    489  N   ARG    31      40.732  27.028  45.550  1.00  0.00           N
ATOM    490  H   ARG    31      40.427  27.146  46.506  1.00  0.00           H
ATOM    491  CA  ARG    31      40.282  25.852  44.712  1.00  0.00           C
ATOM    492  HA  ARG    31      41.201  25.480  44.260  1.00  0.00           H
ATOM    493  CB  ARG    31      39.706  24.889  45.715  1.00  0.00           C
ATOM    494  HB2 ARG    31      40.308  24.908  46.624  1.00  0.00           H
ATOM    495  HB3 ARG    31      38.697  25.260  45.894  1.00  0.00           H
ATOM    496  CG  ARG    31      39.501  23.526  45.036  1.00  0.00           C
ATOM    497  HG2 ARG    31      39.370  23.708  43.969  1.00  0.00           H
ATOM    498  HG3 ARG    31      40.467  23.028  45.112  1.00  0.00           H
ATOM    499  CD  ARG    31      38.459  22.578  45.770  1.00  0.00           C
ATOM    500  HD2 ARG    31      38.394  21.619  45.258  1.00  0.00           H
ATOM    501  HD3 ARG    31      38.744  22.253  46.770  1.00  0.00           H
ATOM    502  NE  ARG    31      37.122  23.270  45.937  1.00  0.00           N
ATOM    503  HE  ARG    31      36.841  23.841  45.152  1.00  0.00           H
ATOM    504  CZ  ARG    31      36.192  23.136  46.888  1.00  0.00           C
ATOM    505  NH1 ARG    31      36.363  22.284  47.873  1.00  0.00           N
ATOM    506 HH11 ARG    31      37.152  21.667  48.000  1.00  0.00           H
ATOM    507 HH12 ARG    31      35.599  22.216  48.530  1.00  0.00           H
ATOM    508  NH2 ARG    31      35.042  23.734  46.819  1.00  0.00           N
ATOM    509 HH21 ARG    31      34.917  24.295  45.989  1.00  0.00           H
ATOM    510 HH22 ARG    31      34.374  23.399  47.499  1.00  0.00           H
ATOM    511  C   ARG    31      39.478  26.193  43.487  1.00  0.00           C
ATOM    512  O   ARG    31      39.736  25.801  42.333  1.00  0.00           O
ATOM    513  N   GLU    32      38.526  27.074  43.759  1.00  0.00           N
ATOM    514  H   GLU    32      38.398  27.360  44.719  1.00  0.00           H
ATOM    515  CA  GLU    32      37.635  27.711  42.695  1.00  0.00           C
ATOM    516  HA  GLU    32      37.185  26.935  42.077  1.00  0.00           H
ATOM    517  CB  GLU    32      36.533  28.525  43.444  1.00  0.00           C
ATOM    518  HB2 GLU    32      37.034  29.229  44.108  1.00  0.00           H
ATOM    519  HB3 GLU    32      35.960  29.086  42.707  1.00  0.00           H
ATOM    520  CG  GLU    32      35.492  27.768  44.243  1.00  0.00           C
ATOM    521  HG2 GLU    32      35.605  27.844  45.323  1.00  0.00           H
ATOM    522  HG3 GLU    32      34.585  28.348  44.069  1.00  0.00           H
ATOM    523  CD  GLU    32      35.164  26.362  43.839  1.00  0.00           C
ATOM    524  OE1 GLU    32      34.778  26.075  42.687  1.00  0.00           O
ATOM    525  OE2 GLU    32      35.231  25.548  44.751  1.00  0.00           O
ATOM    526  C   GLU    32      38.308  28.655  41.629  1.00  0.00           C
ATOM    527  O   GLU    32      37.781  28.460  40.551  1.00  0.00           O
ATOM    528  N   LEU    33      39.292  29.501  41.826  1.00  0.00           N
ATOM    529  H   LEU    33      39.401  29.739  42.802  1.00  0.00           H
ATOM    530  CA  LEU    33      40.106  30.213  40.879  1.00  0.00           C
ATOM    531  HA  LEU    33      39.375  30.414  40.096  1.00  0.00           H
ATOM    532  CB  LEU    33      40.666  31.538  41.397  1.00  0.00           C
ATOM    533  HB2 LEU    33      40.795  31.395  42.469  1.00  0.00           H
ATOM    534  HB3 LEU    33      41.588  31.812  40.885  1.00  0.00           H
ATOM    535  CG  LEU    33      39.688  32.701  41.265  1.00  0.00           C
ATOM    536  HG  LEU    33      39.422  32.882  40.224  1.00  0.00           H
ATOM    537  CD1 LEU    33      38.491  32.634  42.188  1.00  0.00           C
ATOM    538 HD11 LEU    33      37.906  31.717  42.113  1.00  0.00           H
ATOM    539 HD12 LEU    33      37.826  33.470  41.974  1.00  0.00           H
ATOM    540 HD13 LEU    33      38.878  32.795  43.194  1.00  0.00           H
ATOM    541  CD2 LEU    33      40.438  34.011  41.602  1.00  0.00           C
ATOM    542 HD21 LEU    33      41.317  34.152  40.972  1.00  0.00           H
ATOM    543 HD22 LEU    33      39.748  34.848  41.503  1.00  0.00           H
ATOM    544 HD23 LEU    33      40.726  33.953  42.653  1.00  0.00           H
ATOM    545  C   LEU    33      41.116  29.342  40.169  1.00  0.00           C
ATOM    546  O   LEU    33      41.248  29.453  38.965  1.00  0.00           O
ATOM    547  N   ILE    34      41.872  28.534  40.923  1.00  0.00           N
ATOM    548  H   ILE    34      41.717  28.450  41.917  1.00  0.00           H
ATOM    549  CA  ILE    34      42.863  27.575  40.408  1.00  0.00           C
ATOM    550  HA  ILE    34      43.671  28.062  39.863  1.00  0.00           H
ATOM    551  CB  ILE    34      43.429  26.869  41.599  1.00  0.00           C
ATOM    552  HB  ILE    34      42.717  26.530  42.351  1.00  0.00           H
ATOM    553  CG2 ILE    34      44.193  25.639  41.096  1.00  0.00           C
ATOM    554 HG21 ILE    34      43.413  24.960  40.753  1.00  0.00           H
ATOM    555 HG22 ILE    34      44.809  25.222  41.892  1.00  0.00           H
ATOM    556 HG23 ILE    34      44.829  25.805  40.227  1.00  0.00           H
ATOM    557  CG1 ILE    34      44.441  27.792  42.290  1.00  0.00           C
ATOM    558 HG12 ILE    34      45.226  28.103  41.600  1.00  0.00           H
ATOM    559 HG13 ILE    34      43.941  28.682  42.672  1.00  0.00           H
ATOM    560  CD1 ILE    34      45.190  27.294  43.576  1.00  0.00           C
ATOM    561 HD11 ILE    34      45.906  26.526  43.283  1.00  0.00           H
ATOM    562 HD12 ILE    34      44.506  26.809  44.272  1.00  0.00           H
ATOM    563 HD13 ILE    34      45.734  28.126  44.023  1.00  0.00           H
ATOM    564  C   ILE    34      42.165  26.572  39.335  1.00  0.00           C
ATOM    565  O   ILE    34      42.719  26.191  38.289  1.00  0.00           O
ATOM    566  N   SER    35      40.923  26.190  39.556  1.00  0.00           N
ATOM    567  H   SER    35      40.548  26.473  40.450  1.00  0.00           H
ATOM    568  CA  SER    35      40.035  25.427  38.690  1.00  0.00           C
ATOM    569  HA  SER    35      40.551  24.532  38.342  1.00  0.00           H
ATOM    570  CB  SER    35      38.842  24.947  39.467  1.00  0.00           C
ATOM    571  HB2 SER    35      39.111  24.026  39.984  1.00  0.00           H
ATOM    572  HB3 SER    35      38.485  25.629  40.239  1.00  0.00           H
ATOM    573  OG  SER    35      37.728  24.689  38.639  1.00  0.00           O
ATOM    574  HG  SER    35      36.955  25.050  39.080  1.00  0.00           H
ATOM    575  C   SER    35      39.634  26.219  37.461  1.00  0.00           C
ATOM    576  O   SER    35      39.878  25.786  36.339  1.00  0.00           O
ATOM    577  N   ASN    36      39.116  27.451  37.592  1.00  0.00           N
ATOM    578  H   ASN    36      38.863  27.838  38.490  1.00  0.00           H
ATOM    579  CA  ASN    36      38.827  28.393  36.506  1.00  0.00           C
ATOM    580  HA  ASN    36      38.047  27.987  35.862  1.00  0.00           H
ATOM    581  CB  ASN    36      38.331  29.723  37.083  1.00  0.00           C
ATOM    582  HB2 ASN    36      37.350  29.590  37.539  1.00  0.00           H
ATOM    583  HB3 ASN    36      39.004  30.079  37.863  1.00  0.00           H
ATOM    584  CG  ASN    36      38.099  30.726  35.933  1.00  0.00           C
ATOM    585  OD1 ASN    36      37.051  30.562  35.332  1.00  0.00           O
ATOM    586  ND2 ASN    36      38.995  31.603  35.488  1.00  0.00           N
ATOM    587 HD21 ASN    36      39.927  31.661  35.872  1.00  0.00           H
ATOM    588 HD22 ASN    36      38.607  32.288  34.855  1.00  0.00           H
ATOM    589  C   ASN    36      40.065  28.570  35.624  1.00  0.00           C
ATOM    590  O   ASN    36      39.871  28.442  34.395  1.00  0.00           O
ATOM    591  N   SER    37      41.263  28.777  36.169  1.00  0.00           N
ATOM    592  H   SER    37      41.127  28.974  37.150  1.00  0.00           H
ATOM    593  CA  SER    37      42.573  28.690  35.600  1.00  0.00           C
ATOM    594  HA  SER    37      42.540  29.558  34.941  1.00  0.00           H
ATOM    595  CB  SER    37      43.693  29.008  36.570  1.00  0.00           C
ATOM    596  HB2 SER    37      43.671  28.305  37.404  1.00  0.00           H
ATOM    597  HB3 SER    37      44.668  28.869  36.103  1.00  0.00           H
ATOM    598  OG  SER    37      43.739  30.308  37.098  1.00  0.00           O
ATOM    599  HG  SER    37      43.779  30.882  36.329  1.00  0.00           H
ATOM    600  C   SER    37      42.806  27.307  34.970  1.00  0.00           C
ATOM    601  O   SER    37      42.991  27.162  33.766  1.00  0.00           O
ATOM    602  N   SER    38      42.750  26.140  35.649  1.00  0.00           N
ATOM    603  H   SER    38      42.532  26.229  36.632  1.00  0.00           H
ATOM    604  CA  SER    38      42.759  24.831  34.947  1.00  0.00           C
ATOM    605  HA  SER    38      43.780  24.663  34.608  1.00  0.00           H
ATOM    606  CB  SER    38      42.497  23.651  35.982  1.00  0.00           C
ATOM    607  HB2 SER    38      43.302  23.744  36.710  1.00  0.00           H
ATOM    608  HB3 SER    38      41.549  23.785  36.503  1.00  0.00           H
ATOM    609  OG  SER    38      42.560  22.390  35.402  1.00  0.00           O
ATOM    610  HG  SER    38      41.717  22.192  34.988  1.00  0.00           H
ATOM    611  C   SER    38      41.875  24.710  33.750  1.00  0.00           C
ATOM    612  O   SER    38      42.415  24.278  32.724  1.00  0.00           O
ATOM    613  N   ASP    39      40.579  25.098  33.774  1.00  0.00           N
ATOM    614  H   ASP    39      40.345  25.564  34.639  1.00  0.00           H
ATOM    615  CA  ASP    39      39.717  25.138  32.609  1.00  0.00           C
ATOM    616  HA  ASP    39      39.637  24.145  32.168  1.00  0.00           H
ATOM    617  CB  ASP    39      38.310  25.618  33.093  1.00  0.00           C
ATOM    618  HB2 ASP    39      38.519  26.559  33.603  1.00  0.00           H
ATOM    619  HB3 ASP    39      37.693  25.698  32.199  1.00  0.00           H
ATOM    620  CG  ASP    39      37.663  24.690  34.123  1.00  0.00           C
ATOM    621  OD1 ASP    39      38.006  23.511  34.274  1.00  0.00           O
ATOM    622  OD2 ASP    39      36.650  25.109  34.632  1.00  0.00           O
ATOM    623  C   ASP    39      40.142  26.083  31.489  1.00  0.00           C
ATOM    624  O   ASP    39      40.058  25.846  30.317  1.00  0.00           O
ATOM    625  N   ALA    40      40.725  27.251  31.853  1.00  0.00           N
ATOM    626  H   ALA    40      40.838  27.467  32.833  1.00  0.00           H
ATOM    627  CA  ALA    40      41.290  28.152  30.831  1.00  0.00           C
ATOM    628  HA  ALA    40      40.581  28.268  30.011  1.00  0.00           H
ATOM    629  CB  ALA    40      41.436  29.528  31.452  1.00  0.00           C
ATOM    630  HB1 ALA    40      40.440  29.915  31.669  1.00  0.00           H
ATOM    631  HB2 ALA    40      41.789  30.251  30.717  1.00  0.00           H
ATOM    632  HB3 ALA    40      42.114  29.318  32.279  1.00  0.00           H
ATOM    633  C   ALA    40      42.565  27.637  30.176  1.00  0.00           C
ATOM    634  O   ALA    40      42.821  27.941  29.023  1.00  0.00           O
ATOM    635  N   LEU    41      43.422  26.919  30.894  1.00  0.00           N
ATOM    636  H   LEU    41      43.158  26.696  31.843  1.00  0.00           H
ATOM    637  CA  LEU    41      44.590  26.095  30.366  1.00  0.00           C
ATOM    638  HA  LEU    41      45.228  26.739  29.761  1.00  0.00           H
ATOM    639  CB  LEU    41      45.408  25.708  31.555  1.00  0.00           C
ATOM    640  HB2 LEU    41      44.793  25.116  32.232  1.00  0.00           H
ATOM    641  HB3 LEU    41      46.237  25.088  31.211  1.00  0.00           H
ATOM    642  CG  LEU    41      45.971  26.881  32.338  1.00  0.00           C
ATOM    643  HG  LEU    41      45.157  27.560  32.591  1.00  0.00           H
ATOM    644  CD1 LEU    41      46.591  26.429  33.657  1.00  0.00           C
ATOM    645 HD11 LEU    41      45.808  25.953  34.247  1.00  0.00           H
ATOM    646 HD12 LEU    41      46.942  27.282  34.239  1.00  0.00           H
ATOM    647 HD13 LEU    41      47.258  25.591  33.458  1.00  0.00           H
ATOM    648  CD2 LEU    41      47.130  27.459  31.605  1.00  0.00           C
ATOM    649 HD21 LEU    41      46.886  27.739  30.580  1.00  0.00           H
ATOM    650 HD22 LEU    41      47.513  28.354  32.095  1.00  0.00           H
ATOM    651 HD23 LEU    41      47.864  26.655  31.566  1.00  0.00           H
ATOM    652  C   LEU    41      44.123  24.872  29.511  1.00  0.00           C
ATOM    653  O   LEU    41      44.403  24.819  28.293  1.00  0.00           O
ATOM    654  N   ASP    42      43.224  24.024  30.030  1.00  0.00           N
ATOM    655  H   ASP    42      42.940  24.164  30.989  1.00  0.00           H
ATOM    656  CA  ASP    42      42.408  22.988  29.324  1.00  0.00           C
ATOM    657  HA  ASP    42      42.976  22.092  29.072  1.00  0.00           H
ATOM    658  CB  ASP    42      41.330  22.473  30.243  1.00  0.00           C
ATOM    659  HB2 ASP    42      40.759  23.319  30.623  1.00  0.00           H
ATOM    660  HB3 ASP    42      40.592  21.977  29.612  1.00  0.00           H
ATOM    661  CG  ASP    42      41.705  21.568  31.401  1.00  0.00           C
ATOM    662  OD1 ASP    42      42.905  21.191  31.508  1.00  0.00           O
ATOM    663  OD2 ASP    42      40.768  21.151  32.097  1.00  0.00           O
ATOM    664  C   ASP    42      41.693  23.521  28.053  1.00  0.00           C
ATOM    665  O   ASP    42      41.714  22.826  26.975  1.00  0.00           O
ATOM    666  N   LYS    43      41.110  24.697  28.088  1.00  0.00           N
ATOM    667  H   LYS    43      40.902  25.193  28.942  1.00  0.00           H
ATOM    668  CA  LYS    43      40.595  25.517  26.921  1.00  0.00           C
ATOM    669  HA  LYS    43      39.906  24.810  26.458  1.00  0.00           H
ATOM    670  CB  LYS    43      39.757  26.657  27.425  1.00  0.00           C
ATOM    671  HB2 LYS    43      39.196  26.292  28.287  1.00  0.00           H
ATOM    672  HB3 LYS    43      40.287  27.513  27.841  1.00  0.00           H
ATOM    673  CG  LYS    43      38.777  27.080  26.329  1.00  0.00           C
ATOM    674  HG2 LYS    43      39.195  27.743  25.572  1.00  0.00           H
ATOM    675  HG3 LYS    43      38.366  26.181  25.869  1.00  0.00           H
ATOM    676  CD  LYS    43      37.554  27.834  26.863  1.00  0.00           C
ATOM    677  HD2 LYS    43      37.022  27.280  27.636  1.00  0.00           H
ATOM    678  HD3 LYS    43      37.880  28.791  27.267  1.00  0.00           H
ATOM    679  CE  LYS    43      36.583  28.111  25.759  1.00  0.00           C
ATOM    680  HE2 LYS    43      37.069  28.823  25.091  1.00  0.00           H
ATOM    681  HE3 LYS    43      36.304  27.195  25.237  1.00  0.00           H
ATOM    682  NZ  LYS    43      35.364  28.747  26.312  1.00  0.00           N
ATOM    683  HZ1 LYS    43      34.762  28.844  25.508  1.00  0.00           H
ATOM    684  HZ2 LYS    43      35.609  29.649  26.696  1.00  0.00           H
ATOM    685  HZ3 LYS    43      34.705  28.223  26.871  1.00  0.00           H
ATOM    686  C   LYS    43      41.630  25.986  25.807  1.00  0.00           C
ATOM    687  O   LYS    43      41.443  25.630  24.657  1.00  0.00           O
ATOM    688  N   ILE    44      42.765  26.596  26.204  1.00  0.00           N
ATOM    689  H   ILE    44      42.939  26.833  27.170  1.00  0.00           H
ATOM    690  CA  ILE    44      43.751  27.023  25.088  1.00  0.00           C
ATOM    691  HA  ILE    44      43.200  27.489  24.272  1.00  0.00           H
ATOM    692  CB  ILE    44      44.720  28.027  25.669  1.00  0.00           C
ATOM    693  HB  ILE    44      44.091  28.858  25.991  1.00  0.00           H
ATOM    694  CG2 ILE    44      45.472  27.482  26.817  1.00  0.00           C
ATOM    695 HG21 ILE    44      46.169  28.176  27.285  1.00  0.00           H
ATOM    696 HG22 ILE    44      46.011  26.577  26.535  1.00  0.00           H
ATOM    697 HG23 ILE    44      44.813  27.244  27.651  1.00  0.00           H
ATOM    698  CG1 ILE    44      45.705  28.641  24.692  1.00  0.00           C
ATOM    699 HG12 ILE    44      46.302  29.402  25.194  1.00  0.00           H
ATOM    700 HG13 ILE    44      46.414  27.898  24.324  1.00  0.00           H
ATOM    701  CD1 ILE    44      45.210  29.305  23.396  1.00  0.00           C
ATOM    702 HD11 ILE    44      44.504  30.131  23.484  1.00  0.00           H
ATOM    703 HD12 ILE    44      44.680  28.480  22.923  1.00  0.00           H
ATOM    704 HD13 ILE    44      46.052  29.645  22.792  1.00  0.00           H
ATOM    705  C   ILE    44      44.447  25.776  24.565  1.00  0.00           C
ATOM    706  O   ILE    44      44.840  25.696  23.415  1.00  0.00           O
ATOM    707  N   ARG    45      44.624  24.693  25.346  1.00  0.00           N
ATOM    708  H   ARG    45      44.459  24.847  26.330  1.00  0.00           H
ATOM    709  CA  ARG    45      45.060  23.350  24.964  1.00  0.00           C
ATOM    710  HA  ARG    45      46.018  23.331  24.446  1.00  0.00           H
ATOM    711  CB  ARG    45      45.126  22.486  26.234  1.00  0.00           C
ATOM    712  HB2 ARG    45      45.539  22.971  27.119  1.00  0.00           H
ATOM    713  HB3 ARG    45      44.105  22.250  26.533  1.00  0.00           H
ATOM    714  CG  ARG    45      45.669  21.070  26.040  1.00  0.00           C
ATOM    715  HG2 ARG    45      45.001  20.487  25.406  1.00  0.00           H
ATOM    716  HG3 ARG    45      46.581  21.192  25.457  1.00  0.00           H
ATOM    717  CD  ARG    45      46.046  20.329  27.332  1.00  0.00           C
ATOM    718  HD2 ARG    45      46.472  19.382  27.006  1.00  0.00           H
ATOM    719  HD3 ARG    45      46.764  20.950  27.868  1.00  0.00           H
ATOM    720  NE  ARG    45      44.980  20.186  28.352  1.00  0.00           N
ATOM    721  HE  ARG    45      44.788  20.941  28.994  1.00  0.00           H
ATOM    722  CZ  ARG    45      44.105  19.237  28.460  1.00  0.00           C
ATOM    723  NH1 ARG    45      44.098  18.147  27.735  1.00  0.00           N
ATOM    724 HH11 ARG    45      44.721  18.080  26.943  1.00  0.00           H
ATOM    725 HH12 ARG    45      43.370  17.447  27.738  1.00  0.00           H
ATOM    726  NH2 ARG    45      43.269  19.294  29.434  1.00  0.00           N
ATOM    727 HH21 ARG    45      43.161  20.082  30.057  1.00  0.00           H
ATOM    728 HH22 ARG    45      42.660  18.489  29.487  1.00  0.00           H
ATOM    729  C   ARG    45      44.019  22.696  23.905  1.00  0.00           C
ATOM    730  O   ARG    45      44.451  22.214  22.883  1.00  0.00           O
ATOM    731  N   TYR    46      42.754  22.869  24.139  1.00  0.00           N
ATOM    732  H   TYR    46      42.413  23.355  24.957  1.00  0.00           H
ATOM    733  CA  TYR    46      41.717  22.470  23.176  1.00  0.00           C
ATOM    734  HA  TYR    46      41.941  21.585  22.581  1.00  0.00           H
ATOM    735  CB  TYR    46      40.386  22.406  23.893  1.00  0.00           C
ATOM    736  HB2 TYR    46      40.586  21.722  24.718  1.00  0.00           H
ATOM    737  HB3 TYR    46      40.026  23.395  24.173  1.00  0.00           H
ATOM    738  CG  TYR    46      39.305  21.783  23.045  1.00  0.00           C
ATOM    739  CD1 TYR    46      39.262  20.360  22.876  1.00  0.00           C
ATOM    740  HD1 TYR    46      40.024  19.752  23.341  1.00  0.00           H
ATOM    741  CE1 TYR    46      38.293  19.648  22.104  1.00  0.00           C
ATOM    742  HE1 TYR    46      38.315  18.569  22.129  1.00  0.00           H
ATOM    743  CZ  TYR    46      37.433  20.425  21.287  1.00  0.00           C
ATOM    744  OH  TYR    46      36.406  19.856  20.558  1.00  0.00           O
ATOM    745  HH  TYR    46      36.277  18.960  20.879  1.00  0.00           H
ATOM    746  CE2 TYR    46      37.438  21.807  21.352  1.00  0.00           C
ATOM    747  HE2 TYR    46      36.693  22.381  20.822  1.00  0.00           H
ATOM    748  CD2 TYR    46      38.337  22.488  22.260  1.00  0.00           C
ATOM    749  HD2 TYR    46      38.169  23.540  22.438  1.00  0.00           H
ATOM    750  C   TYR    46      41.641  23.430  21.959  1.00  0.00           C
ATOM    751  O   TYR    46      41.395  22.993  20.834  1.00  0.00           O
ATOM    752  N   GLU    47      41.704  24.770  22.147  1.00  0.00           N
ATOM    753  H   GLU    47      41.584  25.092  23.097  1.00  0.00           H
ATOM    754  CA  GLU    47      41.724  25.730  21.072  1.00  0.00           C
ATOM    755  HA  GLU    47      40.825  25.488  20.504  1.00  0.00           H
ATOM    756  CB  GLU    47      41.790  27.161  21.676  1.00  0.00           C
ATOM    757  HB2 GLU    47      41.017  27.355  22.421  1.00  0.00           H
ATOM    758  HB3 GLU    47      42.802  27.179  22.078  1.00  0.00           H
ATOM    759  CG  GLU    47      41.547  28.167  20.603  1.00  0.00           C
ATOM    760  HG2 GLU    47      41.527  29.111  21.149  1.00  0.00           H
ATOM    761  HG3 GLU    47      42.404  28.050  19.942  1.00  0.00           H
ATOM    762  CD  GLU    47      40.210  28.068  19.899  1.00  0.00           C
ATOM    763  OE1 GLU    47      39.165  28.121  20.654  1.00  0.00           O
ATOM    764  OE2 GLU    47      40.206  27.990  18.601  1.00  0.00           O
ATOM    765  C   GLU    47      42.878  25.425  20.160  1.00  0.00           C
ATOM    766  O   GLU    47      42.722  25.257  18.931  1.00  0.00           O
ATOM    767  N   SER    48      44.029  25.057  20.733  1.00  0.00           N
ATOM    768  H   SER    48      44.183  25.451  21.651  1.00  0.00           H
ATOM    769  CA  SER    48      45.208  24.855  19.919  1.00  0.00           C
ATOM    770  HA  SER    48      45.131  25.573  19.103  1.00  0.00           H
ATOM    771  CB  SER    48      46.455  25.150  20.744  1.00  0.00           C
ATOM    772  HB2 SER    48      47.332  25.482  20.187  1.00  0.00           H
ATOM    773  HB3 SER    48      46.316  26.128  21.205  1.00  0.00           H
ATOM    774  OG  SER    48      46.711  24.204  21.714  1.00  0.00           O
ATOM    775  HG  SER    48      46.044  24.431  22.367  1.00  0.00           H
ATOM    776  C   SER    48      45.326  23.475  19.262  1.00  0.00           C
ATOM    777  O   SER    48      46.250  23.214  18.401  1.00  0.00           O
ATOM    778  N   LEU    49      44.419  22.587  19.578  1.00  0.00           N
ATOM    779  H   LEU    49      43.682  22.859  20.215  1.00  0.00           H
ATOM    780  CA  LEU    49      44.199  21.219  18.983  1.00  0.00           C
ATOM    781  HA  LEU    49      45.184  20.760  18.894  1.00  0.00           H
ATOM    782  CB  LEU    49      43.339  20.405  19.925  1.00  0.00           C
ATOM    783  HB2 LEU    49      43.841  20.377  20.892  1.00  0.00           H
ATOM    784  HB3 LEU    49      42.436  20.990  20.100  1.00  0.00           H
ATOM    785  CG  LEU    49      43.052  19.006  19.468  1.00  0.00           C
ATOM    786  HG  LEU    49      42.566  18.966  18.494  1.00  0.00           H
ATOM    787  CD1 LEU    49      44.356  18.185  19.407  1.00  0.00           C
ATOM    788 HD11 LEU    49      45.031  18.427  18.586  1.00  0.00           H
ATOM    789 HD12 LEU    49      44.068  17.143  19.274  1.00  0.00           H
ATOM    790 HD13 LEU    49      44.907  18.271  20.344  1.00  0.00           H
ATOM    791  CD2 LEU    49      42.196  18.357  20.587  1.00  0.00           C
ATOM    792 HD21 LEU    49      42.901  18.230  21.409  1.00  0.00           H
ATOM    793 HD22 LEU    49      41.339  18.958  20.887  1.00  0.00           H
ATOM    794 HD23 LEU    49      41.761  17.419  20.242  1.00  0.00           H
ATOM    795  C   LEU    49      43.720  21.441  17.492  1.00  0.00           C
ATOM    796  O   LEU    49      43.907  20.517  16.763  1.00  0.00           O
ATOM    797  N   THR    50      42.994  22.446  17.178  1.00  0.00           N
ATOM    798  H   THR    50      42.704  23.090  17.900  1.00  0.00           H
ATOM    799  CA  THR    50      42.614  22.799  15.757  1.00  0.00           C
ATOM    800  HA  THR    50      42.348  21.957  15.117  1.00  0.00           H
ATOM    801  CB  THR    50      41.405  23.730  15.797  1.00  0.00           C
ATOM    802  HB  THR    50      41.396  24.349  16.694  1.00  0.00           H
ATOM    803  CG2 THR    50      41.224  24.552  14.582  1.00  0.00           C
ATOM    804 HG21 THR    50      40.342  25.186  14.679  1.00  0.00           H
ATOM    805 HG22 THR    50      40.985  23.884  13.755  1.00  0.00           H
ATOM    806 HG23 THR    50      42.113  25.109  14.285  1.00  0.00           H
ATOM    807  OG1 THR    50      40.225  22.901  15.911  1.00  0.00           O
ATOM    808  HG1 THR    50      39.961  22.922  16.833  1.00  0.00           H
ATOM    809  C   THR    50      43.871  23.458  15.151  1.00  0.00           C
ATOM    810  O   THR    50      44.373  23.104  14.118  1.00  0.00           O
ATOM    811  N   ASP    51      44.507  24.469  15.848  1.00  0.00           N
ATOM    812  H   ASP    51      44.263  24.752  16.786  1.00  0.00           H
ATOM    813  CA  ASP    51      45.634  25.205  15.242  1.00  0.00           C
ATOM    814  HA  ASP    51      46.091  24.586  14.471  1.00  0.00           H
ATOM    815  CB  ASP    51      45.176  26.489  14.624  1.00  0.00           C
ATOM    816  HB2 ASP    51      44.215  26.330  14.134  1.00  0.00           H
ATOM    817  HB3 ASP    51      44.922  27.123  15.474  1.00  0.00           H
ATOM    818  CG  ASP    51      46.200  27.265  13.815  1.00  0.00           C
ATOM    819  OD1 ASP    51      47.444  26.993  13.852  1.00  0.00           O
ATOM    820  OD2 ASP    51      45.808  28.332  13.242  1.00  0.00           O
ATOM    821  C   ASP    51      46.712  25.428  16.357  1.00  0.00           C
ATOM    822  O   ASP    51      46.573  26.373  17.171  1.00  0.00           O
ATOM    823  N   PRO    52      47.780  24.574  16.424  1.00  0.00           N
ATOM    824  CD  PRO    52      47.879  23.295  15.803  1.00  0.00           C
ATOM    825  HD2 PRO    52      48.138  23.407  14.750  1.00  0.00           H
ATOM    826  HD3 PRO    52      46.910  22.796  15.846  1.00  0.00           H
ATOM    827  CG  PRO    52      48.888  22.435  16.593  1.00  0.00           C
ATOM    828  HG2 PRO    52      49.515  21.892  15.886  1.00  0.00           H
ATOM    829  HG3 PRO    52      48.449  21.712  17.281  1.00  0.00           H
ATOM    830  CB  PRO    52      49.695  23.496  17.282  1.00  0.00           C
ATOM    831  HB2 PRO    52      50.497  23.773  16.597  1.00  0.00           H
ATOM    832  HB3 PRO    52      50.155  23.072  18.175  1.00  0.00           H
ATOM    833  CA  PRO    52      48.827  24.729  17.487  1.00  0.00           C
ATOM    834  HA  PRO    52      48.403  24.633  18.486  1.00  0.00           H
ATOM    835  C   PRO    52      49.533  26.116  17.525  1.00  0.00           C
ATOM    836  O   PRO    52      50.080  26.465  18.540  1.00  0.00           O
ATOM    837  N   SER    53      49.476  26.838  16.408  1.00  0.00           N
ATOM    838  H   SER    53      48.993  26.318  15.690  1.00  0.00           H
ATOM    839  CA  SER    53      49.954  28.273  16.351  1.00  0.00           C
ATOM    840  HA  SER    53      51.011  28.161  16.590  1.00  0.00           H
ATOM    841  CB  SER    53      49.865  28.786  14.906  1.00  0.00           C
ATOM    842  HB2 SER    53      50.557  29.610  14.732  1.00  0.00           H
ATOM    843  HB3 SER    53      50.121  28.094  14.104  1.00  0.00           H
ATOM    844  OG  SER    53      48.553  29.212  14.709  1.00  0.00           O
ATOM    845  HG  SER    53      48.093  28.483  14.289  1.00  0.00           H
ATOM    846  C   SER    53      49.261  29.215  17.281  1.00  0.00           C
ATOM    847  O   SER    53      49.844  30.190  17.752  1.00  0.00           O
ATOM    848  N   LYS    54      48.093  28.850  17.769  1.00  0.00           N
ATOM    849  H   LYS    54      47.688  27.965  17.503  1.00  0.00           H
ATOM    850  CA  LYS    54      47.514  29.508  19.003  1.00  0.00           C
ATOM    851  HA  LYS    54      47.492  30.588  18.850  1.00  0.00           H
ATOM    852  CB  LYS    54      46.078  29.060  19.349  1.00  0.00           C
ATOM    853  HB2 LYS    54      46.192  27.998  19.567  1.00  0.00           H
ATOM    854  HB3 LYS    54      45.690  29.649  20.179  1.00  0.00           H
ATOM    855  CG  LYS    54      44.894  29.288  18.391  1.00  0.00           C
ATOM    856  HG2 LYS    54      44.961  28.440  17.709  1.00  0.00           H
ATOM    857  HG3 LYS    54      43.986  29.144  18.977  1.00  0.00           H
ATOM    858  CD  LYS    54      44.870  30.579  17.584  1.00  0.00           C
ATOM    859  HD2 LYS    54      44.800  31.391  18.308  1.00  0.00           H
ATOM    860  HD3 LYS    54      45.846  30.703  17.112  1.00  0.00           H
ATOM    861  CE  LYS    54      43.699  30.706  16.599  1.00  0.00           C
ATOM    862  HE2 LYS    54      43.728  29.831  15.950  1.00  0.00           H
ATOM    863  HE3 LYS    54      42.732  30.812  17.091  1.00  0.00           H
ATOM    864  NZ  LYS    54      43.869  32.008  15.930  1.00  0.00           N
ATOM    865  HZ1 LYS    54      43.304  31.974  15.094  1.00  0.00           H
ATOM    866  HZ2 LYS    54      44.833  32.029  15.626  1.00  0.00           H
ATOM    867  HZ3 LYS    54      43.546  32.848  16.390  1.00  0.00           H
ATOM    868  C   LYS    54      48.438  29.396  20.276  1.00  0.00           C
ATOM    869  O   LYS    54      48.123  30.011  21.245  1.00  0.00           O
ATOM    870  N   LEU    55      49.504  28.621  20.373  1.00  0.00           N
ATOM    871  H   LEU    55      49.760  28.061  19.573  1.00  0.00           H
ATOM    872  CA  LEU    55      50.481  28.567  21.491  1.00  0.00           C
ATOM    873  HA  LEU    55      50.032  29.058  22.354  1.00  0.00           H
ATOM    874  CB  LEU    55      50.746  27.075  21.846  1.00  0.00           C
ATOM    875  HB2 LEU    55      51.204  26.565  20.999  1.00  0.00           H
ATOM    876  HB3 LEU    55      51.457  27.067  22.672  1.00  0.00           H
ATOM    877  CG  LEU    55      49.573  26.245  22.435  1.00  0.00           C
ATOM    878  HG  LEU    55      48.723  26.175  21.756  1.00  0.00           H
ATOM    879  CD1 LEU    55      50.102  24.841  22.581  1.00  0.00           C
ATOM    880 HD11 LEU    55      50.840  24.910  23.379  1.00  0.00           H
ATOM    881 HD12 LEU    55      50.467  24.482  21.619  1.00  0.00           H
ATOM    882 HD13 LEU    55      49.284  24.295  23.052  1.00  0.00           H
ATOM    883  CD2 LEU    55      49.041  26.816  23.797  1.00  0.00           C
ATOM    884 HD21 LEU    55      48.185  26.245  24.157  1.00  0.00           H
ATOM    885 HD22 LEU    55      49.855  26.859  24.520  1.00  0.00           H
ATOM    886 HD23 LEU    55      48.542  27.775  23.653  1.00  0.00           H
ATOM    887  C   LEU    55      51.841  29.220  21.261  1.00  0.00           C
ATOM    888  O   LEU    55      52.653  29.268  22.183  1.00  0.00           O
ATOM    889  N   ASP    56      52.112  29.837  20.077  1.00  0.00           N
ATOM    890  H   ASP    56      51.325  29.892  19.445  1.00  0.00           H
ATOM    891  CA  ASP    56      53.331  30.549  19.716  1.00  0.00           C
ATOM    892  HA  ASP    56      54.156  29.882  19.966  1.00  0.00           H
ATOM    893  CB  ASP    56      53.286  30.902  18.229  1.00  0.00           C
ATOM    894  HB2 ASP    56      52.235  31.139  18.066  1.00  0.00           H
ATOM    895  HB3 ASP    56      53.978  31.712  17.997  1.00  0.00           H
ATOM    896  CG  ASP    56      53.545  29.709  17.350  1.00  0.00           C
ATOM    897  OD1 ASP    56      53.962  28.605  17.800  1.00  0.00           O
ATOM    898  OD2 ASP    56      53.506  29.907  16.115  1.00  0.00           O
ATOM    899  C   ASP    56      53.571  31.772  20.592  1.00  0.00           C
ATOM    900  O   ASP    56      54.711  31.978  20.973  1.00  0.00           O
ATOM    901  N   SER    57      52.474  32.461  20.988  1.00  0.00           N
ATOM    902  H   SER    57      51.551  32.134  20.740  1.00  0.00           H
ATOM    903  CA  SER    57      52.481  33.596  21.956  1.00  0.00           C
ATOM    904  HA  SER    57      53.052  34.431  21.550  1.00  0.00           H
ATOM    905  CB  SER    57      51.069  34.175  21.993  1.00  0.00           C
ATOM    906  HB2 SER    57      51.032  34.924  22.784  1.00  0.00           H
ATOM    907  HB3 SER    57      50.729  34.634  21.064  1.00  0.00           H
ATOM    908  OG  SER    57      50.126  33.158  22.349  1.00  0.00           O
ATOM    909  HG  SER    57      49.403  33.177  21.717  1.00  0.00           H
ATOM    910  C   SER    57      52.836  33.175  23.417  1.00  0.00           C
ATOM    911  O   SER    57      53.063  34.029  24.276  1.00  0.00           O
ATOM    912  N   GLY    58      52.870  31.897  23.705  1.00  0.00           N
ATOM    913  H   GLY    58      52.695  31.211  22.985  1.00  0.00           H
ATOM    914  CA  GLY    58      53.107  31.393  25.043  1.00  0.00           C
ATOM    915  HA2 GLY    58      54.113  31.693  25.335  1.00  0.00           H
ATOM    916  HA3 GLY    58      52.400  31.876  25.719  1.00  0.00           H
ATOM    917  C   GLY    58      52.916  29.941  25.127  1.00  0.00           C
ATOM    918  O   GLY    58      51.786  29.538  25.413  1.00  0.00           O
ATOM    919  N   LYS    59      53.942  29.056  25.025  1.00  0.00           N
ATOM    920  H   LYS    59      54.785  29.479  24.663  1.00  0.00           H
ATOM    921  CA  LYS    59      53.884  27.589  24.928  1.00  0.00           C
ATOM    922  HA  LYS    59      52.870  27.353  24.606  1.00  0.00           H
ATOM    923  CB  LYS    59      54.859  27.159  23.857  1.00  0.00           C
ATOM    924  HB2 LYS    59      54.346  26.311  23.404  1.00  0.00           H
ATOM    925  HB3 LYS    59      54.953  27.911  23.072  1.00  0.00           H
ATOM    926  CG  LYS    59      56.356  26.955  24.353  1.00  0.00           C
ATOM    927  HG2 LYS    59      56.666  27.829  24.926  1.00  0.00           H
ATOM    928  HG3 LYS    59      56.448  25.995  24.861  1.00  0.00           H
ATOM    929  CD  LYS    59      57.116  26.800  23.007  1.00  0.00           C
ATOM    930  HD2 LYS    59      56.566  26.243  22.251  1.00  0.00           H
ATOM    931  HD3 LYS    59      57.414  27.767  22.602  1.00  0.00           H
ATOM    932  CE  LYS    59      58.536  26.170  23.137  1.00  0.00           C
ATOM    933  HE2 LYS    59      59.110  26.479  22.264  1.00  0.00           H
ATOM    934  HE3 LYS    59      58.948  26.599  24.051  1.00  0.00           H
ATOM    935  NZ  LYS    59      58.489  24.658  23.154  1.00  0.00           N
ATOM    936  HZ1 LYS    59      58.480  24.269  24.086  1.00  0.00           H
ATOM    937  HZ2 LYS    59      59.280  24.257  22.671  1.00  0.00           H
ATOM    938  HZ3 LYS    59      57.693  24.273  22.666  1.00  0.00           H
ATOM    939  C   LYS    59      53.935  26.951  26.342  1.00  0.00           C
ATOM    940  O   LYS    59      54.131  25.684  26.444  1.00  0.00           O
ATOM    941  N   GLU    60      53.813  27.773  27.393  1.00  0.00           N
ATOM    942  H   GLU    60      53.974  28.744  27.166  1.00  0.00           H
ATOM    943  CA  GLU    60      53.831  27.285  28.795  1.00  0.00           C
ATOM    944  HA  GLU    60      54.069  26.223  28.722  1.00  0.00           H
ATOM    945  CB  GLU    60      55.009  27.934  29.655  1.00  0.00           C
ATOM    946  HB2 GLU    60      55.917  27.901  29.055  1.00  0.00           H
ATOM    947  HB3 GLU    60      54.773  28.964  29.923  1.00  0.00           H
ATOM    948  CG  GLU    60      55.336  27.179  30.903  1.00  0.00           C
ATOM    949  HG2 GLU    60      56.072  27.784  31.434  1.00  0.00           H
ATOM    950  HG3 GLU    60      54.409  27.042  31.460  1.00  0.00           H
ATOM    951  CD  GLU    60      56.012  25.853  30.596  1.00  0.00           C
ATOM    952  OE1 GLU    60      55.651  24.898  31.237  1.00  0.00           O
ATOM    953  OE2 GLU    60      56.936  25.808  29.653  1.00  0.00           O
ATOM    954  C   GLU    60      52.502  27.420  29.433  1.00  0.00           C
ATOM    955  O   GLU    60      51.915  28.507  29.220  1.00  0.00           O
ATOM    956  N   LEU    61      51.981  26.372  30.091  1.00  0.00           N
ATOM    957  H   LEU    61      52.593  25.569  30.111  1.00  0.00           H
ATOM    958  CA  LEU    61      50.653  26.282  30.527  1.00  0.00           C
ATOM    959  HA  LEU    61      50.189  27.227  30.246  1.00  0.00           H
ATOM    960  CB  LEU    61      50.091  25.165  29.655  1.00  0.00           C
ATOM    961  HB2 LEU    61      50.722  24.276  29.677  1.00  0.00           H
ATOM    962  HB3 LEU    61      49.138  24.870  30.093  1.00  0.00           H
ATOM    963  CG  LEU    61      49.729  25.480  28.198  1.00  0.00           C
ATOM    964  HG  LEU    61      50.647  25.691  27.649  1.00  0.00           H
ATOM    965  CD1 LEU    61      49.131  24.208  27.542  1.00  0.00           C
ATOM    966 HD11 LEU    61      48.991  24.351  26.471  1.00  0.00           H
ATOM    967 HD12 LEU    61      48.147  24.120  28.001  1.00  0.00           H
ATOM    968 HD13 LEU    61      49.796  23.353  27.675  1.00  0.00           H
ATOM    969  CD2 LEU    61      48.781  26.614  27.876  1.00  0.00           C
ATOM    970 HD21 LEU    61      48.871  26.963  26.847  1.00  0.00           H
ATOM    971 HD22 LEU    61      47.715  26.478  28.060  1.00  0.00           H
ATOM    972 HD23 LEU    61      49.086  27.453  28.502  1.00  0.00           H
ATOM    973  C   LEU    61      50.687  25.935  32.063  1.00  0.00           C
ATOM    974  O   LEU    61      50.960  24.780  32.443  1.00  0.00           O
ATOM    975  N   HID    62      50.573  26.996  32.957  1.00  0.00           N
ATOM    976  H   HID    62      50.246  27.878  32.588  1.00  0.00           H
ATOM    977  CA  HID    62      50.689  26.878  34.405  1.00  0.00           C
ATOM    978  HA  HID    62      50.161  25.956  34.649  1.00  0.00           H
ATOM    979  CB  HID    62      52.225  26.851  34.691  1.00  0.00           C
ATOM    980  HB2 HID    62      52.512  26.626  35.718  1.00  0.00           H
ATOM    981  HB3 HID    62      52.748  26.192  33.999  1.00  0.00           H
ATOM    982  CG  HID    62      52.931  28.113  34.538  1.00  0.00           C
ATOM    983  ND1 HID    62      54.205  28.461  34.935  1.00  0.00           N
ATOM    984  HD1 HID    62      54.868  27.915  35.467  1.00  0.00           H
ATOM    985  CE1 HID    62      54.418  29.728  34.605  1.00  0.00           C
ATOM    986  HE1 HID    62      55.200  30.370  34.986  1.00  0.00           H
ATOM    987  NE2 HID    62      53.353  30.249  33.962  1.00  0.00           N
ATOM    988  CD2 HID    62      52.381  29.218  33.924  1.00  0.00           C
ATOM    989  HD2 HID    62      51.379  29.389  33.562  1.00  0.00           H
ATOM    990  C   HID    62      49.870  27.925  35.155  1.00  0.00           C
ATOM    991  O   HID    62      49.245  28.800  34.561  1.00  0.00           O
ATOM    992  N   ILE    63      49.880  27.836  36.486  1.00  0.00           N
ATOM    993  H   ILE    63      50.586  27.237  36.894  1.00  0.00           H
ATOM    994  CA  ILE    63      49.050  28.665  37.384  1.00  0.00           C
ATOM    995  HA  ILE    63      48.712  29.608  36.954  1.00  0.00           H
ATOM    996  CB  ILE    63      47.862  27.963  38.193  1.00  0.00           C
ATOM    997  HB  ILE    63      48.325  27.386  38.993  1.00  0.00           H
ATOM    998  CG2 ILE    63      46.817  28.912  38.806  1.00  0.00           C
ATOM    999 HG21 ILE    63      47.391  29.578  39.449  1.00  0.00           H
ATOM   1000 HG22 ILE    63      46.078  28.478  39.478  1.00  0.00           H
ATOM   1001 HG23 ILE    63      46.208  29.340  38.009  1.00  0.00           H
ATOM   1002  CG1 ILE    63      47.134  27.055  37.227  1.00  0.00           C
ATOM   1003 HG12 ILE    63      46.759  27.665  36.405  1.00  0.00           H
ATOM   1004 HG13 ILE    63      47.866  26.332  36.864  1.00  0.00           H
ATOM   1005  CD1 ILE    63      45.994  26.138  37.741  1.00  0.00           C
ATOM   1006 HD11 ILE    63      45.179  26.752  38.122  1.00  0.00           H
ATOM   1007 HD12 ILE    63      46.300  25.487  38.559  1.00  0.00           H
ATOM   1008 HD13 ILE    63      45.796  25.489  36.887  1.00  0.00           H
ATOM   1009  C   ILE    63      50.100  29.117  38.528  1.00  0.00           C
ATOM   1010  O   ILE    63      50.979  28.436  38.991  1.00  0.00           O
ATOM   1011  N   ASN    64      49.995  30.393  38.964  1.00  0.00           N
ATOM   1012  H   ASN    64      49.377  30.974  38.415  1.00  0.00           H
ATOM   1013  CA  ASN    64      51.045  31.117  39.729  1.00  0.00           C
ATOM   1014  HA  ASN    64      51.846  30.513  40.157  1.00  0.00           H
ATOM   1015  CB  ASN    64      51.797  32.148  38.861  1.00  0.00           C
ATOM   1016  HB2 ASN    64      51.045  32.888  38.588  1.00  0.00           H
ATOM   1017  HB3 ASN    64      52.529  32.681  39.470  1.00  0.00           H
ATOM   1018  CG  ASN    64      52.449  31.536  37.638  1.00  0.00           C
ATOM   1019  OD1 ASN    64      53.510  30.922  37.762  1.00  0.00           O
ATOM   1020  ND2 ASN    64      51.899  31.599  36.396  1.00  0.00           N
ATOM   1021 HD21 ASN    64      50.912  31.806  36.326  1.00  0.00           H
ATOM   1022 HD22 ASN    64      52.414  31.325  35.572  1.00  0.00           H
ATOM   1023  C   ASN    64      50.374  31.738  40.875  1.00  0.00           C
ATOM   1024  O   ASN    64      49.351  32.384  40.598  1.00  0.00           O
ATOM   1025  N   LEU    65      51.023  31.733  42.038  1.00  0.00           N
ATOM   1026  H   LEU    65      51.886  31.211  42.092  1.00  0.00           H
ATOM   1027  CA  LEU    65      50.437  32.270  43.282  1.00  0.00           C
ATOM   1028  HA  LEU    65      49.497  32.736  42.988  1.00  0.00           H
ATOM   1029  CB  LEU    65      50.173  31.054  44.259  1.00  0.00           C
ATOM   1030  HB2 LEU    65      51.023  30.379  44.361  1.00  0.00           H
ATOM   1031  HB3 LEU    65      50.009  31.548  45.218  1.00  0.00           H
ATOM   1032  CG  LEU    65      49.051  30.134  43.789  1.00  0.00           C
ATOM   1033  HG  LEU    65      49.481  29.750  42.864  1.00  0.00           H
ATOM   1034  CD1 LEU    65      48.769  28.951  44.702  1.00  0.00           C
ATOM   1035 HD11 LEU    65      48.461  29.322  45.679  1.00  0.00           H
ATOM   1036 HD12 LEU    65      49.596  28.254  44.839  1.00  0.00           H
ATOM   1037 HD13 LEU    65      47.985  28.335  44.262  1.00  0.00           H
ATOM   1038  CD2 LEU    65      47.678  30.891  43.501  1.00  0.00           C
ATOM   1039 HD21 LEU    65      47.862  31.448  42.582  1.00  0.00           H
ATOM   1040 HD22 LEU    65      46.905  30.124  43.447  1.00  0.00           H
ATOM   1041 HD23 LEU    65      47.329  31.430  44.381  1.00  0.00           H
ATOM   1042  C   LEU    65      51.263  33.387  43.867  1.00  0.00           C
ATOM   1043  O   LEU    65      52.413  33.158  44.256  1.00  0.00           O
ATOM   1044  N   ILE    66      50.841  34.650  44.048  1.00  0.00           N
ATOM   1045  H   ILE    66      49.926  34.933  43.725  1.00  0.00           H
ATOM   1046  CA  ILE    66      51.705  35.790  44.414  1.00  0.00           C
ATOM   1047  HA  ILE    66      52.636  35.493  44.897  1.00  0.00           H
ATOM   1048  CB  ILE    66      51.944  36.684  43.142  1.00  0.00           C
ATOM   1049  HB  ILE    66      50.946  36.922  42.777  1.00  0.00           H
ATOM   1050  CG2 ILE    66      52.748  37.945  43.388  1.00  0.00           C
ATOM   1051 HG21 ILE    66      53.816  37.792  43.544  1.00  0.00           H
ATOM   1052 HG22 ILE    66      52.365  38.423  44.289  1.00  0.00           H
ATOM   1053 HG23 ILE    66      52.615  38.688  42.602  1.00  0.00           H
ATOM   1054  CG1 ILE    66      52.660  35.863  42.017  1.00  0.00           C
ATOM   1055 HG12 ILE    66      53.609  36.327  41.746  1.00  0.00           H
ATOM   1056 HG13 ILE    66      52.913  34.919  42.500  1.00  0.00           H
ATOM   1057  CD1 ILE    66      51.905  35.642  40.719  1.00  0.00           C
ATOM   1058 HD11 ILE    66      52.404  35.192  39.860  1.00  0.00           H
ATOM   1059 HD12 ILE    66      51.704  36.650  40.356  1.00  0.00           H
ATOM   1060 HD13 ILE    66      50.989  35.098  40.949  1.00  0.00           H
ATOM   1061  C   ILE    66      50.990  36.579  45.543  1.00  0.00           C
ATOM   1062  O   ILE    66      50.140  37.421  45.250  1.00  0.00           O
ATOM   1063  N   PRO    67      51.101  36.289  46.845  1.00  0.00           N
ATOM   1064  CD  PRO    67      51.728  35.122  47.355  1.00  0.00           C
ATOM   1065  HD2 PRO    67      52.664  35.028  46.804  1.00  0.00           H
ATOM   1066  HD3 PRO    67      51.055  34.267  47.297  1.00  0.00           H
ATOM   1067  CG  PRO    67      51.862  35.384  48.820  1.00  0.00           C
ATOM   1068  HG2 PRO    67      52.797  35.923  48.977  1.00  0.00           H
ATOM   1069  HG3 PRO    67      51.887  34.474  49.419  1.00  0.00           H
ATOM   1070  CB  PRO    67      50.659  36.273  49.204  1.00  0.00           C
ATOM   1071  HB2 PRO    67      50.886  36.837  50.109  1.00  0.00           H
ATOM   1072  HB3 PRO    67      49.693  35.772  49.281  1.00  0.00           H
ATOM   1073  CA  PRO    67      50.590  37.150  47.905  1.00  0.00           C
ATOM   1074  HA  PRO    67      49.574  37.487  47.702  1.00  0.00           H
ATOM   1075  C   PRO    67      51.440  38.387  48.030  1.00  0.00           C
ATOM   1076  O   PRO    67      52.661  38.391  47.679  1.00  0.00           O
ATOM   1077  N   ASN    68      50.856  39.531  48.409  1.00  0.00           N
ATOM   1078  H   ASN    68      49.852  39.484  48.503  1.00  0.00           H
ATOM   1079  CA  ASN    68      51.546  40.836  48.731  1.00  0.00           C
ATOM   1080  HA  ASN    68      52.568  40.500  48.902  1.00  0.00           H
ATOM   1081  CB  ASN    68      51.457  41.715  47.512  1.00  0.00           C
ATOM   1082  HB2 ASN    68      51.810  41.075  46.704  1.00  0.00           H
ATOM   1083  HB3 ASN    68      50.491  42.219  47.459  1.00  0.00           H
ATOM   1084  CG  ASN    68      52.573  42.809  47.668  1.00  0.00           C
ATOM   1085  OD1 ASN    68      52.570  43.739  48.455  1.00  0.00           O
ATOM   1086  ND2 ASN    68      53.755  42.465  47.136  1.00  0.00           N
ATOM   1087 HD21 ASN    68      53.834  41.683  46.504  1.00  0.00           H
ATOM   1088 HD22 ASN    68      54.511  43.101  47.350  1.00  0.00           H
ATOM   1089  C   ASN    68      51.020  41.476  50.043  1.00  0.00           C
ATOM   1090  O   ASN    68      49.850  41.855  50.087  1.00  0.00           O
ATOM   1091  N   LYS    69      51.947  41.523  51.000  1.00  0.00           N
ATOM   1092  H   LYS    69      52.863  41.142  50.810  1.00  0.00           H
ATOM   1093  CA  LYS    69      51.722  42.136  52.329  1.00  0.00           C
ATOM   1094  HA  LYS    69      50.962  41.630  52.924  1.00  0.00           H
ATOM   1095  CB  LYS    69      52.950  41.841  53.226  1.00  0.00           C
ATOM   1096  HB2 LYS    69      53.711  42.576  52.962  1.00  0.00           H
ATOM   1097  HB3 LYS    69      52.586  42.016  54.239  1.00  0.00           H
ATOM   1098  CG  LYS    69      53.539  40.374  53.205  1.00  0.00           C
ATOM   1099  HG2 LYS    69      52.730  39.655  53.342  1.00  0.00           H
ATOM   1100  HG3 LYS    69      53.972  40.114  52.239  1.00  0.00           H
ATOM   1101  CD  LYS    69      54.592  40.164  54.410  1.00  0.00           C
ATOM   1102  HD2 LYS    69      55.405  40.884  54.315  1.00  0.00           H
ATOM   1103  HD3 LYS    69      54.042  40.367  55.328  1.00  0.00           H
ATOM   1104  CE  LYS    69      55.130  38.786  54.337  1.00  0.00           C
ATOM   1105  HE2 LYS    69      55.056  38.330  55.325  1.00  0.00           H
ATOM   1106  HE3 LYS    69      54.440  38.189  53.742  1.00  0.00           H
ATOM   1107  NZ  LYS    69      56.586  38.698  53.886  1.00  0.00           N
ATOM   1108  HZ1 LYS    69      57.103  39.427  54.357  1.00  0.00           H
ATOM   1109  HZ2 LYS    69      56.648  38.776  52.881  1.00  0.00           H
ATOM   1110  HZ3 LYS    69      56.955  37.821  54.222  1.00  0.00           H
ATOM   1111  C   LYS    69      51.415  43.636  52.186  1.00  0.00           C
ATOM   1112  O   LYS    69      50.558  44.130  52.982  1.00  0.00           O
ATOM   1113  N   GLN    70      52.162  44.363  51.372  1.00  0.00           N
ATOM   1114  H   GLN    70      52.750  43.928  50.675  1.00  0.00           H
ATOM   1115  CA  GLN    70      52.097  45.785  51.399  1.00  0.00           C
ATOM   1116  HA  GLN    70      51.947  46.099  52.433  1.00  0.00           H
ATOM   1117  CB  GLN    70      53.419  46.376  50.981  1.00  0.00           C
ATOM   1118  HB2 GLN    70      53.729  46.150  49.960  1.00  0.00           H
ATOM   1119  HB3 GLN    70      53.300  47.460  50.987  1.00  0.00           H
ATOM   1120  CG  GLN    70      54.564  46.159  51.918  1.00  0.00           C
ATOM   1121  HG2 GLN    70      55.189  47.052  51.904  1.00  0.00           H
ATOM   1122  HG3 GLN    70      54.130  46.081  52.915  1.00  0.00           H
ATOM   1123  CD  GLN    70      55.327  44.941  51.461  1.00  0.00           C
ATOM   1124  OE1 GLN    70      55.572  44.639  50.308  1.00  0.00           O
ATOM   1125  NE2 GLN    70      55.686  44.125  52.341  1.00  0.00           N
ATOM   1126 HE21 GLN    70      56.273  43.336  52.115  1.00  0.00           H
ATOM   1127 HE22 GLN    70      55.386  44.260  53.297  1.00  0.00           H
ATOM   1128  C   GLN    70      50.908  46.346  50.537  1.00  0.00           C
ATOM   1129  O   GLN    70      50.284  47.301  50.954  1.00  0.00           O
ATOM   1130  N   ASP    71      50.693  45.834  49.306  1.00  0.00           N
ATOM   1131  H   ASP    71      51.422  45.242  48.933  1.00  0.00           H
ATOM   1132  CA  ASP    71      49.474  46.123  48.508  1.00  0.00           C
ATOM   1133  HA  ASP    71      49.350  47.205  48.462  1.00  0.00           H
ATOM   1134  CB  ASP    71      49.707  45.635  47.006  1.00  0.00           C
ATOM   1135  HB2 ASP    71      49.583  44.553  46.970  1.00  0.00           H
ATOM   1136  HB3 ASP    71      48.929  46.030  46.353  1.00  0.00           H
ATOM   1137  CG  ASP    71      51.014  45.916  46.281  1.00  0.00           C
ATOM   1138  OD1 ASP    71      51.692  46.907  46.643  1.00  0.00           O
ATOM   1139  OD2 ASP    71      51.339  45.278  45.275  1.00  0.00           O
ATOM   1140  C   ASP    71      48.210  45.609  49.177  1.00  0.00           C
ATOM   1141  O   ASP    71      47.210  46.207  48.901  1.00  0.00           O
ATOM   1142  N   ARG    72      48.288  44.570  50.029  1.00  0.00           N
ATOM   1143  H   ARG    72      49.242  44.270  50.169  1.00  0.00           H
ATOM   1144  CA  ARG    72      47.131  43.875  50.673  1.00  0.00           C
ATOM   1145  HA  ARG    72      47.721  43.168  51.257  1.00  0.00           H
ATOM   1146  CB  ARG    72      46.399  44.629  51.722  1.00  0.00           C
ATOM   1147  HB2 ARG    72      47.133  45.277  52.202  1.00  0.00           H
ATOM   1148  HB3 ARG    72      45.759  45.307  51.157  1.00  0.00           H
ATOM   1149  CG  ARG    72      45.594  43.831  52.741  1.00  0.00           C
ATOM   1150  HG2 ARG    72      45.702  42.807  52.382  1.00  0.00           H
ATOM   1151  HG3 ARG    72      46.016  44.066  53.718  1.00  0.00           H
ATOM   1152  CD  ARG    72      44.180  44.206  52.625  1.00  0.00           C
ATOM   1153  HD2 ARG    72      43.855  44.285  51.588  1.00  0.00           H
ATOM   1154  HD3 ARG    72      43.555  43.598  53.279  1.00  0.00           H
ATOM   1155  NE  ARG    72      44.009  45.640  53.167  1.00  0.00           N
ATOM   1156  HE  ARG    72      44.760  46.053  53.703  1.00  0.00           H
ATOM   1157  CZ  ARG    72      42.874  46.226  53.286  1.00  0.00           C
ATOM   1158  NH1 ARG    72      41.767  45.813  52.766  1.00  0.00           N
ATOM   1159 HH11 ARG    72      41.659  44.909  52.328  1.00  0.00           H
ATOM   1160 HH12 ARG    72      40.988  46.413  52.997  1.00  0.00           H
ATOM   1161  NH2 ARG    72      42.756  47.356  53.982  1.00  0.00           N
ATOM   1162 HH21 ARG    72      43.525  47.868  54.389  1.00  0.00           H
ATOM   1163 HH22 ARG    72      41.824  47.703  54.164  1.00  0.00           H
ATOM   1164  C   ARG    72      46.361  43.124  49.695  1.00  0.00           C
ATOM   1165  O   ARG    72      45.165  43.286  49.623  1.00  0.00           O
ATOM   1166  N   THR    73      47.097  42.287  48.950  1.00  0.00           N
ATOM   1167  H   THR    73      48.047  42.060  49.206  1.00  0.00           H
ATOM   1168  CA  THR    73      46.484  41.699  47.710  1.00  0.00           C
ATOM   1169  HA  THR    73      45.413  41.603  47.888  1.00  0.00           H
ATOM   1170  CB  THR    73      46.634  42.475  46.309  1.00  0.00           C
ATOM   1171  HB  THR    73      46.194  41.824  45.553  1.00  0.00           H
ATOM   1172  CG2 THR    73      45.883  43.794  46.317  1.00  0.00           C
ATOM   1173 HG21 THR    73      45.580  44.035  45.298  1.00  0.00           H
ATOM   1174 HG22 THR    73      46.494  44.484  46.900  1.00  0.00           H
ATOM   1175 HG23 THR    73      44.895  43.801  46.776  1.00  0.00           H
ATOM   1176  OG1 THR    73      48.058  42.554  46.007  1.00  0.00           O
ATOM   1177  HG1 THR    73      48.381  41.655  46.102  1.00  0.00           H
ATOM   1178  C   THR    73      47.041  40.309  47.430  1.00  0.00           C
ATOM   1179  O   THR    73      48.227  40.183  47.518  1.00  0.00           O
ATOM   1180  N   LEU    74      46.141  39.420  46.912  1.00  0.00           N
ATOM   1181  H   LEU    74      45.221  39.708  46.608  1.00  0.00           H
ATOM   1182  CA  LEU    74      46.552  38.205  46.291  1.00  0.00           C
ATOM   1183  HA  LEU    74      47.610  38.124  46.542  1.00  0.00           H
ATOM   1184  CB  LEU    74      45.745  37.137  46.966  1.00  0.00           C
ATOM   1185  HB2 LEU    74      45.977  37.222  48.027  1.00  0.00           H
ATOM   1186  HB3 LEU    74      44.700  37.385  46.775  1.00  0.00           H
ATOM   1187  CG  LEU    74      45.829  35.663  46.448  1.00  0.00           C
ATOM   1188  HG  LEU    74      45.331  35.538  45.486  1.00  0.00           H
ATOM   1189  CD1 LEU    74      47.195  34.965  46.395  1.00  0.00           C
ATOM   1190 HD11 LEU    74      47.769  35.277  45.522  1.00  0.00           H
ATOM   1191 HD12 LEU    74      46.963  33.906  46.281  1.00  0.00           H
ATOM   1192 HD13 LEU    74      47.709  35.066  47.351  1.00  0.00           H
ATOM   1193  CD2 LEU    74      44.866  34.824  47.360  1.00  0.00           C
ATOM   1194 HD21 LEU    74      44.842  33.895  46.791  1.00  0.00           H
ATOM   1195 HD22 LEU    74      45.310  34.811  48.355  1.00  0.00           H
ATOM   1196 HD23 LEU    74      43.947  35.411  47.348  1.00  0.00           H
ATOM   1197  C   LEU    74      46.427  38.176  44.750  1.00  0.00           C
ATOM   1198  O   LEU    74      45.274  38.098  44.203  1.00  0.00           O
ATOM   1199  N   THR    75      47.569  38.059  44.038  1.00  0.00           N
ATOM   1200  H   THR    75      48.432  37.976  44.557  1.00  0.00           H
ATOM   1201  CA  THR    75      47.716  37.948  42.605  1.00  0.00           C
ATOM   1202  HA  THR    75      46.831  38.392  42.151  1.00  0.00           H
ATOM   1203  CB  THR    75      48.865  38.821  42.137  1.00  0.00           C
ATOM   1204  HB  THR    75      49.680  38.396  42.723  1.00  0.00           H
ATOM   1205  CG2 THR    75      49.108  38.772  40.690  1.00  0.00           C
ATOM   1206 HG21 THR    75      50.015  39.278  40.357  1.00  0.00           H
ATOM   1207 HG22 THR    75      48.237  39.058  40.099  1.00  0.00           H
ATOM   1208 HG23 THR    75      49.258  37.736  40.388  1.00  0.00           H
ATOM   1209  OG1 THR    75      48.657  40.109  42.481  1.00  0.00           O
ATOM   1210  HG1 THR    75      48.675  40.144  43.440  1.00  0.00           H
ATOM   1211  C   THR    75      47.736  36.471  42.187  1.00  0.00           C
ATOM   1212  O   THR    75      48.561  35.709  42.635  1.00  0.00           O
ATOM   1213  N   ILE    76      46.924  36.094  41.236  1.00  0.00           N
ATOM   1214  H   ILE    76      46.370  36.772  40.731  1.00  0.00           H
ATOM   1215  CA  ILE    76      46.798  34.728  40.778  1.00  0.00           C
ATOM   1216  HA  ILE    76      47.595  34.073  41.127  1.00  0.00           H
ATOM   1217  CB  ILE    76      45.408  34.158  41.241  1.00  0.00           C
ATOM   1218  HB  ILE    76      44.663  34.939  41.089  1.00  0.00           H
ATOM   1219  CG2 ILE    76      45.007  32.843  40.359  1.00  0.00           C
ATOM   1220 HG21 ILE    76      43.959  32.720  40.634  1.00  0.00           H
ATOM   1221 HG22 ILE    76      45.657  32.065  40.759  1.00  0.00           H
ATOM   1222 HG23 ILE    76      45.123  33.071  39.299  1.00  0.00           H
ATOM   1223  CG1 ILE    76      45.423  33.921  42.733  1.00  0.00           C
ATOM   1224 HG12 ILE    76      46.310  33.350  43.007  1.00  0.00           H
ATOM   1225 HG13 ILE    76      45.531  34.914  43.171  1.00  0.00           H
ATOM   1226  CD1 ILE    76      44.199  33.283  43.402  1.00  0.00           C
ATOM   1227 HD11 ILE    76      43.306  33.891  43.254  1.00  0.00           H
ATOM   1228 HD12 ILE    76      44.403  33.304  44.471  1.00  0.00           H
ATOM   1229 HD13 ILE    76      44.126  32.293  42.953  1.00  0.00           H
ATOM   1230  C   ILE    76      46.988  34.765  39.318  1.00  0.00           C
ATOM   1231  O   ILE    76      46.345  35.639  38.735  1.00  0.00           O
ATOM   1232  N   VAL    77      47.903  34.063  38.698  1.00  0.00           N
ATOM   1233  H   VAL    77      48.482  33.384  39.172  1.00  0.00           H
ATOM   1234  CA  VAL    77      48.153  34.118  37.210  1.00  0.00           C
ATOM   1235  HA  VAL    77      47.401  34.820  36.850  1.00  0.00           H
ATOM   1236  CB  VAL    77      49.415  34.917  36.954  1.00  0.00           C
ATOM   1237  HB  VAL    77      50.305  34.423  37.346  1.00  0.00           H
ATOM   1238  CG1 VAL    77      49.834  34.845  35.511  1.00  0.00           C
ATOM   1239 HG11 VAL    77      48.888  35.103  35.033  1.00  0.00           H
ATOM   1240 HG12 VAL    77      50.617  35.586  35.347  1.00  0.00           H
ATOM   1241 HG13 VAL    77      50.201  33.845  35.280  1.00  0.00           H
ATOM   1242  CG2 VAL    77      49.340  36.254  37.622  1.00  0.00           C
ATOM   1243 HG21 VAL    77      50.051  36.929  37.146  1.00  0.00           H
ATOM   1244 HG22 VAL    77      49.368  36.282  38.712  1.00  0.00           H
ATOM   1245 HG23 VAL    77      48.320  36.623  37.531  1.00  0.00           H
ATOM   1246  C   VAL    77      48.080  32.813  36.500  1.00  0.00           C
ATOM   1247  O   VAL    77      48.767  31.922  36.926  1.00  0.00           O
ATOM   1248  N   ASP    78      47.498  32.760  35.321  1.00  0.00           N
ATOM   1249  H   ASP    78      47.040  33.552  34.891  1.00  0.00           H
ATOM   1250  CA  ASP    78      47.535  31.562  34.397  1.00  0.00           C
ATOM   1251  HA  ASP    78      48.414  30.987  34.689  1.00  0.00           H
ATOM   1252  CB  ASP    78      46.243  30.755  34.696  1.00  0.00           C
ATOM   1253  HB2 ASP    78      46.477  29.778  34.270  1.00  0.00           H
ATOM   1254  HB3 ASP    78      46.206  30.532  35.762  1.00  0.00           H
ATOM   1255  CG  ASP    78      44.928  31.199  34.162  1.00  0.00           C
ATOM   1256  OD1 ASP    78      44.715  31.123  32.931  1.00  0.00           O
ATOM   1257  OD2 ASP    78      44.056  31.723  34.902  1.00  0.00           O
ATOM   1258  C   ASP    78      47.652  31.940  32.975  1.00  0.00           C
ATOM   1259  O   ASP    78      47.414  33.068  32.637  1.00  0.00           O
ATOM   1260  N   THR    79      48.269  31.098  32.219  1.00  0.00           N
ATOM   1261  H   THR    79      48.518  30.211  32.631  1.00  0.00           H
ATOM   1262  CA  THR    79      48.650  31.247  30.813  1.00  0.00           C
ATOM   1263  HA  THR    79      48.646  32.290  30.492  1.00  0.00           H
ATOM   1264  CB  THR    79      50.100  30.809  30.713  1.00  0.00           C
ATOM   1265  HB  THR    79      50.414  30.882  29.671  1.00  0.00           H
ATOM   1266  CG2 THR    79      51.012  31.543  31.691  1.00  0.00           C
ATOM   1267 HG21 THR    79      50.699  31.525  32.734  1.00  0.00           H
ATOM   1268 HG22 THR    79      51.155  32.596  31.452  1.00  0.00           H
ATOM   1269 HG23 THR    79      52.028  31.153  31.635  1.00  0.00           H
ATOM   1270  OG1 THR    79      50.104  29.493  31.117  1.00  0.00           O
ATOM   1271  HG1 THR    79      50.706  29.149  30.453  1.00  0.00           H
ATOM   1272  C   THR    79      47.634  30.604  29.861  1.00  0.00           C
ATOM   1273  O   THR    79      48.021  30.158  28.739  1.00  0.00           O
ATOM   1274  N   GLY    80      46.367  30.507  30.251  1.00  0.00           N
ATOM   1275  H   GLY    80      46.182  30.710  31.224  1.00  0.00           H
ATOM   1276  CA  GLY    80      45.211  29.874  29.640  1.00  0.00           C
ATOM   1277  HA2 GLY    80      45.430  28.838  29.382  1.00  0.00           H
ATOM   1278  HA3 GLY    80      44.363  29.928  30.323  1.00  0.00           H
ATOM   1279  C   GLY    80      44.838  30.556  28.283  1.00  0.00           C
ATOM   1280  O   GLY    80      45.612  31.117  27.481  1.00  0.00           O
ATOM   1281  N   ILE    81      43.518  30.453  27.891  1.00  0.00           N
ATOM   1282  H   ILE    81      42.972  29.811  28.447  1.00  0.00           H
ATOM   1283  CA  ILE    81      42.847  31.044  26.695  1.00  0.00           C
ATOM   1284  HA  ILE    81      43.439  30.840  25.804  1.00  0.00           H
ATOM   1285  CB  ILE    81      41.400  30.300  26.516  1.00  0.00           C
ATOM   1286  HB  ILE    81      41.593  29.227  26.484  1.00  0.00           H
ATOM   1287  CG2 ILE    81      40.495  30.726  27.675  1.00  0.00           C
ATOM   1288 HG21 ILE    81      40.925  30.347  28.603  1.00  0.00           H
ATOM   1289 HG22 ILE    81      39.583  30.137  27.574  1.00  0.00           H
ATOM   1290 HG23 ILE    81      40.246  31.787  27.676  1.00  0.00           H
ATOM   1291  CG1 ILE    81      40.691  30.693  25.176  1.00  0.00           C
ATOM   1292 HG12 ILE    81      39.652  30.365  25.150  1.00  0.00           H
ATOM   1293 HG13 ILE    81      40.506  31.767  25.149  1.00  0.00           H
ATOM   1294  CD1 ILE    81      41.395  30.273  23.879  1.00  0.00           C
ATOM   1295 HD11 ILE    81      40.912  30.700  22.999  1.00  0.00           H
ATOM   1296 HD12 ILE    81      41.408  29.191  23.748  1.00  0.00           H
ATOM   1297 HD13 ILE    81      42.424  30.630  23.817  1.00  0.00           H
ATOM   1298  C   ILE    81      42.876  32.573  26.806  1.00  0.00           C
ATOM   1299  O   ILE    81      43.123  33.217  25.773  1.00  0.00           O
ATOM   1300  N   GLY    82      42.666  33.177  27.988  1.00  0.00           N
ATOM   1301  H   GLY    82      42.482  32.513  28.726  1.00  0.00           H
ATOM   1302  CA  GLY    82      42.486  34.620  27.937  1.00  0.00           C
ATOM   1303  HA2 GLY    82      42.527  34.946  28.977  1.00  0.00           H
ATOM   1304  HA3 GLY    82      43.277  35.163  27.420  1.00  0.00           H
ATOM   1305  C   GLY    82      41.165  35.077  27.243  1.00  0.00           C
ATOM   1306  O   GLY    82      40.420  34.293  26.631  1.00  0.00           O
ATOM   1307  N   MET    83      40.949  36.378  27.209  1.00  0.00           N
ATOM   1308  H   MET    83      41.466  37.005  27.808  1.00  0.00           H
ATOM   1309  CA  MET    83      39.650  36.962  26.823  1.00  0.00           C
ATOM   1310  HA  MET    83      38.937  36.260  26.390  1.00  0.00           H
ATOM   1311  CB  MET    83      38.972  37.652  28.034  1.00  0.00           C
ATOM   1312  HB2 MET    83      39.675  38.178  28.682  1.00  0.00           H
ATOM   1313  HB3 MET    83      38.326  38.413  27.599  1.00  0.00           H
ATOM   1314  CG  MET    83      38.243  36.553  28.762  1.00  0.00           C
ATOM   1315  HG2 MET    83      37.337  36.357  28.187  1.00  0.00           H
ATOM   1316  HG3 MET    83      38.835  35.650  28.910  1.00  0.00           H
ATOM   1317  SD  MET    83      37.776  37.033  30.369  1.00  0.00           S
ATOM   1318  CE  MET    83      39.231  36.533  31.323  1.00  0.00           C
ATOM   1319  HE1 MET    83      40.008  37.295  31.274  1.00  0.00           H
ATOM   1320  HE2 MET    83      38.899  36.315  32.339  1.00  0.00           H
ATOM   1321  HE3 MET    83      39.584  35.589  30.907  1.00  0.00           H
ATOM   1322  C   MET    83      39.846  37.980  25.702  1.00  0.00           C
ATOM   1323  O   MET    83      40.834  38.691  25.728  1.00  0.00           O
ATOM   1324  N   THR    84      38.853  37.901  24.818  1.00  0.00           N
ATOM   1325  H   THR    84      38.210  37.136  24.957  1.00  0.00           H
ATOM   1326  CA  THR    84      38.474  39.019  23.860  1.00  0.00           C
ATOM   1327  HA  THR    84      39.415  39.329  23.408  1.00  0.00           H
ATOM   1328  CB  THR    84      37.565  38.581  22.713  1.00  0.00           C
ATOM   1329  HB  THR    84      37.324  39.491  22.165  1.00  0.00           H
ATOM   1330  CG2 THR    84      38.017  37.520  21.745  1.00  0.00           C
ATOM   1331 HG21 THR    84      37.152  37.287  21.125  1.00  0.00           H
ATOM   1332 HG22 THR    84      38.431  36.629  22.217  1.00  0.00           H
ATOM   1333 HG23 THR    84      38.866  37.875  21.160  1.00  0.00           H
ATOM   1334  OG1 THR    84      36.299  38.170  23.193  1.00  0.00           O
ATOM   1335  HG1 THR    84      36.417  37.268  23.497  1.00  0.00           H
ATOM   1336  C   THR    84      37.679  40.060  24.634  1.00  0.00           C
ATOM   1337  O   THR    84      37.142  39.824  25.749  1.00  0.00           O
ATOM   1338  N   LYS    85      37.581  41.228  24.040  1.00  0.00           N
ATOM   1339  H   LYS    85      37.993  41.212  23.117  1.00  0.00           H
ATOM   1340  CA  LYS    85      36.765  42.335  24.544  1.00  0.00           C
ATOM   1341  HA  LYS    85      37.141  42.592  25.536  1.00  0.00           H
ATOM   1342  CB  LYS    85      36.900  43.583  23.645  1.00  0.00           C
ATOM   1343  HB2 LYS    85      37.874  43.632  23.156  1.00  0.00           H
ATOM   1344  HB3 LYS    85      36.116  43.535  22.889  1.00  0.00           H
ATOM   1345  CG  LYS    85      36.663  44.859  24.529  1.00  0.00           C
ATOM   1346  HG2 LYS    85      35.679  44.795  24.992  1.00  0.00           H
ATOM   1347  HG3 LYS    85      37.401  44.793  25.329  1.00  0.00           H
ATOM   1348  CD  LYS    85      36.830  46.179  23.745  1.00  0.00           C
ATOM   1349  HD2 LYS    85      36.850  47.042  24.412  1.00  0.00           H
ATOM   1350  HD3 LYS    85      37.819  46.172  23.288  1.00  0.00           H
ATOM   1351  CE  LYS    85      35.917  46.528  22.572  1.00  0.00           C
ATOM   1352  HE2 LYS    85      36.318  47.357  21.989  1.00  0.00           H
ATOM   1353  HE3 LYS    85      35.923  45.671  21.898  1.00  0.00           H
ATOM   1354  NZ  LYS    85      34.539  47.002  23.063  1.00  0.00           N
ATOM   1355  HZ1 LYS    85      34.556  47.904  23.517  1.00  0.00           H
ATOM   1356  HZ2 LYS    85      34.013  46.284  23.540  1.00  0.00           H
ATOM   1357  HZ3 LYS    85      34.010  47.193  22.224  1.00  0.00           H
ATOM   1358  C   LYS    85      35.247  41.947  24.757  1.00  0.00           C
ATOM   1359  O   LYS    85      34.744  42.193  25.847  1.00  0.00           O
ATOM   1360  N   ALA    86      34.625  41.129  23.828  1.00  0.00           N
ATOM   1361  H   ALA    86      34.992  40.764  22.961  1.00  0.00           H
ATOM   1362  CA  ALA    86      33.295  40.518  24.102  1.00  0.00           C
ATOM   1363  HA  ALA    86      32.592  41.345  24.187  1.00  0.00           H
ATOM   1364  CB  ALA    86      32.888  39.682  22.842  1.00  0.00           C
ATOM   1365  HB1 ALA    86      33.615  38.891  22.652  1.00  0.00           H
ATOM   1366  HB2 ALA    86      32.776  40.334  21.977  1.00  0.00           H
ATOM   1367  HB3 ALA    86      31.903  39.235  22.987  1.00  0.00           H
ATOM   1368  C   ALA    86      33.297  39.755  25.403  1.00  0.00           C
ATOM   1369  O   ALA    86      32.492  39.943  26.337  1.00  0.00           O
ATOM   1370  N   ASP    87      34.131  38.745  25.431  1.00  0.00           N
ATOM   1371  H   ASP    87      34.739  38.720  24.625  1.00  0.00           H
ATOM   1372  CA  ASP    87      34.182  37.811  26.509  1.00  0.00           C
ATOM   1373  HA  ASP    87      33.204  37.347  26.631  1.00  0.00           H
ATOM   1374  CB  ASP    87      35.152  36.702  26.280  1.00  0.00           C
ATOM   1375  HB2 ASP    87      36.160  37.097  26.395  1.00  0.00           H
ATOM   1376  HB3 ASP    87      35.073  35.944  27.058  1.00  0.00           H
ATOM   1377  CG  ASP    87      35.120  36.050  24.911  1.00  0.00           C
ATOM   1378  OD1 ASP    87      34.059  35.502  24.457  1.00  0.00           O
ATOM   1379  OD2 ASP    87      36.219  35.932  24.267  1.00  0.00           O
ATOM   1380  C   ASP    87      34.515  38.414  27.893  1.00  0.00           C
ATOM   1381  O   ASP    87      33.881  38.010  28.853  1.00  0.00           O
ATOM   1382  N   LEU    88      35.419  39.413  27.962  1.00  0.00           N
ATOM   1383  H   LEU    88      36.066  39.614  27.215  1.00  0.00           H
ATOM   1384  CA  LEU    88      35.690  40.175  29.278  1.00  0.00           C
ATOM   1385  HA  LEU    88      35.903  39.471  30.082  1.00  0.00           H
ATOM   1386  CB  LEU    88      36.985  41.024  29.022  1.00  0.00           C
ATOM   1387  HB2 LEU    88      37.693  40.381  28.501  1.00  0.00           H
ATOM   1388  HB3 LEU    88      36.653  41.860  28.404  1.00  0.00           H
ATOM   1389  CG  LEU    88      37.596  41.625  30.311  1.00  0.00           C
ATOM   1390  HG  LEU    88      37.018  42.353  30.880  1.00  0.00           H
ATOM   1391  CD1 LEU    88      38.039  40.525  31.240  1.00  0.00           C
ATOM   1392 HD11 LEU    88      38.434  39.698  30.649  1.00  0.00           H
ATOM   1393 HD12 LEU    88      37.176  40.185  31.814  1.00  0.00           H
ATOM   1394 HD13 LEU    88      38.815  40.873  31.921  1.00  0.00           H
ATOM   1395  CD2 LEU    88      38.787  42.475  29.889  1.00  0.00           C
ATOM   1396 HD21 LEU    88      39.529  41.856  29.383  1.00  0.00           H
ATOM   1397 HD22 LEU    88      38.422  43.310  29.291  1.00  0.00           H
ATOM   1398 HD23 LEU    88      39.291  42.869  30.771  1.00  0.00           H
ATOM   1399  C   LEU    88      34.419  41.028  29.740  1.00  0.00           C
ATOM   1400  O   LEU    88      34.238  41.091  31.006  1.00  0.00           O
ATOM   1401  N   ILE    89      33.553  41.603  28.870  1.00  0.00           N
ATOM   1402  H   ILE    89      33.752  41.485  27.887  1.00  0.00           H
ATOM   1403  CA  ILE    89      32.166  42.052  29.242  1.00  0.00           C
ATOM   1404  HA  ILE    89      32.273  42.608  30.174  1.00  0.00           H
ATOM   1405  CB  ILE    89      31.539  42.835  27.998  1.00  0.00           C
ATOM   1406  HB  ILE    89      31.522  42.162  27.141  1.00  0.00           H
ATOM   1407  CG2 ILE    89      30.051  43.412  28.301  1.00  0.00           C
ATOM   1408 HG21 ILE    89      29.499  43.692  27.404  1.00  0.00           H
ATOM   1409 HG22 ILE    89      30.049  44.231  29.021  1.00  0.00           H
ATOM   1410 HG23 ILE    89      29.485  42.655  28.845  1.00  0.00           H
ATOM   1411  CG1 ILE    89      32.354  44.101  27.600  1.00  0.00           C
ATOM   1412 HG12 ILE    89      32.007  44.967  28.164  1.00  0.00           H
ATOM   1413 HG13 ILE    89      33.399  43.988  27.891  1.00  0.00           H
ATOM   1414  CD1 ILE    89      32.070  44.420  26.123  1.00  0.00           C
ATOM   1415 HD11 ILE    89      32.197  43.462  25.621  1.00  0.00           H
ATOM   1416 HD12 ILE    89      32.725  45.230  25.801  1.00  0.00           H
ATOM   1417 HD13 ILE    89      31.079  44.836  25.945  1.00  0.00           H
ATOM   1418  C   ILE    89      31.235  40.868  29.623  1.00  0.00           C
ATOM   1419  O   ILE    89      30.691  40.747  30.705  1.00  0.00           O
ATOM   1420  N   ASN    90      31.134  39.873  28.749  1.00  0.00           N
ATOM   1421  H   ASN    90      31.583  40.002  27.854  1.00  0.00           H
ATOM   1422  CA  ASN    90      30.320  38.697  28.782  1.00  0.00           C
ATOM   1423  HA  ASN    90      29.279  38.923  29.013  1.00  0.00           H
ATOM   1424  CB  ASN    90      30.343  37.975  27.390  1.00  0.00           C
ATOM   1425  HB2 ASN    90      31.403  37.869  27.160  1.00  0.00           H
ATOM   1426  HB3 ASN    90      29.816  37.023  27.457  1.00  0.00           H
ATOM   1427  CG  ASN    90      29.616  38.814  26.227  1.00  0.00           C
ATOM   1428  OD1 ASN    90      28.817  39.693  26.443  1.00  0.00           O
ATOM   1429  ND2 ASN    90      29.971  38.513  25.003  1.00  0.00           N
ATOM   1430 HD21 ASN    90      30.615  37.765  24.789  1.00  0.00           H
ATOM   1431 HD22 ASN    90      29.487  39.022  24.276  1.00  0.00           H
ATOM   1432  C   ASN    90      30.709  37.731  29.894  1.00  0.00           C
ATOM   1433  O   ASN    90      30.873  36.529  29.563  1.00  0.00           O
ATOM   1434  N   ASN    91      30.624  38.075  31.156  1.00  0.00           N
ATOM   1435  H   ASN    91      30.584  39.060  31.375  1.00  0.00           H
ATOM   1436  CA  ASN    91      30.892  37.229  32.310  1.00  0.00           C
ATOM   1437  HA  ASN    91      31.039  37.887  33.167  1.00  0.00           H
ATOM   1438  CB  ASN    91      29.737  36.254  32.534  1.00  0.00           C
ATOM   1439  HB2 ASN    91      29.874  35.552  31.712  1.00  0.00           H
ATOM   1440  HB3 ASN    91      29.991  35.794  33.490  1.00  0.00           H
ATOM   1441  CG  ASN    91      28.361  36.848  32.534  1.00  0.00           C
ATOM   1442  OD1 ASN    91      28.000  37.866  33.126  1.00  0.00           O
ATOM   1443  ND2 ASN    91      27.423  36.213  31.882  1.00  0.00           N
ATOM   1444 HD21 ASN    91      27.690  35.477  31.244  1.00  0.00           H
ATOM   1445 HD22 ASN    91      26.464  36.529  31.913  1.00  0.00           H
ATOM   1446  C   ASN    91      32.357  36.609  32.349  1.00  0.00           C
ATOM   1447  O   ASN    91      32.505  35.491  32.847  1.00  0.00           O
ATOM   1448  N   LEU    92      33.329  37.376  31.832  1.00  0.00           N
ATOM   1449  H   LEU    92      33.180  38.355  31.635  1.00  0.00           H
ATOM   1450  CA  LEU    92      34.760  37.017  31.848  1.00  0.00           C
ATOM   1451  HA  LEU    92      35.218  37.740  31.172  1.00  0.00           H
ATOM   1452  CB  LEU    92      35.444  37.237  33.224  1.00  0.00           C
ATOM   1453  HB2 LEU    92      35.229  36.421  33.914  1.00  0.00           H
ATOM   1454  HB3 LEU    92      36.501  37.015  33.078  1.00  0.00           H
ATOM   1455  CG  LEU    92      35.221  38.600  33.893  1.00  0.00           C
ATOM   1456  HG  LEU    92      34.960  39.303  33.103  1.00  0.00           H
ATOM   1457  CD1 LEU    92      34.006  38.817  34.804  1.00  0.00           C
ATOM   1458 HD11 LEU    92      34.029  39.789  35.295  1.00  0.00           H
ATOM   1459 HD12 LEU    92      33.908  38.003  35.523  1.00  0.00           H
ATOM   1460 HD13 LEU    92      33.068  38.747  34.253  1.00  0.00           H
ATOM   1461  CD2 LEU    92      36.515  39.167  34.492  1.00  0.00           C
ATOM   1462 HD21 LEU    92      37.405  39.029  33.876  1.00  0.00           H
ATOM   1463 HD22 LEU    92      36.447  40.242  34.664  1.00  0.00           H
ATOM   1464 HD23 LEU    92      36.675  38.661  35.444  1.00  0.00           H
ATOM   1465  C   LEU    92      34.957  35.640  31.107  1.00  0.00           C
ATOM   1466  O   LEU    92      35.842  34.868  31.407  1.00  0.00           O
ATOM   1467  N   GLY    93      34.140  35.351  30.102  1.00  0.00           N
ATOM   1468  H   GLY    93      33.412  36.029  29.933  1.00  0.00           H
ATOM   1469  CA  GLY    93      34.141  34.085  29.295  1.00  0.00           C
ATOM   1470  HA2 GLY    93      33.352  34.208  28.552  1.00  0.00           H
ATOM   1471  HA3 GLY    93      35.117  33.908  28.843  1.00  0.00           H
ATOM   1472  C   GLY    93      33.655  32.793  30.062  1.00  0.00           C
ATOM   1473  O   GLY    93      33.358  31.804  29.390  1.00  0.00           O
ATOM   1474  N   THR    94      33.471  32.952  31.361  1.00  0.00           N
ATOM   1475  H   THR    94      33.521  33.882  31.750  1.00  0.00           H
ATOM   1476  CA  THR    94      33.162  31.813  32.210  1.00  0.00           C
ATOM   1477  HA  THR    94      33.693  30.939  31.836  1.00  0.00           H
ATOM   1478  CB  THR    94      33.528  31.989  33.704  1.00  0.00           C
ATOM   1479  HB  THR    94      33.511  31.002  34.166  1.00  0.00           H
ATOM   1480  CG2 THR    94      34.954  32.436  33.940  1.00  0.00           C
ATOM   1481 HG21 THR    94      34.927  32.581  35.019  1.00  0.00           H
ATOM   1482 HG22 THR    94      35.090  33.424  33.501  1.00  0.00           H
ATOM   1483 HG23 THR    94      35.680  31.705  33.583  1.00  0.00           H
ATOM   1484  OG1 THR    94      32.623  32.859  34.296  1.00  0.00           O
ATOM   1485  HG1 THR    94      32.396  33.533  33.651  1.00  0.00           H
ATOM   1486  C   THR    94      31.700  31.560  32.113  1.00  0.00           C
ATOM   1487  O   THR    94      30.845  32.509  32.109  1.00  0.00           O
ATOM   1488  N   ILE    95      31.334  30.359  31.797  1.00  0.00           N
ATOM   1489  H   ILE    95      32.025  29.639  31.953  1.00  0.00           H
ATOM   1490  CA  ILE    95      29.954  29.915  31.694  1.00  0.00           C
ATOM   1491  HA  ILE    95      29.278  30.634  31.232  1.00  0.00           H
ATOM   1492  CB  ILE    95      29.842  28.640  30.796  1.00  0.00           C
ATOM   1493  HB  ILE    95      28.808  28.352  30.609  1.00  0.00           H
ATOM   1494  CG2 ILE    95      30.213  28.907  29.307  1.00  0.00           C
ATOM   1495 HG21 ILE    95      31.276  28.808  29.094  1.00  0.00           H
ATOM   1496 HG22 ILE    95      30.001  29.897  28.903  1.00  0.00           H
ATOM   1497 HG23 ILE    95      29.711  28.092  28.785  1.00  0.00           H
ATOM   1498  CG1 ILE    95      30.620  27.333  31.200  1.00  0.00           C
ATOM   1499 HG12 ILE    95      30.273  26.526  30.556  1.00  0.00           H
ATOM   1500 HG13 ILE    95      31.691  27.493  31.073  1.00  0.00           H
ATOM   1501  CD1 ILE    95      30.396  26.789  32.689  1.00  0.00           C
ATOM   1502 HD11 ILE    95      30.885  25.816  32.722  1.00  0.00           H
ATOM   1503 HD12 ILE    95      29.349  26.574  32.906  1.00  0.00           H
ATOM   1504 HD13 ILE    95      30.687  27.524  33.439  1.00  0.00           H
ATOM   1505  C   ILE    95      29.168  29.661  33.005  1.00  0.00           C
ATOM   1506  O   ILE    95      28.174  28.855  33.050  1.00  0.00           O
ATOM   1507  N   ALA    96      29.656  30.295  34.119  1.00  0.00           N
ATOM   1508  H   ALA    96      30.541  30.755  33.958  1.00  0.00           H
ATOM   1509  CA  ALA    96      29.202  30.168  35.525  1.00  0.00           C
ATOM   1510  HA  ALA    96      29.480  29.193  35.928  1.00  0.00           H
ATOM   1511  CB  ALA    96      30.033  31.177  36.369  1.00  0.00           C
ATOM   1512  HB1 ALA    96      29.670  31.109  37.394  1.00  0.00           H
ATOM   1513  HB2 ALA    96      29.838  32.143  35.902  1.00  0.00           H
ATOM   1514  HB3 ALA    96      31.084  30.913  36.494  1.00  0.00           H
ATOM   1515  C   ALA    96      27.693  30.499  35.723  1.00  0.00           C
ATOM   1516  O   ALA    96      27.126  30.060  36.756  1.00  0.00           O
ATOM   1517  N   LYS    97      27.049  31.226  34.790  1.00  0.00           N
ATOM   1518  H   LYS    97      27.549  31.494  33.954  1.00  0.00           H
ATOM   1519  CA  LYS    97      25.740  31.807  34.887  1.00  0.00           C
ATOM   1520  HA  LYS    97      25.729  32.552  35.683  1.00  0.00           H
ATOM   1521  CB  LYS    97      25.376  32.564  33.596  1.00  0.00           C
ATOM   1522  HB2 LYS    97      26.045  33.390  33.351  1.00  0.00           H
ATOM   1523  HB3 LYS    97      25.228  31.967  32.696  1.00  0.00           H
ATOM   1524  CG  LYS    97      23.976  33.247  33.778  1.00  0.00           C
ATOM   1525  HG2 LYS    97      23.210  32.515  34.039  1.00  0.00           H
ATOM   1526  HG3 LYS    97      24.044  33.904  34.645  1.00  0.00           H
ATOM   1527  CD  LYS    97      23.613  34.087  32.560  1.00  0.00           C
ATOM   1528  HD2 LYS    97      24.435  34.692  32.177  1.00  0.00           H
ATOM   1529  HD3 LYS    97      23.334  33.415  31.747  1.00  0.00           H
ATOM   1530  CE  LYS    97      22.354  34.907  32.858  1.00  0.00           C
ATOM   1531  HE2 LYS    97      21.433  34.354  33.042  1.00  0.00           H
ATOM   1532  HE3 LYS    97      22.590  35.550  33.707  1.00  0.00           H
ATOM   1533  NZ  LYS    97      21.937  35.867  31.785  1.00  0.00           N
ATOM   1534  HZ1 LYS    97      21.434  36.691  32.086  1.00  0.00           H
ATOM   1535  HZ2 LYS    97      21.373  35.531  31.018  1.00  0.00           H
ATOM   1536  HZ3 LYS    97      22.857  36.158  31.485  1.00  0.00           H
ATOM   1537  C   LYS    97      24.666  30.727  35.184  1.00  0.00           C
ATOM   1538  O   LYS    97      23.831  30.991  36.066  1.00  0.00           O
ATOM   1539  N   SER    98      24.568  29.647  34.379  1.00  0.00           N
ATOM   1540  H   SER    98      25.334  29.621  33.722  1.00  0.00           H
ATOM   1541  CA  SER    98      23.481  28.681  34.466  1.00  0.00           C
ATOM   1542  HA  SER    98      22.498  29.127  34.319  1.00  0.00           H
ATOM   1543  CB  SER    98      23.574  27.608  33.332  1.00  0.00           C
ATOM   1544  HB2 SER    98      24.559  27.163  33.471  1.00  0.00           H
ATOM   1545  HB3 SER    98      22.761  26.920  33.561  1.00  0.00           H
ATOM   1546  OG  SER    98      23.367  28.285  32.136  1.00  0.00           O
ATOM   1547  HG  SER    98      24.196  28.653  31.824  1.00  0.00           H
ATOM   1548  C   SER    98      23.476  28.001  35.858  1.00  0.00           C
ATOM   1549  O   SER    98      22.570  28.147  36.557  1.00  0.00           O
ATOM   1550  N   GLY    99      24.603  27.416  36.285  1.00  0.00           N
ATOM   1551  H   GLY    99      25.315  27.414  35.569  1.00  0.00           H
ATOM   1552  CA  GLY    99      24.999  26.967  37.640  1.00  0.00           C
ATOM   1553  HA2 GLY    99      24.612  25.991  37.936  1.00  0.00           H
ATOM   1554  HA3 GLY    99      26.079  26.826  37.687  1.00  0.00           H
ATOM   1555  C   GLY    99      24.797  27.997  38.769  1.00  0.00           C
ATOM   1556  O   GLY    99      24.253  27.639  39.812  1.00  0.00           O
ATOM   1557  N   THR   100      25.088  29.238  38.496  1.00  0.00           N
ATOM   1558  H   THR   100      25.584  29.393  37.630  1.00  0.00           H
ATOM   1559  CA  THR   100      24.703  30.384  39.364  1.00  0.00           C
ATOM   1560  HA  THR   100      25.218  30.156  40.297  1.00  0.00           H
ATOM   1561  CB  THR   100      25.354  31.714  38.929  1.00  0.00           C
ATOM   1562  HB  THR   100      25.266  31.907  37.859  1.00  0.00           H
ATOM   1563  CG2 THR   100      24.813  32.907  39.666  1.00  0.00           C
ATOM   1564 HG21 THR   100      23.798  33.082  39.312  1.00  0.00           H
ATOM   1565 HG22 THR   100      25.334  33.853  39.514  1.00  0.00           H
ATOM   1566 HG23 THR   100      24.781  32.773  40.747  1.00  0.00           H
ATOM   1567  OG1 THR   100      26.676  31.554  39.361  1.00  0.00           O
ATOM   1568  HG1 THR   100      27.016  30.959  38.689  1.00  0.00           H
ATOM   1569  C   THR   100      23.229  30.499  39.626  1.00  0.00           C
ATOM   1570  O   THR   100      22.842  30.838  40.780  1.00  0.00           O
ATOM   1571  N   LYS   101      22.398  30.236  38.571  1.00  0.00           N
ATOM   1572  H   LYS   101      22.829  30.012  37.686  1.00  0.00           H
ATOM   1573  CA  LYS   101      20.976  30.326  38.523  1.00  0.00           C
ATOM   1574  HA  LYS   101      20.560  31.140  39.116  1.00  0.00           H
ATOM   1575  CB  LYS   101      20.440  30.537  37.136  1.00  0.00           C
ATOM   1576  HB2 LYS   101      21.117  31.254  36.671  1.00  0.00           H
ATOM   1577  HB3 LYS   101      20.551  29.649  36.512  1.00  0.00           H
ATOM   1578  CG  LYS   101      19.051  31.131  36.984  1.00  0.00           C
ATOM   1579  HG2 LYS   101      18.298  30.445  37.369  1.00  0.00           H
ATOM   1580  HG3 LYS   101      19.034  32.059  37.557  1.00  0.00           H
ATOM   1581  CD  LYS   101      18.721  31.533  35.517  1.00  0.00           C
ATOM   1582  HD2 LYS   101      19.469  32.255  35.188  1.00  0.00           H
ATOM   1583  HD3 LYS   101      18.697  30.639  34.894  1.00  0.00           H
ATOM   1584  CE  LYS   101      17.271  32.031  35.300  1.00  0.00           C
ATOM   1585  HE2 LYS   101      17.133  32.103  34.221  1.00  0.00           H
ATOM   1586  HE3 LYS   101      16.526  31.306  35.628  1.00  0.00           H
ATOM   1587  NZ  LYS   101      17.065  33.343  35.946  1.00  0.00           N
ATOM   1588  HZ1 LYS   101      17.652  34.096  35.616  1.00  0.00           H
ATOM   1589  HZ2 LYS   101      17.256  33.253  36.933  1.00  0.00           H
ATOM   1590  HZ3 LYS   101      16.096  33.629  35.925  1.00  0.00           H
ATOM   1591  C   LYS   101      20.324  29.044  39.100  1.00  0.00           C
ATOM   1592  O   LYS   101      19.414  29.011  39.844  1.00  0.00           O
ATOM   1593  N   ALA   102      20.952  27.865  38.868  1.00  0.00           N
ATOM   1594  H   ALA   102      21.805  27.852  38.328  1.00  0.00           H
ATOM   1595  CA  ALA   102      20.602  26.623  39.628  1.00  0.00           C
ATOM   1596  HA  ALA   102      19.544  26.403  39.488  1.00  0.00           H
ATOM   1597  CB  ALA   102      21.537  25.470  39.245  1.00  0.00           C
ATOM   1598  HB1 ALA   102      22.557  25.756  39.506  1.00  0.00           H
ATOM   1599  HB2 ALA   102      21.335  25.360  38.180  1.00  0.00           H
ATOM   1600  HB3 ALA   102      21.228  24.629  39.866  1.00  0.00           H
ATOM   1601  C   ALA   102      20.834  26.673  41.200  1.00  0.00           C
ATOM   1602  O   ALA   102      20.384  25.846  41.943  1.00  0.00           O
ATOM   1603  N   PHE   103      21.727  27.519  41.647  1.00  0.00           N
ATOM   1604  H   PHE   103      22.233  28.016  40.928  1.00  0.00           H
ATOM   1605  CA  PHE   103      22.212  27.426  43.063  1.00  0.00           C
ATOM   1606  HA  PHE   103      22.223  26.411  43.458  1.00  0.00           H
ATOM   1607  CB  PHE   103      23.686  27.926  43.098  1.00  0.00           C
ATOM   1608  HB2 PHE   103      24.280  27.176  42.576  1.00  0.00           H
ATOM   1609  HB3 PHE   103      23.758  28.911  42.636  1.00  0.00           H
ATOM   1610  CG  PHE   103      24.340  28.140  44.464  1.00  0.00           C
ATOM   1611  CD1 PHE   103      23.809  27.490  45.621  1.00  0.00           C
ATOM   1612  HD1 PHE   103      23.078  26.699  45.552  1.00  0.00           H
ATOM   1613  CE1 PHE   103      24.471  27.736  46.840  1.00  0.00           C
ATOM   1614  HE1 PHE   103      24.215  27.160  47.718  1.00  0.00           H
ATOM   1615  CZ  PHE   103      25.581  28.507  46.935  1.00  0.00           C
ATOM   1616  HZ  PHE   103      26.141  28.508  47.858  1.00  0.00           H
ATOM   1617  CE2 PHE   103      26.129  29.177  45.794  1.00  0.00           C
ATOM   1618  HE2 PHE   103      26.972  29.845  45.894  1.00  0.00           H
ATOM   1619  CD2 PHE   103      25.484  28.949  44.559  1.00  0.00           C
ATOM   1620  HD2 PHE   103      25.874  29.427  43.672  1.00  0.00           H
ATOM   1621  C   PHE   103      21.284  28.214  43.977  1.00  0.00           C
ATOM   1622  O   PHE   103      20.982  27.779  45.120  1.00  0.00           O
ATOM   1623  N   MET   104      20.602  29.229  43.489  1.00  0.00           N
ATOM   1624  H   MET   104      21.027  29.672  42.687  1.00  0.00           H
ATOM   1625  CA  MET   104      19.505  29.954  44.067  1.00  0.00           C
ATOM   1626  HA  MET   104      19.804  30.372  45.028  1.00  0.00           H
ATOM   1627  CB  MET   104      19.146  31.231  43.227  1.00  0.00           C
ATOM   1628  HB2 MET   104      18.722  31.000  42.250  1.00  0.00           H
ATOM   1629  HB3 MET   104      18.601  31.975  43.808  1.00  0.00           H
ATOM   1630  CG  MET   104      20.365  32.046  42.970  1.00  0.00           C
ATOM   1631  HG2 MET   104      20.996  31.461  42.301  1.00  0.00           H
ATOM   1632  HG3 MET   104      20.149  32.900  42.329  1.00  0.00           H
ATOM   1633  SD  MET   104      21.303  32.785  44.371  1.00  0.00           S
ATOM   1634  CE  MET   104      22.788  33.276  43.487  1.00  0.00           C
ATOM   1635  HE1 MET   104      23.459  32.449  43.251  1.00  0.00           H
ATOM   1636  HE2 MET   104      22.443  33.767  42.576  1.00  0.00           H
ATOM   1637  HE3 MET   104      23.328  33.860  44.232  1.00  0.00           H
ATOM   1638  C   MET   104      18.290  29.215  44.375  1.00  0.00           C
ATOM   1639  O   MET   104      17.874  29.225  45.545  1.00  0.00           O
ATOM   1640  N   GLU   105      17.782  28.407  43.436  1.00  0.00           N
ATOM   1641  H   GLU   105      18.258  28.300  42.552  1.00  0.00           H
ATOM   1642  CA  GLU   105      16.757  27.388  43.825  1.00  0.00           C
ATOM   1643  HA  GLU   105      15.819  27.810  44.185  1.00  0.00           H
ATOM   1644  CB  GLU   105      16.478  26.683  42.546  1.00  0.00           C
ATOM   1645  HB2 GLU   105      17.319  26.217  42.032  1.00  0.00           H
ATOM   1646  HB3 GLU   105      15.745  25.921  42.812  1.00  0.00           H
ATOM   1647  CG  GLU   105      15.902  27.524  41.346  1.00  0.00           C
ATOM   1648  HG2 GLU   105      16.701  28.083  40.859  1.00  0.00           H
ATOM   1649  HG3 GLU   105      15.438  26.860  40.617  1.00  0.00           H
ATOM   1650  CD  GLU   105      14.937  28.604  41.706  1.00  0.00           C
ATOM   1651  OE1 GLU   105      13.802  28.224  42.060  1.00  0.00           O
ATOM   1652  OE2 GLU   105      15.305  29.800  41.678  1.00  0.00           O
ATOM   1653  C   GLU   105      17.170  26.447  44.994  1.00  0.00           C
ATOM   1654  O   GLU   105      16.287  26.336  45.818  1.00  0.00           O
ATOM   1655  N   ALA   106      18.386  25.905  45.020  1.00  0.00           N
ATOM   1656  H   ALA   106      19.123  26.193  44.395  1.00  0.00           H
ATOM   1657  CA  ALA   106      18.869  24.999  46.069  1.00  0.00           C
ATOM   1658  HA  ALA   106      18.132  24.203  46.168  1.00  0.00           H
ATOM   1659  CB  ALA   106      20.168  24.387  45.614  1.00  0.00           C
ATOM   1660  HB1 ALA   106      20.392  23.572  46.302  1.00  0.00           H
ATOM   1661  HB2 ALA   106      20.973  25.120  45.554  1.00  0.00           H
ATOM   1662  HB3 ALA   106      19.902  23.981  44.637  1.00  0.00           H
ATOM   1663  C   ALA   106      19.030  25.800  47.439  1.00  0.00           C
ATOM   1664  O   ALA   106      18.790  25.145  48.469  1.00  0.00           O
ATOM   1665  N   LEU   107      19.341  27.115  47.457  1.00  0.00           N
ATOM   1666  H   LEU   107      19.538  27.542  46.562  1.00  0.00           H
ATOM   1667  CA  LEU   107      19.534  27.907  48.663  1.00  0.00           C
ATOM   1668  HA  LEU   107      20.227  27.352  49.294  1.00  0.00           H
ATOM   1669  CB  LEU   107      20.103  29.313  48.329  1.00  0.00           C
ATOM   1670  HB2 LEU   107      19.512  29.659  47.480  1.00  0.00           H
ATOM   1671  HB3 LEU   107      19.862  30.008  49.132  1.00  0.00           H
ATOM   1672  CG  LEU   107      21.602  29.229  47.975  1.00  0.00           C
ATOM   1673  HG  LEU   107      21.801  28.254  47.531  1.00  0.00           H
ATOM   1674  CD1 LEU   107      21.955  30.327  47.023  1.00  0.00           C
ATOM   1675 HD11 LEU   107      21.585  30.190  46.006  1.00  0.00           H
ATOM   1676 HD12 LEU   107      23.035  30.465  46.981  1.00  0.00           H
ATOM   1677 HD13 LEU   107      21.504  31.222  47.450  1.00  0.00           H
ATOM   1678  CD2 LEU   107      22.337  29.374  49.292  1.00  0.00           C
ATOM   1679 HD21 LEU   107      22.155  28.522  49.948  1.00  0.00           H
ATOM   1680 HD22 LEU   107      23.420  29.376  49.168  1.00  0.00           H
ATOM   1681 HD23 LEU   107      22.162  30.254  49.911  1.00  0.00           H
ATOM   1682  C   LEU   107      18.216  28.049  49.356  1.00  0.00           C
ATOM   1683  O   LEU   107      18.212  27.849  50.550  1.00  0.00           O
ATOM   1684  N   GLN   108      17.170  28.341  48.655  1.00  0.00           N
ATOM   1685  H   GLN   108      17.339  28.277  47.661  1.00  0.00           H
ATOM   1686  CA  GLN   108      15.870  28.336  49.192  1.00  0.00           C
ATOM   1687  HA  GLN   108      15.783  29.000  50.052  1.00  0.00           H
ATOM   1688  CB  GLN   108      14.837  28.802  48.086  1.00  0.00           C
ATOM   1689  HB2 GLN   108      15.136  28.481  47.088  1.00  0.00           H
ATOM   1690  HB3 GLN   108      13.820  28.428  48.198  1.00  0.00           H
ATOM   1691  CG  GLN   108      14.518  30.271  48.092  1.00  0.00           C
ATOM   1692  HG2 GLN   108      13.863  30.416  47.233  1.00  0.00           H
ATOM   1693  HG3 GLN   108      13.981  30.446  49.024  1.00  0.00           H
ATOM   1694  CD  GLN   108      15.651  31.277  48.009  1.00  0.00           C
ATOM   1695  OE1 GLN   108      15.733  32.200  48.825  1.00  0.00           O
ATOM   1696  NE2 GLN   108      16.628  31.213  47.127  1.00  0.00           N
ATOM   1697 HE21 GLN   108      17.256  31.997  47.024  1.00  0.00           H
ATOM   1698 HE22 GLN   108      16.825  30.370  46.606  1.00  0.00           H
ATOM   1699  C   GLN   108      15.355  26.974  49.641  1.00  0.00           C
ATOM   1700  O   GLN   108      14.351  26.902  50.424  1.00  0.00           O
ATOM   1701  N   ALA   109      16.055  25.862  49.341  1.00  0.00           N
ATOM   1702  H   ALA   109      16.861  25.987  48.744  1.00  0.00           H
ATOM   1703  CA  ALA   109      15.855  24.472  49.876  1.00  0.00           C
ATOM   1704  HA  ALA   109      14.809  24.384  50.170  1.00  0.00           H
ATOM   1705  CB  ALA   109      15.992  23.401  48.817  1.00  0.00           C
ATOM   1706  HB1 ALA   109      15.482  23.749  47.919  1.00  0.00           H
ATOM   1707  HB2 ALA   109      15.527  22.444  49.056  1.00  0.00           H
ATOM   1708  HB3 ALA   109      17.044  23.380  48.532  1.00  0.00           H
ATOM   1709  C   ALA   109      16.784  24.241  51.012  1.00  0.00           C
ATOM   1710  O   ALA   109      16.773  23.145  51.605  1.00  0.00           O
ATOM   1711  N   GLY   110      17.544  25.185  51.546  1.00  0.00           N
ATOM   1712  H   GLY   110      17.468  26.126  51.187  1.00  0.00           H
ATOM   1713  CA  GLY   110      18.607  24.984  52.672  1.00  0.00           C
ATOM   1714  HA2 GLY   110      18.828  25.912  53.199  1.00  0.00           H
ATOM   1715  HA3 GLY   110      18.120  24.269  53.335  1.00  0.00           H
ATOM   1716  C   GLY   110      19.949  24.501  52.215  1.00  0.00           C
ATOM   1717  O   GLY   110      20.625  23.846  52.967  1.00  0.00           O
ATOM   1718  N   ALA   111      20.388  24.826  51.002  1.00  0.00           N
ATOM   1719  H   ALA   111      19.860  25.330  50.305  1.00  0.00           H
ATOM   1720  CA  ALA   111      21.875  24.738  50.675  1.00  0.00           C
ATOM   1721  HA  ALA   111      22.280  23.808  51.075  1.00  0.00           H
ATOM   1722  CB  ALA   111      22.124  24.844  49.114  1.00  0.00           C
ATOM   1723  HB1 ALA   111      23.201  24.859  48.945  1.00  0.00           H
ATOM   1724  HB2 ALA   111      21.693  25.746  48.680  1.00  0.00           H
ATOM   1725  HB3 ALA   111      21.720  23.958  48.624  1.00  0.00           H
ATOM   1726  C   ALA   111      22.679  25.937  51.365  1.00  0.00           C
ATOM   1727  O   ALA   111      22.045  26.873  51.868  1.00  0.00           O
ATOM   1728  N   ASP   112      24.015  25.978  51.292  1.00  0.00           N
ATOM   1729  H   ASP   112      24.457  25.167  50.883  1.00  0.00           H
ATOM   1730  CA  ASP   112      24.920  27.030  51.822  1.00  0.00           C
ATOM   1731  HA  ASP   112      24.382  27.968  51.688  1.00  0.00           H
ATOM   1732  CB  ASP   112      25.084  26.811  53.342  1.00  0.00           C
ATOM   1733  HB2 ASP   112      25.467  27.749  53.744  1.00  0.00           H
ATOM   1734  HB3 ASP   112      24.149  26.644  53.878  1.00  0.00           H
ATOM   1735  CG  ASP   112      26.103  25.685  53.706  1.00  0.00           C
ATOM   1736  OD1 ASP   112      27.283  25.878  53.553  1.00  0.00           O
ATOM   1737  OD2 ASP   112      25.586  24.612  54.121  1.00  0.00           O
ATOM   1738  C   ASP   112      26.249  27.136  50.996  1.00  0.00           C
ATOM   1739  O   ASP   112      26.701  26.203  50.315  1.00  0.00           O
ATOM   1740  N   ILE   113      27.012  28.208  51.253  1.00  0.00           N
ATOM   1741  H   ILE   113      26.663  28.741  52.037  1.00  0.00           H
ATOM   1742  CA  ILE   113      28.092  28.653  50.464  1.00  0.00           C
ATOM   1743  HA  ILE   113      27.790  28.925  49.453  1.00  0.00           H
ATOM   1744  CB  ILE   113      28.729  29.961  50.983  1.00  0.00           C
ATOM   1745  HB  ILE   113      28.873  29.908  52.062  1.00  0.00           H
ATOM   1746  CG2 ILE   113      30.154  30.204  50.300  1.00  0.00           C
ATOM   1747 HG21 ILE   113      30.892  29.478  50.643  1.00  0.00           H
ATOM   1748 HG22 ILE   113      30.586  31.148  50.632  1.00  0.00           H
ATOM   1749 HG23 ILE   113      30.106  30.221  49.212  1.00  0.00           H
ATOM   1750  CG1 ILE   113      27.652  31.060  50.677  1.00  0.00           C
ATOM   1751 HG12 ILE   113      27.275  30.902  49.667  1.00  0.00           H
ATOM   1752 HG13 ILE   113      26.893  30.937  51.449  1.00  0.00           H
ATOM   1753  CD1 ILE   113      28.071  32.572  50.716  1.00  0.00           C
ATOM   1754 HD11 ILE   113      28.761  32.802  49.905  1.00  0.00           H
ATOM   1755 HD12 ILE   113      28.624  32.742  51.640  1.00  0.00           H
ATOM   1756 HD13 ILE   113      27.138  33.134  50.711  1.00  0.00           H
ATOM   1757  C   ILE   113      29.166  27.524  50.336  1.00  0.00           C
ATOM   1758  O   ILE   113      29.794  27.287  49.284  1.00  0.00           O
ATOM   1759  N   SER   114      29.298  26.639  51.291  1.00  0.00           N
ATOM   1760  H   SER   114      28.540  26.570  51.956  1.00  0.00           H
ATOM   1761  CA  SER   114      30.277  25.504  51.343  1.00  0.00           C
ATOM   1762  HA  SER   114      31.314  25.832  51.413  1.00  0.00           H
ATOM   1763  CB  SER   114      30.043  24.674  52.611  1.00  0.00           C
ATOM   1764  HB2 SER   114      30.853  23.956  52.729  1.00  0.00           H
ATOM   1765  HB3 SER   114      30.195  25.308  53.484  1.00  0.00           H
ATOM   1766  OG  SER   114      28.845  23.995  52.691  1.00  0.00           O
ATOM   1767  HG  SER   114      28.263  24.693  53.000  1.00  0.00           H
ATOM   1768  C   SER   114      30.165  24.616  50.106  1.00  0.00           C
ATOM   1769  O   SER   114      31.057  23.947  49.750  1.00  0.00           O
ATOM   1770  N   MET   115      28.967  24.579  49.537  1.00  0.00           N
ATOM   1771  H   MET   115      28.307  25.225  49.949  1.00  0.00           H
ATOM   1772  CA  MET   115      28.623  23.758  48.381  1.00  0.00           C
ATOM   1773  HA  MET   115      29.084  22.789  48.571  1.00  0.00           H
ATOM   1774  CB  MET   115      27.103  23.503  48.427  1.00  0.00           C
ATOM   1775  HB2 MET   115      26.606  24.470  48.349  1.00  0.00           H
ATOM   1776  HB3 MET   115      26.833  22.838  47.606  1.00  0.00           H
ATOM   1777  CG  MET   115      26.650  22.843  49.760  1.00  0.00           C
ATOM   1778  HG2 MET   115      27.037  21.828  49.860  1.00  0.00           H
ATOM   1779  HG3 MET   115      26.990  23.454  50.596  1.00  0.00           H
ATOM   1780  SD  MET   115      24.887  22.816  49.904  1.00  0.00           S
ATOM   1781  CE  MET   115      24.408  21.193  49.252  1.00  0.00           C
ATOM   1782  HE1 MET   115      24.945  20.366  49.716  1.00  0.00           H
ATOM   1783  HE2 MET   115      23.347  21.099  49.481  1.00  0.00           H
ATOM   1784  HE3 MET   115      24.761  21.223  48.221  1.00  0.00           H
ATOM   1785  C   MET   115      29.080  24.267  46.998  1.00  0.00           C
ATOM   1786  O   MET   115      28.965  23.538  45.972  1.00  0.00           O
ATOM   1787  N   ILE   116      29.655  25.465  46.849  1.00  0.00           N
ATOM   1788  H   ILE   116      29.874  25.962  47.702  1.00  0.00           H
ATOM   1789  CA  ILE   116      29.730  26.248  45.598  1.00  0.00           C
ATOM   1790  HA  ILE   116      28.700  26.277  45.244  1.00  0.00           H
ATOM   1791  CB  ILE   116      30.263  27.652  45.914  1.00  0.00           C
ATOM   1792  HB  ILE   116      29.594  28.000  46.701  1.00  0.00           H
ATOM   1793  CG2 ILE   116      31.718  27.650  46.347  1.00  0.00           C
ATOM   1794 HG21 ILE   116      32.301  27.282  45.504  1.00  0.00           H
ATOM   1795 HG22 ILE   116      31.891  26.988  47.197  1.00  0.00           H
ATOM   1796 HG23 ILE   116      32.028  28.669  46.582  1.00  0.00           H
ATOM   1797  CG1 ILE   116      29.995  28.494  44.656  1.00  0.00           C
ATOM   1798 HG12 ILE   116      30.660  28.244  43.830  1.00  0.00           H
ATOM   1799 HG13 ILE   116      28.976  28.271  44.342  1.00  0.00           H
ATOM   1800  CD1 ILE   116      30.161  30.023  44.908  1.00  0.00           C
ATOM   1801 HD11 ILE   116      29.493  30.168  45.757  1.00  0.00           H
ATOM   1802 HD12 ILE   116      29.901  30.579  44.006  1.00  0.00           H
ATOM   1803 HD13 ILE   116      31.223  30.133  45.122  1.00  0.00           H
ATOM   1804  C   ILE   116      30.554  25.515  44.551  1.00  0.00           C
ATOM   1805  O   ILE   116      30.283  25.646  43.361  1.00  0.00           O
ATOM   1806  N   GLY   117      31.536  24.694  44.929  1.00  0.00           N
ATOM   1807  H   GLY   117      31.761  24.644  45.913  1.00  0.00           H
ATOM   1808  CA  GLY   117      32.279  23.770  44.086  1.00  0.00           C
ATOM   1809  HA2 GLY   117      32.944  24.317  43.418  1.00  0.00           H
ATOM   1810  HA3 GLY   117      32.943  23.207  44.742  1.00  0.00           H
ATOM   1811  C   GLY   117      31.420  22.820  43.247  1.00  0.00           C
ATOM   1812  O   GLY   117      31.613  22.720  42.074  1.00  0.00           O
ATOM   1813  N   GLN   118      30.413  22.208  43.865  1.00  0.00           N
ATOM   1814  H   GLN   118      30.205  22.429  44.829  1.00  0.00           H
ATOM   1815  CA  GLN   118      29.377  21.446  43.155  1.00  0.00           C
ATOM   1816  HA  GLN   118      29.896  20.575  42.754  1.00  0.00           H
ATOM   1817  CB  GLN   118      28.289  20.973  44.066  1.00  0.00           C
ATOM   1818  HB2 GLN   118      27.859  21.787  44.650  1.00  0.00           H
ATOM   1819  HB3 GLN   118      27.480  20.531  43.484  1.00  0.00           H
ATOM   1820  CG  GLN   118      28.823  19.948  45.154  1.00  0.00           C
ATOM   1821  HG2 GLN   118      29.096  19.053  44.595  1.00  0.00           H
ATOM   1822  HG3 GLN   118      29.712  20.344  45.644  1.00  0.00           H
ATOM   1823  CD  GLN   118      27.750  19.622  46.229  1.00  0.00           C
ATOM   1824  OE1 GLN   118      28.018  19.173  47.335  1.00  0.00           O
ATOM   1825  NE2 GLN   118      26.507  19.682  45.906  1.00  0.00           N
ATOM   1826 HE21 GLN   118      25.813  19.351  46.561  1.00  0.00           H
ATOM   1827 HE22 GLN   118      26.144  20.025  45.028  1.00  0.00           H
ATOM   1828  C   GLN   118      28.672  22.218  42.032  1.00  0.00           C
ATOM   1829  O   GLN   118      28.506  21.684  40.919  1.00  0.00           O
ATOM   1830  N   PHE   119      28.344  23.508  42.197  1.00  0.00           N
ATOM   1831  H   PHE   119      28.333  23.922  43.118  1.00  0.00           H
ATOM   1832  CA  PHE   119      27.531  24.230  41.186  1.00  0.00           C
ATOM   1833  HA  PHE   119      26.771  23.520  40.856  1.00  0.00           H
ATOM   1834  CB  PHE   119      26.671  25.356  41.788  1.00  0.00           C
ATOM   1835  HB2 PHE   119      27.249  26.074  42.370  1.00  0.00           H
ATOM   1836  HB3 PHE   119      26.166  25.882  40.979  1.00  0.00           H
ATOM   1837  CG  PHE   119      25.570  24.802  42.707  1.00  0.00           C
ATOM   1838  CD1 PHE   119      24.238  24.606  42.175  1.00  0.00           C
ATOM   1839  HD1 PHE   119      23.983  24.862  41.158  1.00  0.00           H
ATOM   1840  CE1 PHE   119      23.214  23.952  42.879  1.00  0.00           C
ATOM   1841  HE1 PHE   119      22.254  23.866  42.392  1.00  0.00           H
ATOM   1842  CZ  PHE   119      23.457  23.621  44.225  1.00  0.00           C
ATOM   1843  HZ  PHE   119      22.701  23.199  44.869  1.00  0.00           H
ATOM   1844  CE2 PHE   119      24.771  23.848  44.790  1.00  0.00           C
ATOM   1845  HE2 PHE   119      24.933  23.583  45.825  1.00  0.00           H
ATOM   1846  CD2 PHE   119      25.852  24.327  44.052  1.00  0.00           C
ATOM   1847  HD2 PHE   119      26.830  24.377  44.507  1.00  0.00           H
ATOM   1848  C   PHE   119      28.339  24.783  39.965  1.00  0.00           C
ATOM   1849  O   PHE   119      27.621  25.280  39.071  1.00  0.00           O
ATOM   1850  N   GLY   120      29.690  24.655  39.928  1.00  0.00           N
ATOM   1851  H   GLY   120      30.179  24.306  40.739  1.00  0.00           H
ATOM   1852  CA  GLY   120      30.581  24.971  38.806  1.00  0.00           C
ATOM   1853  HA2 GLY   120      31.578  24.658  39.114  1.00  0.00           H
ATOM   1854  HA3 GLY   120      30.153  24.510  37.915  1.00  0.00           H
ATOM   1855  C   GLY   120      30.565  26.527  38.555  1.00  0.00           C
ATOM   1856  O   GLY   120      30.286  27.074  37.521  1.00  0.00           O
ATOM   1857  N   VAL   121      30.891  27.347  39.574  1.00  0.00           N
ATOM   1858  H   VAL   121      31.093  26.914  40.464  1.00  0.00           H
ATOM   1859  CA  VAL   121      30.877  28.869  39.563  1.00  0.00           C
ATOM   1860  HA  VAL   121      30.389  29.238  38.661  1.00  0.00           H
ATOM   1861  CB  VAL   121      30.102  29.343  40.776  1.00  0.00           C
ATOM   1862  HB  VAL   121      30.452  28.744  41.617  1.00  0.00           H
ATOM   1863  CG1 VAL   121      30.116  30.872  40.914  1.00  0.00           C
ATOM   1864 HG11 VAL   121      29.767  31.394  40.023  1.00  0.00           H
ATOM   1865 HG12 VAL   121      29.481  31.203  41.736  1.00  0.00           H
ATOM   1866 HG13 VAL   121      31.125  31.199  41.165  1.00  0.00           H
ATOM   1867  CG2 VAL   121      28.593  29.018  40.733  1.00  0.00           C
ATOM   1868 HG21 VAL   121      28.071  29.791  40.169  1.00  0.00           H
ATOM   1869 HG22 VAL   121      28.358  29.046  41.797  1.00  0.00           H
ATOM   1870 HG23 VAL   121      28.462  28.055  40.239  1.00  0.00           H
ATOM   1871  C   VAL   121      32.277  29.432  39.510  1.00  0.00           C
ATOM   1872  O   VAL   121      32.493  30.507  38.982  1.00  0.00           O
ATOM   1873  N   GLY   122      33.258  28.730  40.117  1.00  0.00           N
ATOM   1874  H   GLY   122      32.975  27.879  40.583  1.00  0.00           H
ATOM   1875  CA  GLY   122      34.645  28.967  39.970  1.00  0.00           C
ATOM   1876  HA2 GLY   122      35.128  28.357  40.733  1.00  0.00           H
ATOM   1877  HA3 GLY   122      34.849  28.629  38.954  1.00  0.00           H
ATOM   1878  C   GLY   122      34.947  30.473  40.350  1.00  0.00           C
ATOM   1879  O   GLY   122      34.818  30.817  41.525  1.00  0.00           O
ATOM   1880  N   PHE   123      35.350  31.356  39.384  1.00  0.00           N
ATOM   1881  H   PHE   123      35.157  30.963  38.474  1.00  0.00           H
ATOM   1882  CA  PHE   123      35.924  32.703  39.491  1.00  0.00           C
ATOM   1883  HA  PHE   123      36.892  32.539  39.963  1.00  0.00           H
ATOM   1884  CB  PHE   123      36.205  33.387  38.182  1.00  0.00           C
ATOM   1885  HB2 PHE   123      36.984  32.963  37.548  1.00  0.00           H
ATOM   1886  HB3 PHE   123      35.311  33.107  37.625  1.00  0.00           H
ATOM   1887  CG  PHE   123      36.420  34.868  38.127  1.00  0.00           C
ATOM   1888  CD1 PHE   123      37.677  35.435  38.395  1.00  0.00           C
ATOM   1889  HD1 PHE   123      38.467  34.719  38.572  1.00  0.00           H
ATOM   1890  CE1 PHE   123      37.871  36.824  38.263  1.00  0.00           C
ATOM   1891  HE1 PHE   123      38.888  37.188  38.241  1.00  0.00           H
ATOM   1892  CZ  PHE   123      36.784  37.687  38.131  1.00  0.00           C
ATOM   1893  HZ  PHE   123      36.849  38.761  38.036  1.00  0.00           H
ATOM   1894  CE2 PHE   123      35.508  37.136  38.070  1.00  0.00           C
ATOM   1895  HE2 PHE   123      34.682  37.831  38.031  1.00  0.00           H
ATOM   1896  CD2 PHE   123      35.259  35.743  37.968  1.00  0.00           C
ATOM   1897  HD2 PHE   123      34.243  35.393  37.853  1.00  0.00           H
ATOM   1898  C   PHE   123      35.025  33.565  40.440  1.00  0.00           C
ATOM   1899  O   PHE   123      35.620  34.260  41.239  1.00  0.00           O
ATOM   1900  N   TYR   124      33.678  33.660  40.343  1.00  0.00           N
ATOM   1901  H   TYR   124      33.210  33.031  39.705  1.00  0.00           H
ATOM   1902  CA  TYR   124      32.780  34.599  41.165  1.00  0.00           C
ATOM   1903  HA  TYR   124      33.059  35.648  41.074  1.00  0.00           H
ATOM   1904  CB  TYR   124      31.349  34.515  40.764  1.00  0.00           C
ATOM   1905  HB2 TYR   124      30.980  33.491  40.806  1.00  0.00           H
ATOM   1906  HB3 TYR   124      30.799  35.245  41.359  1.00  0.00           H
ATOM   1907  CG  TYR   124      31.254  35.020  39.360  1.00  0.00           C
ATOM   1908  CD1 TYR   124      30.955  36.374  39.127  1.00  0.00           C
ATOM   1909  HD1 TYR   124      30.862  37.111  39.911  1.00  0.00           H
ATOM   1910  CE1 TYR   124      31.194  36.908  37.814  1.00  0.00           C
ATOM   1911  HE1 TYR   124      31.228  37.958  37.563  1.00  0.00           H
ATOM   1912  CZ  TYR   124      31.367  36.063  36.721  1.00  0.00           C
ATOM   1913  OH  TYR   124      31.606  36.556  35.453  1.00  0.00           O
ATOM   1914  HH  TYR   124      32.219  35.987  34.983  1.00  0.00           H
ATOM   1915  CE2 TYR   124      31.450  34.688  36.969  1.00  0.00           C
ATOM   1916  HE2 TYR   124      31.725  33.971  36.208  1.00  0.00           H
ATOM   1917  CD2 TYR   124      31.398  34.129  38.272  1.00  0.00           C
ATOM   1918  HD2 TYR   124      31.556  33.081  38.481  1.00  0.00           H
ATOM   1919  C   TYR   124      32.972  34.355  42.669  1.00  0.00           C
ATOM   1920  O   TYR   124      32.438  35.170  43.467  1.00  0.00           O
ATOM   1921  N   SER   125      33.679  33.279  43.080  1.00  0.00           N
ATOM   1922  H   SER   125      34.158  32.716  42.392  1.00  0.00           H
ATOM   1923  CA  SER   125      34.076  33.105  44.513  1.00  0.00           C
ATOM   1924  HA  SER   125      33.220  33.198  45.181  1.00  0.00           H
ATOM   1925  CB  SER   125      34.636  31.614  44.659  1.00  0.00           C
ATOM   1926  HB2 SER   125      34.763  31.335  45.705  1.00  0.00           H
ATOM   1927  HB3 SER   125      33.952  30.878  44.238  1.00  0.00           H
ATOM   1928  OG  SER   125      35.825  31.699  43.962  1.00  0.00           O
ATOM   1929  HG  SER   125      35.678  31.531  43.029  1.00  0.00           H
ATOM   1930  C   SER   125      35.159  34.049  45.068  1.00  0.00           C
ATOM   1931  O   SER   125      35.352  33.981  46.311  1.00  0.00           O
ATOM   1932  N   ALA   126      35.796  34.826  44.189  1.00  0.00           N
ATOM   1933  H   ALA   126      35.590  34.777  43.202  1.00  0.00           H
ATOM   1934  CA  ALA   126      36.767  35.736  44.752  1.00  0.00           C
ATOM   1935  HA  ALA   126      37.555  35.102  45.159  1.00  0.00           H
ATOM   1936  CB  ALA   126      37.352  36.577  43.575  1.00  0.00           C
ATOM   1937  HB1 ALA   126      38.248  37.119  43.876  1.00  0.00           H
ATOM   1938  HB2 ALA   126      36.564  37.249  43.233  1.00  0.00           H
ATOM   1939  HB3 ALA   126      37.625  35.920  42.750  1.00  0.00           H
ATOM   1940  C   ALA   126      36.254  36.757  45.846  1.00  0.00           C
ATOM   1941  O   ALA   126      37.102  37.024  46.658  1.00  0.00           O
ATOM   1942  N   TYR   127      35.058  37.278  45.720  1.00  0.00           N
ATOM   1943  H   TYR   127      34.567  36.997  44.884  1.00  0.00           H
ATOM   1944  CA  TYR   127      34.411  38.210  46.649  1.00  0.00           C
ATOM   1945  HA  TYR   127      35.106  39.048  46.716  1.00  0.00           H
ATOM   1946  CB  TYR   127      33.186  38.877  45.915  1.00  0.00           C
ATOM   1947  HB2 TYR   127      32.475  38.062  45.778  1.00  0.00           H
ATOM   1948  HB3 TYR   127      32.729  39.556  46.634  1.00  0.00           H
ATOM   1949  CG  TYR   127      33.525  39.663  44.698  1.00  0.00           C
ATOM   1950  CD1 TYR   127      34.087  40.940  44.845  1.00  0.00           C
ATOM   1951  HD1 TYR   127      34.296  41.345  45.824  1.00  0.00           H
ATOM   1952  CE1 TYR   127      34.384  41.694  43.649  1.00  0.00           C
ATOM   1953  HE1 TYR   127      34.834  42.674  43.702  1.00  0.00           H
ATOM   1954  CZ  TYR   127      34.122  41.156  42.366  1.00  0.00           C
ATOM   1955  OH  TYR   127      34.427  41.931  41.205  1.00  0.00           O
ATOM   1956  HH  TYR   127      34.696  42.811  41.480  1.00  0.00           H
ATOM   1957  CE2 TYR   127      33.532  39.922  42.222  1.00  0.00           C
ATOM   1958  HE2 TYR   127      33.408  39.487  41.240  1.00  0.00           H
ATOM   1959  CD2 TYR   127      33.226  39.131  43.375  1.00  0.00           C
ATOM   1960  HD2 TYR   127      32.805  38.144  43.252  1.00  0.00           H
ATOM   1961  C   TYR   127      34.156  37.625  48.048  1.00  0.00           C
ATOM   1962  O   TYR   127      33.938  38.411  48.961  1.00  0.00           O
ATOM   1963  N   LEU   128      34.316  36.304  48.228  1.00  0.00           N
ATOM   1964  H   LEU   128      34.640  35.714  47.474  1.00  0.00           H
ATOM   1965  CA  LEU   128      34.211  35.639  49.522  1.00  0.00           C
ATOM   1966  HA  LEU   128      33.261  35.940  49.964  1.00  0.00           H
ATOM   1967  CB  LEU   128      34.317  34.123  49.356  1.00  0.00           C
ATOM   1968  HB2 LEU   128      35.156  33.872  48.707  1.00  0.00           H
ATOM   1969  HB3 LEU   128      34.558  33.704  50.333  1.00  0.00           H
ATOM   1970  CG  LEU   128      33.053  33.513  48.836  1.00  0.00           C
ATOM   1971  HG  LEU   128      32.784  34.029  47.914  1.00  0.00           H
ATOM   1972  CD1 LEU   128      33.298  32.008  48.657  1.00  0.00           C
ATOM   1973 HD11 LEU   128      33.996  31.984  47.820  1.00  0.00           H
ATOM   1974 HD12 LEU   128      32.416  31.473  48.305  1.00  0.00           H
ATOM   1975 HD13 LEU   128      33.860  31.519  49.453  1.00  0.00           H
ATOM   1976  CD2 LEU   128      31.810  33.546  49.746  1.00  0.00           C
ATOM   1977 HD21 LEU   128      30.896  33.161  49.296  1.00  0.00           H
ATOM   1978 HD22 LEU   128      32.100  33.029  50.661  1.00  0.00           H
ATOM   1979 HD23 LEU   128      31.696  34.626  49.841  1.00  0.00           H
ATOM   1980  C   LEU   128      35.318  35.963  50.537  1.00  0.00           C
ATOM   1981  O   LEU   128      35.045  35.823  51.690  1.00  0.00           O
ATOM   1982  N   VAL   129      36.433  36.547  50.096  1.00  0.00           N
ATOM   1983  H   VAL   129      36.580  36.541  49.096  1.00  0.00           H
ATOM   1984  CA  VAL   129      37.561  37.069  50.841  1.00  0.00           C
ATOM   1985  HA  VAL   129      37.416  37.099  51.921  1.00  0.00           H
ATOM   1986  CB  VAL   129      38.810  36.178  50.550  1.00  0.00           C
ATOM   1987  HB  VAL   129      39.693  36.728  50.872  1.00  0.00           H
ATOM   1988  CG1 VAL   129      38.822  34.991  51.485  1.00  0.00           C
ATOM   1989 HG11 VAL   129      39.180  35.242  52.484  1.00  0.00           H
ATOM   1990 HG12 VAL   129      37.860  34.521  51.687  1.00  0.00           H
ATOM   1991 HG13 VAL   129      39.455  34.156  51.183  1.00  0.00           H
ATOM   1992  CG2 VAL   129      39.060  35.824  49.110  1.00  0.00           C
ATOM   1993 HG21 VAL   129      38.993  36.736  48.517  1.00  0.00           H
ATOM   1994 HG22 VAL   129      38.335  35.118  48.704  1.00  0.00           H
ATOM   1995 HG23 VAL   129      40.066  35.436  48.946  1.00  0.00           H
ATOM   1996  C   VAL   129      37.839  38.599  50.451  1.00  0.00           C
ATOM   1997  O   VAL   129      38.772  39.121  51.062  1.00  0.00           O
ATOM   1998  N   ALA   130      37.139  39.186  49.457  1.00  0.00           N
ATOM   1999  H   ALA   130      36.294  38.726  49.148  1.00  0.00           H
ATOM   2000  CA  ALA   130      37.693  40.349  48.767  1.00  0.00           C
ATOM   2001  HA  ALA   130      38.555  40.751  49.299  1.00  0.00           H
ATOM   2002  CB  ALA   130      38.306  39.846  47.390  1.00  0.00           C
ATOM   2003  HB1 ALA   130      37.390  39.506  46.907  1.00  0.00           H
ATOM   2004  HB2 ALA   130      39.034  39.050  47.542  1.00  0.00           H
ATOM   2005  HB3 ALA   130      38.753  40.620  46.766  1.00  0.00           H
ATOM   2006  C   ALA   130      36.681  41.420  48.544  1.00  0.00           C
ATOM   2007  O   ALA   130      35.574  41.219  47.997  1.00  0.00           O
ATOM   2008  N   GLU   131      37.047  42.654  48.852  1.00  0.00           N
ATOM   2009  H   GLU   131      37.912  42.741  49.366  1.00  0.00           H
ATOM   2010  CA  GLU   131      36.235  43.806  48.621  1.00  0.00           C
ATOM   2011  HA  GLU   131      35.195  43.526  48.787  1.00  0.00           H
ATOM   2012  CB  GLU   131      36.577  44.950  49.550  1.00  0.00           C
ATOM   2013  HB2 GLU   131      36.039  45.833  49.203  1.00  0.00           H
ATOM   2014  HB3 GLU   131      36.217  44.718  50.553  1.00  0.00           H
ATOM   2015  CG  GLU   131      38.033  45.288  49.729  1.00  0.00           C
ATOM   2016  HG2 GLU   131      38.501  44.374  50.094  1.00  0.00           H
ATOM   2017  HG3 GLU   131      38.583  45.513  48.816  1.00  0.00           H
ATOM   2018  CD  GLU   131      38.239  46.477  50.682  1.00  0.00           C
ATOM   2019  OE1 GLU   131      37.313  46.940  51.303  1.00  0.00           O
ATOM   2020  OE2 GLU   131      39.381  46.982  50.784  1.00  0.00           O
ATOM   2021  C   GLU   131      36.147  44.190  47.166  1.00  0.00           C
ATOM   2022  O   GLU   131      35.119  44.571  46.653  1.00  0.00           O
ATOM   2023  N   LYS   132      37.287  44.051  46.474  1.00  0.00           N
ATOM   2024  H   LYS   132      38.169  43.758  46.867  1.00  0.00           H
ATOM   2025  CA  LYS   132      37.411  44.481  45.052  1.00  0.00           C
ATOM   2026  HA  LYS   132      36.434  44.458  44.569  1.00  0.00           H
ATOM   2027  CB  LYS   132      37.952  45.919  44.900  1.00  0.00           C
ATOM   2028  HB2 LYS   132      37.295  46.582  45.463  1.00  0.00           H
ATOM   2029  HB3 LYS   132      38.862  45.914  45.500  1.00  0.00           H
ATOM   2030  CG  LYS   132      38.180  46.538  43.476  1.00  0.00           C
ATOM   2031  HG2 LYS   132      38.555  45.724  42.857  1.00  0.00           H
ATOM   2032  HG3 LYS   132      37.182  46.746  43.092  1.00  0.00           H
ATOM   2033  CD  LYS   132      38.802  47.888  43.421  1.00  0.00           C
ATOM   2034  HD2 LYS   132      38.906  48.276  42.408  1.00  0.00           H
ATOM   2035  HD3 LYS   132      38.167  48.485  44.076  1.00  0.00           H
ATOM   2036  CE  LYS   132      40.265  47.938  43.904  1.00  0.00           C
ATOM   2037  HE2 LYS   132      40.477  47.157  44.634  1.00  0.00           H
ATOM   2038  HE3 LYS   132      40.908  47.756  43.041  1.00  0.00           H
ATOM   2039  NZ  LYS   132      40.656  49.190  44.469  1.00  0.00           N
ATOM   2040  HZ1 LYS   132      40.135  49.888  43.959  1.00  0.00           H
ATOM   2041  HZ2 LYS   132      41.638  49.215  44.234  1.00  0.00           H
ATOM   2042  HZ3 LYS   132      40.423  49.218  45.452  1.00  0.00           H
ATOM   2043  C   LYS   132      38.294  43.409  44.378  1.00  0.00           C
ATOM   2044  O   LYS   132      39.169  42.818  44.949  1.00  0.00           O
ATOM   2045  N   VAL   133      37.997  43.136  43.110  1.00  0.00           N
ATOM   2046  H   VAL   133      37.410  43.760  42.574  1.00  0.00           H
ATOM   2047  CA  VAL   133      38.772  42.211  42.284  1.00  0.00           C
ATOM   2048  HA  VAL   133      39.643  41.841  42.825  1.00  0.00           H
ATOM   2049  CB  VAL   133      37.895  40.965  42.061  1.00  0.00           C
ATOM   2050  HB  VAL   133      37.013  41.350  41.547  1.00  0.00           H
ATOM   2051  CG1 VAL   133      38.618  40.015  41.097  1.00  0.00           C
ATOM   2052 HG11 VAL   133      39.580  39.803  41.564  1.00  0.00           H
ATOM   2053 HG12 VAL   133      38.056  39.081  41.119  1.00  0.00           H
ATOM   2054 HG13 VAL   133      38.700  40.479  40.114  1.00  0.00           H
ATOM   2055  CG2 VAL   133      37.278  40.138  43.197  1.00  0.00           C
ATOM   2056 HG21 VAL   133      36.590  39.336  42.932  1.00  0.00           H
ATOM   2057 HG22 VAL   133      36.843  40.837  43.912  1.00  0.00           H
ATOM   2058 HG23 VAL   133      38.080  39.643  43.747  1.00  0.00           H
ATOM   2059  C   VAL   133      39.162  42.917  41.006  1.00  0.00           C
ATOM   2060  O   VAL   133      38.295  43.603  40.386  1.00  0.00           O
ATOM   2061  N   THR   134      40.394  42.900  40.577  1.00  0.00           N
ATOM   2062  H   THR   134      41.154  42.380  40.991  1.00  0.00           H
ATOM   2063  CA  THR   134      40.980  43.600  39.409  1.00  0.00           C
ATOM   2064  HA  THR   134      40.194  44.093  38.838  1.00  0.00           H
ATOM   2065  CB  THR   134      42.015  44.607  39.895  1.00  0.00           C
ATOM   2066  HB  THR   134      42.803  44.012  40.355  1.00  0.00           H
ATOM   2067  CG2 THR   134      42.552  45.557  38.799  1.00  0.00           C
ATOM   2068 HG21 THR   134      43.236  45.089  38.092  1.00  0.00           H
ATOM   2069 HG22 THR   134      43.133  46.384  39.209  1.00  0.00           H
ATOM   2070 HG23 THR   134      41.662  46.009  38.361  1.00  0.00           H
ATOM   2071  OG1 THR   134      41.510  45.512  40.918  1.00  0.00           O
ATOM   2072  HG1 THR   134      42.049  45.345  41.696  1.00  0.00           H
ATOM   2073  C   THR   134      41.596  42.538  38.444  1.00  0.00           C
ATOM   2074  O   THR   134      42.553  41.848  38.799  1.00  0.00           O
ATOM   2075  N   VAL   135      41.119  42.426  37.222  1.00  0.00           N
ATOM   2076  H   VAL   135      40.436  43.100  36.904  1.00  0.00           H
ATOM   2077  CA  VAL   135      41.559  41.446  36.189  1.00  0.00           C
ATOM   2078  HA  VAL   135      42.338  40.854  36.669  1.00  0.00           H
ATOM   2079  CB  VAL   135      40.401  40.468  35.773  1.00  0.00           C
ATOM   2080  HB  VAL   135      39.720  40.960  35.078  1.00  0.00           H
ATOM   2081  CG1 VAL   135      40.887  39.217  34.994  1.00  0.00           C
ATOM   2082 HG11 VAL   135      41.259  39.352  33.979  1.00  0.00           H
ATOM   2083 HG12 VAL   135      41.724  38.875  35.603  1.00  0.00           H
ATOM   2084 HG13 VAL   135      40.034  38.550  34.872  1.00  0.00           H
ATOM   2085  CG2 VAL   135      39.656  39.826  37.032  1.00  0.00           C
ATOM   2086 HG21 VAL   135      39.102  40.512  37.672  1.00  0.00           H
ATOM   2087 HG22 VAL   135      40.498  39.401  37.579  1.00  0.00           H
ATOM   2088 HG23 VAL   135      39.101  38.936  36.739  1.00  0.00           H
ATOM   2089  C   VAL   135      42.274  42.070  35.000  1.00  0.00           C
ATOM   2090  O   VAL   135      41.931  43.167  34.571  1.00  0.00           O
ATOM   2091  N   ILE   136      43.333  41.446  34.528  1.00  0.00           N
ATOM   2092  H   ILE   136      43.714  40.699  35.089  1.00  0.00           H
ATOM   2093  CA  ILE   136      44.136  41.875  33.312  1.00  0.00           C
ATOM   2094  HA  ILE   136      43.454  42.493  32.729  1.00  0.00           H
ATOM   2095  CB  ILE   136      45.402  42.678  33.620  1.00  0.00           C
ATOM   2096  HB  ILE   136      46.172  41.926  33.790  1.00  0.00           H
ATOM   2097  CG2 ILE   136      45.807  43.478  32.347  1.00  0.00           C
ATOM   2098 HG21 ILE   136      45.050  44.246  32.185  1.00  0.00           H
ATOM   2099 HG22 ILE   136      46.043  42.800  31.527  1.00  0.00           H
ATOM   2100 HG23 ILE   136      46.698  44.083  32.517  1.00  0.00           H
ATOM   2101  CG1 ILE   136      45.210  43.694  34.758  1.00  0.00           C
ATOM   2102 HG12 ILE   136      45.851  44.534  34.493  1.00  0.00           H
ATOM   2103 HG13 ILE   136      44.179  44.049  34.758  1.00  0.00           H
ATOM   2104  CD1 ILE   136      45.522  43.197  36.140  1.00  0.00           C
ATOM   2105 HD11 ILE   136      44.587  42.885  36.607  1.00  0.00           H
ATOM   2106 HD12 ILE   136      45.866  44.086  36.668  1.00  0.00           H
ATOM   2107 HD13 ILE   136      46.326  42.470  36.252  1.00  0.00           H
ATOM   2108  C   ILE   136      44.464  40.751  32.418  1.00  0.00           C
ATOM   2109  O   ILE   136      44.864  39.727  32.952  1.00  0.00           O
ATOM   2110  N   THR   137      44.348  40.874  31.098  1.00  0.00           N
ATOM   2111  H   THR   137      44.180  41.815  30.774  1.00  0.00           H
ATOM   2112  CA  THR   137      44.246  39.660  30.193  1.00  0.00           C
ATOM   2113  HA  THR   137      45.009  38.944  30.500  1.00  0.00           H
ATOM   2114  CB  THR   137      42.814  39.036  30.200  1.00  0.00           C
ATOM   2115  HB  THR   137      42.546  38.646  31.182  1.00  0.00           H
ATOM   2116  CG2 THR   137      41.776  39.988  29.565  1.00  0.00           C
ATOM   2117 HG21 THR   137      40.825  39.820  30.069  1.00  0.00           H
ATOM   2118 HG22 THR   137      41.631  39.691  28.525  1.00  0.00           H
ATOM   2119 HG23 THR   137      41.975  41.039  29.774  1.00  0.00           H
ATOM   2120  OG1 THR   137      42.889  37.873  29.424  1.00  0.00           O
ATOM   2121  HG1 THR   137      43.463  37.213  29.820  1.00  0.00           H
ATOM   2122  C   THR   137      44.608  39.979  28.724  1.00  0.00           C
ATOM   2123  O   THR   137      44.318  41.009  28.181  1.00  0.00           O
ATOM   2124  N   LYS   138      45.124  38.921  28.099  1.00  0.00           N
ATOM   2125  H   LYS   138      45.225  38.110  28.692  1.00  0.00           H
ATOM   2126  CA  LYS   138      45.449  38.931  26.653  1.00  0.00           C
ATOM   2127  HA  LYS   138      44.904  39.803  26.293  1.00  0.00           H
ATOM   2128  CB  LYS   138      46.952  39.084  26.344  1.00  0.00           C
ATOM   2129  HB2 LYS   138      47.205  39.978  26.914  1.00  0.00           H
ATOM   2130  HB3 LYS   138      47.547  38.332  26.859  1.00  0.00           H
ATOM   2131  CG  LYS   138      47.263  39.082  24.823  1.00  0.00           C
ATOM   2132  HG2 LYS   138      48.328  39.298  24.749  1.00  0.00           H
ATOM   2133  HG3 LYS   138      47.042  38.189  24.238  1.00  0.00           H
ATOM   2134  CD  LYS   138      46.621  40.246  24.145  1.00  0.00           C
ATOM   2135  HD2 LYS   138      45.576  40.007  23.948  1.00  0.00           H
ATOM   2136  HD3 LYS   138      46.624  41.009  24.923  1.00  0.00           H
ATOM   2137  CE  LYS   138      47.435  40.644  22.799  1.00  0.00           C
ATOM   2138  HE2 LYS   138      47.179  41.634  22.421  1.00  0.00           H
ATOM   2139  HE3 LYS   138      48.493  40.628  23.062  1.00  0.00           H
ATOM   2140  NZ  LYS   138      47.230  39.664  21.707  1.00  0.00           N
ATOM   2141  HZ1 LYS   138      47.555  40.004  20.814  1.00  0.00           H
ATOM   2142  HZ2 LYS   138      46.287  39.371  21.494  1.00  0.00           H
ATOM   2143  HZ3 LYS   138      47.755  38.816  21.865  1.00  0.00           H
ATOM   2144  C   LYS   138      44.965  37.646  26.014  1.00  0.00           C
ATOM   2145  O   LYS   138      45.266  36.590  26.593  1.00  0.00           O
ATOM   2146  N   HIE   139      44.189  37.788  24.926  1.00  0.00           N
ATOM   2147  H   HIE   139      44.096  38.744  24.611  1.00  0.00           H
ATOM   2148  CA  HIE   139      43.889  36.597  24.035  1.00  0.00           C
ATOM   2149  HA  HIE   139      44.020  35.712  24.658  1.00  0.00           H
ATOM   2150  CB  HIE   139      42.416  36.794  23.773  1.00  0.00           C
ATOM   2151  HB2 HIE   139      41.819  36.558  24.654  1.00  0.00           H
ATOM   2152  HB3 HIE   139      42.242  37.803  23.403  1.00  0.00           H
ATOM   2153  CG  HIE   139      41.936  35.916  22.725  1.00  0.00           C
ATOM   2154  ND1 HIE   139      41.978  36.176  21.351  1.00  0.00           N
ATOM   2155  CE1 HIE   139      41.098  35.374  20.787  1.00  0.00           C
ATOM   2156  HE1 HIE   139      40.739  35.516  19.778  1.00  0.00           H
ATOM   2157  NE2 HIE   139      40.579  34.495  21.692  1.00  0.00           N
ATOM   2158  HE2 HIE   139      39.758  33.944  21.486  1.00  0.00           H
ATOM   2159  CD2 HIE   139      41.082  34.882  22.911  1.00  0.00           C
ATOM   2160  HD2 HIE   139      40.784  34.542  23.892  1.00  0.00           H
ATOM   2161  C   HIE   139      44.806  36.703  22.817  1.00  0.00           C
ATOM   2162  O   HIE   139      45.162  37.779  22.427  1.00  0.00           O
ATOM   2163  N   ASN   140      44.994  35.606  22.142  1.00  0.00           N
ATOM   2164  H   ASN   140      44.615  34.752  22.524  1.00  0.00           H
ATOM   2165  CA  ASN   140      45.823  35.552  20.987  1.00  0.00           C
ATOM   2166  HA  ASN   140      46.851  35.793  21.260  1.00  0.00           H
ATOM   2167  CB  ASN   140      45.831  34.202  20.269  1.00  0.00           C
ATOM   2168  HB2 ASN   140      44.812  33.829  20.376  1.00  0.00           H
ATOM   2169  HB3 ASN   140      45.841  34.262  19.180  1.00  0.00           H
ATOM   2170  CG  ASN   140      46.755  33.136  20.747  1.00  0.00           C
ATOM   2171  OD1 ASN   140      47.967  33.210  20.768  1.00  0.00           O
ATOM   2172  ND2 ASN   140      46.135  32.082  21.066  1.00  0.00           N
ATOM   2173 HD21 ASN   140      45.141  32.168  21.222  1.00  0.00           H
ATOM   2174 HD22 ASN   140      46.685  31.280  21.338  1.00  0.00           H
ATOM   2175  C   ASN   140      45.499  36.616  19.929  1.00  0.00           C
ATOM   2176  O   ASN   140      46.469  37.132  19.385  1.00  0.00           O
ATOM   2177  N   ASP   141      44.265  36.812  19.541  1.00  0.00           N
ATOM   2178  H   ASP   141      43.488  36.489  20.101  1.00  0.00           H
ATOM   2179  CA  ASP   141      43.803  37.470  18.270  1.00  0.00           C
ATOM   2180  HA  ASP   141      44.699  37.732  17.707  1.00  0.00           H
ATOM   2181  CB  ASP   141      42.918  36.586  17.435  1.00  0.00           C
ATOM   2182  HB2 ASP   141      42.083  36.296  18.073  1.00  0.00           H
ATOM   2183  HB3 ASP   141      42.587  37.147  16.561  1.00  0.00           H
ATOM   2184  CG  ASP   141      43.458  35.221  16.967  1.00  0.00           C
ATOM   2185  OD1 ASP   141      42.772  34.181  17.214  1.00  0.00           O
ATOM   2186  OD2 ASP   141      44.526  35.076  16.353  1.00  0.00           O
ATOM   2187  C   ASP   141      43.109  38.887  18.486  1.00  0.00           C
ATOM   2188  O   ASP   141      42.863  39.637  17.526  1.00  0.00           O
ATOM   2189  N   ASP   142      42.881  39.260  19.792  1.00  0.00           N
ATOM   2190  H   ASP   142      43.306  38.611  20.439  1.00  0.00           H
ATOM   2191  CA  ASP   142      42.498  40.561  20.254  1.00  0.00           C
ATOM   2192  HA  ASP   142      42.068  41.129  19.427  1.00  0.00           H
ATOM   2193  CB  ASP   142      41.428  40.407  21.349  1.00  0.00           C
ATOM   2194  HB2 ASP   142      40.791  39.527  21.269  1.00  0.00           H
ATOM   2195  HB3 ASP   142      41.913  40.308  22.319  1.00  0.00           H
ATOM   2196  CG  ASP   142      40.475  41.639  21.270  1.00  0.00           C
ATOM   2197  OD1 ASP   142      40.889  42.779  20.913  1.00  0.00           O
ATOM   2198  OD2 ASP   142      39.238  41.480  21.457  1.00  0.00           O
ATOM   2199  C   ASP   142      43.726  41.394  20.773  1.00  0.00           C
ATOM   2200  O   ASP   142      44.853  41.020  20.622  1.00  0.00           O
ATOM   2201  N   GLU   143      43.485  42.499  21.468  1.00  0.00           N
ATOM   2202  H   GLU   143      42.547  42.873  21.509  1.00  0.00           H
ATOM   2203  CA  GLU   143      44.334  43.266  22.286  1.00  0.00           C
ATOM   2204  HA  GLU   143      45.350  43.399  21.915  1.00  0.00           H
ATOM   2205  CB  GLU   143      43.863  44.654  22.345  1.00  0.00           C
ATOM   2206  HB2 GLU   143      42.795  44.593  22.560  1.00  0.00           H
ATOM   2207  HB3 GLU   143      44.393  45.256  23.083  1.00  0.00           H
ATOM   2208  CG  GLU   143      43.889  45.394  20.973  1.00  0.00           C
ATOM   2209  HG2 GLU   143      43.339  44.806  20.237  1.00  0.00           H
ATOM   2210  HG3 GLU   143      43.411  46.369  21.052  1.00  0.00           H
ATOM   2211  CD  GLU   143      45.325  45.525  20.494  1.00  0.00           C
ATOM   2212  OE1 GLU   143      46.123  46.162  21.232  1.00  0.00           O
ATOM   2213  OE2 GLU   143      45.697  44.933  19.480  1.00  0.00           O
ATOM   2214  C   GLU   143      44.487  42.736  23.744  1.00  0.00           C
ATOM   2215  O   GLU   143      43.834  41.854  24.268  1.00  0.00           O
ATOM   2216  N   GLN   144      45.354  43.361  24.518  1.00  0.00           N
ATOM   2217  H   GLN   144      45.945  44.107  24.180  1.00  0.00           H
ATOM   2218  CA  GLN   144      45.369  43.279  25.987  1.00  0.00           C
ATOM   2219  HA  GLN   144      45.170  42.258  26.312  1.00  0.00           H
ATOM   2220  CB  GLN   144      46.793  43.596  26.559  1.00  0.00           C
ATOM   2221  HB2 GLN   144      47.551  43.082  25.967  1.00  0.00           H
ATOM   2222  HB3 GLN   144      46.976  44.661  26.420  1.00  0.00           H
ATOM   2223  CG  GLN   144      46.967  43.098  27.938  1.00  0.00           C
ATOM   2224  HG2 GLN   144      46.457  43.852  28.537  1.00  0.00           H
ATOM   2225  HG3 GLN   144      46.476  42.158  28.188  1.00  0.00           H
ATOM   2226  CD  GLN   144      48.452  42.914  28.266  1.00  0.00           C
ATOM   2227  OE1 GLN   144      49.138  42.031  27.824  1.00  0.00           O
ATOM   2228  NE2 GLN   144      49.100  43.760  29.093  1.00  0.00           N
ATOM   2229 HE21 GLN   144      50.090  43.567  29.143  1.00  0.00           H
ATOM   2230 HE22 GLN   144      48.659  44.577  29.491  1.00  0.00           H
ATOM   2231  C   GLN   144      44.258  44.232  26.584  1.00  0.00           C
ATOM   2232  O   GLN   144      44.126  45.386  26.171  1.00  0.00           O
ATOM   2233  N   TYR   145      43.582  43.719  27.593  1.00  0.00           N
ATOM   2234  H   TYR   145      43.795  42.791  27.932  1.00  0.00           H
ATOM   2235  CA  TYR   145      42.496  44.469  28.283  1.00  0.00           C
ATOM   2236  HA  TYR   145      42.461  45.526  28.018  1.00  0.00           H
ATOM   2237  CB  TYR   145      41.086  43.902  27.877  1.00  0.00           C
ATOM   2238  HB2 TYR   145      41.162  42.833  28.081  1.00  0.00           H
ATOM   2239  HB3 TYR   145      40.409  44.488  28.496  1.00  0.00           H
ATOM   2240  CG  TYR   145      40.718  44.141  26.450  1.00  0.00           C
ATOM   2241  CD1 TYR   145      40.211  45.396  26.013  1.00  0.00           C
ATOM   2242  HD1 TYR   145      39.986  46.044  26.847  1.00  0.00           H
ATOM   2243  CE1 TYR   145      39.928  45.637  24.684  1.00  0.00           C
ATOM   2244  HE1 TYR   145      39.521  46.555  24.288  1.00  0.00           H
ATOM   2245  CZ  TYR   145      40.311  44.738  23.693  1.00  0.00           C
ATOM   2246  OH  TYR   145      40.227  45.028  22.375  1.00  0.00           O
ATOM   2247  HH  TYR   145      40.415  44.305  21.773  1.00  0.00           H
ATOM   2248  CE2 TYR   145      41.018  43.581  24.088  1.00  0.00           C
ATOM   2249  HE2 TYR   145      41.309  42.927  23.279  1.00  0.00           H
ATOM   2250  CD2 TYR   145      41.163  43.268  25.464  1.00  0.00           C
ATOM   2251  HD2 TYR   145      41.600  42.339  25.797  1.00  0.00           H
ATOM   2252  C   TYR   145      42.676  44.387  29.749  1.00  0.00           C
ATOM   2253  O   TYR   145      43.394  43.476  30.247  1.00  0.00           O
ATOM   2254  N   ALA   146      42.032  45.236  30.544  1.00  0.00           N
ATOM   2255  H   ALA   146      41.433  45.899  30.073  1.00  0.00           H
ATOM   2256  CA  ALA   146      41.970  45.170  32.020  1.00  0.00           C
ATOM   2257  HA  ALA   146      42.106  44.129  32.315  1.00  0.00           H
ATOM   2258  CB  ALA   146      43.062  46.174  32.527  1.00  0.00           C
ATOM   2259  HB1 ALA   146      43.974  45.878  32.010  1.00  0.00           H
ATOM   2260  HB2 ALA   146      43.184  46.095  33.607  1.00  0.00           H
ATOM   2261  HB3 ALA   146      43.113  47.188  32.133  1.00  0.00           H
ATOM   2262  C   ALA   146      40.562  45.512  32.527  1.00  0.00           C
ATOM   2263  O   ALA   146      39.699  45.878  31.727  1.00  0.00           O
ATOM   2264  N   TRP   147      40.220  45.291  33.821  1.00  0.00           N
ATOM   2265  H   TRP   147      40.965  44.989  34.432  1.00  0.00           H
ATOM   2266  CA  TRP   147      38.916  45.031  34.335  1.00  0.00           C
ATOM   2267  HA  TRP   147      38.199  45.651  33.796  1.00  0.00           H
ATOM   2268  CB  TRP   147      38.476  43.571  34.048  1.00  0.00           C
ATOM   2269  HB2 TRP   147      38.604  43.307  32.998  1.00  0.00           H
ATOM   2270  HB3 TRP   147      39.141  42.895  34.585  1.00  0.00           H
ATOM   2271  CG  TRP   147      37.056  43.294  34.434  1.00  0.00           C
ATOM   2272  CD1 TRP   147      35.976  43.473  33.669  1.00  0.00           C
ATOM   2273  HD1 TRP   147      35.874  43.968  32.714  1.00  0.00           H
ATOM   2274  NE1 TRP   147      34.867  43.078  34.346  1.00  0.00           N
ATOM   2275  HE1 TRP   147      33.930  43.000  33.976  1.00  0.00           H
ATOM   2276  CE2 TRP   147      35.180  42.640  35.643  1.00  0.00           C
ATOM   2277  CZ2 TRP   147      34.402  42.132  36.697  1.00  0.00           C
ATOM   2278  HZ2 TRP   147      33.368  41.899  36.494  1.00  0.00           H
ATOM   2279  CH2 TRP   147      34.974  41.825  37.935  1.00  0.00           C
ATOM   2280  HH2 TRP   147      34.350  41.327  38.662  1.00  0.00           H
ATOM   2281  CZ3 TRP   147      36.321  42.181  38.085  1.00  0.00           C
ATOM   2282  HZ3 TRP   147      36.862  41.918  38.982  1.00  0.00           H
ATOM   2283  CE3 TRP   147      37.106  42.730  36.982  1.00  0.00           C
ATOM   2284  HE3 TRP   147      38.156  42.937  37.129  1.00  0.00           H
ATOM   2285  CD2 TRP   147      36.553  42.932  35.734  1.00  0.00           C
ATOM   2286  C   TRP   147      38.839  45.314  35.852  1.00  0.00           C
ATOM   2287  O   TRP   147      39.905  45.142  36.492  1.00  0.00           O
ATOM   2288  N   GLU   148      37.724  45.777  36.422  1.00  0.00           N
ATOM   2289  H   GLU   148      37.032  46.144  35.784  1.00  0.00           H
ATOM   2290  CA  GLU   148      37.690  45.994  37.856  1.00  0.00           C
ATOM   2291  HA  GLU   148      38.170  45.155  38.360  1.00  0.00           H
ATOM   2292  CB  GLU   148      38.484  47.307  38.167  1.00  0.00           C
ATOM   2293  HB2 GLU   148      39.494  47.266  37.760  1.00  0.00           H
ATOM   2294  HB3 GLU   148      38.031  48.119  37.598  1.00  0.00           H
ATOM   2295  CG  GLU   148      38.553  47.752  39.636  1.00  0.00           C
ATOM   2296  HG2 GLU   148      37.630  47.443  40.129  1.00  0.00           H
ATOM   2297  HG3 GLU   148      39.430  47.306  40.103  1.00  0.00           H
ATOM   2298  CD  GLU   148      38.704  49.319  39.726  1.00  0.00           C
ATOM   2299  OE1 GLU   148      37.750  50.010  40.163  1.00  0.00           O
ATOM   2300  OE2 GLU   148      39.762  49.800  39.227  1.00  0.00           O
ATOM   2301  C   GLU   148      36.178  46.030  38.266  1.00  0.00           C
ATOM   2302  O   GLU   148      35.303  46.554  37.586  1.00  0.00           O
ATOM   2303  N   SER   149      35.942  45.622  39.569  1.00  0.00           N
ATOM   2304  H   SER   149      36.628  44.993  39.963  1.00  0.00           H
ATOM   2305  CA  SER   149      34.667  45.882  40.247  1.00  0.00           C
ATOM   2306  HA  SER   149      34.339  46.917  40.157  1.00  0.00           H
ATOM   2307  CB  SER   149      33.653  44.870  39.714  1.00  0.00           C
ATOM   2308  HB2 SER   149      33.345  45.256  38.742  1.00  0.00           H
ATOM   2309  HB3 SER   149      34.021  43.850  39.602  1.00  0.00           H
ATOM   2310  OG  SER   149      32.452  44.759  40.460  1.00  0.00           O
ATOM   2311  HG  SER   149      31.706  44.999  39.906  1.00  0.00           H
ATOM   2312  C   SER   149      34.744  45.481  41.679  1.00  0.00           C
ATOM   2313  O   SER   149      35.346  44.532  42.163  1.00  0.00           O
ATOM   2314  N   SER   150      33.953  46.213  42.469  1.00  0.00           N
ATOM   2315  H   SER   150      33.426  46.926  41.985  1.00  0.00           H
ATOM   2316  CA  SER   150      33.740  46.088  43.862  1.00  0.00           C
ATOM   2317  HA  SER   150      34.475  45.382  44.249  1.00  0.00           H
ATOM   2318  CB  SER   150      33.866  47.482  44.606  1.00  0.00           C
ATOM   2319  HB2 SER   150      33.098  48.148  44.210  1.00  0.00           H
ATOM   2320  HB3 SER   150      33.695  47.429  45.682  1.00  0.00           H
ATOM   2321  OG  SER   150      35.136  48.081  44.464  1.00  0.00           O
ATOM   2322  HG  SER   150      35.378  48.123  43.536  1.00  0.00           H
ATOM   2323  C   SER   150      32.449  45.343  44.156  1.00  0.00           C
ATOM   2324  O   SER   150      31.633  45.874  44.932  1.00  0.00           O
ATOM   2325  N   ALA   151      32.285  44.159  43.626  1.00  0.00           N
ATOM   2326  H   ALA   151      32.765  44.020  42.748  1.00  0.00           H
ATOM   2327  CA  ALA   151      31.128  43.282  43.707  1.00  0.00           C
ATOM   2328  HA  ALA   151      31.231  42.390  43.089  1.00  0.00           H
ATOM   2329  CB  ALA   151      30.883  42.732  45.192  1.00  0.00           C
ATOM   2330  HB1 ALA   151      31.822  42.220  45.403  1.00  0.00           H
ATOM   2331  HB2 ALA   151      30.055  42.027  45.135  1.00  0.00           H
ATOM   2332  HB3 ALA   151      30.621  43.586  45.818  1.00  0.00           H
ATOM   2333  C   ALA   151      29.976  44.153  43.261  1.00  0.00           C
ATOM   2334  O   ALA   151      30.138  44.956  42.365  1.00  0.00           O
ATOM   2335  N   GLY   152      28.747  44.010  43.762  1.00  0.00           N
ATOM   2336  H   GLY   152      28.740  43.262  44.442  1.00  0.00           H
ATOM   2337  CA  GLY   152      27.564  44.829  43.683  1.00  0.00           C
ATOM   2338  HA2 GLY   152      26.846  44.673  44.488  1.00  0.00           H
ATOM   2339  HA3 GLY   152      27.786  45.887  43.818  1.00  0.00           H
ATOM   2340  C   GLY   152      26.697  44.595  42.426  1.00  0.00           C
ATOM   2341  O   GLY   152      26.059  43.566  42.309  1.00  0.00           O
ATOM   2342  N   GLY   153      26.637  45.560  41.539  1.00  0.00           N
ATOM   2343  H   GLY   153      27.179  46.381  41.769  1.00  0.00           H
ATOM   2344  CA  GLY   153      25.840  45.521  40.279  1.00  0.00           C
ATOM   2345  HA2 GLY   153      25.690  44.488  39.965  1.00  0.00           H
ATOM   2346  HA3 GLY   153      24.834  45.940  40.293  1.00  0.00           H
ATOM   2347  C   GLY   153      26.613  46.009  39.073  1.00  0.00           C
ATOM   2348  O   GLY   153      25.907  46.273  38.100  1.00  0.00           O
ATOM   2349  N   SER   154      27.938  46.205  39.090  1.00  0.00           N
ATOM   2350  H   SER   154      28.439  45.655  39.773  1.00  0.00           H
ATOM   2351  CA  SER   154      28.662  46.945  37.992  1.00  0.00           C
ATOM   2352  HA  SER   154      28.366  46.737  36.964  1.00  0.00           H
ATOM   2353  CB  SER   154      28.510  48.492  38.138  1.00  0.00           C
ATOM   2354  HB2 SER   154      27.452  48.736  38.039  1.00  0.00           H
ATOM   2355  HB3 SER   154      28.830  48.783  39.139  1.00  0.00           H
ATOM   2356  OG  SER   154      29.284  49.231  37.197  1.00  0.00           O
ATOM   2357  HG  SER   154      28.668  49.771  36.694  1.00  0.00           H
ATOM   2358  C   SER   154      30.170  46.645  37.903  1.00  0.00           C
ATOM   2359  O   SER   154      30.858  46.314  38.875  1.00  0.00           O
ATOM   2360  N   PHE   155      30.771  46.674  36.742  1.00  0.00           N
ATOM   2361  H   PHE   155      30.135  46.949  36.008  1.00  0.00           H
ATOM   2362  CA  PHE   155      32.207  46.683  36.456  1.00  0.00           C
ATOM   2363  HA  PHE   155      32.748  46.943  37.367  1.00  0.00           H
ATOM   2364  CB  PHE   155      32.605  45.223  35.969  1.00  0.00           C
ATOM   2365  HB2 PHE   155      33.683  45.065  35.981  1.00  0.00           H
ATOM   2366  HB3 PHE   155      32.290  44.513  36.734  1.00  0.00           H
ATOM   2367  CG  PHE   155      32.021  44.717  34.639  1.00  0.00           C
ATOM   2368  CD1 PHE   155      32.750  44.875  33.513  1.00  0.00           C
ATOM   2369  HD1 PHE   155      33.724  45.330  33.615  1.00  0.00           H
ATOM   2370  CE1 PHE   155      32.193  44.482  32.283  1.00  0.00           C
ATOM   2371  HE1 PHE   155      32.815  44.559  31.402  1.00  0.00           H
ATOM   2372  CZ  PHE   155      30.932  43.841  32.212  1.00  0.00           C
ATOM   2373  HZ  PHE   155      30.484  43.607  31.258  1.00  0.00           H
ATOM   2374  CE2 PHE   155      30.230  43.638  33.401  1.00  0.00           C
ATOM   2375  HE2 PHE   155      29.251  43.187  33.488  1.00  0.00           H
ATOM   2376  CD2 PHE   155      30.717  44.196  34.591  1.00  0.00           C
ATOM   2377  HD2 PHE   155      30.136  44.192  35.502  1.00  0.00           H
ATOM   2378  C   PHE   155      32.665  47.691  35.414  1.00  0.00           C
ATOM   2379  O   PHE   155      31.834  48.238  34.665  1.00  0.00           O
ATOM   2380  N   THR   156      33.952  47.882  35.404  1.00  0.00           N
ATOM   2381  H   THR   156      34.512  47.499  36.153  1.00  0.00           H
ATOM   2382  CA  THR   156      34.611  48.615  34.386  1.00  0.00           C
ATOM   2383  HA  THR   156      33.923  48.968  33.619  1.00  0.00           H
ATOM   2384  CB  THR   156      35.231  49.934  34.941  1.00  0.00           C
ATOM   2385  HB  THR   156      35.658  50.358  34.032  1.00  0.00           H
ATOM   2386  CG2 THR   156      34.307  51.034  35.528  1.00  0.00           C
ATOM   2387 HG21 THR   156      33.679  50.560  36.283  1.00  0.00           H
ATOM   2388 HG22 THR   156      33.662  51.450  34.755  1.00  0.00           H
ATOM   2389 HG23 THR   156      34.828  51.832  36.055  1.00  0.00           H
ATOM   2390  OG1 THR   156      36.210  49.645  35.902  1.00  0.00           O
ATOM   2391  HG1 THR   156      37.069  49.556  35.485  1.00  0.00           H
ATOM   2392  C   THR   156      35.567  47.719  33.592  1.00  0.00           C
ATOM   2393  O   THR   156      35.972  46.662  34.074  1.00  0.00           O
ATOM   2394  N   VAL   157      35.924  48.170  32.418  1.00  0.00           N
ATOM   2395  H   VAL   157      35.466  48.987  32.039  1.00  0.00           H
ATOM   2396  CA  VAL   157      36.658  47.371  31.387  1.00  0.00           C
ATOM   2397  HA  VAL   157      37.416  46.789  31.909  1.00  0.00           H
ATOM   2398  CB  VAL   157      35.800  46.290  30.660  1.00  0.00           C
ATOM   2399  HB  VAL   157      35.582  45.571  31.450  1.00  0.00           H
ATOM   2400  CG1 VAL   157      34.541  46.861  29.951  1.00  0.00           C
ATOM   2401 HG11 VAL   157      34.840  47.749  29.394  1.00  0.00           H
ATOM   2402 HG12 VAL   157      34.140  46.157  29.221  1.00  0.00           H
ATOM   2403 HG13 VAL   157      33.868  47.112  30.771  1.00  0.00           H
ATOM   2404  CG2 VAL   157      36.629  45.503  29.657  1.00  0.00           C
ATOM   2405 HG21 VAL   157      37.586  45.125  30.019  1.00  0.00           H
ATOM   2406 HG22 VAL   157      36.953  46.065  28.781  1.00  0.00           H
ATOM   2407 HG23 VAL   157      35.986  44.661  29.400  1.00  0.00           H
ATOM   2408  C   VAL   157      37.367  48.352  30.418  1.00  0.00           C
ATOM   2409  O   VAL   157      36.749  49.345  29.995  1.00  0.00           O
ATOM   2410  N   ARG   158      38.671  48.193  30.309  1.00  0.00           N
ATOM   2411  H   ARG   158      39.126  47.410  30.754  1.00  0.00           H
ATOM   2412  CA  ARG   158      39.503  49.056  29.489  1.00  0.00           C
ATOM   2413  HA  ARG   158      38.831  49.602  28.828  1.00  0.00           H
ATOM   2414  CB  ARG   158      40.219  49.978  30.520  1.00  0.00           C
ATOM   2415  HB2 ARG   158      40.847  50.770  30.111  1.00  0.00           H
ATOM   2416  HB3 ARG   158      39.397  50.523  30.982  1.00  0.00           H
ATOM   2417  CG  ARG   158      41.004  49.321  31.657  1.00  0.00           C
ATOM   2418  HG2 ARG   158      40.449  48.575  32.225  1.00  0.00           H
ATOM   2419  HG3 ARG   158      41.965  48.960  31.288  1.00  0.00           H
ATOM   2420  CD  ARG   158      41.581  50.359  32.624  1.00  0.00           C
ATOM   2421  HD2 ARG   158      42.199  51.044  32.042  1.00  0.00           H
ATOM   2422  HD3 ARG   158      40.710  50.906  32.986  1.00  0.00           H
ATOM   2423  NE  ARG   158      42.203  49.744  33.849  1.00  0.00           N
ATOM   2424  HE  ARG   158      41.550  49.504  34.581  1.00  0.00           H
ATOM   2425  CZ  ARG   158      43.483  49.688  34.100  1.00  0.00           C
ATOM   2426  NH1 ARG   158      44.416  50.015  33.235  1.00  0.00           N
ATOM   2427 HH11 ARG   158      44.092  50.373  32.348  1.00  0.00           H
ATOM   2428 HH12 ARG   158      45.374  49.701  33.306  1.00  0.00           H
ATOM   2429  NH2 ARG   158      44.000  49.202  35.245  1.00  0.00           N
ATOM   2430 HH21 ARG   158      43.384  49.164  36.045  1.00  0.00           H
ATOM   2431 HH22 ARG   158      45.000  49.085  35.315  1.00  0.00           H
ATOM   2432  C   ARG   158      40.516  48.230  28.657  1.00  0.00           C
ATOM   2433  O   ARG   158      40.755  47.036  28.975  1.00  0.00           O
ATOM   2434  N   THR   159      41.038  48.826  27.556  1.00  0.00           N
ATOM   2435  H   THR   159      40.710  49.731  27.250  1.00  0.00           H
ATOM   2436  CA  THR   159      42.275  48.343  26.937  1.00  0.00           C
ATOM   2437  HA  THR   159      42.237  47.255  26.877  1.00  0.00           H
ATOM   2438  CB  THR   159      42.566  48.973  25.539  1.00  0.00           C
ATOM   2439  HB  THR   159      42.798  50.028  25.683  1.00  0.00           H
ATOM   2440  CG2 THR   159      43.734  48.286  24.787  1.00  0.00           C
ATOM   2441 HG21 THR   159      44.603  48.301  25.444  1.00  0.00           H
ATOM   2442 HG22 THR   159      44.000  48.842  23.889  1.00  0.00           H
ATOM   2443 HG23 THR   159      43.404  47.258  24.639  1.00  0.00           H
ATOM   2444  OG1 THR   159      41.466  48.888  24.726  1.00  0.00           O
ATOM   2445  HG1 THR   159      41.691  48.894  23.793  1.00  0.00           H
ATOM   2446  C   THR   159      43.341  48.737  27.896  1.00  0.00           C
ATOM   2447  O   THR   159      43.297  49.837  28.419  1.00  0.00           O
ATOM   2448  N   ASP   160      44.326  47.826  28.155  1.00  0.00           N
ATOM   2449  H   ASP   160      44.396  47.013  27.561  1.00  0.00           H
ATOM   2450  CA  ASP   160      45.463  48.106  29.026  1.00  0.00           C
ATOM   2451  HA  ASP   160      45.157  48.630  29.932  1.00  0.00           H
ATOM   2452  CB  ASP   160      46.157  46.776  29.312  1.00  0.00           C
ATOM   2453  HB2 ASP   160      45.448  45.960  29.448  1.00  0.00           H
ATOM   2454  HB3 ASP   160      46.555  46.458  28.349  1.00  0.00           H
ATOM   2455  CG  ASP   160      47.180  46.828  30.414  1.00  0.00           C
ATOM   2456  OD1 ASP   160      48.006  45.878  30.475  1.00  0.00           O
ATOM   2457  OD2 ASP   160      47.266  47.853  31.178  1.00  0.00           O
ATOM   2458  C   ASP   160      46.508  49.060  28.353  1.00  0.00           C
ATOM   2459  O   ASP   160      46.861  48.825  27.189  1.00  0.00           O
ATOM   2460  N   THR   161      47.028  50.161  28.932  1.00  0.00           N
ATOM   2461  H   THR   161      46.491  50.461  29.732  1.00  0.00           H
ATOM   2462  CA  THR   161      48.246  50.947  28.530  1.00  0.00           C
ATOM   2463  HA  THR   161      48.251  51.027  27.442  1.00  0.00           H
ATOM   2464  CB  THR   161      48.237  52.355  29.046  1.00  0.00           C
ATOM   2465  HB  THR   161      49.052  52.917  28.593  1.00  0.00           H
ATOM   2466  CG2 THR   161      46.984  53.021  28.512  1.00  0.00           C
ATOM   2467 HG21 THR   161      46.972  53.105  27.425  1.00  0.00           H
ATOM   2468 HG22 THR   161      46.939  54.040  28.895  1.00  0.00           H
ATOM   2469 HG23 THR   161      46.109  52.406  28.727  1.00  0.00           H
ATOM   2470  OG1 THR   161      48.168  52.387  30.483  1.00  0.00           O
ATOM   2471  HG1 THR   161      49.057  52.418  30.843  1.00  0.00           H
ATOM   2472  C   THR   161      49.525  50.257  29.000  1.00  0.00           C
ATOM   2473  O   THR   161      50.607  50.662  28.557  1.00  0.00           O
ATOM   2474  N   GLY   162      49.493  49.165  29.834  1.00  0.00           N
ATOM   2475  H   GLY   162      48.617  48.796  30.177  1.00  0.00           H
ATOM   2476  CA  GLY   162      50.638  48.628  30.488  1.00  0.00           C
ATOM   2477  HA2 GLY   162      51.421  49.387  30.512  1.00  0.00           H
ATOM   2478  HA3 GLY   162      50.391  48.250  31.479  1.00  0.00           H
ATOM   2479  C   GLY   162      51.370  47.420  29.813  1.00  0.00           C
ATOM   2480  O   GLY   162      51.221  47.227  28.592  1.00  0.00           O
ATOM   2481  N   GLU   163      52.457  46.923  30.483  1.00  0.00           N
ATOM   2482  H   GLU   163      52.569  47.251  31.432  1.00  0.00           H
ATOM   2483  CA  GLU   163      53.477  46.083  29.851  1.00  0.00           C
ATOM   2484  HA  GLU   163      53.888  46.686  29.041  1.00  0.00           H
ATOM   2485  CB  GLU   163      54.535  45.799  30.886  1.00  0.00           C
ATOM   2486  HB2 GLU   163      54.893  46.723  31.340  1.00  0.00           H
ATOM   2487  HB3 GLU   163      54.024  45.221  31.656  1.00  0.00           H
ATOM   2488  CG  GLU   163      55.715  45.062  30.448  1.00  0.00           C
ATOM   2489  HG2 GLU   163      56.116  44.575  31.335  1.00  0.00           H
ATOM   2490  HG3 GLU   163      55.493  44.309  29.691  1.00  0.00           H
ATOM   2491  CD  GLU   163      56.926  45.928  30.098  1.00  0.00           C
ATOM   2492  OE1 GLU   163      56.733  47.096  29.761  1.00  0.00           O
ATOM   2493  OE2 GLU   163      58.052  45.333  30.127  1.00  0.00           O
ATOM   2494  C   GLU   163      52.848  44.799  29.298  1.00  0.00           C
ATOM   2495  O   GLU   163      51.953  44.212  29.889  1.00  0.00           O
ATOM   2496  N   PRO   164      53.270  44.315  28.096  1.00  0.00           N
ATOM   2497  CD  PRO   164      54.189  44.980  27.195  1.00  0.00           C
ATOM   2498  HD2 PRO   164      55.211  45.220  27.491  1.00  0.00           H
ATOM   2499  HD3 PRO   164      53.676  45.812  26.714  1.00  0.00           H
ATOM   2500  CG  PRO   164      54.415  43.908  26.032  1.00  0.00           C
ATOM   2501  HG2 PRO   164      55.268  43.245  26.173  1.00  0.00           H
ATOM   2502  HG3 PRO   164      54.694  44.374  25.087  1.00  0.00           H
ATOM   2503  CB  PRO   164      53.112  43.055  26.017  1.00  0.00           C
ATOM   2504  HB2 PRO   164      53.372  42.090  25.581  1.00  0.00           H
ATOM   2505  HB3 PRO   164      52.384  43.567  25.389  1.00  0.00           H
ATOM   2506  CA  PRO   164      52.676  43.106  27.506  1.00  0.00           C
ATOM   2507  HA  PRO   164      51.614  43.323  27.394  1.00  0.00           H
ATOM   2508  C   PRO   164      52.856  41.768  28.235  1.00  0.00           C
ATOM   2509  O   PRO   164      53.969  41.611  28.852  1.00  0.00           O
ATOM   2510  N   MET   165      51.890  40.866  28.300  1.00  0.00           N
ATOM   2511  H   MET   165      51.065  41.147  27.791  1.00  0.00           H
ATOM   2512  CA  MET   165      51.954  39.592  29.061  1.00  0.00           C
ATOM   2513  HA  MET   165      52.991  39.556  29.394  1.00  0.00           H
ATOM   2514  CB  MET   165      50.978  39.602  30.272  1.00  0.00           C
ATOM   2515  HB2 MET   165      51.257  38.881  31.042  1.00  0.00           H
ATOM   2516  HB3 MET   165      50.916  40.643  30.587  1.00  0.00           H
ATOM   2517  CG  MET   165      49.601  39.320  29.697  1.00  0.00           C
ATOM   2518  HG2 MET   165      49.473  39.695  28.681  1.00  0.00           H
ATOM   2519  HG3 MET   165      49.606  38.246  29.512  1.00  0.00           H
ATOM   2520  SD  MET   165      48.149  39.860  30.762  1.00  0.00           S
ATOM   2521  CE  MET   165      48.260  38.671  32.158  1.00  0.00           C
ATOM   2522  HE1 MET   165      47.544  38.859  32.958  1.00  0.00           H
ATOM   2523  HE2 MET   165      47.905  37.709  31.786  1.00  0.00           H
ATOM   2524  HE3 MET   165      49.252  38.721  32.605  1.00  0.00           H
ATOM   2525  C   MET   165      51.829  38.333  28.144  1.00  0.00           C
ATOM   2526  O   MET   165      51.747  37.155  28.604  1.00  0.00           O
ATOM   2527  N   GLY   166      51.891  38.497  26.829  1.00  0.00           N
ATOM   2528  H   GLY   166      52.044  39.407  26.418  1.00  0.00           H
ATOM   2529  CA  GLY   166      51.790  37.357  25.917  1.00  0.00           C
ATOM   2530  HA2 GLY   166      52.261  37.620  24.970  1.00  0.00           H
ATOM   2531  HA3 GLY   166      52.276  36.438  26.246  1.00  0.00           H
ATOM   2532  C   GLY   166      50.348  36.926  25.704  1.00  0.00           C
ATOM   2533  O   GLY   166      49.619  37.216  24.744  1.00  0.00           O
ATOM   2534  N   ARG   167      49.858  36.111  26.656  1.00  0.00           N
ATOM   2535  H   ARG   167      50.405  36.106  27.506  1.00  0.00           H
ATOM   2536  CA  ARG   167      48.516  35.471  26.765  1.00  0.00           C
ATOM   2537  HA  ARG   167      47.870  36.248  26.358  1.00  0.00           H
ATOM   2538  CB  ARG   167      48.523  34.283  25.699  1.00  0.00           C
ATOM   2539  HB2 ARG   167      49.001  34.481  24.739  1.00  0.00           H
ATOM   2540  HB3 ARG   167      49.162  33.458  26.017  1.00  0.00           H
ATOM   2541  CG  ARG   167      47.133  33.712  25.307  1.00  0.00           C
ATOM   2542  HG2 ARG   167      46.479  33.577  26.169  1.00  0.00           H
ATOM   2543  HG3 ARG   167      46.648  34.491  24.720  1.00  0.00           H
ATOM   2544  CD  ARG   167      47.084  32.391  24.548  1.00  0.00           C
ATOM   2545  HD2 ARG   167      46.042  32.131  24.360  1.00  0.00           H
ATOM   2546  HD3 ARG   167      47.580  32.394  23.577  1.00  0.00           H
ATOM   2547  NE  ARG   167      47.601  31.380  25.448  1.00  0.00           N
ATOM   2548  HE  ARG   167      47.083  31.298  26.311  1.00  0.00           H
ATOM   2549  CZ  ARG   167      48.784  30.855  25.355  1.00  0.00           C
ATOM   2550  NH1 ARG   167      49.563  30.923  24.367  1.00  0.00           N
ATOM   2551 HH11 ARG   167      49.255  31.590  23.674  1.00  0.00           H
ATOM   2552 HH12 ARG   167      50.485  30.523  24.466  1.00  0.00           H
ATOM   2553  NH2 ARG   167      49.210  30.092  26.357  1.00  0.00           N
ATOM   2554 HH21 ARG   167      48.532  30.025  27.102  1.00  0.00           H
ATOM   2555 HH22 ARG   167      50.168  29.774  26.345  1.00  0.00           H
ATOM   2556  C   ARG   167      48.155  34.954  28.200  1.00  0.00           C
ATOM   2557  O   ARG   167      49.043  34.454  28.921  1.00  0.00           O
ATOM   2558  N   GLY   168      46.862  35.022  28.534  1.00  0.00           N
ATOM   2559  H   GLY   168      46.301  35.543  27.875  1.00  0.00           H
ATOM   2560  CA  GLY   168      46.198  34.416  29.660  1.00  0.00           C
ATOM   2561  HA2 GLY   168      45.554  33.556  29.471  1.00  0.00           H
ATOM   2562  HA3 GLY   168      47.017  34.023  30.263  1.00  0.00           H
ATOM   2563  C   GLY   168      45.426  35.408  30.505  1.00  0.00           C
ATOM   2564  O   GLY   168      44.983  36.452  29.948  1.00  0.00           O
ATOM   2565  N   THR   169      45.480  35.291  31.825  1.00  0.00           N
ATOM   2566  H   THR   169      45.968  34.518  32.253  1.00  0.00           H
ATOM   2567  CA  THR   169      44.685  36.150  32.739  1.00  0.00           C
ATOM   2568  HA  THR   169      44.427  37.127  32.330  1.00  0.00           H
ATOM   2569  CB  THR   169      43.309  35.507  33.153  1.00  0.00           C
ATOM   2570  HB  THR   169      43.516  34.629  33.765  1.00  0.00           H
ATOM   2571  CG2 THR   169      42.445  36.438  33.931  1.00  0.00           C
ATOM   2572 HG21 THR   169      41.483  35.963  34.126  1.00  0.00           H
ATOM   2573 HG22 THR   169      42.367  37.320  33.296  1.00  0.00           H
ATOM   2574 HG23 THR   169      42.868  36.591  34.922  1.00  0.00           H
ATOM   2575  OG1 THR   169      42.675  35.096  32.015  1.00  0.00           O
ATOM   2576  HG1 THR   169      41.775  34.811  32.193  1.00  0.00           H
ATOM   2577  C   THR   169      45.415  36.277  34.088  1.00  0.00           C
ATOM   2578  O   THR   169      45.756  35.250  34.680  1.00  0.00           O
ATOM   2579  N   LYS   170      45.672  37.519  34.559  1.00  0.00           N
ATOM   2580  H   LYS   170      45.362  38.327  34.037  1.00  0.00           H
ATOM   2581  CA  LYS   170      46.079  37.809  35.942  1.00  0.00           C
ATOM   2582  HA  LYS   170      46.348  36.910  36.495  1.00  0.00           H
ATOM   2583  CB  LYS   170      47.231  38.842  35.888  1.00  0.00           C
ATOM   2584  HB2 LYS   170      48.147  38.387  35.509  1.00  0.00           H
ATOM   2585  HB3 LYS   170      47.067  39.665  35.193  1.00  0.00           H
ATOM   2586  CG  LYS   170      47.451  39.423  37.337  1.00  0.00           C
ATOM   2587  HG2 LYS   170      46.762  40.266  37.397  1.00  0.00           H
ATOM   2588  HG3 LYS   170      47.291  38.635  38.072  1.00  0.00           H
ATOM   2589  CD  LYS   170      48.840  40.101  37.620  1.00  0.00           C
ATOM   2590  HD2 LYS   170      48.739  40.612  38.578  1.00  0.00           H
ATOM   2591  HD3 LYS   170      49.649  39.377  37.713  1.00  0.00           H
ATOM   2592  CE  LYS   170      49.247  41.105  36.514  1.00  0.00           C
ATOM   2593  HE2 LYS   170      49.211  40.715  35.497  1.00  0.00           H
ATOM   2594  HE3 LYS   170      48.620  41.995  36.498  1.00  0.00           H
ATOM   2595  NZ  LYS   170      50.589  41.648  36.754  1.00  0.00           N
ATOM   2596  HZ1 LYS   170      50.695  42.402  36.091  1.00  0.00           H
ATOM   2597  HZ2 LYS   170      51.266  40.957  36.464  1.00  0.00           H
ATOM   2598  HZ3 LYS   170      50.815  41.909  37.702  1.00  0.00           H
ATOM   2599  C   LYS   170      44.869  38.291  36.733  1.00  0.00           C
ATOM   2600  O   LYS   170      44.397  39.359  36.341  1.00  0.00           O
ATOM   2601  N   VAL   171      44.332  37.507  37.603  1.00  0.00           N
ATOM   2602  H   VAL   171      44.689  36.585  37.809  1.00  0.00           H
ATOM   2603  CA  VAL   171      43.332  38.032  38.500  1.00  0.00           C
ATOM   2604  HA  VAL   171      42.839  38.891  38.045  1.00  0.00           H
ATOM   2605  CB  VAL   171      42.269  36.941  38.958  1.00  0.00           C
ATOM   2606  HB  VAL   171      42.803  36.223  39.579  1.00  0.00           H
ATOM   2607  CG1 VAL   171      41.125  37.512  39.852  1.00  0.00           C
ATOM   2608 HG11 VAL   171      40.262  36.861  39.998  1.00  0.00           H
ATOM   2609 HG12 VAL   171      41.663  37.868  40.729  1.00  0.00           H
ATOM   2610 HG13 VAL   171      40.730  38.396  39.352  1.00  0.00           H
ATOM   2611  CG2 VAL   171      41.675  36.000  37.896  1.00  0.00           C
ATOM   2612 HG21 VAL   171      41.055  35.209  38.319  1.00  0.00           H
ATOM   2613 HG22 VAL   171      42.453  35.516  37.306  1.00  0.00           H
ATOM   2614 HG23 VAL   171      41.027  36.549  37.212  1.00  0.00           H
ATOM   2615  C   VAL   171      44.084  38.623  39.808  1.00  0.00           C
ATOM   2616  O   VAL   171      45.020  38.025  40.363  1.00  0.00           O
ATOM   2617  N   ILE   172      43.715  39.842  40.254  1.00  0.00           N
ATOM   2618  H   ILE   172      43.104  40.377  39.653  1.00  0.00           H
ATOM   2619  CA  ILE   172      44.240  40.567  41.487  1.00  0.00           C
ATOM   2620  HA  ILE   172      44.948  39.840  41.886  1.00  0.00           H
ATOM   2621  CB  ILE   172      44.983  41.909  41.056  1.00  0.00           C
ATOM   2622  HB  ILE   172      44.232  42.581  40.639  1.00  0.00           H
ATOM   2623  CG2 ILE   172      45.611  42.593  42.217  1.00  0.00           C
ATOM   2624 HG21 ILE   172      44.896  42.700  43.033  1.00  0.00           H
ATOM   2625 HG22 ILE   172      45.959  43.569  41.880  1.00  0.00           H
ATOM   2626 HG23 ILE   172      46.525  42.083  42.523  1.00  0.00           H
ATOM   2627  CG1 ILE   172      46.032  41.663  39.898  1.00  0.00           C
ATOM   2628 HG12 ILE   172      46.749  40.930  40.269  1.00  0.00           H
ATOM   2629 HG13 ILE   172      45.472  41.231  39.069  1.00  0.00           H
ATOM   2630  CD1 ILE   172      46.811  42.866  39.363  1.00  0.00           C
ATOM   2631 HD11 ILE   172      47.323  42.640  38.426  1.00  0.00           H
ATOM   2632 HD12 ILE   172      47.643  43.077  40.036  1.00  0.00           H
ATOM   2633 HD13 ILE   172      46.199  43.745  39.161  1.00  0.00           H
ATOM   2634  C   ILE   172      43.041  40.691  42.472  1.00  0.00           C
ATOM   2635  O   ILE   172      42.128  41.445  42.221  1.00  0.00           O
ATOM   2636  N   LEU   173      43.057  39.898  43.602  1.00  0.00           N
ATOM   2637  H   LEU   173      43.877  39.315  43.693  1.00  0.00           H
ATOM   2638  CA  LEU   173      42.147  39.946  44.750  1.00  0.00           C
ATOM   2639  HA  LEU   173      41.146  40.290  44.491  1.00  0.00           H
ATOM   2640  CB  LEU   173      41.929  38.595  45.535  1.00  0.00           C
ATOM   2641  HB2 LEU   173      42.872  38.211  45.926  1.00  0.00           H
ATOM   2642  HB3 LEU   173      41.243  38.815  46.351  1.00  0.00           H
ATOM   2643  CG  LEU   173      41.211  37.524  44.644  1.00  0.00           C
ATOM   2644  HG  LEU   173      40.373  38.052  44.188  1.00  0.00           H
ATOM   2645  CD1 LEU   173      42.225  36.870  43.689  1.00  0.00           C
ATOM   2646 HD11 LEU   173      43.123  36.511  44.193  1.00  0.00           H
ATOM   2647 HD12 LEU   173      42.570  37.559  42.918  1.00  0.00           H
ATOM   2648 HD13 LEU   173      41.781  35.946  43.319  1.00  0.00           H
ATOM   2649  CD2 LEU   173      40.617  36.550  45.643  1.00  0.00           C
ATOM   2650 HD21 LEU   173      41.403  36.190  46.307  1.00  0.00           H
ATOM   2651 HD22 LEU   173      39.745  36.963  46.149  1.00  0.00           H
ATOM   2652 HD23 LEU   173      40.304  35.661  45.094  1.00  0.00           H
ATOM   2653  C   LEU   173      42.695  40.922  45.737  1.00  0.00           C
ATOM   2654  O   LEU   173      43.740  40.771  46.333  1.00  0.00           O
ATOM   2655  N   HID   174      41.963  41.982  45.946  1.00  0.00           N
ATOM   2656  H   HID   174      41.136  42.129  45.386  1.00  0.00           H
ATOM   2657  CA  HID   174      42.055  42.938  47.092  1.00  0.00           C
ATOM   2658  HA  HID   174      43.113  43.105  47.299  1.00  0.00           H
ATOM   2659  CB  HID   174      41.656  44.354  46.726  1.00  0.00           C
ATOM   2660  HB2 HID   174      40.566  44.362  46.681  1.00  0.00           H
ATOM   2661  HB3 HID   174      41.949  45.084  47.481  1.00  0.00           H
ATOM   2662  CG  HID   174      42.277  44.875  45.469  1.00  0.00           C
ATOM   2663  ND1 HID   174      43.342  45.747  45.354  1.00  0.00           N
ATOM   2664  HD1 HID   174      43.873  46.261  46.044  1.00  0.00           H
ATOM   2665  CE1 HID   174      43.585  45.867  44.027  1.00  0.00           C
ATOM   2666  HE1 HID   174      44.520  46.311  43.721  1.00  0.00           H
ATOM   2667  NE2 HID   174      42.788  45.024  43.283  1.00  0.00           N
ATOM   2668  CD2 HID   174      41.979  44.423  44.220  1.00  0.00           C
ATOM   2669  HD2 HID   174      41.260  43.660  43.957  1.00  0.00           H
ATOM   2670  C   HID   174      41.296  42.386  48.346  1.00  0.00           C
ATOM   2671  O   HID   174      40.093  42.443  48.375  1.00  0.00           O
ATOM   2672  N   LEU   175      42.054  41.907  49.292  1.00  0.00           N
ATOM   2673  H   LEU   175      43.060  41.998  49.290  1.00  0.00           H
ATOM   2674  CA  LEU   175      41.532  41.252  50.508  1.00  0.00           C
ATOM   2675  HA  LEU   175      40.823  40.467  50.246  1.00  0.00           H
ATOM   2676  CB  LEU   175      42.634  40.404  51.176  1.00  0.00           C
ATOM   2677  HB2 LEU   175      43.421  40.999  51.639  1.00  0.00           H
ATOM   2678  HB3 LEU   175      42.183  39.801  51.964  1.00  0.00           H
ATOM   2679  CG  LEU   175      43.352  39.434  50.230  1.00  0.00           C
ATOM   2680  HG  LEU   175      43.769  39.969  49.376  1.00  0.00           H
ATOM   2681  CD1 LEU   175      44.404  38.726  51.006  1.00  0.00           C
ATOM   2682 HD11 LEU   175      45.069  39.445  51.485  1.00  0.00           H
ATOM   2683 HD12 LEU   175      44.885  38.034  50.316  1.00  0.00           H
ATOM   2684 HD13 LEU   175      43.999  38.100  51.800  1.00  0.00           H
ATOM   2685  CD2 LEU   175      42.369  38.420  49.660  1.00  0.00           C
ATOM   2686 HD21 LEU   175      41.973  37.884  50.523  1.00  0.00           H
ATOM   2687 HD22 LEU   175      41.583  38.949  49.122  1.00  0.00           H
ATOM   2688 HD23 LEU   175      42.981  37.818  48.988  1.00  0.00           H
ATOM   2689  C   LEU   175      40.815  42.121  51.545  1.00  0.00           C
ATOM   2690  O   LEU   175      41.228  43.298  51.784  1.00  0.00           O
ATOM   2691  N   LYS   176      39.825  41.591  52.259  1.00  0.00           N
ATOM   2692  H   LYS   176      39.481  40.681  51.990  1.00  0.00           H
ATOM   2693  CA  LYS   176      39.057  42.321  53.257  1.00  0.00           C
ATOM   2694  HA  LYS   176      38.959  43.398  53.121  1.00  0.00           H
ATOM   2695  CB  LYS   176      37.613  41.673  53.500  1.00  0.00           C
ATOM   2696  HB2 LYS   176      37.650  40.584  53.502  1.00  0.00           H
ATOM   2697  HB3 LYS   176      37.195  42.018  54.445  1.00  0.00           H
ATOM   2698  CG  LYS   176      36.790  42.137  52.374  1.00  0.00           C
ATOM   2699  HG2 LYS   176      36.790  43.227  52.404  1.00  0.00           H
ATOM   2700  HG3 LYS   176      37.121  41.776  51.402  1.00  0.00           H
ATOM   2701  CD  LYS   176      35.291  41.767  52.426  1.00  0.00           C
ATOM   2702  HD2 LYS   176      34.724  42.088  51.552  1.00  0.00           H
ATOM   2703  HD3 LYS   176      35.317  40.683  52.536  1.00  0.00           H
ATOM   2704  CE  LYS   176      34.652  42.417  53.670  1.00  0.00           C
ATOM   2705  HE2 LYS   176      35.292  42.457  54.550  1.00  0.00           H
ATOM   2706  HE3 LYS   176      34.586  43.436  53.291  1.00  0.00           H
ATOM   2707  NZ  LYS   176      33.262  41.889  53.883  1.00  0.00           N
ATOM   2708  HZ1 LYS   176      32.614  41.970  53.112  1.00  0.00           H
ATOM   2709  HZ2 LYS   176      32.829  42.385  54.650  1.00  0.00           H
ATOM   2710  HZ3 LYS   176      33.263  40.962  54.282  1.00  0.00           H
ATOM   2711  C   LYS   176      39.984  42.357  54.482  1.00  0.00           C
ATOM   2712  O   LYS   176      40.896  41.497  54.569  1.00  0.00           O
ATOM   2713  N   GLU   177      39.860  43.350  55.339  1.00  0.00           N
ATOM   2714  H   GLU   177      39.184  44.052  55.073  1.00  0.00           H
ATOM   2715  CA  GLU   177      40.646  43.660  56.544  1.00  0.00           C
ATOM   2716  HA  GLU   177      41.659  44.028  56.385  1.00  0.00           H
ATOM   2717  CB  GLU   177      39.971  44.780  57.339  1.00  0.00           C
ATOM   2718  HB2 GLU   177      38.900  44.583  57.365  1.00  0.00           H
ATOM   2719  HB3 GLU   177      40.292  44.862  58.377  1.00  0.00           H
ATOM   2720  CG  GLU   177      40.256  46.155  56.627  1.00  0.00           C
ATOM   2721  HG2 GLU   177      39.959  46.995  57.256  1.00  0.00           H
ATOM   2722  HG3 GLU   177      41.318  46.240  56.395  1.00  0.00           H
ATOM   2723  CD  GLU   177      39.580  46.395  55.271  1.00  0.00           C
ATOM   2724  OE1 GLU   177      38.589  45.776  54.958  1.00  0.00           O
ATOM   2725  OE2 GLU   177      40.017  47.345  54.578  1.00  0.00           O
ATOM   2726  C   GLU   177      40.893  42.391  57.408  1.00  0.00           C
ATOM   2727  O   GLU   177      42.008  42.250  57.893  1.00  0.00           O
ATOM   2728  N   ASP   178      39.845  41.598  57.634  1.00  0.00           N
ATOM   2729  H   ASP   178      39.005  41.761  57.097  1.00  0.00           H
ATOM   2730  CA  ASP   178      39.952  40.445  58.450  1.00  0.00           C
ATOM   2731  HA  ASP   178      40.752  40.739  59.130  1.00  0.00           H
ATOM   2732  CB  ASP   178      38.699  40.161  59.282  1.00  0.00           C
ATOM   2733  HB2 ASP   178      38.977  39.277  59.856  1.00  0.00           H
ATOM   2734  HB3 ASP   178      38.589  40.983  59.990  1.00  0.00           H
ATOM   2735  CG  ASP   178      37.435  39.814  58.532  1.00  0.00           C
ATOM   2736  OD1 ASP   178      36.481  39.469  59.209  1.00  0.00           O
ATOM   2737  OD2 ASP   178      37.325  39.875  57.300  1.00  0.00           O
ATOM   2738  C   ASP   178      40.404  39.148  57.683  1.00  0.00           C
ATOM   2739  O   ASP   178      40.222  38.026  58.157  1.00  0.00           O
ATOM   2740  N   GLN   179      40.859  39.281  56.453  1.00  0.00           N
ATOM   2741  H   GLN   179      40.930  40.228  56.108  1.00  0.00           H
ATOM   2742  CA  GLN   179      41.209  38.245  55.478  1.00  0.00           C
ATOM   2743  HA  GLN   179      40.960  37.267  55.890  1.00  0.00           H
ATOM   2744  CB  GLN   179      40.370  38.207  54.253  1.00  0.00           C
ATOM   2745  HB2 GLN   179      40.474  39.114  53.657  1.00  0.00           H
ATOM   2746  HB3 GLN   179      40.717  37.358  53.664  1.00  0.00           H
ATOM   2747  CG  GLN   179      38.840  38.136  54.551  1.00  0.00           C
ATOM   2748  HG2 GLN   179      38.535  39.128  54.882  1.00  0.00           H
ATOM   2749  HG3 GLN   179      38.412  37.876  53.583  1.00  0.00           H
ATOM   2750  CD  GLN   179      38.389  37.028  55.446  1.00  0.00           C
ATOM   2751  OE1 GLN   179      38.780  35.883  55.399  1.00  0.00           O
ATOM   2752  NE2 GLN   179      37.441  37.280  56.313  1.00  0.00           N
ATOM   2753 HE21 GLN   179      36.921  36.524  56.734  1.00  0.00           H
ATOM   2754 HE22 GLN   179      37.312  38.208  56.692  1.00  0.00           H
ATOM   2755  C   GLN   179      42.702  38.084  55.092  1.00  0.00           C
ATOM   2756  O   GLN   179      43.152  37.307  54.201  1.00  0.00           O
ATOM   2757  N   THR   180      43.597  38.742  55.816  1.00  0.00           N
ATOM   2758  H   THR   180      43.237  39.298  56.577  1.00  0.00           H
ATOM   2759  CA  THR   180      45.036  38.796  55.643  1.00  0.00           C
ATOM   2760  HA  THR   180      45.136  38.939  54.567  1.00  0.00           H
ATOM   2761  CB  THR   180      45.830  39.902  56.427  1.00  0.00           C
ATOM   2762  HB  THR   180      46.880  39.778  56.162  1.00  0.00           H
ATOM   2763  CG2 THR   180      45.336  41.321  56.079  1.00  0.00           C
ATOM   2764 HG21 THR   180      46.080  42.027  56.450  1.00  0.00           H
ATOM   2765 HG22 THR   180      44.413  41.588  56.594  1.00  0.00           H
ATOM   2766 HG23 THR   180      45.344  41.455  54.998  1.00  0.00           H
ATOM   2767  OG1 THR   180      45.693  39.670  57.810  1.00  0.00           O
ATOM   2768  HG1 THR   180      46.174  40.389  58.225  1.00  0.00           H
ATOM   2769  C   THR   180      45.806  37.432  55.886  1.00  0.00           C
ATOM   2770  O   THR   180      47.055  37.399  55.740  1.00  0.00           O
ATOM   2771  N   GLU   181      45.142  36.384  56.395  1.00  0.00           N
ATOM   2772  H   GLU   181      44.137  36.455  56.464  1.00  0.00           H
ATOM   2773  CA  GLU   181      45.616  35.037  56.628  1.00  0.00           C
ATOM   2774  HA  GLU   181      46.492  35.259  57.237  1.00  0.00           H
ATOM   2775  CB  GLU   181      44.587  34.162  57.398  1.00  0.00           C
ATOM   2776  HB2 GLU   181      45.161  33.391  57.910  1.00  0.00           H
ATOM   2777  HB3 GLU   181      44.160  34.797  58.174  1.00  0.00           H
ATOM   2778  CG  GLU   181      43.541  33.581  56.516  1.00  0.00           C
ATOM   2779  HG2 GLU   181      43.018  34.298  55.883  1.00  0.00           H
ATOM   2780  HG3 GLU   181      44.009  32.842  55.867  1.00  0.00           H
ATOM   2781  CD  GLU   181      42.520  32.811  57.345  1.00  0.00           C
ATOM   2782  OE1 GLU   181      41.578  33.361  57.960  1.00  0.00           O
ATOM   2783  OE2 GLU   181      42.569  31.556  57.284  1.00  0.00           O
ATOM   2784  C   GLU   181      46.164  34.505  55.275  1.00  0.00           C
ATOM   2785  O   GLU   181      47.283  33.889  55.207  1.00  0.00           O
ATOM   2786  N   TYR   182      45.503  34.807  54.119  1.00  0.00           N
ATOM   2787  H   TYR   182      44.588  35.230  54.183  1.00  0.00           H
ATOM   2788  CA  TYR   182      45.928  34.328  52.783  1.00  0.00           C
ATOM   2789  HA  TYR   182      46.270  33.300  52.901  1.00  0.00           H
ATOM   2790  CB  TYR   182      44.660  34.308  51.915  1.00  0.00           C
ATOM   2791  HB2 TYR   182      44.352  35.339  51.751  1.00  0.00           H
ATOM   2792  HB3 TYR   182      44.890  33.867  50.944  1.00  0.00           H
ATOM   2793  CG  TYR   182      43.504  33.579  52.535  1.00  0.00           C
ATOM   2794  CD1 TYR   182      43.446  32.152  52.428  1.00  0.00           C
ATOM   2795  HD1 TYR   182      44.288  31.644  51.982  1.00  0.00           H
ATOM   2796  CE1 TYR   182      42.381  31.547  53.133  1.00  0.00           C
ATOM   2797  HE1 TYR   182      42.394  30.466  53.107  1.00  0.00           H
ATOM   2798  CZ  TYR   182      41.305  32.306  53.762  1.00  0.00           C
ATOM   2799  OH  TYR   182      40.122  31.663  54.078  1.00  0.00           O
ATOM   2800  HH  TYR   182      39.557  32.075  54.736  1.00  0.00           H
ATOM   2801  CE2 TYR   182      41.337  33.708  53.746  1.00  0.00           C
ATOM   2802  HE2 TYR   182      40.491  34.329  53.998  1.00  0.00           H
ATOM   2803  CD2 TYR   182      42.471  34.316  53.153  1.00  0.00           C
ATOM   2804  HD2 TYR   182      42.406  35.382  52.998  1.00  0.00           H
ATOM   2805  C   TYR   182      47.081  35.030  52.214  1.00  0.00           C
ATOM   2806  O   TYR   182      47.566  34.595  51.171  1.00  0.00           O
ATOM   2807  N   LEU   183      47.581  36.044  52.937  1.00  0.00           N
ATOM   2808  H   LEU   183      47.137  36.240  53.823  1.00  0.00           H
ATOM   2809  CA  LEU   183      48.912  36.609  52.646  1.00  0.00           C
ATOM   2810  HA  LEU   183      49.124  36.418  51.594  1.00  0.00           H
ATOM   2811  CB  LEU   183      48.933  38.076  53.057  1.00  0.00           C
ATOM   2812  HB2 LEU   183      48.721  38.203  54.119  1.00  0.00           H
ATOM   2813  HB3 LEU   183      49.925  38.514  52.944  1.00  0.00           H
ATOM   2814  CG  LEU   183      47.923  38.849  52.263  1.00  0.00           C
ATOM   2815  HG  LEU   183      46.922  38.505  52.526  1.00  0.00           H
ATOM   2816  CD1 LEU   183      47.997  40.318  52.606  1.00  0.00           C
ATOM   2817 HD11 LEU   183      48.097  40.432  53.685  1.00  0.00           H
ATOM   2818 HD12 LEU   183      47.064  40.788  52.294  1.00  0.00           H
ATOM   2819 HD13 LEU   183      48.953  40.612  52.173  1.00  0.00           H
ATOM   2820  CD2 LEU   183      48.240  38.693  50.731  1.00  0.00           C
ATOM   2821 HD21 LEU   183      47.725  39.460  50.155  1.00  0.00           H
ATOM   2822 HD22 LEU   183      49.294  38.660  50.458  1.00  0.00           H
ATOM   2823 HD23 LEU   183      47.985  37.719  50.313  1.00  0.00           H
ATOM   2824  C   LEU   183      50.056  35.911  53.241  1.00  0.00           C
ATOM   2825  O   LEU   183      51.192  36.174  52.871  1.00  0.00           O
ATOM   2826  N   GLU   184      49.795  34.798  53.973  1.00  0.00           N
ATOM   2827  H   GLU   184      48.867  34.500  54.242  1.00  0.00           H
ATOM   2828  CA  GLU   184      50.839  33.993  54.517  1.00  0.00           C
ATOM   2829  HA  GLU   184      51.710  34.627  54.681  1.00  0.00           H
ATOM   2830  CB  GLU   184      50.449  33.433  55.872  1.00  0.00           C
ATOM   2831  HB2 GLU   184      49.580  32.813  55.649  1.00  0.00           H
ATOM   2832  HB3 GLU   184      51.316  32.842  56.167  1.00  0.00           H
ATOM   2833  CG  GLU   184      50.123  34.568  56.891  1.00  0.00           C
ATOM   2834  HG2 GLU   184      50.965  35.258  56.846  1.00  0.00           H
ATOM   2835  HG3 GLU   184      49.210  35.062  56.558  1.00  0.00           H
ATOM   2836  CD  GLU   184      49.891  34.056  58.300  1.00  0.00           C
ATOM   2837  OE1 GLU   184      50.379  34.702  59.296  1.00  0.00           O
ATOM   2838  OE2 GLU   184      49.279  32.981  58.504  1.00  0.00           O
ATOM   2839  C   GLU   184      51.170  32.771  53.667  1.00  0.00           C
ATOM   2840  O   GLU   184      50.294  32.204  53.038  1.00  0.00           O
ATOM   2841  N   GLU   185      52.443  32.372  53.678  1.00  0.00           N
ATOM   2842  H   GLU   185      53.128  32.726  54.331  1.00  0.00           H
ATOM   2843  CA  GLU   185      52.937  31.286  52.800  1.00  0.00           C
ATOM   2844  HA  GLU   185      52.427  31.519  51.864  1.00  0.00           H
ATOM   2845  CB  GLU   185      54.418  31.419  52.662  1.00  0.00           C
ATOM   2846  HB2 GLU   185      54.744  32.457  52.599  1.00  0.00           H
ATOM   2847  HB3 GLU   185      54.834  30.998  53.578  1.00  0.00           H
ATOM   2848  CG  GLU   185      55.102  30.833  51.394  1.00  0.00           C
ATOM   2849  HG2 GLU   185      55.022  29.748  51.471  1.00  0.00           H
ATOM   2850  HG3 GLU   185      54.670  31.245  50.481  1.00  0.00           H
ATOM   2851  CD  GLU   185      56.613  31.010  51.392  1.00  0.00           C
ATOM   2852  OE1 GLU   185      57.219  30.422  50.500  1.00  0.00           O
ATOM   2853  OE2 GLU   185      57.200  31.560  52.337  1.00  0.00           O
ATOM   2854  C   GLU   185      52.436  29.904  53.172  1.00  0.00           C
ATOM   2855  O   GLU   185      52.001  29.151  52.380  1.00  0.00           O
ATOM   2856  N   ARG   186      52.525  29.788  54.522  1.00  0.00           N
ATOM   2857  H   ARG   186      52.981  30.536  55.024  1.00  0.00           H
ATOM   2858  CA  ARG   186      52.091  28.564  55.224  1.00  0.00           C
ATOM   2859  HA  ARG   186      52.568  27.671  54.820  1.00  0.00           H
ATOM   2860  CB  ARG   186      52.338  28.631  56.715  1.00  0.00           C
ATOM   2861  HB2 ARG   186      52.117  27.645  57.122  1.00  0.00           H
ATOM   2862  HB3 ARG   186      53.374  28.884  56.942  1.00  0.00           H
ATOM   2863  CG  ARG   186      51.444  29.640  57.396  1.00  0.00           C
ATOM   2864  HG2 ARG   186      51.524  30.569  56.833  1.00  0.00           H
ATOM   2865  HG3 ARG   186      50.420  29.268  57.419  1.00  0.00           H
ATOM   2866  CD  ARG   186      51.735  29.785  58.832  1.00  0.00           C
ATOM   2867  HD2 ARG   186      51.456  28.874  59.362  1.00  0.00           H
ATOM   2868  HD3 ARG   186      52.809  29.943  58.925  1.00  0.00           H
ATOM   2869  NE  ARG   186      50.988  30.870  59.455  1.00  0.00           N
ATOM   2870  HE  ARG   186      50.301  31.377  58.914  1.00  0.00           H
ATOM   2871  CZ  ARG   186      51.125  31.311  60.715  1.00  0.00           C
ATOM   2872  NH1 ARG   186      51.710  30.754  61.741  1.00  0.00           N
ATOM   2873 HH11 ARG   186      52.168  29.854  61.709  1.00  0.00           H
ATOM   2874 HH12 ARG   186      51.635  31.214  62.638  1.00  0.00           H
ATOM   2875  NH2 ARG   186      50.487  32.447  60.961  1.00  0.00           N
ATOM   2876 HH21 ARG   186      49.998  32.847  60.173  1.00  0.00           H
ATOM   2877 HH22 ARG   186      50.083  32.646  61.865  1.00  0.00           H
ATOM   2878  C   ARG   186      50.589  28.310  54.924  1.00  0.00           C
ATOM   2879  O   ARG   186      50.225  27.088  54.921  1.00  0.00           O
ATOM   2880  N   ARG   187      49.801  29.420  54.695  1.00  0.00           N
ATOM   2881  H   ARG   187      50.150  30.362  54.797  1.00  0.00           H
ATOM   2882  CA  ARG   187      48.359  29.349  54.476  1.00  0.00           C
ATOM   2883  HA  ARG   187      48.092  28.523  55.136  1.00  0.00           H
ATOM   2884  CB  ARG   187      47.698  30.634  54.990  1.00  0.00           C
ATOM   2885  HB2 ARG   187      48.034  30.840  56.007  1.00  0.00           H
ATOM   2886  HB3 ARG   187      47.982  31.465  54.346  1.00  0.00           H
ATOM   2887  CG  ARG   187      46.197  30.651  55.065  1.00  0.00           C
ATOM   2888  HG2 ARG   187      45.872  31.686  55.172  1.00  0.00           H
ATOM   2889  HG3 ARG   187      45.833  30.194  54.143  1.00  0.00           H
ATOM   2890  CD  ARG   187      45.746  29.823  56.285  1.00  0.00           C
ATOM   2891  HD2 ARG   187      46.172  28.820  56.318  1.00  0.00           H
ATOM   2892  HD3 ARG   187      45.958  30.367  57.204  1.00  0.00           H
ATOM   2893  NE  ARG   187      44.273  29.811  56.246  1.00  0.00           N
ATOM   2894  HE  ARG   187      43.802  30.576  56.705  1.00  0.00           H
ATOM   2895  CZ  ARG   187      43.469  28.865  55.754  1.00  0.00           C
ATOM   2896  NH1 ARG   187      43.895  27.842  55.081  1.00  0.00           N
ATOM   2897 HH11 ARG   187      44.814  27.465  55.263  1.00  0.00           H
ATOM   2898 HH12 ARG   187      43.207  27.226  54.673  1.00  0.00           H
ATOM   2899  NH2 ARG   187      42.136  29.093  55.784  1.00  0.00           N
ATOM   2900 HH21 ARG   187      41.863  29.955  56.234  1.00  0.00           H
ATOM   2901 HH22 ARG   187      41.548  28.307  55.549  1.00  0.00           H
ATOM   2902  C   ARG   187      47.886  29.091  53.016  1.00  0.00           C
ATOM   2903  O   ARG   187      46.921  28.408  52.814  1.00  0.00           O
ATOM   2904  N   ILE   188      48.572  29.609  52.012  1.00  0.00           N
ATOM   2905  H   ILE   188      49.325  30.245  52.230  1.00  0.00           H
ATOM   2906  CA  ILE   188      48.448  29.171  50.634  1.00  0.00           C
ATOM   2907  HA  ILE   188      47.373  29.175  50.451  1.00  0.00           H
ATOM   2908  CB  ILE   188      49.283  30.240  49.740  1.00  0.00           C
ATOM   2909  HB  ILE   188      50.253  30.370  50.221  1.00  0.00           H
ATOM   2910  CG2 ILE   188      49.468  29.610  48.387  1.00  0.00           C
ATOM   2911 HG21 ILE   188      49.620  30.396  47.649  1.00  0.00           H
ATOM   2912 HG22 ILE   188      48.561  29.032  48.206  1.00  0.00           H
ATOM   2913 HG23 ILE   188      50.395  29.037  48.335  1.00  0.00           H
ATOM   2914  CG1 ILE   188      48.512  31.575  49.483  1.00  0.00           C
ATOM   2915 HG12 ILE   188      47.803  31.447  48.664  1.00  0.00           H
ATOM   2916 HG13 ILE   188      47.868  31.825  50.326  1.00  0.00           H
ATOM   2917  CD1 ILE   188      49.470  32.751  49.449  1.00  0.00           C
ATOM   2918 HD11 ILE   188      49.954  32.960  50.404  1.00  0.00           H
ATOM   2919 HD12 ILE   188      49.092  33.687  49.036  1.00  0.00           H
ATOM   2920 HD13 ILE   188      50.263  32.402  48.788  1.00  0.00           H
ATOM   2921  C   ILE   188      48.908  27.685  50.457  1.00  0.00           C
ATOM   2922  O   ILE   188      48.011  26.894  50.108  1.00  0.00           O
ATOM   2923  N   LYS   189      50.109  27.235  50.866  1.00  0.00           N
ATOM   2924  H   LYS   189      50.787  27.927  51.153  1.00  0.00           H
ATOM   2925  CA  LYS   189      50.582  25.807  50.904  1.00  0.00           C
ATOM   2926  HA  LYS   189      50.661  25.296  49.945  1.00  0.00           H
ATOM   2927  CB  LYS   189      51.913  25.853  51.635  1.00  0.00           C
ATOM   2928  HB2 LYS   189      51.769  26.308  52.616  1.00  0.00           H
ATOM   2929  HB3 LYS   189      52.286  24.841  51.793  1.00  0.00           H
ATOM   2930  CG  LYS   189      52.991  26.539  50.798  1.00  0.00           C
ATOM   2931  HG2 LYS   189      53.153  26.055  49.835  1.00  0.00           H
ATOM   2932  HG3 LYS   189      52.551  27.524  50.645  1.00  0.00           H
ATOM   2933  CD  LYS   189      54.378  26.779  51.445  1.00  0.00           C
ATOM   2934  HD2 LYS   189      55.092  27.118  50.696  1.00  0.00           H
ATOM   2935  HD3 LYS   189      54.304  27.638  52.111  1.00  0.00           H
ATOM   2936  CE  LYS   189      55.025  25.522  52.104  1.00  0.00           C
ATOM   2937  HE2 LYS   189      54.402  25.300  52.970  1.00  0.00           H
ATOM   2938  HE3 LYS   189      54.937  24.687  51.409  1.00  0.00           H
ATOM   2939  NZ  LYS   189      56.431  25.831  52.438  1.00  0.00           N
ATOM   2940  HZ1 LYS   189      56.446  26.672  52.998  1.00  0.00           H
ATOM   2941  HZ2 LYS   189      56.960  26.037  51.602  1.00  0.00           H
ATOM   2942  HZ3 LYS   189      56.855  25.007  52.839  1.00  0.00           H
ATOM   2943  C   LYS   189      49.658  24.888  51.653  1.00  0.00           C
ATOM   2944  O   LYS   189      49.524  23.790  51.155  1.00  0.00           O
ATOM   2945  N   GLU   190      49.146  25.280  52.855  1.00  0.00           N
ATOM   2946  H   GLU   190      49.539  26.073  53.339  1.00  0.00           H
ATOM   2947  CA  GLU   190      48.157  24.559  53.551  1.00  0.00           C
ATOM   2948  HA  GLU   190      48.655  23.660  53.911  1.00  0.00           H
ATOM   2949  CB  GLU   190      47.610  25.357  54.844  1.00  0.00           C
ATOM   2950  HB2 GLU   190      48.321  25.137  55.641  1.00  0.00           H
ATOM   2951  HB3 GLU   190      47.477  26.412  54.601  1.00  0.00           H
ATOM   2952  CG  GLU   190      46.229  24.882  55.314  1.00  0.00           C
ATOM   2953  HG2 GLU   190      45.435  25.313  54.704  1.00  0.00           H
ATOM   2954  HG3 GLU   190      46.060  23.807  55.253  1.00  0.00           H
ATOM   2955  CD  GLU   190      46.006  25.217  56.726  1.00  0.00           C
ATOM   2956  OE1 GLU   190      45.772  26.446  56.910  1.00  0.00           O
ATOM   2957  OE2 GLU   190      45.993  24.400  57.683  1.00  0.00           O
ATOM   2958  C   GLU   190      46.919  24.158  52.713  1.00  0.00           C
ATOM   2959  O   GLU   190      46.436  23.044  52.861  1.00  0.00           O
ATOM   2960  N   ILE   191      46.357  25.045  51.851  1.00  0.00           N
ATOM   2961  H   ILE   191      46.833  25.936  51.838  1.00  0.00           H
ATOM   2962  CA  ILE   191      45.216  24.856  50.929  1.00  0.00           C
ATOM   2963  HA  ILE   191      44.398  24.514  51.562  1.00  0.00           H
ATOM   2964  CB  ILE   191      44.700  26.173  50.367  1.00  0.00           C
ATOM   2965  HB  ILE   191      45.445  26.770  49.844  1.00  0.00           H
ATOM   2966  CG2 ILE   191      43.518  26.010  49.418  1.00  0.00           C
ATOM   2967 HG21 ILE   191      43.811  25.346  48.605  1.00  0.00           H
ATOM   2968 HG22 ILE   191      43.258  27.035  49.158  1.00  0.00           H
ATOM   2969 HG23 ILE   191      42.672  25.616  49.981  1.00  0.00           H
ATOM   2970  CG1 ILE   191      44.212  27.086  51.561  1.00  0.00           C
ATOM   2971 HG12 ILE   191      43.192  26.777  51.789  1.00  0.00           H
ATOM   2972 HG13 ILE   191      44.805  26.994  52.472  1.00  0.00           H
ATOM   2973  CD1 ILE   191      44.229  28.507  51.218  1.00  0.00           C
ATOM   2974 HD11 ILE   191      43.484  28.831  50.493  1.00  0.00           H
ATOM   2975 HD12 ILE   191      45.195  28.742  50.768  1.00  0.00           H
ATOM   2976 HD13 ILE   191      44.116  29.096  52.128  1.00  0.00           H
ATOM   2977  C   ILE   191      45.525  23.978  49.792  1.00  0.00           C
ATOM   2978  O   ILE   191      44.763  23.102  49.388  1.00  0.00           O
ATOM   2979  N   VAL   192      46.630  24.317  49.117  1.00  0.00           N
ATOM   2980  H   VAL   192      47.103  25.134  49.475  1.00  0.00           H
ATOM   2981  CA  VAL   192      46.793  23.750  47.706  1.00  0.00           C
ATOM   2982  HA  VAL   192      45.894  23.936  47.118  1.00  0.00           H
ATOM   2983  CB  VAL   192      47.983  24.428  46.981  1.00  0.00           C
ATOM   2984  HB  VAL   192      48.812  24.428  47.691  1.00  0.00           H
ATOM   2985  CG1 VAL   192      48.449  23.712  45.711  1.00  0.00           C
ATOM   2986 HG11 VAL   192      48.624  22.646  45.853  1.00  0.00           H
ATOM   2987 HG12 VAL   192      47.629  23.800  44.997  1.00  0.00           H
ATOM   2988 HG13 VAL   192      49.365  24.118  45.284  1.00  0.00           H
ATOM   2989  CG2 VAL   192      47.674  25.845  46.523  1.00  0.00           C
ATOM   2990 HG21 VAL   192      48.288  26.018  45.640  1.00  0.00           H
ATOM   2991 HG22 VAL   192      47.748  26.570  47.335  1.00  0.00           H
ATOM   2992 HG23 VAL   192      46.623  25.880  46.239  1.00  0.00           H
ATOM   2993  C   VAL   192      47.011  22.300  47.580  1.00  0.00           C
ATOM   2994  O   VAL   192      46.269  21.577  46.848  1.00  0.00           O
ATOM   2995  N   LYS   193      47.954  21.787  48.407  1.00  0.00           N
ATOM   2996  H   LYS   193      48.639  22.449  48.744  1.00  0.00           H
ATOM   2997  CA  LYS   193      47.990  20.353  48.802  1.00  0.00           C
ATOM   2998  HA  LYS   193      48.092  19.882  47.825  1.00  0.00           H
ATOM   2999  CB  LYS   193      49.182  19.957  49.684  1.00  0.00           C
ATOM   3000  HB2 LYS   193      49.341  18.896  49.498  1.00  0.00           H
ATOM   3001  HB3 LYS   193      50.090  20.414  49.292  1.00  0.00           H
ATOM   3002  CG  LYS   193      49.005  20.177  51.169  1.00  0.00           C
ATOM   3003  HG2 LYS   193      48.940  21.259  51.285  1.00  0.00           H
ATOM   3004  HG3 LYS   193      48.109  19.680  51.540  1.00  0.00           H
ATOM   3005  CD  LYS   193      50.270  19.657  51.993  1.00  0.00           C
ATOM   3006  HD2 LYS   193      50.408  18.615  51.709  1.00  0.00           H
ATOM   3007  HD3 LYS   193      51.138  20.259  51.723  1.00  0.00           H
ATOM   3008  CE  LYS   193      50.186  19.868  53.501  1.00  0.00           C
ATOM   3009  HE2 LYS   193      50.180  20.931  53.734  1.00  0.00           H
ATOM   3010  HE3 LYS   193      49.247  19.517  53.929  1.00  0.00           H
ATOM   3011  NZ  LYS   193      51.323  19.264  54.202  1.00  0.00           N
ATOM   3012  HZ1 LYS   193      51.460  18.278  54.031  1.00  0.00           H
ATOM   3013  HZ2 LYS   193      51.138  19.517  55.163  1.00  0.00           H
ATOM   3014  HZ3 LYS   193      52.173  19.782  54.039  1.00  0.00           H
ATOM   3015  C   LYS   193      46.683  19.791  49.368  1.00  0.00           C
ATOM   3016  O   LYS   193      46.555  18.572  49.119  1.00  0.00           O
ATOM   3017  N   LYS   194      45.794  20.574  50.033  1.00  0.00           N
ATOM   3018  H   LYS   194      45.900  21.572  49.921  1.00  0.00           H
ATOM   3019  CA  LYS   194      44.523  20.073  50.729  1.00  0.00           C
ATOM   3020  HA  LYS   194      44.586  19.000  50.906  1.00  0.00           H
ATOM   3021  CB  LYS   194      44.327  20.874  52.019  1.00  0.00           C
ATOM   3022  HB2 LYS   194      45.019  20.701  52.841  1.00  0.00           H
ATOM   3023  HB3 LYS   194      44.467  21.911  51.712  1.00  0.00           H
ATOM   3024  CG  LYS   194      42.949  20.948  52.689  1.00  0.00           C
ATOM   3025  HG2 LYS   194      42.205  21.200  51.933  1.00  0.00           H
ATOM   3026  HG3 LYS   194      42.727  19.948  53.063  1.00  0.00           H
ATOM   3027  CD  LYS   194      42.819  21.950  53.756  1.00  0.00           C
ATOM   3028  HD2 LYS   194      43.572  21.896  54.542  1.00  0.00           H
ATOM   3029  HD3 LYS   194      42.994  22.919  53.289  1.00  0.00           H
ATOM   3030  CE  LYS   194      41.435  21.935  54.373  1.00  0.00           C
ATOM   3031  HE2 LYS   194      40.706  21.939  53.563  1.00  0.00           H
ATOM   3032  HE3 LYS   194      41.153  20.966  54.780  1.00  0.00           H
ATOM   3033  NZ  LYS   194      41.178  22.970  55.397  1.00  0.00           N
ATOM   3034  HZ1 LYS   194      40.412  22.786  56.028  1.00  0.00           H
ATOM   3035  HZ2 LYS   194      40.977  23.852  54.949  1.00  0.00           H
ATOM   3036  HZ3 LYS   194      41.981  23.080  56.001  1.00  0.00           H
ATOM   3037  C   LYS   194      43.238  20.115  49.854  1.00  0.00           C
ATOM   3038  O   LYS   194      42.362  19.286  50.157  1.00  0.00           O
ATOM   3039  N   HIE   195      43.135  20.973  48.888  1.00  0.00           N
ATOM   3040  H   HIE   195      43.858  21.665  48.749  1.00  0.00           H
ATOM   3041  CA  HIE   195      41.935  21.145  47.990  1.00  0.00           C
ATOM   3042  HA  HIE   195      41.121  20.487  48.292  1.00  0.00           H
ATOM   3043  CB  HIE   195      41.482  22.597  48.319  1.00  0.00           C
ATOM   3044  HB2 HIE   195      42.312  23.291  48.189  1.00  0.00           H
ATOM   3045  HB3 HIE   195      40.798  22.754  47.484  1.00  0.00           H
ATOM   3046  CG  HIE   195      40.825  22.849  49.701  1.00  0.00           C
ATOM   3047  ND1 HIE   195      39.411  22.695  49.886  1.00  0.00           N
ATOM   3048  CE1 HIE   195      39.168  23.194  51.111  1.00  0.00           C
ATOM   3049  HE1 HIE   195      38.212  23.308  51.600  1.00  0.00           H
ATOM   3050  NE2 HIE   195      40.360  23.621  51.671  1.00  0.00           N
ATOM   3051  HE2 HIE   195      40.326  24.208  52.493  1.00  0.00           H
ATOM   3052  CD2 HIE   195      41.332  23.371  50.792  1.00  0.00           C
ATOM   3053  HD2 HIE   195      42.359  23.661  50.958  1.00  0.00           H
ATOM   3054  C   HIE   195      42.242  21.037  46.482  1.00  0.00           C
ATOM   3055  O   HIE   195      41.381  20.721  45.645  1.00  0.00           O
ATOM   3056  N   SER   196      43.419  21.499  46.026  1.00  0.00           N
ATOM   3057  H   SER   196      44.199  21.578  46.663  1.00  0.00           H
ATOM   3058  CA  SER   196      43.733  21.601  44.584  1.00  0.00           C
ATOM   3059  HA  SER   196      42.873  21.409  43.943  1.00  0.00           H
ATOM   3060  CB  SER   196      44.292  23.030  44.291  1.00  0.00           C
ATOM   3061  HB2 SER   196      45.146  23.402  44.855  1.00  0.00           H
ATOM   3062  HB3 SER   196      44.446  22.953  43.214  1.00  0.00           H
ATOM   3063  OG  SER   196      43.233  23.974  44.507  1.00  0.00           O
ATOM   3064  HG  SER   196      42.679  23.922  43.725  1.00  0.00           H
ATOM   3065  C   SER   196      44.753  20.559  44.200  1.00  0.00           C
ATOM   3066  O   SER   196      45.150  20.611  43.054  1.00  0.00           O
ATOM   3067  N   GLN   197      45.042  19.531  44.967  1.00  0.00           N
ATOM   3068  H   GLN   197      44.599  19.427  45.869  1.00  0.00           H
ATOM   3069  CA  GLN   197      46.013  18.502  44.689  1.00  0.00           C
ATOM   3070  HA  GLN   197      46.932  19.017  44.409  1.00  0.00           H
ATOM   3071  CB  GLN   197      46.375  17.741  45.906  1.00  0.00           C
ATOM   3072  HB2 GLN   197      47.233  17.120  45.650  1.00  0.00           H
ATOM   3073  HB3 GLN   197      46.588  18.517  46.641  1.00  0.00           H
ATOM   3074  CG  GLN   197      45.405  16.701  46.416  1.00  0.00           C
ATOM   3075  HG2 GLN   197      45.030  16.054  45.623  1.00  0.00           H
ATOM   3076  HG3 GLN   197      45.896  16.181  47.238  1.00  0.00           H
ATOM   3077  CD  GLN   197      44.139  17.385  46.925  1.00  0.00           C
ATOM   3078  OE1 GLN   197      44.219  18.503  47.404  1.00  0.00           O
ATOM   3079  NE2 GLN   197      43.020  16.715  46.885  1.00  0.00           N
ATOM   3080 HE21 GLN   197      42.195  17.155  47.267  1.00  0.00           H
ATOM   3081 HE22 GLN   197      42.903  15.770  46.547  1.00  0.00           H
ATOM   3082  C   GLN   197      45.679  17.514  43.460  1.00  0.00           C
ATOM   3083  O   GLN   197      46.566  16.776  43.112  1.00  0.00           O
ATOM   3084  N   PHE   198      44.391  17.520  42.886  1.00  0.00           N
ATOM   3085  H   PHE   198      43.766  18.292  43.072  1.00  0.00           H
ATOM   3086  CA  PHE   198      44.254  16.728  41.640  1.00  0.00           C
ATOM   3087  HA  PHE   198      44.930  15.875  41.603  1.00  0.00           H
ATOM   3088  CB  PHE   198      42.834  16.123  41.639  1.00  0.00           C
ATOM   3089  HB2 PHE   198      42.056  16.879  41.528  1.00  0.00           H
ATOM   3090  HB3 PHE   198      42.852  15.332  40.889  1.00  0.00           H
ATOM   3091  CG  PHE   198      42.624  15.371  42.951  1.00  0.00           C
ATOM   3092  CD1 PHE   198      43.610  14.477  43.428  1.00  0.00           C
ATOM   3093  HD1 PHE   198      44.527  14.307  42.885  1.00  0.00           H
ATOM   3094  CE1 PHE   198      43.312  13.659  44.512  1.00  0.00           C
ATOM   3095  HE1 PHE   198      44.040  12.973  44.919  1.00  0.00           H
ATOM   3096  CZ  PHE   198      41.999  13.701  45.103  1.00  0.00           C
ATOM   3097  HZ  PHE   198      41.778  13.003  45.898  1.00  0.00           H
ATOM   3098  CE2 PHE   198      41.141  14.764  44.829  1.00  0.00           C
ATOM   3099  HE2 PHE   198      40.255  15.002  45.400  1.00  0.00           H
ATOM   3100  CD2 PHE   198      41.409  15.544  43.702  1.00  0.00           C
ATOM   3101  HD2 PHE   198      40.636  16.145  43.247  1.00  0.00           H
ATOM   3102  C   PHE   198      44.500  17.532  40.331  1.00  0.00           C
ATOM   3103  O   PHE   198      44.696  16.914  39.295  1.00  0.00           O
ATOM   3104  N   ILE   199      44.682  18.906  40.512  1.00  0.00           N
ATOM   3105  H   ILE   199      44.605  19.168  41.485  1.00  0.00           H
ATOM   3106  CA  ILE   199      45.153  19.824  39.467  1.00  0.00           C
ATOM   3107  HA  ILE   199      44.405  19.720  38.682  1.00  0.00           H
ATOM   3108  CB  ILE   199      45.205  21.336  39.902  1.00  0.00           C
ATOM   3109  HB  ILE   199      45.880  21.277  40.757  1.00  0.00           H
ATOM   3110  CG2 ILE   199      45.605  22.282  38.727  1.00  0.00           C
ATOM   3111 HG21 ILE   199      46.601  22.076  38.333  1.00  0.00           H
ATOM   3112 HG22 ILE   199      45.599  23.314  39.079  1.00  0.00           H
ATOM   3113 HG23 ILE   199      44.913  22.096  37.905  1.00  0.00           H
ATOM   3114  CG1 ILE   199      43.872  21.752  40.482  1.00  0.00           C
ATOM   3115 HG12 ILE   199      43.569  21.100  41.302  1.00  0.00           H
ATOM   3116 HG13 ILE   199      44.037  22.775  40.819  1.00  0.00           H
ATOM   3117  CD1 ILE   199      42.635  21.725  39.597  1.00  0.00           C
ATOM   3118 HD11 ILE   199      42.779  22.516  38.861  1.00  0.00           H
ATOM   3119 HD12 ILE   199      41.830  22.087  40.236  1.00  0.00           H
ATOM   3120 HD13 ILE   199      42.519  20.726  39.174  1.00  0.00           H
ATOM   3121  C   ILE   199      46.535  19.448  38.922  1.00  0.00           C
ATOM   3122  O   ILE   199      47.502  19.315  39.708  1.00  0.00           O
ATOM   3123  N   GLY   200      46.669  19.342  37.612  1.00  0.00           N
ATOM   3124  H   GLY   200      45.839  19.485  37.054  1.00  0.00           H
ATOM   3125  CA  GLY   200      47.875  18.749  37.014  1.00  0.00           C
ATOM   3126  HA2 GLY   200      48.404  18.112  37.724  1.00  0.00           H
ATOM   3127  HA3 GLY   200      47.613  18.055  36.215  1.00  0.00           H
ATOM   3128  C   GLY   200      48.869  19.813  36.446  1.00  0.00           C
ATOM   3129  O   GLY   200      50.055  19.443  36.465  1.00  0.00           O
ATOM   3130  N   TYR   201      48.433  21.033  36.139  1.00  0.00           N
ATOM   3131  H   TYR   201      47.469  21.139  36.422  1.00  0.00           H
ATOM   3132  CA  TYR   201      49.367  22.140  35.895  1.00  0.00           C
ATOM   3133  HA  TYR   201      49.911  21.837  35.001  1.00  0.00           H
ATOM   3134  CB  TYR   201      48.462  23.302  35.336  1.00  0.00           C
ATOM   3135  HB2 TYR   201      47.988  23.873  36.133  1.00  0.00           H
ATOM   3136  HB3 TYR   201      49.091  24.085  34.911  1.00  0.00           H
ATOM   3137  CG  TYR   201      47.575  22.858  34.208  1.00  0.00           C
ATOM   3138  CD1 TYR   201      48.118  22.642  32.951  1.00  0.00           C
ATOM   3139  HD1 TYR   201      49.189  22.717  32.831  1.00  0.00           H
ATOM   3140  CE1 TYR   201      47.309  22.305  31.859  1.00  0.00           C
ATOM   3141  HE1 TYR   201      47.877  22.073  30.970  1.00  0.00           H
ATOM   3142  CZ  TYR   201      45.939  22.308  31.920  1.00  0.00           C
ATOM   3143  OH  TYR   201      45.310  21.800  30.849  1.00  0.00           O
ATOM   3144  HH  TYR   201      44.400  21.561  31.045  1.00  0.00           H
ATOM   3145  CE2 TYR   201      45.311  22.708  33.178  1.00  0.00           C
ATOM   3146  HE2 TYR   201      44.247  22.850  33.301  1.00  0.00           H
ATOM   3147  CD2 TYR   201      46.136  22.982  34.282  1.00  0.00           C
ATOM   3148  HD2 TYR   201      45.712  23.327  35.213  1.00  0.00           H
ATOM   3149  C   TYR   201      50.314  22.388  37.083  1.00  0.00           C
ATOM   3150  O   TYR   201      49.957  22.172  38.257  1.00  0.00           O
ATOM   3151  N   PRO   202      51.469  22.987  36.884  1.00  0.00           N
ATOM   3152  CD  PRO   202      52.296  22.879  35.631  1.00  0.00           C
ATOM   3153  HD2 PRO   202      51.929  23.612  34.913  1.00  0.00           H
ATOM   3154  HD3 PRO   202      52.388  21.836  35.323  1.00  0.00           H
ATOM   3155  CG  PRO   202      53.697  23.207  36.052  1.00  0.00           C
ATOM   3156  HG2 PRO   202      54.421  23.595  35.336  1.00  0.00           H
ATOM   3157  HG3 PRO   202      54.064  22.239  36.394  1.00  0.00           H
ATOM   3158  CB  PRO   202      53.566  24.024  37.290  1.00  0.00           C
ATOM   3159  HB2 PRO   202      53.639  25.101  37.141  1.00  0.00           H
ATOM   3160  HB3 PRO   202      54.419  23.790  37.927  1.00  0.00           H
ATOM   3161  CA  PRO   202      52.320  23.559  37.951  1.00  0.00           C
ATOM   3162  HA  PRO   202      52.604  22.747  38.617  1.00  0.00           H
ATOM   3163  C   PRO   202      51.525  24.683  38.700  1.00  0.00           C
ATOM   3164  O   PRO   202      50.785  25.453  38.158  1.00  0.00           O
ATOM   3165  N   ILE   203      51.544  24.587  40.072  1.00  0.00           N
ATOM   3166  H   ILE   203      52.343  24.032  40.343  1.00  0.00           H
ATOM   3167  CA  ILE   203      50.999  25.572  40.989  1.00  0.00           C
ATOM   3168  HA  ILE   203      50.594  26.382  40.381  1.00  0.00           H
ATOM   3169  CB  ILE   203      49.870  24.994  41.842  1.00  0.00           C
ATOM   3170  HB  ILE   203      50.190  24.104  42.384  1.00  0.00           H
ATOM   3171  CG2 ILE   203      49.325  25.900  42.939  1.00  0.00           C
ATOM   3172 HG21 ILE   203      50.100  26.162  43.660  1.00  0.00           H
ATOM   3173 HG22 ILE   203      48.507  25.473  43.519  1.00  0.00           H
ATOM   3174 HG23 ILE   203      49.049  26.811  42.408  1.00  0.00           H
ATOM   3175  CG1 ILE   203      48.736  24.646  40.879  1.00  0.00           C
ATOM   3176 HG12 ILE   203      48.509  25.489  40.228  1.00  0.00           H
ATOM   3177 HG13 ILE   203      49.062  23.852  40.207  1.00  0.00           H
ATOM   3178  CD1 ILE   203      47.425  24.177  41.624  1.00  0.00           C
ATOM   3179 HD11 ILE   203      46.780  23.856  40.806  1.00  0.00           H
ATOM   3180 HD12 ILE   203      46.899  24.979  42.142  1.00  0.00           H
ATOM   3181 HD13 ILE   203      47.659  23.371  42.320  1.00  0.00           H
ATOM   3182  C   ILE   203      52.113  26.187  41.773  1.00  0.00           C
ATOM   3183  O   ILE   203      52.348  26.026  42.978  1.00  0.00           O
ATOM   3184  N   THR   204      52.992  26.959  41.144  1.00  0.00           N
ATOM   3185  H   THR   204      52.676  27.416  40.301  1.00  0.00           H
ATOM   3186  CA  THR   204      54.242  27.548  41.718  1.00  0.00           C
ATOM   3187  HA  THR   204      54.644  26.796  42.397  1.00  0.00           H
ATOM   3188  CB  THR   204      55.224  27.864  40.607  1.00  0.00           C
ATOM   3189  HB  THR   204      55.035  28.799  40.080  1.00  0.00           H
ATOM   3190  CG2 THR   204      56.692  28.030  41.150  1.00  0.00           C
ATOM   3191 HG21 THR   204      57.361  28.424  40.386  1.00  0.00           H
ATOM   3192 HG22 THR   204      57.024  27.053  41.504  1.00  0.00           H
ATOM   3193 HG23 THR   204      56.716  28.625  42.065  1.00  0.00           H
ATOM   3194  OG1 THR   204      55.229  26.786  39.691  1.00  0.00           O
ATOM   3195  HG1 THR   204      54.597  27.022  39.009  1.00  0.00           H
ATOM   3196  C   THR   204      53.884  28.833  42.550  1.00  0.00           C
ATOM   3197  O   THR   204      53.090  29.687  42.105  1.00  0.00           O
ATOM   3198  N   LEU   205      54.483  28.973  43.701  1.00  0.00           N
ATOM   3199  H   LEU   205      55.072  28.238  44.066  1.00  0.00           H
ATOM   3200  CA  LEU   205      54.492  30.160  44.521  1.00  0.00           C
ATOM   3201  HA  LEU   205      53.497  30.587  44.400  1.00  0.00           H
ATOM   3202  CB  LEU   205      54.722  29.750  46.009  1.00  0.00           C
ATOM   3203  HB2 LEU   205      55.386  28.887  45.973  1.00  0.00           H
ATOM   3204  HB3 LEU   205      55.338  30.439  46.587  1.00  0.00           H
ATOM   3205  CG  LEU   205      53.405  29.514  46.668  1.00  0.00           C
ATOM   3206  HG  LEU   205      52.711  29.049  45.968  1.00  0.00           H
ATOM   3207  CD1 LEU   205      53.762  28.624  47.834  1.00  0.00           C
ATOM   3208 HD11 LEU   205      54.159  27.643  47.573  1.00  0.00           H
ATOM   3209 HD12 LEU   205      52.877  28.433  48.441  1.00  0.00           H
ATOM   3210 HD13 LEU   205      54.527  29.052  48.482  1.00  0.00           H
ATOM   3211  CD2 LEU   205      52.676  30.817  47.183  1.00  0.00           C
ATOM   3212 HD21 LEU   205      51.806  30.664  47.820  1.00  0.00           H
ATOM   3213 HD22 LEU   205      53.325  31.451  47.789  1.00  0.00           H
ATOM   3214 HD23 LEU   205      52.396  31.508  46.388  1.00  0.00           H
ATOM   3215  C   LEU   205      55.532  31.200  44.189  1.00  0.00           C
ATOM   3216  O   LEU   205      56.692  30.905  43.925  1.00  0.00           O
ATOM   3217  N   PHE   206      55.188  32.486  44.465  1.00  0.00           N
ATOM   3218  H   PHE   206      54.228  32.675  44.715  1.00  0.00           H
ATOM   3219  CA  PHE   206      56.053  33.671  44.308  1.00  0.00           C
ATOM   3220  HA  PHE   206      57.069  33.277  44.288  1.00  0.00           H
ATOM   3221  CB  PHE   206      55.872  34.519  43.022  1.00  0.00           C
ATOM   3222  HB2 PHE   206      54.893  34.997  42.969  1.00  0.00           H
ATOM   3223  HB3 PHE   206      56.627  35.303  42.964  1.00  0.00           H
ATOM   3224  CG  PHE   206      56.055  33.632  41.828  1.00  0.00           C
ATOM   3225  CD1 PHE   206      57.324  33.439  41.241  1.00  0.00           C
ATOM   3226  HD1 PHE   206      58.061  34.123  41.636  1.00  0.00           H
ATOM   3227  CE1 PHE   206      57.462  32.580  40.108  1.00  0.00           C
ATOM   3228  HE1 PHE   206      58.427  32.615  39.624  1.00  0.00           H
ATOM   3229  CZ  PHE   206      56.370  31.765  39.734  1.00  0.00           C
ATOM   3230  HZ  PHE   206      56.501  31.007  38.975  1.00  0.00           H
ATOM   3231  CE2 PHE   206      55.123  31.951  40.380  1.00  0.00           C
ATOM   3232  HE2 PHE   206      54.312  31.312  40.061  1.00  0.00           H
ATOM   3233  CD2 PHE   206      54.922  32.962  41.319  1.00  0.00           C
ATOM   3234  HD2 PHE   206      53.929  33.125  41.713  1.00  0.00           H
ATOM   3235  C   PHE   206      55.921  34.678  45.483  1.00  0.00           C
ATOM   3236  O   PHE   206      54.990  35.531  45.505  1.00  0.00           O
ATOM   3237  N   VAL   207      56.727  34.430  46.576  1.00  0.00           N
ATOM   3238  H   VAL   207      57.404  33.690  46.456  1.00  0.00           H
ATOM   3239  CA  VAL   207      56.705  35.379  47.731  1.00  0.00           C
ATOM   3240  HA  VAL   207      55.698  35.752  47.922  1.00  0.00           H
ATOM   3241  CB  VAL   207      57.122  34.676  49.027  1.00  0.00           C
ATOM   3242  HB  VAL   207      57.991  34.023  48.935  1.00  0.00           H
ATOM   3243  CG1 VAL   207      57.562  35.731  50.148  1.00  0.00           C
ATOM   3244 HG11 VAL   207      56.711  36.351  50.425  1.00  0.00           H
ATOM   3245 HG12 VAL   207      57.854  35.178  51.041  1.00  0.00           H
ATOM   3246 HG13 VAL   207      58.451  36.224  49.755  1.00  0.00           H
ATOM   3247  CG2 VAL   207      55.953  33.795  49.410  1.00  0.00           C
ATOM   3248 HG21 VAL   207      54.961  34.143  49.122  1.00  0.00           H
ATOM   3249 HG22 VAL   207      56.068  33.472  50.445  1.00  0.00           H
ATOM   3250 HG23 VAL   207      56.028  32.943  48.733  1.00  0.00           H
ATOM   3251  C   VAL   207      57.653  36.546  47.380  1.00  0.00           C
ATOM   3252  O   VAL   207      58.704  36.330  46.809  1.00  0.00           O
ATOM   3253  N   GLU   208      57.436  37.786  47.750  1.00  0.00           N
ATOM   3254  H   GLU   208      56.668  37.939  48.387  1.00  0.00           H
ATOM   3255  CA  GLU   208      58.353  38.951  47.538  1.00  0.00           C
ATOM   3256  HA  GLU   208      59.004  38.771  46.681  1.00  0.00           H
ATOM   3257  CB  GLU   208      57.492  40.148  47.140  1.00  0.00           C
ATOM   3258  HB2 GLU   208      57.037  39.993  46.163  1.00  0.00           H
ATOM   3259  HB3 GLU   208      56.700  40.227  47.884  1.00  0.00           H
ATOM   3260  CG  GLU   208      58.260  41.530  47.017  1.00  0.00           C
ATOM   3261  HG2 GLU   208      59.179  41.441  47.596  1.00  0.00           H
ATOM   3262  HG3 GLU   208      58.498  41.722  45.970  1.00  0.00           H
ATOM   3263  CD  GLU   208      57.456  42.677  47.627  1.00  0.00           C
ATOM   3264  OE1 GLU   208      56.428  43.188  47.052  1.00  0.00           O
ATOM   3265  OE2 GLU   208      57.848  43.209  48.684  1.00  0.00           O
ATOM   3266  C   GLU   208      59.308  39.173  48.677  1.00  0.00           C
ATOM   3267  O   GLU   208      58.971  39.253  49.853  1.00  0.00           O
ATOM   3268  OXT GLU   208      60.485  39.221  48.419  1.00  0.00           O
END
