# Supplementary material for: Worth the Weight: Sub-Pocket EXplorer (SubPEx), a Weighted Ensemble Method to Enhance Binding-Pocket Conformational Sampling
Source: J Chem Theory Comput. 2023 Aug 16;19(17):5677–89. doi: 10.1021/acs.jctc.3c00478 (PMC10500992; doi:10.1021/acs.jctc.3c00478)
Supplement: Supplementary file 2 — ct3c00478_si_002.zip [file ct3c00478_si_002.zip › clustered_structures/HSP90/subpex/rep.c12.aligned.pdb]

HELIX    1   1 ALA      9  ILE     19  1                                  11
HELIX    2   2 GLU     27  THR     50  1                                  24
HELIX    3   3 PRO     52  LEU     55  1                                   4
HELIX    4   4 LYS     85  ILE     89  1                                   5
HELIX    5   5 SER     98  GLN    108  1                                  11
HELIX    6   6 ILE    113  GLN    118  1                                   6
HELIX    7   7 GLY    122  LEU    128  1                                   7
HELIX    8   8 THR    180  LEU    183  1                                   4
HELIX    9   9 GLU    185  HIE    195  1                                  11
SHEET    1   1 1 GLU     3  ALA     6  0
SHEET    2   2 1 ILE    63  ASN    68  0
SHEET    3   3 1 THR    73  ASP    78  0
SHEET    4   4 1 ALA   130  LYS   138  0
SHEET    5   5 1 GLN   144  SER   149  0
SHEET    6   6 1 SER   154  THR   159  0
SHEET    7   7 1 GLY   168  LEU   175  0
SHEET    8   8 1 ILE   203  LEU   205  0
CRYST1   70.219   64.424   72.490  90.00  90.00  90.00               1
ATOM      1  N   ALA     1      39.927  55.430  26.772  1.00  0.00           N
ATOM      2  H1  ALA     1      39.120  55.020  26.321  1.00  0.00           H
ATOM      3  H2  ALA     1      40.231  56.267  26.297  1.00  0.00           H
ATOM      4  H3  ALA     1      40.665  54.739  26.770  1.00  0.00           H
ATOM      5  CA  ALA     1      39.551  55.707  28.174  1.00  0.00           C
ATOM      6  HA  ALA     1      40.407  55.977  28.794  1.00  0.00           H
ATOM      7  CB  ALA     1      38.633  56.927  28.123  1.00  0.00           C
ATOM      8  HB1 ALA     1      39.245  57.794  27.879  1.00  0.00           H
ATOM      9  HB2 ALA     1      38.163  57.134  29.084  1.00  0.00           H
ATOM     10  HB3 ALA     1      37.821  56.828  27.403  1.00  0.00           H
ATOM     11  C   ALA     1      38.741  54.487  28.765  1.00  0.00           C
ATOM     12  O   ALA     1      38.450  53.592  28.056  1.00  0.00           O
ATOM     13  N   VAL     2      38.443  54.558  30.048  1.00  0.00           N
ATOM     14  H   VAL     2      38.599  55.436  30.523  1.00  0.00           H
ATOM     15  CA  VAL     2      37.769  53.527  30.841  1.00  0.00           C
ATOM     16  HA  VAL     2      38.149  52.555  30.523  1.00  0.00           H
ATOM     17  CB  VAL     2      38.062  53.743  32.322  1.00  0.00           C
ATOM     18  HB  VAL     2      37.666  54.741  32.512  1.00  0.00           H
ATOM     19  CG1 VAL     2      37.457  52.632  33.268  1.00  0.00           C
ATOM     20 HG11 VAL     2      37.918  51.673  33.032  1.00  0.00           H
ATOM     21 HG12 VAL     2      37.539  52.959  34.305  1.00  0.00           H
ATOM     22 HG13 VAL     2      36.369  52.619  33.199  1.00  0.00           H
ATOM     23  CG2 VAL     2      39.646  53.736  32.525  1.00  0.00           C
ATOM     24 HG21 VAL     2      40.229  54.482  31.985  1.00  0.00           H
ATOM     25 HG22 VAL     2      39.955  52.773  32.121  1.00  0.00           H
ATOM     26 HG23 VAL     2      40.036  53.733  33.544  1.00  0.00           H
ATOM     27  C   VAL     2      36.295  53.576  30.509  1.00  0.00           C
ATOM     28  O   VAL     2      35.752  54.662  30.688  1.00  0.00           O
ATOM     29  N   GLU     3      35.666  52.471  30.168  1.00  0.00           N
ATOM     30  H   GLU     3      36.210  51.621  30.115  1.00  0.00           H
ATOM     31  CA  GLU     3      34.248  52.375  29.973  1.00  0.00           C
ATOM     32  HA  GLU     3      33.703  53.315  29.888  1.00  0.00           H
ATOM     33  CB  GLU     3      33.872  51.511  28.742  1.00  0.00           C
ATOM     34  HB2 GLU     3      34.382  50.555  28.852  1.00  0.00           H
ATOM     35  HB3 GLU     3      32.836  51.173  28.773  1.00  0.00           H
ATOM     36  CG  GLU     3      34.432  52.045  27.459  1.00  0.00           C
ATOM     37  HG2 GLU     3      33.887  52.952  27.196  1.00  0.00           H
ATOM     38  HG3 GLU     3      35.415  52.503  27.573  1.00  0.00           H
ATOM     39  CD  GLU     3      34.437  51.047  26.273  1.00  0.00           C
ATOM     40  OE1 GLU     3      33.577  50.186  26.201  1.00  0.00           O
ATOM     41  OE2 GLU     3      35.452  51.040  25.495  1.00  0.00           O
ATOM     42  C   GLU     3      33.556  51.809  31.191  1.00  0.00           C
ATOM     43  O   GLU     3      34.161  51.171  32.042  1.00  0.00           O
ATOM     44  N   THR     4      32.187  51.974  31.270  1.00  0.00           N
ATOM     45  H   THR     4      31.786  52.622  30.607  1.00  0.00           H
ATOM     46  CA  THR     4      31.387  51.526  32.452  1.00  0.00           C
ATOM     47  HA  THR     4      31.966  50.813  33.038  1.00  0.00           H
ATOM     48  CB  THR     4      31.023  52.728  33.343  1.00  0.00           C
ATOM     49  HB  THR     4      30.126  52.464  33.903  1.00  0.00           H
ATOM     50  CG2 THR     4      32.013  53.257  34.367  1.00  0.00           C
ATOM     51 HG21 THR     4      32.148  52.523  35.161  1.00  0.00           H
ATOM     52 HG22 THR     4      31.561  54.099  34.893  1.00  0.00           H
ATOM     53 HG23 THR     4      33.001  53.528  33.998  1.00  0.00           H
ATOM     54  OG1 THR     4      30.732  53.873  32.606  1.00  0.00           O
ATOM     55  HG1 THR     4      31.555  54.066  32.153  1.00  0.00           H
ATOM     56  C   THR     4      30.159  50.725  32.103  1.00  0.00           C
ATOM     57  O   THR     4      29.576  51.066  31.097  1.00  0.00           O
ATOM     58  N   PHE     5      29.838  49.655  32.814  1.00  0.00           N
ATOM     59  H   PHE     5      30.596  49.323  33.393  1.00  0.00           H
ATOM     60  CA  PHE     5      28.756  48.752  32.447  1.00  0.00           C
ATOM     61  HA  PHE     5      27.982  49.262  31.874  1.00  0.00           H
ATOM     62  CB  PHE     5      29.299  47.559  31.558  1.00  0.00           C
ATOM     63  HB2 PHE     5      29.955  46.990  32.218  1.00  0.00           H
ATOM     64  HB3 PHE     5      28.473  46.864  31.407  1.00  0.00           H
ATOM     65  CG  PHE     5      29.923  47.825  30.196  1.00  0.00           C
ATOM     66  CD1 PHE     5      31.183  48.350  29.925  1.00  0.00           C
ATOM     67  HD1 PHE     5      31.867  48.577  30.729  1.00  0.00           H
ATOM     68  CE1 PHE     5      31.625  48.341  28.595  1.00  0.00           C
ATOM     69  HE1 PHE     5      32.569  48.751  28.264  1.00  0.00           H
ATOM     70  CZ  PHE     5      30.829  47.802  27.573  1.00  0.00           C
ATOM     71  HZ  PHE     5      31.221  47.635  26.580  1.00  0.00           H
ATOM     72  CE2 PHE     5      29.531  47.345  27.890  1.00  0.00           C
ATOM     73  HE2 PHE     5      28.836  47.200  27.076  1.00  0.00           H
ATOM     74  CD2 PHE     5      29.049  47.423  29.141  1.00  0.00           C
ATOM     75  HD2 PHE     5      28.007  47.162  29.258  1.00  0.00           H
ATOM     76  C   PHE     5      28.123  48.178  33.765  1.00  0.00           C
ATOM     77  O   PHE     5      28.805  48.070  34.783  1.00  0.00           O
ATOM     78  N   ALA     6      26.888  47.878  33.702  1.00  0.00           N
ATOM     79  H   ALA     6      26.334  48.095  32.886  1.00  0.00           H
ATOM     80  CA  ALA     6      26.266  47.158  34.803  1.00  0.00           C
ATOM     81  HA  ALA     6      26.811  47.336  35.731  1.00  0.00           H
ATOM     82  CB  ALA     6      24.770  47.555  34.897  1.00  0.00           C
ATOM     83  HB1 ALA     6      24.414  46.957  35.736  1.00  0.00           H
ATOM     84  HB2 ALA     6      24.252  47.418  33.949  1.00  0.00           H
ATOM     85  HB3 ALA     6      24.638  48.601  35.173  1.00  0.00           H
ATOM     86  C   ALA     6      26.380  45.667  34.535  1.00  0.00           C
ATOM     87  O   ALA     6      26.327  45.235  33.343  1.00  0.00           O
ATOM     88  N   PHE     7      26.450  44.850  35.593  1.00  0.00           N
ATOM     89  H   PHE     7      26.390  45.384  36.449  1.00  0.00           H
ATOM     90  CA  PHE     7      26.190  43.388  35.573  1.00  0.00           C
ATOM     91  HA  PHE     7      26.740  42.973  34.729  1.00  0.00           H
ATOM     92  CB  PHE     7      26.621  42.691  36.875  1.00  0.00           C
ATOM     93  HB2 PHE     7      25.971  43.036  37.679  1.00  0.00           H
ATOM     94  HB3 PHE     7      26.383  41.627  36.865  1.00  0.00           H
ATOM     95  CG  PHE     7      28.113  42.819  37.194  1.00  0.00           C
ATOM     96  CD1 PHE     7      29.173  42.258  36.546  1.00  0.00           C
ATOM     97  HD1 PHE     7      29.042  41.724  35.616  1.00  0.00           H
ATOM     98  CE1 PHE     7      30.441  42.297  37.146  1.00  0.00           C
ATOM     99  HE1 PHE     7      31.265  41.838  36.618  1.00  0.00           H
ATOM    100  CZ  PHE     7      30.713  42.932  38.333  1.00  0.00           C
ATOM    101  HZ  PHE     7      31.681  42.976  38.810  1.00  0.00           H
ATOM    102  CE2 PHE     7      29.637  43.507  39.041  1.00  0.00           C
ATOM    103  HE2 PHE     7      29.845  43.925  40.016  1.00  0.00           H
ATOM    104  CD2 PHE     7      28.332  43.379  38.440  1.00  0.00           C
ATOM    105  HD2 PHE     7      27.517  43.738  39.052  1.00  0.00           H
ATOM    106  C   PHE     7      24.674  42.998  35.379  1.00  0.00           C
ATOM    107  O   PHE     7      23.848  43.759  35.838  1.00  0.00           O
ATOM    108  N   GLN     8      24.244  41.774  35.006  1.00  0.00           N
ATOM    109  H   GLN     8      24.976  41.137  34.727  1.00  0.00           H
ATOM    110  CA  GLN     8      22.864  41.335  34.995  1.00  0.00           C
ATOM    111  HA  GLN     8      22.255  41.918  34.304  1.00  0.00           H
ATOM    112  CB  GLN     8      22.745  39.788  34.399  1.00  0.00           C
ATOM    113  HB2 GLN     8      23.108  39.711  33.374  1.00  0.00           H
ATOM    114  HB3 GLN     8      23.347  39.143  35.038  1.00  0.00           H
ATOM    115  CG  GLN     8      21.362  39.300  34.155  1.00  0.00           C
ATOM    116  HG2 GLN     8      21.410  38.364  33.599  1.00  0.00           H
ATOM    117  HG3 GLN     8      20.994  38.920  35.107  1.00  0.00           H
ATOM    118  CD  GLN     8      20.374  40.277  33.538  1.00  0.00           C
ATOM    119  OE1 GLN     8      20.710  41.092  32.663  1.00  0.00           O
ATOM    120  NE2 GLN     8      19.174  40.309  34.009  1.00  0.00           N
ATOM    121 HE21 GLN     8      18.524  40.991  33.643  1.00  0.00           H
ATOM    122 HE22 GLN     8      19.008  39.615  34.724  1.00  0.00           H
ATOM    123  C   GLN     8      22.179  41.389  36.345  1.00  0.00           C
ATOM    124  O   GLN     8      22.855  41.167  37.413  1.00  0.00           O
ATOM    125  N   ALA     9      20.862  41.595  36.401  1.00  0.00           N
ATOM    126  H   ALA     9      20.409  41.839  35.531  1.00  0.00           H
ATOM    127  CA  ALA     9      20.116  41.694  37.653  1.00  0.00           C
ATOM    128  HA  ALA     9      20.423  42.605  38.166  1.00  0.00           H
ATOM    129  CB  ALA     9      18.639  41.878  37.238  1.00  0.00           C
ATOM    130  HB1 ALA     9      17.988  42.106  38.082  1.00  0.00           H
ATOM    131  HB2 ALA     9      18.296  40.931  36.821  1.00  0.00           H
ATOM    132  HB3 ALA     9      18.426  42.724  36.585  1.00  0.00           H
ATOM    133  C   ALA     9      20.276  40.543  38.647  1.00  0.00           C
ATOM    134  O   ALA     9      20.552  40.713  39.856  1.00  0.00           O
ATOM    135  N   GLU    10      20.118  39.345  38.136  1.00  0.00           N
ATOM    136  H   GLU    10      19.708  39.182  37.227  1.00  0.00           H
ATOM    137  CA  GLU    10      20.291  38.165  38.942  1.00  0.00           C
ATOM    138  HA  GLU    10      19.674  38.485  39.782  1.00  0.00           H
ATOM    139  CB  GLU    10      19.648  36.862  38.355  1.00  0.00           C
ATOM    140  HB2 GLU    10      20.248  36.669  37.465  1.00  0.00           H
ATOM    141  HB3 GLU    10      19.805  36.020  39.031  1.00  0.00           H
ATOM    142  CG  GLU    10      18.212  37.024  37.935  1.00  0.00           C
ATOM    143  HG2 GLU    10      18.039  35.992  37.628  1.00  0.00           H
ATOM    144  HG3 GLU    10      17.594  37.503  38.695  1.00  0.00           H
ATOM    145  CD  GLU    10      17.923  37.653  36.547  1.00  0.00           C
ATOM    146  OE1 GLU    10      16.818  37.476  36.045  1.00  0.00           O
ATOM    147  OE2 GLU    10      18.746  38.308  35.877  1.00  0.00           O
ATOM    148  C   GLU    10      21.753  37.861  39.383  1.00  0.00           C
ATOM    149  O   GLU    10      21.874  37.334  40.476  1.00  0.00           O
ATOM    150  N   ILE    11      22.750  38.271  38.680  1.00  0.00           N
ATOM    151  H   ILE    11      22.595  38.519  37.712  1.00  0.00           H
ATOM    152  CA  ILE    11      24.169  38.156  39.115  1.00  0.00           C
ATOM    153  HA  ILE    11      24.158  37.141  39.512  1.00  0.00           H
ATOM    154  CB  ILE    11      25.149  38.230  37.887  1.00  0.00           C
ATOM    155  HB  ILE    11      24.989  39.116  37.272  1.00  0.00           H
ATOM    156  CG2 ILE    11      26.626  38.396  38.303  1.00  0.00           C
ATOM    157 HG21 ILE    11      26.836  39.407  38.650  1.00  0.00           H
ATOM    158 HG22 ILE    11      27.336  38.330  37.478  1.00  0.00           H
ATOM    159 HG23 ILE    11      26.987  37.735  39.091  1.00  0.00           H
ATOM    160  CG1 ILE    11      24.950  37.029  36.950  1.00  0.00           C
ATOM    161 HG12 ILE    11      25.290  36.109  37.427  1.00  0.00           H
ATOM    162 HG13 ILE    11      23.910  36.881  36.657  1.00  0.00           H
ATOM    163  CD1 ILE    11      25.731  37.322  35.632  1.00  0.00           C
ATOM    164 HD11 ILE    11      25.660  38.375  35.356  1.00  0.00           H
ATOM    165 HD12 ILE    11      25.328  36.651  34.873  1.00  0.00           H
ATOM    166 HD13 ILE    11      26.799  37.104  35.641  1.00  0.00           H
ATOM    167  C   ILE    11      24.477  39.068  40.235  1.00  0.00           C
ATOM    168  O   ILE    11      25.146  38.689  41.223  1.00  0.00           O
ATOM    169  N   ALA    12      24.171  40.327  40.003  1.00  0.00           N
ATOM    170  H   ALA    12      23.690  40.577  39.150  1.00  0.00           H
ATOM    171  CA  ALA    12      24.406  41.339  41.030  1.00  0.00           C
ATOM    172  HA  ALA    12      25.482  41.422  41.190  1.00  0.00           H
ATOM    173  CB  ALA    12      23.876  42.691  40.487  1.00  0.00           C
ATOM    174  HB1 ALA    12      22.792  42.575  40.461  1.00  0.00           H
ATOM    175  HB2 ALA    12      24.266  42.803  39.476  1.00  0.00           H
ATOM    176  HB3 ALA    12      24.229  43.457  41.177  1.00  0.00           H
ATOM    177  C   ALA    12      23.854  40.845  42.419  1.00  0.00           C
ATOM    178  O   ALA    12      24.531  40.809  43.416  1.00  0.00           O
ATOM    179  N   GLN    13      22.547  40.560  42.515  1.00  0.00           N
ATOM    180  H   GLN    13      22.011  40.467  41.665  1.00  0.00           H
ATOM    181  CA  GLN    13      21.896  40.157  43.770  1.00  0.00           C
ATOM    182  HA  GLN    13      22.215  40.892  44.509  1.00  0.00           H
ATOM    183  CB  GLN    13      20.401  40.188  43.444  1.00  0.00           C
ATOM    184  HB2 GLN    13      20.092  41.147  43.030  1.00  0.00           H
ATOM    185  HB3 GLN    13      20.181  39.399  42.725  1.00  0.00           H
ATOM    186  CG  GLN    13      19.643  39.894  44.767  1.00  0.00           C
ATOM    187  HG2 GLN    13      20.042  39.043  45.318  1.00  0.00           H
ATOM    188  HG3 GLN    13      19.841  40.750  45.411  1.00  0.00           H
ATOM    189  CD  GLN    13      18.126  39.570  44.411  1.00  0.00           C
ATOM    190  OE1 GLN    13      17.635  39.749  43.251  1.00  0.00           O
ATOM    191  NE2 GLN    13      17.480  39.019  45.361  1.00  0.00           N
ATOM    192 HE21 GLN    13      16.532  38.792  45.100  1.00  0.00           H
ATOM    193 HE22 GLN    13      17.903  38.739  46.235  1.00  0.00           H
ATOM    194  C   GLN    13      22.429  38.771  44.277  1.00  0.00           C
ATOM    195  O   GLN    13      22.655  38.636  45.462  1.00  0.00           O
ATOM    196  N   LEU    14      22.855  37.917  43.318  1.00  0.00           N
ATOM    197  H   LEU    14      22.994  38.139  42.342  1.00  0.00           H
ATOM    198  CA  LEU    14      23.601  36.776  43.830  1.00  0.00           C
ATOM    199  HA  LEU    14      22.954  36.198  44.489  1.00  0.00           H
ATOM    200  CB  LEU    14      24.082  35.832  42.647  1.00  0.00           C
ATOM    201  HB2 LEU    14      23.230  35.260  42.283  1.00  0.00           H
ATOM    202  HB3 LEU    14      24.366  36.440  41.788  1.00  0.00           H
ATOM    203  CG  LEU    14      25.254  34.871  42.772  1.00  0.00           C
ATOM    204  HG  LEU    14      26.102  35.397  43.209  1.00  0.00           H
ATOM    205  CD1 LEU    14      24.869  33.733  43.796  1.00  0.00           C
ATOM    206 HD11 LEU    14      23.962  33.197  43.515  1.00  0.00           H
ATOM    207 HD12 LEU    14      24.868  34.221  44.770  1.00  0.00           H
ATOM    208 HD13 LEU    14      25.634  32.966  43.916  1.00  0.00           H
ATOM    209  CD2 LEU    14      25.630  34.342  41.387  1.00  0.00           C
ATOM    210 HD21 LEU    14      26.328  35.000  40.870  1.00  0.00           H
ATOM    211 HD22 LEU    14      26.203  33.427  41.538  1.00  0.00           H
ATOM    212 HD23 LEU    14      24.751  33.991  40.845  1.00  0.00           H
ATOM    213  C   LEU    14      24.931  37.113  44.543  1.00  0.00           C
ATOM    214  O   LEU    14      25.250  36.546  45.581  1.00  0.00           O
ATOM    215  N   MET    15      25.732  38.022  44.001  1.00  0.00           N
ATOM    216  H   MET    15      25.477  38.408  43.104  1.00  0.00           H
ATOM    217  CA  MET    15      26.975  38.468  44.534  1.00  0.00           C
ATOM    218  HA  MET    15      27.551  37.579  44.793  1.00  0.00           H
ATOM    219  CB  MET    15      27.808  39.286  43.525  1.00  0.00           C
ATOM    220  HB2 MET    15      27.145  39.998  43.034  1.00  0.00           H
ATOM    221  HB3 MET    15      28.704  39.743  43.946  1.00  0.00           H
ATOM    222  CG  MET    15      28.331  38.419  42.391  1.00  0.00           C
ATOM    223  HG2 MET    15      28.561  37.434  42.796  1.00  0.00           H
ATOM    224  HG3 MET    15      27.649  38.394  41.540  1.00  0.00           H
ATOM    225  SD  MET    15      29.871  39.024  41.640  1.00  0.00           S
ATOM    226  CE  MET    15      29.198  40.486  40.781  1.00  0.00           C
ATOM    227  HE1 MET    15      28.475  40.099  40.064  1.00  0.00           H
ATOM    228  HE2 MET    15      28.768  41.047  41.612  1.00  0.00           H
ATOM    229  HE3 MET    15      30.094  40.953  40.371  1.00  0.00           H
ATOM    230  C   MET    15      26.805  39.173  45.872  1.00  0.00           C
ATOM    231  O   MET    15      27.522  38.820  46.814  1.00  0.00           O
ATOM    232  N   SER    16      25.797  40.023  45.993  1.00  0.00           N
ATOM    233  H   SER    16      25.170  40.204  45.222  1.00  0.00           H
ATOM    234  CA  SER    16      25.355  40.569  47.278  1.00  0.00           C
ATOM    235  HA  SER    16      26.165  41.233  47.577  1.00  0.00           H
ATOM    236  CB  SER    16      24.153  41.524  47.084  1.00  0.00           C
ATOM    237  HB2 SER    16      24.362  42.295  46.344  1.00  0.00           H
ATOM    238  HB3 SER    16      23.301  40.937  46.744  1.00  0.00           H
ATOM    239  OG  SER    16      23.861  42.145  48.314  1.00  0.00           O
ATOM    240  HG  SER    16      24.006  43.073  48.114  1.00  0.00           H
ATOM    241  C   SER    16      25.141  39.488  48.330  1.00  0.00           C
ATOM    242  O   SER    16      25.722  39.586  49.413  1.00  0.00           O
ATOM    243  N   LEU    17      24.497  38.388  48.062  1.00  0.00           N
ATOM    244  H   LEU    17      24.019  38.434  47.173  1.00  0.00           H
ATOM    245  CA  LEU    17      24.241  37.286  49.050  1.00  0.00           C
ATOM    246  HA  LEU    17      23.925  37.592  50.047  1.00  0.00           H
ATOM    247  CB  LEU    17      23.243  36.254  48.424  1.00  0.00           C
ATOM    248  HB2 LEU    17      22.374  36.786  48.038  1.00  0.00           H
ATOM    249  HB3 LEU    17      23.654  35.840  47.502  1.00  0.00           H
ATOM    250  CG  LEU    17      22.909  35.107  49.345  1.00  0.00           C
ATOM    251  HG  LEU    17      23.875  34.784  49.733  1.00  0.00           H
ATOM    252  CD1 LEU    17      22.036  35.617  50.438  1.00  0.00           C
ATOM    253 HD11 LEU    17      21.832  34.795  51.125  1.00  0.00           H
ATOM    254 HD12 LEU    17      21.115  36.036  50.034  1.00  0.00           H
ATOM    255 HD13 LEU    17      22.507  36.327  51.120  1.00  0.00           H
ATOM    256  CD2 LEU    17      22.327  33.938  48.629  1.00  0.00           C
ATOM    257 HD21 LEU    17      22.806  33.838  47.655  1.00  0.00           H
ATOM    258 HD22 LEU    17      22.451  33.017  49.196  1.00  0.00           H
ATOM    259 HD23 LEU    17      21.278  34.200  48.490  1.00  0.00           H
ATOM    260  C   LEU    17      25.557  36.599  49.450  1.00  0.00           C
ATOM    261  O   LEU    17      25.815  36.346  50.603  1.00  0.00           O
ATOM    262  N   ILE    18      26.525  36.411  48.544  1.00  0.00           N
ATOM    263  H   ILE    18      26.469  36.851  47.636  1.00  0.00           H
ATOM    264  CA  ILE    18      27.861  35.836  48.850  1.00  0.00           C
ATOM    265  HA  ILE    18      27.737  34.909  49.409  1.00  0.00           H
ATOM    266  CB  ILE    18      28.673  35.565  47.602  1.00  0.00           C
ATOM    267  HB  ILE    18      28.639  36.408  46.911  1.00  0.00           H
ATOM    268  CG2 ILE    18      30.148  35.304  48.062  1.00  0.00           C
ATOM    269 HG21 ILE    18      30.864  35.275  47.241  1.00  0.00           H
ATOM    270 HG22 ILE    18      30.330  34.408  48.655  1.00  0.00           H
ATOM    271 HG23 ILE    18      30.563  36.165  48.587  1.00  0.00           H
ATOM    272  CG1 ILE    18      28.079  34.328  46.856  1.00  0.00           C
ATOM    273 HG12 ILE    18      27.888  33.547  47.592  1.00  0.00           H
ATOM    274 HG13 ILE    18      27.141  34.698  46.445  1.00  0.00           H
ATOM    275  CD1 ILE    18      29.021  33.845  45.738  1.00  0.00           C
ATOM    276 HD11 ILE    18      29.180  34.633  45.002  1.00  0.00           H
ATOM    277 HD12 ILE    18      28.542  33.013  45.222  1.00  0.00           H
ATOM    278 HD13 ILE    18      29.980  33.613  46.203  1.00  0.00           H
ATOM    279  C   ILE    18      28.480  36.723  49.968  1.00  0.00           C
ATOM    280  O   ILE    18      28.966  36.211  50.946  1.00  0.00           O
ATOM    281  N   ILE    19      28.544  38.077  49.769  1.00  0.00           N
ATOM    282  H   ILE    19      28.025  38.374  48.953  1.00  0.00           H
ATOM    283  CA  ILE    19      29.069  39.045  50.762  1.00  0.00           C
ATOM    284  HA  ILE    19      30.062  38.651  50.976  1.00  0.00           H
ATOM    285  CB  ILE    19      29.214  40.415  50.157  1.00  0.00           C
ATOM    286  HB  ILE    19      28.242  40.724  49.773  1.00  0.00           H
ATOM    287  CG2 ILE    19      29.779  41.427  51.151  1.00  0.00           C
ATOM    288 HG21 ILE    19      30.790  41.205  51.494  1.00  0.00           H
ATOM    289 HG22 ILE    19      29.118  41.625  51.995  1.00  0.00           H
ATOM    290 HG23 ILE    19      29.760  42.354  50.576  1.00  0.00           H
ATOM    291  CG1 ILE    19      30.225  40.373  48.934  1.00  0.00           C
ATOM    292 HG12 ILE    19      31.229  40.594  49.299  1.00  0.00           H
ATOM    293 HG13 ILE    19      30.096  39.449  48.369  1.00  0.00           H
ATOM    294  CD1 ILE    19      29.757  41.589  47.970  1.00  0.00           C
ATOM    295 HD11 ILE    19      30.516  41.763  47.207  1.00  0.00           H
ATOM    296 HD12 ILE    19      29.687  42.597  48.379  1.00  0.00           H
ATOM    297 HD13 ILE    19      28.815  41.332  47.487  1.00  0.00           H
ATOM    298  C   ILE    19      28.262  39.005  52.110  1.00  0.00           C
ATOM    299  O   ILE    19      28.937  38.783  53.134  1.00  0.00           O
ATOM    300  N   ASN    20      26.972  39.279  51.985  1.00  0.00           N
ATOM    301  H   ASN    20      26.569  39.428  51.071  1.00  0.00           H
ATOM    302  CA  ASN    20      26.051  39.453  53.060  1.00  0.00           C
ATOM    303  HA  ASN    20      26.573  39.991  53.851  1.00  0.00           H
ATOM    304  CB  ASN    20      24.884  40.328  52.581  1.00  0.00           C
ATOM    305  HB2 ASN    20      24.618  39.910  51.610  1.00  0.00           H
ATOM    306  HB3 ASN    20      24.044  40.368  53.276  1.00  0.00           H
ATOM    307  CG  ASN    20      25.318  41.784  52.351  1.00  0.00           C
ATOM    308  OD1 ASN    20      25.640  42.507  53.249  1.00  0.00           O
ATOM    309  ND2 ASN    20      25.308  42.278  51.114  1.00  0.00           N
ATOM    310 HD21 ASN    20      24.768  41.822  50.392  1.00  0.00           H
ATOM    311 HD22 ASN    20      25.779  43.168  51.044  1.00  0.00           H
ATOM    312  C   ASN    20      25.656  38.153  53.782  1.00  0.00           C
ATOM    313  O   ASN    20      24.469  38.048  54.229  1.00  0.00           O
ATOM    314  N   THR    21      26.626  37.267  54.008  1.00  0.00           N
ATOM    315  H   THR    21      27.543  37.486  53.645  1.00  0.00           H
ATOM    316  CA  THR    21      26.376  35.877  54.615  1.00  0.00           C
ATOM    317  HA  THR    21      25.506  35.815  55.268  1.00  0.00           H
ATOM    318  CB  THR    21      26.077  34.804  53.612  1.00  0.00           C
ATOM    319  HB  THR    21      26.908  34.841  52.908  1.00  0.00           H
ATOM    320  CG2 THR    21      25.902  33.451  54.192  1.00  0.00           C
ATOM    321 HG21 THR    21      25.183  33.410  55.011  1.00  0.00           H
ATOM    322 HG22 THR    21      26.918  33.180  54.480  1.00  0.00           H
ATOM    323 HG23 THR    21      25.642  32.783  53.371  1.00  0.00           H
ATOM    324  OG1 THR    21      24.912  35.194  52.883  1.00  0.00           O
ATOM    325  HG1 THR    21      25.222  35.550  52.048  1.00  0.00           H
ATOM    326  C   THR    21      27.641  35.544  55.460  1.00  0.00           C
ATOM    327  O   THR    21      28.786  35.627  54.970  1.00  0.00           O
ATOM    328  N   PHE    22      27.362  35.039  56.657  1.00  0.00           N
ATOM    329  H   PHE    22      26.427  34.693  56.819  1.00  0.00           H
ATOM    330  CA  PHE    22      28.405  34.483  57.563  1.00  0.00           C
ATOM    331  HA  PHE    22      29.335  35.025  57.392  1.00  0.00           H
ATOM    332  CB  PHE    22      28.007  34.530  59.068  1.00  0.00           C
ATOM    333  HB2 PHE    22      27.773  35.553  59.361  1.00  0.00           H
ATOM    334  HB3 PHE    22      27.085  33.973  59.238  1.00  0.00           H
ATOM    335  CG  PHE    22      29.084  33.972  59.963  1.00  0.00           C
ATOM    336  CD1 PHE    22      29.983  34.881  60.635  1.00  0.00           C
ATOM    337  HD1 PHE    22      29.735  35.930  60.563  1.00  0.00           H
ATOM    338  CE1 PHE    22      30.988  34.375  61.455  1.00  0.00           C
ATOM    339  HE1 PHE    22      31.673  35.154  61.755  1.00  0.00           H
ATOM    340  CZ  PHE    22      31.049  33.005  61.803  1.00  0.00           C
ATOM    341  HZ  PHE    22      31.819  32.741  62.512  1.00  0.00           H
ATOM    342  CE2 PHE    22      30.242  32.114  61.070  1.00  0.00           C
ATOM    343  HE2 PHE    22      30.440  31.063  61.221  1.00  0.00           H
ATOM    344  CD2 PHE    22      29.280  32.596  60.194  1.00  0.00           C
ATOM    345  HD2 PHE    22      28.632  31.893  59.692  1.00  0.00           H
ATOM    346  C   PHE    22      28.714  33.027  57.125  1.00  0.00           C
ATOM    347  O   PHE    22      27.795  32.170  57.155  1.00  0.00           O
ATOM    348  N   TYR    23      29.862  32.717  56.504  1.00  0.00           N
ATOM    349  H   TYR    23      30.604  33.354  56.759  1.00  0.00           H
ATOM    350  CA  TYR    23      30.319  31.392  56.071  1.00  0.00           C
ATOM    351  HA  TYR    23      29.526  30.674  56.276  1.00  0.00           H
ATOM    352  CB  TYR    23      30.568  31.324  54.589  1.00  0.00           C
ATOM    353  HB2 TYR    23      29.830  31.903  54.033  1.00  0.00           H
ATOM    354  HB3 TYR    23      31.495  31.862  54.386  1.00  0.00           H
ATOM    355  CG  TYR    23      30.733  29.922  53.968  1.00  0.00           C
ATOM    356  CD1 TYR    23      29.986  28.791  54.393  1.00  0.00           C
ATOM    357  HD1 TYR    23      29.271  28.953  55.186  1.00  0.00           H
ATOM    358  CE1 TYR    23      30.083  27.598  53.687  1.00  0.00           C
ATOM    359  HE1 TYR    23      29.467  26.812  54.095  1.00  0.00           H
ATOM    360  CZ  TYR    23      30.905  27.455  52.536  1.00  0.00           C
ATOM    361  OH  TYR    23      31.018  26.302  51.824  1.00  0.00           O
ATOM    362  HH  TYR    23      30.277  25.727  52.028  1.00  0.00           H
ATOM    363  CE2 TYR    23      31.729  28.546  52.162  1.00  0.00           C
ATOM    364  HE2 TYR    23      32.440  28.454  51.353  1.00  0.00           H
ATOM    365  CD2 TYR    23      31.567  29.778  52.855  1.00  0.00           C
ATOM    366  HD2 TYR    23      31.951  30.714  52.476  1.00  0.00           H
ATOM    367  C   TYR    23      31.528  31.073  56.893  1.00  0.00           C
ATOM    368  O   TYR    23      32.504  31.839  56.973  1.00  0.00           O
ATOM    369  N   SER    24      31.503  29.843  57.394  1.00  0.00           N
ATOM    370  H   SER    24      30.625  29.367  57.241  1.00  0.00           H
ATOM    371  CA  SER    24      32.514  29.420  58.399  1.00  0.00           C
ATOM    372  HA  SER    24      32.724  30.235  59.091  1.00  0.00           H
ATOM    373  CB  SER    24      31.918  28.368  59.312  1.00  0.00           C
ATOM    374  HB2 SER    24      31.898  27.400  58.812  1.00  0.00           H
ATOM    375  HB3 SER    24      32.520  28.267  60.214  1.00  0.00           H
ATOM    376  OG  SER    24      30.660  28.824  59.830  1.00  0.00           O
ATOM    377  HG  SER    24      30.223  28.315  60.517  1.00  0.00           H
ATOM    378  C   SER    24      33.835  28.831  57.725  1.00  0.00           C
ATOM    379  O   SER    24      34.909  28.572  58.402  1.00  0.00           O
ATOM    380  N   ASN    25      33.916  28.597  56.434  1.00  0.00           N
ATOM    381  H   ASN    25      33.099  28.868  55.904  1.00  0.00           H
ATOM    382  CA  ASN    25      35.157  28.232  55.753  1.00  0.00           C
ATOM    383  HA  ASN    25      36.041  28.603  56.269  1.00  0.00           H
ATOM    384  CB  ASN    25      35.331  26.679  55.682  1.00  0.00           C
ATOM    385  HB2 ASN    25      35.025  26.221  56.623  1.00  0.00           H
ATOM    386  HB3 ASN    25      34.687  26.181  54.958  1.00  0.00           H
ATOM    387  CG  ASN    25      36.653  26.294  55.206  1.00  0.00           C
ATOM    388  OD1 ASN    25      37.455  27.185  54.850  1.00  0.00           O
ATOM    389  ND2 ASN    25      37.004  24.993  55.244  1.00  0.00           N
ATOM    390 HD21 ASN    25      36.364  24.356  55.697  1.00  0.00           H
ATOM    391 HD22 ASN    25      37.939  24.762  54.944  1.00  0.00           H
ATOM    392  C   ASN    25      35.237  28.823  54.321  1.00  0.00           C
ATOM    393  O   ASN    25      34.798  28.288  53.304  1.00  0.00           O
ATOM    394  N   LYS    26      35.908  29.960  54.246  1.00  0.00           N
ATOM    395  H   LYS    26      36.137  30.431  55.109  1.00  0.00           H
ATOM    396  CA  LYS    26      36.158  30.785  52.995  1.00  0.00           C
ATOM    397  HA  LYS    26      35.295  30.609  52.351  1.00  0.00           H
ATOM    398  CB  LYS    26      36.225  32.329  53.226  1.00  0.00           C
ATOM    399  HB2 LYS    26      37.031  32.610  53.902  1.00  0.00           H
ATOM    400  HB3 LYS    26      36.246  32.954  52.334  1.00  0.00           H
ATOM    401  CG  LYS    26      34.886  32.871  53.992  1.00  0.00           C
ATOM    402  HG2 LYS    26      34.023  32.651  53.364  1.00  0.00           H
ATOM    403  HG3 LYS    26      34.859  32.369  54.959  1.00  0.00           H
ATOM    404  CD  LYS    26      35.037  34.337  54.254  1.00  0.00           C
ATOM    405  HD2 LYS    26      35.592  34.471  55.182  1.00  0.00           H
ATOM    406  HD3 LYS    26      35.476  34.894  53.426  1.00  0.00           H
ATOM    407  CE  LYS    26      33.557  34.693  54.613  1.00  0.00           C
ATOM    408  HE2 LYS    26      32.994  34.495  53.700  1.00  0.00           H
ATOM    409  HE3 LYS    26      33.139  33.997  55.339  1.00  0.00           H
ATOM    410  NZ  LYS    26      33.360  36.129  55.060  1.00  0.00           N
ATOM    411  HZ1 LYS    26      32.389  36.306  55.272  1.00  0.00           H
ATOM    412  HZ2 LYS    26      33.578  36.720  54.271  1.00  0.00           H
ATOM    413  HZ3 LYS    26      33.889  36.335  55.895  1.00  0.00           H
ATOM    414  C   LYS    26      37.286  30.293  52.169  1.00  0.00           C
ATOM    415  O   LYS    26      37.362  30.613  51.007  1.00  0.00           O
ATOM    416  N   GLU    27      38.143  29.452  52.752  1.00  0.00           N
ATOM    417  H   GLU    27      37.947  29.153  53.696  1.00  0.00           H
ATOM    418  CA  GLU    27      39.371  29.030  52.113  1.00  0.00           C
ATOM    419  HA  GLU    27      40.029  29.892  52.000  1.00  0.00           H
ATOM    420  CB  GLU    27      40.032  28.087  53.093  1.00  0.00           C
ATOM    421  HB2 GLU    27      41.085  28.320  52.934  1.00  0.00           H
ATOM    422  HB3 GLU    27      39.671  28.308  54.097  1.00  0.00           H
ATOM    423  CG  GLU    27      39.841  26.594  52.897  1.00  0.00           C
ATOM    424  HG2 GLU    27      38.826  26.290  52.641  1.00  0.00           H
ATOM    425  HG3 GLU    27      40.410  26.231  52.042  1.00  0.00           H
ATOM    426  CD  GLU    27      40.374  25.756  54.086  1.00  0.00           C
ATOM    427  OE1 GLU    27      40.174  24.493  54.110  1.00  0.00           O
ATOM    428  OE2 GLU    27      40.983  26.330  55.029  1.00  0.00           O
ATOM    429  C   GLU    27      39.295  28.396  50.704  1.00  0.00           C
ATOM    430  O   GLU    27      40.315  28.243  50.064  1.00  0.00           O
ATOM    431  N   ILE    28      38.098  28.057  50.277  1.00  0.00           N
ATOM    432  H   ILE    28      37.313  28.398  50.813  1.00  0.00           H
ATOM    433  CA  ILE    28      37.796  27.187  49.128  1.00  0.00           C
ATOM    434  HA  ILE    28      38.633  26.489  49.160  1.00  0.00           H
ATOM    435  CB  ILE    28      36.459  26.469  49.243  1.00  0.00           C
ATOM    436  HB  ILE    28      36.339  25.821  48.376  1.00  0.00           H
ATOM    437  CG2 ILE    28      36.447  25.444  50.418  1.00  0.00           C
ATOM    438 HG21 ILE    28      35.547  24.828  50.442  1.00  0.00           H
ATOM    439 HG22 ILE    28      36.587  25.890  51.403  1.00  0.00           H
ATOM    440 HG23 ILE    28      37.279  24.747  50.317  1.00  0.00           H
ATOM    441  CG1 ILE    28      35.243  27.387  49.298  1.00  0.00           C
ATOM    442 HG12 ILE    28      35.201  27.816  50.299  1.00  0.00           H
ATOM    443 HG13 ILE    28      35.302  28.085  48.463  1.00  0.00           H
ATOM    444  CD1 ILE    28      33.987  26.584  49.022  1.00  0.00           C
ATOM    445 HD11 ILE    28      33.875  25.736  49.699  1.00  0.00           H
ATOM    446 HD12 ILE    28      33.987  26.237  47.989  1.00  0.00           H
ATOM    447 HD13 ILE    28      33.077  27.169  49.155  1.00  0.00           H
ATOM    448  C   ILE    28      37.943  28.135  47.858  1.00  0.00           C
ATOM    449  O   ILE    28      38.150  27.717  46.701  1.00  0.00           O
ATOM    450  N   PHE    29      37.842  29.465  47.988  1.00  0.00           N
ATOM    451  H   PHE    29      37.654  29.913  48.873  1.00  0.00           H
ATOM    452  CA  PHE    29      37.859  30.362  46.874  1.00  0.00           C
ATOM    453  HA  PHE    29      37.057  30.116  46.178  1.00  0.00           H
ATOM    454  CB  PHE    29      37.905  31.850  47.304  1.00  0.00           C
ATOM    455  HB2 PHE    29      37.502  32.464  46.499  1.00  0.00           H
ATOM    456  HB3 PHE    29      37.288  31.921  48.200  1.00  0.00           H
ATOM    457  CG  PHE    29      39.224  32.370  47.788  1.00  0.00           C
ATOM    458  CD1 PHE    29      39.762  31.855  48.986  1.00  0.00           C
ATOM    459  HD1 PHE    29      39.277  31.212  49.707  1.00  0.00           H
ATOM    460  CE1 PHE    29      41.066  32.340  49.289  1.00  0.00           C
ATOM    461  HE1 PHE    29      41.604  31.974  50.151  1.00  0.00           H
ATOM    462  CZ  PHE    29      41.738  33.331  48.532  1.00  0.00           C
ATOM    463  HZ  PHE    29      42.700  33.743  48.801  1.00  0.00           H
ATOM    464  CE2 PHE    29      41.137  33.826  47.345  1.00  0.00           C
ATOM    465  HE2 PHE    29      41.541  34.629  46.746  1.00  0.00           H
ATOM    466  CD2 PHE    29      39.915  33.338  47.017  1.00  0.00           C
ATOM    467  HD2 PHE    29      39.500  33.700  46.088  1.00  0.00           H
ATOM    468  C   PHE    29      39.143  30.216  46.044  1.00  0.00           C
ATOM    469  O   PHE    29      39.185  30.319  44.820  1.00  0.00           O
ATOM    470  N   LEU    30      40.267  29.863  46.666  1.00  0.00           N
ATOM    471  H   LEU    30      40.283  29.724  47.666  1.00  0.00           H
ATOM    472  CA  LEU    30      41.561  29.656  45.990  1.00  0.00           C
ATOM    473  HA  LEU    30      41.743  30.515  45.344  1.00  0.00           H
ATOM    474  CB  LEU    30      42.717  29.425  46.949  1.00  0.00           C
ATOM    475  HB2 LEU    30      42.641  30.108  47.795  1.00  0.00           H
ATOM    476  HB3 LEU    30      42.573  28.427  47.362  1.00  0.00           H
ATOM    477  CG  LEU    30      44.131  29.510  46.381  1.00  0.00           C
ATOM    478  HG  LEU    30      44.198  28.684  45.673  1.00  0.00           H
ATOM    479  CD1 LEU    30      44.314  30.826  45.708  1.00  0.00           C
ATOM    480 HD11 LEU    30      45.307  30.950  45.274  1.00  0.00           H
ATOM    481 HD12 LEU    30      44.051  31.679  46.335  1.00  0.00           H
ATOM    482 HD13 LEU    30      43.640  30.953  44.861  1.00  0.00           H
ATOM    483  CD2 LEU    30      45.217  29.268  47.395  1.00  0.00           C
ATOM    484 HD21 LEU    30      44.993  29.866  48.277  1.00  0.00           H
ATOM    485 HD22 LEU    30      45.179  28.269  47.827  1.00  0.00           H
ATOM    486 HD23 LEU    30      46.186  29.281  46.895  1.00  0.00           H
ATOM    487  C   LEU    30      41.565  28.448  45.030  1.00  0.00           C
ATOM    488  O   LEU    30      42.112  28.364  43.980  1.00  0.00           O
ATOM    489  N   ARG    31      40.934  27.395  45.521  1.00  0.00           N
ATOM    490  H   ARG    31      40.606  27.483  46.472  1.00  0.00           H
ATOM    491  CA  ARG    31      40.612  26.198  44.715  1.00  0.00           C
ATOM    492  HA  ARG    31      41.608  25.805  44.511  1.00  0.00           H
ATOM    493  CB  ARG    31      40.048  25.215  45.707  1.00  0.00           C
ATOM    494  HB2 ARG    31      40.667  25.166  46.601  1.00  0.00           H
ATOM    495  HB3 ARG    31      39.062  25.540  46.037  1.00  0.00           H
ATOM    496  CG  ARG    31      39.798  23.769  45.143  1.00  0.00           C
ATOM    497  HG2 ARG    31      39.330  23.826  44.160  1.00  0.00           H
ATOM    498  HG3 ARG    31      40.787  23.311  45.127  1.00  0.00           H
ATOM    499  CD  ARG    31      39.019  22.830  46.043  1.00  0.00           C
ATOM    500  HD2 ARG    31      39.031  21.803  45.679  1.00  0.00           H
ATOM    501  HD3 ARG    31      39.401  22.839  47.063  1.00  0.00           H
ATOM    502  NE  ARG    31      37.641  23.300  46.275  1.00  0.00           N
ATOM    503  HE  ARG    31      37.285  23.951  45.589  1.00  0.00           H
ATOM    504  CZ  ARG    31      36.777  23.024  47.219  1.00  0.00           C
ATOM    505  NH1 ARG    31      36.974  22.219  48.206  1.00  0.00           N
ATOM    506 HH11 ARG    31      37.916  21.888  48.363  1.00  0.00           H
ATOM    507 HH12 ARG    31      36.198  22.005  48.814  1.00  0.00           H
ATOM    508  NH2 ARG    31      35.556  23.368  46.994  1.00  0.00           N
ATOM    509 HH21 ARG    31      35.380  24.185  46.427  1.00  0.00           H
ATOM    510 HH22 ARG    31      34.842  22.916  47.547  1.00  0.00           H
ATOM    511  C   ARG    31      39.758  26.494  43.470  1.00  0.00           C
ATOM    512  O   ARG    31      40.117  26.011  42.369  1.00  0.00           O
ATOM    513  N   GLU    32      38.758  27.382  43.543  1.00  0.00           N
ATOM    514  H   GLU    32      38.534  27.723  44.468  1.00  0.00           H
ATOM    515  CA  GLU    32      37.839  27.563  42.467  1.00  0.00           C
ATOM    516  HA  GLU    32      37.596  26.619  41.979  1.00  0.00           H
ATOM    517  CB  GLU    32      36.449  28.130  42.878  1.00  0.00           C
ATOM    518  HB2 GLU    32      36.600  29.188  43.092  1.00  0.00           H
ATOM    519  HB3 GLU    32      35.870  28.024  41.960  1.00  0.00           H
ATOM    520  CG  GLU    32      35.644  27.511  43.957  1.00  0.00           C
ATOM    521  HG2 GLU    32      35.916  27.844  44.960  1.00  0.00           H
ATOM    522  HG3 GLU    32      34.651  27.950  43.875  1.00  0.00           H
ATOM    523  CD  GLU    32      35.531  25.960  43.966  1.00  0.00           C
ATOM    524  OE1 GLU    32      35.474  25.331  45.019  1.00  0.00           O
ATOM    525  OE2 GLU    32      35.577  25.353  42.861  1.00  0.00           O
ATOM    526  C   GLU    32      38.439  28.432  41.388  1.00  0.00           C
ATOM    527  O   GLU    32      38.350  28.162  40.192  1.00  0.00           O
ATOM    528  N   LEU    33      39.157  29.462  41.821  1.00  0.00           N
ATOM    529  H   LEU    33      39.341  29.471  42.814  1.00  0.00           H
ATOM    530  CA  LEU    33      39.941  30.357  40.965  1.00  0.00           C
ATOM    531  HA  LEU    33      39.210  30.580  40.187  1.00  0.00           H
ATOM    532  CB  LEU    33      40.266  31.580  41.707  1.00  0.00           C
ATOM    533  HB2 LEU    33      40.793  31.340  42.631  1.00  0.00           H
ATOM    534  HB3 LEU    33      41.009  32.116  41.116  1.00  0.00           H
ATOM    535  CG  LEU    33      39.094  32.561  41.835  1.00  0.00           C
ATOM    536  HG  LEU    33      38.186  32.072  42.189  1.00  0.00           H
ATOM    537  CD1 LEU    33      39.414  33.535  42.990  1.00  0.00           C
ATOM    538 HD11 LEU    33      39.642  32.994  43.907  1.00  0.00           H
ATOM    539 HD12 LEU    33      38.589  34.209  43.216  1.00  0.00           H
ATOM    540 HD13 LEU    33      40.330  34.090  42.789  1.00  0.00           H
ATOM    541  CD2 LEU    33      38.762  33.323  40.565  1.00  0.00           C
ATOM    542 HD21 LEU    33      39.647  33.836  40.189  1.00  0.00           H
ATOM    543 HD22 LEU    33      38.420  32.752  39.702  1.00  0.00           H
ATOM    544 HD23 LEU    33      38.020  34.093  40.774  1.00  0.00           H
ATOM    545  C   LEU    33      41.017  29.549  40.205  1.00  0.00           C
ATOM    546  O   LEU    33      41.058  29.742  38.992  1.00  0.00           O
ATOM    547  N   ILE    34      41.759  28.689  40.874  1.00  0.00           N
ATOM    548  H   ILE    34      41.694  28.749  41.880  1.00  0.00           H
ATOM    549  CA  ILE    34      42.644  27.784  40.135  1.00  0.00           C
ATOM    550  HA  ILE    34      43.244  28.300  39.385  1.00  0.00           H
ATOM    551  CB  ILE    34      43.651  27.105  41.083  1.00  0.00           C
ATOM    552  HB  ILE    34      43.188  26.843  42.034  1.00  0.00           H
ATOM    553  CG2 ILE    34      44.519  25.947  40.556  1.00  0.00           C
ATOM    554 HG21 ILE    34      44.005  25.140  40.036  1.00  0.00           H
ATOM    555 HG22 ILE    34      45.147  25.548  41.354  1.00  0.00           H
ATOM    556 HG23 ILE    34      45.107  26.252  39.690  1.00  0.00           H
ATOM    557  CG1 ILE    34      44.646  28.217  41.602  1.00  0.00           C
ATOM    558 HG12 ILE    34      45.312  28.511  40.790  1.00  0.00           H
ATOM    559 HG13 ILE    34      44.032  29.029  41.990  1.00  0.00           H
ATOM    560  CD1 ILE    34      45.479  27.842  42.871  1.00  0.00           C
ATOM    561 HD11 ILE    34      44.902  27.412  43.689  1.00  0.00           H
ATOM    562 HD12 ILE    34      46.004  28.746  43.183  1.00  0.00           H
ATOM    563 HD13 ILE    34      46.232  27.090  42.634  1.00  0.00           H
ATOM    564  C   ILE    34      42.007  26.683  39.254  1.00  0.00           C
ATOM    565  O   ILE    34      42.432  26.417  38.159  1.00  0.00           O
ATOM    566  N   SER    35      40.838  26.176  39.660  1.00  0.00           N
ATOM    567  H   SER    35      40.500  26.338  40.598  1.00  0.00           H
ATOM    568  CA  SER    35      39.995  25.324  38.780  1.00  0.00           C
ATOM    569  HA  SER    35      40.700  24.542  38.496  1.00  0.00           H
ATOM    570  CB  SER    35      38.988  24.728  39.699  1.00  0.00           C
ATOM    571  HB2 SER    35      39.462  24.018  40.376  1.00  0.00           H
ATOM    572  HB3 SER    35      38.495  25.512  40.274  1.00  0.00           H
ATOM    573  OG  SER    35      38.002  24.008  39.078  1.00  0.00           O
ATOM    574  HG  SER    35      37.369  23.696  39.730  1.00  0.00           H
ATOM    575  C   SER    35      39.434  25.981  37.464  1.00  0.00           C
ATOM    576  O   SER    35      39.470  25.312  36.438  1.00  0.00           O
ATOM    577  N   ASN    36      39.140  27.311  37.447  1.00  0.00           N
ATOM    578  H   ASN    36      39.257  27.740  38.354  1.00  0.00           H
ATOM    579  CA  ASN    36      38.789  28.150  36.257  1.00  0.00           C
ATOM    580  HA  ASN    36      38.086  27.542  35.690  1.00  0.00           H
ATOM    581  CB  ASN    36      38.068  29.377  36.695  1.00  0.00           C
ATOM    582  HB2 ASN    36      38.559  29.655  37.629  1.00  0.00           H
ATOM    583  HB3 ASN    36      38.082  30.137  35.914  1.00  0.00           H
ATOM    584  CG  ASN    36      36.612  29.056  36.990  1.00  0.00           C
ATOM    585  OD1 ASN    36      35.651  29.304  36.269  1.00  0.00           O
ATOM    586  ND2 ASN    36      36.382  28.340  38.073  1.00  0.00           N
ATOM    587 HD21 ASN    36      37.064  28.081  38.771  1.00  0.00           H
ATOM    588 HD22 ASN    36      35.477  27.915  38.212  1.00  0.00           H
ATOM    589  C   ASN    36      40.060  28.482  35.406  1.00  0.00           C
ATOM    590  O   ASN    36      40.193  28.068  34.291  1.00  0.00           O
ATOM    591  N   SER    37      41.152  28.927  36.127  1.00  0.00           N
ATOM    592  H   SER    37      41.049  29.025  37.127  1.00  0.00           H
ATOM    593  CA  SER    37      42.468  28.960  35.418  1.00  0.00           C
ATOM    594  HA  SER    37      42.448  29.658  34.579  1.00  0.00           H
ATOM    595  CB  SER    37      43.689  29.286  36.289  1.00  0.00           C
ATOM    596  HB2 SER    37      43.586  28.634  37.157  1.00  0.00           H
ATOM    597  HB3 SER    37      44.617  29.013  35.786  1.00  0.00           H
ATOM    598  OG  SER    37      43.726  30.664  36.613  1.00  0.00           O
ATOM    599  HG  SER    37      44.041  31.041  35.789  1.00  0.00           H
ATOM    600  C   SER    37      42.844  27.693  34.728  1.00  0.00           C
ATOM    601  O   SER    37      43.437  27.671  33.602  1.00  0.00           O
ATOM    602  N   SER    38      42.561  26.545  35.511  1.00  0.00           N
ATOM    603  H   SER    38      42.263  26.808  36.440  1.00  0.00           H
ATOM    604  CA  SER    38      42.835  25.168  35.073  1.00  0.00           C
ATOM    605  HA  SER    38      43.887  25.076  34.803  1.00  0.00           H
ATOM    606  CB  SER    38      42.517  24.072  36.094  1.00  0.00           C
ATOM    607  HB2 SER    38      43.119  24.317  36.969  1.00  0.00           H
ATOM    608  HB3 SER    38      41.494  24.135  36.465  1.00  0.00           H
ATOM    609  OG  SER    38      42.831  22.716  35.700  1.00  0.00           O
ATOM    610  HG  SER    38      42.145  22.387  35.114  1.00  0.00           H
ATOM    611  C   SER    38      42.013  24.764  33.809  1.00  0.00           C
ATOM    612  O   SER    38      42.465  24.108  32.861  1.00  0.00           O
ATOM    613  N   ASP    39      40.719  25.071  33.881  1.00  0.00           N
ATOM    614  H   ASP    39      40.328  25.596  34.651  1.00  0.00           H
ATOM    615  CA  ASP    39      39.909  24.997  32.698  1.00  0.00           C
ATOM    616  HA  ASP    39      39.978  23.982  32.305  1.00  0.00           H
ATOM    617  CB  ASP    39      38.358  25.120  32.911  1.00  0.00           C
ATOM    618  HB2 ASP    39      38.045  26.155  33.049  1.00  0.00           H
ATOM    619  HB3 ASP    39      37.906  24.835  31.960  1.00  0.00           H
ATOM    620  CG  ASP    39      37.738  24.273  34.067  1.00  0.00           C
ATOM    621  OD1 ASP    39      38.206  23.212  34.501  1.00  0.00           O
ATOM    622  OD2 ASP    39      36.822  24.766  34.802  1.00  0.00           O
ATOM    623  C   ASP    39      40.438  25.809  31.475  1.00  0.00           C
ATOM    624  O   ASP    39      40.470  25.242  30.431  1.00  0.00           O
ATOM    625  N   ALA    40      40.884  27.034  31.737  1.00  0.00           N
ATOM    626  H   ALA    40      40.782  27.414  32.668  1.00  0.00           H
ATOM    627  CA  ALA    40      41.508  27.948  30.658  1.00  0.00           C
ATOM    628  HA  ALA    40      40.769  28.130  29.876  1.00  0.00           H
ATOM    629  CB  ALA    40      41.847  29.299  31.276  1.00  0.00           C
ATOM    630  HB1 ALA    40      40.947  29.700  31.744  1.00  0.00           H
ATOM    631  HB2 ALA    40      42.172  29.998  30.506  1.00  0.00           H
ATOM    632  HB3 ALA    40      42.703  29.238  31.948  1.00  0.00           H
ATOM    633  C   ALA    40      42.819  27.457  30.089  1.00  0.00           C
ATOM    634  O   ALA    40      43.234  27.760  28.985  1.00  0.00           O
ATOM    635  N   LEU    41      43.542  26.672  30.868  1.00  0.00           N
ATOM    636  H   LEU    41      43.064  26.497  31.739  1.00  0.00           H
ATOM    637  CA  LEU    41      44.755  25.971  30.425  1.00  0.00           C
ATOM    638  HA  LEU    41      45.412  26.555  29.781  1.00  0.00           H
ATOM    639  CB  LEU    41      45.603  25.629  31.656  1.00  0.00           C
ATOM    640  HB2 LEU    41      44.995  25.285  32.493  1.00  0.00           H
ATOM    641  HB3 LEU    41      46.274  24.803  31.422  1.00  0.00           H
ATOM    642  CG  LEU    41      46.344  26.800  32.291  1.00  0.00           C
ATOM    643  HG  LEU    41      45.858  27.775  32.317  1.00  0.00           H
ATOM    644  CD1 LEU    41      46.695  26.469  33.731  1.00  0.00           C
ATOM    645 HD11 LEU    41      47.551  25.796  33.674  1.00  0.00           H
ATOM    646 HD12 LEU    41      45.809  26.037  34.196  1.00  0.00           H
ATOM    647 HD13 LEU    41      46.845  27.380  34.311  1.00  0.00           H
ATOM    648  CD2 LEU    41      47.741  27.134  31.690  1.00  0.00           C
ATOM    649 HD21 LEU    41      48.405  26.271  31.653  1.00  0.00           H
ATOM    650 HD22 LEU    41      47.552  27.356  30.640  1.00  0.00           H
ATOM    651 HD23 LEU    41      48.197  27.980  32.204  1.00  0.00           H
ATOM    652  C   LEU    41      44.313  24.690  29.709  1.00  0.00           C
ATOM    653  O   LEU    41      44.854  24.325  28.659  1.00  0.00           O
ATOM    654  N   ASP    42      43.196  24.038  30.171  1.00  0.00           N
ATOM    655  H   ASP    42      42.688  24.388  30.970  1.00  0.00           H
ATOM    656  CA  ASP    42      42.706  22.884  29.349  1.00  0.00           C
ATOM    657  HA  ASP    42      43.550  22.216  29.178  1.00  0.00           H
ATOM    658  CB  ASP    42      41.635  22.106  30.144  1.00  0.00           C
ATOM    659  HB2 ASP    42      40.895  22.817  30.513  1.00  0.00           H
ATOM    660  HB3 ASP    42      41.080  21.448  29.474  1.00  0.00           H
ATOM    661  CG  ASP    42      42.126  21.298  31.259  1.00  0.00           C
ATOM    662  OD1 ASP    42      43.206  20.656  31.155  1.00  0.00           O
ATOM    663  OD2 ASP    42      41.338  20.946  32.183  1.00  0.00           O
ATOM    664  C   ASP    42      42.197  23.270  27.928  1.00  0.00           C
ATOM    665  O   ASP    42      42.520  22.545  26.951  1.00  0.00           O
ATOM    666  N   LYS    43      41.547  24.481  27.917  1.00  0.00           N
ATOM    667  H   LYS    43      41.433  24.973  28.792  1.00  0.00           H
ATOM    668  CA  LYS    43      41.074  25.181  26.648  1.00  0.00           C
ATOM    669  HA  LYS    43      40.435  24.480  26.113  1.00  0.00           H
ATOM    670  CB  LYS    43      40.293  26.493  27.013  1.00  0.00           C
ATOM    671  HB2 LYS    43      40.843  27.042  27.777  1.00  0.00           H
ATOM    672  HB3 LYS    43      40.241  27.129  26.130  1.00  0.00           H
ATOM    673  CG  LYS    43      38.919  26.118  27.557  1.00  0.00           C
ATOM    674  HG2 LYS    43      38.372  25.711  26.706  1.00  0.00           H
ATOM    675  HG3 LYS    43      39.098  25.340  28.298  1.00  0.00           H
ATOM    676  CD  LYS    43      38.154  27.291  28.152  1.00  0.00           C
ATOM    677  HD2 LYS    43      38.465  27.399  29.191  1.00  0.00           H
ATOM    678  HD3 LYS    43      38.294  28.233  27.623  1.00  0.00           H
ATOM    679  CE  LYS    43      36.697  27.190  28.300  1.00  0.00           C
ATOM    680  HE2 LYS    43      36.282  26.929  27.327  1.00  0.00           H
ATOM    681  HE3 LYS    43      36.556  26.327  28.953  1.00  0.00           H
ATOM    682  NZ  LYS    43      36.042  28.439  28.752  1.00  0.00           N
ATOM    683  HZ1 LYS    43      36.324  29.172  28.117  1.00  0.00           H
ATOM    684  HZ2 LYS    43      36.097  28.598  29.748  1.00  0.00           H
ATOM    685  HZ3 LYS    43      35.056  28.261  28.626  1.00  0.00           H
ATOM    686  C   LYS    43      42.247  25.379  25.638  1.00  0.00           C
ATOM    687  O   LYS    43      42.223  24.763  24.538  1.00  0.00           O
ATOM    688  N   ILE    44      43.378  26.006  26.061  1.00  0.00           N
ATOM    689  H   ILE    44      43.463  26.454  26.962  1.00  0.00           H
ATOM    690  CA  ILE    44      44.492  26.104  25.194  1.00  0.00           C
ATOM    691  HA  ILE    44      44.074  26.414  24.237  1.00  0.00           H
ATOM    692  CB  ILE    44      45.514  27.253  25.693  1.00  0.00           C
ATOM    693  HB  ILE    44      45.071  28.249  25.669  1.00  0.00           H
ATOM    694  CG2 ILE    44      45.965  27.056  27.130  1.00  0.00           C
ATOM    695 HG21 ILE    44      45.020  26.873  27.643  1.00  0.00           H
ATOM    696 HG22 ILE    44      46.519  27.912  27.513  1.00  0.00           H
ATOM    697 HG23 ILE    44      46.597  26.167  27.112  1.00  0.00           H
ATOM    698  CG1 ILE    44      46.768  27.472  24.753  1.00  0.00           C
ATOM    699 HG12 ILE    44      47.383  28.225  25.245  1.00  0.00           H
ATOM    700 HG13 ILE    44      47.388  26.576  24.762  1.00  0.00           H
ATOM    701  CD1 ILE    44      46.563  27.970  23.291  1.00  0.00           C
ATOM    702 HD11 ILE    44      47.566  27.924  22.867  1.00  0.00           H
ATOM    703 HD12 ILE    44      46.158  28.982  23.278  1.00  0.00           H
ATOM    704 HD13 ILE    44      45.932  27.319  22.687  1.00  0.00           H
ATOM    705  C   ILE    44      45.236  24.785  24.846  1.00  0.00           C
ATOM    706  O   ILE    44      45.644  24.660  23.700  1.00  0.00           O
ATOM    707  N   ARG    45      45.211  23.772  25.727  1.00  0.00           N
ATOM    708  H   ARG    45      44.655  23.924  26.557  1.00  0.00           H
ATOM    709  CA  ARG    45      45.674  22.377  25.376  1.00  0.00           C
ATOM    710  HA  ARG    45      46.675  22.537  24.976  1.00  0.00           H
ATOM    711  CB  ARG    45      45.799  21.469  26.664  1.00  0.00           C
ATOM    712  HB2 ARG    45      46.375  21.970  27.441  1.00  0.00           H
ATOM    713  HB3 ARG    45      44.842  21.315  27.162  1.00  0.00           H
ATOM    714  CG  ARG    45      46.539  20.142  26.241  1.00  0.00           C
ATOM    715  HG2 ARG    45      45.768  19.475  25.857  1.00  0.00           H
ATOM    716  HG3 ARG    45      47.137  20.446  25.381  1.00  0.00           H
ATOM    717  CD  ARG    45      47.485  19.446  27.214  1.00  0.00           C
ATOM    718  HD2 ARG    45      48.053  18.748  26.599  1.00  0.00           H
ATOM    719  HD3 ARG    45      48.091  20.215  27.693  1.00  0.00           H
ATOM    720  NE  ARG    45      46.722  18.709  28.244  1.00  0.00           N
ATOM    721  HE  ARG    45      45.713  18.735  28.276  1.00  0.00           H
ATOM    722  CZ  ARG    45      47.311  18.055  29.257  1.00  0.00           C
ATOM    723  NH1 ARG    45      48.566  17.999  29.609  1.00  0.00           N
ATOM    724 HH11 ARG    45      49.316  18.341  29.025  1.00  0.00           H
ATOM    725 HH12 ARG    45      48.680  17.850  30.601  1.00  0.00           H
ATOM    726  NH2 ARG    45      46.553  17.592  30.187  1.00  0.00           N
ATOM    727 HH21 ARG    45      45.606  17.943  30.232  1.00  0.00           H
ATOM    728 HH22 ARG    45      46.938  17.085  30.971  1.00  0.00           H
ATOM    729  C   ARG    45      44.821  21.670  24.301  1.00  0.00           C
ATOM    730  O   ARG    45      45.418  21.188  23.331  1.00  0.00           O
ATOM    731  N   TYR    46      43.502  21.834  24.335  1.00  0.00           N
ATOM    732  H   TYR    46      43.082  22.401  25.057  1.00  0.00           H
ATOM    733  CA  TYR    46      42.580  21.359  23.353  1.00  0.00           C
ATOM    734  HA  TYR    46      42.763  20.292  23.224  1.00  0.00           H
ATOM    735  CB  TYR    46      41.130  21.341  23.884  1.00  0.00           C
ATOM    736  HB2 TYR    46      41.012  20.697  24.755  1.00  0.00           H
ATOM    737  HB3 TYR    46      40.974  22.324  24.328  1.00  0.00           H
ATOM    738  CG  TYR    46      40.114  20.865  22.884  1.00  0.00           C
ATOM    739  CD1 TYR    46      40.069  19.468  22.689  1.00  0.00           C
ATOM    740  HD1 TYR    46      40.845  18.840  23.102  1.00  0.00           H
ATOM    741  CE1 TYR    46      38.932  18.918  22.146  1.00  0.00           C
ATOM    742  HE1 TYR    46      38.949  17.854  21.961  1.00  0.00           H
ATOM    743  CZ  TYR    46      37.861  19.714  21.695  1.00  0.00           C
ATOM    744  OH  TYR    46      36.820  19.120  21.014  1.00  0.00           O
ATOM    745  HH  TYR    46      36.514  19.749  20.357  1.00  0.00           H
ATOM    746  CE2 TYR    46      37.905  21.166  21.883  1.00  0.00           C
ATOM    747  HE2 TYR    46      37.059  21.778  21.609  1.00  0.00           H
ATOM    748  CD2 TYR    46      39.073  21.736  22.494  1.00  0.00           C
ATOM    749  HD2 TYR    46      39.099  22.794  22.708  1.00  0.00           H
ATOM    750  C   TYR    46      42.746  22.159  22.009  1.00  0.00           C
ATOM    751  O   TYR    46      42.683  21.557  20.976  1.00  0.00           O
ATOM    752  N   GLU    47      43.059  23.468  22.101  1.00  0.00           N
ATOM    753  H   GLU    47      43.183  23.949  22.981  1.00  0.00           H
ATOM    754  CA  GLU    47      43.392  24.225  20.855  1.00  0.00           C
ATOM    755  HA  GLU    47      42.523  24.008  20.231  1.00  0.00           H
ATOM    756  CB  GLU    47      43.551  25.739  21.148  1.00  0.00           C
ATOM    757  HB2 GLU    47      42.632  26.099  21.607  1.00  0.00           H
ATOM    758  HB3 GLU    47      44.365  25.892  21.856  1.00  0.00           H
ATOM    759  CG  GLU    47      43.728  26.793  19.960  1.00  0.00           C
ATOM    760  HG2 GLU    47      44.070  27.674  20.504  1.00  0.00           H
ATOM    761  HG3 GLU    47      44.567  26.458  19.350  1.00  0.00           H
ATOM    762  CD  GLU    47      42.454  26.924  19.111  1.00  0.00           C
ATOM    763  OE1 GLU    47      41.377  26.428  19.526  1.00  0.00           O
ATOM    764  OE2 GLU    47      42.597  27.551  18.057  1.00  0.00           O
ATOM    765  C   GLU    47      44.658  23.620  20.142  1.00  0.00           C
ATOM    766  O   GLU    47      44.685  23.498  18.925  1.00  0.00           O
ATOM    767  N   SER    48      45.688  23.358  20.987  1.00  0.00           N
ATOM    768  H   SER    48      45.657  23.663  21.950  1.00  0.00           H
ATOM    769  CA  SER    48      47.010  22.797  20.546  1.00  0.00           C
ATOM    770  HA  SER    48      47.261  23.220  19.573  1.00  0.00           H
ATOM    771  CB  SER    48      48.133  23.206  21.571  1.00  0.00           C
ATOM    772  HB2 SER    48      49.117  23.023  21.139  1.00  0.00           H
ATOM    773  HB3 SER    48      48.051  24.226  21.948  1.00  0.00           H
ATOM    774  OG  SER    48      47.916  22.456  22.773  1.00  0.00           O
ATOM    775  HG  SER    48      47.128  22.913  23.079  1.00  0.00           H
ATOM    776  C   SER    48      46.885  21.255  20.288  1.00  0.00           C
ATOM    777  O   SER    48      47.780  20.757  19.614  1.00  0.00           O
ATOM    778  N   LEU    49      45.780  20.556  20.624  1.00  0.00           N
ATOM    779  H   LEU    49      45.030  20.915  21.197  1.00  0.00           H
ATOM    780  CA  LEU    49      45.596  19.192  20.039  1.00  0.00           C
ATOM    781  HA  LEU    49      46.458  18.537  20.168  1.00  0.00           H
ATOM    782  CB  LEU    49      44.341  18.582  20.806  1.00  0.00           C
ATOM    783  HB2 LEU    49      44.596  18.796  21.845  1.00  0.00           H
ATOM    784  HB3 LEU    49      43.495  19.199  20.505  1.00  0.00           H
ATOM    785  CG  LEU    49      44.099  17.045  20.485  1.00  0.00           C
ATOM    786  HG  LEU    49      43.944  16.891  19.417  1.00  0.00           H
ATOM    787  CD1 LEU    49      45.375  16.204  20.758  1.00  0.00           C
ATOM    788 HD11 LEU    49      45.811  16.469  21.720  1.00  0.00           H
ATOM    789 HD12 LEU    49      46.142  16.460  20.027  1.00  0.00           H
ATOM    790 HD13 LEU    49      45.137  15.141  20.760  1.00  0.00           H
ATOM    791  CD2 LEU    49      42.873  16.547  21.127  1.00  0.00           C
ATOM    792 HD21 LEU    49      42.763  15.522  20.774  1.00  0.00           H
ATOM    793 HD22 LEU    49      42.943  16.697  22.204  1.00  0.00           H
ATOM    794 HD23 LEU    49      41.988  17.078  20.774  1.00  0.00           H
ATOM    795  C   LEU    49      45.324  19.344  18.527  1.00  0.00           C
ATOM    796  O   LEU    49      45.709  18.460  17.734  1.00  0.00           O
ATOM    797  N   THR    50      44.784  20.484  18.049  1.00  0.00           N
ATOM    798  H   THR    50      44.510  21.098  18.803  1.00  0.00           H
ATOM    799  CA  THR    50      44.443  20.714  16.617  1.00  0.00           C
ATOM    800  HA  THR    50      44.233  19.720  16.221  1.00  0.00           H
ATOM    801  CB  THR    50      43.180  21.592  16.439  1.00  0.00           C
ATOM    802  HB  THR    50      43.384  22.602  16.797  1.00  0.00           H
ATOM    803  CG2 THR    50      42.802  21.649  14.970  1.00  0.00           C
ATOM    804 HG21 THR    50      43.375  22.312  14.321  1.00  0.00           H
ATOM    805 HG22 THR    50      41.771  21.997  14.911  1.00  0.00           H
ATOM    806 HG23 THR    50      42.827  20.633  14.578  1.00  0.00           H
ATOM    807  OG1 THR    50      42.044  20.989  17.069  1.00  0.00           O
ATOM    808  HG1 THR    50      41.933  21.363  17.946  1.00  0.00           H
ATOM    809  C   THR    50      45.599  21.441  15.797  1.00  0.00           C
ATOM    810  O   THR    50      45.804  21.193  14.599  1.00  0.00           O
ATOM    811  N   ASP    51      46.399  22.260  16.426  1.00  0.00           N
ATOM    812  H   ASP    51      46.098  22.576  17.338  1.00  0.00           H
ATOM    813  CA  ASP    51      47.613  22.941  15.894  1.00  0.00           C
ATOM    814  HA  ASP    51      48.151  22.402  15.114  1.00  0.00           H
ATOM    815  CB  ASP    51      47.209  24.273  15.304  1.00  0.00           C
ATOM    816  HB2 ASP    51      46.523  24.032  14.493  1.00  0.00           H
ATOM    817  HB3 ASP    51      46.656  24.901  16.000  1.00  0.00           H
ATOM    818  CG  ASP    51      48.375  25.023  14.662  1.00  0.00           C
ATOM    819  OD1 ASP    51      49.225  24.353  14.063  1.00  0.00           O
ATOM    820  OD2 ASP    51      48.513  26.265  14.655  1.00  0.00           O
ATOM    821  C   ASP    51      48.535  23.377  17.094  1.00  0.00           C
ATOM    822  O   ASP    51      48.333  24.402  17.718  1.00  0.00           O
ATOM    823  N   PRO    52      49.704  22.769  17.319  1.00  0.00           N
ATOM    824  CD  PRO    52      50.318  21.756  16.433  1.00  0.00           C
ATOM    825  HD2 PRO    52      50.459  22.148  15.426  1.00  0.00           H
ATOM    826  HD3 PRO    52      49.666  20.884  16.475  1.00  0.00           H
ATOM    827  CG  PRO    52      51.655  21.420  17.111  1.00  0.00           C
ATOM    828  HG2 PRO    52      52.420  21.914  16.512  1.00  0.00           H
ATOM    829  HG3 PRO    52      51.853  20.349  17.144  1.00  0.00           H
ATOM    830  CB  PRO    52      51.649  22.157  18.460  1.00  0.00           C
ATOM    831  HB2 PRO    52      52.658  22.531  18.634  1.00  0.00           H
ATOM    832  HB3 PRO    52      51.297  21.433  19.195  1.00  0.00           H
ATOM    833  CA  PRO    52      50.713  23.251  18.271  1.00  0.00           C
ATOM    834  HA  PRO    52      50.249  23.326  19.254  1.00  0.00           H
ATOM    835  C   PRO    52      51.363  24.594  17.965  1.00  0.00           C
ATOM    836  O   PRO    52      51.843  25.163  18.943  1.00  0.00           O
ATOM    837  N   SER    53      51.436  25.083  16.695  1.00  0.00           N
ATOM    838  H   SER    53      51.222  24.534  15.875  1.00  0.00           H
ATOM    839  CA  SER    53      52.162  26.353  16.441  1.00  0.00           C
ATOM    840  HA  SER    53      53.204  26.249  16.741  1.00  0.00           H
ATOM    841  CB  SER    53      52.001  26.699  14.930  1.00  0.00           C
ATOM    842  HB2 SER    53      52.768  27.386  14.575  1.00  0.00           H
ATOM    843  HB3 SER    53      52.055  25.767  14.369  1.00  0.00           H
ATOM    844  OG  SER    53      50.827  27.411  14.589  1.00  0.00           O
ATOM    845  HG  SER    53      50.074  26.833  14.440  1.00  0.00           H
ATOM    846  C   SER    53      51.605  27.549  17.239  1.00  0.00           C
ATOM    847  O   SER    53      52.319  28.559  17.547  1.00  0.00           O
ATOM    848  N   LYS    54      50.384  27.364  17.760  1.00  0.00           N
ATOM    849  H   LYS    54      49.980  26.534  17.352  1.00  0.00           H
ATOM    850  CA  LYS    54      49.631  28.241  18.680  1.00  0.00           C
ATOM    851  HA  LYS    54      49.564  29.250  18.272  1.00  0.00           H
ATOM    852  CB  LYS    54      48.314  27.652  19.063  1.00  0.00           C
ATOM    853  HB2 LYS    54      48.490  26.690  19.545  1.00  0.00           H
ATOM    854  HB3 LYS    54      47.862  28.423  19.687  1.00  0.00           H
ATOM    855  CG  LYS    54      47.406  27.337  17.890  1.00  0.00           C
ATOM    856  HG2 LYS    54      47.899  26.711  17.147  1.00  0.00           H
ATOM    857  HG3 LYS    54      46.559  26.751  18.247  1.00  0.00           H
ATOM    858  CD  LYS    54      46.859  28.579  17.222  1.00  0.00           C
ATOM    859  HD2 LYS    54      46.148  28.997  17.934  1.00  0.00           H
ATOM    860  HD3 LYS    54      47.655  29.315  17.113  1.00  0.00           H
ATOM    861  CE  LYS    54      46.194  28.378  15.866  1.00  0.00           C
ATOM    862  HE2 LYS    54      45.767  27.375  15.868  1.00  0.00           H
ATOM    863  HE3 LYS    54      45.436  29.155  15.756  1.00  0.00           H
ATOM    864  NZ  LYS    54      47.160  28.515  14.847  1.00  0.00           N
ATOM    865  HZ1 LYS    54      47.754  29.322  14.976  1.00  0.00           H
ATOM    866  HZ2 LYS    54      46.942  28.475  13.861  1.00  0.00           H
ATOM    867  HZ3 LYS    54      47.698  27.660  14.831  1.00  0.00           H
ATOM    868  C   LYS    54      50.451  28.548  19.983  1.00  0.00           C
ATOM    869  O   LYS    54      50.201  29.492  20.710  1.00  0.00           O
ATOM    870  N   LEU    55      51.359  27.680  20.326  1.00  0.00           N
ATOM    871  H   LEU    55      51.470  26.931  19.656  1.00  0.00           H
ATOM    872  CA  LEU    55      52.186  27.617  21.496  1.00  0.00           C
ATOM    873  HA  LEU    55      51.773  28.266  22.269  1.00  0.00           H
ATOM    874  CB  LEU    55      52.349  26.203  22.044  1.00  0.00           C
ATOM    875  HB2 LEU    55      53.098  25.606  21.523  1.00  0.00           H
ATOM    876  HB3 LEU    55      52.833  26.191  23.020  1.00  0.00           H
ATOM    877  CG  LEU    55      51.101  25.271  22.215  1.00  0.00           C
ATOM    878  HG  LEU    55      50.456  25.331  21.339  1.00  0.00           H
ATOM    879  CD1 LEU    55      51.430  23.796  22.424  1.00  0.00           C
ATOM    880 HD11 LEU    55      52.326  23.667  23.030  1.00  0.00           H
ATOM    881 HD12 LEU    55      51.753  23.390  21.464  1.00  0.00           H
ATOM    882 HD13 LEU    55      50.699  23.171  22.937  1.00  0.00           H
ATOM    883  CD2 LEU    55      50.182  25.589  23.429  1.00  0.00           C
ATOM    884 HD21 LEU    55      49.674  26.546  23.307  1.00  0.00           H
ATOM    885 HD22 LEU    55      49.437  24.818  23.622  1.00  0.00           H
ATOM    886 HD23 LEU    55      50.833  25.809  24.275  1.00  0.00           H
ATOM    887  C   LEU    55      53.673  28.253  21.262  1.00  0.00           C
ATOM    888  O   LEU    55      54.497  28.303  22.219  1.00  0.00           O
ATOM    889  N   ASP    56      54.077  28.696  20.066  1.00  0.00           N
ATOM    890  H   ASP    56      53.366  28.652  19.351  1.00  0.00           H
ATOM    891  CA  ASP    56      55.412  29.260  19.771  1.00  0.00           C
ATOM    892  HA  ASP    56      56.196  28.520  19.930  1.00  0.00           H
ATOM    893  CB  ASP    56      55.555  29.729  18.353  1.00  0.00           C
ATOM    894  HB2 ASP    56      54.669  30.336  18.166  1.00  0.00           H
ATOM    895  HB3 ASP    56      56.468  30.322  18.308  1.00  0.00           H
ATOM    896  CG  ASP    56      55.481  28.546  17.343  1.00  0.00           C
ATOM    897  OD1 ASP    56      55.464  28.861  16.158  1.00  0.00           O
ATOM    898  OD2 ASP    56      55.154  27.382  17.753  1.00  0.00           O
ATOM    899  C   ASP    56      55.734  30.534  20.611  1.00  0.00           C
ATOM    900  O   ASP    56      56.811  30.806  21.062  1.00  0.00           O
ATOM    901  N   SER    57      54.653  31.302  20.834  1.00  0.00           N
ATOM    902  H   SER    57      53.854  31.075  20.257  1.00  0.00           H
ATOM    903  CA  SER    57      54.642  32.480  21.704  1.00  0.00           C
ATOM    904  HA  SER    57      55.628  32.944  21.731  1.00  0.00           H
ATOM    905  CB  SER    57      53.668  33.480  21.196  1.00  0.00           C
ATOM    906  HB2 SER    57      53.739  34.397  21.781  1.00  0.00           H
ATOM    907  HB3 SER    57      53.960  33.633  20.158  1.00  0.00           H
ATOM    908  OG  SER    57      52.361  32.914  21.270  1.00  0.00           O
ATOM    909  HG  SER    57      52.135  32.733  20.355  1.00  0.00           H
ATOM    910  C   SER    57      54.339  32.199  23.238  1.00  0.00           C
ATOM    911  O   SER    57      54.228  33.189  23.998  1.00  0.00           O
ATOM    912  N   GLY    58      54.371  30.930  23.654  1.00  0.00           N
ATOM    913  H   GLY    58      54.560  30.278  22.906  1.00  0.00           H
ATOM    914  CA  GLY    58      53.842  30.549  24.963  1.00  0.00           C
ATOM    915  HA2 GLY    58      54.564  30.821  25.733  1.00  0.00           H
ATOM    916  HA3 GLY    58      52.916  31.054  25.232  1.00  0.00           H
ATOM    917  C   GLY    58      53.611  29.043  25.038  1.00  0.00           C
ATOM    918  O   GLY    58      52.497  28.550  24.904  1.00  0.00           O
ATOM    919  N   LYS    59      54.639  28.317  25.402  1.00  0.00           N
ATOM    920  H   LYS    59      55.448  28.837  25.710  1.00  0.00           H
ATOM    921  CA  LYS    59      54.609  26.847  25.557  1.00  0.00           C
ATOM    922  HA  LYS    59      53.868  26.436  24.870  1.00  0.00           H
ATOM    923  CB  LYS    59      55.894  26.167  25.179  1.00  0.00           C
ATOM    924  HB2 LYS    59      55.679  25.110  25.019  1.00  0.00           H
ATOM    925  HB3 LYS    59      56.270  26.582  24.244  1.00  0.00           H
ATOM    926  CG  LYS    59      56.963  26.360  26.228  1.00  0.00           C
ATOM    927  HG2 LYS    59      56.838  27.357  26.653  1.00  0.00           H
ATOM    928  HG3 LYS    59      56.648  25.608  26.950  1.00  0.00           H
ATOM    929  CD  LYS    59      58.411  26.105  25.810  1.00  0.00           C
ATOM    930  HD2 LYS    59      58.430  25.202  25.199  1.00  0.00           H
ATOM    931  HD3 LYS    59      58.777  26.953  25.232  1.00  0.00           H
ATOM    932  CE  LYS    59      59.370  25.989  26.956  1.00  0.00           C
ATOM    933  HE2 LYS    59      59.347  26.951  27.470  1.00  0.00           H
ATOM    934  HE3 LYS    59      59.095  25.283  27.740  1.00  0.00           H
ATOM    935  NZ  LYS    59      60.740  25.705  26.506  1.00  0.00           N
ATOM    936  HZ1 LYS    59      61.014  26.407  25.834  1.00  0.00           H
ATOM    937  HZ2 LYS    59      60.811  24.836  25.995  1.00  0.00           H
ATOM    938  HZ3 LYS    59      61.328  25.702  27.326  1.00  0.00           H
ATOM    939  C   LYS    59      54.077  26.423  26.918  1.00  0.00           C
ATOM    940  O   LYS    59      53.158  25.568  26.954  1.00  0.00           O
ATOM    941  N   GLU    60      54.510  27.086  27.972  1.00  0.00           N
ATOM    942  H   GLU    60      55.152  27.857  27.869  1.00  0.00           H
ATOM    943  CA  GLU    60      54.425  26.515  29.324  1.00  0.00           C
ATOM    944  HA  GLU    60      54.692  25.470  29.169  1.00  0.00           H
ATOM    945  CB  GLU    60      55.519  27.038  30.237  1.00  0.00           C
ATOM    946  HB2 GLU    60      55.598  28.118  30.104  1.00  0.00           H
ATOM    947  HB3 GLU    60      55.275  26.887  31.289  1.00  0.00           H
ATOM    948  CG  GLU    60      56.900  26.416  30.023  1.00  0.00           C
ATOM    949  HG2 GLU    60      56.679  25.350  30.062  1.00  0.00           H
ATOM    950  HG3 GLU    60      57.295  26.624  29.029  1.00  0.00           H
ATOM    951  CD  GLU    60      57.981  26.954  31.095  1.00  0.00           C
ATOM    952  OE1 GLU    60      59.138  27.349  30.713  1.00  0.00           O
ATOM    953  OE2 GLU    60      57.736  26.725  32.281  1.00  0.00           O
ATOM    954  C   GLU    60      53.005  26.665  29.926  1.00  0.00           C
ATOM    955  O   GLU    60      52.687  27.721  30.506  1.00  0.00           O
ATOM    956  N   LEU    61      52.177  25.630  29.830  1.00  0.00           N
ATOM    957  H   LEU    61      52.339  24.836  29.227  1.00  0.00           H
ATOM    958  CA  LEU    61      50.853  25.701  30.500  1.00  0.00           C
ATOM    959  HA  LEU    61      50.340  26.645  30.314  1.00  0.00           H
ATOM    960  CB  LEU    61      50.040  24.564  29.941  1.00  0.00           C
ATOM    961  HB2 LEU    61      50.521  23.627  30.220  1.00  0.00           H
ATOM    962  HB3 LEU    61      49.003  24.655  30.261  1.00  0.00           H
ATOM    963  CG  LEU    61      50.075  24.619  28.373  1.00  0.00           C
ATOM    964  HG  LEU    61      51.096  24.407  28.055  1.00  0.00           H
ATOM    965  CD1 LEU    61      49.173  23.580  27.780  1.00  0.00           C
ATOM    966 HD11 LEU    61      48.212  23.652  28.290  1.00  0.00           H
ATOM    967 HD12 LEU    61      49.637  22.615  27.985  1.00  0.00           H
ATOM    968 HD13 LEU    61      49.098  23.776  26.711  1.00  0.00           H
ATOM    969  CD2 LEU    61      49.651  25.907  27.681  1.00  0.00           C
ATOM    970 HD21 LEU    61      49.883  25.866  26.617  1.00  0.00           H
ATOM    971 HD22 LEU    61      48.569  26.014  27.771  1.00  0.00           H
ATOM    972 HD23 LEU    61      50.087  26.795  28.138  1.00  0.00           H
ATOM    973  C   LEU    61      51.015  25.608  32.003  1.00  0.00           C
ATOM    974  O   LEU    61      51.221  24.473  32.453  1.00  0.00           O
ATOM    975  N   HID    62      50.963  26.703  32.821  1.00  0.00           N
ATOM    976  H   HID    62      50.728  27.607  32.437  1.00  0.00           H
ATOM    977  CA  HID    62      51.295  26.743  34.266  1.00  0.00           C
ATOM    978  HA  HID    62      50.950  25.804  34.700  1.00  0.00           H
ATOM    979  CB  HID    62      52.822  26.878  34.531  1.00  0.00           C
ATOM    980  HB2 HID    62      53.025  26.712  35.589  1.00  0.00           H
ATOM    981  HB3 HID    62      53.353  26.090  33.996  1.00  0.00           H
ATOM    982  CG  HID    62      53.325  28.285  34.123  1.00  0.00           C
ATOM    983  ND1 HID    62      53.598  28.751  32.892  1.00  0.00           N
ATOM    984  HD1 HID    62      53.470  28.306  31.995  1.00  0.00           H
ATOM    985  CE1 HID    62      53.994  30.023  33.009  1.00  0.00           C
ATOM    986  HE1 HID    62      54.154  30.696  32.179  1.00  0.00           H
ATOM    987  NE2 HID    62      53.971  30.386  34.304  1.00  0.00           N
ATOM    988  CD2 HID    62      53.456  29.335  34.981  1.00  0.00           C
ATOM    989  HD2 HID    62      53.474  29.425  36.057  1.00  0.00           H
ATOM    990  C   HID    62      50.468  27.886  34.940  1.00  0.00           C
ATOM    991  O   HID    62      49.940  28.756  34.238  1.00  0.00           O
ATOM    992  N   ILE    63      50.495  27.914  36.259  1.00  0.00           N
ATOM    993  H   ILE    63      50.793  27.086  36.754  1.00  0.00           H
ATOM    994  CA  ILE    63      49.915  28.861  37.184  1.00  0.00           C
ATOM    995  HA  ILE    63      49.636  29.730  36.588  1.00  0.00           H
ATOM    996  CB  ILE    63      48.531  28.359  37.786  1.00  0.00           C
ATOM    997  HB  ILE    63      48.766  27.642  38.573  1.00  0.00           H
ATOM    998  CG2 ILE    63      47.951  29.641  38.464  1.00  0.00           C
ATOM    999 HG21 ILE    63      48.596  30.139  39.187  1.00  0.00           H
ATOM   1000 HG22 ILE    63      47.041  29.235  38.907  1.00  0.00           H
ATOM   1001 HG23 ILE    63      47.765  30.397  37.700  1.00  0.00           H
ATOM   1002  CG1 ILE    63      47.580  27.752  36.772  1.00  0.00           C
ATOM   1003 HG12 ILE    63      47.248  28.591  36.162  1.00  0.00           H
ATOM   1004 HG13 ILE    63      48.035  26.975  36.159  1.00  0.00           H
ATOM   1005  CD1 ILE    63      46.312  27.145  37.419  1.00  0.00           C
ATOM   1006 HD11 ILE    63      45.760  26.553  36.688  1.00  0.00           H
ATOM   1007 HD12 ILE    63      45.612  27.909  37.755  1.00  0.00           H
ATOM   1008 HD13 ILE    63      46.608  26.515  38.257  1.00  0.00           H
ATOM   1009  C   ILE    63      50.983  29.372  38.231  1.00  0.00           C
ATOM   1010  O   ILE    63      51.446  28.584  38.994  1.00  0.00           O
ATOM   1011  N   ASN    64      51.075  30.673  38.439  1.00  0.00           N
ATOM   1012  H   ASN    64      50.430  31.231  37.897  1.00  0.00           H
ATOM   1013  CA  ASN    64      51.982  31.413  39.271  1.00  0.00           C
ATOM   1014  HA  ASN    64      52.526  30.677  39.865  1.00  0.00           H
ATOM   1015  CB  ASN    64      52.975  32.238  38.469  1.00  0.00           C
ATOM   1016  HB2 ASN    64      52.377  32.857  37.799  1.00  0.00           H
ATOM   1017  HB3 ASN    64      53.598  32.878  39.093  1.00  0.00           H
ATOM   1018  CG  ASN    64      54.075  31.472  37.751  1.00  0.00           C
ATOM   1019  OD1 ASN    64      54.453  30.314  38.053  1.00  0.00           O
ATOM   1020  ND2 ASN    64      54.606  32.018  36.692  1.00  0.00           N
ATOM   1021 HD21 ASN    64      54.476  33.005  36.525  1.00  0.00           H
ATOM   1022 HD22 ASN    64      55.336  31.565  36.162  1.00  0.00           H
ATOM   1023  C   ASN    64      51.274  32.221  40.329  1.00  0.00           C
ATOM   1024  O   ASN    64      50.344  32.892  39.941  1.00  0.00           O
ATOM   1025  N   LEU    65      51.685  32.169  41.629  1.00  0.00           N
ATOM   1026  H   LEU    65      52.424  31.521  41.861  1.00  0.00           H
ATOM   1027  CA  LEU    65      50.904  32.828  42.762  1.00  0.00           C
ATOM   1028  HA  LEU    65      50.034  33.328  42.339  1.00  0.00           H
ATOM   1029  CB  LEU    65      50.446  31.728  43.718  1.00  0.00           C
ATOM   1030  HB2 LEU    65      51.381  31.448  44.203  1.00  0.00           H
ATOM   1031  HB3 LEU    65      49.700  32.335  44.230  1.00  0.00           H
ATOM   1032  CG  LEU    65      49.670  30.447  43.328  1.00  0.00           C
ATOM   1033  HG  LEU    65      50.413  29.815  42.843  1.00  0.00           H
ATOM   1034  CD1 LEU    65      49.080  29.761  44.632  1.00  0.00           C
ATOM   1035 HD11 LEU    65      49.849  29.852  45.400  1.00  0.00           H
ATOM   1036 HD12 LEU    65      48.770  28.720  44.555  1.00  0.00           H
ATOM   1037 HD13 LEU    65      48.223  30.330  44.992  1.00  0.00           H
ATOM   1038  CD2 LEU    65      48.470  30.600  42.349  1.00  0.00           C
ATOM   1039 HD21 LEU    65      48.084  29.646  41.988  1.00  0.00           H
ATOM   1040 HD22 LEU    65      47.703  31.274  42.731  1.00  0.00           H
ATOM   1041 HD23 LEU    65      48.785  31.068  41.417  1.00  0.00           H
ATOM   1042  C   LEU    65      51.821  33.888  43.409  1.00  0.00           C
ATOM   1043  O   LEU    65      52.885  33.667  44.033  1.00  0.00           O
ATOM   1044  N   ILE    66      51.263  35.117  43.572  1.00  0.00           N
ATOM   1045  H   ILE    66      50.329  35.195  43.196  1.00  0.00           H
ATOM   1046  CA  ILE    66      52.102  36.308  43.804  1.00  0.00           C
ATOM   1047  HA  ILE    66      53.103  36.081  44.171  1.00  0.00           H
ATOM   1048  CB  ILE    66      52.326  37.266  42.578  1.00  0.00           C
ATOM   1049  HB  ILE    66      51.391  37.755  42.308  1.00  0.00           H
ATOM   1050  CG2 ILE    66      53.412  38.265  42.943  1.00  0.00           C
ATOM   1051 HG21 ILE    66      53.093  38.972  43.710  1.00  0.00           H
ATOM   1052 HG22 ILE    66      53.634  38.845  42.049  1.00  0.00           H
ATOM   1053 HG23 ILE    66      54.264  37.751  43.387  1.00  0.00           H
ATOM   1054  CG1 ILE    66      52.654  36.456  41.213  1.00  0.00           C
ATOM   1055 HG12 ILE    66      53.166  37.127  40.522  1.00  0.00           H
ATOM   1056 HG13 ILE    66      53.160  35.525  41.464  1.00  0.00           H
ATOM   1057  CD1 ILE    66      51.446  36.036  40.384  1.00  0.00           C
ATOM   1058 HD11 ILE    66      51.747  35.159  39.810  1.00  0.00           H
ATOM   1059 HD12 ILE    66      50.937  36.875  39.908  1.00  0.00           H
ATOM   1060 HD13 ILE    66      50.756  35.712  41.162  1.00  0.00           H
ATOM   1061  C   ILE    66      51.402  37.020  44.924  1.00  0.00           C
ATOM   1062  O   ILE    66      50.438  37.796  44.723  1.00  0.00           O
ATOM   1063  N   PRO    67      51.629  36.613  46.214  1.00  0.00           N
ATOM   1064  CD  PRO    67      52.505  35.514  46.710  1.00  0.00           C
ATOM   1065  HD2 PRO    67      53.444  35.497  46.159  1.00  0.00           H
ATOM   1066  HD3 PRO    67      51.993  34.551  46.731  1.00  0.00           H
ATOM   1067  CG  PRO    67      52.863  35.918  48.164  1.00  0.00           C
ATOM   1068  HG2 PRO    67      53.514  36.792  48.143  1.00  0.00           H
ATOM   1069  HG3 PRO    67      53.123  35.150  48.892  1.00  0.00           H
ATOM   1070  CB  PRO    67      51.555  36.508  48.666  1.00  0.00           C
ATOM   1071  HB2 PRO    67      51.683  37.136  49.546  1.00  0.00           H
ATOM   1072  HB3 PRO    67      50.800  35.745  48.859  1.00  0.00           H
ATOM   1073  CA  PRO    67      51.161  37.299  47.417  1.00  0.00           C
ATOM   1074  HA  PRO    67      50.079  37.426  47.403  1.00  0.00           H
ATOM   1075  C   PRO    67      51.775  38.742  47.423  1.00  0.00           C
ATOM   1076  O   PRO    67      52.938  39.011  47.048  1.00  0.00           O
ATOM   1077  N   ASN    68      51.088  39.782  48.010  1.00  0.00           N
ATOM   1078  H   ASN    68      50.218  39.548  48.469  1.00  0.00           H
ATOM   1079  CA  ASN    68      51.838  41.018  48.452  1.00  0.00           C
ATOM   1080  HA  ASN    68      52.856  40.804  48.775  1.00  0.00           H
ATOM   1081  CB  ASN    68      51.938  41.920  47.186  1.00  0.00           C
ATOM   1082  HB2 ASN    68      52.318  41.294  46.378  1.00  0.00           H
ATOM   1083  HB3 ASN    68      50.961  42.274  46.857  1.00  0.00           H
ATOM   1084  CG  ASN    68      52.693  43.246  47.257  1.00  0.00           C
ATOM   1085  OD1 ASN    68      52.562  44.008  48.203  1.00  0.00           O
ATOM   1086  ND2 ASN    68      53.390  43.548  46.209  1.00  0.00           N
ATOM   1087 HD21 ASN    68      53.615  42.868  45.497  1.00  0.00           H
ATOM   1088 HD22 ASN    68      53.712  44.505  46.246  1.00  0.00           H
ATOM   1089  C   ASN    68      51.135  41.675  49.618  1.00  0.00           C
ATOM   1090  O   ASN    68      49.970  42.037  49.570  1.00  0.00           O
ATOM   1091  N   LYS    69      51.892  41.961  50.643  1.00  0.00           N
ATOM   1092  H   LYS    69      52.876  41.782  50.507  1.00  0.00           H
ATOM   1093  CA  LYS    69      51.488  42.637  51.916  1.00  0.00           C
ATOM   1094  HA  LYS    69      50.437  42.420  52.105  1.00  0.00           H
ATOM   1095  CB  LYS    69      52.268  42.225  53.163  1.00  0.00           C
ATOM   1096  HB2 LYS    69      53.321  42.460  53.013  1.00  0.00           H
ATOM   1097  HB3 LYS    69      51.972  42.764  54.064  1.00  0.00           H
ATOM   1098  CG  LYS    69      51.945  40.721  53.445  1.00  0.00           C
ATOM   1099  HG2 LYS    69      50.880  40.664  53.666  1.00  0.00           H
ATOM   1100  HG3 LYS    69      52.270  40.111  52.601  1.00  0.00           H
ATOM   1101  CD  LYS    69      52.669  40.193  54.745  1.00  0.00           C
ATOM   1102  HD2 LYS    69      53.705  40.520  54.647  1.00  0.00           H
ATOM   1103  HD3 LYS    69      52.192  40.687  55.592  1.00  0.00           H
ATOM   1104  CE  LYS    69      52.504  38.714  54.900  1.00  0.00           C
ATOM   1105  HE2 LYS    69      51.454  38.422  54.876  1.00  0.00           H
ATOM   1106  HE3 LYS    69      52.959  38.158  54.080  1.00  0.00           H
ATOM   1107  NZ  LYS    69      53.143  38.250  56.176  1.00  0.00           N
ATOM   1108  HZ1 LYS    69      53.372  37.267  56.210  1.00  0.00           H
ATOM   1109  HZ2 LYS    69      52.485  38.332  56.937  1.00  0.00           H
ATOM   1110  HZ3 LYS    69      53.959  38.819  56.351  1.00  0.00           H
ATOM   1111  C   LYS    69      51.297  44.153  51.804  1.00  0.00           C
ATOM   1112  O   LYS    69      50.488  44.713  52.486  1.00  0.00           O
ATOM   1113  N   GLN    70      51.891  44.845  50.841  1.00  0.00           N
ATOM   1114  H   GLN    70      52.459  44.353  50.166  1.00  0.00           H
ATOM   1115  CA  GLN    70      51.998  46.307  50.889  1.00  0.00           C
ATOM   1116  HA  GLN    70      51.932  46.644  51.924  1.00  0.00           H
ATOM   1117  CB  GLN    70      53.356  46.792  50.381  1.00  0.00           C
ATOM   1118  HB2 GLN    70      53.661  46.292  49.461  1.00  0.00           H
ATOM   1119  HB3 GLN    70      53.369  47.866  50.196  1.00  0.00           H
ATOM   1120  CG  GLN    70      54.445  46.675  51.365  1.00  0.00           C
ATOM   1121  HG2 GLN    70      55.301  47.321  51.163  1.00  0.00           H
ATOM   1122  HG3 GLN    70      53.999  46.952  52.321  1.00  0.00           H
ATOM   1123  CD  GLN    70      55.123  45.254  51.499  1.00  0.00           C
ATOM   1124  OE1 GLN    70      55.013  44.337  50.632  1.00  0.00           O
ATOM   1125  NE2 GLN    70      55.948  44.965  52.475  1.00  0.00           N
ATOM   1126 HE21 GLN    70      56.425  44.074  52.487  1.00  0.00           H
ATOM   1127 HE22 GLN    70      56.109  45.612  53.234  1.00  0.00           H
ATOM   1128  C   GLN    70      50.815  46.903  50.116  1.00  0.00           C
ATOM   1129  O   GLN    70      50.270  47.936  50.542  1.00  0.00           O
ATOM   1130  N   ASP    71      50.372  46.260  49.065  1.00  0.00           N
ATOM   1131  H   ASP    71      50.959  45.493  48.773  1.00  0.00           H
ATOM   1132  CA  ASP    71      49.209  46.550  48.277  1.00  0.00           C
ATOM   1133  HA  ASP    71      48.797  47.518  48.561  1.00  0.00           H
ATOM   1134  CB  ASP    71      49.646  46.491  46.784  1.00  0.00           C
ATOM   1135  HB2 ASP    71      49.906  45.447  46.600  1.00  0.00           H
ATOM   1136  HB3 ASP    71      48.871  46.738  46.059  1.00  0.00           H
ATOM   1137  CG  ASP    71      51.003  47.171  46.478  1.00  0.00           C
ATOM   1138  OD1 ASP    71      51.802  46.679  45.617  1.00  0.00           O
ATOM   1139  OD2 ASP    71      51.259  48.179  47.077  1.00  0.00           O
ATOM   1140  C   ASP    71      47.981  45.635  48.628  1.00  0.00           C
ATOM   1141  O   ASP    71      46.908  45.768  48.059  1.00  0.00           O
ATOM   1142  N   ARG    72      48.226  44.814  49.604  1.00  0.00           N
ATOM   1143  H   ARG    72      49.125  44.893  50.059  1.00  0.00           H
ATOM   1144  CA  ARG    72      47.232  43.840  50.283  1.00  0.00           C
ATOM   1145  HA  ARG    72      47.750  43.059  50.840  1.00  0.00           H
ATOM   1146  CB  ARG    72      46.449  44.588  51.381  1.00  0.00           C
ATOM   1147  HB2 ARG    72      47.174  45.270  51.827  1.00  0.00           H
ATOM   1148  HB3 ARG    72      45.760  45.197  50.797  1.00  0.00           H
ATOM   1149  CG  ARG    72      45.713  43.694  52.473  1.00  0.00           C
ATOM   1150  HG2 ARG    72      44.827  43.229  52.038  1.00  0.00           H
ATOM   1151  HG3 ARG    72      46.417  42.998  52.927  1.00  0.00           H
ATOM   1152  CD  ARG    72      45.156  44.595  53.591  1.00  0.00           C
ATOM   1153  HD2 ARG    72      44.588  45.407  53.135  1.00  0.00           H
ATOM   1154  HD3 ARG    72      44.529  43.926  54.180  1.00  0.00           H
ATOM   1155  NE  ARG    72      46.250  45.067  54.484  1.00  0.00           N
ATOM   1156  HE  ARG    72      47.113  44.543  54.467  1.00  0.00           H
ATOM   1157  CZ  ARG    72      46.125  45.885  55.497  1.00  0.00           C
ATOM   1158  NH1 ARG    72      45.127  46.709  55.639  1.00  0.00           N
ATOM   1159 HH11 ARG    72      44.482  46.853  54.875  1.00  0.00           H
ATOM   1160 HH12 ARG    72      45.224  47.483  56.282  1.00  0.00           H
ATOM   1161  NH2 ARG    72      47.122  46.059  56.291  1.00  0.00           N
ATOM   1162 HH21 ARG    72      47.956  45.496  56.202  1.00  0.00           H
ATOM   1163 HH22 ARG    72      46.949  46.717  57.036  1.00  0.00           H
ATOM   1164  C   ARG    72      46.327  43.166  49.155  1.00  0.00           C
ATOM   1165  O   ARG    72      45.185  42.856  49.441  1.00  0.00           O
ATOM   1166  N   THR    73      46.913  42.845  48.021  1.00  0.00           N
ATOM   1167  H   THR    73      47.877  43.064  47.816  1.00  0.00           H
ATOM   1168  CA  THR    73      46.301  41.872  47.019  1.00  0.00           C
ATOM   1169  HA  THR    73      45.258  41.729  47.302  1.00  0.00           H
ATOM   1170  CB  THR    73      46.341  42.520  45.618  1.00  0.00           C
ATOM   1171  HB  THR    73      45.669  41.924  45.000  1.00  0.00           H
ATOM   1172  CG2 THR    73      45.640  43.832  45.606  1.00  0.00           C
ATOM   1173 HG21 THR    73      45.169  43.967  46.579  1.00  0.00           H
ATOM   1174 HG22 THR    73      44.971  43.906  44.747  1.00  0.00           H
ATOM   1175 HG23 THR    73      46.367  44.644  45.555  1.00  0.00           H
ATOM   1176  OG1 THR    73      47.635  42.669  45.096  1.00  0.00           O
ATOM   1177  HG1 THR    73      48.025  41.796  45.012  1.00  0.00           H
ATOM   1178  C   THR    73      46.895  40.458  46.994  1.00  0.00           C
ATOM   1179  O   THR    73      48.106  40.345  47.146  1.00  0.00           O
ATOM   1180  N   LEU    74      46.189  39.469  46.550  1.00  0.00           N
ATOM   1181  H   LEU    74      45.197  39.608  46.422  1.00  0.00           H
ATOM   1182  CA  LEU    74      46.693  38.237  45.965  1.00  0.00           C
ATOM   1183  HA  LEU    74      47.769  38.214  46.146  1.00  0.00           H
ATOM   1184  CB  LEU    74      46.174  37.084  46.780  1.00  0.00           C
ATOM   1185  HB2 LEU    74      46.555  37.207  47.793  1.00  0.00           H
ATOM   1186  HB3 LEU    74      45.088  37.134  46.863  1.00  0.00           H
ATOM   1187  CG  LEU    74      46.460  35.622  46.190  1.00  0.00           C
ATOM   1188  HG  LEU    74      46.169  35.371  45.170  1.00  0.00           H
ATOM   1189  CD1 LEU    74      47.946  35.406  46.355  1.00  0.00           C
ATOM   1190 HD11 LEU    74      48.148  34.364  46.106  1.00  0.00           H
ATOM   1191 HD12 LEU    74      48.208  35.628  47.390  1.00  0.00           H
ATOM   1192 HD13 LEU    74      48.551  36.103  45.776  1.00  0.00           H
ATOM   1193  CD2 LEU    74      45.756  34.570  47.084  1.00  0.00           C
ATOM   1194 HD21 LEU    74      46.189  33.595  46.858  1.00  0.00           H
ATOM   1195 HD22 LEU    74      45.834  34.756  48.155  1.00  0.00           H
ATOM   1196 HD23 LEU    74      44.697  34.497  46.829  1.00  0.00           H
ATOM   1197  C   LEU    74      46.457  38.254  44.492  1.00  0.00           C
ATOM   1198  O   LEU    74      45.307  38.267  44.058  1.00  0.00           O
ATOM   1199  N   THR    75      47.580  38.291  43.789  1.00  0.00           N
ATOM   1200  H   THR    75      48.475  38.411  44.242  1.00  0.00           H
ATOM   1201  CA  THR    75      47.742  38.053  42.337  1.00  0.00           C
ATOM   1202  HA  THR    75      46.791  38.344  41.888  1.00  0.00           H
ATOM   1203  CB  THR    75      48.818  39.035  41.754  1.00  0.00           C
ATOM   1204  HB  THR    75      49.769  38.830  42.246  1.00  0.00           H
ATOM   1205  CG2 THR    75      48.957  38.975  40.258  1.00  0.00           C
ATOM   1206 HG21 THR    75      49.389  38.083  39.803  1.00  0.00           H
ATOM   1207 HG22 THR    75      49.624  39.772  39.929  1.00  0.00           H
ATOM   1208 HG23 THR    75      47.927  39.084  39.920  1.00  0.00           H
ATOM   1209  OG1 THR    75      48.453  40.337  42.068  1.00  0.00           O
ATOM   1210  HG1 THR    75      48.573  40.438  43.015  1.00  0.00           H
ATOM   1211  C   THR    75      47.977  36.621  41.942  1.00  0.00           C
ATOM   1212  O   THR    75      48.729  35.867  42.516  1.00  0.00           O
ATOM   1213  N   ILE    76      47.250  36.157  40.925  1.00  0.00           N
ATOM   1214  H   ILE    76      46.694  36.860  40.461  1.00  0.00           H
ATOM   1215  CA  ILE    76      47.390  34.866  40.237  1.00  0.00           C
ATOM   1216  HA  ILE    76      48.290  34.374  40.608  1.00  0.00           H
ATOM   1217  CB  ILE    76      46.140  33.960  40.595  1.00  0.00           C
ATOM   1218  HB  ILE    76      45.316  34.529  40.164  1.00  0.00           H
ATOM   1219  CG2 ILE    76      46.111  32.548  39.834  1.00  0.00           C
ATOM   1220 HG21 ILE    76      45.974  32.653  38.757  1.00  0.00           H
ATOM   1221 HG22 ILE    76      45.200  32.091  40.220  1.00  0.00           H
ATOM   1222 HG23 ILE    76      47.003  31.972  40.080  1.00  0.00           H
ATOM   1223  CG1 ILE    76      46.053  33.701  42.119  1.00  0.00           C
ATOM   1224 HG12 ILE    76      46.892  33.071  42.414  1.00  0.00           H
ATOM   1225 HG13 ILE    76      46.128  34.690  42.573  1.00  0.00           H
ATOM   1226  CD1 ILE    76      44.731  33.140  42.533  1.00  0.00           C
ATOM   1227 HD11 ILE    76      43.915  33.576  41.956  1.00  0.00           H
ATOM   1228 HD12 ILE    76      44.610  33.448  43.573  1.00  0.00           H
ATOM   1229 HD13 ILE    76      44.650  32.056  42.464  1.00  0.00           H
ATOM   1230  C   ILE    76      47.478  35.075  38.770  1.00  0.00           C
ATOM   1231  O   ILE    76      46.653  35.894  38.300  1.00  0.00           O
ATOM   1232  N   VAL    77      48.401  34.431  38.040  1.00  0.00           N
ATOM   1233  H   VAL    77      48.930  33.776  38.598  1.00  0.00           H
ATOM   1234  CA  VAL    77      48.644  34.444  36.649  1.00  0.00           C
ATOM   1235  HA  VAL    77      47.793  34.973  36.221  1.00  0.00           H
ATOM   1236  CB  VAL    77      49.883  35.206  36.265  1.00  0.00           C
ATOM   1237  HB  VAL    77      50.753  34.663  36.634  1.00  0.00           H
ATOM   1238  CG1 VAL    77      49.970  35.351  34.736  1.00  0.00           C
ATOM   1239 HG11 VAL    77      49.105  35.724  34.186  1.00  0.00           H
ATOM   1240 HG12 VAL    77      50.736  36.083  34.483  1.00  0.00           H
ATOM   1241 HG13 VAL    77      50.269  34.441  34.216  1.00  0.00           H
ATOM   1242  CG2 VAL    77      50.014  36.625  36.818  1.00  0.00           C
ATOM   1243 HG21 VAL    77      50.871  37.086  36.326  1.00  0.00           H
ATOM   1244 HG22 VAL    77      50.076  36.568  37.905  1.00  0.00           H
ATOM   1245 HG23 VAL    77      49.084  37.071  36.468  1.00  0.00           H
ATOM   1246  C   VAL    77      48.666  33.052  36.167  1.00  0.00           C
ATOM   1247  O   VAL    77      49.195  32.168  36.861  1.00  0.00           O
ATOM   1248  N   ASP    78      48.148  32.867  34.957  1.00  0.00           N
ATOM   1249  H   ASP    78      47.726  33.667  34.508  1.00  0.00           H
ATOM   1250  CA  ASP    78      48.091  31.665  34.205  1.00  0.00           C
ATOM   1251  HA  ASP    78      48.907  30.980  34.439  1.00  0.00           H
ATOM   1252  CB  ASP    78      46.738  30.932  34.292  1.00  0.00           C
ATOM   1253  HB2 ASP    78      46.854  29.965  33.802  1.00  0.00           H
ATOM   1254  HB3 ASP    78      46.423  30.805  35.328  1.00  0.00           H
ATOM   1255  CG  ASP    78      45.513  31.579  33.668  1.00  0.00           C
ATOM   1256  OD1 ASP    78      45.509  31.749  32.427  1.00  0.00           O
ATOM   1257  OD2 ASP    78      44.548  31.848  34.418  1.00  0.00           O
ATOM   1258  C   ASP    78      48.466  31.993  32.742  1.00  0.00           C
ATOM   1259  O   ASP    78      48.195  33.143  32.309  1.00  0.00           O
ATOM   1260  N   THR    79      48.908  30.955  32.022  1.00  0.00           N
ATOM   1261  H   THR    79      49.131  30.127  32.558  1.00  0.00           H
ATOM   1262  CA  THR    79      49.122  30.960  30.558  1.00  0.00           C
ATOM   1263  HA  THR    79      49.023  31.967  30.151  1.00  0.00           H
ATOM   1264  CB  THR    79      50.508  30.388  30.259  1.00  0.00           C
ATOM   1265  HB  THR    79      50.600  30.336  29.175  1.00  0.00           H
ATOM   1266  CG2 THR    79      51.580  31.345  30.778  1.00  0.00           C
ATOM   1267 HG21 THR    79      51.219  31.926  31.626  1.00  0.00           H
ATOM   1268 HG22 THR    79      51.959  31.974  29.974  1.00  0.00           H
ATOM   1269 HG23 THR    79      52.420  30.683  30.988  1.00  0.00           H
ATOM   1270  OG1 THR    79      50.464  29.122  30.859  1.00  0.00           O
ATOM   1271  HG1 THR    79      51.209  28.536  30.705  1.00  0.00           H
ATOM   1272  C   THR    79      48.002  30.221  29.932  1.00  0.00           C
ATOM   1273  O   THR    79      48.174  29.498  28.945  1.00  0.00           O
ATOM   1274  N   GLY    80      46.706  30.332  30.300  1.00  0.00           N
ATOM   1275  H   GLY    80      46.529  30.737  31.208  1.00  0.00           H
ATOM   1276  CA  GLY    80      45.589  29.668  29.657  1.00  0.00           C
ATOM   1277  HA2 GLY    80      45.863  28.640  29.420  1.00  0.00           H
ATOM   1278  HA3 GLY    80      44.734  29.673  30.332  1.00  0.00           H
ATOM   1279  C   GLY    80      45.257  30.438  28.399  1.00  0.00           C
ATOM   1280  O   GLY    80      45.970  31.118  27.764  1.00  0.00           O
ATOM   1281  N   ILE    81      43.980  30.476  28.006  1.00  0.00           N
ATOM   1282  H   ILE    81      43.411  29.752  28.421  1.00  0.00           H
ATOM   1283  CA  ILE    81      43.431  31.100  26.766  1.00  0.00           C
ATOM   1284  HA  ILE    81      44.155  31.054  25.953  1.00  0.00           H
ATOM   1285  CB  ILE    81      42.168  30.235  26.263  1.00  0.00           C
ATOM   1286  HB  ILE    81      42.432  29.182  26.353  1.00  0.00           H
ATOM   1287  CG2 ILE    81      40.950  30.343  27.274  1.00  0.00           C
ATOM   1288 HG21 ILE    81      41.239  29.899  28.226  1.00  0.00           H
ATOM   1289 HG22 ILE    81      40.073  29.813  26.902  1.00  0.00           H
ATOM   1290 HG23 ILE    81      40.624  31.376  27.400  1.00  0.00           H
ATOM   1291  CG1 ILE    81      41.694  30.503  24.775  1.00  0.00           C
ATOM   1292 HG12 ILE    81      40.734  30.980  24.579  1.00  0.00           H
ATOM   1293 HG13 ILE    81      42.495  31.121  24.368  1.00  0.00           H
ATOM   1294  CD1 ILE    81      41.617  29.191  23.936  1.00  0.00           C
ATOM   1295 HD11 ILE    81      40.808  28.618  24.390  1.00  0.00           H
ATOM   1296 HD12 ILE    81      42.554  28.678  23.722  1.00  0.00           H
ATOM   1297 HD13 ILE    81      41.153  29.480  22.993  1.00  0.00           H
ATOM   1298  C   ILE    81      43.079  32.594  26.893  1.00  0.00           C
ATOM   1299  O   ILE    81      43.131  33.277  25.861  1.00  0.00           O
ATOM   1300  N   GLY    82      42.822  33.145  28.134  1.00  0.00           N
ATOM   1301  H   GLY    82      42.930  32.609  28.983  1.00  0.00           H
ATOM   1302  CA  GLY    82      42.482  34.579  28.331  1.00  0.00           C
ATOM   1303  HA2 GLY    82      42.725  34.874  29.352  1.00  0.00           H
ATOM   1304  HA3 GLY    82      43.173  35.101  27.668  1.00  0.00           H
ATOM   1305  C   GLY    82      41.013  34.929  27.801  1.00  0.00           C
ATOM   1306  O   GLY    82      40.319  34.038  27.400  1.00  0.00           O
ATOM   1307  N   MET    83      40.649  36.166  27.877  1.00  0.00           N
ATOM   1308  H   MET    83      41.184  36.709  28.540  1.00  0.00           H
ATOM   1309  CA  MET    83      39.263  36.629  27.667  1.00  0.00           C
ATOM   1310  HA  MET    83      38.681  35.789  27.285  1.00  0.00           H
ATOM   1311  CB  MET    83      38.665  37.052  29.037  1.00  0.00           C
ATOM   1312  HB2 MET    83      39.085  38.026  29.284  1.00  0.00           H
ATOM   1313  HB3 MET    83      37.590  37.230  29.040  1.00  0.00           H
ATOM   1314  CG  MET    83      39.056  36.007  30.159  1.00  0.00           C
ATOM   1315  HG2 MET    83      38.812  35.036  29.731  1.00  0.00           H
ATOM   1316  HG3 MET    83      40.132  36.100  30.315  1.00  0.00           H
ATOM   1317  SD  MET    83      38.210  36.132  31.767  1.00  0.00           S
ATOM   1318  CE  MET    83      36.405  36.085  31.273  1.00  0.00           C
ATOM   1319  HE1 MET    83      35.788  36.166  32.168  1.00  0.00           H
ATOM   1320  HE2 MET    83      36.232  36.976  30.670  1.00  0.00           H
ATOM   1321  HE3 MET    83      36.198  35.157  30.739  1.00  0.00           H
ATOM   1322  C   MET    83      39.196  37.697  26.587  1.00  0.00           C
ATOM   1323  O   MET    83      40.019  38.604  26.509  1.00  0.00           O
ATOM   1324  N   THR    84      38.097  37.763  25.847  1.00  0.00           N
ATOM   1325  H   THR    84      37.359  37.108  26.064  1.00  0.00           H
ATOM   1326  CA  THR    84      37.855  38.851  24.867  1.00  0.00           C
ATOM   1327  HA  THR    84      38.756  39.324  24.477  1.00  0.00           H
ATOM   1328  CB  THR    84      37.050  38.278  23.740  1.00  0.00           C
ATOM   1329  HB  THR    84      37.016  39.068  22.989  1.00  0.00           H
ATOM   1330  CG2 THR    84      37.683  37.027  23.131  1.00  0.00           C
ATOM   1331 HG21 THR    84      37.273  36.814  22.145  1.00  0.00           H
ATOM   1332 HG22 THR    84      37.439  36.143  23.720  1.00  0.00           H
ATOM   1333 HG23 THR    84      38.757  37.051  22.943  1.00  0.00           H
ATOM   1334  OG1 THR    84      35.676  38.103  24.143  1.00  0.00           O
ATOM   1335  HG1 THR    84      35.472  37.173  24.024  1.00  0.00           H
ATOM   1336  C   THR    84      37.107  39.967  25.620  1.00  0.00           C
ATOM   1337  O   THR    84      36.836  39.771  26.800  1.00  0.00           O
ATOM   1338  N   LYS    85      36.941  41.171  25.059  1.00  0.00           N
ATOM   1339  H   LYS    85      37.285  41.391  24.135  1.00  0.00           H
ATOM   1340  CA  LYS    85      36.070  42.219  25.640  1.00  0.00           C
ATOM   1341  HA  LYS    85      36.482  42.426  26.628  1.00  0.00           H
ATOM   1342  CB  LYS    85      36.134  43.430  24.699  1.00  0.00           C
ATOM   1343  HB2 LYS    85      37.144  43.458  24.289  1.00  0.00           H
ATOM   1344  HB3 LYS    85      35.571  43.299  23.775  1.00  0.00           H
ATOM   1345  CG  LYS    85      35.663  44.744  25.338  1.00  0.00           C
ATOM   1346  HG2 LYS    85      34.751  44.586  25.912  1.00  0.00           H
ATOM   1347  HG3 LYS    85      36.505  45.091  25.938  1.00  0.00           H
ATOM   1348  CD  LYS    85      35.468  45.799  24.337  1.00  0.00           C
ATOM   1349  HD2 LYS    85      36.333  45.966  23.695  1.00  0.00           H
ATOM   1350  HD3 LYS    85      34.661  45.598  23.633  1.00  0.00           H
ATOM   1351  CE  LYS    85      35.115  47.025  25.255  1.00  0.00           C
ATOM   1352  HE2 LYS    85      34.418  46.776  26.054  1.00  0.00           H
ATOM   1353  HE3 LYS    85      36.006  47.382  25.773  1.00  0.00           H
ATOM   1354  NZ  LYS    85      34.613  48.081  24.377  1.00  0.00           N
ATOM   1355  HZ1 LYS    85      33.720  47.935  23.930  1.00  0.00           H
ATOM   1356  HZ2 LYS    85      35.345  48.235  23.699  1.00  0.00           H
ATOM   1357  HZ3 LYS    85      34.421  48.932  24.887  1.00  0.00           H
ATOM   1358  C   LYS    85      34.626  41.739  25.759  1.00  0.00           C
ATOM   1359  O   LYS    85      34.021  42.099  26.762  1.00  0.00           O
ATOM   1360  N   ALA    86      34.124  40.921  24.861  1.00  0.00           N
ATOM   1361  H   ALA    86      34.599  40.835  23.973  1.00  0.00           H
ATOM   1362  CA  ALA    86      32.809  40.388  24.960  1.00  0.00           C
ATOM   1363  HA  ALA    86      32.147  41.234  25.146  1.00  0.00           H
ATOM   1364  CB  ALA    86      32.462  39.687  23.623  1.00  0.00           C
ATOM   1365  HB1 ALA    86      31.619  39.039  23.862  1.00  0.00           H
ATOM   1366  HB2 ALA    86      33.278  39.075  23.237  1.00  0.00           H
ATOM   1367  HB3 ALA    86      32.161  40.449  22.903  1.00  0.00           H
ATOM   1368  C   ALA    86      32.698  39.436  26.164  1.00  0.00           C
ATOM   1369  O   ALA    86      31.726  39.682  26.803  1.00  0.00           O
ATOM   1370  N   ASP    87      33.709  38.660  26.596  1.00  0.00           N
ATOM   1371  H   ASP    87      34.461  38.473  25.949  1.00  0.00           H
ATOM   1372  CA  ASP    87      33.667  37.892  27.901  1.00  0.00           C
ATOM   1373  HA  ASP    87      32.832  37.196  27.816  1.00  0.00           H
ATOM   1374  CB  ASP    87      34.892  36.926  27.917  1.00  0.00           C
ATOM   1375  HB2 ASP    87      35.792  37.527  28.047  1.00  0.00           H
ATOM   1376  HB3 ASP    87      34.682  36.211  28.713  1.00  0.00           H
ATOM   1377  CG  ASP    87      35.052  36.056  26.661  1.00  0.00           C
ATOM   1378  OD1 ASP    87      34.070  35.729  25.893  1.00  0.00           O
ATOM   1379  OD2 ASP    87      36.187  35.605  26.375  1.00  0.00           O
ATOM   1380  C   ASP    87      33.547  38.813  29.138  1.00  0.00           C
ATOM   1381  O   ASP    87      32.922  38.503  30.170  1.00  0.00           O
ATOM   1382  N   LEU    88      34.200  39.983  29.053  1.00  0.00           N
ATOM   1383  H   LEU    88      34.593  40.227  28.156  1.00  0.00           H
ATOM   1384  CA  LEU    88      34.247  40.998  30.112  1.00  0.00           C
ATOM   1385  HA  LEU    88      34.343  40.510  31.083  1.00  0.00           H
ATOM   1386  CB  LEU    88      35.446  41.872  29.936  1.00  0.00           C
ATOM   1387  HB2 LEU    88      35.343  42.501  29.052  1.00  0.00           H
ATOM   1388  HB3 LEU    88      35.587  42.579  30.754  1.00  0.00           H
ATOM   1389  CG  LEU    88      36.808  41.108  29.890  1.00  0.00           C
ATOM   1390  HG  LEU    88      36.744  40.331  29.128  1.00  0.00           H
ATOM   1391  CD1 LEU    88      38.021  42.066  29.518  1.00  0.00           C
ATOM   1392 HD11 LEU    88      38.146  42.836  30.279  1.00  0.00           H
ATOM   1393 HD12 LEU    88      37.869  42.505  28.532  1.00  0.00           H
ATOM   1394 HD13 LEU    88      38.900  41.430  29.408  1.00  0.00           H
ATOM   1395  CD2 LEU    88      37.120  40.413  31.147  1.00  0.00           C
ATOM   1396 HD21 LEU    88      36.354  39.675  31.378  1.00  0.00           H
ATOM   1397 HD22 LEU    88      38.105  39.956  31.047  1.00  0.00           H
ATOM   1398 HD23 LEU    88      37.055  41.091  31.999  1.00  0.00           H
ATOM   1399  C   LEU    88      32.873  41.775  30.131  1.00  0.00           C
ATOM   1400  O   LEU    88      32.435  42.099  31.250  1.00  0.00           O
ATOM   1401  N   ILE    89      32.181  41.965  28.983  1.00  0.00           N
ATOM   1402  H   ILE    89      32.643  41.830  28.095  1.00  0.00           H
ATOM   1403  CA  ILE    89      30.878  42.673  28.855  1.00  0.00           C
ATOM   1404  HA  ILE    89      30.779  43.492  29.568  1.00  0.00           H
ATOM   1405  CB  ILE    89      30.558  43.113  27.391  1.00  0.00           C
ATOM   1406  HB  ILE    89      30.463  42.252  26.730  1.00  0.00           H
ATOM   1407  CG2 ILE    89      29.266  43.932  27.432  1.00  0.00           C
ATOM   1408 HG21 ILE    89      28.395  43.383  27.788  1.00  0.00           H
ATOM   1409 HG22 ILE    89      29.010  44.359  26.461  1.00  0.00           H
ATOM   1410 HG23 ILE    89      29.346  44.659  28.240  1.00  0.00           H
ATOM   1411  CG1 ILE    89      31.565  44.117  26.873  1.00  0.00           C
ATOM   1412 HG12 ILE    89      31.486  45.079  27.380  1.00  0.00           H
ATOM   1413 HG13 ILE    89      32.610  43.829  26.979  1.00  0.00           H
ATOM   1414  CD1 ILE    89      31.399  44.411  25.382  1.00  0.00           C
ATOM   1415 HD11 ILE    89      32.219  44.953  24.911  1.00  0.00           H
ATOM   1416 HD12 ILE    89      30.482  44.989  25.263  1.00  0.00           H
ATOM   1417 HD13 ILE    89      31.217  43.526  24.773  1.00  0.00           H
ATOM   1418  C   ILE    89      29.811  41.640  29.264  1.00  0.00           C
ATOM   1419  O   ILE    89      28.839  41.898  29.995  1.00  0.00           O
ATOM   1420  N   ASN    90      29.932  40.425  28.757  1.00  0.00           N
ATOM   1421  H   ASN    90      30.655  40.261  28.070  1.00  0.00           H
ATOM   1422  CA  ASN    90      29.110  39.275  29.169  1.00  0.00           C
ATOM   1423  HA  ASN    90      28.049  39.497  29.277  1.00  0.00           H
ATOM   1424  CB  ASN    90      29.183  38.208  28.001  1.00  0.00           C
ATOM   1425  HB2 ASN    90      30.209  37.973  27.720  1.00  0.00           H
ATOM   1426  HB3 ASN    90      28.639  37.324  28.339  1.00  0.00           H
ATOM   1427  CG  ASN    90      28.411  38.466  26.761  1.00  0.00           C
ATOM   1428  OD1 ASN    90      27.199  38.597  26.687  1.00  0.00           O
ATOM   1429  ND2 ASN    90      29.058  38.257  25.619  1.00  0.00           N
ATOM   1430 HD21 ASN    90      29.920  37.730  25.602  1.00  0.00           H
ATOM   1431 HD22 ASN    90      28.448  38.316  24.816  1.00  0.00           H
ATOM   1432  C   ASN    90      29.412  38.672  30.574  1.00  0.00           C
ATOM   1433  O   ASN    90      29.297  37.448  30.691  1.00  0.00           O
ATOM   1434  N   ASN    91      29.804  39.397  31.625  1.00  0.00           N
ATOM   1435  H   ASN    91      29.901  40.397  31.528  1.00  0.00           H
ATOM   1436  CA  ASN    91      29.831  38.979  33.011  1.00  0.00           C
ATOM   1437  HA  ASN    91      30.226  39.811  33.593  1.00  0.00           H
ATOM   1438  CB  ASN    91      28.467  38.643  33.676  1.00  0.00           C
ATOM   1439  HB2 ASN    91      28.258  37.572  33.684  1.00  0.00           H
ATOM   1440  HB3 ASN    91      28.472  38.802  34.755  1.00  0.00           H
ATOM   1441  CG  ASN    91      27.342  39.532  33.297  1.00  0.00           C
ATOM   1442  OD1 ASN    91      27.072  40.484  33.972  1.00  0.00           O
ATOM   1443  ND2 ASN    91      26.550  39.175  32.352  1.00  0.00           N
ATOM   1444 HD21 ASN    91      26.606  38.226  32.012  1.00  0.00           H
ATOM   1445 HD22 ASN    91      25.717  39.710  32.147  1.00  0.00           H
ATOM   1446  C   ASN    91      30.853  37.936  33.424  1.00  0.00           C
ATOM   1447  O   ASN    91      30.621  37.207  34.387  1.00  0.00           O
ATOM   1448  N   LEU    92      32.014  37.957  32.745  1.00  0.00           N
ATOM   1449  H   LEU    92      32.106  38.610  31.981  1.00  0.00           H
ATOM   1450  CA  LEU    92      33.212  37.056  32.869  1.00  0.00           C
ATOM   1451  HA  LEU    92      33.990  37.592  32.325  1.00  0.00           H
ATOM   1452  CB  LEU    92      33.744  36.901  34.286  1.00  0.00           C
ATOM   1453  HB2 LEU    92      33.010  36.341  34.865  1.00  0.00           H
ATOM   1454  HB3 LEU    92      34.574  36.200  34.387  1.00  0.00           H
ATOM   1455  CG  LEU    92      33.957  38.239  35.037  1.00  0.00           C
ATOM   1456  HG  LEU    92      33.076  38.880  35.011  1.00  0.00           H
ATOM   1457  CD1 LEU    92      34.311  37.923  36.471  1.00  0.00           C
ATOM   1458 HD11 LEU    92      34.357  38.837  37.062  1.00  0.00           H
ATOM   1459 HD12 LEU    92      35.284  37.434  36.521  1.00  0.00           H
ATOM   1460 HD13 LEU    92      33.531  37.289  36.894  1.00  0.00           H
ATOM   1461  CD2 LEU    92      35.102  39.028  34.416  1.00  0.00           C
ATOM   1462 HD21 LEU    92      35.950  38.384  34.182  1.00  0.00           H
ATOM   1463 HD22 LEU    92      34.694  39.447  33.496  1.00  0.00           H
ATOM   1464 HD23 LEU    92      35.280  39.983  34.912  1.00  0.00           H
ATOM   1465  C   LEU    92      33.005  35.757  32.040  1.00  0.00           C
ATOM   1466  O   LEU    92      33.750  34.779  32.135  1.00  0.00           O
ATOM   1467  N   GLY    93      31.984  35.821  31.248  1.00  0.00           N
ATOM   1468  H   GLY    93      31.521  36.711  31.125  1.00  0.00           H
ATOM   1469  CA  GLY    93      31.788  34.728  30.289  1.00  0.00           C
ATOM   1470  HA2 GLY    93      31.799  35.241  29.327  1.00  0.00           H
ATOM   1471  HA3 GLY    93      32.588  33.989  30.294  1.00  0.00           H
ATOM   1472  C   GLY    93      30.485  33.958  30.255  1.00  0.00           C
ATOM   1473  O   GLY    93      30.504  32.752  30.022  1.00  0.00           O
ATOM   1474  N   THR    94      29.361  34.512  30.673  1.00  0.00           N
ATOM   1475  H   THR    94      29.345  35.518  30.763  1.00  0.00           H
ATOM   1476  CA  THR    94      28.045  33.753  30.731  1.00  0.00           C
ATOM   1477  HA  THR    94      28.350  32.735  30.978  1.00  0.00           H
ATOM   1478  CB  THR    94      27.133  34.247  31.815  1.00  0.00           C
ATOM   1479  HB  THR    94      26.299  33.551  31.890  1.00  0.00           H
ATOM   1480  CG2 THR    94      27.812  34.362  33.192  1.00  0.00           C
ATOM   1481 HG21 THR    94      27.024  34.665  33.881  1.00  0.00           H
ATOM   1482 HG22 THR    94      28.648  35.061  33.217  1.00  0.00           H
ATOM   1483 HG23 THR    94      28.200  33.394  33.510  1.00  0.00           H
ATOM   1484  OG1 THR    94      26.656  35.557  31.493  1.00  0.00           O
ATOM   1485  HG1 THR    94      26.049  35.515  30.750  1.00  0.00           H
ATOM   1486  C   THR    94      27.339  33.712  29.345  1.00  0.00           C
ATOM   1487  O   THR    94      27.552  34.616  28.504  1.00  0.00           O
ATOM   1488  N   ILE    95      26.658  32.560  29.018  1.00  0.00           N
ATOM   1489  H   ILE    95      26.594  31.802  29.683  1.00  0.00           H
ATOM   1490  CA  ILE    95      25.877  32.450  27.798  1.00  0.00           C
ATOM   1491  HA  ILE    95      25.964  33.455  27.385  1.00  0.00           H
ATOM   1492  CB  ILE    95      26.529  31.399  26.814  1.00  0.00           C
ATOM   1493  HB  ILE    95      26.032  31.382  25.844  1.00  0.00           H
ATOM   1494  CG2 ILE    95      27.996  31.742  26.628  1.00  0.00           C
ATOM   1495 HG21 ILE    95      28.489  31.221  25.807  1.00  0.00           H
ATOM   1496 HG22 ILE    95      28.497  31.450  27.551  1.00  0.00           H
ATOM   1497 HG23 ILE    95      28.099  32.814  26.462  1.00  0.00           H
ATOM   1498  CG1 ILE    95      26.301  29.984  27.337  1.00  0.00           C
ATOM   1499 HG12 ILE    95      26.628  29.763  28.354  1.00  0.00           H
ATOM   1500 HG13 ILE    95      25.241  29.732  27.370  1.00  0.00           H
ATOM   1501  CD1 ILE    95      26.997  29.010  26.377  1.00  0.00           C
ATOM   1502 HD11 ILE    95      26.639  29.082  25.350  1.00  0.00           H
ATOM   1503 HD12 ILE    95      26.795  27.980  26.669  1.00  0.00           H
ATOM   1504 HD13 ILE    95      28.087  28.990  26.386  1.00  0.00           H
ATOM   1505  C   ILE    95      24.370  32.166  28.092  1.00  0.00           C
ATOM   1506  O   ILE    95      23.573  31.982  27.167  1.00  0.00           O
ATOM   1507  N   ALA    96      24.077  32.249  29.350  1.00  0.00           N
ATOM   1508  H   ALA    96      24.864  32.301  29.982  1.00  0.00           H
ATOM   1509  CA  ALA    96      22.746  31.989  29.927  1.00  0.00           C
ATOM   1510  HA  ALA    96      22.074  32.357  29.152  1.00  0.00           H
ATOM   1511  CB  ALA    96      22.521  30.438  29.837  1.00  0.00           C
ATOM   1512  HB1 ALA    96      21.540  30.168  30.228  1.00  0.00           H
ATOM   1513  HB2 ALA    96      23.330  29.982  30.406  1.00  0.00           H
ATOM   1514  HB3 ALA    96      22.561  30.072  28.811  1.00  0.00           H
ATOM   1515  C   ALA    96      22.614  32.497  31.344  1.00  0.00           C
ATOM   1516  O   ALA    96      23.628  32.650  32.043  1.00  0.00           O
ATOM   1517  N   LYS    97      21.412  32.747  31.827  1.00  0.00           N
ATOM   1518  H   LYS    97      20.597  32.740  31.229  1.00  0.00           H
ATOM   1519  CA  LYS    97      21.125  32.881  33.257  1.00  0.00           C
ATOM   1520  HA  LYS    97      21.879  33.449  33.803  1.00  0.00           H
ATOM   1521  CB  LYS    97      19.801  33.723  33.482  1.00  0.00           C
ATOM   1522  HB2 LYS    97      18.949  33.165  33.092  1.00  0.00           H
ATOM   1523  HB3 LYS    97      19.521  33.928  34.514  1.00  0.00           H
ATOM   1524  CG  LYS    97      19.753  35.084  32.815  1.00  0.00           C
ATOM   1525  HG2 LYS    97      20.681  35.622  33.005  1.00  0.00           H
ATOM   1526  HG3 LYS    97      19.644  35.046  31.731  1.00  0.00           H
ATOM   1527  CD  LYS    97      18.576  35.854  33.391  1.00  0.00           C
ATOM   1528  HD2 LYS    97      17.629  35.314  33.391  1.00  0.00           H
ATOM   1529  HD3 LYS    97      18.891  36.053  34.415  1.00  0.00           H
ATOM   1530  CE  LYS    97      18.473  37.187  32.735  1.00  0.00           C
ATOM   1531  HE2 LYS    97      19.361  37.816  32.781  1.00  0.00           H
ATOM   1532  HE3 LYS    97      18.229  37.069  31.680  1.00  0.00           H
ATOM   1533  NZ  LYS    97      17.358  37.866  33.418  1.00  0.00           N
ATOM   1534  HZ1 LYS    97      17.493  37.895  34.418  1.00  0.00           H
ATOM   1535  HZ2 LYS    97      16.481  37.387  33.267  1.00  0.00           H
ATOM   1536  HZ3 LYS    97      17.329  38.817  33.079  1.00  0.00           H
ATOM   1537  C   LYS    97      21.048  31.515  33.935  1.00  0.00           C
ATOM   1538  O   LYS    97      21.039  31.474  35.146  1.00  0.00           O
ATOM   1539  N   SER    98      20.763  30.406  33.220  1.00  0.00           N
ATOM   1540  H   SER    98      21.036  30.378  32.248  1.00  0.00           H
ATOM   1541  CA  SER    98      20.527  29.062  33.730  1.00  0.00           C
ATOM   1542  HA  SER    98      19.540  29.078  34.192  1.00  0.00           H
ATOM   1543  CB  SER    98      20.611  28.000  32.600  1.00  0.00           C
ATOM   1544  HB2 SER    98      20.287  27.057  33.040  1.00  0.00           H
ATOM   1545  HB3 SER    98      19.838  28.449  31.975  1.00  0.00           H
ATOM   1546  OG  SER    98      21.827  27.890  31.931  1.00  0.00           O
ATOM   1547  HG  SER    98      21.723  27.437  31.091  1.00  0.00           H
ATOM   1548  C   SER    98      21.447  28.688  34.875  1.00  0.00           C
ATOM   1549  O   SER    98      20.945  28.407  35.950  1.00  0.00           O
ATOM   1550  N   GLY    99      22.762  28.764  34.712  1.00  0.00           N
ATOM   1551  H   GLY    99      23.087  29.057  33.802  1.00  0.00           H
ATOM   1552  CA  GLY    99      23.771  28.388  35.691  1.00  0.00           C
ATOM   1553  HA2 GLY    99      23.754  27.344  36.004  1.00  0.00           H
ATOM   1554  HA3 GLY    99      24.686  28.453  35.101  1.00  0.00           H
ATOM   1555  C   GLY    99      23.839  29.318  36.910  1.00  0.00           C
ATOM   1556  O   GLY    99      23.972  28.838  38.039  1.00  0.00           O
ATOM   1557  N   THR   100      23.764  30.629  36.758  1.00  0.00           N
ATOM   1558  H   THR   100      23.552  30.916  35.813  1.00  0.00           H
ATOM   1559  CA  THR   100      23.708  31.671  37.829  1.00  0.00           C
ATOM   1560  HA  THR   100      24.481  31.543  38.587  1.00  0.00           H
ATOM   1561  CB  THR   100      23.866  33.084  37.220  1.00  0.00           C
ATOM   1562  HB  THR   100      23.561  33.763  38.016  1.00  0.00           H
ATOM   1563  CG2 THR   100      25.335  33.279  36.957  1.00  0.00           C
ATOM   1564 HG21 THR   100      25.864  33.232  37.910  1.00  0.00           H
ATOM   1565 HG22 THR   100      25.637  34.157  36.386  1.00  0.00           H
ATOM   1566 HG23 THR   100      25.646  32.430  36.349  1.00  0.00           H
ATOM   1567  OG1 THR   100      23.084  33.254  36.088  1.00  0.00           O
ATOM   1568  HG1 THR   100      23.612  32.855  35.392  1.00  0.00           H
ATOM   1569  C   THR   100      22.438  31.503  38.693  1.00  0.00           C
ATOM   1570  O   THR   100      22.461  31.552  39.917  1.00  0.00           O
ATOM   1571  N   LYS   101      21.294  31.380  38.020  1.00  0.00           N
ATOM   1572  H   LYS   101      21.362  31.286  37.017  1.00  0.00           H
ATOM   1573  CA  LYS   101      19.955  31.147  38.652  1.00  0.00           C
ATOM   1574  HA  LYS   101      19.787  31.857  39.462  1.00  0.00           H
ATOM   1575  CB  LYS   101      18.813  31.366  37.670  1.00  0.00           C
ATOM   1576  HB2 LYS   101      19.057  30.795  36.773  1.00  0.00           H
ATOM   1577  HB3 LYS   101      18.012  30.889  38.235  1.00  0.00           H
ATOM   1578  CG  LYS   101      18.622  32.853  37.455  1.00  0.00           C
ATOM   1579  HG2 LYS   101      18.374  33.251  38.438  1.00  0.00           H
ATOM   1580  HG3 LYS   101      19.508  33.280  36.986  1.00  0.00           H
ATOM   1581  CD  LYS   101      17.475  33.246  36.571  1.00  0.00           C
ATOM   1582  HD2 LYS   101      17.813  34.179  36.120  1.00  0.00           H
ATOM   1583  HD3 LYS   101      17.296  32.446  35.852  1.00  0.00           H
ATOM   1584  CE  LYS   101      16.189  33.487  37.445  1.00  0.00           C
ATOM   1585  HE2 LYS   101      16.174  32.760  38.257  1.00  0.00           H
ATOM   1586  HE3 LYS   101      16.215  34.441  37.973  1.00  0.00           H
ATOM   1587  NZ  LYS   101      15.006  33.434  36.584  1.00  0.00           N
ATOM   1588  HZ1 LYS   101      15.191  33.640  35.613  1.00  0.00           H
ATOM   1589  HZ2 LYS   101      14.311  34.133  36.806  1.00  0.00           H
ATOM   1590  HZ3 LYS   101      14.562  32.529  36.532  1.00  0.00           H
ATOM   1591  C   LYS   101      19.833  29.770  39.405  1.00  0.00           C
ATOM   1592  O   LYS   101      19.266  29.728  40.512  1.00  0.00           O
ATOM   1593  N   ALA   102      20.406  28.679  38.768  1.00  0.00           N
ATOM   1594  H   ALA   102      20.432  28.621  37.759  1.00  0.00           H
ATOM   1595  CA  ALA   102      20.495  27.438  39.477  1.00  0.00           C
ATOM   1596  HA  ALA   102      19.487  27.176  39.796  1.00  0.00           H
ATOM   1597  CB  ALA   102      21.027  26.306  38.509  1.00  0.00           C
ATOM   1598  HB1 ALA   102      20.338  26.288  37.664  1.00  0.00           H
ATOM   1599  HB2 ALA   102      20.880  25.421  39.128  1.00  0.00           H
ATOM   1600  HB3 ALA   102      22.044  26.497  38.167  1.00  0.00           H
ATOM   1601  C   ALA   102      21.289  27.438  40.787  1.00  0.00           C
ATOM   1602  O   ALA   102      20.998  26.730  41.717  1.00  0.00           O
ATOM   1603  N   PHE   103      22.459  28.197  40.869  1.00  0.00           N
ATOM   1604  H   PHE   103      22.877  28.547  40.019  1.00  0.00           H
ATOM   1605  CA  PHE   103      23.300  28.213  42.065  1.00  0.00           C
ATOM   1606  HA  PHE   103      23.484  27.216  42.463  1.00  0.00           H
ATOM   1607  CB  PHE   103      24.655  28.824  41.693  1.00  0.00           C
ATOM   1608  HB2 PHE   103      25.285  28.069  41.222  1.00  0.00           H
ATOM   1609  HB3 PHE   103      24.460  29.695  41.068  1.00  0.00           H
ATOM   1610  CG  PHE   103      25.547  29.293  42.765  1.00  0.00           C
ATOM   1611  CD1 PHE   103      25.797  28.465  43.912  1.00  0.00           C
ATOM   1612  HD1 PHE   103      25.417  27.458  44.017  1.00  0.00           H
ATOM   1613  CE1 PHE   103      26.599  28.993  44.919  1.00  0.00           C
ATOM   1614  HE1 PHE   103      26.691  28.401  45.817  1.00  0.00           H
ATOM   1615  CZ  PHE   103      27.343  30.188  44.777  1.00  0.00           C
ATOM   1616  HZ  PHE   103      27.997  30.686  45.477  1.00  0.00           H
ATOM   1617  CE2 PHE   103      27.176  30.873  43.581  1.00  0.00           C
ATOM   1618  HE2 PHE   103      27.814  31.734  43.437  1.00  0.00           H
ATOM   1619  CD2 PHE   103      26.254  30.472  42.611  1.00  0.00           C
ATOM   1620  HD2 PHE   103      26.039  31.070  41.739  1.00  0.00           H
ATOM   1621  C   PHE   103      22.565  29.101  43.121  1.00  0.00           C
ATOM   1622  O   PHE   103      22.415  28.715  44.349  1.00  0.00           O
ATOM   1623  N   MET   104      21.933  30.203  42.672  1.00  0.00           N
ATOM   1624  H   MET   104      22.063  30.399  41.690  1.00  0.00           H
ATOM   1625  CA  MET   104      21.002  30.940  43.552  1.00  0.00           C
ATOM   1626  HA  MET   104      21.588  31.373  44.362  1.00  0.00           H
ATOM   1627  CB  MET   104      20.398  32.170  42.881  1.00  0.00           C
ATOM   1628  HB2 MET   104      21.197  32.783  42.462  1.00  0.00           H
ATOM   1629  HB3 MET   104      19.723  31.894  42.071  1.00  0.00           H
ATOM   1630  CG  MET   104      19.644  33.043  43.841  1.00  0.00           C
ATOM   1631  HG2 MET   104      18.971  33.648  43.234  1.00  0.00           H
ATOM   1632  HG3 MET   104      19.070  32.533  44.616  1.00  0.00           H
ATOM   1633  SD  MET   104      20.783  34.103  44.738  1.00  0.00           S
ATOM   1634  CE  MET   104      19.632  35.081  45.728  1.00  0.00           C
ATOM   1635  HE1 MET   104      20.147  35.658  46.495  1.00  0.00           H
ATOM   1636  HE2 MET   104      19.171  35.806  45.057  1.00  0.00           H
ATOM   1637  HE3 MET   104      18.933  34.417  46.236  1.00  0.00           H
ATOM   1638  C   MET   104      19.854  30.125  44.190  1.00  0.00           C
ATOM   1639  O   MET   104      19.667  30.188  45.408  1.00  0.00           O
ATOM   1640  N   GLU   105      19.094  29.374  43.393  1.00  0.00           N
ATOM   1641  H   GLU   105      19.128  29.497  42.391  1.00  0.00           H
ATOM   1642  CA  GLU   105      18.122  28.399  43.858  1.00  0.00           C
ATOM   1643  HA  GLU   105      17.320  28.933  44.367  1.00  0.00           H
ATOM   1644  CB  GLU   105      17.580  27.696  42.586  1.00  0.00           C
ATOM   1645  HB2 GLU   105      16.999  28.399  41.991  1.00  0.00           H
ATOM   1646  HB3 GLU   105      18.480  27.407  42.045  1.00  0.00           H
ATOM   1647  CG  GLU   105      16.673  26.528  42.791  1.00  0.00           C
ATOM   1648  HG2 GLU   105      17.161  25.752  43.381  1.00  0.00           H
ATOM   1649  HG3 GLU   105      15.896  26.789  43.510  1.00  0.00           H
ATOM   1650  CD  GLU   105      16.124  25.876  41.444  1.00  0.00           C
ATOM   1651  OE1 GLU   105      16.287  26.290  40.254  1.00  0.00           O
ATOM   1652  OE2 GLU   105      15.334  24.904  41.624  1.00  0.00           O
ATOM   1653  C   GLU   105      18.647  27.309  44.867  1.00  0.00           C
ATOM   1654  O   GLU   105      17.841  26.945  45.762  1.00  0.00           O
ATOM   1655  N   ALA   106      19.855  26.809  44.833  1.00  0.00           N
ATOM   1656  H   ALA   106      20.427  27.176  44.085  1.00  0.00           H
ATOM   1657  CA  ALA   106      20.513  25.869  45.813  1.00  0.00           C
ATOM   1658  HA  ALA   106      19.779  25.090  46.025  1.00  0.00           H
ATOM   1659  CB  ALA   106      21.635  25.271  45.108  1.00  0.00           C
ATOM   1660  HB1 ALA   106      22.187  26.097  44.658  1.00  0.00           H
ATOM   1661  HB2 ALA   106      21.305  24.642  44.281  1.00  0.00           H
ATOM   1662  HB3 ALA   106      22.200  24.717  45.859  1.00  0.00           H
ATOM   1663  C   ALA   106      20.869  26.590  47.123  1.00  0.00           C
ATOM   1664  O   ALA   106      20.625  26.088  48.201  1.00  0.00           O
ATOM   1665  N   LEU   107      21.379  27.803  47.008  1.00  0.00           N
ATOM   1666  H   LEU   107      21.703  28.212  46.143  1.00  0.00           H
ATOM   1667  CA  LEU   107      21.657  28.687  48.228  1.00  0.00           C
ATOM   1668  HA  LEU   107      22.268  28.051  48.869  1.00  0.00           H
ATOM   1669  CB  LEU   107      22.566  29.909  47.849  1.00  0.00           C
ATOM   1670  HB2 LEU   107      22.065  30.511  47.092  1.00  0.00           H
ATOM   1671  HB3 LEU   107      22.659  30.531  48.739  1.00  0.00           H
ATOM   1672  CG  LEU   107      24.008  29.638  47.577  1.00  0.00           C
ATOM   1673  HG  LEU   107      24.096  29.082  46.643  1.00  0.00           H
ATOM   1674  CD1 LEU   107      24.613  31.017  47.298  1.00  0.00           C
ATOM   1675 HD11 LEU   107      25.700  31.016  47.386  1.00  0.00           H
ATOM   1676 HD12 LEU   107      24.389  31.726  48.097  1.00  0.00           H
ATOM   1677 HD13 LEU   107      24.357  31.479  46.346  1.00  0.00           H
ATOM   1678  CD2 LEU   107      24.708  28.893  48.678  1.00  0.00           C
ATOM   1679 HD21 LEU   107      25.793  28.911  48.562  1.00  0.00           H
ATOM   1680 HD22 LEU   107      24.362  29.355  49.603  1.00  0.00           H
ATOM   1681 HD23 LEU   107      24.457  27.835  48.618  1.00  0.00           H
ATOM   1682  C   LEU   107      20.303  29.067  48.932  1.00  0.00           C
ATOM   1683  O   LEU   107      20.220  29.036  50.196  1.00  0.00           O
ATOM   1684  N   GLN   108      19.264  29.248  48.137  1.00  0.00           N
ATOM   1685  H   GLN   108      19.417  29.159  47.142  1.00  0.00           H
ATOM   1686  CA  GLN   108      17.873  29.518  48.630  1.00  0.00           C
ATOM   1687  HA  GLN   108      17.939  30.221  49.461  1.00  0.00           H
ATOM   1688  CB  GLN   108      17.112  30.354  47.511  1.00  0.00           C
ATOM   1689  HB2 GLN   108      17.777  31.051  47.001  1.00  0.00           H
ATOM   1690  HB3 GLN   108      16.617  29.799  46.713  1.00  0.00           H
ATOM   1691  CG  GLN   108      16.083  31.077  48.284  1.00  0.00           C
ATOM   1692  HG2 GLN   108      15.578  30.511  49.068  1.00  0.00           H
ATOM   1693  HG3 GLN   108      16.628  31.792  48.901  1.00  0.00           H
ATOM   1694  CD  GLN   108      15.200  31.945  47.353  1.00  0.00           C
ATOM   1695  OE1 GLN   108      15.712  32.478  46.410  1.00  0.00           O
ATOM   1696  NE2 GLN   108      13.926  32.231  47.542  1.00  0.00           N
ATOM   1697 HE21 GLN   108      13.430  32.865  46.932  1.00  0.00           H
ATOM   1698 HE22 GLN   108      13.429  31.958  48.379  1.00  0.00           H
ATOM   1699  C   GLN   108      17.067  28.274  49.106  1.00  0.00           C
ATOM   1700  O   GLN   108      16.114  28.266  49.904  1.00  0.00           O
ATOM   1701  N   ALA   109      17.590  27.103  48.727  1.00  0.00           N
ATOM   1702  H   ALA   109      18.251  27.015  47.969  1.00  0.00           H
ATOM   1703  CA  ALA   109      17.161  25.756  49.332  1.00  0.00           C
ATOM   1704  HA  ALA   109      16.197  25.975  49.793  1.00  0.00           H
ATOM   1705  CB  ALA   109      16.975  24.721  48.247  1.00  0.00           C
ATOM   1706  HB1 ALA   109      16.242  25.163  47.571  1.00  0.00           H
ATOM   1707  HB2 ALA   109      16.750  23.789  48.765  1.00  0.00           H
ATOM   1708  HB3 ALA   109      17.870  24.465  47.680  1.00  0.00           H
ATOM   1709  C   ALA   109      18.103  25.207  50.452  1.00  0.00           C
ATOM   1710  O   ALA   109      18.050  24.025  50.880  1.00  0.00           O
ATOM   1711  N   GLY   110      18.983  26.063  50.908  1.00  0.00           N
ATOM   1712  H   GLY   110      19.002  26.976  50.477  1.00  0.00           H
ATOM   1713  CA  GLY   110      19.712  25.954  52.145  1.00  0.00           C
ATOM   1714  HA2 GLY   110      19.697  26.954  52.576  1.00  0.00           H
ATOM   1715  HA3 GLY   110      19.223  25.320  52.885  1.00  0.00           H
ATOM   1716  C   GLY   110      21.037  25.232  52.072  1.00  0.00           C
ATOM   1717  O   GLY   110      21.747  25.177  53.086  1.00  0.00           O
ATOM   1718  N   ALA   111      21.436  24.756  50.882  1.00  0.00           N
ATOM   1719  H   ALA   111      20.847  25.012  50.103  1.00  0.00           H
ATOM   1720  CA  ALA   111      22.812  24.424  50.579  1.00  0.00           C
ATOM   1721  HA  ALA   111      22.970  23.637  51.316  1.00  0.00           H
ATOM   1722  CB  ALA   111      22.825  23.771  49.286  1.00  0.00           C
ATOM   1723  HB1 ALA   111      22.122  22.939  49.322  1.00  0.00           H
ATOM   1724  HB2 ALA   111      23.790  23.347  49.010  1.00  0.00           H
ATOM   1725  HB3 ALA   111      22.696  24.498  48.484  1.00  0.00           H
ATOM   1726  C   ALA   111      23.851  25.526  50.695  1.00  0.00           C
ATOM   1727  O   ALA   111      23.569  26.693  50.522  1.00  0.00           O
ATOM   1728  N   ASP   112      25.048  25.107  51.115  1.00  0.00           N
ATOM   1729  H   ASP   112      25.167  24.145  51.396  1.00  0.00           H
ATOM   1730  CA  ASP   112      26.166  26.022  51.239  1.00  0.00           C
ATOM   1731  HA  ASP   112      25.744  27.024  51.307  1.00  0.00           H
ATOM   1732  CB  ASP   112      26.949  25.626  52.460  1.00  0.00           C
ATOM   1733  HB2 ASP   112      27.542  26.501  52.726  1.00  0.00           H
ATOM   1734  HB3 ASP   112      26.283  25.473  53.309  1.00  0.00           H
ATOM   1735  CG  ASP   112      27.835  24.357  52.282  1.00  0.00           C
ATOM   1736  OD1 ASP   112      29.051  24.532  52.033  1.00  0.00           O
ATOM   1737  OD2 ASP   112      27.411  23.180  52.527  1.00  0.00           O
ATOM   1738  C   ASP   112      27.098  26.128  50.042  1.00  0.00           C
ATOM   1739  O   ASP   112      27.012  25.344  49.126  1.00  0.00           O
ATOM   1740  N   ILE   113      27.904  27.214  50.046  1.00  0.00           N
ATOM   1741  H   ILE   113      27.801  27.777  50.880  1.00  0.00           H
ATOM   1742  CA  ILE   113      28.693  27.705  48.937  1.00  0.00           C
ATOM   1743  HA  ILE   113      27.980  27.834  48.123  1.00  0.00           H
ATOM   1744  CB  ILE   113      29.265  29.039  49.264  1.00  0.00           C
ATOM   1745  HB  ILE   113      29.856  28.834  50.156  1.00  0.00           H
ATOM   1746  CG2 ILE   113      30.231  29.583  48.183  1.00  0.00           C
ATOM   1747 HG21 ILE   113      29.895  29.501  47.150  1.00  0.00           H
ATOM   1748 HG22 ILE   113      31.165  29.027  48.260  1.00  0.00           H
ATOM   1749 HG23 ILE   113      30.476  30.628  48.373  1.00  0.00           H
ATOM   1750  CG1 ILE   113      28.119  30.068  49.479  1.00  0.00           C
ATOM   1751 HG12 ILE   113      27.705  30.263  48.491  1.00  0.00           H
ATOM   1752 HG13 ILE   113      27.439  29.582  50.178  1.00  0.00           H
ATOM   1753  CD1 ILE   113      28.451  31.417  50.170  1.00  0.00           C
ATOM   1754 HD11 ILE   113      27.487  31.924  50.165  1.00  0.00           H
ATOM   1755 HD12 ILE   113      29.127  31.999  49.545  1.00  0.00           H
ATOM   1756 HD13 ILE   113      28.774  31.251  51.198  1.00  0.00           H
ATOM   1757  C   ILE   113      29.794  26.727  48.390  1.00  0.00           C
ATOM   1758  O   ILE   113      30.238  26.900  47.295  1.00  0.00           O
ATOM   1759  N   SER   114      30.090  25.603  49.091  1.00  0.00           N
ATOM   1760  H   SER   114      29.612  25.435  49.965  1.00  0.00           H
ATOM   1761  CA  SER   114      30.732  24.436  48.503  1.00  0.00           C
ATOM   1762  HA  SER   114      31.754  24.675  48.212  1.00  0.00           H
ATOM   1763  CB  SER   114      30.895  23.439  49.611  1.00  0.00           C
ATOM   1764  HB2 SER   114      31.630  22.677  49.345  1.00  0.00           H
ATOM   1765  HB3 SER   114      31.383  23.875  50.483  1.00  0.00           H
ATOM   1766  OG  SER   114      29.631  22.910  50.093  1.00  0.00           O
ATOM   1767  HG  SER   114      29.394  23.292  50.942  1.00  0.00           H
ATOM   1768  C   SER   114      30.111  23.832  47.211  1.00  0.00           C
ATOM   1769  O   SER   114      30.810  23.155  46.466  1.00  0.00           O
ATOM   1770  N   MET   115      28.781  23.969  46.973  1.00  0.00           N
ATOM   1771  H   MET   115      28.257  24.299  47.771  1.00  0.00           H
ATOM   1772  CA  MET   115      28.042  23.474  45.836  1.00  0.00           C
ATOM   1773  HA  MET   115      28.274  22.434  45.607  1.00  0.00           H
ATOM   1774  CB  MET   115      26.553  23.539  46.257  1.00  0.00           C
ATOM   1775  HB2 MET   115      26.547  23.432  47.341  1.00  0.00           H
ATOM   1776  HB3 MET   115      26.121  24.490  45.942  1.00  0.00           H
ATOM   1777  CG  MET   115      25.774  22.457  45.550  1.00  0.00           C
ATOM   1778  HG2 MET   115      25.685  22.646  44.481  1.00  0.00           H
ATOM   1779  HG3 MET   115      26.230  21.468  45.606  1.00  0.00           H
ATOM   1780  SD  MET   115      24.088  22.312  46.175  1.00  0.00           S
ATOM   1781  CE  MET   115      23.566  20.866  45.165  1.00  0.00           C
ATOM   1782  HE1 MET   115      23.838  19.901  45.592  1.00  0.00           H
ATOM   1783  HE2 MET   115      22.485  20.755  45.253  1.00  0.00           H
ATOM   1784  HE3 MET   115      23.952  20.932  44.147  1.00  0.00           H
ATOM   1785  C   MET   115      28.328  24.133  44.508  1.00  0.00           C
ATOM   1786  O   MET   115      27.909  23.652  43.438  1.00  0.00           O
ATOM   1787  N   ILE   116      29.152  25.253  44.493  1.00  0.00           N
ATOM   1788  H   ILE   116      29.418  25.616  45.397  1.00  0.00           H
ATOM   1789  CA  ILE   116      29.362  26.135  43.365  1.00  0.00           C
ATOM   1790  HA  ILE   116      28.389  26.576  43.146  1.00  0.00           H
ATOM   1791  CB  ILE   116      30.312  27.284  43.963  1.00  0.00           C
ATOM   1792  HB  ILE   116      29.950  27.536  44.959  1.00  0.00           H
ATOM   1793  CG2 ILE   116      31.722  26.838  44.052  1.00  0.00           C
ATOM   1794 HG21 ILE   116      32.251  26.773  43.101  1.00  0.00           H
ATOM   1795 HG22 ILE   116      31.860  25.830  44.443  1.00  0.00           H
ATOM   1796 HG23 ILE   116      32.247  27.574  44.661  1.00  0.00           H
ATOM   1797  CG1 ILE   116      30.092  28.556  43.169  1.00  0.00           C
ATOM   1798 HG12 ILE   116      30.471  28.411  42.157  1.00  0.00           H
ATOM   1799 HG13 ILE   116      29.025  28.637  42.963  1.00  0.00           H
ATOM   1800  CD1 ILE   116      30.584  29.847  43.898  1.00  0.00           C
ATOM   1801 HD11 ILE   116      30.225  29.737  44.921  1.00  0.00           H
ATOM   1802 HD12 ILE   116      30.212  30.730  43.379  1.00  0.00           H
ATOM   1803 HD13 ILE   116      31.673  29.876  43.855  1.00  0.00           H
ATOM   1804  C   ILE   116      29.880  25.547  42.037  1.00  0.00           C
ATOM   1805  O   ILE   116      29.497  26.053  40.961  1.00  0.00           O
ATOM   1806  N   GLY   117      30.725  24.572  42.142  1.00  0.00           N
ATOM   1807  H   GLY   117      30.950  24.193  43.051  1.00  0.00           H
ATOM   1808  CA  GLY   117      31.179  23.767  40.997  1.00  0.00           C
ATOM   1809  HA2 GLY   117      31.635  24.385  40.224  1.00  0.00           H
ATOM   1810  HA3 GLY   117      31.940  23.068  41.346  1.00  0.00           H
ATOM   1811  C   GLY   117      30.038  22.929  40.403  1.00  0.00           C
ATOM   1812  O   GLY   117      30.163  22.569  39.231  1.00  0.00           O
ATOM   1813  N   GLN   118      28.901  22.604  41.024  1.00  0.00           N
ATOM   1814  H   GLN   118      28.683  22.922  41.957  1.00  0.00           H
ATOM   1815  CA  GLN   118      27.825  21.849  40.358  1.00  0.00           C
ATOM   1816  HA  GLN   118      28.253  21.116  39.674  1.00  0.00           H
ATOM   1817  CB  GLN   118      27.021  21.071  41.450  1.00  0.00           C
ATOM   1818  HB2 GLN   118      26.479  21.792  42.061  1.00  0.00           H
ATOM   1819  HB3 GLN   118      26.349  20.509  40.802  1.00  0.00           H
ATOM   1820  CG  GLN   118      27.868  20.154  42.370  1.00  0.00           C
ATOM   1821  HG2 GLN   118      28.735  20.766  42.618  1.00  0.00           H
ATOM   1822  HG3 GLN   118      27.270  20.025  43.272  1.00  0.00           H
ATOM   1823  CD  GLN   118      28.232  18.769  41.754  1.00  0.00           C
ATOM   1824  OE1 GLN   118      28.117  18.350  40.626  1.00  0.00           O
ATOM   1825  NE2 GLN   118      28.912  18.072  42.576  1.00  0.00           N
ATOM   1826 HE21 GLN   118      29.296  17.196  42.254  1.00  0.00           H
ATOM   1827 HE22 GLN   118      29.231  18.472  43.447  1.00  0.00           H
ATOM   1828  C   GLN   118      26.933  22.707  39.500  1.00  0.00           C
ATOM   1829  O   GLN   118      25.812  22.332  39.159  1.00  0.00           O
ATOM   1830  N   PHE   119      27.414  23.879  39.085  1.00  0.00           N
ATOM   1831  H   PHE   119      28.338  24.136  39.400  1.00  0.00           H
ATOM   1832  CA  PHE   119      26.707  24.798  38.236  1.00  0.00           C
ATOM   1833  HA  PHE   119      25.969  24.277  37.626  1.00  0.00           H
ATOM   1834  CB  PHE   119      26.010  25.754  39.198  1.00  0.00           C
ATOM   1835  HB2 PHE   119      26.725  26.367  39.746  1.00  0.00           H
ATOM   1836  HB3 PHE   119      25.399  26.538  38.751  1.00  0.00           H
ATOM   1837  CG  PHE   119      25.010  25.148  40.227  1.00  0.00           C
ATOM   1838  CD1 PHE   119      23.741  24.730  39.834  1.00  0.00           C
ATOM   1839  HD1 PHE   119      23.385  24.710  38.815  1.00  0.00           H
ATOM   1840  CE1 PHE   119      22.881  24.235  40.800  1.00  0.00           C
ATOM   1841  HE1 PHE   119      21.881  23.995  40.471  1.00  0.00           H
ATOM   1842  CZ  PHE   119      23.302  24.087  42.184  1.00  0.00           C
ATOM   1843  HZ  PHE   119      22.584  23.689  42.885  1.00  0.00           H
ATOM   1844  CE2 PHE   119      24.527  24.562  42.642  1.00  0.00           C
ATOM   1845  HE2 PHE   119      24.854  24.524  43.671  1.00  0.00           H
ATOM   1846  CD2 PHE   119      25.393  25.137  41.622  1.00  0.00           C
ATOM   1847  HD2 PHE   119      26.358  25.529  41.913  1.00  0.00           H
ATOM   1848  C   PHE   119      27.590  25.666  37.339  1.00  0.00           C
ATOM   1849  O   PHE   119      27.063  26.274  36.410  1.00  0.00           O
ATOM   1850  N   GLY   120      28.906  25.626  37.440  1.00  0.00           N
ATOM   1851  H   GLY   120      29.297  24.961  38.093  1.00  0.00           H
ATOM   1852  CA  GLY   120      29.902  26.227  36.549  1.00  0.00           C
ATOM   1853  HA2 GLY   120      30.907  25.851  36.745  1.00  0.00           H
ATOM   1854  HA3 GLY   120      29.618  26.005  35.521  1.00  0.00           H
ATOM   1855  C   GLY   120      29.889  27.764  36.725  1.00  0.00           C
ATOM   1856  O   GLY   120      29.823  28.520  35.778  1.00  0.00           O
ATOM   1857  N   VAL   121      29.891  28.223  37.946  1.00  0.00           N
ATOM   1858  H   VAL   121      29.975  27.690  38.800  1.00  0.00           H
ATOM   1859  CA  VAL   121      29.733  29.675  38.240  1.00  0.00           C
ATOM   1860  HA  VAL   121      29.935  30.259  37.342  1.00  0.00           H
ATOM   1861  CB  VAL   121      28.283  30.014  38.604  1.00  0.00           C
ATOM   1862  HB  VAL   121      28.262  31.058  38.916  1.00  0.00           H
ATOM   1863  CG1 VAL   121      27.303  29.931  37.445  1.00  0.00           C
ATOM   1864 HG11 VAL   121      26.501  30.630  37.685  1.00  0.00           H
ATOM   1865 HG12 VAL   121      27.836  30.389  36.612  1.00  0.00           H
ATOM   1866 HG13 VAL   121      26.943  28.909  37.318  1.00  0.00           H
ATOM   1867  CG2 VAL   121      27.737  29.111  39.713  1.00  0.00           C
ATOM   1868 HG21 VAL   121      28.436  29.300  40.527  1.00  0.00           H
ATOM   1869 HG22 VAL   121      27.706  28.101  39.303  1.00  0.00           H
ATOM   1870 HG23 VAL   121      26.690  29.274  39.968  1.00  0.00           H
ATOM   1871  C   VAL   121      30.839  30.029  39.356  1.00  0.00           C
ATOM   1872  O   VAL   121      30.625  30.874  40.195  1.00  0.00           O
ATOM   1873  N   GLY   122      32.025  29.375  39.381  1.00  0.00           N
ATOM   1874  H   GLY   122      32.215  28.700  38.655  1.00  0.00           H
ATOM   1875  CA  GLY   122      33.001  29.240  40.505  1.00  0.00           C
ATOM   1876  HA2 GLY   122      32.494  28.949  41.425  1.00  0.00           H
ATOM   1877  HA3 GLY   122      33.753  28.490  40.261  1.00  0.00           H
ATOM   1878  C   GLY   122      33.786  30.433  40.785  1.00  0.00           C
ATOM   1879  O   GLY   122      34.255  30.606  41.892  1.00  0.00           O
ATOM   1880  N   PHE   123      33.805  31.371  39.852  1.00  0.00           N
ATOM   1881  H   PHE   123      33.269  31.300  38.998  1.00  0.00           H
ATOM   1882  CA  PHE   123      34.671  32.475  39.907  1.00  0.00           C
ATOM   1883  HA  PHE   123      35.722  32.193  39.964  1.00  0.00           H
ATOM   1884  CB  PHE   123      34.640  33.269  38.552  1.00  0.00           C
ATOM   1885  HB2 PHE   123      35.069  32.581  37.823  1.00  0.00           H
ATOM   1886  HB3 PHE   123      33.624  33.543  38.267  1.00  0.00           H
ATOM   1887  CG  PHE   123      35.441  34.509  38.538  1.00  0.00           C
ATOM   1888  CD1 PHE   123      36.833  34.415  38.183  1.00  0.00           C
ATOM   1889  HD1 PHE   123      37.282  33.647  37.571  1.00  0.00           H
ATOM   1890  CE1 PHE   123      37.688  35.560  38.288  1.00  0.00           C
ATOM   1891  HE1 PHE   123      38.738  35.437  38.068  1.00  0.00           H
ATOM   1892  CZ  PHE   123      37.190  36.716  38.886  1.00  0.00           C
ATOM   1893  HZ  PHE   123      37.805  37.591  39.031  1.00  0.00           H
ATOM   1894  CE2 PHE   123      35.851  36.776  39.184  1.00  0.00           C
ATOM   1895  HE2 PHE   123      35.394  37.699  39.506  1.00  0.00           H
ATOM   1896  CD2 PHE   123      34.975  35.721  39.069  1.00  0.00           C
ATOM   1897  HD2 PHE   123      33.956  35.769  39.422  1.00  0.00           H
ATOM   1898  C   PHE   123      34.290  33.492  40.973  1.00  0.00           C
ATOM   1899  O   PHE   123      35.128  34.054  41.730  1.00  0.00           O
ATOM   1900  N   TYR   124      32.967  33.680  41.081  1.00  0.00           N
ATOM   1901  H   TYR   124      32.406  33.127  40.449  1.00  0.00           H
ATOM   1902  CA  TYR   124      32.308  34.655  42.010  1.00  0.00           C
ATOM   1903  HA  TYR   124      32.690  35.665  41.861  1.00  0.00           H
ATOM   1904  CB  TYR   124      30.764  34.665  41.684  1.00  0.00           C
ATOM   1905  HB2 TYR   124      30.428  33.659  41.933  1.00  0.00           H
ATOM   1906  HB3 TYR   124      30.238  35.378  42.318  1.00  0.00           H
ATOM   1907  CG  TYR   124      30.426  34.973  40.247  1.00  0.00           C
ATOM   1908  CD1 TYR   124      31.060  36.052  39.611  1.00  0.00           C
ATOM   1909  HD1 TYR   124      31.768  36.681  40.128  1.00  0.00           H
ATOM   1910  CE1 TYR   124      30.673  36.420  38.348  1.00  0.00           C
ATOM   1911  HE1 TYR   124      31.006  37.366  37.949  1.00  0.00           H
ATOM   1912  CZ  TYR   124      29.719  35.631  37.696  1.00  0.00           C
ATOM   1913  OH  TYR   124      29.302  35.960  36.419  1.00  0.00           O
ATOM   1914  HH  TYR   124      29.840  36.674  36.069  1.00  0.00           H
ATOM   1915  CE2 TYR   124      29.160  34.462  38.309  1.00  0.00           C
ATOM   1916  HE2 TYR   124      28.568  33.807  37.688  1.00  0.00           H
ATOM   1917  CD2 TYR   124      29.511  34.100  39.618  1.00  0.00           C
ATOM   1918  HD2 TYR   124      29.000  33.272  40.087  1.00  0.00           H
ATOM   1919  C   TYR   124      32.492  34.368  43.525  1.00  0.00           C
ATOM   1920  O   TYR   124      32.159  35.216  44.372  1.00  0.00           O
ATOM   1921  N   SER   125      33.163  33.239  43.796  1.00  0.00           N
ATOM   1922  H   SER   125      33.315  32.543  43.080  1.00  0.00           H
ATOM   1923  CA  SER   125      33.729  32.862  45.112  1.00  0.00           C
ATOM   1924  HA  SER   125      32.887  32.891  45.802  1.00  0.00           H
ATOM   1925  CB  SER   125      34.335  31.414  45.135  1.00  0.00           C
ATOM   1926  HB2 SER   125      34.581  31.110  46.153  1.00  0.00           H
ATOM   1927  HB3 SER   125      33.556  30.760  44.742  1.00  0.00           H
ATOM   1928  OG  SER   125      35.469  31.462  44.259  1.00  0.00           O
ATOM   1929  HG  SER   125      35.269  31.159  43.370  1.00  0.00           H
ATOM   1930  C   SER   125      34.886  33.774  45.533  1.00  0.00           C
ATOM   1931  O   SER   125      35.124  33.918  46.739  1.00  0.00           O
ATOM   1932  N   ALA   126      35.392  34.565  44.579  1.00  0.00           N
ATOM   1933  H   ALA   126      35.233  34.293  43.619  1.00  0.00           H
ATOM   1934  CA  ALA   126      36.340  35.673  44.871  1.00  0.00           C
ATOM   1935  HA  ALA   126      37.216  35.249  45.363  1.00  0.00           H
ATOM   1936  CB  ALA   126      36.771  36.342  43.528  1.00  0.00           C
ATOM   1937  HB1 ALA   126      37.761  36.784  43.633  1.00  0.00           H
ATOM   1938  HB2 ALA   126      36.130  37.136  43.146  1.00  0.00           H
ATOM   1939  HB3 ALA   126      36.918  35.494  42.859  1.00  0.00           H
ATOM   1940  C   ALA   126      35.702  36.695  45.857  1.00  0.00           C
ATOM   1941  O   ALA   126      36.294  37.077  46.873  1.00  0.00           O
ATOM   1942  N   TYR   127      34.409  36.967  45.721  1.00  0.00           N
ATOM   1943  H   TYR   127      33.853  36.561  44.983  1.00  0.00           H
ATOM   1944  CA  TYR   127      33.732  37.888  46.703  1.00  0.00           C
ATOM   1945  HA  TYR   127      34.437  38.681  46.952  1.00  0.00           H
ATOM   1946  CB  TYR   127      32.536  38.634  46.069  1.00  0.00           C
ATOM   1947  HB2 TYR   127      31.831  37.897  45.682  1.00  0.00           H
ATOM   1948  HB3 TYR   127      32.071  39.235  46.851  1.00  0.00           H
ATOM   1949  CG  TYR   127      32.948  39.668  45.034  1.00  0.00           C
ATOM   1950  CD1 TYR   127      33.717  40.860  45.326  1.00  0.00           C
ATOM   1951  HD1 TYR   127      33.822  41.217  46.340  1.00  0.00           H
ATOM   1952  CE1 TYR   127      34.163  41.737  44.272  1.00  0.00           C
ATOM   1953  HE1 TYR   127      34.689  42.649  44.514  1.00  0.00           H
ATOM   1954  CZ  TYR   127      33.965  41.332  42.923  1.00  0.00           C
ATOM   1955  OH  TYR   127      34.491  42.130  42.002  1.00  0.00           O
ATOM   1956  HH  TYR   127      34.936  42.899  42.365  1.00  0.00           H
ATOM   1957  CE2 TYR   127      33.179  40.181  42.605  1.00  0.00           C
ATOM   1958  HE2 TYR   127      32.916  40.083  41.563  1.00  0.00           H
ATOM   1959  CD2 TYR   127      32.745  39.326  43.614  1.00  0.00           C
ATOM   1960  HD2 TYR   127      32.282  38.398  43.311  1.00  0.00           H
ATOM   1961  C   TYR   127      33.316  37.229  48.022  1.00  0.00           C
ATOM   1962  O   TYR   127      32.620  37.831  48.806  1.00  0.00           O
ATOM   1963  N   LEU   128      33.775  36.039  48.369  1.00  0.00           N
ATOM   1964  H   LEU   128      34.480  35.667  47.748  1.00  0.00           H
ATOM   1965  CA  LEU   128      33.867  35.708  49.849  1.00  0.00           C
ATOM   1966  HA  LEU   128      32.878  35.867  50.280  1.00  0.00           H
ATOM   1967  CB  LEU   128      34.310  34.249  49.934  1.00  0.00           C
ATOM   1968  HB2 LEU   128      35.198  34.286  49.302  1.00  0.00           H
ATOM   1969  HB3 LEU   128      34.558  34.080  50.981  1.00  0.00           H
ATOM   1970  CG  LEU   128      33.297  33.195  49.558  1.00  0.00           C
ATOM   1971  HG  LEU   128      32.964  33.387  48.538  1.00  0.00           H
ATOM   1972  CD1 LEU   128      34.024  31.894  49.445  1.00  0.00           C
ATOM   1973 HD11 LEU   128      34.793  32.119  48.707  1.00  0.00           H
ATOM   1974 HD12 LEU   128      33.314  31.081  49.289  1.00  0.00           H
ATOM   1975 HD13 LEU   128      34.456  31.767  50.437  1.00  0.00           H
ATOM   1976  CD2 LEU   128      32.160  32.914  50.505  1.00  0.00           C
ATOM   1977 HD21 LEU   128      31.477  32.205  50.037  1.00  0.00           H
ATOM   1978 HD22 LEU   128      32.437  32.561  51.498  1.00  0.00           H
ATOM   1979 HD23 LEU   128      31.566  33.823  50.610  1.00  0.00           H
ATOM   1980  C   LEU   128      34.941  36.612  50.492  1.00  0.00           C
ATOM   1981  O   LEU   128      34.644  36.913  51.655  1.00  0.00           O
ATOM   1982  N   VAL   129      36.148  36.736  49.936  1.00  0.00           N
ATOM   1983  H   VAL   129      36.197  36.749  48.926  1.00  0.00           H
ATOM   1984  CA  VAL   129      37.351  37.223  50.717  1.00  0.00           C
ATOM   1985  HA  VAL   129      37.024  37.135  51.752  1.00  0.00           H
ATOM   1986  CB  VAL   129      38.539  36.237  50.417  1.00  0.00           C
ATOM   1987  HB  VAL   129      39.419  36.748  50.807  1.00  0.00           H
ATOM   1988  CG1 VAL   129      38.223  34.990  51.221  1.00  0.00           C
ATOM   1989 HG11 VAL   129      37.370  34.398  50.893  1.00  0.00           H
ATOM   1990 HG12 VAL   129      39.064  34.297  51.246  1.00  0.00           H
ATOM   1991 HG13 VAL   129      38.239  35.262  52.278  1.00  0.00           H
ATOM   1992  CG2 VAL   129      38.946  35.874  48.994  1.00  0.00           C
ATOM   1993 HG21 VAL   129      38.853  36.689  48.276  1.00  0.00           H
ATOM   1994 HG22 VAL   129      38.399  34.989  48.671  1.00  0.00           H
ATOM   1995 HG23 VAL   129      39.986  35.550  48.972  1.00  0.00           H
ATOM   1996  C   VAL   129      37.771  38.688  50.442  1.00  0.00           C
ATOM   1997  O   VAL   129      38.456  39.308  51.258  1.00  0.00           O
ATOM   1998  N   ALA   130      37.407  39.180  49.226  1.00  0.00           N
ATOM   1999  H   ALA   130      36.910  38.586  48.577  1.00  0.00           H
ATOM   2000  CA  ALA   130      37.964  40.341  48.555  1.00  0.00           C
ATOM   2001  HA  ALA   130      39.031  40.436  48.760  1.00  0.00           H
ATOM   2002  CB  ALA   130      37.828  39.960  47.050  1.00  0.00           C
ATOM   2003  HB1 ALA   130      38.444  39.085  46.839  1.00  0.00           H
ATOM   2004  HB2 ALA   130      38.251  40.716  46.389  1.00  0.00           H
ATOM   2005  HB3 ALA   130      36.758  39.917  46.846  1.00  0.00           H
ATOM   2006  C   ALA   130      37.251  41.673  48.862  1.00  0.00           C
ATOM   2007  O   ALA   130      36.014  41.786  48.826  1.00  0.00           O
ATOM   2008  N   GLU   131      37.872  42.816  49.120  1.00  0.00           N
ATOM   2009  H   GLU   131      38.875  42.732  49.214  1.00  0.00           H
ATOM   2010  CA  GLU   131      37.378  44.179  49.064  1.00  0.00           C
ATOM   2011  HA  GLU   131      36.495  44.274  49.696  1.00  0.00           H
ATOM   2012  CB  GLU   131      38.399  45.184  49.581  1.00  0.00           C
ATOM   2013  HB2 GLU   131      38.701  44.955  50.604  1.00  0.00           H
ATOM   2014  HB3 GLU   131      39.284  45.191  48.944  1.00  0.00           H
ATOM   2015  CG  GLU   131      37.948  46.644  49.706  1.00  0.00           C
ATOM   2016  HG2 GLU   131      38.765  47.225  50.134  1.00  0.00           H
ATOM   2017  HG3 GLU   131      37.635  47.054  48.746  1.00  0.00           H
ATOM   2018  CD  GLU   131      36.800  46.712  50.693  1.00  0.00           C
ATOM   2019  OE1 GLU   131      35.680  47.184  50.449  1.00  0.00           O
ATOM   2020  OE2 GLU   131      37.020  46.225  51.839  1.00  0.00           O
ATOM   2021  C   GLU   131      36.904  44.551  47.602  1.00  0.00           C
ATOM   2022  O   GLU   131      35.785  45.067  47.408  1.00  0.00           O
ATOM   2023  N   LYS   132      37.837  44.325  46.622  1.00  0.00           N
ATOM   2024  H   LYS   132      38.617  43.753  46.913  1.00  0.00           H
ATOM   2025  CA  LYS   132      37.523  44.452  45.187  1.00  0.00           C
ATOM   2026  HA  LYS   132      36.453  44.258  45.114  1.00  0.00           H
ATOM   2027  CB  LYS   132      37.805  45.870  44.748  1.00  0.00           C
ATOM   2028  HB2 LYS   132      37.128  46.028  43.908  1.00  0.00           H
ATOM   2029  HB3 LYS   132      37.331  46.421  45.560  1.00  0.00           H
ATOM   2030  CG  LYS   132      39.222  46.493  44.662  1.00  0.00           C
ATOM   2031  HG2 LYS   132      39.706  46.442  45.637  1.00  0.00           H
ATOM   2032  HG3 LYS   132      39.738  45.891  43.915  1.00  0.00           H
ATOM   2033  CD  LYS   132      39.196  47.976  44.209  1.00  0.00           C
ATOM   2034  HD2 LYS   132      38.753  48.005  43.213  1.00  0.00           H
ATOM   2035  HD3 LYS   132      38.537  48.624  44.785  1.00  0.00           H
ATOM   2036  CE  LYS   132      40.555  48.568  44.113  1.00  0.00           C
ATOM   2037  HE2 LYS   132      41.302  47.776  44.056  1.00  0.00           H
ATOM   2038  HE3 LYS   132      40.569  49.168  43.202  1.00  0.00           H
ATOM   2039  NZ  LYS   132      40.701  49.462  45.269  1.00  0.00           N
ATOM   2040  HZ1 LYS   132      41.537  50.017  45.157  1.00  0.00           H
ATOM   2041  HZ2 LYS   132      40.844  48.945  46.125  1.00  0.00           H
ATOM   2042  HZ3 LYS   132      39.841  49.990  45.321  1.00  0.00           H
ATOM   2043  C   LYS   132      38.300  43.388  44.341  1.00  0.00           C
ATOM   2044  O   LYS   132      39.271  42.804  44.870  1.00  0.00           O
ATOM   2045  N   VAL   133      37.949  43.210  43.073  1.00  0.00           N
ATOM   2046  H   VAL   133      37.272  43.777  42.583  1.00  0.00           H
ATOM   2047  CA  VAL   133      38.731  42.298  42.230  1.00  0.00           C
ATOM   2048  HA  VAL   133      39.711  42.084  42.656  1.00  0.00           H
ATOM   2049  CB  VAL   133      37.940  40.963  42.105  1.00  0.00           C
ATOM   2050  HB  VAL   133      37.109  41.090  41.412  1.00  0.00           H
ATOM   2051  CG1 VAL   133      38.719  39.890  41.333  1.00  0.00           C
ATOM   2052 HG11 VAL   133      38.780  40.203  40.291  1.00  0.00           H
ATOM   2053 HG12 VAL   133      39.730  39.799  41.732  1.00  0.00           H
ATOM   2054 HG13 VAL   133      38.221  38.920  41.323  1.00  0.00           H
ATOM   2055  CG2 VAL   133      37.462  40.479  43.461  1.00  0.00           C
ATOM   2056 HG21 VAL   133      36.817  41.275  43.834  1.00  0.00           H
ATOM   2057 HG22 VAL   133      38.310  40.290  44.119  1.00  0.00           H
ATOM   2058 HG23 VAL   133      36.961  39.519  43.331  1.00  0.00           H
ATOM   2059  C   VAL   133      39.011  42.956  40.860  1.00  0.00           C
ATOM   2060  O   VAL   133      38.158  43.658  40.315  1.00  0.00           O
ATOM   2061  N   THR   134      40.231  42.688  40.334  1.00  0.00           N
ATOM   2062  H   THR   134      40.830  41.996  40.763  1.00  0.00           H
ATOM   2063  CA  THR   134      40.774  43.186  39.059  1.00  0.00           C
ATOM   2064  HA  THR   134      39.965  43.732  38.575  1.00  0.00           H
ATOM   2065  CB  THR   134      42.019  44.072  39.302  1.00  0.00           C
ATOM   2066  HB  THR   134      42.448  43.796  40.265  1.00  0.00           H
ATOM   2067  CG2 THR   134      43.050  44.095  38.243  1.00  0.00           C
ATOM   2068 HG21 THR   134      42.643  44.447  37.295  1.00  0.00           H
ATOM   2069 HG22 THR   134      43.453  43.092  38.107  1.00  0.00           H
ATOM   2070 HG23 THR   134      43.802  44.811  38.575  1.00  0.00           H
ATOM   2071  OG1 THR   134      41.591  45.376  39.400  1.00  0.00           O
ATOM   2072  HG1 THR   134      41.369  45.551  40.318  1.00  0.00           H
ATOM   2073  C   THR   134      41.041  41.891  38.191  1.00  0.00           C
ATOM   2074  O   THR   134      41.521  40.898  38.765  1.00  0.00           O
ATOM   2075  N   VAL   135      40.880  42.033  36.871  1.00  0.00           N
ATOM   2076  H   VAL   135      40.429  42.835  36.454  1.00  0.00           H
ATOM   2077  CA  VAL   135      41.215  40.960  35.895  1.00  0.00           C
ATOM   2078  HA  VAL   135      41.866  40.219  36.360  1.00  0.00           H
ATOM   2079  CB  VAL   135      40.007  40.189  35.201  1.00  0.00           C
ATOM   2080  HB  VAL   135      39.142  40.843  35.091  1.00  0.00           H
ATOM   2081  CG1 VAL   135      40.431  39.429  33.953  1.00  0.00           C
ATOM   2082 HG11 VAL   135      39.627  38.718  33.763  1.00  0.00           H
ATOM   2083 HG12 VAL   135      40.559  40.139  33.136  1.00  0.00           H
ATOM   2084 HG13 VAL   135      41.377  38.983  34.260  1.00  0.00           H
ATOM   2085  CG2 VAL   135      39.522  39.217  36.336  1.00  0.00           C
ATOM   2086 HG21 VAL   135      39.540  39.747  37.290  1.00  0.00           H
ATOM   2087 HG22 VAL   135      40.134  38.316  36.287  1.00  0.00           H
ATOM   2088 HG23 VAL   135      38.483  38.954  36.136  1.00  0.00           H
ATOM   2089  C   VAL   135      42.008  41.723  34.773  1.00  0.00           C
ATOM   2090  O   VAL   135      41.446  42.522  34.013  1.00  0.00           O
ATOM   2091  N   ILE   136      43.297  41.458  34.650  1.00  0.00           N
ATOM   2092  H   ILE   136      43.637  40.738  35.271  1.00  0.00           H
ATOM   2093  CA  ILE   136      44.122  41.795  33.474  1.00  0.00           C
ATOM   2094  HA  ILE   136      43.627  42.556  32.871  1.00  0.00           H
ATOM   2095  CB  ILE   136      45.459  42.490  33.915  1.00  0.00           C
ATOM   2096  HB  ILE   136      45.899  41.952  34.754  1.00  0.00           H
ATOM   2097  CG2 ILE   136      46.493  42.513  32.856  1.00  0.00           C
ATOM   2098 HG21 ILE   136      46.243  43.240  32.085  1.00  0.00           H
ATOM   2099 HG22 ILE   136      46.577  41.498  32.467  1.00  0.00           H
ATOM   2100 HG23 ILE   136      47.440  42.752  33.341  1.00  0.00           H
ATOM   2101  CG1 ILE   136      45.172  43.956  34.565  1.00  0.00           C
ATOM   2102 HG12 ILE   136      45.404  44.688  33.791  1.00  0.00           H
ATOM   2103 HG13 ILE   136      44.141  44.123  34.873  1.00  0.00           H
ATOM   2104  CD1 ILE   136      46.150  44.199  35.689  1.00  0.00           C
ATOM   2105 HD11 ILE   136      47.154  44.208  35.263  1.00  0.00           H
ATOM   2106 HD12 ILE   136      46.053  43.430  36.455  1.00  0.00           H
ATOM   2107 HD13 ILE   136      45.893  45.122  36.209  1.00  0.00           H
ATOM   2108  C   ILE   136      44.248  40.514  32.698  1.00  0.00           C
ATOM   2109  O   ILE   136      44.316  39.443  33.243  1.00  0.00           O
ATOM   2110  N   THR   137      44.155  40.559  31.381  1.00  0.00           N
ATOM   2111  H   THR   137      44.029  41.366  30.788  1.00  0.00           H
ATOM   2112  CA  THR   137      44.042  39.279  30.621  1.00  0.00           C
ATOM   2113  HA  THR   137      44.862  38.719  31.072  1.00  0.00           H
ATOM   2114  CB  THR   137      42.562  38.648  30.679  1.00  0.00           C
ATOM   2115  HB  THR   137      42.197  38.594  31.704  1.00  0.00           H
ATOM   2116  CG2 THR   137      41.649  39.544  29.910  1.00  0.00           C
ATOM   2117 HG21 THR   137      41.850  40.566  30.229  1.00  0.00           H
ATOM   2118 HG22 THR   137      40.630  39.397  30.268  1.00  0.00           H
ATOM   2119 HG23 THR   137      41.737  39.415  28.830  1.00  0.00           H
ATOM   2120  OG1 THR   137      42.485  37.366  29.996  1.00  0.00           O
ATOM   2121  HG1 THR   137      42.726  36.667  30.607  1.00  0.00           H
ATOM   2122  C   THR   137      44.463  39.533  29.198  1.00  0.00           C
ATOM   2123  O   THR   137      44.473  40.651  28.704  1.00  0.00           O
ATOM   2124  N   LYS   138      44.779  38.436  28.498  1.00  0.00           N
ATOM   2125  H   LYS   138      44.597  37.541  28.929  1.00  0.00           H
ATOM   2126  CA  LYS   138      45.329  38.485  27.086  1.00  0.00           C
ATOM   2127  HA  LYS   138      44.968  39.351  26.530  1.00  0.00           H
ATOM   2128  CB  LYS   138      46.852  38.611  27.192  1.00  0.00           C
ATOM   2129  HB2 LYS   138      46.987  39.670  27.409  1.00  0.00           H
ATOM   2130  HB3 LYS   138      47.223  38.013  28.024  1.00  0.00           H
ATOM   2131  CG  LYS   138      47.673  38.393  25.882  1.00  0.00           C
ATOM   2132  HG2 LYS   138      48.706  38.661  26.106  1.00  0.00           H
ATOM   2133  HG3 LYS   138      47.632  37.375  25.497  1.00  0.00           H
ATOM   2134  CD  LYS   138      47.113  39.374  24.726  1.00  0.00           C
ATOM   2135  HD2 LYS   138      46.055  39.182  24.553  1.00  0.00           H
ATOM   2136  HD3 LYS   138      47.278  40.414  25.013  1.00  0.00           H
ATOM   2137  CE  LYS   138      47.860  39.111  23.409  1.00  0.00           C
ATOM   2138  HE2 LYS   138      48.929  39.314  23.474  1.00  0.00           H
ATOM   2139  HE3 LYS   138      47.770  38.054  23.160  1.00  0.00           H
ATOM   2140  NZ  LYS   138      47.369  39.942  22.248  1.00  0.00           N
ATOM   2141  HZ1 LYS   138      46.473  39.531  22.025  1.00  0.00           H
ATOM   2142  HZ2 LYS   138      48.016  39.818  21.483  1.00  0.00           H
ATOM   2143  HZ3 LYS   138      47.251  40.922  22.457  1.00  0.00           H
ATOM   2144  C   LYS   138      44.847  37.181  26.340  1.00  0.00           C
ATOM   2145  O   LYS   138      45.301  36.106  26.659  1.00  0.00           O
ATOM   2146  N   HIE   139      44.018  37.313  25.339  1.00  0.00           N
ATOM   2147  H   HIE   139      43.713  38.207  24.980  1.00  0.00           H
ATOM   2148  CA  HIE   139      43.415  36.314  24.514  1.00  0.00           C
ATOM   2149  HA  HIE   139      43.159  35.500  25.192  1.00  0.00           H
ATOM   2150  CB  HIE   139      42.117  36.748  23.863  1.00  0.00           C
ATOM   2151  HB2 HIE   139      41.480  37.308  24.546  1.00  0.00           H
ATOM   2152  HB3 HIE   139      42.332  37.408  23.022  1.00  0.00           H
ATOM   2153  CG  HIE   139      41.312  35.590  23.339  1.00  0.00           C
ATOM   2154  ND1 HIE   139      41.173  35.212  22.018  1.00  0.00           N
ATOM   2155  CE1 HIE   139      40.532  34.085  21.968  1.00  0.00           C
ATOM   2156  HE1 HIE   139      40.228  33.489  21.121  1.00  0.00           H
ATOM   2157  NE2 HIE   139      40.140  33.714  23.236  1.00  0.00           N
ATOM   2158  HE2 HIE   139      39.488  32.980  23.470  1.00  0.00           H
ATOM   2159  CD2 HIE   139      40.633  34.674  24.086  1.00  0.00           C
ATOM   2160  HD2 HIE   139      40.645  34.616  25.165  1.00  0.00           H
ATOM   2161  C   HIE   139      44.383  35.662  23.481  1.00  0.00           C
ATOM   2162  O   HIE   139      45.243  36.304  22.957  1.00  0.00           O
ATOM   2163  N   ASN   140      44.261  34.344  23.235  1.00  0.00           N
ATOM   2164  H   ASN   140      43.549  33.896  23.793  1.00  0.00           H
ATOM   2165  CA  ASN   140      45.021  33.518  22.283  1.00  0.00           C
ATOM   2166  HA  ASN   140      46.075  33.689  22.506  1.00  0.00           H
ATOM   2167  CB  ASN   140      44.748  32.004  22.459  1.00  0.00           C
ATOM   2168  HB2 ASN   140      44.754  31.781  23.526  1.00  0.00           H
ATOM   2169  HB3 ASN   140      43.739  31.893  22.062  1.00  0.00           H
ATOM   2170  CG  ASN   140      45.751  31.102  21.773  1.00  0.00           C
ATOM   2171  OD1 ASN   140      46.959  31.287  21.868  1.00  0.00           O
ATOM   2172  ND2 ASN   140      45.288  30.175  20.954  1.00  0.00           N
ATOM   2173 HD21 ASN   140      44.314  30.137  20.689  1.00  0.00           H
ATOM   2174 HD22 ASN   140      46.038  29.707  20.467  1.00  0.00           H
ATOM   2175  C   ASN   140      44.966  34.068  20.848  1.00  0.00           C
ATOM   2176  O   ASN   140      45.955  33.955  20.082  1.00  0.00           O
ATOM   2177  N   ASP   141      43.831  34.717  20.434  1.00  0.00           N
ATOM   2178  H   ASP   141      43.097  34.825  21.121  1.00  0.00           H
ATOM   2179  CA  ASP   141      43.643  35.308  19.119  1.00  0.00           C
ATOM   2180  HA  ASP   141      44.485  35.034  18.484  1.00  0.00           H
ATOM   2181  CB  ASP   141      42.374  34.801  18.415  1.00  0.00           C
ATOM   2182  HB2 ASP   141      41.520  35.169  18.984  1.00  0.00           H
ATOM   2183  HB3 ASP   141      42.304  35.279  17.437  1.00  0.00           H
ATOM   2184  CG  ASP   141      42.212  33.310  18.233  1.00  0.00           C
ATOM   2185  OD1 ASP   141      41.229  32.740  18.758  1.00  0.00           O
ATOM   2186  OD2 ASP   141      43.148  32.691  17.675  1.00  0.00           O
ATOM   2187  C   ASP   141      43.521  36.905  19.174  1.00  0.00           C
ATOM   2188  O   ASP   141      43.196  37.542  18.209  1.00  0.00           O
ATOM   2189  N   ASP   142      43.668  37.494  20.328  1.00  0.00           N
ATOM   2190  H   ASP   142      44.143  37.015  21.079  1.00  0.00           H
ATOM   2191  CA  ASP   142      43.036  38.837  20.527  1.00  0.00           C
ATOM   2192  HA  ASP   142      43.187  39.417  19.616  1.00  0.00           H
ATOM   2193  CB  ASP   142      41.560  38.673  20.757  1.00  0.00           C
ATOM   2194  HB2 ASP   142      41.320  37.709  20.306  1.00  0.00           H
ATOM   2195  HB3 ASP   142      41.366  38.768  21.824  1.00  0.00           H
ATOM   2196  CG  ASP   142      40.672  39.653  19.995  1.00  0.00           C
ATOM   2197  OD1 ASP   142      41.068  40.823  19.864  1.00  0.00           O
ATOM   2198  OD2 ASP   142      39.611  39.287  19.461  1.00  0.00           O
ATOM   2199  C   ASP   142      43.742  39.701  21.576  1.00  0.00           C
ATOM   2200  O   ASP   142      44.624  39.247  22.278  1.00  0.00           O
ATOM   2201  N   GLU   143      43.279  40.955  21.717  1.00  0.00           N
ATOM   2202  H   GLU   143      42.592  41.269  21.047  1.00  0.00           H
ATOM   2203  CA  GLU   143      43.955  42.053  22.482  1.00  0.00           C
ATOM   2204  HA  GLU   143      45.023  42.022  22.266  1.00  0.00           H
ATOM   2205  CB  GLU   143      43.327  43.438  22.119  1.00  0.00           C
ATOM   2206  HB2 GLU   143      42.259  43.358  22.321  1.00  0.00           H
ATOM   2207  HB3 GLU   143      43.732  44.243  22.732  1.00  0.00           H
ATOM   2208  CG  GLU   143      43.516  43.727  20.604  1.00  0.00           C
ATOM   2209  HG2 GLU   143      43.091  42.936  19.988  1.00  0.00           H
ATOM   2210  HG3 GLU   143      43.093  44.668  20.253  1.00  0.00           H
ATOM   2211  CD  GLU   143      44.950  43.754  20.135  1.00  0.00           C
ATOM   2212  OE1 GLU   143      45.094  43.804  18.879  1.00  0.00           O
ATOM   2213  OE2 GLU   143      45.896  43.778  20.931  1.00  0.00           O
ATOM   2214  C   GLU   143      43.932  41.841  24.070  1.00  0.00           C
ATOM   2215  O   GLU   143      43.108  41.201  24.712  1.00  0.00           O
ATOM   2216  N   GLN   144      44.845  42.508  24.792  1.00  0.00           N
ATOM   2217  H   GLN   144      45.521  42.985  24.214  1.00  0.00           H
ATOM   2218  CA  GLN   144      44.999  42.707  26.276  1.00  0.00           C
ATOM   2219  HA  GLN   144      44.940  41.694  26.675  1.00  0.00           H
ATOM   2220  CB  GLN   144      46.393  43.271  26.552  1.00  0.00           C
ATOM   2221  HB2 GLN   144      47.104  42.765  25.898  1.00  0.00           H
ATOM   2222  HB3 GLN   144      46.424  44.338  26.334  1.00  0.00           H
ATOM   2223  CG  GLN   144      46.898  42.997  27.984  1.00  0.00           C
ATOM   2224  HG2 GLN   144      46.197  43.453  28.684  1.00  0.00           H
ATOM   2225  HG3 GLN   144      46.837  41.911  28.048  1.00  0.00           H
ATOM   2226  CD  GLN   144      48.305  43.324  28.309  1.00  0.00           C
ATOM   2227  OE1 GLN   144      49.095  43.419  27.428  1.00  0.00           O
ATOM   2228  NE2 GLN   144      48.686  43.611  29.567  1.00  0.00           N
ATOM   2229 HE21 GLN   144      49.609  43.922  29.833  1.00  0.00           H
ATOM   2230 HE22 GLN   144      47.965  43.893  30.215  1.00  0.00           H
ATOM   2231  C   GLN   144      43.984  43.684  26.854  1.00  0.00           C
ATOM   2232  O   GLN   144      43.819  44.783  26.354  1.00  0.00           O
ATOM   2233  N   TYR   145      43.118  43.131  27.725  1.00  0.00           N
ATOM   2234  H   TYR   145      43.219  42.182  28.058  1.00  0.00           H
ATOM   2235  CA  TYR   145      42.175  43.944  28.559  1.00  0.00           C
ATOM   2236  HA  TYR   145      42.158  44.995  28.270  1.00  0.00           H
ATOM   2237  CB  TYR   145      40.710  43.550  28.233  1.00  0.00           C
ATOM   2238  HB2 TYR   145      40.672  42.513  28.568  1.00  0.00           H
ATOM   2239  HB3 TYR   145      39.996  44.093  28.852  1.00  0.00           H
ATOM   2240  CG  TYR   145      40.302  43.874  26.793  1.00  0.00           C
ATOM   2241  CD1 TYR   145      39.748  45.123  26.422  1.00  0.00           C
ATOM   2242  HD1 TYR   145      39.504  45.881  27.152  1.00  0.00           H
ATOM   2243  CE1 TYR   145      39.680  45.453  25.010  1.00  0.00           C
ATOM   2244  HE1 TYR   145      39.384  46.409  24.603  1.00  0.00           H
ATOM   2245  CZ  TYR   145      40.035  44.503  24.051  1.00  0.00           C
ATOM   2246  OH  TYR   145      39.857  44.779  22.699  1.00  0.00           O
ATOM   2247  HH  TYR   145      40.043  44.000  22.169  1.00  0.00           H
ATOM   2248  CE2 TYR   145      40.539  43.287  24.475  1.00  0.00           C
ATOM   2249  HE2 TYR   145      40.678  42.561  23.687  1.00  0.00           H
ATOM   2250  CD2 TYR   145      40.662  42.992  25.799  1.00  0.00           C
ATOM   2251  HD2 TYR   145      41.010  42.031  26.149  1.00  0.00           H
ATOM   2252  C   TYR   145      42.460  43.889  30.064  1.00  0.00           C
ATOM   2253  O   TYR   145      42.970  42.940  30.627  1.00  0.00           O
ATOM   2254  N   ALA   146      42.040  45.048  30.677  1.00  0.00           N
ATOM   2255  H   ALA   146      41.680  45.786  30.088  1.00  0.00           H
ATOM   2256  CA  ALA   146      42.033  45.322  32.099  1.00  0.00           C
ATOM   2257  HA  ALA   146      42.460  44.410  32.515  1.00  0.00           H
ATOM   2258  CB  ALA   146      43.118  46.324  32.349  1.00  0.00           C
ATOM   2259  HB1 ALA   146      43.170  46.595  33.403  1.00  0.00           H
ATOM   2260  HB2 ALA   146      42.833  47.198  31.762  1.00  0.00           H
ATOM   2261  HB3 ALA   146      44.035  45.858  31.986  1.00  0.00           H
ATOM   2262  C   ALA   146      40.553  45.633  32.500  1.00  0.00           C
ATOM   2263  O   ALA   146      39.931  46.425  31.807  1.00  0.00           O
ATOM   2264  N   TRP   147      40.079  44.951  33.559  1.00  0.00           N
ATOM   2265  H   TRP   147      40.733  44.294  33.960  1.00  0.00           H
ATOM   2266  CA  TRP   147      38.711  44.998  34.209  1.00  0.00           C
ATOM   2267  HA  TRP   147      38.106  45.814  33.813  1.00  0.00           H
ATOM   2268  CB  TRP   147      37.953  43.740  33.685  1.00  0.00           C
ATOM   2269  HB2 TRP   147      37.805  43.800  32.606  1.00  0.00           H
ATOM   2270  HB3 TRP   147      38.623  42.900  33.869  1.00  0.00           H
ATOM   2271  CG  TRP   147      36.648  43.364  34.344  1.00  0.00           C
ATOM   2272  CD1 TRP   147      35.428  43.360  33.772  1.00  0.00           C
ATOM   2273  HD1 TRP   147      35.181  43.794  32.814  1.00  0.00           H
ATOM   2274  NE1 TRP   147      34.471  42.803  34.642  1.00  0.00           N
ATOM   2275  HE1 TRP   147      33.505  42.641  34.396  1.00  0.00           H
ATOM   2276  CE2 TRP   147      35.117  42.414  35.846  1.00  0.00           C
ATOM   2277  CZ2 TRP   147      34.645  41.777  37.017  1.00  0.00           C
ATOM   2278  HZ2 TRP   147      33.588  41.708  37.224  1.00  0.00           H
ATOM   2279  CH2 TRP   147      35.550  41.383  37.973  1.00  0.00           C
ATOM   2280  HH2 TRP   147      35.091  41.056  38.894  1.00  0.00           H
ATOM   2281  CZ3 TRP   147      36.918  41.496  37.738  1.00  0.00           C
ATOM   2282  HZ3 TRP   147      37.590  41.207  38.533  1.00  0.00           H
ATOM   2283  CE3 TRP   147      37.366  42.258  36.620  1.00  0.00           C
ATOM   2284  HE3 TRP   147      38.418  42.445  36.459  1.00  0.00           H
ATOM   2285  CD2 TRP   147      36.511  42.673  35.619  1.00  0.00           C
ATOM   2286  C   TRP   147      38.918  45.104  35.739  1.00  0.00           C
ATOM   2287  O   TRP   147      39.833  44.510  36.273  1.00  0.00           O
ATOM   2288  N   GLU   148      37.931  45.782  36.301  1.00  0.00           N
ATOM   2289  H   GLU   148      37.221  46.134  35.675  1.00  0.00           H
ATOM   2290  CA  GLU   148      37.845  45.854  37.778  1.00  0.00           C
ATOM   2291  HA  GLU   148      38.275  44.943  38.197  1.00  0.00           H
ATOM   2292  CB  GLU   148      38.681  47.052  38.228  1.00  0.00           C
ATOM   2293  HB2 GLU   148      39.708  46.876  37.911  1.00  0.00           H
ATOM   2294  HB3 GLU   148      38.243  47.851  37.630  1.00  0.00           H
ATOM   2295  CG  GLU   148      38.631  47.501  39.697  1.00  0.00           C
ATOM   2296  HG2 GLU   148      37.600  47.714  39.985  1.00  0.00           H
ATOM   2297  HG3 GLU   148      39.082  46.748  40.342  1.00  0.00           H
ATOM   2298  CD  GLU   148      39.337  48.805  39.889  1.00  0.00           C
ATOM   2299  OE1 GLU   148      40.312  49.054  39.132  1.00  0.00           O
ATOM   2300  OE2 GLU   148      38.889  49.682  40.674  1.00  0.00           O
ATOM   2301  C   GLU   148      36.388  46.048  38.324  1.00  0.00           C
ATOM   2302  O   GLU   148      35.534  46.623  37.655  1.00  0.00           O
ATOM   2303  N   SER   149      36.060  45.516  39.528  1.00  0.00           N
ATOM   2304  H   SER   149      36.706  44.919  40.024  1.00  0.00           H
ATOM   2305  CA  SER   149      34.846  45.697  40.319  1.00  0.00           C
ATOM   2306  HA  SER   149      34.576  46.746  40.202  1.00  0.00           H
ATOM   2307  CB  SER   149      33.738  44.872  39.713  1.00  0.00           C
ATOM   2308  HB2 SER   149      33.717  45.189  38.671  1.00  0.00           H
ATOM   2309  HB3 SER   149      34.057  43.830  39.730  1.00  0.00           H
ATOM   2310  OG  SER   149      32.526  44.926  40.372  1.00  0.00           O
ATOM   2311  HG  SER   149      32.048  45.591  39.870  1.00  0.00           H
ATOM   2312  C   SER   149      34.862  45.513  41.824  1.00  0.00           C
ATOM   2313  O   SER   149      35.493  44.602  42.424  1.00  0.00           O
ATOM   2314  N   SER   150      34.147  46.450  42.443  1.00  0.00           N
ATOM   2315  H   SER   150      33.860  47.230  41.868  1.00  0.00           H
ATOM   2316  CA  SER   150      33.875  46.469  43.863  1.00  0.00           C
ATOM   2317  HA  SER   150      34.651  45.941  44.418  1.00  0.00           H
ATOM   2318  CB  SER   150      33.903  47.857  44.415  1.00  0.00           C
ATOM   2319  HB2 SER   150      33.200  48.525  43.919  1.00  0.00           H
ATOM   2320  HB3 SER   150      33.792  47.903  45.499  1.00  0.00           H
ATOM   2321  OG  SER   150      35.182  48.318  44.240  1.00  0.00           O
ATOM   2322  HG  SER   150      35.381  48.433  43.307  1.00  0.00           H
ATOM   2323  C   SER   150      32.541  45.789  44.176  1.00  0.00           C
ATOM   2324  O   SER   150      31.968  45.997  45.307  1.00  0.00           O
ATOM   2325  N   ALA   151      32.089  44.844  43.370  1.00  0.00           N
ATOM   2326  H   ALA   151      32.642  44.652  42.549  1.00  0.00           H
ATOM   2327  CA  ALA   151      30.734  44.356  43.202  1.00  0.00           C
ATOM   2328  HA  ALA   151      30.765  43.770  42.283  1.00  0.00           H
ATOM   2329  CB  ALA   151      30.454  43.417  44.325  1.00  0.00           C
ATOM   2330  HB1 ALA   151      31.181  42.608  44.390  1.00  0.00           H
ATOM   2331  HB2 ALA   151      29.452  42.988  44.286  1.00  0.00           H
ATOM   2332  HB3 ALA   151      30.373  44.002  45.241  1.00  0.00           H
ATOM   2333  C   ALA   151      29.711  45.511  42.916  1.00  0.00           C
ATOM   2334  O   ALA   151      29.789  46.035  41.763  1.00  0.00           O
ATOM   2335  N   GLY   152      28.674  45.757  43.754  1.00  0.00           N
ATOM   2336  H   GLY   152      28.655  45.152  44.562  1.00  0.00           H
ATOM   2337  CA  GLY   152      27.695  46.801  43.694  1.00  0.00           C
ATOM   2338  HA2 GLY   152      27.029  46.701  44.552  1.00  0.00           H
ATOM   2339  HA3 GLY   152      28.225  47.750  43.782  1.00  0.00           H
ATOM   2340  C   GLY   152      26.890  46.834  42.379  1.00  0.00           C
ATOM   2341  O   GLY   152      26.514  47.881  41.909  1.00  0.00           O
ATOM   2342  N   GLY   153      26.667  45.717  41.706  1.00  0.00           N
ATOM   2343  H   GLY   153      26.984  44.845  42.105  1.00  0.00           H
ATOM   2344  CA  GLY   153      26.131  45.660  40.316  1.00  0.00           C
ATOM   2345  HA2 GLY   153      25.870  44.627  40.083  1.00  0.00           H
ATOM   2346  HA3 GLY   153      25.124  46.078  40.330  1.00  0.00           H
ATOM   2347  C   GLY   153      26.898  46.222  39.167  1.00  0.00           C
ATOM   2348  O   GLY   153      26.337  46.318  38.054  1.00  0.00           O
ATOM   2349  N   SER   154      28.126  46.673  39.325  1.00  0.00           N
ATOM   2350  H   SER   154      28.698  46.411  40.117  1.00  0.00           H
ATOM   2351  CA  SER   154      28.895  47.506  38.357  1.00  0.00           C
ATOM   2352  HA  SER   154      28.436  47.469  37.369  1.00  0.00           H
ATOM   2353  CB  SER   154      28.664  48.967  38.724  1.00  0.00           C
ATOM   2354  HB2 SER   154      27.623  49.259  38.859  1.00  0.00           H
ATOM   2355  HB3 SER   154      29.155  49.073  39.692  1.00  0.00           H
ATOM   2356  OG  SER   154      29.301  49.776  37.696  1.00  0.00           O
ATOM   2357  HG  SER   154      30.211  49.946  37.946  1.00  0.00           H
ATOM   2358  C   SER   154      30.325  47.019  38.167  1.00  0.00           C
ATOM   2359  O   SER   154      30.913  46.589  39.145  1.00  0.00           O
ATOM   2360  N   PHE   155      30.830  47.194  36.930  1.00  0.00           N
ATOM   2361  H   PHE   155      30.316  47.574  36.148  1.00  0.00           H
ATOM   2362  CA  PHE   155      32.246  46.884  36.542  1.00  0.00           C
ATOM   2363  HA  PHE   155      32.817  46.913  37.470  1.00  0.00           H
ATOM   2364  CB  PHE   155      32.419  45.440  35.957  1.00  0.00           C
ATOM   2365  HB2 PHE   155      33.503  45.333  35.910  1.00  0.00           H
ATOM   2366  HB3 PHE   155      32.028  44.760  36.714  1.00  0.00           H
ATOM   2367  CG  PHE   155      31.688  45.209  34.629  1.00  0.00           C
ATOM   2368  CD1 PHE   155      32.393  45.348  33.414  1.00  0.00           C
ATOM   2369  HD1 PHE   155      33.390  45.759  33.357  1.00  0.00           H
ATOM   2370  CE1 PHE   155      31.796  44.994  32.226  1.00  0.00           C
ATOM   2371  HE1 PHE   155      32.304  45.085  31.277  1.00  0.00           H
ATOM   2372  CZ  PHE   155      30.462  44.430  32.241  1.00  0.00           C
ATOM   2373  HZ  PHE   155      30.085  44.001  31.325  1.00  0.00           H
ATOM   2374  CE2 PHE   155      29.767  44.191  33.495  1.00  0.00           C
ATOM   2375  HE2 PHE   155      28.798  43.712  33.478  1.00  0.00           H
ATOM   2376  CD2 PHE   155      30.361  44.627  34.679  1.00  0.00           C
ATOM   2377  HD2 PHE   155      29.865  44.545  35.635  1.00  0.00           H
ATOM   2378  C   PHE   155      32.754  47.949  35.601  1.00  0.00           C
ATOM   2379  O   PHE   155      31.981  48.797  35.189  1.00  0.00           O
ATOM   2380  N   THR   156      34.108  48.036  35.466  1.00  0.00           N
ATOM   2381  H   THR   156      34.586  47.232  35.849  1.00  0.00           H
ATOM   2382  CA  THR   156      34.734  48.757  34.361  1.00  0.00           C
ATOM   2383  HA  THR   156      33.976  49.287  33.786  1.00  0.00           H
ATOM   2384  CB  THR   156      35.756  49.753  34.760  1.00  0.00           C
ATOM   2385  HB  THR   156      36.090  50.174  33.811  1.00  0.00           H
ATOM   2386  CG2 THR   156      35.079  50.911  35.409  1.00  0.00           C
ATOM   2387 HG21 THR   156      35.790  51.696  35.668  1.00  0.00           H
ATOM   2388 HG22 THR   156      34.540  50.681  36.327  1.00  0.00           H
ATOM   2389 HG23 THR   156      34.288  51.205  34.719  1.00  0.00           H
ATOM   2390  OG1 THR   156      36.874  49.233  35.503  1.00  0.00           O
ATOM   2391  HG1 THR   156      37.556  48.905  34.912  1.00  0.00           H
ATOM   2392  C   THR   156      35.472  47.879  33.402  1.00  0.00           C
ATOM   2393  O   THR   156      35.738  46.713  33.665  1.00  0.00           O
ATOM   2394  N   VAL   157      35.789  48.379  32.173  1.00  0.00           N
ATOM   2395  H   VAL   157      35.626  49.366  32.034  1.00  0.00           H
ATOM   2396  CA  VAL   157      36.673  47.738  31.193  1.00  0.00           C
ATOM   2397  HA  VAL   157      37.396  47.179  31.787  1.00  0.00           H
ATOM   2398  CB  VAL   157      35.865  46.747  30.197  1.00  0.00           C
ATOM   2399  HB  VAL   157      35.219  46.190  30.876  1.00  0.00           H
ATOM   2400  CG1 VAL   157      34.900  47.462  29.226  1.00  0.00           C
ATOM   2401 HG11 VAL   157      34.255  46.692  28.800  1.00  0.00           H
ATOM   2402 HG12 VAL   157      34.257  48.142  29.785  1.00  0.00           H
ATOM   2403 HG13 VAL   157      35.409  48.165  28.568  1.00  0.00           H
ATOM   2404  CG2 VAL   157      36.858  45.755  29.612  1.00  0.00           C
ATOM   2405 HG21 VAL   157      37.415  46.287  28.840  1.00  0.00           H
ATOM   2406 HG22 VAL   157      36.307  44.989  29.065  1.00  0.00           H
ATOM   2407 HG23 VAL   157      37.628  45.361  30.275  1.00  0.00           H
ATOM   2408  C   VAL   157      37.455  48.795  30.349  1.00  0.00           C
ATOM   2409  O   VAL   157      36.989  49.940  30.060  1.00  0.00           O
ATOM   2410  N   ARG   158      38.719  48.485  29.983  1.00  0.00           N
ATOM   2411  H   ARG   158      39.015  47.590  30.345  1.00  0.00           H
ATOM   2412  CA  ARG   158      39.598  49.294  29.164  1.00  0.00           C
ATOM   2413  HA  ARG   158      39.039  49.859  28.418  1.00  0.00           H
ATOM   2414  CB  ARG   158      40.306  50.300  30.012  1.00  0.00           C
ATOM   2415  HB2 ARG   158      40.788  51.067  29.404  1.00  0.00           H
ATOM   2416  HB3 ARG   158      39.540  50.737  30.649  1.00  0.00           H
ATOM   2417  CG  ARG   158      41.437  49.743  30.921  1.00  0.00           C
ATOM   2418  HG2 ARG   158      41.060  49.175  31.771  1.00  0.00           H
ATOM   2419  HG3 ARG   158      42.142  49.116  30.376  1.00  0.00           H
ATOM   2420  CD  ARG   158      42.247  50.838  31.620  1.00  0.00           C
ATOM   2421  HD2 ARG   158      42.909  51.273  30.871  1.00  0.00           H
ATOM   2422  HD3 ARG   158      41.588  51.619  32.000  1.00  0.00           H
ATOM   2423  NE  ARG   158      43.140  50.460  32.696  1.00  0.00           N
ATOM   2424  HE  ARG   158      42.871  50.856  33.585  1.00  0.00           H
ATOM   2425  CZ  ARG   158      44.215  49.701  32.545  1.00  0.00           C
ATOM   2426  NH1 ARG   158      44.579  49.247  31.380  1.00  0.00           N
ATOM   2427 HH11 ARG   158      44.182  49.554  30.504  1.00  0.00           H
ATOM   2428 HH12 ARG   158      45.474  48.800  31.239  1.00  0.00           H
ATOM   2429  NH2 ARG   158      44.937  49.383  33.614  1.00  0.00           N
ATOM   2430 HH21 ARG   158      44.681  49.667  34.549  1.00  0.00           H
ATOM   2431 HH22 ARG   158      45.781  48.830  33.582  1.00  0.00           H
ATOM   2432  C   ARG   158      40.666  48.441  28.361  1.00  0.00           C
ATOM   2433  O   ARG   158      41.231  47.513  28.943  1.00  0.00           O
ATOM   2434  N   THR   159      40.845  48.797  27.102  1.00  0.00           N
ATOM   2435  H   THR   159      40.342  49.569  26.689  1.00  0.00           H
ATOM   2436  CA  THR   159      41.850  48.187  26.238  1.00  0.00           C
ATOM   2437  HA  THR   159      41.669  47.118  26.131  1.00  0.00           H
ATOM   2438  CB  THR   159      41.732  48.761  24.799  1.00  0.00           C
ATOM   2439  HB  THR   159      42.132  49.773  24.741  1.00  0.00           H
ATOM   2440  CG2 THR   159      42.524  47.865  23.800  1.00  0.00           C
ATOM   2441 HG21 THR   159      42.070  46.873  23.822  1.00  0.00           H
ATOM   2442 HG22 THR   159      43.600  47.846  23.971  1.00  0.00           H
ATOM   2443 HG23 THR   159      42.228  48.181  22.800  1.00  0.00           H
ATOM   2444  OG1 THR   159      40.432  48.853  24.369  1.00  0.00           O
ATOM   2445  HG1 THR   159      40.082  49.697  24.666  1.00  0.00           H
ATOM   2446  C   THR   159      43.298  48.358  26.768  1.00  0.00           C
ATOM   2447  O   THR   159      43.818  49.466  26.571  1.00  0.00           O
ATOM   2448  N   ASP   160      43.892  47.377  27.454  1.00  0.00           N
ATOM   2449  H   ASP   160      43.449  46.472  27.382  1.00  0.00           H
ATOM   2450  CA  ASP   160      45.059  47.561  28.304  1.00  0.00           C
ATOM   2451  HA  ASP   160      44.873  48.303  29.082  1.00  0.00           H
ATOM   2452  CB  ASP   160      45.463  46.287  29.027  1.00  0.00           C
ATOM   2453  HB2 ASP   160      44.592  45.709  29.335  1.00  0.00           H
ATOM   2454  HB3 ASP   160      45.998  45.710  28.273  1.00  0.00           H
ATOM   2455  CG  ASP   160      46.494  46.442  30.177  1.00  0.00           C
ATOM   2456  OD1 ASP   160      46.881  47.655  30.429  1.00  0.00           O
ATOM   2457  OD2 ASP   160      46.994  45.419  30.721  1.00  0.00           O
ATOM   2458  C   ASP   160      46.234  48.196  27.433  1.00  0.00           C
ATOM   2459  O   ASP   160      46.702  47.536  26.545  1.00  0.00           O
ATOM   2460  N   THR   161      46.743  49.397  27.866  1.00  0.00           N
ATOM   2461  H   THR   161      46.212  49.750  28.648  1.00  0.00           H
ATOM   2462  CA  THR   161      48.020  50.112  27.423  1.00  0.00           C
ATOM   2463  HA  THR   161      48.242  49.839  26.392  1.00  0.00           H
ATOM   2464  CB  THR   161      47.706  51.701  27.388  1.00  0.00           C
ATOM   2465  HB  THR   161      48.676  52.154  27.187  1.00  0.00           H
ATOM   2466  CG2 THR   161      46.614  52.059  26.338  1.00  0.00           C
ATOM   2467 HG21 THR   161      46.599  53.147  26.380  1.00  0.00           H
ATOM   2468 HG22 THR   161      45.687  51.571  26.641  1.00  0.00           H
ATOM   2469 HG23 THR   161      46.968  51.761  25.351  1.00  0.00           H
ATOM   2470  OG1 THR   161      47.025  52.115  28.684  1.00  0.00           O
ATOM   2471  HG1 THR   161      47.751  52.151  29.311  1.00  0.00           H
ATOM   2472  C   THR   161      49.286  49.849  28.285  1.00  0.00           C
ATOM   2473  O   THR   161      50.293  50.470  28.035  1.00  0.00           O
ATOM   2474  N   GLY   162      49.106  49.060  29.344  1.00  0.00           N
ATOM   2475  H   GLY   162      48.338  48.404  29.368  1.00  0.00           H
ATOM   2476  CA  GLY   162      50.188  48.821  30.358  1.00  0.00           C
ATOM   2477  HA2 GLY   162      50.701  49.766  30.532  1.00  0.00           H
ATOM   2478  HA3 GLY   162      49.786  48.447  31.300  1.00  0.00           H
ATOM   2479  C   GLY   162      51.089  47.747  29.889  1.00  0.00           C
ATOM   2480  O   GLY   162      51.021  47.344  28.691  1.00  0.00           O
ATOM   2481  N   GLU   163      51.911  47.211  30.825  1.00  0.00           N
ATOM   2482  H   GLU   163      51.935  47.513  31.788  1.00  0.00           H
ATOM   2483  CA  GLU   163      52.986  46.339  30.434  1.00  0.00           C
ATOM   2484  HA  GLU   163      53.573  46.796  29.638  1.00  0.00           H
ATOM   2485  CB  GLU   163      54.164  46.243  31.437  1.00  0.00           C
ATOM   2486  HB2 GLU   163      54.958  45.557  31.146  1.00  0.00           H
ATOM   2487  HB3 GLU   163      54.646  47.204  31.614  1.00  0.00           H
ATOM   2488  CG  GLU   163      53.783  45.530  32.767  1.00  0.00           C
ATOM   2489  HG2 GLU   163      53.451  44.529  32.495  1.00  0.00           H
ATOM   2490  HG3 GLU   163      54.716  45.287  33.274  1.00  0.00           H
ATOM   2491  CD  GLU   163      52.978  46.332  33.777  1.00  0.00           C
ATOM   2492  OE1 GLU   163      52.648  47.509  33.579  1.00  0.00           O
ATOM   2493  OE2 GLU   163      52.609  45.720  34.819  1.00  0.00           O
ATOM   2494  C   GLU   163      52.464  44.953  29.936  1.00  0.00           C
ATOM   2495  O   GLU   163      51.530  44.388  30.475  1.00  0.00           O
ATOM   2496  N   PRO   164      53.085  44.310  28.943  1.00  0.00           N
ATOM   2497  CD  PRO   164      54.112  44.987  28.062  1.00  0.00           C
ATOM   2498  HD2 PRO   164      55.044  44.981  28.628  1.00  0.00           H
ATOM   2499  HD3 PRO   164      53.873  46.017  27.799  1.00  0.00           H
ATOM   2500  CG  PRO   164      54.179  44.210  26.773  1.00  0.00           C
ATOM   2501  HG2 PRO   164      55.175  44.017  26.374  1.00  0.00           H
ATOM   2502  HG3 PRO   164      53.509  44.704  26.070  1.00  0.00           H
ATOM   2503  CB  PRO   164      53.717  42.791  27.251  1.00  0.00           C
ATOM   2504  HB2 PRO   164      54.510  42.337  27.846  1.00  0.00           H
ATOM   2505  HB3 PRO   164      53.371  42.189  26.410  1.00  0.00           H
ATOM   2506  CA  PRO   164      52.620  43.069  28.304  1.00  0.00           C
ATOM   2507  HA  PRO   164      51.647  43.221  27.838  1.00  0.00           H
ATOM   2508  C   PRO   164      52.571  41.749  29.203  1.00  0.00           C
ATOM   2509  O   PRO   164      53.158  41.839  30.303  1.00  0.00           O
ATOM   2510  N   MET   165      52.015  40.611  28.723  1.00  0.00           N
ATOM   2511  H   MET   165      51.599  40.781  27.819  1.00  0.00           H
ATOM   2512  CA  MET   165      51.803  39.390  29.460  1.00  0.00           C
ATOM   2513  HA  MET   165      52.649  39.263  30.137  1.00  0.00           H
ATOM   2514  CB  MET   165      50.632  39.523  30.418  1.00  0.00           C
ATOM   2515  HB2 MET   165      50.693  38.721  31.154  1.00  0.00           H
ATOM   2516  HB3 MET   165      50.656  40.286  31.196  1.00  0.00           H
ATOM   2517  CG  MET   165      49.228  39.420  29.660  1.00  0.00           C
ATOM   2518  HG2 MET   165      49.297  40.079  28.796  1.00  0.00           H
ATOM   2519  HG3 MET   165      49.122  38.367  29.399  1.00  0.00           H
ATOM   2520  SD  MET   165      47.844  40.103  30.569  1.00  0.00           S
ATOM   2521  CE  MET   165      47.707  38.696  31.793  1.00  0.00           C
ATOM   2522  HE1 MET   165      47.682  37.742  31.267  1.00  0.00           H
ATOM   2523  HE2 MET   165      48.540  38.818  32.485  1.00  0.00           H
ATOM   2524  HE3 MET   165      46.765  38.826  32.325  1.00  0.00           H
ATOM   2525  C   MET   165      51.692  38.078  28.672  1.00  0.00           C
ATOM   2526  O   MET   165      51.576  36.973  29.274  1.00  0.00           O
ATOM   2527  N   GLY   166      51.720  38.193  27.358  1.00  0.00           N
ATOM   2528  H   GLY   166      51.937  39.055  26.879  1.00  0.00           H
ATOM   2529  CA  GLY   166      51.899  36.964  26.513  1.00  0.00           C
ATOM   2530  HA2 GLY   166      52.477  37.213  25.623  1.00  0.00           H
ATOM   2531  HA3 GLY   166      52.478  36.244  27.091  1.00  0.00           H
ATOM   2532  C   GLY   166      50.540  36.396  26.131  1.00  0.00           C
ATOM   2533  O   GLY   166      50.039  36.733  25.074  1.00  0.00           O
ATOM   2534  N   ARG   167      50.006  35.457  26.893  1.00  0.00           N
ATOM   2535  H   ARG   167      50.537  35.453  27.752  1.00  0.00           H
ATOM   2536  CA  ARG   167      48.643  34.821  26.777  1.00  0.00           C
ATOM   2537  HA  ARG   167      47.866  35.456  26.351  1.00  0.00           H
ATOM   2538  CB  ARG   167      48.788  33.497  25.957  1.00  0.00           C
ATOM   2539  HB2 ARG   167      49.387  33.576  25.049  1.00  0.00           H
ATOM   2540  HB3 ARG   167      49.277  32.866  26.700  1.00  0.00           H
ATOM   2541  CG  ARG   167      47.455  32.885  25.508  1.00  0.00           C
ATOM   2542  HG2 ARG   167      46.683  32.945  26.275  1.00  0.00           H
ATOM   2543  HG3 ARG   167      47.001  33.324  24.620  1.00  0.00           H
ATOM   2544  CD  ARG   167      47.645  31.415  25.193  1.00  0.00           C
ATOM   2545  HD2 ARG   167      46.692  30.927  24.989  1.00  0.00           H
ATOM   2546  HD3 ARG   167      48.224  31.390  24.269  1.00  0.00           H
ATOM   2547  NE  ARG   167      48.447  30.565  26.142  1.00  0.00           N
ATOM   2548  HE  ARG   167      48.109  30.427  27.085  1.00  0.00           H
ATOM   2549  CZ  ARG   167      49.718  30.117  25.918  1.00  0.00           C
ATOM   2550  NH1 ARG   167      50.402  30.371  24.832  1.00  0.00           N
ATOM   2551 HH11 ARG   167      49.992  30.955  24.117  1.00  0.00           H
ATOM   2552 HH12 ARG   167      51.218  29.802  24.658  1.00  0.00           H
ATOM   2553  NH2 ARG   167      50.257  29.341  26.807  1.00  0.00           N
ATOM   2554 HH21 ARG   167      49.734  29.143  27.649  1.00  0.00           H
ATOM   2555 HH22 ARG   167      51.117  28.872  26.561  1.00  0.00           H
ATOM   2556  C   ARG   167      48.117  34.501  28.168  1.00  0.00           C
ATOM   2557  O   ARG   167      48.956  34.214  29.031  1.00  0.00           O
ATOM   2558  N   GLY   168      46.785  34.437  28.431  1.00  0.00           N
ATOM   2559  H   GLY   168      46.156  34.927  27.810  1.00  0.00           H
ATOM   2560  CA  GLY   168      46.155  33.889  29.629  1.00  0.00           C
ATOM   2561  HA2 GLY   168      45.390  33.141  29.424  1.00  0.00           H
ATOM   2562  HA3 GLY   168      46.779  33.438  30.400  1.00  0.00           H
ATOM   2563  C   GLY   168      45.453  34.983  30.477  1.00  0.00           C
ATOM   2564  O   GLY   168      45.061  35.998  30.008  1.00  0.00           O
ATOM   2565  N   THR   169      45.418  34.765  31.778  1.00  0.00           N
ATOM   2566  H   THR   169      45.608  33.849  32.159  1.00  0.00           H
ATOM   2567  CA  THR   169      44.618  35.641  32.693  1.00  0.00           C
ATOM   2568  HA  THR   169      44.421  36.601  32.216  1.00  0.00           H
ATOM   2569  CB  THR   169      43.236  35.110  33.005  1.00  0.00           C
ATOM   2570  HB  THR   169      43.273  34.153  33.526  1.00  0.00           H
ATOM   2571  CG2 THR   169      42.362  35.945  33.968  1.00  0.00           C
ATOM   2572 HG21 THR   169      42.149  36.907  33.499  1.00  0.00           H
ATOM   2573 HG22 THR   169      42.894  36.175  34.891  1.00  0.00           H
ATOM   2574 HG23 THR   169      41.479  35.394  34.294  1.00  0.00           H
ATOM   2575  OG1 THR   169      42.581  34.910  31.763  1.00  0.00           O
ATOM   2576  HG1 THR   169      43.050  34.224  31.283  1.00  0.00           H
ATOM   2577  C   THR   169      45.408  35.914  33.963  1.00  0.00           C
ATOM   2578  O   THR   169      46.153  35.079  34.410  1.00  0.00           O
ATOM   2579  N   LYS   170      45.389  37.136  34.469  1.00  0.00           N
ATOM   2580  H   LYS   170      44.793  37.793  33.986  1.00  0.00           H
ATOM   2581  CA  LYS   170      45.939  37.655  35.739  1.00  0.00           C
ATOM   2582  HA  LYS   170      46.299  36.803  36.317  1.00  0.00           H
ATOM   2583  CB  LYS   170      46.985  38.696  35.431  1.00  0.00           C
ATOM   2584  HB2 LYS   170      47.896  38.164  35.155  1.00  0.00           H
ATOM   2585  HB3 LYS   170      46.584  39.363  34.667  1.00  0.00           H
ATOM   2586  CG  LYS   170      47.397  39.591  36.588  1.00  0.00           C
ATOM   2587  HG2 LYS   170      46.497  40.042  37.008  1.00  0.00           H
ATOM   2588  HG3 LYS   170      47.874  39.020  37.383  1.00  0.00           H
ATOM   2589  CD  LYS   170      48.409  40.691  36.090  1.00  0.00           C
ATOM   2590  HD2 LYS   170      48.011  41.327  35.298  1.00  0.00           H
ATOM   2591  HD3 LYS   170      48.704  41.346  36.910  1.00  0.00           H
ATOM   2592  CE  LYS   170      49.763  39.996  35.744  1.00  0.00           C
ATOM   2593  HE2 LYS   170      50.205  39.396  36.540  1.00  0.00           H
ATOM   2594  HE3 LYS   170      49.561  39.309  34.921  1.00  0.00           H
ATOM   2595  NZ  LYS   170      50.850  40.921  35.214  1.00  0.00           N
ATOM   2596  HZ1 LYS   170      51.683  40.360  35.105  1.00  0.00           H
ATOM   2597  HZ2 LYS   170      51.141  41.602  35.901  1.00  0.00           H
ATOM   2598  HZ3 LYS   170      50.721  41.373  34.320  1.00  0.00           H
ATOM   2599  C   LYS   170      44.752  38.232  36.573  1.00  0.00           C
ATOM   2600  O   LYS   170      44.069  39.158  36.149  1.00  0.00           O
ATOM   2601  N   VAL   171      44.357  37.489  37.580  1.00  0.00           N
ATOM   2602  H   VAL   171      45.001  36.768  37.877  1.00  0.00           H
ATOM   2603  CA  VAL   171      43.364  37.808  38.619  1.00  0.00           C
ATOM   2604  HA  VAL   171      42.708  38.597  38.254  1.00  0.00           H
ATOM   2605  CB  VAL   171      42.430  36.622  39.003  1.00  0.00           C
ATOM   2606  HB  VAL   171      42.879  35.872  39.654  1.00  0.00           H
ATOM   2607  CG1 VAL   171      41.350  37.220  39.903  1.00  0.00           C
ATOM   2608 HG11 VAL   171      40.677  37.879  39.353  1.00  0.00           H
ATOM   2609 HG12 VAL   171      40.747  36.362  40.198  1.00  0.00           H
ATOM   2610 HG13 VAL   171      41.876  37.601  40.777  1.00  0.00           H
ATOM   2611  CG2 VAL   171      41.621  35.959  37.840  1.00  0.00           C
ATOM   2612 HG21 VAL   171      42.309  35.537  37.108  1.00  0.00           H
ATOM   2613 HG22 VAL   171      41.088  36.754  37.319  1.00  0.00           H
ATOM   2614 HG23 VAL   171      40.936  35.192  38.204  1.00  0.00           H
ATOM   2615  C   VAL   171      44.046  38.418  39.854  1.00  0.00           C
ATOM   2616  O   VAL   171      45.010  37.874  40.370  1.00  0.00           O
ATOM   2617  N   ILE   172      43.545  39.533  40.348  1.00  0.00           N
ATOM   2618  H   ILE   172      42.880  39.981  39.734  1.00  0.00           H
ATOM   2619  CA  ILE   172      44.077  40.262  41.561  1.00  0.00           C
ATOM   2620  HA  ILE   172      44.828  39.577  41.954  1.00  0.00           H
ATOM   2621  CB  ILE   172      44.753  41.587  41.138  1.00  0.00           C
ATOM   2622  HB  ILE   172      43.956  42.202  40.719  1.00  0.00           H
ATOM   2623  CG2 ILE   172      45.536  42.333  42.252  1.00  0.00           C
ATOM   2624 HG21 ILE   172      45.153  41.977  43.208  1.00  0.00           H
ATOM   2625 HG22 ILE   172      45.316  43.394  42.132  1.00  0.00           H
ATOM   2626 HG23 ILE   172      46.603  42.117  42.189  1.00  0.00           H
ATOM   2627  CG1 ILE   172      45.702  41.308  39.884  1.00  0.00           C
ATOM   2628 HG12 ILE   172      46.524  40.689  40.247  1.00  0.00           H
ATOM   2629 HG13 ILE   172      45.165  40.906  39.026  1.00  0.00           H
ATOM   2630  CD1 ILE   172      46.396  42.529  39.358  1.00  0.00           C
ATOM   2631 HD11 ILE   172      45.655  43.325  39.430  1.00  0.00           H
ATOM   2632 HD12 ILE   172      46.878  42.354  38.396  1.00  0.00           H
ATOM   2633 HD13 ILE   172      47.166  42.814  40.075  1.00  0.00           H
ATOM   2634  C   ILE   172      42.959  40.482  42.466  1.00  0.00           C
ATOM   2635  O   ILE   172      42.113  41.320  42.241  1.00  0.00           O
ATOM   2636  N   LEU   173      43.034  39.752  43.631  1.00  0.00           N
ATOM   2637  H   LEU   173      43.637  38.943  43.641  1.00  0.00           H
ATOM   2638  CA  LEU   173      41.985  39.933  44.676  1.00  0.00           C
ATOM   2639  HA  LEU   173      41.019  40.259  44.292  1.00  0.00           H
ATOM   2640  CB  LEU   173      41.732  38.545  45.331  1.00  0.00           C
ATOM   2641  HB2 LEU   173      42.640  38.063  45.695  1.00  0.00           H
ATOM   2642  HB3 LEU   173      41.203  38.658  46.277  1.00  0.00           H
ATOM   2643  CG  LEU   173      41.018  37.514  44.428  1.00  0.00           C
ATOM   2644  HG  LEU   173      40.458  38.011  43.635  1.00  0.00           H
ATOM   2645  CD1 LEU   173      42.003  36.603  43.675  1.00  0.00           C
ATOM   2646 HD11 LEU   173      42.362  35.830  44.356  1.00  0.00           H
ATOM   2647 HD12 LEU   173      42.818  37.226  43.307  1.00  0.00           H
ATOM   2648 HD13 LEU   173      41.510  36.149  42.816  1.00  0.00           H
ATOM   2649  CD2 LEU   173      39.956  36.775  45.224  1.00  0.00           C
ATOM   2650 HD21 LEU   173      40.361  36.522  46.203  1.00  0.00           H
ATOM   2651 HD22 LEU   173      39.097  37.431  45.369  1.00  0.00           H
ATOM   2652 HD23 LEU   173      39.728  35.925  44.581  1.00  0.00           H
ATOM   2653  C   LEU   173      42.595  40.959  45.640  1.00  0.00           C
ATOM   2654  O   LEU   173      43.607  40.620  46.279  1.00  0.00           O
ATOM   2655  N   HID   174      41.969  42.128  45.755  1.00  0.00           N
ATOM   2656  H   HID   174      41.123  42.267  45.221  1.00  0.00           H
ATOM   2657  CA  HID   174      42.180  43.001  46.836  1.00  0.00           C
ATOM   2658  HA  HID   174      43.245  43.114  47.041  1.00  0.00           H
ATOM   2659  CB  HID   174      41.578  44.328  46.558  1.00  0.00           C
ATOM   2660  HB2 HID   174      40.513  44.180  46.383  1.00  0.00           H
ATOM   2661  HB3 HID   174      41.657  44.859  47.507  1.00  0.00           H
ATOM   2662  CG  HID   174      42.385  45.085  45.544  1.00  0.00           C
ATOM   2663  ND1 HID   174      43.080  46.281  45.757  1.00  0.00           N
ATOM   2664  HD1 HID   174      43.059  46.787  46.631  1.00  0.00           H
ATOM   2665  CE1 HID   174      43.563  46.721  44.628  1.00  0.00           C
ATOM   2666  HE1 HID   174      43.928  47.720  44.437  1.00  0.00           H
ATOM   2667  NE2 HID   174      43.274  45.758  43.646  1.00  0.00           N
ATOM   2668  CD2 HID   174      42.497  44.761  44.241  1.00  0.00           C
ATOM   2669  HD2 HID   174      42.069  43.863  43.821  1.00  0.00           H
ATOM   2670  C   HID   174      41.531  42.299  47.966  1.00  0.00           C
ATOM   2671  O   HID   174      40.275  42.270  48.028  1.00  0.00           O
ATOM   2672  N   LEU   175      42.283  41.924  48.979  1.00  0.00           N
ATOM   2673  H   LEU   175      43.253  42.189  49.079  1.00  0.00           H
ATOM   2674  CA  LEU   175      41.714  41.202  50.140  1.00  0.00           C
ATOM   2675  HA  LEU   175      40.997  40.431  49.862  1.00  0.00           H
ATOM   2676  CB  LEU   175      42.833  40.392  50.880  1.00  0.00           C
ATOM   2677  HB2 LEU   175      43.533  41.122  51.286  1.00  0.00           H
ATOM   2678  HB3 LEU   175      42.400  39.853  51.723  1.00  0.00           H
ATOM   2679  CG  LEU   175      43.596  39.529  49.878  1.00  0.00           C
ATOM   2680  HG  LEU   175      43.930  40.043  48.976  1.00  0.00           H
ATOM   2681  CD1 LEU   175      44.853  39.098  50.708  1.00  0.00           C
ATOM   2682 HD11 LEU   175      45.507  39.970  50.757  1.00  0.00           H
ATOM   2683 HD12 LEU   175      45.371  38.390  50.064  1.00  0.00           H
ATOM   2684 HD13 LEU   175      44.541  38.739  51.689  1.00  0.00           H
ATOM   2685  CD2 LEU   175      42.905  38.292  49.501  1.00  0.00           C
ATOM   2686 HD21 LEU   175      43.413  37.935  48.605  1.00  0.00           H
ATOM   2687 HD22 LEU   175      43.046  37.537  50.275  1.00  0.00           H
ATOM   2688 HD23 LEU   175      41.844  38.454  49.317  1.00  0.00           H
ATOM   2689  C   LEU   175      40.928  42.193  51.086  1.00  0.00           C
ATOM   2690  O   LEU   175      41.303  43.360  51.180  1.00  0.00           O
ATOM   2691  N   LYS   176      39.943  41.673  51.800  1.00  0.00           N
ATOM   2692  H   LYS   176      39.788  40.680  51.698  1.00  0.00           H
ATOM   2693  CA  LYS   176      39.378  42.396  52.976  1.00  0.00           C
ATOM   2694  HA  LYS   176      39.241  43.457  52.764  1.00  0.00           H
ATOM   2695  CB  LYS   176      38.227  41.748  53.579  1.00  0.00           C
ATOM   2696  HB2 LYS   176      38.362  40.668  53.606  1.00  0.00           H
ATOM   2697  HB3 LYS   176      38.053  42.157  54.575  1.00  0.00           H
ATOM   2698  CG  LYS   176      37.009  42.077  52.765  1.00  0.00           C
ATOM   2699  HG2 LYS   176      37.100  43.160  52.683  1.00  0.00           H
ATOM   2700  HG3 LYS   176      36.992  41.524  51.825  1.00  0.00           H
ATOM   2701  CD  LYS   176      35.719  41.844  53.542  1.00  0.00           C
ATOM   2702  HD2 LYS   176      35.878  42.240  54.546  1.00  0.00           H
ATOM   2703  HD3 LYS   176      34.827  42.283  53.095  1.00  0.00           H
ATOM   2704  CE  LYS   176      35.446  40.355  53.741  1.00  0.00           C
ATOM   2705  HE2 LYS   176      35.057  39.961  52.803  1.00  0.00           H
ATOM   2706  HE3 LYS   176      36.327  39.874  54.165  1.00  0.00           H
ATOM   2707  NZ  LYS   176      34.389  40.040  54.643  1.00  0.00           N
ATOM   2708  HZ1 LYS   176      34.266  39.040  54.690  1.00  0.00           H
ATOM   2709  HZ2 LYS   176      33.549  40.375  54.192  1.00  0.00           H
ATOM   2710  HZ3 LYS   176      34.567  40.501  55.524  1.00  0.00           H
ATOM   2711  C   LYS   176      40.437  42.428  54.094  1.00  0.00           C
ATOM   2712  O   LYS   176      41.072  41.378  54.350  1.00  0.00           O
ATOM   2713  N   GLU   177      40.481  43.545  54.857  1.00  0.00           N
ATOM   2714  H   GLU   177      39.950  44.348  54.552  1.00  0.00           H
ATOM   2715  CA  GLU   177      41.412  43.609  55.969  1.00  0.00           C
ATOM   2716  HA  GLU   177      42.383  43.392  55.524  1.00  0.00           H
ATOM   2717  CB  GLU   177      41.439  44.944  56.707  1.00  0.00           C
ATOM   2718  HB2 GLU   177      40.558  45.189  57.298  1.00  0.00           H
ATOM   2719  HB3 GLU   177      42.282  44.866  57.394  1.00  0.00           H
ATOM   2720  CG  GLU   177      41.719  46.160  55.849  1.00  0.00           C
ATOM   2721  HG2 GLU   177      42.225  46.924  56.438  1.00  0.00           H
ATOM   2722  HG3 GLU   177      42.482  45.990  55.088  1.00  0.00           H
ATOM   2723  CD  GLU   177      40.423  46.647  55.098  1.00  0.00           C
ATOM   2724  OE1 GLU   177      39.623  47.367  55.720  1.00  0.00           O
ATOM   2725  OE2 GLU   177      40.271  46.461  53.867  1.00  0.00           O
ATOM   2726  C   GLU   177      41.323  42.549  57.088  1.00  0.00           C
ATOM   2727  O   GLU   177      42.328  42.349  57.811  1.00  0.00           O
ATOM   2728  N   ASP   178      40.278  41.730  57.185  1.00  0.00           N
ATOM   2729  H   ASP   178      39.431  41.997  56.705  1.00  0.00           H
ATOM   2730  CA  ASP   178      40.169  40.513  58.038  1.00  0.00           C
ATOM   2731  HA  ASP   178      40.910  40.622  58.831  1.00  0.00           H
ATOM   2732  CB  ASP   178      38.758  40.474  58.672  1.00  0.00           C
ATOM   2733  HB2 ASP   178      38.722  39.833  59.552  1.00  0.00           H
ATOM   2734  HB3 ASP   178      38.493  41.487  58.978  1.00  0.00           H
ATOM   2735  CG  ASP   178      37.693  40.093  57.677  1.00  0.00           C
ATOM   2736  OD1 ASP   178      37.659  40.659  56.624  1.00  0.00           O
ATOM   2737  OD2 ASP   178      36.969  39.123  57.918  1.00  0.00           O
ATOM   2738  C   ASP   178      40.473  39.199  57.306  1.00  0.00           C
ATOM   2739  O   ASP   178      40.367  38.140  58.035  1.00  0.00           O
ATOM   2740  N   GLN   179      40.804  39.180  56.009  1.00  0.00           N
ATOM   2741  H   GLN   179      40.561  40.015  55.496  1.00  0.00           H
ATOM   2742  CA  GLN   179      41.212  37.892  55.345  1.00  0.00           C
ATOM   2743  HA  GLN   179      41.092  37.074  56.056  1.00  0.00           H
ATOM   2744  CB  GLN   179      40.316  37.388  54.228  1.00  0.00           C
ATOM   2745  HB2 GLN   179      40.651  37.815  53.282  1.00  0.00           H
ATOM   2746  HB3 GLN   179      40.553  36.328  54.128  1.00  0.00           H
ATOM   2747  CG  GLN   179      38.789  37.553  54.461  1.00  0.00           C
ATOM   2748  HG2 GLN   179      38.568  38.570  54.782  1.00  0.00           H
ATOM   2749  HG3 GLN   179      38.272  37.484  53.505  1.00  0.00           H
ATOM   2750  CD  GLN   179      38.166  36.453  55.303  1.00  0.00           C
ATOM   2751  OE1 GLN   179      38.026  35.326  54.730  1.00  0.00           O
ATOM   2752  NE2 GLN   179      37.804  36.552  56.558  1.00  0.00           N
ATOM   2753 HE21 GLN   179      37.587  35.729  57.101  1.00  0.00           H
ATOM   2754 HE22 GLN   179      37.593  37.411  57.047  1.00  0.00           H
ATOM   2755  C   GLN   179      42.632  37.912  54.827  1.00  0.00           C
ATOM   2756  O   GLN   179      42.981  37.292  53.819  1.00  0.00           O
ATOM   2757  N   THR   180      43.500  38.687  55.484  1.00  0.00           N
ATOM   2758  H   THR   180      43.181  39.016  56.384  1.00  0.00           H
ATOM   2759  CA  THR   180      44.959  38.770  55.132  1.00  0.00           C
ATOM   2760  HA  THR   180      44.912  38.940  54.056  1.00  0.00           H
ATOM   2761  CB  THR   180      45.735  39.948  55.757  1.00  0.00           C
ATOM   2762  HB  THR   180      46.673  39.847  55.213  1.00  0.00           H
ATOM   2763  CG2 THR   180      45.113  41.277  55.610  1.00  0.00           C
ATOM   2764 HG21 THR   180      45.572  42.112  56.140  1.00  0.00           H
ATOM   2765 HG22 THR   180      44.090  41.164  55.967  1.00  0.00           H
ATOM   2766 HG23 THR   180      45.023  41.623  54.580  1.00  0.00           H
ATOM   2767  OG1 THR   180      45.916  39.781  57.163  1.00  0.00           O
ATOM   2768  HG1 THR   180      45.100  39.975  57.629  1.00  0.00           H
ATOM   2769  C   THR   180      45.747  37.457  55.263  1.00  0.00           C
ATOM   2770  O   THR   180      46.857  37.444  54.692  1.00  0.00           O
ATOM   2771  N   GLU   181      45.202  36.470  55.970  1.00  0.00           N
ATOM   2772  H   GLU   181      44.320  36.622  56.440  1.00  0.00           H
ATOM   2773  CA  GLU   181      45.813  35.159  56.119  1.00  0.00           C
ATOM   2774  HA  GLU   181      46.740  35.192  56.691  1.00  0.00           H
ATOM   2775  CB  GLU   181      44.983  34.092  56.960  1.00  0.00           C
ATOM   2776  HB2 GLU   181      45.682  33.342  57.329  1.00  0.00           H
ATOM   2777  HB3 GLU   181      44.652  34.689  57.811  1.00  0.00           H
ATOM   2778  CG  GLU   181      43.723  33.641  56.255  1.00  0.00           C
ATOM   2779  HG2 GLU   181      43.110  34.533  56.134  1.00  0.00           H
ATOM   2780  HG3 GLU   181      43.885  33.380  55.209  1.00  0.00           H
ATOM   2781  CD  GLU   181      42.982  32.563  57.072  1.00  0.00           C
ATOM   2782  OE1 GLU   181      42.766  31.440  56.586  1.00  0.00           O
ATOM   2783  OE2 GLU   181      42.713  32.849  58.312  1.00  0.00           O
ATOM   2784  C   GLU   181      46.080  34.569  54.770  1.00  0.00           C
ATOM   2785  O   GLU   181      47.024  33.829  54.561  1.00  0.00           O
ATOM   2786  N   TYR   182      45.352  34.947  53.652  1.00  0.00           N
ATOM   2787  H   TYR   182      44.827  35.793  53.820  1.00  0.00           H
ATOM   2788  CA  TYR   182      45.578  34.475  52.286  1.00  0.00           C
ATOM   2789  HA  TYR   182      45.765  33.401  52.311  1.00  0.00           H
ATOM   2790  CB  TYR   182      44.291  34.532  51.443  1.00  0.00           C
ATOM   2791  HB2 TYR   182      44.030  35.585  51.352  1.00  0.00           H
ATOM   2792  HB3 TYR   182      44.480  34.153  50.439  1.00  0.00           H
ATOM   2793  CG  TYR   182      43.150  33.816  52.026  1.00  0.00           C
ATOM   2794  CD1 TYR   182      43.284  32.416  52.230  1.00  0.00           C
ATOM   2795  HD1 TYR   182      44.104  31.824  51.853  1.00  0.00           H
ATOM   2796  CE1 TYR   182      42.161  31.760  52.710  1.00  0.00           C
ATOM   2797  HE1 TYR   182      42.161  30.684  52.813  1.00  0.00           H
ATOM   2798  CZ  TYR   182      40.977  32.480  53.103  1.00  0.00           C
ATOM   2799  OH  TYR   182      39.855  31.787  53.639  1.00  0.00           O
ATOM   2800  HH  TYR   182      39.487  32.378  54.300  1.00  0.00           H
ATOM   2801  CE2 TYR   182      40.954  33.863  52.989  1.00  0.00           C
ATOM   2802  HE2 TYR   182      40.009  34.320  53.241  1.00  0.00           H
ATOM   2803  CD2 TYR   182      42.004  34.523  52.411  1.00  0.00           C
ATOM   2804  HD2 TYR   182      41.954  35.575  52.174  1.00  0.00           H
ATOM   2805  C   TYR   182      46.754  35.191  51.589  1.00  0.00           C
ATOM   2806  O   TYR   182      46.902  35.032  50.373  1.00  0.00           O
ATOM   2807  N   LEU   183      47.595  36.041  52.300  1.00  0.00           N
ATOM   2808  H   LEU   183      47.357  36.128  53.279  1.00  0.00           H
ATOM   2809  CA  LEU   183      48.855  36.589  51.779  1.00  0.00           C
ATOM   2810  HA  LEU   183      48.958  36.558  50.694  1.00  0.00           H
ATOM   2811  CB  LEU   183      49.041  38.022  52.371  1.00  0.00           C
ATOM   2812  HB2 LEU   183      48.958  38.030  53.458  1.00  0.00           H
ATOM   2813  HB3 LEU   183      50.065  38.351  52.201  1.00  0.00           H
ATOM   2814  CG  LEU   183      48.080  39.032  51.752  1.00  0.00           C
ATOM   2815  HG  LEU   183      47.105  38.634  52.030  1.00  0.00           H
ATOM   2816  CD1 LEU   183      48.227  40.414  52.439  1.00  0.00           C
ATOM   2817 HD11 LEU   183      48.229  40.178  53.504  1.00  0.00           H
ATOM   2818 HD12 LEU   183      47.493  41.156  52.128  1.00  0.00           H
ATOM   2819 HD13 LEU   183      49.266  40.671  52.229  1.00  0.00           H
ATOM   2820  CD2 LEU   183      48.029  39.102  50.240  1.00  0.00           C
ATOM   2821 HD21 LEU   183      49.050  39.340  49.944  1.00  0.00           H
ATOM   2822 HD22 LEU   183      47.622  38.172  49.843  1.00  0.00           H
ATOM   2823 HD23 LEU   183      47.483  40.011  49.989  1.00  0.00           H
ATOM   2824  C   LEU   183      50.030  35.621  52.325  1.00  0.00           C
ATOM   2825  O   LEU   183      51.117  35.565  51.774  1.00  0.00           O
ATOM   2826  N   GLU   184      49.738  34.887  53.444  1.00  0.00           N
ATOM   2827  H   GLU   184      48.777  34.835  53.752  1.00  0.00           H
ATOM   2828  CA  GLU   184      50.794  34.214  54.197  1.00  0.00           C
ATOM   2829  HA  GLU   184      51.653  34.879  54.288  1.00  0.00           H
ATOM   2830  CB  GLU   184      50.393  33.776  55.610  1.00  0.00           C
ATOM   2831  HB2 GLU   184      49.443  33.250  55.511  1.00  0.00           H
ATOM   2832  HB3 GLU   184      51.147  33.130  56.058  1.00  0.00           H
ATOM   2833  CG  GLU   184      50.032  34.930  56.529  1.00  0.00           C
ATOM   2834  HG2 GLU   184      49.161  35.491  56.192  1.00  0.00           H
ATOM   2835  HG3 GLU   184      49.862  34.502  57.517  1.00  0.00           H
ATOM   2836  CD  GLU   184      51.123  35.966  56.852  1.00  0.00           C
ATOM   2837  OE1 GLU   184      50.685  37.140  57.125  1.00  0.00           O
ATOM   2838  OE2 GLU   184      52.328  35.781  56.892  1.00  0.00           O
ATOM   2839  C   GLU   184      51.255  33.044  53.359  1.00  0.00           C
ATOM   2840  O   GLU   184      50.441  32.128  53.077  1.00  0.00           O
ATOM   2841  N   GLU   185      52.504  32.990  52.948  1.00  0.00           N
ATOM   2842  H   GLU   185      53.177  33.733  53.071  1.00  0.00           H
ATOM   2843  CA  GLU   185      52.926  31.909  52.009  1.00  0.00           C
ATOM   2844  HA  GLU   185      52.331  31.970  51.097  1.00  0.00           H
ATOM   2845  CB  GLU   185      54.378  32.164  51.388  1.00  0.00           C
ATOM   2846  HB2 GLU   185      55.132  31.642  51.976  1.00  0.00           H
ATOM   2847  HB3 GLU   185      54.454  31.527  50.506  1.00  0.00           H
ATOM   2848  CG  GLU   185      54.896  33.597  51.066  1.00  0.00           C
ATOM   2849  HG2 GLU   185      55.669  33.568  50.299  1.00  0.00           H
ATOM   2850  HG3 GLU   185      54.008  34.186  50.840  1.00  0.00           H
ATOM   2851  CD  GLU   185      55.517  34.248  52.334  1.00  0.00           C
ATOM   2852  OE1 GLU   185      54.738  34.716  53.212  1.00  0.00           O
ATOM   2853  OE2 GLU   185      56.759  34.237  52.435  1.00  0.00           O
ATOM   2854  C   GLU   185      52.874  30.522  52.633  1.00  0.00           C
ATOM   2855  O   GLU   185      52.472  29.556  51.918  1.00  0.00           O
ATOM   2856  N   ARG   186      53.077  30.435  53.908  1.00  0.00           N
ATOM   2857  H   ARG   186      53.498  31.240  54.350  1.00  0.00           H
ATOM   2858  CA  ARG   186      52.888  29.183  54.634  1.00  0.00           C
ATOM   2859  HA  ARG   186      53.321  28.384  54.033  1.00  0.00           H
ATOM   2860  CB  ARG   186      53.587  29.277  56.024  1.00  0.00           C
ATOM   2861  HB2 ARG   186      53.810  28.323  56.504  1.00  0.00           H
ATOM   2862  HB3 ARG   186      54.591  29.677  55.888  1.00  0.00           H
ATOM   2863  CG  ARG   186      52.835  30.224  57.031  1.00  0.00           C
ATOM   2864  HG2 ARG   186      52.462  31.006  56.369  1.00  0.00           H
ATOM   2865  HG3 ARG   186      52.055  29.674  57.557  1.00  0.00           H
ATOM   2866  CD  ARG   186      53.862  30.718  58.050  1.00  0.00           C
ATOM   2867  HD2 ARG   186      54.283  29.844  58.549  1.00  0.00           H
ATOM   2868  HD3 ARG   186      54.688  31.147  57.482  1.00  0.00           H
ATOM   2869  NE  ARG   186      53.385  31.753  58.994  1.00  0.00           N
ATOM   2870  HE  ARG   186      53.280  31.349  59.914  1.00  0.00           H
ATOM   2871  CZ  ARG   186      53.261  33.032  58.755  1.00  0.00           C
ATOM   2872  NH1 ARG   186      53.571  33.625  57.663  1.00  0.00           N
ATOM   2873 HH11 ARG   186      53.899  33.089  56.871  1.00  0.00           H
ATOM   2874 HH12 ARG   186      53.411  34.620  57.606  1.00  0.00           H
ATOM   2875  NH2 ARG   186      52.782  33.719  59.730  1.00  0.00           N
ATOM   2876 HH21 ARG   186      52.260  33.233  60.444  1.00  0.00           H
ATOM   2877 HH22 ARG   186      52.682  34.723  59.684  1.00  0.00           H
ATOM   2878  C   ARG   186      51.425  28.729  54.734  1.00  0.00           C
ATOM   2879  O   ARG   186      51.181  27.539  54.830  1.00  0.00           O
ATOM   2880  N   ARG   187      50.453  29.657  54.650  1.00  0.00           N
ATOM   2881  H   ARG   187      50.813  30.593  54.535  1.00  0.00           H
ATOM   2882  CA  ARG   187      49.024  29.376  54.557  1.00  0.00           C
ATOM   2883  HA  ARG   187      48.735  28.453  55.058  1.00  0.00           H
ATOM   2884  CB  ARG   187      48.191  30.523  55.174  1.00  0.00           C
ATOM   2885  HB2 ARG   187      48.380  30.534  56.249  1.00  0.00           H
ATOM   2886  HB3 ARG   187      48.574  31.489  54.845  1.00  0.00           H
ATOM   2887  CG  ARG   187      46.645  30.599  55.083  1.00  0.00           C
ATOM   2888  HG2 ARG   187      46.292  31.452  55.664  1.00  0.00           H
ATOM   2889  HG3 ARG   187      46.437  30.766  54.026  1.00  0.00           H
ATOM   2890  CD  ARG   187      45.948  29.341  55.657  1.00  0.00           C
ATOM   2891  HD2 ARG   187      46.096  28.461  55.031  1.00  0.00           H
ATOM   2892  HD3 ARG   187      46.267  29.119  56.675  1.00  0.00           H
ATOM   2893  NE  ARG   187      44.524  29.671  55.549  1.00  0.00           N
ATOM   2894  HE  ARG   187      44.132  30.600  55.599  1.00  0.00           H
ATOM   2895  CZ  ARG   187      43.612  28.706  55.302  1.00  0.00           C
ATOM   2896  NH1 ARG   187      43.828  27.386  55.481  1.00  0.00           N
ATOM   2897 HH11 ARG   187      44.754  27.174  55.825  1.00  0.00           H
ATOM   2898 HH12 ARG   187      43.098  26.698  55.361  1.00  0.00           H
ATOM   2899  NH2 ARG   187      42.367  28.994  54.997  1.00  0.00           N
ATOM   2900 HH21 ARG   187      42.245  29.899  55.429  1.00  0.00           H
ATOM   2901 HH22 ARG   187      41.754  28.198  55.096  1.00  0.00           H
ATOM   2902  C   ARG   187      48.526  29.182  53.044  1.00  0.00           C
ATOM   2903  O   ARG   187      47.805  28.270  52.824  1.00  0.00           O
ATOM   2904  N   ILE   188      49.099  29.852  52.070  1.00  0.00           N
ATOM   2905  H   ILE   188      49.812  30.503  52.366  1.00  0.00           H
ATOM   2906  CA  ILE   188      48.955  29.572  50.619  1.00  0.00           C
ATOM   2907  HA  ILE   188      47.894  29.677  50.389  1.00  0.00           H
ATOM   2908  CB  ILE   188      49.636  30.674  49.761  1.00  0.00           C
ATOM   2909  HB  ILE   188      50.655  30.857  50.099  1.00  0.00           H
ATOM   2910  CG2 ILE   188      49.676  30.273  48.321  1.00  0.00           C
ATOM   2911 HG21 ILE   188      49.958  29.235  48.147  1.00  0.00           H
ATOM   2912 HG22 ILE   188      50.304  30.889  47.677  1.00  0.00           H
ATOM   2913 HG23 ILE   188      48.666  30.341  47.917  1.00  0.00           H
ATOM   2914  CG1 ILE   188      48.883  32.027  49.839  1.00  0.00           C
ATOM   2915 HG12 ILE   188      48.116  32.021  49.065  1.00  0.00           H
ATOM   2916 HG13 ILE   188      48.296  32.079  50.757  1.00  0.00           H
ATOM   2917  CD1 ILE   188      49.845  33.236  49.828  1.00  0.00           C
ATOM   2918 HD11 ILE   188      49.214  34.109  49.996  1.00  0.00           H
ATOM   2919 HD12 ILE   188      50.356  33.324  48.869  1.00  0.00           H
ATOM   2920 HD13 ILE   188      50.606  33.132  50.600  1.00  0.00           H
ATOM   2921  C   ILE   188      49.291  28.114  50.207  1.00  0.00           C
ATOM   2922  O   ILE   188      48.465  27.429  49.665  1.00  0.00           O
ATOM   2923  N   LYS   189      50.421  27.674  50.718  1.00  0.00           N
ATOM   2924  H   LYS   189      51.051  28.284  51.218  1.00  0.00           H
ATOM   2925  CA  LYS   189      50.889  26.341  50.502  1.00  0.00           C
ATOM   2926  HA  LYS   189      50.810  26.075  49.448  1.00  0.00           H
ATOM   2927  CB  LYS   189      52.327  26.169  50.951  1.00  0.00           C
ATOM   2928  HB2 LYS   189      52.322  26.367  52.023  1.00  0.00           H
ATOM   2929  HB3 LYS   189      52.609  25.116  50.942  1.00  0.00           H
ATOM   2930  CG  LYS   189      53.377  26.998  50.120  1.00  0.00           C
ATOM   2931  HG2 LYS   189      53.578  26.565  49.140  1.00  0.00           H
ATOM   2932  HG3 LYS   189      52.993  28.018  50.098  1.00  0.00           H
ATOM   2933  CD  LYS   189      54.782  27.087  50.932  1.00  0.00           C
ATOM   2934  HD2 LYS   189      54.723  27.595  51.893  1.00  0.00           H
ATOM   2935  HD3 LYS   189      55.099  26.050  51.040  1.00  0.00           H
ATOM   2936  CE  LYS   189      55.785  27.817  50.148  1.00  0.00           C
ATOM   2937  HE2 LYS   189      55.914  27.284  49.206  1.00  0.00           H
ATOM   2938  HE3 LYS   189      55.415  28.811  49.896  1.00  0.00           H
ATOM   2939  NZ  LYS   189      56.949  28.064  51.021  1.00  0.00           N
ATOM   2940  HZ1 LYS   189      56.736  28.354  51.965  1.00  0.00           H
ATOM   2941  HZ2 LYS   189      57.516  28.834  50.698  1.00  0.00           H
ATOM   2942  HZ3 LYS   189      57.591  27.290  51.113  1.00  0.00           H
ATOM   2943  C   LYS   189      50.056  25.198  51.215  1.00  0.00           C
ATOM   2944  O   LYS   189      49.904  24.161  50.618  1.00  0.00           O
ATOM   2945  N   GLU   190      49.456  25.537  52.320  1.00  0.00           N
ATOM   2946  H   GLU   190      49.511  26.481  52.674  1.00  0.00           H
ATOM   2947  CA  GLU   190      48.562  24.631  53.070  1.00  0.00           C
ATOM   2948  HA  GLU   190      49.096  23.698  53.247  1.00  0.00           H
ATOM   2949  CB  GLU   190      48.352  25.212  54.477  1.00  0.00           C
ATOM   2950  HB2 GLU   190      49.310  24.980  54.944  1.00  0.00           H
ATOM   2951  HB3 GLU   190      48.292  26.291  54.321  1.00  0.00           H
ATOM   2952  CG  GLU   190      47.156  24.689  55.258  1.00  0.00           C
ATOM   2953  HG2 GLU   190      46.237  24.693  54.672  1.00  0.00           H
ATOM   2954  HG3 GLU   190      47.312  23.637  55.494  1.00  0.00           H
ATOM   2955  CD  GLU   190      46.902  25.414  56.656  1.00  0.00           C
ATOM   2956  OE1 GLU   190      45.982  26.346  56.688  1.00  0.00           O
ATOM   2957  OE2 GLU   190      47.496  25.072  57.700  1.00  0.00           O
ATOM   2958  C   GLU   190      47.237  24.435  52.342  1.00  0.00           C
ATOM   2959  O   GLU   190      46.698  23.382  52.371  1.00  0.00           O
ATOM   2960  N   ILE   191      46.709  25.524  51.710  1.00  0.00           N
ATOM   2961  H   ILE   191      47.228  26.391  51.690  1.00  0.00           H
ATOM   2962  CA  ILE   191      45.568  25.405  50.779  1.00  0.00           C
ATOM   2963  HA  ILE   191      44.800  24.864  51.332  1.00  0.00           H
ATOM   2964  CB  ILE   191      44.967  26.767  50.460  1.00  0.00           C
ATOM   2965  HB  ILE   191      45.817  27.283  50.015  1.00  0.00           H
ATOM   2966  CG2 ILE   191      43.656  26.742  49.629  1.00  0.00           C
ATOM   2967 HG21 ILE   191      43.103  27.675  49.523  1.00  0.00           H
ATOM   2968 HG22 ILE   191      42.896  26.133  50.118  1.00  0.00           H
ATOM   2969 HG23 ILE   191      43.953  26.513  48.606  1.00  0.00           H
ATOM   2970  CG1 ILE   191      44.605  27.535  51.759  1.00  0.00           C
ATOM   2971 HG12 ILE   191      43.683  27.123  52.170  1.00  0.00           H
ATOM   2972 HG13 ILE   191      45.298  27.381  52.587  1.00  0.00           H
ATOM   2973  CD1 ILE   191      44.641  29.000  51.601  1.00  0.00           C
ATOM   2974 HD11 ILE   191      45.561  29.308  51.103  1.00  0.00           H
ATOM   2975 HD12 ILE   191      44.517  29.382  52.615  1.00  0.00           H
ATOM   2976 HD13 ILE   191      43.758  29.296  51.035  1.00  0.00           H
ATOM   2977  C   ILE   191      46.012  24.668  49.576  1.00  0.00           C
ATOM   2978  O   ILE   191      45.455  23.631  49.324  1.00  0.00           O
ATOM   2979  N   VAL   192      47.085  24.985  48.856  1.00  0.00           N
ATOM   2980  H   VAL   192      47.480  25.867  49.148  1.00  0.00           H
ATOM   2981  CA  VAL   192      47.573  24.227  47.643  1.00  0.00           C
ATOM   2982  HA  VAL   192      46.767  24.363  46.921  1.00  0.00           H
ATOM   2983  CB  VAL   192      48.932  24.862  46.998  1.00  0.00           C
ATOM   2984  HB  VAL   192      49.680  25.131  47.743  1.00  0.00           H
ATOM   2985  CG1 VAL   192      49.677  23.861  46.140  1.00  0.00           C
ATOM   2986 HG11 VAL   192      49.010  23.567  45.328  1.00  0.00           H
ATOM   2987 HG12 VAL   192      50.471  24.435  45.664  1.00  0.00           H
ATOM   2988 HG13 VAL   192      49.923  22.975  46.725  1.00  0.00           H
ATOM   2989  CG2 VAL   192      48.638  26.172  46.181  1.00  0.00           C
ATOM   2990 HG21 VAL   192      47.960  25.906  45.372  1.00  0.00           H
ATOM   2991 HG22 VAL   192      49.560  26.581  45.770  1.00  0.00           H
ATOM   2992 HG23 VAL   192      48.050  26.900  46.741  1.00  0.00           H
ATOM   2993  C   VAL   192      47.741  22.705  47.841  1.00  0.00           C
ATOM   2994  O   VAL   192      47.342  21.986  46.979  1.00  0.00           O
ATOM   2995  N   LYS   193      48.146  22.273  49.049  1.00  0.00           N
ATOM   2996  H   LYS   193      48.455  22.963  49.718  1.00  0.00           H
ATOM   2997  CA  LYS   193      48.390  20.867  49.368  1.00  0.00           C
ATOM   2998  HA  LYS   193      48.579  20.324  48.443  1.00  0.00           H
ATOM   2999  CB  LYS   193      49.500  20.718  50.396  1.00  0.00           C
ATOM   3000  HB2 LYS   193      49.935  19.722  50.306  1.00  0.00           H
ATOM   3001  HB3 LYS   193      50.295  21.400  50.095  1.00  0.00           H
ATOM   3002  CG  LYS   193      49.172  21.095  51.903  1.00  0.00           C
ATOM   3003  HG2 LYS   193      49.210  22.184  51.918  1.00  0.00           H
ATOM   3004  HG3 LYS   193      48.144  20.870  52.186  1.00  0.00           H
ATOM   3005  CD  LYS   193      50.135  20.605  52.933  1.00  0.00           C
ATOM   3006  HD2 LYS   193      49.961  21.056  53.911  1.00  0.00           H
ATOM   3007  HD3 LYS   193      49.959  19.545  53.108  1.00  0.00           H
ATOM   3008  CE  LYS   193      51.651  20.703  52.592  1.00  0.00           C
ATOM   3009  HE2 LYS   193      51.857  20.105  51.706  1.00  0.00           H
ATOM   3010  HE3 LYS   193      51.869  21.766  52.484  1.00  0.00           H
ATOM   3011  NZ  LYS   193      52.427  20.102  53.747  1.00  0.00           N
ATOM   3012  HZ1 LYS   193      52.066  20.378  54.650  1.00  0.00           H
ATOM   3013  HZ2 LYS   193      53.429  20.225  53.730  1.00  0.00           H
ATOM   3014  HZ3 LYS   193      52.255  19.108  53.725  1.00  0.00           H
ATOM   3015  C   LYS   193      47.169  20.152  49.995  1.00  0.00           C
ATOM   3016  O   LYS   193      47.224  18.951  50.231  1.00  0.00           O
ATOM   3017  N   LYS   194      46.045  20.885  50.287  1.00  0.00           N
ATOM   3018  H   LYS   194      46.122  21.879  50.128  1.00  0.00           H
ATOM   3019  CA  LYS   194      44.783  20.375  50.974  1.00  0.00           C
ATOM   3020  HA  LYS   194      44.832  19.318  51.237  1.00  0.00           H
ATOM   3021  CB  LYS   194      44.497  21.165  52.249  1.00  0.00           C
ATOM   3022  HB2 LYS   194      45.352  20.998  52.905  1.00  0.00           H
ATOM   3023  HB3 LYS   194      44.454  22.215  51.958  1.00  0.00           H
ATOM   3024  CG  LYS   194      43.228  20.907  53.060  1.00  0.00           C
ATOM   3025  HG2 LYS   194      42.359  21.266  52.507  1.00  0.00           H
ATOM   3026  HG3 LYS   194      43.140  19.833  53.216  1.00  0.00           H
ATOM   3027  CD  LYS   194      43.203  21.833  54.344  1.00  0.00           C
ATOM   3028  HD2 LYS   194      44.018  21.518  54.996  1.00  0.00           H
ATOM   3029  HD3 LYS   194      43.455  22.829  53.980  1.00  0.00           H
ATOM   3030  CE  LYS   194      41.879  21.838  55.071  1.00  0.00           C
ATOM   3031  HE2 LYS   194      41.039  21.680  54.395  1.00  0.00           H
ATOM   3032  HE3 LYS   194      41.916  20.998  55.764  1.00  0.00           H
ATOM   3033  NZ  LYS   194      41.765  23.079  55.816  1.00  0.00           N
ATOM   3034  HZ1 LYS   194      42.714  23.298  56.083  1.00  0.00           H
ATOM   3035  HZ2 LYS   194      41.116  22.953  56.579  1.00  0.00           H
ATOM   3036  HZ3 LYS   194      41.383  23.825  55.254  1.00  0.00           H
ATOM   3037  C   LYS   194      43.647  20.418  50.002  1.00  0.00           C
ATOM   3038  O   LYS   194      42.677  19.640  50.036  1.00  0.00           O
ATOM   3039  N   HIE   195      43.638  21.348  49.088  1.00  0.00           N
ATOM   3040  H   HIE   195      44.460  21.934  49.040  1.00  0.00           H
ATOM   3041  CA  HIE   195      42.590  21.672  48.034  1.00  0.00           C
ATOM   3042  HA  HIE   195      41.705  21.060  48.204  1.00  0.00           H
ATOM   3043  CB  HIE   195      42.216  23.120  48.270  1.00  0.00           C
ATOM   3044  HB2 HIE   195      43.105  23.748  48.215  1.00  0.00           H
ATOM   3045  HB3 HIE   195      41.658  23.459  47.397  1.00  0.00           H
ATOM   3046  CG  HIE   195      41.366  23.214  49.498  1.00  0.00           C
ATOM   3047  ND1 HIE   195      40.049  22.813  49.503  1.00  0.00           N
ATOM   3048  CE1 HIE   195      39.684  22.907  50.813  1.00  0.00           C
ATOM   3049  HE1 HIE   195      38.699  22.732  51.220  1.00  0.00           H
ATOM   3050  NE2 HIE   195      40.653  23.434  51.575  1.00  0.00           N
ATOM   3051  HE2 HIE   195      40.597  23.696  52.548  1.00  0.00           H
ATOM   3052  CD2 HIE   195      41.758  23.509  50.785  1.00  0.00           C
ATOM   3053  HD2 HIE   195      42.751  23.800  51.096  1.00  0.00           H
ATOM   3054  C   HIE   195      42.994  21.321  46.611  1.00  0.00           C
ATOM   3055  O   HIE   195      42.229  20.807  45.851  1.00  0.00           O
ATOM   3056  N   SER   196      44.107  21.843  46.179  1.00  0.00           N
ATOM   3057  H   SER   196      44.819  22.122  46.839  1.00  0.00           H
ATOM   3058  CA  SER   196      44.503  21.977  44.744  1.00  0.00           C
ATOM   3059  HA  SER   196      43.578  21.811  44.193  1.00  0.00           H
ATOM   3060  CB  SER   196      44.848  23.410  44.390  1.00  0.00           C
ATOM   3061  HB2 SER   196      45.772  23.676  44.905  1.00  0.00           H
ATOM   3062  HB3 SER   196      45.107  23.515  43.336  1.00  0.00           H
ATOM   3063  OG  SER   196      43.862  24.413  44.684  1.00  0.00           O
ATOM   3064  HG  SER   196      43.177  24.294  44.023  1.00  0.00           H
ATOM   3065  C   SER   196      45.449  20.936  44.241  1.00  0.00           C
ATOM   3066  O   SER   196      45.853  21.047  43.077  1.00  0.00           O
ATOM   3067  N   GLN   197      45.693  19.925  45.013  1.00  0.00           N
ATOM   3068  H   GLN   197      45.300  19.947  45.944  1.00  0.00           H
ATOM   3069  CA  GLN   197      46.670  18.865  44.697  1.00  0.00           C
ATOM   3070  HA  GLN   197      47.570  19.418  44.427  1.00  0.00           H
ATOM   3071  CB  GLN   197      46.966  18.084  45.903  1.00  0.00           C
ATOM   3072  HB2 GLN   197      47.590  17.271  45.532  1.00  0.00           H
ATOM   3073  HB3 GLN   197      47.537  18.686  46.609  1.00  0.00           H
ATOM   3074  CG  GLN   197      45.760  17.373  46.509  1.00  0.00           C
ATOM   3075  HG2 GLN   197      45.071  16.883  45.821  1.00  0.00           H
ATOM   3076  HG3 GLN   197      46.054  16.500  47.093  1.00  0.00           H
ATOM   3077  CD  GLN   197      44.895  18.198  47.421  1.00  0.00           C
ATOM   3078  OE1 GLN   197      45.066  19.375  47.665  1.00  0.00           O
ATOM   3079  NE2 GLN   197      43.866  17.674  47.892  1.00  0.00           N
ATOM   3080 HE21 GLN   197      43.114  18.255  48.232  1.00  0.00           H
ATOM   3081 HE22 GLN   197      43.851  16.668  47.988  1.00  0.00           H
ATOM   3082  C   GLN   197      46.341  17.931  43.479  1.00  0.00           C
ATOM   3083  O   GLN   197      47.221  17.250  42.975  1.00  0.00           O
ATOM   3084  N   PHE   198      45.103  17.951  42.942  1.00  0.00           N
ATOM   3085  H   PHE   198      44.419  18.541  43.394  1.00  0.00           H
ATOM   3086  CA  PHE   198      44.728  17.164  41.765  1.00  0.00           C
ATOM   3087  HA  PHE   198      45.494  16.408  41.594  1.00  0.00           H
ATOM   3088  CB  PHE   198      43.394  16.395  42.063  1.00  0.00           C
ATOM   3089  HB2 PHE   198      42.492  17.004  41.997  1.00  0.00           H
ATOM   3090  HB3 PHE   198      43.386  15.643  41.274  1.00  0.00           H
ATOM   3091  CG  PHE   198      43.424  15.629  43.405  1.00  0.00           C
ATOM   3092  CD1 PHE   198      44.072  14.413  43.544  1.00  0.00           C
ATOM   3093  HD1 PHE   198      44.495  14.141  42.588  1.00  0.00           H
ATOM   3094  CE1 PHE   198      44.234  13.830  44.805  1.00  0.00           C
ATOM   3095  HE1 PHE   198      44.778  12.924  45.023  1.00  0.00           H
ATOM   3096  CZ  PHE   198      43.564  14.341  45.930  1.00  0.00           C
ATOM   3097  HZ  PHE   198      43.738  13.728  46.802  1.00  0.00           H
ATOM   3098  CE2 PHE   198      42.885  15.539  45.802  1.00  0.00           C
ATOM   3099  HE2 PHE   198      42.361  15.895  46.677  1.00  0.00           H
ATOM   3100  CD2 PHE   198      42.773  16.158  44.586  1.00  0.00           C
ATOM   3101  HD2 PHE   198      42.243  17.097  44.513  1.00  0.00           H
ATOM   3102  C   PHE   198      44.632  18.089  40.489  1.00  0.00           C
ATOM   3103  O   PHE   198      44.273  17.580  39.363  1.00  0.00           O
ATOM   3104  N   ILE   199      44.954  19.387  40.570  1.00  0.00           N
ATOM   3105  H   ILE   199      45.034  19.865  41.456  1.00  0.00           H
ATOM   3106  CA  ILE   199      45.121  20.179  39.364  1.00  0.00           C
ATOM   3107  HA  ILE   199      44.270  19.971  38.716  1.00  0.00           H
ATOM   3108  CB  ILE   199      45.140  21.683  39.760  1.00  0.00           C
ATOM   3109  HB  ILE   199      46.058  21.792  40.340  1.00  0.00           H
ATOM   3110  CG2 ILE   199      45.392  22.592  38.510  1.00  0.00           C
ATOM   3111 HG21 ILE   199      44.655  22.337  37.749  1.00  0.00           H
ATOM   3112 HG22 ILE   199      46.314  22.545  37.931  1.00  0.00           H
ATOM   3113 HG23 ILE   199      45.180  23.620  38.803  1.00  0.00           H
ATOM   3114  CG1 ILE   199      43.899  22.091  40.541  1.00  0.00           C
ATOM   3115 HG12 ILE   199      43.704  21.377  41.341  1.00  0.00           H
ATOM   3116 HG13 ILE   199      44.033  23.078  40.984  1.00  0.00           H
ATOM   3117  CD1 ILE   199      42.638  22.292  39.703  1.00  0.00           C
ATOM   3118 HD11 ILE   199      42.659  22.956  38.839  1.00  0.00           H
ATOM   3119 HD12 ILE   199      41.717  22.497  40.249  1.00  0.00           H
ATOM   3120 HD13 ILE   199      42.402  21.318  39.272  1.00  0.00           H
ATOM   3121  C   ILE   199      46.370  19.733  38.617  1.00  0.00           C
ATOM   3122  O   ILE   199      47.401  19.541  39.297  1.00  0.00           O
ATOM   3123  N   GLY   200      46.298  19.506  37.300  1.00  0.00           N
ATOM   3124  H   GLY   200      45.423  19.777  36.877  1.00  0.00           H
ATOM   3125  CA  GLY   200      47.335  18.884  36.436  1.00  0.00           C
ATOM   3126  HA2 GLY   200      47.823  18.016  36.879  1.00  0.00           H
ATOM   3127  HA3 GLY   200      46.898  18.417  35.553  1.00  0.00           H
ATOM   3128  C   GLY   200      48.440  19.848  35.943  1.00  0.00           C
ATOM   3129  O   GLY   200      49.598  19.399  35.641  1.00  0.00           O
ATOM   3130  N   TYR   201      48.178  21.156  35.878  1.00  0.00           N
ATOM   3131  H   TYR   201      47.399  21.595  36.348  1.00  0.00           H
ATOM   3132  CA  TYR   201      49.232  22.139  35.443  1.00  0.00           C
ATOM   3133  HA  TYR   201      49.921  21.615  34.780  1.00  0.00           H
ATOM   3134  CB  TYR   201      48.668  23.292  34.572  1.00  0.00           C
ATOM   3135  HB2 TYR   201      48.013  23.895  35.202  1.00  0.00           H
ATOM   3136  HB3 TYR   201      49.504  23.850  34.148  1.00  0.00           H
ATOM   3137  CG  TYR   201      47.921  22.843  33.358  1.00  0.00           C
ATOM   3138  CD1 TYR   201      48.548  22.453  32.113  1.00  0.00           C
ATOM   3139  HD1 TYR   201      49.620  22.338  32.056  1.00  0.00           H
ATOM   3140  CE1 TYR   201      47.737  21.928  31.050  1.00  0.00           C
ATOM   3141  HE1 TYR   201      48.403  21.561  30.282  1.00  0.00           H
ATOM   3142  CZ  TYR   201      46.352  21.733  31.147  1.00  0.00           C
ATOM   3143  OH  TYR   201      45.561  21.331  30.116  1.00  0.00           O
ATOM   3144  HH  TYR   201      44.736  21.132  30.564  1.00  0.00           H
ATOM   3145  CE2 TYR   201      45.738  22.120  32.366  1.00  0.00           C
ATOM   3146  HE2 TYR   201      44.670  22.280  32.354  1.00  0.00           H
ATOM   3147  CD2 TYR   201      46.504  22.668  33.447  1.00  0.00           C
ATOM   3148  HD2 TYR   201      46.031  22.974  34.369  1.00  0.00           H
ATOM   3149  C   TYR   201      50.055  22.659  36.649  1.00  0.00           C
ATOM   3150  O   TYR   201      49.458  22.821  37.715  1.00  0.00           O
ATOM   3151  N   PRO   202      51.421  22.829  36.602  1.00  0.00           N
ATOM   3152  CD  PRO   202      52.371  22.468  35.562  1.00  0.00           C
ATOM   3153  HD2 PRO   202      52.366  23.306  34.864  1.00  0.00           H
ATOM   3154  HD3 PRO   202      52.195  21.487  35.120  1.00  0.00           H
ATOM   3155  CG  PRO   202      53.726  22.418  36.288  1.00  0.00           C
ATOM   3156  HG2 PRO   202      54.564  22.593  35.613  1.00  0.00           H
ATOM   3157  HG3 PRO   202      53.807  21.456  36.793  1.00  0.00           H
ATOM   3158  CB  PRO   202      53.639  23.507  37.342  1.00  0.00           C
ATOM   3159  HB2 PRO   202      53.904  24.516  37.028  1.00  0.00           H
ATOM   3160  HB3 PRO   202      54.303  23.218  38.157  1.00  0.00           H
ATOM   3161  CA  PRO   202      52.200  23.350  37.760  1.00  0.00           C
ATOM   3162  HA  PRO   202      52.168  22.612  38.562  1.00  0.00           H
ATOM   3163  C   PRO   202      51.646  24.647  38.486  1.00  0.00           C
ATOM   3164  O   PRO   202      51.250  25.648  37.893  1.00  0.00           O
ATOM   3165  N   ILE   203      51.532  24.529  39.821  1.00  0.00           N
ATOM   3166  H   ILE   203      51.753  23.636  40.237  1.00  0.00           H
ATOM   3167  CA  ILE   203      51.094  25.606  40.804  1.00  0.00           C
ATOM   3168  HA  ILE   203      50.734  26.448  40.214  1.00  0.00           H
ATOM   3169  CB  ILE   203      49.888  25.271  41.758  1.00  0.00           C
ATOM   3170  HB  ILE   203      50.132  24.342  42.272  1.00  0.00           H
ATOM   3171  CG2 ILE   203      49.683  26.399  42.801  1.00  0.00           C
ATOM   3172 HG21 ILE   203      50.528  26.421  43.489  1.00  0.00           H
ATOM   3173 HG22 ILE   203      48.720  26.249  43.289  1.00  0.00           H
ATOM   3174 HG23 ILE   203      49.720  27.349  42.267  1.00  0.00           H
ATOM   3175  CG1 ILE   203      48.649  25.190  40.772  1.00  0.00           C
ATOM   3176 HG12 ILE   203      48.284  26.212  40.679  1.00  0.00           H
ATOM   3177 HG13 ILE   203      49.016  24.630  39.912  1.00  0.00           H
ATOM   3178  CD1 ILE   203      47.622  24.241  41.483  1.00  0.00           C
ATOM   3179 HD11 ILE   203      47.263  24.673  42.417  1.00  0.00           H
ATOM   3180 HD12 ILE   203      48.089  23.311  41.807  1.00  0.00           H
ATOM   3181 HD13 ILE   203      46.887  23.937  40.737  1.00  0.00           H
ATOM   3182  C   ILE   203      52.419  25.936  41.556  1.00  0.00           C
ATOM   3183  O   ILE   203      53.223  25.005  41.877  1.00  0.00           O
ATOM   3184  N   THR   204      52.601  27.234  41.703  1.00  0.00           N
ATOM   3185  H   THR   204      51.887  27.819  41.293  1.00  0.00           H
ATOM   3186  CA  THR   204      53.933  27.849  42.083  1.00  0.00           C
ATOM   3187  HA  THR   204      54.497  27.211  42.764  1.00  0.00           H
ATOM   3188  CB  THR   204      54.885  28.103  40.911  1.00  0.00           C
ATOM   3189  HB  THR   204      54.341  28.619  40.119  1.00  0.00           H
ATOM   3190  CG2 THR   204      56.166  28.881  41.386  1.00  0.00           C
ATOM   3191 HG21 THR   204      56.812  28.322  42.064  1.00  0.00           H
ATOM   3192 HG22 THR   204      55.879  29.874  41.732  1.00  0.00           H
ATOM   3193 HG23 THR   204      56.733  29.040  40.469  1.00  0.00           H
ATOM   3194  OG1 THR   204      55.231  26.859  40.392  1.00  0.00           O
ATOM   3195  HG1 THR   204      54.680  26.843  39.607  1.00  0.00           H
ATOM   3196  C   THR   204      53.820  29.116  42.882  1.00  0.00           C
ATOM   3197  O   THR   204      53.508  30.164  42.302  1.00  0.00           O
ATOM   3198  N   LEU   205      54.160  29.099  44.208  1.00  0.00           N
ATOM   3199  H   LEU   205      54.420  28.261  44.707  1.00  0.00           H
ATOM   3200  CA  LEU   205      54.470  30.304  44.940  1.00  0.00           C
ATOM   3201  HA  LEU   205      53.574  30.922  44.864  1.00  0.00           H
ATOM   3202  CB  LEU   205      55.015  30.022  46.418  1.00  0.00           C
ATOM   3203  HB2 LEU   205      55.467  29.033  46.503  1.00  0.00           H
ATOM   3204  HB3 LEU   205      55.756  30.773  46.692  1.00  0.00           H
ATOM   3205  CG  LEU   205      53.984  30.084  47.507  1.00  0.00           C
ATOM   3206  HG  LEU   205      54.495  29.837  48.439  1.00  0.00           H
ATOM   3207  CD1 LEU   205      53.482  31.494  47.769  1.00  0.00           C
ATOM   3208 HD11 LEU   205      54.326  32.184  47.806  1.00  0.00           H
ATOM   3209 HD12 LEU   205      53.032  31.623  48.753  1.00  0.00           H
ATOM   3210 HD13 LEU   205      52.812  31.858  46.990  1.00  0.00           H
ATOM   3211  CD2 LEU   205      52.920  29.045  47.304  1.00  0.00           C
ATOM   3212 HD21 LEU   205      52.380  29.346  46.406  1.00  0.00           H
ATOM   3213 HD22 LEU   205      53.383  28.078  47.108  1.00  0.00           H
ATOM   3214 HD23 LEU   205      52.259  28.969  48.165  1.00  0.00           H
ATOM   3215  C   LEU   205      55.636  31.084  44.275  1.00  0.00           C
ATOM   3216  O   LEU   205      56.717  30.571  44.160  1.00  0.00           O
ATOM   3217  N   PHE   206      55.311  32.311  43.694  1.00  0.00           N
ATOM   3218  H   PHE   206      54.343  32.569  43.818  1.00  0.00           H
ATOM   3219  CA  PHE   206      56.307  33.116  42.951  1.00  0.00           C
ATOM   3220  HA  PHE   206      56.960  32.490  42.342  1.00  0.00           H
ATOM   3221  CB  PHE   206      55.397  34.115  42.094  1.00  0.00           C
ATOM   3222  HB2 PHE   206      54.594  33.520  41.660  1.00  0.00           H
ATOM   3223  HB3 PHE   206      54.927  34.824  42.774  1.00  0.00           H
ATOM   3224  CG  PHE   206      56.019  34.942  41.035  1.00  0.00           C
ATOM   3225  CD1 PHE   206      56.095  34.362  39.706  1.00  0.00           C
ATOM   3226  HD1 PHE   206      55.833  33.361  39.397  1.00  0.00           H
ATOM   3227  CE1 PHE   206      56.582  35.245  38.703  1.00  0.00           C
ATOM   3228  HE1 PHE   206      56.671  34.782  37.731  1.00  0.00           H
ATOM   3229  CZ  PHE   206      57.098  36.529  38.950  1.00  0.00           C
ATOM   3230  HZ  PHE   206      57.424  37.128  38.112  1.00  0.00           H
ATOM   3231  CE2 PHE   206      56.995  37.025  40.259  1.00  0.00           C
ATOM   3232  HE2 PHE   206      57.322  38.011  40.555  1.00  0.00           H
ATOM   3233  CD2 PHE   206      56.528  36.211  41.331  1.00  0.00           C
ATOM   3234  HD2 PHE   206      56.552  36.613  42.332  1.00  0.00           H
ATOM   3235  C   PHE   206      57.225  33.840  43.981  1.00  0.00           C
ATOM   3236  O   PHE   206      58.387  34.124  43.708  1.00  0.00           O
ATOM   3237  N   VAL   207      56.791  33.967  45.245  1.00  0.00           N
ATOM   3238  H   VAL   207      55.815  33.738  45.360  1.00  0.00           H
ATOM   3239  CA  VAL   207      57.395  34.592  46.459  1.00  0.00           C
ATOM   3240  HA  VAL   207      58.339  35.082  46.223  1.00  0.00           H
ATOM   3241  CB  VAL   207      56.408  35.646  47.035  1.00  0.00           C
ATOM   3242  HB  VAL   207      55.471  35.195  47.365  1.00  0.00           H
ATOM   3243  CG1 VAL   207      56.991  36.394  48.204  1.00  0.00           C
ATOM   3244 HG11 VAL   207      57.200  35.719  49.033  1.00  0.00           H
ATOM   3245 HG12 VAL   207      57.865  36.875  47.766  1.00  0.00           H
ATOM   3246 HG13 VAL   207      56.365  37.239  48.490  1.00  0.00           H
ATOM   3247  CG2 VAL   207      56.193  36.586  45.825  1.00  0.00           C
ATOM   3248 HG21 VAL   207      57.080  37.004  45.350  1.00  0.00           H
ATOM   3249 HG22 VAL   207      55.616  37.426  46.213  1.00  0.00           H
ATOM   3250 HG23 VAL   207      55.554  36.132  45.067  1.00  0.00           H
ATOM   3251  C   VAL   207      57.733  33.600  47.554  1.00  0.00           C
ATOM   3252  O   VAL   207      57.000  32.715  47.877  1.00  0.00           O
ATOM   3253  N   GLU   208      58.965  33.798  48.078  1.00  0.00           N
ATOM   3254  H   GLU   208      59.579  34.514  47.714  1.00  0.00           H
ATOM   3255  CA  GLU   208      59.504  33.062  49.151  1.00  0.00           C
ATOM   3256  HA  GLU   208      58.679  32.795  49.812  1.00  0.00           H
ATOM   3257  CB  GLU   208      60.219  31.831  48.579  1.00  0.00           C
ATOM   3258  HB2 GLU   208      59.503  31.251  47.996  1.00  0.00           H
ATOM   3259  HB3 GLU   208      61.090  32.112  47.989  1.00  0.00           H
ATOM   3260  CG  GLU   208      60.657  30.946  49.818  1.00  0.00           C
ATOM   3261  HG2 GLU   208      61.655  31.226  50.154  1.00  0.00           H
ATOM   3262  HG3 GLU   208      59.912  31.006  50.611  1.00  0.00           H
ATOM   3263  CD  GLU   208      60.911  29.461  49.503  1.00  0.00           C
ATOM   3264  OE1 GLU   208      60.219  28.598  50.068  1.00  0.00           O
ATOM   3265  OE2 GLU   208      61.779  29.120  48.702  1.00  0.00           O
ATOM   3266  C   GLU   208      60.392  33.979  49.964  1.00  0.00           C
ATOM   3267  O   GLU   208      61.301  34.729  49.407  1.00  0.00           O
ATOM   3268  OXT GLU   208      60.104  34.064  51.204  1.00  0.00           O
END
