# Supplementary material for: Worth the Weight: Sub-Pocket EXplorer (SubPEx), a Weighted Ensemble Method to Enhance Binding-Pocket Conformational Sampling
Source: J Chem Theory Comput. 2023 Aug 16;19(17):5677–89. doi: 10.1021/acs.jctc.3c00478 (PMC10500992; doi:10.1021/acs.jctc.3c00478)
Supplement: Supplementary file 2 — ct3c00478_si_002.zip [file ct3c00478_si_002.zip › clustered_structures/HSP90/subpex/rep.c20.aligned.pdb]

HELIX    1   1 ALA      9  ASN     20  1                                  12
HELIX    2   2 LYS     26  GLU     47  1                                  22
HELIX    3   3 PRO     52  LEU     55  1                                   4
HELIX    4   4 LYS     85  ILE     89  1                                   5
HELIX    5   5 LYS     97  ALA    109  1                                  13
HELIX    6   6 ILE    113  MET    115  1                                   3
HELIX    7   7 GLY    122  LEU    128  1                                   7
HELIX    8   8 GLU    177  LEU    183  1                                   7
HELIX    9   9 GLU    185  PHE    198  1                                  14
SHEET    1   1 1 GLU     3  ALA     6  0
SHEET    2   2 1 ILE    63  ASN    68  0
SHEET    3   3 1 THR    73  ASP    78  0
SHEET    4   4 1 ALA   130  LYS   138  0
SHEET    5   5 1 GLN   144  SER   149  0
SHEET    6   6 1 SER   154  THR   159  0
SHEET    7   7 1 GLY   168  LEU   175  0
SHEET    8   8 1 ILE   203  LEU   205  0
CRYST1   70.285   64.484   72.557  90.00  90.00  90.00               1
ATOM      1  N   ALA     1      39.764  53.024  25.898  1.00  0.00           N
ATOM      2  H1  ALA     1      39.188  52.355  25.409  1.00  0.00           H
ATOM      3  H2  ALA     1      40.187  53.707  25.283  1.00  0.00           H
ATOM      4  H3  ALA     1      40.563  52.606  26.353  1.00  0.00           H
ATOM      5  CA  ALA     1      38.912  53.854  26.828  1.00  0.00           C
ATOM      6  HA  ALA     1      39.604  54.478  27.394  1.00  0.00           H
ATOM      7  CB  ALA     1      37.792  54.689  26.099  1.00  0.00           C
ATOM      8  HB1 ALA     1      37.275  55.275  26.859  1.00  0.00           H
ATOM      9  HB2 ALA     1      37.015  54.030  25.711  1.00  0.00           H
ATOM     10  HB3 ALA     1      38.274  55.393  25.423  1.00  0.00           H
ATOM     11  C   ALA     1      38.243  52.857  27.791  1.00  0.00           C
ATOM     12  O   ALA     1      37.669  51.853  27.331  1.00  0.00           O
ATOM     13  N   VAL     2      38.254  53.127  29.121  1.00  0.00           N
ATOM     14  H   VAL     2      38.751  53.931  29.474  1.00  0.00           H
ATOM     15  CA  VAL     2      37.398  52.406  30.098  1.00  0.00           C
ATOM     16  HA  VAL     2      37.594  51.350  29.907  1.00  0.00           H
ATOM     17  CB  VAL     2      37.814  52.885  31.568  1.00  0.00           C
ATOM     18  HB  VAL     2      38.877  52.638  31.561  1.00  0.00           H
ATOM     19  CG1 VAL     2      37.718  54.466  31.785  1.00  0.00           C
ATOM     20 HG11 VAL     2      36.695  54.840  31.729  1.00  0.00           H
ATOM     21 HG12 VAL     2      38.115  54.625  32.787  1.00  0.00           H
ATOM     22 HG13 VAL     2      38.362  55.027  31.109  1.00  0.00           H
ATOM     23  CG2 VAL     2      37.108  52.119  32.712  1.00  0.00           C
ATOM     24 HG21 VAL     2      37.690  52.338  33.607  1.00  0.00           H
ATOM     25 HG22 VAL     2      37.090  51.058  32.461  1.00  0.00           H
ATOM     26 HG23 VAL     2      36.132  52.598  32.784  1.00  0.00           H
ATOM     27  C   VAL     2      35.928  52.772  29.789  1.00  0.00           C
ATOM     28  O   VAL     2      35.572  53.864  29.295  1.00  0.00           O
ATOM     29  N   GLU     3      35.027  51.947  30.350  1.00  0.00           N
ATOM     30  H   GLU     3      35.288  51.040  30.709  1.00  0.00           H
ATOM     31  CA  GLU     3      33.642  51.882  30.102  1.00  0.00           C
ATOM     32  HA  GLU     3      33.345  52.930  30.082  1.00  0.00           H
ATOM     33  CB  GLU     3      33.428  51.059  28.809  1.00  0.00           C
ATOM     34  HB2 GLU     3      33.866  51.459  27.895  1.00  0.00           H
ATOM     35  HB3 GLU     3      33.821  50.052  28.948  1.00  0.00           H
ATOM     36  CG  GLU     3      31.970  50.936  28.390  1.00  0.00           C
ATOM     37  HG2 GLU     3      31.928  50.319  27.493  1.00  0.00           H
ATOM     38  HG3 GLU     3      31.362  50.417  29.131  1.00  0.00           H
ATOM     39  CD  GLU     3      31.360  52.289  28.248  1.00  0.00           C
ATOM     40  OE1 GLU     3      30.828  52.841  29.190  1.00  0.00           O
ATOM     41  OE2 GLU     3      31.434  52.876  27.094  1.00  0.00           O
ATOM     42  C   GLU     3      32.942  51.168  31.302  1.00  0.00           C
ATOM     43  O   GLU     3      33.571  50.328  31.929  1.00  0.00           O
ATOM     44  N   THR     4      31.666  51.443  31.612  1.00  0.00           N
ATOM     45  H   THR     4      31.196  52.166  31.087  1.00  0.00           H
ATOM     46  CA  THR     4      30.953  50.934  32.769  1.00  0.00           C
ATOM     47  HA  THR     4      31.689  50.366  33.339  1.00  0.00           H
ATOM     48  CB  THR     4      30.452  52.052  33.701  1.00  0.00           C
ATOM     49  HB  THR     4      29.611  52.536  33.206  1.00  0.00           H
ATOM     50  CG2 THR     4      29.881  51.575  35.027  1.00  0.00           C
ATOM     51 HG21 THR     4      30.592  50.809  35.337  1.00  0.00           H
ATOM     52 HG22 THR     4      28.930  51.111  34.765  1.00  0.00           H
ATOM     53 HG23 THR     4      29.716  52.296  35.827  1.00  0.00           H
ATOM     54  OG1 THR     4      31.507  52.891  33.982  1.00  0.00           O
ATOM     55  HG1 THR     4      31.533  53.567  33.299  1.00  0.00           H
ATOM     56  C   THR     4      29.791  50.125  32.221  1.00  0.00           C
ATOM     57  O   THR     4      29.129  50.559  31.236  1.00  0.00           O
ATOM     58  N   PHE     5      29.394  49.081  32.945  1.00  0.00           N
ATOM     59  H   PHE     5      29.950  48.902  33.770  1.00  0.00           H
ATOM     60  CA  PHE     5      28.237  48.252  32.834  1.00  0.00           C
ATOM     61  HA  PHE     5      27.496  48.621  32.124  1.00  0.00           H
ATOM     62  CB  PHE     5      28.677  46.898  32.272  1.00  0.00           C
ATOM     63  HB2 PHE     5      29.494  46.598  32.929  1.00  0.00           H
ATOM     64  HB3 PHE     5      27.900  46.141  32.380  1.00  0.00           H
ATOM     65  CG  PHE     5      29.106  46.906  30.806  1.00  0.00           C
ATOM     66  CD1 PHE     5      30.480  47.255  30.520  1.00  0.00           C
ATOM     67  HD1 PHE     5      31.160  47.382  31.350  1.00  0.00           H
ATOM     68  CE1 PHE     5      30.917  47.429  29.175  1.00  0.00           C
ATOM     69  HE1 PHE     5      31.965  47.672  29.082  1.00  0.00           H
ATOM     70  CZ  PHE     5      30.059  47.398  28.062  1.00  0.00           C
ATOM     71  HZ  PHE     5      30.305  47.557  27.022  1.00  0.00           H
ATOM     72  CE2 PHE     5      28.698  47.028  28.362  1.00  0.00           C
ATOM     73  HE2 PHE     5      27.931  47.168  27.616  1.00  0.00           H
ATOM     74  CD2 PHE     5      28.247  46.787  29.704  1.00  0.00           C
ATOM     75  HD2 PHE     5      27.186  46.598  29.787  1.00  0.00           H
ATOM     76  C   PHE     5      27.426  48.002  34.150  1.00  0.00           C
ATOM     77  O   PHE     5      28.058  47.820  35.223  1.00  0.00           O
ATOM     78  N   ALA     6      26.122  47.769  34.003  1.00  0.00           N
ATOM     79  H   ALA     6      25.811  47.739  33.043  1.00  0.00           H
ATOM     80  CA  ALA     6      25.292  47.173  35.014  1.00  0.00           C
ATOM     81  HA  ALA     6      25.686  47.229  36.028  1.00  0.00           H
ATOM     82  CB  ALA     6      23.850  47.748  34.986  1.00  0.00           C
ATOM     83  HB1 ALA     6      23.296  47.150  35.710  1.00  0.00           H
ATOM     84  HB2 ALA     6      23.358  47.569  34.029  1.00  0.00           H
ATOM     85  HB3 ALA     6      23.841  48.815  35.206  1.00  0.00           H
ATOM     86  C   ALA     6      25.453  45.610  34.748  1.00  0.00           C
ATOM     87  O   ALA     6      25.353  45.154  33.595  1.00  0.00           O
ATOM     88  N   PHE     7      25.640  44.789  35.793  1.00  0.00           N
ATOM     89  H   PHE     7      25.798  45.152  36.723  1.00  0.00           H
ATOM     90  CA  PHE     7      25.406  43.331  35.645  1.00  0.00           C
ATOM     91  HA  PHE     7      26.167  42.963  34.957  1.00  0.00           H
ATOM     92  CB  PHE     7      25.633  42.705  37.021  1.00  0.00           C
ATOM     93  HB2 PHE     7      25.003  43.189  37.768  1.00  0.00           H
ATOM     94  HB3 PHE     7      25.109  41.749  36.989  1.00  0.00           H
ATOM     95  CG  PHE     7      27.065  42.484  37.437  1.00  0.00           C
ATOM     96  CD1 PHE     7      27.938  41.814  36.635  1.00  0.00           C
ATOM     97  HD1 PHE     7      27.574  41.291  35.762  1.00  0.00           H
ATOM     98  CE1 PHE     7      29.318  41.690  36.894  1.00  0.00           C
ATOM     99  HE1 PHE     7      29.954  41.244  36.143  1.00  0.00           H
ATOM    100  CZ  PHE     7      29.872  42.251  38.074  1.00  0.00           C
ATOM    101  HZ  PHE     7      30.935  42.243  38.263  1.00  0.00           H
ATOM    102  CE2 PHE     7      28.961  42.970  38.879  1.00  0.00           C
ATOM    103  HE2 PHE     7      29.334  43.496  39.747  1.00  0.00           H
ATOM    104  CD2 PHE     7      27.538  43.063  38.584  1.00  0.00           C
ATOM    105  HD2 PHE     7      26.897  43.628  39.244  1.00  0.00           H
ATOM    106  C   PHE     7      24.017  43.007  35.063  1.00  0.00           C
ATOM    107  O   PHE     7      23.108  43.829  35.123  1.00  0.00           O
ATOM    108  N   GLN     8      23.955  41.891  34.380  1.00  0.00           N
ATOM    109  H   GLN     8      24.822  41.393  34.237  1.00  0.00           H
ATOM    110  CA  GLN     8      22.766  41.089  34.240  1.00  0.00           C
ATOM    111  HA  GLN     8      22.034  41.714  33.730  1.00  0.00           H
ATOM    112  CB  GLN     8      23.043  39.848  33.368  1.00  0.00           C
ATOM    113  HB2 GLN     8      23.768  39.307  33.978  1.00  0.00           H
ATOM    114  HB3 GLN     8      22.130  39.258  33.286  1.00  0.00           H
ATOM    115  CG  GLN     8      23.616  40.212  31.971  1.00  0.00           C
ATOM    116  HG2 GLN     8      22.926  40.657  31.255  1.00  0.00           H
ATOM    117  HG3 GLN     8      24.416  40.948  32.057  1.00  0.00           H
ATOM    118  CD  GLN     8      24.161  39.010  31.157  1.00  0.00           C
ATOM    119  OE1 GLN     8      23.492  37.978  31.175  1.00  0.00           O
ATOM    120  NE2 GLN     8      25.363  39.150  30.611  1.00  0.00           N
ATOM    121 HE21 GLN     8      25.560  38.352  30.025  1.00  0.00           H
ATOM    122 HE22 GLN     8      25.841  40.033  30.492  1.00  0.00           H
ATOM    123  C   GLN     8      22.024  40.721  35.591  1.00  0.00           C
ATOM    124  O   GLN     8      22.689  40.624  36.609  1.00  0.00           O
ATOM    125  N   ALA     9      20.693  40.686  35.646  1.00  0.00           N
ATOM    126  H   ALA     9      20.227  40.730  34.751  1.00  0.00           H
ATOM    127  CA  ALA     9      19.883  40.756  36.924  1.00  0.00           C
ATOM    128  HA  ALA     9      20.025  41.717  37.419  1.00  0.00           H
ATOM    129  CB  ALA     9      18.438  40.588  36.493  1.00  0.00           C
ATOM    130  HB1 ALA     9      17.780  40.727  37.350  1.00  0.00           H
ATOM    131  HB2 ALA     9      18.227  39.613  36.054  1.00  0.00           H
ATOM    132  HB3 ALA     9      18.177  41.368  35.778  1.00  0.00           H
ATOM    133  C   ALA     9      20.162  39.767  38.073  1.00  0.00           C
ATOM    134  O   ALA     9      20.471  40.202  39.166  1.00  0.00           O
ATOM    135  N   GLU    10      20.298  38.486  37.670  1.00  0.00           N
ATOM    136  H   GLU    10      20.305  38.194  36.703  1.00  0.00           H
ATOM    137  CA  GLU    10      20.617  37.462  38.578  1.00  0.00           C
ATOM    138  HA  GLU    10      19.907  37.501  39.405  1.00  0.00           H
ATOM    139  CB  GLU    10      20.419  36.085  37.830  1.00  0.00           C
ATOM    140  HB2 GLU    10      21.070  36.068  36.957  1.00  0.00           H
ATOM    141  HB3 GLU    10      20.862  35.350  38.501  1.00  0.00           H
ATOM    142  CG  GLU    10      18.998  35.639  37.557  1.00  0.00           C
ATOM    143  HG2 GLU    10      18.984  34.576  37.317  1.00  0.00           H
ATOM    144  HG3 GLU    10      18.560  35.802  38.542  1.00  0.00           H
ATOM    145  CD  GLU    10      18.246  36.457  36.470  1.00  0.00           C
ATOM    146  OE1 GLU    10      18.864  36.888  35.488  1.00  0.00           O
ATOM    147  OE2 GLU    10      16.980  36.385  36.407  1.00  0.00           O
ATOM    148  C   GLU    10      22.034  37.498  39.033  1.00  0.00           C
ATOM    149  O   GLU    10      22.188  37.001  40.146  1.00  0.00           O
ATOM    150  N   ILE    11      22.959  38.199  38.319  1.00  0.00           N
ATOM    151  H   ILE    11      22.706  38.675  37.466  1.00  0.00           H
ATOM    152  CA  ILE    11      24.361  38.286  38.815  1.00  0.00           C
ATOM    153  HA  ILE    11      24.579  37.302  39.228  1.00  0.00           H
ATOM    154  CB  ILE    11      25.390  38.571  37.681  1.00  0.00           C
ATOM    155  HB  ILE    11      25.181  39.581  37.325  1.00  0.00           H
ATOM    156  CG2 ILE    11      26.847  38.624  38.284  1.00  0.00           C
ATOM    157 HG21 ILE    11      27.514  39.076  37.549  1.00  0.00           H
ATOM    158 HG22 ILE    11      27.280  37.635  38.432  1.00  0.00           H
ATOM    159 HG23 ILE    11      26.968  39.162  39.225  1.00  0.00           H
ATOM    160  CG1 ILE    11      25.433  37.504  36.520  1.00  0.00           C
ATOM    161 HG12 ILE    11      25.644  36.496  36.874  1.00  0.00           H
ATOM    162 HG13 ILE    11      24.408  37.313  36.202  1.00  0.00           H
ATOM    163  CD1 ILE    11      26.430  37.713  35.315  1.00  0.00           C
ATOM    164 HD11 ILE    11      27.448  37.985  35.594  1.00  0.00           H
ATOM    165 HD12 ILE    11      25.997  38.500  34.698  1.00  0.00           H
ATOM    166 HD13 ILE    11      26.495  36.852  34.651  1.00  0.00           H
ATOM    167  C   ILE    11      24.457  39.270  40.003  1.00  0.00           C
ATOM    168  O   ILE    11      24.962  38.979  41.064  1.00  0.00           O
ATOM    169  N   ALA    12      23.769  40.402  39.923  1.00  0.00           N
ATOM    170  H   ALA    12      23.193  40.558  39.109  1.00  0.00           H
ATOM    171  CA  ALA    12      23.624  41.374  40.995  1.00  0.00           C
ATOM    172  HA  ALA    12      24.622  41.755  41.210  1.00  0.00           H
ATOM    173  CB  ALA    12      22.770  42.467  40.375  1.00  0.00           C
ATOM    174  HB1 ALA    12      23.085  42.853  39.405  1.00  0.00           H
ATOM    175  HB2 ALA    12      22.846  43.265  41.112  1.00  0.00           H
ATOM    176  HB3 ALA    12      21.788  42.014  40.240  1.00  0.00           H
ATOM    177  C   ALA    12      23.103  40.766  42.306  1.00  0.00           C
ATOM    178  O   ALA    12      23.568  41.146  43.402  1.00  0.00           O
ATOM    179  N   GLN    13      22.076  39.877  42.245  1.00  0.00           N
ATOM    180  H   GLN    13      21.772  39.645  41.310  1.00  0.00           H
ATOM    181  CA  GLN    13      21.469  39.199  43.359  1.00  0.00           C
ATOM    182  HA  GLN    13      20.997  39.849  44.094  1.00  0.00           H
ATOM    183  CB  GLN    13      20.264  38.509  42.674  1.00  0.00           C
ATOM    184  HB2 GLN    13      19.771  39.251  42.045  1.00  0.00           H
ATOM    185  HB3 GLN    13      20.611  37.707  42.022  1.00  0.00           H
ATOM    186  CG  GLN    13      19.273  37.872  43.610  1.00  0.00           C
ATOM    187  HG2 GLN    13      19.812  37.209  44.287  1.00  0.00           H
ATOM    188  HG3 GLN    13      18.752  38.671  44.139  1.00  0.00           H
ATOM    189  CD  GLN    13      18.215  37.000  42.984  1.00  0.00           C
ATOM    190  OE1 GLN    13      18.454  36.377  41.967  1.00  0.00           O
ATOM    191  NE2 GLN    13      17.028  37.006  43.565  1.00  0.00           N
ATOM    192 HE21 GLN    13      16.204  36.847  43.005  1.00  0.00           H
ATOM    193 HE22 GLN    13      16.754  37.516  44.391  1.00  0.00           H
ATOM    194  C   GLN    13      22.440  38.198  44.019  1.00  0.00           C
ATOM    195  O   GLN    13      22.591  38.177  45.258  1.00  0.00           O
ATOM    196  N   LEU    14      23.294  37.444  43.262  1.00  0.00           N
ATOM    197  H   LEU    14      23.264  37.582  42.262  1.00  0.00           H
ATOM    198  CA  LEU    14      24.424  36.643  43.719  1.00  0.00           C
ATOM    199  HA  LEU    14      24.159  35.954  44.521  1.00  0.00           H
ATOM    200  CB  LEU    14      24.859  35.790  42.521  1.00  0.00           C
ATOM    201  HB2 LEU    14      24.057  35.074  42.341  1.00  0.00           H
ATOM    202  HB3 LEU    14      24.993  36.415  41.638  1.00  0.00           H
ATOM    203  CG  LEU    14      26.238  35.148  42.820  1.00  0.00           C
ATOM    204  HG  LEU    14      26.902  35.912  43.223  1.00  0.00           H
ATOM    205  CD1 LEU    14      26.006  34.032  43.864  1.00  0.00           C
ATOM    206 HD11 LEU    14      26.946  33.571  44.171  1.00  0.00           H
ATOM    207 HD12 LEU    14      25.329  33.280  43.463  1.00  0.00           H
ATOM    208 HD13 LEU    14      25.547  34.444  44.762  1.00  0.00           H
ATOM    209  CD2 LEU    14      26.790  34.623  41.511  1.00  0.00           C
ATOM    210 HD21 LEU    14      27.097  35.479  40.911  1.00  0.00           H
ATOM    211 HD22 LEU    14      27.663  34.004  41.724  1.00  0.00           H
ATOM    212 HD23 LEU    14      26.159  33.923  40.962  1.00  0.00           H
ATOM    213  C   LEU    14      25.419  37.489  44.444  1.00  0.00           C
ATOM    214  O   LEU    14      25.756  37.295  45.609  1.00  0.00           O
ATOM    215  N   MET    15      25.917  38.509  43.731  1.00  0.00           N
ATOM    216  H   MET    15      25.568  38.679  42.799  1.00  0.00           H
ATOM    217  CA  MET    15      26.985  39.490  44.208  1.00  0.00           C
ATOM    218  HA  MET    15      27.984  39.082  44.367  1.00  0.00           H
ATOM    219  CB  MET    15      27.299  40.471  43.102  1.00  0.00           C
ATOM    220  HB2 MET    15      26.322  40.734  42.697  1.00  0.00           H
ATOM    221  HB3 MET    15      27.782  41.342  43.544  1.00  0.00           H
ATOM    222  CG  MET    15      28.104  39.860  41.965  1.00  0.00           C
ATOM    223  HG2 MET    15      27.789  38.817  41.949  1.00  0.00           H
ATOM    224  HG3 MET    15      27.796  40.246  40.992  1.00  0.00           H
ATOM    225  SD  MET    15      29.947  39.777  42.099  1.00  0.00           S
ATOM    226  CE  MET    15      30.529  40.590  40.559  1.00  0.00           C
ATOM    227  HE1 MET    15      30.409  41.652  40.776  1.00  0.00           H
ATOM    228  HE2 MET    15      31.577  40.346  40.384  1.00  0.00           H
ATOM    229  HE3 MET    15      29.887  40.278  39.736  1.00  0.00           H
ATOM    230  C   MET    15      26.639  40.311  45.485  1.00  0.00           C
ATOM    231  O   MET    15      27.543  40.501  46.346  1.00  0.00           O
ATOM    232  N   SER    16      25.332  40.641  45.639  1.00  0.00           N
ATOM    233  H   SER    16      24.646  40.498  44.913  1.00  0.00           H
ATOM    234  CA  SER    16      24.815  41.154  46.968  1.00  0.00           C
ATOM    235  HA  SER    16      25.485  41.988  47.178  1.00  0.00           H
ATOM    236  CB  SER    16      23.463  41.754  46.891  1.00  0.00           C
ATOM    237  HB2 SER    16      22.739  41.014  46.551  1.00  0.00           H
ATOM    238  HB3 SER    16      23.282  42.105  47.908  1.00  0.00           H
ATOM    239  OG  SER    16      23.526  42.816  45.940  1.00  0.00           O
ATOM    240  HG  SER    16      23.054  42.664  45.118  1.00  0.00           H
ATOM    241  C   SER    16      24.840  40.057  47.964  1.00  0.00           C
ATOM    242  O   SER    16      25.298  40.294  49.121  1.00  0.00           O
ATOM    243  N   LEU    17      24.216  38.902  47.659  1.00  0.00           N
ATOM    244  H   LEU    17      23.753  38.813  46.765  1.00  0.00           H
ATOM    245  CA  LEU    17      24.013  37.783  48.658  1.00  0.00           C
ATOM    246  HA  LEU    17      23.488  38.199  49.518  1.00  0.00           H
ATOM    247  CB  LEU    17      23.215  36.646  48.005  1.00  0.00           C
ATOM    248  HB2 LEU    17      22.212  36.974  47.728  1.00  0.00           H
ATOM    249  HB3 LEU    17      23.756  36.483  47.074  1.00  0.00           H
ATOM    250  CG  LEU    17      23.141  35.367  48.894  1.00  0.00           C
ATOM    251  HG  LEU    17      23.209  35.728  49.921  1.00  0.00           H
ATOM    252  CD1 LEU    17      21.822  34.650  48.763  1.00  0.00           C
ATOM    253 HD11 LEU    17      21.745  33.925  49.573  1.00  0.00           H
ATOM    254 HD12 LEU    17      21.721  34.079  47.841  1.00  0.00           H
ATOM    255 HD13 LEU    17      20.989  35.353  48.775  1.00  0.00           H
ATOM    256  CD2 LEU    17      24.281  34.382  48.556  1.00  0.00           C
ATOM    257 HD21 LEU    17      24.148  34.075  47.519  1.00  0.00           H
ATOM    258 HD22 LEU    17      25.208  34.878  48.841  1.00  0.00           H
ATOM    259 HD23 LEU    17      24.207  33.549  49.255  1.00  0.00           H
ATOM    260  C   LEU    17      25.417  37.359  49.187  1.00  0.00           C
ATOM    261  O   LEU    17      25.490  36.983  50.371  1.00  0.00           O
ATOM    262  N   ILE    18      26.430  37.406  48.376  1.00  0.00           N
ATOM    263  H   ILE    18      26.359  37.601  47.387  1.00  0.00           H
ATOM    264  CA  ILE    18      27.711  36.911  48.982  1.00  0.00           C
ATOM    265  HA  ILE    18      27.517  35.963  49.483  1.00  0.00           H
ATOM    266  CB  ILE    18      28.729  36.676  47.817  1.00  0.00           C
ATOM    267  HB  ILE    18      28.756  37.620  47.272  1.00  0.00           H
ATOM    268  CG2 ILE    18      30.200  36.553  48.349  1.00  0.00           C
ATOM    269 HG21 ILE    18      30.776  36.062  47.565  1.00  0.00           H
ATOM    270 HG22 ILE    18      30.234  35.871  49.198  1.00  0.00           H
ATOM    271 HG23 ILE    18      30.579  37.528  48.656  1.00  0.00           H
ATOM    272  CG1 ILE    18      28.370  35.433  47.027  1.00  0.00           C
ATOM    273 HG12 ILE    18      28.714  34.547  47.558  1.00  0.00           H
ATOM    274 HG13 ILE    18      27.298  35.399  46.825  1.00  0.00           H
ATOM    275  CD1 ILE    18      28.951  35.485  45.595  1.00  0.00           C
ATOM    276 HD11 ILE    18      28.611  34.674  44.952  1.00  0.00           H
ATOM    277 HD12 ILE    18      30.038  35.570  45.605  1.00  0.00           H
ATOM    278 HD13 ILE    18      28.599  36.418  45.156  1.00  0.00           H
ATOM    279  C   ILE    18      28.194  37.846  50.112  1.00  0.00           C
ATOM    280  O   ILE    18      28.768  37.338  51.084  1.00  0.00           O
ATOM    281  N   ILE    19      27.907  39.142  50.029  1.00  0.00           N
ATOM    282  H   ILE    19      27.433  39.572  49.247  1.00  0.00           H
ATOM    283  CA  ILE    19      28.395  40.027  51.108  1.00  0.00           C
ATOM    284  HA  ILE    19      29.407  39.744  51.395  1.00  0.00           H
ATOM    285  CB  ILE    19      28.489  41.527  50.581  1.00  0.00           C
ATOM    286  HB  ILE    19      27.612  41.853  50.021  1.00  0.00           H
ATOM    287  CG2 ILE    19      28.685  42.403  51.834  1.00  0.00           C
ATOM    288 HG21 ILE    19      29.505  42.077  52.475  1.00  0.00           H
ATOM    289 HG22 ILE    19      27.839  42.411  52.521  1.00  0.00           H
ATOM    290 HG23 ILE    19      28.842  43.421  51.478  1.00  0.00           H
ATOM    291  CG1 ILE    19      29.736  41.869  49.744  1.00  0.00           C
ATOM    292 HG12 ILE    19      29.632  42.892  49.385  1.00  0.00           H
ATOM    293 HG13 ILE    19      30.593  41.875  50.417  1.00  0.00           H
ATOM    294  CD1 ILE    19      30.013  40.912  48.588  1.00  0.00           C
ATOM    295 HD11 ILE    19      30.875  41.408  48.143  1.00  0.00           H
ATOM    296 HD12 ILE    19      29.152  40.834  47.924  1.00  0.00           H
ATOM    297 HD13 ILE    19      30.295  39.923  48.951  1.00  0.00           H
ATOM    298  C   ILE    19      27.448  39.807  52.342  1.00  0.00           C
ATOM    299  O   ILE    19      27.905  39.822  53.486  1.00  0.00           O
ATOM    300  N   ASN    20      26.185  39.680  52.067  1.00  0.00           N
ATOM    301  H   ASN    20      25.933  39.874  51.109  1.00  0.00           H
ATOM    302  CA  ASN    20      25.090  39.659  53.033  1.00  0.00           C
ATOM    303  HA  ASN    20      25.209  40.365  53.854  1.00  0.00           H
ATOM    304  CB  ASN    20      23.779  39.921  52.289  1.00  0.00           C
ATOM    305  HB2 ASN    20      23.716  39.205  51.470  1.00  0.00           H
ATOM    306  HB3 ASN    20      23.006  39.732  53.034  1.00  0.00           H
ATOM    307  CG  ASN    20      23.779  41.435  51.854  1.00  0.00           C
ATOM    308  OD1 ASN    20      24.543  42.224  52.388  1.00  0.00           O
ATOM    309  ND2 ASN    20      22.785  41.884  51.043  1.00  0.00           N
ATOM    310 HD21 ASN    20      22.085  41.271  50.648  1.00  0.00           H
ATOM    311 HD22 ASN    20      22.672  42.886  51.008  1.00  0.00           H
ATOM    312  C   ASN    20      25.038  38.274  53.772  1.00  0.00           C
ATOM    313  O   ASN    20      24.333  38.131  54.747  1.00  0.00           O
ATOM    314  N   THR    21      25.662  37.250  53.202  1.00  0.00           N
ATOM    315  H   THR    21      26.092  37.333  52.292  1.00  0.00           H
ATOM    316  CA  THR    21      25.840  35.988  53.860  1.00  0.00           C
ATOM    317  HA  THR    21      24.955  35.694  54.424  1.00  0.00           H
ATOM    318  CB  THR    21      26.087  34.895  52.809  1.00  0.00           C
ATOM    319  HB  THR    21      27.020  35.022  52.258  1.00  0.00           H
ATOM    320  CG2 THR    21      26.090  33.504  53.510  1.00  0.00           C
ATOM    321 HG21 THR    21      25.989  32.637  52.858  1.00  0.00           H
ATOM    322 HG22 THR    21      25.317  33.457  54.279  1.00  0.00           H
ATOM    323 HG23 THR    21      27.064  33.451  53.998  1.00  0.00           H
ATOM    324  OG1 THR    21      25.065  34.824  51.821  1.00  0.00           O
ATOM    325  HG1 THR    21      25.116  35.690  51.411  1.00  0.00           H
ATOM    326  C   THR    21      27.053  36.039  54.767  1.00  0.00           C
ATOM    327  O   THR    21      28.019  36.631  54.373  1.00  0.00           O
ATOM    328  N   PHE    22      26.995  35.453  55.960  1.00  0.00           N
ATOM    329  H   PHE    22      26.098  35.041  56.170  1.00  0.00           H
ATOM    330  CA  PHE    22      28.085  35.209  56.913  1.00  0.00           C
ATOM    331  HA  PHE    22      28.947  35.808  56.622  1.00  0.00           H
ATOM    332  CB  PHE    22      27.597  35.659  58.291  1.00  0.00           C
ATOM    333  HB2 PHE    22      27.347  36.719  58.335  1.00  0.00           H
ATOM    334  HB3 PHE    22      26.737  35.038  58.541  1.00  0.00           H
ATOM    335  CG  PHE    22      28.622  35.360  59.419  1.00  0.00           C
ATOM    336  CD1 PHE    22      29.972  35.684  59.297  1.00  0.00           C
ATOM    337  HD1 PHE    22      30.379  36.157  58.416  1.00  0.00           H
ATOM    338  CE1 PHE    22      30.824  35.243  60.311  1.00  0.00           C
ATOM    339  HE1 PHE    22      31.877  35.485  60.307  1.00  0.00           H
ATOM    340  CZ  PHE    22      30.419  34.434  61.366  1.00  0.00           C
ATOM    341  HZ  PHE    22      31.175  34.048  62.032  1.00  0.00           H
ATOM    342  CE2 PHE    22      29.057  34.241  61.509  1.00  0.00           C
ATOM    343  HE2 PHE    22      28.723  33.764  62.418  1.00  0.00           H
ATOM    344  CD2 PHE    22      28.180  34.697  60.535  1.00  0.00           C
ATOM    345  HD2 PHE    22      27.128  34.452  60.510  1.00  0.00           H
ATOM    346  C   PHE    22      28.538  33.754  56.820  1.00  0.00           C
ATOM    347  O   PHE    22      27.690  32.854  56.979  1.00  0.00           O
ATOM    348  N   TYR    23      29.798  33.482  56.563  1.00  0.00           N
ATOM    349  H   TYR    23      30.486  34.221  56.603  1.00  0.00           H
ATOM    350  CA  TYR    23      30.406  32.155  56.301  1.00  0.00           C
ATOM    351  HA  TYR    23      29.792  31.447  56.858  1.00  0.00           H
ATOM    352  CB  TYR    23      30.310  31.911  54.751  1.00  0.00           C
ATOM    353  HB2 TYR    23      29.264  31.963  54.451  1.00  0.00           H
ATOM    354  HB3 TYR    23      30.897  32.725  54.328  1.00  0.00           H
ATOM    355  CG  TYR    23      30.938  30.615  54.284  1.00  0.00           C
ATOM    356  CD1 TYR    23      30.205  29.428  54.385  1.00  0.00           C
ATOM    357  HD1 TYR    23      29.293  29.474  54.963  1.00  0.00           H
ATOM    358  CE1 TYR    23      30.720  28.208  53.786  1.00  0.00           C
ATOM    359  HE1 TYR    23      30.075  27.342  53.757  1.00  0.00           H
ATOM    360  CZ  TYR    23      31.977  28.272  53.162  1.00  0.00           C
ATOM    361  OH  TYR    23      32.562  27.074  52.781  1.00  0.00           O
ATOM    362  HH  TYR    23      33.519  27.142  52.766  1.00  0.00           H
ATOM    363  CE2 TYR    23      32.683  29.461  53.054  1.00  0.00           C
ATOM    364  HE2 TYR    23      33.675  29.443  52.629  1.00  0.00           H
ATOM    365  CD2 TYR    23      32.162  30.603  53.584  1.00  0.00           C
ATOM    366  HD2 TYR    23      32.618  31.577  53.489  1.00  0.00           H
ATOM    367  C   TYR    23      31.806  32.067  56.947  1.00  0.00           C
ATOM    368  O   TYR    23      32.599  32.904  56.661  1.00  0.00           O
ATOM    369  N   SER    24      32.084  31.089  57.762  1.00  0.00           N
ATOM    370  H   SER    24      31.428  30.320  57.757  1.00  0.00           H
ATOM    371  CA  SER    24      33.413  30.948  58.413  1.00  0.00           C
ATOM    372  HA  SER    24      33.769  31.942  58.681  1.00  0.00           H
ATOM    373  CB  SER    24      33.121  30.248  59.747  1.00  0.00           C
ATOM    374  HB2 SER    24      32.620  30.957  60.405  1.00  0.00           H
ATOM    375  HB3 SER    24      32.576  29.309  59.664  1.00  0.00           H
ATOM    376  OG  SER    24      34.258  29.851  60.493  1.00  0.00           O
ATOM    377  HG  SER    24      34.392  28.915  60.324  1.00  0.00           H
ATOM    378  C   SER    24      34.466  30.168  57.656  1.00  0.00           C
ATOM    379  O   SER    24      35.652  30.550  57.696  1.00  0.00           O
ATOM    380  N   ASN    25      34.097  29.169  56.886  1.00  0.00           N
ATOM    381  H   ASN    25      33.105  28.991  56.830  1.00  0.00           H
ATOM    382  CA  ASN    25      34.979  28.330  56.102  1.00  0.00           C
ATOM    383  HA  ASN    25      35.879  28.235  56.709  1.00  0.00           H
ATOM    384  CB  ASN    25      34.330  26.934  55.827  1.00  0.00           C
ATOM    385  HB2 ASN    25      33.921  26.698  56.809  1.00  0.00           H
ATOM    386  HB3 ASN    25      33.541  27.026  55.083  1.00  0.00           H
ATOM    387  CG  ASN    25      35.147  25.758  55.330  1.00  0.00           C
ATOM    388  OD1 ASN    25      34.954  25.170  54.252  1.00  0.00           O
ATOM    389  ND2 ASN    25      36.191  25.462  56.051  1.00  0.00           N
ATOM    390 HD21 ASN    25      36.185  25.765  57.015  1.00  0.00           H
ATOM    391 HD22 ASN    25      36.628  24.599  55.762  1.00  0.00           H
ATOM    392  C   ASN    25      35.397  29.023  54.729  1.00  0.00           C
ATOM    393  O   ASN    25      35.382  28.390  53.659  1.00  0.00           O
ATOM    394  N   LYS    26      35.631  30.364  54.703  1.00  0.00           N
ATOM    395  H   LYS    26      35.558  30.876  55.570  1.00  0.00           H
ATOM    396  CA  LYS    26      36.152  31.290  53.603  1.00  0.00           C
ATOM    397  HA  LYS    26      35.320  31.543  52.947  1.00  0.00           H
ATOM    398  CB  LYS    26      36.709  32.501  54.358  1.00  0.00           C
ATOM    399  HB2 LYS    26      37.198  32.305  55.311  1.00  0.00           H
ATOM    400  HB3 LYS    26      37.364  33.089  53.715  1.00  0.00           H
ATOM    401  CG  LYS    26      35.488  33.324  54.757  1.00  0.00           C
ATOM    402  HG2 LYS    26      34.858  33.599  53.911  1.00  0.00           H
ATOM    403  HG3 LYS    26      34.903  32.774  55.494  1.00  0.00           H
ATOM    404  CD  LYS    26      35.978  34.625  55.440  1.00  0.00           C
ATOM    405  HD2 LYS    26      36.670  34.474  56.267  1.00  0.00           H
ATOM    406  HD3 LYS    26      36.579  35.145  54.692  1.00  0.00           H
ATOM    407  CE  LYS    26      34.942  35.567  55.934  1.00  0.00           C
ATOM    408  HE2 LYS    26      35.398  36.506  56.249  1.00  0.00           H
ATOM    409  HE3 LYS    26      34.145  35.743  55.211  1.00  0.00           H
ATOM    410  NZ  LYS    26      34.250  35.021  57.062  1.00  0.00           N
ATOM    411  HZ1 LYS    26      34.929  34.790  57.774  1.00  0.00           H
ATOM    412  HZ2 LYS    26      33.795  34.136  56.892  1.00  0.00           H
ATOM    413  HZ3 LYS    26      33.527  35.544  57.534  1.00  0.00           H
ATOM    414  C   LYS    26      37.292  30.845  52.614  1.00  0.00           C
ATOM    415  O   LYS    26      37.402  31.304  51.501  1.00  0.00           O
ATOM    416  N   GLU    27      38.118  29.905  53.053  1.00  0.00           N
ATOM    417  H   GLU    27      38.027  29.565  54.000  1.00  0.00           H
ATOM    418  CA  GLU    27      39.333  29.356  52.441  1.00  0.00           C
ATOM    419  HA  GLU    27      40.018  30.199  52.340  1.00  0.00           H
ATOM    420  CB  GLU    27      40.025  28.516  53.550  1.00  0.00           C
ATOM    421  HB2 GLU    27      41.062  28.294  53.296  1.00  0.00           H
ATOM    422  HB3 GLU    27      40.090  28.980  54.533  1.00  0.00           H
ATOM    423  CG  GLU    27      39.335  27.154  53.707  1.00  0.00           C
ATOM    424  HG2 GLU    27      38.329  27.399  54.050  1.00  0.00           H
ATOM    425  HG3 GLU    27      39.224  26.699  52.723  1.00  0.00           H
ATOM    426  CD  GLU    27      40.150  26.269  54.730  1.00  0.00           C
ATOM    427  OE1 GLU    27      40.249  25.027  54.525  1.00  0.00           O
ATOM    428  OE2 GLU    27      40.806  26.785  55.664  1.00  0.00           O
ATOM    429  C   GLU    27      39.138  28.682  51.123  1.00  0.00           C
ATOM    430  O   GLU    27      40.153  28.516  50.419  1.00  0.00           O
ATOM    431  N   ILE    28      37.948  28.331  50.666  1.00  0.00           N
ATOM    432  H   ILE    28      37.090  28.447  51.188  1.00  0.00           H
ATOM    433  CA  ILE    28      37.718  27.532  49.465  1.00  0.00           C
ATOM    434  HA  ILE    28      38.393  26.677  49.481  1.00  0.00           H
ATOM    435  CB  ILE    28      36.378  27.027  49.557  1.00  0.00           C
ATOM    436  HB  ILE    28      36.194  26.441  48.656  1.00  0.00           H
ATOM    437  CG2 ILE    28      36.292  25.926  50.606  1.00  0.00           C
ATOM    438 HG21 ILE    28      36.514  26.359  51.582  1.00  0.00           H
ATOM    439 HG22 ILE    28      37.000  25.108  50.475  1.00  0.00           H
ATOM    440 HG23 ILE    28      35.327  25.423  50.541  1.00  0.00           H
ATOM    441  CG1 ILE    28      35.157  28.070  49.603  1.00  0.00           C
ATOM    442 HG12 ILE    28      34.924  28.364  50.627  1.00  0.00           H
ATOM    443 HG13 ILE    28      35.400  28.939  48.991  1.00  0.00           H
ATOM    444  CD1 ILE    28      33.879  27.526  48.989  1.00  0.00           C
ATOM    445 HD11 ILE    28      33.564  26.562  49.388  1.00  0.00           H
ATOM    446 HD12 ILE    28      33.878  27.477  47.900  1.00  0.00           H
ATOM    447 HD13 ILE    28      33.061  28.242  49.077  1.00  0.00           H
ATOM    448  C   ILE    28      38.007  28.373  48.231  1.00  0.00           C
ATOM    449  O   ILE    28      38.110  27.913  47.077  1.00  0.00           O
ATOM    450  N   PHE    29      38.088  29.751  48.237  1.00  0.00           N
ATOM    451  H   PHE    29      37.842  30.228  49.093  1.00  0.00           H
ATOM    452  CA  PHE    29      38.206  30.661  47.069  1.00  0.00           C
ATOM    453  HA  PHE    29      37.284  30.598  46.491  1.00  0.00           H
ATOM    454  CB  PHE    29      38.487  32.110  47.450  1.00  0.00           C
ATOM    455  HB2 PHE    29      38.443  32.797  46.604  1.00  0.00           H
ATOM    456  HB3 PHE    29      37.711  32.448  48.136  1.00  0.00           H
ATOM    457  CG  PHE    29      39.816  32.536  48.100  1.00  0.00           C
ATOM    458  CD1 PHE    29      40.046  32.063  49.402  1.00  0.00           C
ATOM    459  HD1 PHE    29      39.298  31.562  49.998  1.00  0.00           H
ATOM    460  CE1 PHE    29      41.350  32.212  49.927  1.00  0.00           C
ATOM    461  HE1 PHE    29      41.560  31.776  50.892  1.00  0.00           H
ATOM    462  CZ  PHE    29      42.361  32.994  49.335  1.00  0.00           C
ATOM    463  HZ  PHE    29      43.330  33.182  49.772  1.00  0.00           H
ATOM    464  CE2 PHE    29      42.044  33.448  48.051  1.00  0.00           C
ATOM    465  HE2 PHE    29      42.792  33.928  47.437  1.00  0.00           H
ATOM    466  CD2 PHE    29      40.831  33.200  47.376  1.00  0.00           C
ATOM    467  HD2 PHE    29      40.694  33.506  46.349  1.00  0.00           H
ATOM    468  C   PHE    29      39.320  30.190  46.128  1.00  0.00           C
ATOM    469  O   PHE    29      39.153  30.255  44.943  1.00  0.00           O
ATOM    470  N   LEU    30      40.385  29.629  46.684  1.00  0.00           N
ATOM    471  H   LEU    30      40.401  29.329  47.648  1.00  0.00           H
ATOM    472  CA  LEU    30      41.561  29.242  45.938  1.00  0.00           C
ATOM    473  HA  LEU    30      41.816  30.009  45.206  1.00  0.00           H
ATOM    474  CB  LEU    30      42.734  29.027  46.921  1.00  0.00           C
ATOM    475  HB2 LEU    30      42.672  29.767  47.718  1.00  0.00           H
ATOM    476  HB3 LEU    30      42.614  28.011  47.297  1.00  0.00           H
ATOM    477  CG  LEU    30      44.119  29.103  46.208  1.00  0.00           C
ATOM    478  HG  LEU    30      44.082  28.665  45.211  1.00  0.00           H
ATOM    479  CD1 LEU    30      44.506  30.583  45.995  1.00  0.00           C
ATOM    480 HD11 LEU    30      45.396  30.571  45.368  1.00  0.00           H
ATOM    481 HD12 LEU    30      44.521  31.028  46.991  1.00  0.00           H
ATOM    482 HD13 LEU    30      43.734  30.916  45.303  1.00  0.00           H
ATOM    483  CD2 LEU    30      45.165  28.249  46.966  1.00  0.00           C
ATOM    484 HD21 LEU    30      45.318  28.644  47.970  1.00  0.00           H
ATOM    485 HD22 LEU    30      44.857  27.204  46.941  1.00  0.00           H
ATOM    486 HD23 LEU    30      46.125  28.302  46.451  1.00  0.00           H
ATOM    487  C   LEU    30      41.284  27.972  45.117  1.00  0.00           C
ATOM    488  O   LEU    30      41.814  27.951  43.991  1.00  0.00           O
ATOM    489  N   ARG    31      40.450  27.052  45.580  1.00  0.00           N
ATOM    490  H   ARG    31      40.028  27.181  46.489  1.00  0.00           H
ATOM    491  CA  ARG    31      40.024  25.908  44.769  1.00  0.00           C
ATOM    492  HA  ARG    31      40.881  25.310  44.458  1.00  0.00           H
ATOM    493  CB  ARG    31      38.959  25.113  45.601  1.00  0.00           C
ATOM    494  HB2 ARG    31      39.240  24.936  46.640  1.00  0.00           H
ATOM    495  HB3 ARG    31      38.051  25.706  45.711  1.00  0.00           H
ATOM    496  CG  ARG    31      38.674  23.844  44.824  1.00  0.00           C
ATOM    497  HG2 ARG    31      38.614  24.060  43.757  1.00  0.00           H
ATOM    498  HG3 ARG    31      39.549  23.193  44.833  1.00  0.00           H
ATOM    499  CD  ARG    31      37.550  22.978  45.243  1.00  0.00           C
ATOM    500  HD2 ARG    31      37.654  22.212  44.475  1.00  0.00           H
ATOM    501  HD3 ARG    31      37.665  22.491  46.213  1.00  0.00           H
ATOM    502  NE  ARG    31      36.235  23.653  45.158  1.00  0.00           N
ATOM    503  HE  ARG    31      36.150  24.314  44.399  1.00  0.00           H
ATOM    504  CZ  ARG    31      35.403  23.755  46.122  1.00  0.00           C
ATOM    505  NH1 ARG    31      35.352  23.100  47.217  1.00  0.00           N
ATOM    506 HH11 ARG    31      35.870  22.234  47.248  1.00  0.00           H
ATOM    507 HH12 ARG    31      34.582  23.192  47.866  1.00  0.00           H
ATOM    508  NH2 ARG    31      34.455  24.623  45.907  1.00  0.00           N
ATOM    509 HH21 ARG    31      34.495  25.132  45.036  1.00  0.00           H
ATOM    510 HH22 ARG    31      33.689  24.737  46.557  1.00  0.00           H
ATOM    511  C   ARG    31      39.333  26.407  43.524  1.00  0.00           C
ATOM    512  O   ARG    31      39.538  25.821  42.459  1.00  0.00           O
ATOM    513  N   GLU    32      38.578  27.499  43.577  1.00  0.00           N
ATOM    514  H   GLU    32      38.454  27.926  44.483  1.00  0.00           H
ATOM    515  CA  GLU    32      37.649  27.817  42.444  1.00  0.00           C
ATOM    516  HA  GLU    32      37.253  26.938  41.937  1.00  0.00           H
ATOM    517  CB  GLU    32      36.390  28.581  42.870  1.00  0.00           C
ATOM    518  HB2 GLU    32      36.744  29.294  43.616  1.00  0.00           H
ATOM    519  HB3 GLU    32      35.928  29.180  42.085  1.00  0.00           H
ATOM    520  CG  GLU    32      35.335  27.821  43.590  1.00  0.00           C
ATOM    521  HG2 GLU    32      35.719  27.565  44.577  1.00  0.00           H
ATOM    522  HG3 GLU    32      34.424  28.412  43.698  1.00  0.00           H
ATOM    523  CD  GLU    32      35.016  26.533  42.745  1.00  0.00           C
ATOM    524  OE1 GLU    32      34.752  26.518  41.534  1.00  0.00           O
ATOM    525  OE2 GLU    32      34.956  25.459  43.400  1.00  0.00           O
ATOM    526  C   GLU    32      38.387  28.543  41.283  1.00  0.00           C
ATOM    527  O   GLU    32      38.175  28.366  40.115  1.00  0.00           O
ATOM    528  N   LEU    33      39.392  29.361  41.623  1.00  0.00           N
ATOM    529  H   LEU    33      39.438  29.459  42.627  1.00  0.00           H
ATOM    530  CA  LEU    33      40.171  30.134  40.650  1.00  0.00           C
ATOM    531  HA  LEU    33      39.515  30.524  39.872  1.00  0.00           H
ATOM    532  CB  LEU    33      40.762  31.298  41.402  1.00  0.00           C
ATOM    533  HB2 LEU    33      41.489  30.958  42.139  1.00  0.00           H
ATOM    534  HB3 LEU    33      41.409  31.885  40.749  1.00  0.00           H
ATOM    535  CG  LEU    33      39.752  32.359  41.996  1.00  0.00           C
ATOM    536  HG  LEU    33      39.222  31.895  42.828  1.00  0.00           H
ATOM    537  CD1 LEU    33      40.512  33.586  42.553  1.00  0.00           C
ATOM    538 HD11 LEU    33      39.869  34.356  42.981  1.00  0.00           H
ATOM    539 HD12 LEU    33      41.071  34.111  41.778  1.00  0.00           H
ATOM    540 HD13 LEU    33      41.237  33.151  43.238  1.00  0.00           H
ATOM    541  CD2 LEU    33      38.782  32.836  40.994  1.00  0.00           C
ATOM    542 HD21 LEU    33      38.165  33.600  41.470  1.00  0.00           H
ATOM    543 HD22 LEU    33      39.142  33.288  40.070  1.00  0.00           H
ATOM    544 HD23 LEU    33      38.120  32.029  40.683  1.00  0.00           H
ATOM    545  C   LEU    33      41.263  29.353  39.947  1.00  0.00           C
ATOM    546  O   LEU    33      41.625  29.631  38.804  1.00  0.00           O
ATOM    547  N   ILE    34      41.782  28.348  40.669  1.00  0.00           N
ATOM    548  H   ILE    34      41.423  28.229  41.606  1.00  0.00           H
ATOM    549  CA  ILE    34      42.687  27.375  40.080  1.00  0.00           C
ATOM    550  HA  ILE    34      43.365  27.930  39.431  1.00  0.00           H
ATOM    551  CB  ILE    34      43.501  26.693  41.117  1.00  0.00           C
ATOM    552  HB  ILE    34      42.915  26.192  41.888  1.00  0.00           H
ATOM    553  CG2 ILE    34      44.325  25.593  40.437  1.00  0.00           C
ATOM    554 HG21 ILE    34      43.680  24.745  40.208  1.00  0.00           H
ATOM    555 HG22 ILE    34      44.974  25.171  41.204  1.00  0.00           H
ATOM    556 HG23 ILE    34      44.822  25.883  39.511  1.00  0.00           H
ATOM    557  CG1 ILE    34      44.499  27.800  41.836  1.00  0.00           C
ATOM    558 HG12 ILE    34      45.436  27.968  41.304  1.00  0.00           H
ATOM    559 HG13 ILE    34      43.910  28.702  42.000  1.00  0.00           H
ATOM    560  CD1 ILE    34      45.069  27.225  43.133  1.00  0.00           C
ATOM    561 HD11 ILE    34      45.827  26.466  42.942  1.00  0.00           H
ATOM    562 HD12 ILE    34      44.241  26.798  43.697  1.00  0.00           H
ATOM    563 HD13 ILE    34      45.580  28.030  43.663  1.00  0.00           H
ATOM    564  C   ILE    34      41.919  26.470  39.153  1.00  0.00           C
ATOM    565  O   ILE    34      42.521  26.084  38.134  1.00  0.00           O
ATOM    566  N   SER    35      40.678  26.140  39.401  1.00  0.00           N
ATOM    567  H   SER    35      40.279  26.500  40.257  1.00  0.00           H
ATOM    568  CA  SER    35      39.760  25.503  38.464  1.00  0.00           C
ATOM    569  HA  SER    35      40.327  24.640  38.115  1.00  0.00           H
ATOM    570  CB  SER    35      38.454  25.036  39.198  1.00  0.00           C
ATOM    571  HB2 SER    35      38.778  24.446  40.055  1.00  0.00           H
ATOM    572  HB3 SER    35      37.874  25.883  39.564  1.00  0.00           H
ATOM    573  OG  SER    35      37.531  24.457  38.341  1.00  0.00           O
ATOM    574  HG  SER    35      37.880  23.822  37.711  1.00  0.00           H
ATOM    575  C   SER    35      39.469  26.330  37.211  1.00  0.00           C
ATOM    576  O   SER    35      39.642  25.697  36.129  1.00  0.00           O
ATOM    577  N   ASN    36      39.254  27.617  37.411  1.00  0.00           N
ATOM    578  H   ASN    36      39.091  27.865  38.376  1.00  0.00           H
ATOM    579  CA  ASN    36      39.074  28.498  36.240  1.00  0.00           C
ATOM    580  HA  ASN    36      38.265  28.191  35.578  1.00  0.00           H
ATOM    581  CB  ASN    36      38.577  29.870  36.904  1.00  0.00           C
ATOM    582  HB2 ASN    36      37.848  29.745  37.704  1.00  0.00           H
ATOM    583  HB3 ASN    36      39.345  30.389  37.479  1.00  0.00           H
ATOM    584  CG  ASN    36      38.168  30.934  35.903  1.00  0.00           C
ATOM    585  OD1 ASN    36      38.971  31.739  35.454  1.00  0.00           O
ATOM    586  ND2 ASN    36      36.923  31.028  35.490  1.00  0.00           N
ATOM    587 HD21 ASN    36      36.323  30.407  36.014  1.00  0.00           H
ATOM    588 HD22 ASN    36      36.731  31.656  34.724  1.00  0.00           H
ATOM    589  C   ASN    36      40.309  28.723  35.409  1.00  0.00           C
ATOM    590  O   ASN    36      40.158  28.772  34.203  1.00  0.00           O
ATOM    591  N   SER    37      41.491  28.833  35.892  1.00  0.00           N
ATOM    592  H   SER    37      41.577  29.033  36.878  1.00  0.00           H
ATOM    593  CA  SER    37      42.746  28.916  35.133  1.00  0.00           C
ATOM    594  HA  SER    37      42.670  29.646  34.327  1.00  0.00           H
ATOM    595  CB  SER    37      43.886  29.225  36.133  1.00  0.00           C
ATOM    596  HB2 SER    37      43.769  28.674  37.066  1.00  0.00           H
ATOM    597  HB3 SER    37      44.883  29.007  35.750  1.00  0.00           H
ATOM    598  OG  SER    37      43.910  30.650  36.390  1.00  0.00           O
ATOM    599  HG  SER    37      44.115  31.084  35.557  1.00  0.00           H
ATOM    600  C   SER    37      43.145  27.597  34.407  1.00  0.00           C
ATOM    601  O   SER    37      43.553  27.648  33.263  1.00  0.00           O
ATOM    602  N   SER    38      42.896  26.434  35.041  1.00  0.00           N
ATOM    603  H   SER    38      42.444  26.458  35.944  1.00  0.00           H
ATOM    604  CA  SER    38      42.954  25.062  34.452  1.00  0.00           C
ATOM    605  HA  SER    38      43.970  24.847  34.119  1.00  0.00           H
ATOM    606  CB  SER    38      42.633  23.992  35.477  1.00  0.00           C
ATOM    607  HB2 SER    38      43.239  24.155  36.369  1.00  0.00           H
ATOM    608  HB3 SER    38      41.654  24.127  35.940  1.00  0.00           H
ATOM    609  OG  SER    38      42.933  22.784  34.819  1.00  0.00           O
ATOM    610  HG  SER    38      42.100  22.468  34.461  1.00  0.00           H
ATOM    611  C   SER    38      42.075  24.902  33.195  1.00  0.00           C
ATOM    612  O   SER    38      42.562  24.522  32.093  1.00  0.00           O
ATOM    613  N   ASP    39      40.843  25.333  33.318  1.00  0.00           N
ATOM    614  H   ASP    39      40.545  25.682  34.217  1.00  0.00           H
ATOM    615  CA  ASP    39      39.999  25.410  32.163  1.00  0.00           C
ATOM    616  HA  ASP    39      39.947  24.440  31.670  1.00  0.00           H
ATOM    617  CB  ASP    39      38.602  25.816  32.639  1.00  0.00           C
ATOM    618  HB2 ASP    39      38.749  26.753  33.175  1.00  0.00           H
ATOM    619  HB3 ASP    39      38.061  26.087  31.732  1.00  0.00           H
ATOM    620  CG  ASP    39      37.891  24.727  33.477  1.00  0.00           C
ATOM    621  OD1 ASP    39      38.112  23.495  33.302  1.00  0.00           O
ATOM    622  OD2 ASP    39      37.135  25.123  34.329  1.00  0.00           O
ATOM    623  C   ASP    39      40.447  26.436  31.073  1.00  0.00           C
ATOM    624  O   ASP    39      40.348  26.052  29.906  1.00  0.00           O
ATOM    625  N   ALA    40      41.081  27.636  31.409  1.00  0.00           N
ATOM    626  H   ALA    40      41.197  27.911  32.373  1.00  0.00           H
ATOM    627  CA  ALA    40      41.761  28.496  30.399  1.00  0.00           C
ATOM    628  HA  ALA    40      41.083  28.607  29.553  1.00  0.00           H
ATOM    629  CB  ALA    40      42.148  29.807  31.036  1.00  0.00           C
ATOM    630  HB1 ALA    40      42.742  29.629  31.932  1.00  0.00           H
ATOM    631  HB2 ALA    40      41.292  30.454  31.228  1.00  0.00           H
ATOM    632  HB3 ALA    40      42.776  30.308  30.299  1.00  0.00           H
ATOM    633  C   ALA    40      43.044  27.879  29.747  1.00  0.00           C
ATOM    634  O   ALA    40      43.442  28.294  28.642  1.00  0.00           O
ATOM    635  N   LEU    41      43.702  26.978  30.475  1.00  0.00           N
ATOM    636  H   LEU    41      43.442  26.676  31.402  1.00  0.00           H
ATOM    637  CA  LEU    41      44.841  26.236  29.907  1.00  0.00           C
ATOM    638  HA  LEU    41      45.510  26.977  29.469  1.00  0.00           H
ATOM    639  CB  LEU    41      45.708  25.588  30.963  1.00  0.00           C
ATOM    640  HB2 LEU    41      45.064  24.934  31.550  1.00  0.00           H
ATOM    641  HB3 LEU    41      46.457  25.034  30.399  1.00  0.00           H
ATOM    642  CG  LEU    41      46.388  26.564  31.937  1.00  0.00           C
ATOM    643  HG  LEU    41      45.615  27.210  32.354  1.00  0.00           H
ATOM    644  CD1 LEU    41      47.030  25.755  33.060  1.00  0.00           C
ATOM    645 HD11 LEU    41      46.178  25.316  33.579  1.00  0.00           H
ATOM    646 HD12 LEU    41      47.394  26.415  33.846  1.00  0.00           H
ATOM    647 HD13 LEU    41      47.765  25.096  32.596  1.00  0.00           H
ATOM    648  CD2 LEU    41      47.278  27.515  31.264  1.00  0.00           C
ATOM    649 HD21 LEU    41      47.992  26.899  30.718  1.00  0.00           H
ATOM    650 HD22 LEU    41      46.771  28.192  30.576  1.00  0.00           H
ATOM    651 HD23 LEU    41      47.779  28.104  32.033  1.00  0.00           H
ATOM    652  C   LEU    41      44.355  25.105  28.924  1.00  0.00           C
ATOM    653  O   LEU    41      44.961  24.944  27.844  1.00  0.00           O
ATOM    654  N   ASP    42      43.357  24.361  29.379  1.00  0.00           N
ATOM    655  H   ASP    42      43.046  24.393  30.339  1.00  0.00           H
ATOM    656  CA  ASP    42      42.600  23.432  28.509  1.00  0.00           C
ATOM    657  HA  ASP    42      43.288  22.619  28.273  1.00  0.00           H
ATOM    658  CB  ASP    42      41.474  22.677  29.159  1.00  0.00           C
ATOM    659  HB2 ASP    42      40.719  23.380  29.512  1.00  0.00           H
ATOM    660  HB3 ASP    42      41.008  22.077  28.378  1.00  0.00           H
ATOM    661  CG  ASP    42      41.864  21.723  30.337  1.00  0.00           C
ATOM    662  OD1 ASP    42      42.968  21.146  30.208  1.00  0.00           O
ATOM    663  OD2 ASP    42      40.989  21.354  31.136  1.00  0.00           O
ATOM    664  C   ASP    42      42.099  24.094  27.199  1.00  0.00           C
ATOM    665  O   ASP    42      42.178  23.472  26.168  1.00  0.00           O
ATOM    666  N   LYS    43      41.568  25.314  27.259  1.00  0.00           N
ATOM    667  H   LYS    43      41.377  25.561  28.220  1.00  0.00           H
ATOM    668  CA  LYS    43      41.088  26.153  26.165  1.00  0.00           C
ATOM    669  HA  LYS    43      40.472  25.542  25.505  1.00  0.00           H
ATOM    670  CB  LYS    43      40.273  27.348  26.725  1.00  0.00           C
ATOM    671  HB2 LYS    43      40.633  27.517  27.741  1.00  0.00           H
ATOM    672  HB3 LYS    43      40.305  28.178  26.019  1.00  0.00           H
ATOM    673  CG  LYS    43      38.711  27.048  26.887  1.00  0.00           C
ATOM    674  HG2 LYS    43      38.309  26.348  26.154  1.00  0.00           H
ATOM    675  HG3 LYS    43      38.626  26.466  27.806  1.00  0.00           H
ATOM    676  CD  LYS    43      38.019  28.413  27.068  1.00  0.00           C
ATOM    677  HD2 LYS    43      38.272  28.847  28.035  1.00  0.00           H
ATOM    678  HD3 LYS    43      38.360  29.102  26.294  1.00  0.00           H
ATOM    679  CE  LYS    43      36.461  28.227  26.955  1.00  0.00           C
ATOM    680  HE2 LYS    43      36.310  27.472  26.183  1.00  0.00           H
ATOM    681  HE3 LYS    43      36.236  27.709  27.887  1.00  0.00           H
ATOM    682  NZ  LYS    43      35.674  29.469  26.799  1.00  0.00           N
ATOM    683  HZ1 LYS    43      35.967  30.019  26.005  1.00  0.00           H
ATOM    684  HZ2 LYS    43      35.872  30.170  27.500  1.00  0.00           H
ATOM    685  HZ3 LYS    43      34.689  29.250  26.747  1.00  0.00           H
ATOM    686  C   LYS    43      42.211  26.424  25.148  1.00  0.00           C
ATOM    687  O   LYS    43      42.062  26.343  23.910  1.00  0.00           O
ATOM    688  N   ILE    44      43.450  26.710  25.623  1.00  0.00           N
ATOM    689  H   ILE    44      43.603  26.505  26.600  1.00  0.00           H
ATOM    690  CA  ILE    44      44.653  26.922  24.737  1.00  0.00           C
ATOM    691  HA  ILE    44      44.207  27.500  23.927  1.00  0.00           H
ATOM    692  CB  ILE    44      45.723  27.866  25.297  1.00  0.00           C
ATOM    693  HB  ILE    44      45.253  28.722  25.781  1.00  0.00           H
ATOM    694  CG2 ILE    44      46.753  27.227  26.307  1.00  0.00           C
ATOM    695 HG21 ILE    44      47.638  27.846  26.457  1.00  0.00           H
ATOM    696 HG22 ILE    44      47.286  26.370  25.895  1.00  0.00           H
ATOM    697 HG23 ILE    44      46.291  27.137  27.290  1.00  0.00           H
ATOM    698  CG1 ILE    44      46.623  28.462  24.188  1.00  0.00           C
ATOM    699 HG12 ILE    44      47.445  29.063  24.577  1.00  0.00           H
ATOM    700 HG13 ILE    44      47.004  27.633  23.591  1.00  0.00           H
ATOM    701  CD1 ILE    44      45.956  29.354  23.194  1.00  0.00           C
ATOM    702 HD11 ILE    44      46.715  29.708  22.497  1.00  0.00           H
ATOM    703 HD12 ILE    44      45.583  30.217  23.747  1.00  0.00           H
ATOM    704 HD13 ILE    44      45.129  28.992  22.582  1.00  0.00           H
ATOM    705  C   ILE    44      45.166  25.552  24.163  1.00  0.00           C
ATOM    706  O   ILE    44      45.454  25.396  23.016  1.00  0.00           O
ATOM    707  N   ARG    45      44.998  24.540  24.993  1.00  0.00           N
ATOM    708  H   ARG    45      44.724  24.701  25.952  1.00  0.00           H
ATOM    709  CA  ARG    45      45.429  23.172  24.579  1.00  0.00           C
ATOM    710  HA  ARG    45      46.407  23.255  24.106  1.00  0.00           H
ATOM    711  CB  ARG    45      45.472  22.324  25.861  1.00  0.00           C
ATOM    712  HB2 ARG    45      45.759  22.987  26.678  1.00  0.00           H
ATOM    713  HB3 ARG    45      44.432  22.022  25.978  1.00  0.00           H
ATOM    714  CG  ARG    45      46.391  21.026  25.795  1.00  0.00           C
ATOM    715  HG2 ARG    45      45.855  20.409  25.073  1.00  0.00           H
ATOM    716  HG3 ARG    45      47.416  21.211  25.478  1.00  0.00           H
ATOM    717  CD  ARG    45      46.291  20.173  27.099  1.00  0.00           C
ATOM    718  HD2 ARG    45      46.877  19.253  27.091  1.00  0.00           H
ATOM    719  HD3 ARG    45      46.805  20.775  27.849  1.00  0.00           H
ATOM    720  NE  ARG    45      44.904  19.963  27.521  1.00  0.00           N
ATOM    721  HE  ARG    45      44.753  20.305  28.459  1.00  0.00           H
ATOM    722  CZ  ARG    45      44.126  18.990  27.228  1.00  0.00           C
ATOM    723  NH1 ARG    45      44.378  18.053  26.406  1.00  0.00           N
ATOM    724 HH11 ARG    45      45.062  18.244  25.688  1.00  0.00           H
ATOM    725 HH12 ARG    45      43.674  17.341  26.268  1.00  0.00           H
ATOM    726  NH2 ARG    45      43.073  18.948  28.014  1.00  0.00           N
ATOM    727 HH21 ARG    45      43.001  19.782  28.580  1.00  0.00           H
ATOM    728 HH22 ARG    45      42.496  18.119  28.047  1.00  0.00           H
ATOM    729  C   ARG    45      44.522  22.532  23.518  1.00  0.00           C
ATOM    730  O   ARG    45      44.927  21.502  22.904  1.00  0.00           O
ATOM    731  N   TYR    46      43.259  23.005  23.398  1.00  0.00           N
ATOM    732  H   TYR    46      43.058  23.782  24.012  1.00  0.00           H
ATOM    733  CA  TYR    46      42.368  22.772  22.283  1.00  0.00           C
ATOM    734  HA  TYR    46      42.507  21.745  21.946  1.00  0.00           H
ATOM    735  CB  TYR    46      40.881  22.864  22.695  1.00  0.00           C
ATOM    736  HB2 TYR    46      40.642  22.063  23.394  1.00  0.00           H
ATOM    737  HB3 TYR    46      40.748  23.787  23.260  1.00  0.00           H
ATOM    738  CG  TYR    46      39.820  22.681  21.660  1.00  0.00           C
ATOM    739  CD1 TYR    46      39.851  21.591  20.736  1.00  0.00           C
ATOM    740  HD1 TYR    46      40.723  20.955  20.757  1.00  0.00           H
ATOM    741  CE1 TYR    46      38.776  21.370  19.814  1.00  0.00           C
ATOM    742  HE1 TYR    46      38.704  20.535  19.133  1.00  0.00           H
ATOM    743  CZ  TYR    46      37.636  22.218  19.752  1.00  0.00           C
ATOM    744  OH  TYR    46      36.594  21.913  18.925  1.00  0.00           O
ATOM    745  HH  TYR    46      35.868  22.452  19.244  1.00  0.00           H
ATOM    746  CE2 TYR    46      37.618  23.353  20.651  1.00  0.00           C
ATOM    747  HE2 TYR    46      36.750  23.996  20.610  1.00  0.00           H
ATOM    748  CD2 TYR    46      38.699  23.524  21.570  1.00  0.00           C
ATOM    749  HD2 TYR    46      38.486  24.339  22.245  1.00  0.00           H
ATOM    750  C   TYR    46      42.571  23.723  21.102  1.00  0.00           C
ATOM    751  O   TYR    46      42.532  23.264  19.963  1.00  0.00           O
ATOM    752  N   GLU    47      42.569  25.067  21.209  1.00  0.00           N
ATOM    753  H   GLU    47      42.374  25.539  22.081  1.00  0.00           H
ATOM    754  CA  GLU    47      42.723  25.987  20.081  1.00  0.00           C
ATOM    755  HA  GLU    47      41.829  25.929  19.460  1.00  0.00           H
ATOM    756  CB  GLU    47      42.606  27.434  20.647  1.00  0.00           C
ATOM    757  HB2 GLU    47      41.686  27.691  21.173  1.00  0.00           H
ATOM    758  HB3 GLU    47      43.316  27.458  21.474  1.00  0.00           H
ATOM    759  CG  GLU    47      42.969  28.683  19.846  1.00  0.00           C
ATOM    760  HG2 GLU    47      43.143  29.461  20.589  1.00  0.00           H
ATOM    761  HG3 GLU    47      43.925  28.549  19.340  1.00  0.00           H
ATOM    762  CD  GLU    47      41.924  29.042  18.866  1.00  0.00           C
ATOM    763  OE1 GLU    47      40.804  28.483  18.973  1.00  0.00           O
ATOM    764  OE2 GLU    47      42.211  29.833  17.884  1.00  0.00           O
ATOM    765  C   GLU    47      44.100  25.820  19.350  1.00  0.00           C
ATOM    766  O   GLU    47      44.255  26.142  18.128  1.00  0.00           O
ATOM    767  N   SER    48      45.144  25.292  20.083  1.00  0.00           N
ATOM    768  H   SER    48      45.034  25.511  21.063  1.00  0.00           H
ATOM    769  CA  SER    48      46.504  24.848  19.565  1.00  0.00           C
ATOM    770  HA  SER    48      46.644  25.392  18.632  1.00  0.00           H
ATOM    771  CB  SER    48      47.673  25.069  20.599  1.00  0.00           C
ATOM    772  HB2 SER    48      48.617  25.004  20.059  1.00  0.00           H
ATOM    773  HB3 SER    48      47.616  26.115  20.901  1.00  0.00           H
ATOM    774  OG  SER    48      47.558  24.111  21.652  1.00  0.00           O
ATOM    775  HG  SER    48      47.164  24.585  22.387  1.00  0.00           H
ATOM    776  C   SER    48      46.583  23.482  18.941  1.00  0.00           C
ATOM    777  O   SER    48      47.577  23.039  18.377  1.00  0.00           O
ATOM    778  N   LEU    49      45.495  22.687  18.947  1.00  0.00           N
ATOM    779  H   LEU    49      44.630  23.101  19.262  1.00  0.00           H
ATOM    780  CA  LEU    49      45.524  21.281  18.706  1.00  0.00           C
ATOM    781  HA  LEU    49      46.413  20.888  19.199  1.00  0.00           H
ATOM    782  CB  LEU    49      44.185  20.671  19.298  1.00  0.00           C
ATOM    783  HB2 LEU    49      44.181  20.962  20.348  1.00  0.00           H
ATOM    784  HB3 LEU    49      43.337  21.148  18.809  1.00  0.00           H
ATOM    785  CG  LEU    49      44.001  19.134  19.136  1.00  0.00           C
ATOM    786  HG  LEU    49      44.092  18.822  18.096  1.00  0.00           H
ATOM    787  CD1 LEU    49      45.105  18.333  19.826  1.00  0.00           C
ATOM    788 HD11 LEU    49      44.908  17.286  19.596  1.00  0.00           H
ATOM    789 HD12 LEU    49      44.964  18.553  20.884  1.00  0.00           H
ATOM    790 HD13 LEU    49      46.025  18.753  19.421  1.00  0.00           H
ATOM    791  CD2 LEU    49      42.690  18.639  19.797  1.00  0.00           C
ATOM    792 HD21 LEU    49      42.530  17.569  19.671  1.00  0.00           H
ATOM    793 HD22 LEU    49      42.520  18.993  20.814  1.00  0.00           H
ATOM    794 HD23 LEU    49      41.963  19.151  19.166  1.00  0.00           H
ATOM    795  C   LEU    49      45.721  21.005  17.172  1.00  0.00           C
ATOM    796  O   LEU    49      46.272  19.991  16.801  1.00  0.00           O
ATOM    797  N   THR    50      45.327  21.947  16.286  1.00  0.00           N
ATOM    798  H   THR    50      44.853  22.784  16.595  1.00  0.00           H
ATOM    799  CA  THR    50      45.418  21.825  14.861  1.00  0.00           C
ATOM    800  HA  THR    50      45.829  20.853  14.587  1.00  0.00           H
ATOM    801  CB  THR    50      43.996  21.953  14.354  1.00  0.00           C
ATOM    802  HB  THR    50      43.702  22.989  14.520  1.00  0.00           H
ATOM    803  CG2 THR    50      43.826  21.585  12.861  1.00  0.00           C
ATOM    804 HG21 THR    50      42.891  21.122  12.548  1.00  0.00           H
ATOM    805 HG22 THR    50      44.669  20.940  12.615  1.00  0.00           H
ATOM    806 HG23 THR    50      43.834  22.429  12.172  1.00  0.00           H
ATOM    807  OG1 THR    50      43.092  21.065  14.933  1.00  0.00           O
ATOM    808  HG1 THR    50      42.232  21.399  14.667  1.00  0.00           H
ATOM    809  C   THR    50      46.320  22.973  14.312  1.00  0.00           C
ATOM    810  O   THR    50      46.716  23.028  13.158  1.00  0.00           O
ATOM    811  N   ASP    51      47.010  23.706  15.159  1.00  0.00           N
ATOM    812  H   ASP    51      46.929  23.344  16.099  1.00  0.00           H
ATOM    813  CA  ASP    51      47.961  24.843  14.877  1.00  0.00           C
ATOM    814  HA  ASP    51      48.572  24.412  14.084  1.00  0.00           H
ATOM    815  CB  ASP    51      47.220  26.118  14.399  1.00  0.00           C
ATOM    816  HB2 ASP    51      46.612  25.884  13.524  1.00  0.00           H
ATOM    817  HB3 ASP    51      46.504  26.392  15.174  1.00  0.00           H
ATOM    818  CG  ASP    51      48.282  27.163  14.104  1.00  0.00           C
ATOM    819  OD1 ASP    51      49.481  26.883  14.246  1.00  0.00           O
ATOM    820  OD2 ASP    51      47.937  28.314  13.760  1.00  0.00           O
ATOM    821  C   ASP    51      48.916  25.077  16.084  1.00  0.00           C
ATOM    822  O   ASP    51      48.664  25.999  16.845  1.00  0.00           O
ATOM    823  N   PRO    52      50.063  24.367  16.132  1.00  0.00           N
ATOM    824  CD  PRO    52      50.544  23.232  15.287  1.00  0.00           C
ATOM    825  HD2 PRO    52      51.165  23.642  14.490  1.00  0.00           H
ATOM    826  HD3 PRO    52      49.745  22.681  14.792  1.00  0.00           H
ATOM    827  CG  PRO    52      51.418  22.343  16.189  1.00  0.00           C
ATOM    828  HG2 PRO    52      52.295  21.955  15.672  1.00  0.00           H
ATOM    829  HG3 PRO    52      50.761  21.579  16.604  1.00  0.00           H
ATOM    830  CB  PRO    52      51.902  23.288  17.337  1.00  0.00           C
ATOM    831  HB2 PRO    52      52.792  23.840  17.037  1.00  0.00           H
ATOM    832  HB3 PRO    52      52.150  22.687  18.212  1.00  0.00           H
ATOM    833  CA  PRO    52      50.784  24.346  17.392  1.00  0.00           C
ATOM    834  HA  PRO    52      50.188  24.071  18.263  1.00  0.00           H
ATOM    835  C   PRO    52      51.448  25.745  17.658  1.00  0.00           C
ATOM    836  O   PRO    52      51.813  26.158  18.776  1.00  0.00           O
ATOM    837  N   SER    53      51.576  26.539  16.565  1.00  0.00           N
ATOM    838  H   SER    53      51.288  26.200  15.658  1.00  0.00           H
ATOM    839  CA  SER    53      52.333  27.806  16.678  1.00  0.00           C
ATOM    840  HA  SER    53      53.338  27.541  17.005  1.00  0.00           H
ATOM    841  CB  SER    53      52.451  28.399  15.265  1.00  0.00           C
ATOM    842  HB2 SER    53      53.198  29.191  15.216  1.00  0.00           H
ATOM    843  HB3 SER    53      52.772  27.614  14.580  1.00  0.00           H
ATOM    844  OG  SER    53      51.239  28.965  14.806  1.00  0.00           O
ATOM    845  HG  SER    53      50.664  28.232  14.571  1.00  0.00           H
ATOM    846  C   SER    53      51.702  28.881  17.599  1.00  0.00           C
ATOM    847  O   SER    53      52.512  29.669  18.155  1.00  0.00           O
ATOM    848  N   LYS    54      50.399  28.825  17.843  1.00  0.00           N
ATOM    849  H   LYS    54      49.875  28.023  17.522  1.00  0.00           H
ATOM    850  CA  LYS    54      49.694  29.630  18.794  1.00  0.00           C
ATOM    851  HA  LYS    54      49.927  30.654  18.502  1.00  0.00           H
ATOM    852  CB  LYS    54      48.209  29.303  18.727  1.00  0.00           C
ATOM    853  HB2 LYS    54      48.037  28.257  18.978  1.00  0.00           H
ATOM    854  HB3 LYS    54      47.751  29.999  19.427  1.00  0.00           H
ATOM    855  CG  LYS    54      47.563  29.620  17.349  1.00  0.00           C
ATOM    856  HG2 LYS    54      47.487  30.702  17.465  1.00  0.00           H
ATOM    857  HG3 LYS    54      48.170  29.237  16.529  1.00  0.00           H
ATOM    858  CD  LYS    54      46.147  29.033  17.327  1.00  0.00           C
ATOM    859  HD2 LYS    54      46.192  27.955  17.482  1.00  0.00           H
ATOM    860  HD3 LYS    54      45.574  29.556  18.093  1.00  0.00           H
ATOM    861  CE  LYS    54      45.574  29.283  15.935  1.00  0.00           C
ATOM    862  HE2 LYS    54      45.514  30.347  15.703  1.00  0.00           H
ATOM    863  HE3 LYS    54      46.172  28.869  15.122  1.00  0.00           H
ATOM    864  NZ  LYS    54      44.156  28.744  15.898  1.00  0.00           N
ATOM    865  HZ1 LYS    54      43.666  28.981  15.047  1.00  0.00           H
ATOM    866  HZ2 LYS    54      43.727  29.055  16.758  1.00  0.00           H
ATOM    867  HZ3 LYS    54      44.182  27.737  15.975  1.00  0.00           H
ATOM    868  C   LYS    54      50.135  29.532  20.276  1.00  0.00           C
ATOM    869  O   LYS    54      49.800  30.363  21.071  1.00  0.00           O
ATOM    870  N   LEU    55      51.031  28.541  20.575  1.00  0.00           N
ATOM    871  H   LEU    55      51.393  27.948  19.843  1.00  0.00           H
ATOM    872  CA  LEU    55      51.697  28.405  21.911  1.00  0.00           C
ATOM    873  HA  LEU    55      50.994  28.821  22.633  1.00  0.00           H
ATOM    874  CB  LEU    55      51.910  26.917  22.448  1.00  0.00           C
ATOM    875  HB2 LEU    55      52.614  26.312  21.877  1.00  0.00           H
ATOM    876  HB3 LEU    55      52.330  27.049  23.445  1.00  0.00           H
ATOM    877  CG  LEU    55      50.526  26.125  22.461  1.00  0.00           C
ATOM    878  HG  LEU    55      49.983  26.358  21.545  1.00  0.00           H
ATOM    879  CD1 LEU    55      50.933  24.639  22.581  1.00  0.00           C
ATOM    880 HD11 LEU    55      51.439  24.453  23.528  1.00  0.00           H
ATOM    881 HD12 LEU    55      51.516  24.372  21.701  1.00  0.00           H
ATOM    882 HD13 LEU    55      50.084  23.963  22.479  1.00  0.00           H
ATOM    883  CD2 LEU    55      49.628  26.445  23.618  1.00  0.00           C
ATOM    884 HD21 LEU    55      50.193  26.310  24.539  1.00  0.00           H
ATOM    885 HD22 LEU    55      49.243  27.464  23.663  1.00  0.00           H
ATOM    886 HD23 LEU    55      48.792  25.748  23.544  1.00  0.00           H
ATOM    887  C   LEU    55      52.950  29.273  22.091  1.00  0.00           C
ATOM    888  O   LEU    55      53.296  29.699  23.216  1.00  0.00           O
ATOM    889  N   ASP    56      53.602  29.691  21.028  1.00  0.00           N
ATOM    890  H   ASP    56      53.365  29.247  20.152  1.00  0.00           H
ATOM    891  CA  ASP    56      54.891  30.379  21.153  1.00  0.00           C
ATOM    892  HA  ASP    56      55.505  29.785  21.830  1.00  0.00           H
ATOM    893  CB  ASP    56      55.641  30.299  19.782  1.00  0.00           C
ATOM    894  HB2 ASP    56      55.030  30.794  19.028  1.00  0.00           H
ATOM    895  HB3 ASP    56      56.528  30.920  19.916  1.00  0.00           H
ATOM    896  CG  ASP    56      55.892  28.874  19.335  1.00  0.00           C
ATOM    897  OD1 ASP    56      56.213  28.002  20.189  1.00  0.00           O
ATOM    898  OD2 ASP    56      55.749  28.603  18.100  1.00  0.00           O
ATOM    899  C   ASP    56      55.010  31.804  21.801  1.00  0.00           C
ATOM    900  O   ASP    56      56.118  32.281  22.132  1.00  0.00           O
ATOM    901  N   SER    57      53.870  32.489  21.979  1.00  0.00           N
ATOM    902  H   SER    57      53.012  32.058  21.668  1.00  0.00           H
ATOM    903  CA  SER    57      53.721  33.642  22.925  1.00  0.00           C
ATOM    904  HA  SER    57      54.538  34.319  22.672  1.00  0.00           H
ATOM    905  CB  SER    57      52.362  34.350  22.577  1.00  0.00           C
ATOM    906  HB2 SER    57      52.305  35.328  23.055  1.00  0.00           H
ATOM    907  HB3 SER    57      52.397  34.520  21.501  1.00  0.00           H
ATOM    908  OG  SER    57      51.277  33.500  22.832  1.00  0.00           O
ATOM    909  HG  SER    57      50.571  33.682  22.207  1.00  0.00           H
ATOM    910  C   SER    57      53.801  33.300  24.446  1.00  0.00           C
ATOM    911  O   SER    57      53.604  34.194  25.278  1.00  0.00           O
ATOM    912  N   GLY    58      54.016  31.993  24.778  1.00  0.00           N
ATOM    913  H   GLY    58      54.337  31.308  24.109  1.00  0.00           H
ATOM    914  CA  GLY    58      54.263  31.440  26.152  1.00  0.00           C
ATOM    915  HA2 GLY    58      55.314  31.671  26.327  1.00  0.00           H
ATOM    916  HA3 GLY    58      53.641  32.077  26.781  1.00  0.00           H
ATOM    917  C   GLY    58      53.921  29.975  26.235  1.00  0.00           C
ATOM    918  O   GLY    58      52.750  29.518  26.169  1.00  0.00           O
ATOM    919  N   LYS    59      55.026  29.261  26.215  1.00  0.00           N
ATOM    920  H   LYS    59      55.819  29.853  26.008  1.00  0.00           H
ATOM    921  CA  LYS    59      55.123  27.909  25.808  1.00  0.00           C
ATOM    922  HA  LYS    59      54.714  27.747  24.811  1.00  0.00           H
ATOM    923  CB  LYS    59      56.680  27.628  25.760  1.00  0.00           C
ATOM    924  HB2 LYS    59      56.836  26.566  25.566  1.00  0.00           H
ATOM    925  HB3 LYS    59      57.002  28.217  24.901  1.00  0.00           H
ATOM    926  CG  LYS    59      57.621  27.870  26.964  1.00  0.00           C
ATOM    927  HG2 LYS    59      57.644  28.952  27.094  1.00  0.00           H
ATOM    928  HG3 LYS    59      57.214  27.413  27.865  1.00  0.00           H
ATOM    929  CD  LYS    59      59.118  27.447  26.621  1.00  0.00           C
ATOM    930  HD2 LYS    59      59.072  26.408  26.290  1.00  0.00           H
ATOM    931  HD3 LYS    59      59.520  28.099  25.844  1.00  0.00           H
ATOM    932  CE  LYS    59      59.976  27.658  27.785  1.00  0.00           C
ATOM    933  HE2 LYS    59      59.957  28.682  28.160  1.00  0.00           H
ATOM    934  HE3 LYS    59      59.580  27.053  28.601  1.00  0.00           H
ATOM    935  NZ  LYS    59      61.353  27.315  27.474  1.00  0.00           N
ATOM    936  HZ1 LYS    59      61.485  26.430  27.007  1.00  0.00           H
ATOM    937  HZ2 LYS    59      61.927  27.366  28.304  1.00  0.00           H
ATOM    938  HZ3 LYS    59      61.760  28.013  26.868  1.00  0.00           H
ATOM    939  C   LYS    59      54.458  26.846  26.663  1.00  0.00           C
ATOM    940  O   LYS    59      53.669  26.049  26.163  1.00  0.00           O
ATOM    941  N   GLU    60      54.630  26.858  28.016  1.00  0.00           N
ATOM    942  H   GLU    60      55.137  27.684  28.298  1.00  0.00           H
ATOM    943  CA  GLU    60      54.242  25.776  28.922  1.00  0.00           C
ATOM    944  HA  GLU    60      54.118  24.814  28.425  1.00  0.00           H
ATOM    945  CB  GLU    60      55.444  25.603  29.883  1.00  0.00           C
ATOM    946  HB2 GLU    60      56.366  25.658  29.304  1.00  0.00           H
ATOM    947  HB3 GLU    60      55.409  26.434  30.588  1.00  0.00           H
ATOM    948  CG  GLU    60      55.296  24.308  30.766  1.00  0.00           C
ATOM    949  HG2 GLU    60      55.979  24.479  31.598  1.00  0.00           H
ATOM    950  HG3 GLU    60      54.287  24.109  31.125  1.00  0.00           H
ATOM    951  CD  GLU    60      55.771  23.017  30.135  1.00  0.00           C
ATOM    952  OE1 GLU    60      55.245  22.792  28.995  1.00  0.00           O
ATOM    953  OE2 GLU    60      56.721  22.314  30.579  1.00  0.00           O
ATOM    954  C   GLU    60      52.999  26.075  29.742  1.00  0.00           C
ATOM    955  O   GLU    60      52.690  27.221  30.049  1.00  0.00           O
ATOM    956  N   LEU    61      52.161  25.064  30.017  1.00  0.00           N
ATOM    957  H   LEU    61      52.320  24.112  29.724  1.00  0.00           H
ATOM    958  CA  LEU    61      50.856  25.234  30.664  1.00  0.00           C
ATOM    959  HA  LEU    61      50.550  26.272  30.524  1.00  0.00           H
ATOM    960  CB  LEU    61      49.852  24.234  30.081  1.00  0.00           C
ATOM    961  HB2 LEU    61      50.044  23.234  30.470  1.00  0.00           H
ATOM    962  HB3 LEU    61      48.888  24.534  30.490  1.00  0.00           H
ATOM    963  CG  LEU    61      49.702  24.070  28.514  1.00  0.00           C
ATOM    964  HG  LEU    61      50.700  23.876  28.120  1.00  0.00           H
ATOM    965  CD1 LEU    61      48.740  23.017  28.151  1.00  0.00           C
ATOM    966 HD11 LEU    61      47.944  23.075  28.894  1.00  0.00           H
ATOM    967 HD12 LEU    61      49.225  22.044  28.081  1.00  0.00           H
ATOM    968 HD13 LEU    61      48.219  23.295  27.235  1.00  0.00           H
ATOM    969  CD2 LEU    61      49.125  25.326  28.056  1.00  0.00           C
ATOM    970 HD21 LEU    61      49.194  25.382  26.969  1.00  0.00           H
ATOM    971 HD22 LEU    61      48.073  25.364  28.336  1.00  0.00           H
ATOM    972 HD23 LEU    61      49.665  26.174  28.479  1.00  0.00           H
ATOM    973  C   LEU    61      50.987  25.133  32.276  1.00  0.00           C
ATOM    974  O   LEU    61      51.214  24.036  32.843  1.00  0.00           O
ATOM    975  N   HID    62      50.886  26.270  32.991  1.00  0.00           N
ATOM    976  H   HID    62      50.691  27.106  32.460  1.00  0.00           H
ATOM    977  CA  HID    62      50.985  26.369  34.446  1.00  0.00           C
ATOM    978  HA  HID    62      50.495  25.479  34.838  1.00  0.00           H
ATOM    979  CB  HID    62      52.478  26.349  34.870  1.00  0.00           C
ATOM    980  HB2 HID    62      52.516  26.280  35.958  1.00  0.00           H
ATOM    981  HB3 HID    62      52.962  25.456  34.477  1.00  0.00           H
ATOM    982  CG  HID    62      53.239  27.543  34.429  1.00  0.00           C
ATOM    983  ND1 HID    62      53.298  28.739  35.127  1.00  0.00           N
ATOM    984  HD1 HID    62      52.948  28.981  36.042  1.00  0.00           H
ATOM    985  CE1 HID    62      54.010  29.586  34.435  1.00  0.00           C
ATOM    986  HE1 HID    62      54.085  30.635  34.679  1.00  0.00           H
ATOM    987  NE2 HID    62      54.594  28.946  33.345  1.00  0.00           N
ATOM    988  CD2 HID    62      54.101  27.644  33.355  1.00  0.00           C
ATOM    989  HD2 HID    62      54.299  26.835  32.669  1.00  0.00           H
ATOM    990  C   HID    62      50.266  27.596  35.111  1.00  0.00           C
ATOM    991  O   HID    62      49.894  28.559  34.432  1.00  0.00           O
ATOM    992  N   ILE    63      49.895  27.399  36.385  1.00  0.00           N
ATOM    993  H   ILE    63      50.180  26.543  36.841  1.00  0.00           H
ATOM    994  CA  ILE    63      49.219  28.401  37.230  1.00  0.00           C
ATOM    995  HA  ILE    63      48.873  29.110  36.478  1.00  0.00           H
ATOM    996  CB  ILE    63      47.925  27.893  37.973  1.00  0.00           C
ATOM    997  HB  ILE    63      48.234  27.187  38.745  1.00  0.00           H
ATOM    998  CG2 ILE    63      47.071  29.025  38.603  1.00  0.00           C
ATOM    999 HG21 ILE    63      46.601  29.734  37.921  1.00  0.00           H
ATOM   1000 HG22 ILE    63      47.726  29.720  39.132  1.00  0.00           H
ATOM   1001 HG23 ILE    63      46.311  28.563  39.233  1.00  0.00           H
ATOM   1002  CG1 ILE    63      46.894  27.231  37.019  1.00  0.00           C
ATOM   1003 HG12 ILE    63      45.888  27.275  37.435  1.00  0.00           H
ATOM   1004 HG13 ILE    63      46.885  27.733  36.051  1.00  0.00           H
ATOM   1005  CD1 ILE    63      47.018  25.685  36.726  1.00  0.00           C
ATOM   1006 HD11 ILE    63      48.035  25.347  36.530  1.00  0.00           H
ATOM   1007 HD12 ILE    63      46.356  25.320  35.941  1.00  0.00           H
ATOM   1008 HD13 ILE    63      46.612  25.091  37.544  1.00  0.00           H
ATOM   1009  C   ILE    63      50.244  28.933  38.250  1.00  0.00           C
ATOM   1010  O   ILE    63      50.802  28.180  39.026  1.00  0.00           O
ATOM   1011  N   ASN    64      50.335  30.301  38.441  1.00  0.00           N
ATOM   1012  H   ASN    64      49.697  30.831  37.864  1.00  0.00           H
ATOM   1013  CA  ASN    64      51.266  30.984  39.418  1.00  0.00           C
ATOM   1014  HA  ASN    64      51.855  30.250  39.968  1.00  0.00           H
ATOM   1015  CB  ASN    64      52.346  31.743  38.679  1.00  0.00           C
ATOM   1016  HB2 ASN    64      51.878  32.478  38.024  1.00  0.00           H
ATOM   1017  HB3 ASN    64      52.909  32.324  39.409  1.00  0.00           H
ATOM   1018  CG  ASN    64      53.358  30.933  37.932  1.00  0.00           C
ATOM   1019  OD1 ASN    64      53.198  29.710  37.772  1.00  0.00           O
ATOM   1020  ND2 ASN    64      54.402  31.434  37.379  1.00  0.00           N
ATOM   1021 HD21 ASN    64      54.625  32.418  37.327  1.00  0.00           H
ATOM   1022 HD22 ASN    64      55.035  30.726  37.039  1.00  0.00           H
ATOM   1023  C   ASN    64      50.504  31.898  40.446  1.00  0.00           C
ATOM   1024  O   ASN    64      50.109  32.964  40.122  1.00  0.00           O
ATOM   1025  N   LEU    65      50.642  31.580  41.723  1.00  0.00           N
ATOM   1026  H   LEU    65      51.270  30.819  41.938  1.00  0.00           H
ATOM   1027  CA  LEU    65      50.142  32.292  42.851  1.00  0.00           C
ATOM   1028  HA  LEU    65      49.275  32.893  42.577  1.00  0.00           H
ATOM   1029  CB  LEU    65      49.781  31.291  44.007  1.00  0.00           C
ATOM   1030  HB2 LEU    65      50.692  30.915  44.472  1.00  0.00           H
ATOM   1031  HB3 LEU    65      49.241  31.852  44.770  1.00  0.00           H
ATOM   1032  CG  LEU    65      49.086  29.938  43.552  1.00  0.00           C
ATOM   1033  HG  LEU    65      49.677  29.421  42.795  1.00  0.00           H
ATOM   1034  CD1 LEU    65      48.926  29.041  44.797  1.00  0.00           C
ATOM   1035 HD11 LEU    65      49.913  28.904  45.239  1.00  0.00           H
ATOM   1036 HD12 LEU    65      48.381  28.129  44.548  1.00  0.00           H
ATOM   1037 HD13 LEU    65      48.305  29.514  45.559  1.00  0.00           H
ATOM   1038  CD2 LEU    65      47.660  30.184  42.915  1.00  0.00           C
ATOM   1039 HD21 LEU    65      47.231  29.217  42.654  1.00  0.00           H
ATOM   1040 HD22 LEU    65      47.083  30.595  43.744  1.00  0.00           H
ATOM   1041 HD23 LEU    65      47.759  30.894  42.094  1.00  0.00           H
ATOM   1042  C   LEU    65      51.238  33.274  43.346  1.00  0.00           C
ATOM   1043  O   LEU    65      52.423  33.054  43.435  1.00  0.00           O
ATOM   1044  N   ILE    66      50.815  34.470  43.682  1.00  0.00           N
ATOM   1045  H   ILE    66      49.874  34.793  43.507  1.00  0.00           H
ATOM   1046  CA  ILE    66      51.731  35.612  44.051  1.00  0.00           C
ATOM   1047  HA  ILE    66      52.661  35.245  44.485  1.00  0.00           H
ATOM   1048  CB  ILE    66      52.251  36.429  42.805  1.00  0.00           C
ATOM   1049  HB  ILE    66      51.437  36.997  42.356  1.00  0.00           H
ATOM   1050  CG2 ILE    66      53.287  37.485  43.220  1.00  0.00           C
ATOM   1051 HG21 ILE    66      54.264  37.175  43.594  1.00  0.00           H
ATOM   1052 HG22 ILE    66      52.874  38.160  43.970  1.00  0.00           H
ATOM   1053 HG23 ILE    66      53.489  38.152  42.382  1.00  0.00           H
ATOM   1054  CG1 ILE    66      52.905  35.501  41.733  1.00  0.00           C
ATOM   1055 HG12 ILE    66      53.656  34.847  42.175  1.00  0.00           H
ATOM   1056 HG13 ILE    66      52.035  34.895  41.484  1.00  0.00           H
ATOM   1057  CD1 ILE    66      53.518  36.091  40.400  1.00  0.00           C
ATOM   1058 HD11 ILE    66      54.289  36.829  40.621  1.00  0.00           H
ATOM   1059 HD12 ILE    66      52.794  36.737  39.904  1.00  0.00           H
ATOM   1060 HD13 ILE    66      53.827  35.273  39.749  1.00  0.00           H
ATOM   1061  C   ILE    66      51.039  36.581  45.017  1.00  0.00           C
ATOM   1062  O   ILE    66      50.256  37.447  44.676  1.00  0.00           O
ATOM   1063  N   PRO    67      51.265  36.503  46.345  1.00  0.00           N
ATOM   1064  CD  PRO    67      51.968  35.433  47.123  1.00  0.00           C
ATOM   1065  HD2 PRO    67      52.979  35.330  46.729  1.00  0.00           H
ATOM   1066  HD3 PRO    67      51.499  34.453  47.042  1.00  0.00           H
ATOM   1067  CG  PRO    67      51.959  35.957  48.529  1.00  0.00           C
ATOM   1068  HG2 PRO    67      52.920  36.392  48.799  1.00  0.00           H
ATOM   1069  HG3 PRO    67      51.733  35.153  49.232  1.00  0.00           H
ATOM   1070  CB  PRO    67      50.883  36.954  48.672  1.00  0.00           C
ATOM   1071  HB2 PRO    67      51.132  37.587  49.525  1.00  0.00           H
ATOM   1072  HB3 PRO    67      49.877  36.543  48.762  1.00  0.00           H
ATOM   1073  CA  PRO    67      50.857  37.585  47.301  1.00  0.00           C
ATOM   1074  HA  PRO    67      49.854  37.922  47.037  1.00  0.00           H
ATOM   1075  C   PRO    67      51.736  38.844  47.185  1.00  0.00           C
ATOM   1076  O   PRO    67      52.837  38.804  46.747  1.00  0.00           O
ATOM   1077  N   ASN    68      51.264  39.983  47.689  1.00  0.00           N
ATOM   1078  H   ASN    68      50.332  40.008  48.075  1.00  0.00           H
ATOM   1079  CA  ASN    68      52.089  41.186  47.897  1.00  0.00           C
ATOM   1080  HA  ASN    68      53.072  40.790  48.153  1.00  0.00           H
ATOM   1081  CB  ASN    68      52.175  42.127  46.646  1.00  0.00           C
ATOM   1082  HB2 ASN    68      52.615  41.592  45.805  1.00  0.00           H
ATOM   1083  HB3 ASN    68      51.162  42.449  46.401  1.00  0.00           H
ATOM   1084  CG  ASN    68      52.897  43.439  46.824  1.00  0.00           C
ATOM   1085  OD1 ASN    68      52.466  44.402  47.404  1.00  0.00           O
ATOM   1086  ND2 ASN    68      54.181  43.385  46.518  1.00  0.00           N
ATOM   1087 HD21 ASN    68      54.645  42.574  46.137  1.00  0.00           H
ATOM   1088 HD22 ASN    68      54.718  44.231  46.648  1.00  0.00           H
ATOM   1089  C   ASN    68      51.585  41.843  49.226  1.00  0.00           C
ATOM   1090  O   ASN    68      50.438  42.319  49.359  1.00  0.00           O
ATOM   1091  N   LYS    69      52.458  41.854  50.278  1.00  0.00           N
ATOM   1092  H   LYS    69      53.350  41.404  50.127  1.00  0.00           H
ATOM   1093  CA  LYS    69      52.185  42.452  51.626  1.00  0.00           C
ATOM   1094  HA  LYS    69      51.298  41.978  52.047  1.00  0.00           H
ATOM   1095  CB  LYS    69      53.381  42.284  52.523  1.00  0.00           C
ATOM   1096  HB2 LYS    69      53.811  41.314  52.268  1.00  0.00           H
ATOM   1097  HB3 LYS    69      54.048  43.139  52.413  1.00  0.00           H
ATOM   1098  CG  LYS    69      52.900  42.174  53.985  1.00  0.00           C
ATOM   1099  HG2 LYS    69      52.295  43.018  54.311  1.00  0.00           H
ATOM   1100  HG3 LYS    69      52.234  41.314  54.063  1.00  0.00           H
ATOM   1101  CD  LYS    69      54.076  41.977  55.044  1.00  0.00           C
ATOM   1102  HD2 LYS    69      54.467  42.975  55.241  1.00  0.00           H
ATOM   1103  HD3 LYS    69      53.651  41.543  55.949  1.00  0.00           H
ATOM   1104  CE  LYS    69      55.205  41.047  54.675  1.00  0.00           C
ATOM   1105  HE2 LYS    69      54.784  40.045  54.581  1.00  0.00           H
ATOM   1106  HE3 LYS    69      55.619  41.345  53.711  1.00  0.00           H
ATOM   1107  NZ  LYS    69      56.157  41.026  55.757  1.00  0.00           N
ATOM   1108  HZ1 LYS    69      56.997  40.495  55.577  1.00  0.00           H
ATOM   1109  HZ2 LYS    69      55.800  40.823  56.679  1.00  0.00           H
ATOM   1110  HZ3 LYS    69      56.528  41.933  56.004  1.00  0.00           H
ATOM   1111  C   LYS    69      51.852  44.011  51.697  1.00  0.00           C
ATOM   1112  O   LYS    69      50.991  44.428  52.491  1.00  0.00           O
ATOM   1113  N   GLN    70      52.477  44.797  50.821  1.00  0.00           N
ATOM   1114  H   GLN    70      53.122  44.349  50.185  1.00  0.00           H
ATOM   1115  CA  GLN    70      52.418  46.235  50.728  1.00  0.00           C
ATOM   1116  HA  GLN    70      52.612  46.730  51.680  1.00  0.00           H
ATOM   1117  CB  GLN    70      53.483  46.757  49.792  1.00  0.00           C
ATOM   1118  HB2 GLN    70      53.601  46.024  48.994  1.00  0.00           H
ATOM   1119  HB3 GLN    70      53.216  47.727  49.377  1.00  0.00           H
ATOM   1120  CG  GLN    70      54.840  46.991  50.450  1.00  0.00           C
ATOM   1121  HG2 GLN    70      55.556  47.375  49.723  1.00  0.00           H
ATOM   1122  HG3 GLN    70      54.700  47.738  51.231  1.00  0.00           H
ATOM   1123  CD  GLN    70      55.432  45.663  50.970  1.00  0.00           C
ATOM   1124  OE1 GLN    70      55.704  44.744  50.182  1.00  0.00           O
ATOM   1125  NE2 GLN    70      55.606  45.500  52.242  1.00  0.00           N
ATOM   1126 HE21 GLN    70      56.143  44.698  52.540  1.00  0.00           H
ATOM   1127 HE22 GLN    70      55.381  46.227  52.906  1.00  0.00           H
ATOM   1128  C   GLN    70      50.995  46.705  50.236  1.00  0.00           C
ATOM   1129  O   GLN    70      50.331  47.465  50.915  1.00  0.00           O
ATOM   1130  N   ASP    71      50.578  46.099  49.115  1.00  0.00           N
ATOM   1131  H   ASP    71      51.077  45.360  48.640  1.00  0.00           H
ATOM   1132  CA  ASP    71      49.335  46.408  48.412  1.00  0.00           C
ATOM   1133  HA  ASP    71      49.090  47.470  48.414  1.00  0.00           H
ATOM   1134  CB  ASP    71      49.501  46.141  46.892  1.00  0.00           C
ATOM   1135  HB2 ASP    71      49.792  45.099  46.759  1.00  0.00           H
ATOM   1136  HB3 ASP    71      48.547  46.259  46.379  1.00  0.00           H
ATOM   1137  CG  ASP    71      50.410  47.098  46.172  1.00  0.00           C
ATOM   1138  OD1 ASP    71      50.552  48.246  46.683  1.00  0.00           O
ATOM   1139  OD2 ASP    71      51.055  46.695  45.194  1.00  0.00           O
ATOM   1140  C   ASP    71      48.126  45.665  49.024  1.00  0.00           C
ATOM   1141  O   ASP    71      46.976  46.055  48.713  1.00  0.00           O
ATOM   1142  N   ARG    72      48.361  44.720  49.936  1.00  0.00           N
ATOM   1143  H   ARG    72      49.315  44.694  50.267  1.00  0.00           H
ATOM   1144  CA  ARG    72      47.497  43.735  50.565  1.00  0.00           C
ATOM   1145  HA  ARG    72      48.159  43.027  51.062  1.00  0.00           H
ATOM   1146  CB  ARG    72      46.622  44.542  51.582  1.00  0.00           C
ATOM   1147  HB2 ARG    72      47.265  45.079  52.278  1.00  0.00           H
ATOM   1148  HB3 ARG    72      46.025  45.321  51.107  1.00  0.00           H
ATOM   1149  CG  ARG    72      45.677  43.672  52.372  1.00  0.00           C
ATOM   1150  HG2 ARG    72      44.957  43.297  51.645  1.00  0.00           H
ATOM   1151  HG3 ARG    72      46.081  42.717  52.708  1.00  0.00           H
ATOM   1152  CD  ARG    72      45.019  44.255  53.619  1.00  0.00           C
ATOM   1153  HD2 ARG    72      44.247  43.604  54.027  1.00  0.00           H
ATOM   1154  HD3 ARG    72      45.781  44.362  54.393  1.00  0.00           H
ATOM   1155  NE  ARG    72      44.601  45.676  53.535  1.00  0.00           N
ATOM   1156  HE  ARG    72      45.334  46.357  53.675  1.00  0.00           H
ATOM   1157  CZ  ARG    72      43.443  46.189  53.361  1.00  0.00           C
ATOM   1158  NH1 ARG    72      42.415  45.472  53.023  1.00  0.00           N
ATOM   1159 HH11 ARG    72      42.679  44.541  52.734  1.00  0.00           H
ATOM   1160 HH12 ARG    72      41.550  45.902  52.726  1.00  0.00           H
ATOM   1161  NH2 ARG    72      43.314  47.527  53.421  1.00  0.00           N
ATOM   1162 HH21 ARG    72      44.190  48.023  53.495  1.00  0.00           H
ATOM   1163 HH22 ARG    72      42.447  48.027  53.289  1.00  0.00           H
ATOM   1164  C   ARG    72      46.798  42.976  49.414  1.00  0.00           C
ATOM   1165  O   ARG    72      45.568  42.935  49.355  1.00  0.00           O
ATOM   1166  N   THR    73      47.587  42.488  48.445  1.00  0.00           N
ATOM   1167  H   THR    73      48.581  42.393  48.598  1.00  0.00           H
ATOM   1168  CA  THR    73      47.094  41.798  47.265  1.00  0.00           C
ATOM   1169  HA  THR    73      46.004  41.776  47.273  1.00  0.00           H
ATOM   1170  CB  THR    73      47.381  42.595  45.939  1.00  0.00           C
ATOM   1171  HB  THR    73      47.175  41.954  45.081  1.00  0.00           H
ATOM   1172  CG2 THR    73      46.503  43.820  45.735  1.00  0.00           C
ATOM   1173 HG21 THR    73      47.010  44.484  45.033  1.00  0.00           H
ATOM   1174 HG22 THR    73      46.536  44.422  46.643  1.00  0.00           H
ATOM   1175 HG23 THR    73      45.449  43.565  45.624  1.00  0.00           H
ATOM   1176  OG1 THR    73      48.780  42.832  45.804  1.00  0.00           O
ATOM   1177  HG1 THR    73      49.117  42.134  45.237  1.00  0.00           H
ATOM   1178  C   THR    73      47.575  40.338  47.180  1.00  0.00           C
ATOM   1179  O   THR    73      48.626  39.938  47.763  1.00  0.00           O
ATOM   1180  N   LEU    74      46.743  39.519  46.429  1.00  0.00           N
ATOM   1181  H   LEU    74      46.020  40.071  45.987  1.00  0.00           H
ATOM   1182  CA  LEU    74      47.052  38.181  45.850  1.00  0.00           C
ATOM   1183  HA  LEU    74      48.132  38.098  45.974  1.00  0.00           H
ATOM   1184  CB  LEU    74      46.444  37.086  46.841  1.00  0.00           C
ATOM   1185  HB2 LEU    74      46.898  37.390  47.785  1.00  0.00           H
ATOM   1186  HB3 LEU    74      45.359  37.176  46.869  1.00  0.00           H
ATOM   1187  CG  LEU    74      46.530  35.554  46.419  1.00  0.00           C
ATOM   1188  HG  LEU    74      46.153  35.381  45.411  1.00  0.00           H
ATOM   1189  CD1 LEU    74      47.966  35.180  46.572  1.00  0.00           C
ATOM   1190 HD11 LEU    74      48.212  35.274  47.629  1.00  0.00           H
ATOM   1191 HD12 LEU    74      48.568  35.892  46.008  1.00  0.00           H
ATOM   1192 HD13 LEU    74      48.177  34.184  46.183  1.00  0.00           H
ATOM   1193  CD2 LEU    74      45.620  34.744  47.310  1.00  0.00           C
ATOM   1194 HD21 LEU    74      45.338  33.777  46.892  1.00  0.00           H
ATOM   1195 HD22 LEU    74      46.176  34.602  48.237  1.00  0.00           H
ATOM   1196 HD23 LEU    74      44.713  35.319  47.500  1.00  0.00           H
ATOM   1197  C   LEU    74      46.706  38.010  44.333  1.00  0.00           C
ATOM   1198  O   LEU    74      45.584  38.121  43.831  1.00  0.00           O
ATOM   1199  N   THR    75      47.713  37.721  43.580  1.00  0.00           N
ATOM   1200  H   THR    75      48.582  37.468  44.027  1.00  0.00           H
ATOM   1201  CA  THR    75      47.708  37.819  42.119  1.00  0.00           C
ATOM   1202  HA  THR    75      46.723  38.076  41.727  1.00  0.00           H
ATOM   1203  CB  THR    75      48.788  38.688  41.478  1.00  0.00           C
ATOM   1204  HB  THR    75      49.790  38.311  41.683  1.00  0.00           H
ATOM   1205  CG2 THR    75      48.683  38.739  39.950  1.00  0.00           C
ATOM   1206 HG21 THR    75      47.667  38.669  39.559  1.00  0.00           H
ATOM   1207 HG22 THR    75      49.204  37.864  39.565  1.00  0.00           H
ATOM   1208 HG23 THR    75      49.177  39.525  39.380  1.00  0.00           H
ATOM   1209  OG1 THR    75      48.605  39.998  41.805  1.00  0.00           O
ATOM   1210  HG1 THR    75      48.829  40.128  42.730  1.00  0.00           H
ATOM   1211  C   THR    75      47.855  36.374  41.552  1.00  0.00           C
ATOM   1212  O   THR    75      48.836  35.744  41.924  1.00  0.00           O
ATOM   1213  N   ILE    76      46.866  35.940  40.823  1.00  0.00           N
ATOM   1214  H   ILE    76      46.114  36.602  40.685  1.00  0.00           H
ATOM   1215  CA  ILE    76      46.878  34.595  40.137  1.00  0.00           C
ATOM   1216  HA  ILE    76      47.728  34.008  40.483  1.00  0.00           H
ATOM   1217  CB  ILE    76      45.562  33.856  40.381  1.00  0.00           C
ATOM   1218  HB  ILE    76      44.790  34.606  40.209  1.00  0.00           H
ATOM   1219  CG2 ILE    76      45.416  32.599  39.555  1.00  0.00           C
ATOM   1220 HG21 ILE    76      44.848  31.803  40.036  1.00  0.00           H
ATOM   1221 HG22 ILE    76      46.375  32.153  39.291  1.00  0.00           H
ATOM   1222 HG23 ILE    76      45.022  32.830  38.565  1.00  0.00           H
ATOM   1223  CG1 ILE    76      45.468  33.573  41.934  1.00  0.00           C
ATOM   1224 HG12 ILE    76      44.929  32.638  42.079  1.00  0.00           H
ATOM   1225 HG13 ILE    76      46.505  33.542  42.269  1.00  0.00           H
ATOM   1226  CD1 ILE    76      44.815  34.622  42.845  1.00  0.00           C
ATOM   1227 HD11 ILE    76      44.897  34.163  43.830  1.00  0.00           H
ATOM   1228 HD12 ILE    76      43.737  34.646  42.687  1.00  0.00           H
ATOM   1229 HD13 ILE    76      45.320  35.577  42.697  1.00  0.00           H
ATOM   1230  C   ILE    76      47.192  34.900  38.653  1.00  0.00           C
ATOM   1231  O   ILE    76      46.704  35.938  38.169  1.00  0.00           O
ATOM   1232  N   VAL    77      47.972  34.057  37.971  1.00  0.00           N
ATOM   1233  H   VAL    77      48.404  33.407  38.612  1.00  0.00           H
ATOM   1234  CA  VAL    77      48.413  34.006  36.558  1.00  0.00           C
ATOM   1235  HA  VAL    77      47.768  34.734  36.064  1.00  0.00           H
ATOM   1236  CB  VAL    77      49.875  34.588  36.368  1.00  0.00           C
ATOM   1237  HB  VAL    77      50.623  33.828  36.594  1.00  0.00           H
ATOM   1238  CG1 VAL    77      50.169  34.962  34.942  1.00  0.00           C
ATOM   1239 HG11 VAL    77      51.145  35.441  34.871  1.00  0.00           H
ATOM   1240 HG12 VAL    77      50.210  34.067  34.321  1.00  0.00           H
ATOM   1241 HG13 VAL    77      49.522  35.702  34.472  1.00  0.00           H
ATOM   1242  CG2 VAL    77      50.030  35.863  37.296  1.00  0.00           C
ATOM   1243 HG21 VAL    77      49.852  35.601  38.340  1.00  0.00           H
ATOM   1244 HG22 VAL    77      49.230  36.593  37.175  1.00  0.00           H
ATOM   1245 HG23 VAL    77      51.007  36.347  37.290  1.00  0.00           H
ATOM   1246  C   VAL    77      48.315  32.644  35.846  1.00  0.00           C
ATOM   1247  O   VAL    77      48.957  31.698  36.318  1.00  0.00           O
ATOM   1248  N   ASP    78      47.782  32.623  34.599  1.00  0.00           N
ATOM   1249  H   ASP    78      47.401  33.497  34.266  1.00  0.00           H
ATOM   1250  CA  ASP    78      47.920  31.445  33.730  1.00  0.00           C
ATOM   1251  HA  ASP    78      48.629  30.732  34.151  1.00  0.00           H
ATOM   1252  CB  ASP    78      46.546  30.644  33.725  1.00  0.00           C
ATOM   1253  HB2 ASP    78      46.651  29.761  33.096  1.00  0.00           H
ATOM   1254  HB3 ASP    78      46.418  30.331  34.761  1.00  0.00           H
ATOM   1255  CG  ASP    78      45.383  31.438  33.175  1.00  0.00           C
ATOM   1256  OD1 ASP    78      45.192  31.664  31.960  1.00  0.00           O
ATOM   1257  OD2 ASP    78      44.654  31.875  34.078  1.00  0.00           O
ATOM   1258  C   ASP    78      48.384  31.789  32.339  1.00  0.00           C
ATOM   1259  O   ASP    78      48.027  32.812  31.719  1.00  0.00           O
ATOM   1260  N   THR    79      49.272  30.954  31.863  1.00  0.00           N
ATOM   1261  H   THR    79      49.485  30.111  32.378  1.00  0.00           H
ATOM   1262  CA  THR    79      49.631  30.893  30.401  1.00  0.00           C
ATOM   1263  HA  THR    79      49.891  31.887  30.039  1.00  0.00           H
ATOM   1264  CB  THR    79      50.853  30.007  30.255  1.00  0.00           C
ATOM   1265  HB  THR    79      50.945  29.758  29.198  1.00  0.00           H
ATOM   1266  CG2 THR    79      52.128  30.676  30.706  1.00  0.00           C
ATOM   1267 HG21 THR    79      52.773  29.823  30.920  1.00  0.00           H
ATOM   1268 HG22 THR    79      52.029  31.333  31.570  1.00  0.00           H
ATOM   1269 HG23 THR    79      52.577  31.238  29.887  1.00  0.00           H
ATOM   1270  OG1 THR    79      50.749  28.771  31.039  1.00  0.00           O
ATOM   1271  HG1 THR    79      51.590  28.348  30.849  1.00  0.00           H
ATOM   1272  C   THR    79      48.503  30.380  29.495  1.00  0.00           C
ATOM   1273  O   THR    79      48.779  29.711  28.476  1.00  0.00           O
ATOM   1274  N   GLY    80      47.230  30.702  29.790  1.00  0.00           N
ATOM   1275  H   GLY    80      47.046  31.244  30.623  1.00  0.00           H
ATOM   1276  CA  GLY    80      46.016  30.182  29.109  1.00  0.00           C
ATOM   1277  HA2 GLY    80      46.079  29.175  28.698  1.00  0.00           H
ATOM   1278  HA3 GLY    80      45.233  30.221  29.867  1.00  0.00           H
ATOM   1279  C   GLY    80      45.664  30.914  27.818  1.00  0.00           C
ATOM   1280  O   GLY    80      46.511  31.515  27.154  1.00  0.00           O
ATOM   1281  N   ILE    81      44.343  30.796  27.497  1.00  0.00           N
ATOM   1282  H   ILE    81      43.762  30.230  28.098  1.00  0.00           H
ATOM   1283  CA  ILE    81      43.815  31.259  26.221  1.00  0.00           C
ATOM   1284  HA  ILE    81      44.519  30.978  25.438  1.00  0.00           H
ATOM   1285  CB  ILE    81      42.375  30.659  26.071  1.00  0.00           C
ATOM   1286  HB  ILE    81      42.524  29.587  25.944  1.00  0.00           H
ATOM   1287  CG2 ILE    81      41.501  30.854  27.337  1.00  0.00           C
ATOM   1288 HG21 ILE    81      42.034  30.555  28.239  1.00  0.00           H
ATOM   1289 HG22 ILE    81      40.569  30.290  27.309  1.00  0.00           H
ATOM   1290 HG23 ILE    81      41.245  31.911  27.408  1.00  0.00           H
ATOM   1291  CG1 ILE    81      41.743  31.121  24.769  1.00  0.00           C
ATOM   1292 HG12 ILE    81      40.735  30.711  24.705  1.00  0.00           H
ATOM   1293 HG13 ILE    81      41.517  32.184  24.842  1.00  0.00           H
ATOM   1294  CD1 ILE    81      42.587  30.702  23.586  1.00  0.00           C
ATOM   1295 HD11 ILE    81      42.054  30.726  22.636  1.00  0.00           H
ATOM   1296 HD12 ILE    81      42.881  29.658  23.701  1.00  0.00           H
ATOM   1297 HD13 ILE    81      43.534  31.240  23.629  1.00  0.00           H
ATOM   1298  C   ILE    81      43.721  32.753  26.061  1.00  0.00           C
ATOM   1299  O   ILE    81      43.897  33.258  24.988  1.00  0.00           O
ATOM   1300  N   GLY    82      43.406  33.456  27.150  1.00  0.00           N
ATOM   1301  H   GLY    82      43.381  32.945  28.021  1.00  0.00           H
ATOM   1302  CA  GLY    82      43.035  34.873  27.061  1.00  0.00           C
ATOM   1303  HA2 GLY    82      43.072  35.383  28.024  1.00  0.00           H
ATOM   1304  HA3 GLY    82      43.683  35.449  26.399  1.00  0.00           H
ATOM   1305  C   GLY    82      41.594  35.130  26.544  1.00  0.00           C
ATOM   1306  O   GLY    82      40.897  34.216  26.019  1.00  0.00           O
ATOM   1307  N   MET    83      41.157  36.355  26.594  1.00  0.00           N
ATOM   1308  H   MET    83      41.804  37.039  26.959  1.00  0.00           H
ATOM   1309  CA  MET    83      39.815  36.849  26.502  1.00  0.00           C
ATOM   1310  HA  MET    83      39.228  36.030  26.087  1.00  0.00           H
ATOM   1311  CB  MET    83      39.170  37.139  27.904  1.00  0.00           C
ATOM   1312  HB2 MET    83      39.711  37.851  28.527  1.00  0.00           H
ATOM   1313  HB3 MET    83      38.193  37.583  27.717  1.00  0.00           H
ATOM   1314  CG  MET    83      38.846  35.938  28.747  1.00  0.00           C
ATOM   1315  HG2 MET    83      38.110  35.278  28.288  1.00  0.00           H
ATOM   1316  HG3 MET    83      39.747  35.395  29.033  1.00  0.00           H
ATOM   1317  SD  MET    83      37.972  36.175  30.378  1.00  0.00           S
ATOM   1318  CE  MET    83      39.311  36.741  31.502  1.00  0.00           C
ATOM   1319  HE1 MET    83      39.739  37.613  31.007  1.00  0.00           H
ATOM   1320  HE2 MET    83      38.923  37.267  32.375  1.00  0.00           H
ATOM   1321  HE3 MET    83      39.998  35.928  31.734  1.00  0.00           H
ATOM   1322  C   MET    83      39.685  38.110  25.597  1.00  0.00           C
ATOM   1323  O   MET    83      40.472  39.043  25.739  1.00  0.00           O
ATOM   1324  N   THR    84      38.741  38.121  24.645  1.00  0.00           N
ATOM   1325  H   THR    84      38.241  37.264  24.452  1.00  0.00           H
ATOM   1326  CA  THR    84      38.324  39.353  23.985  1.00  0.00           C
ATOM   1327  HA  THR    84      39.214  39.935  23.748  1.00  0.00           H
ATOM   1328  CB  THR    84      37.657  39.123  22.601  1.00  0.00           C
ATOM   1329  HB  THR    84      37.534  40.047  22.038  1.00  0.00           H
ATOM   1330  CG2 THR    84      38.274  38.179  21.638  1.00  0.00           C
ATOM   1331 HG21 THR    84      37.660  38.198  20.739  1.00  0.00           H
ATOM   1332 HG22 THR    84      38.415  37.178  22.047  1.00  0.00           H
ATOM   1333 HG23 THR    84      39.276  38.476  21.326  1.00  0.00           H
ATOM   1334  OG1 THR    84      36.359  38.620  22.920  1.00  0.00           O
ATOM   1335  HG1 THR    84      36.442  37.789  23.393  1.00  0.00           H
ATOM   1336  C   THR    84      37.437  40.252  24.924  1.00  0.00           C
ATOM   1337  O   THR    84      36.879  39.688  25.916  1.00  0.00           O
ATOM   1338  N   LYS    85      37.218  41.522  24.513  1.00  0.00           N
ATOM   1339  H   LYS    85      37.609  41.791  23.621  1.00  0.00           H
ATOM   1340  CA  LYS    85      36.285  42.402  25.267  1.00  0.00           C
ATOM   1341  HA  LYS    85      36.475  42.344  26.339  1.00  0.00           H
ATOM   1342  CB  LYS    85      36.457  43.901  24.844  1.00  0.00           C
ATOM   1343  HB2 LYS    85      37.495  43.845  24.515  1.00  0.00           H
ATOM   1344  HB3 LYS    85      35.863  44.089  23.948  1.00  0.00           H
ATOM   1345  CG  LYS    85      36.113  44.896  26.099  1.00  0.00           C
ATOM   1346  HG2 LYS    85      35.140  44.538  26.433  1.00  0.00           H
ATOM   1347  HG3 LYS    85      36.680  44.603  26.982  1.00  0.00           H
ATOM   1348  CD  LYS    85      36.209  46.415  25.806  1.00  0.00           C
ATOM   1349  HD2 LYS    85      35.921  46.853  26.761  1.00  0.00           H
ATOM   1350  HD3 LYS    85      37.216  46.687  25.487  1.00  0.00           H
ATOM   1351  CE  LYS    85      35.160  46.990  24.716  1.00  0.00           C
ATOM   1352  HE2 LYS    85      35.447  46.765  23.688  1.00  0.00           H
ATOM   1353  HE3 LYS    85      34.201  46.522  24.943  1.00  0.00           H
ATOM   1354  NZ  LYS    85      34.962  48.432  24.872  1.00  0.00           N
ATOM   1355  HZ1 LYS    85      34.472  48.855  24.097  1.00  0.00           H
ATOM   1356  HZ2 LYS    85      35.787  49.016  24.883  1.00  0.00           H
ATOM   1357  HZ3 LYS    85      34.442  48.705  25.695  1.00  0.00           H
ATOM   1358  C   LYS    85      34.836  41.899  25.185  1.00  0.00           C
ATOM   1359  O   LYS    85      34.182  41.986  26.178  1.00  0.00           O
ATOM   1360  N   ALA    86      34.390  41.280  24.114  1.00  0.00           N
ATOM   1361  H   ALA    86      34.843  41.303  23.212  1.00  0.00           H
ATOM   1362  CA  ALA    86      33.096  40.541  24.079  1.00  0.00           C
ATOM   1363  HA  ALA    86      32.373  41.280  24.427  1.00  0.00           H
ATOM   1364  CB  ALA    86      32.657  40.132  22.624  1.00  0.00           C
ATOM   1365  HB1 ALA    86      32.874  41.018  22.026  1.00  0.00           H
ATOM   1366  HB2 ALA    86      31.594  39.980  22.435  1.00  0.00           H
ATOM   1367  HB3 ALA    86      33.236  39.307  22.208  1.00  0.00           H
ATOM   1368  C   ALA    86      33.041  39.455  25.165  1.00  0.00           C
ATOM   1369  O   ALA    86      32.037  39.363  25.922  1.00  0.00           O
ATOM   1370  N   ASP    87      33.991  38.546  25.272  1.00  0.00           N
ATOM   1371  H   ASP    87      34.781  38.678  24.656  1.00  0.00           H
ATOM   1372  CA  ASP    87      34.032  37.554  26.311  1.00  0.00           C
ATOM   1373  HA  ASP    87      33.154  36.909  26.324  1.00  0.00           H
ATOM   1374  CB  ASP    87      35.195  36.588  26.160  1.00  0.00           C
ATOM   1375  HB2 ASP    87      36.147  37.084  26.346  1.00  0.00           H
ATOM   1376  HB3 ASP    87      35.146  35.862  26.971  1.00  0.00           H
ATOM   1377  CG  ASP    87      35.263  35.914  24.785  1.00  0.00           C
ATOM   1378  OD1 ASP    87      34.503  35.000  24.480  1.00  0.00           O
ATOM   1379  OD2 ASP    87      36.217  36.254  23.999  1.00  0.00           O
ATOM   1380  C   ASP    87      34.008  38.154  27.680  1.00  0.00           C
ATOM   1381  O   ASP    87      33.212  37.751  28.546  1.00  0.00           O
ATOM   1382  N   LEU    88      34.894  39.137  27.899  1.00  0.00           N
ATOM   1383  H   LEU    88      35.547  39.468  27.202  1.00  0.00           H
ATOM   1384  CA  LEU    88      35.023  39.805  29.209  1.00  0.00           C
ATOM   1385  HA  LEU    88      35.390  39.140  29.990  1.00  0.00           H
ATOM   1386  CB  LEU    88      36.269  40.819  29.036  1.00  0.00           C
ATOM   1387  HB2 LEU    88      37.003  40.370  28.368  1.00  0.00           H
ATOM   1388  HB3 LEU    88      35.948  41.776  28.625  1.00  0.00           H
ATOM   1389  CG  LEU    88      37.028  41.236  30.254  1.00  0.00           C
ATOM   1390  HG  LEU    88      36.311  41.798  30.853  1.00  0.00           H
ATOM   1391  CD1 LEU    88      37.626  40.136  31.164  1.00  0.00           C
ATOM   1392 HD11 LEU    88      38.469  39.695  30.634  1.00  0.00           H
ATOM   1393 HD12 LEU    88      36.958  39.314  31.424  1.00  0.00           H
ATOM   1394 HD13 LEU    88      38.106  40.494  32.074  1.00  0.00           H
ATOM   1395  CD2 LEU    88      38.041  42.287  29.824  1.00  0.00           C
ATOM   1396 HD21 LEU    88      37.752  42.999  29.051  1.00  0.00           H
ATOM   1397 HD22 LEU    88      38.369  42.865  30.687  1.00  0.00           H
ATOM   1398 HD23 LEU    88      38.841  41.653  29.441  1.00  0.00           H
ATOM   1399  C   LEU    88      33.774  40.598  29.800  1.00  0.00           C
ATOM   1400  O   LEU    88      33.470  40.366  30.949  1.00  0.00           O
ATOM   1401  N   ILE    89      33.075  41.376  28.948  1.00  0.00           N
ATOM   1402  H   ILE    89      33.399  41.505  28.001  1.00  0.00           H
ATOM   1403  CA  ILE    89      31.781  42.014  29.152  1.00  0.00           C
ATOM   1404  HA  ILE    89      31.803  42.595  30.075  1.00  0.00           H
ATOM   1405  CB  ILE    89      31.544  42.967  28.061  1.00  0.00           C
ATOM   1406  HB  ILE    89      31.809  42.396  27.172  1.00  0.00           H
ATOM   1407  CG2 ILE    89      30.105  43.484  27.978  1.00  0.00           C
ATOM   1408 HG21 ILE    89      29.299  42.763  27.842  1.00  0.00           H
ATOM   1409 HG22 ILE    89      30.019  44.223  27.181  1.00  0.00           H
ATOM   1410 HG23 ILE    89      29.928  44.097  28.862  1.00  0.00           H
ATOM   1411  CG1 ILE    89      32.372  44.221  28.186  1.00  0.00           C
ATOM   1412 HG12 ILE    89      32.186  44.875  29.038  1.00  0.00           H
ATOM   1413 HG13 ILE    89      33.396  43.876  28.329  1.00  0.00           H
ATOM   1414  CD1 ILE    89      32.531  45.133  26.993  1.00  0.00           C
ATOM   1415 HD11 ILE    89      31.687  45.820  27.011  1.00  0.00           H
ATOM   1416 HD12 ILE    89      32.541  44.581  26.053  1.00  0.00           H
ATOM   1417 HD13 ILE    89      33.382  45.784  27.191  1.00  0.00           H
ATOM   1418  C   ILE    89      30.568  41.068  29.393  1.00  0.00           C
ATOM   1419  O   ILE    89      29.786  41.235  30.318  1.00  0.00           O
ATOM   1420  N   ASN    90      30.591  39.915  28.688  1.00  0.00           N
ATOM   1421  H   ASN    90      31.373  39.745  28.072  1.00  0.00           H
ATOM   1422  CA  ASN    90      29.871  38.672  28.931  1.00  0.00           C
ATOM   1423  HA  ASN    90      29.012  39.063  29.476  1.00  0.00           H
ATOM   1424  CB  ASN    90      29.410  37.932  27.622  1.00  0.00           C
ATOM   1425  HB2 ASN    90      30.174  37.651  26.898  1.00  0.00           H
ATOM   1426  HB3 ASN    90      28.778  37.076  27.861  1.00  0.00           H
ATOM   1427  CG  ASN    90      28.578  38.833  26.699  1.00  0.00           C
ATOM   1428  OD1 ASN    90      27.369  38.801  26.768  1.00  0.00           O
ATOM   1429  ND2 ASN    90      29.252  39.693  26.004  1.00  0.00           N
ATOM   1430 HD21 ASN    90      30.246  39.619  25.844  1.00  0.00           H
ATOM   1431 HD22 ASN    90      28.770  40.415  25.486  1.00  0.00           H
ATOM   1432  C   ASN    90      30.561  37.830  30.088  1.00  0.00           C
ATOM   1433  O   ASN    90      30.534  36.588  29.961  1.00  0.00           O
ATOM   1434  N   ASN    91      30.953  38.453  31.229  1.00  0.00           N
ATOM   1435  H   ASN    91      31.033  39.460  31.234  1.00  0.00           H
ATOM   1436  CA  ASN    91      31.251  37.950  32.557  1.00  0.00           C
ATOM   1437  HA  ASN    91      31.708  38.807  33.051  1.00  0.00           H
ATOM   1438  CB  ASN    91      30.036  37.517  33.358  1.00  0.00           C
ATOM   1439  HB2 ASN    91      29.811  36.482  33.103  1.00  0.00           H
ATOM   1440  HB3 ASN    91      30.344  37.415  34.399  1.00  0.00           H
ATOM   1441  CG  ASN    91      28.797  38.383  33.158  1.00  0.00           C
ATOM   1442  OD1 ASN    91      28.765  39.536  33.538  1.00  0.00           O
ATOM   1443  ND2 ASN    91      27.839  37.970  32.348  1.00  0.00           N
ATOM   1444 HD21 ASN    91      27.737  36.981  32.168  1.00  0.00           H
ATOM   1445 HD22 ASN    91      27.044  38.592  32.332  1.00  0.00           H
ATOM   1446  C   ASN    91      32.420  36.912  32.490  1.00  0.00           C
ATOM   1447  O   ASN    91      32.240  35.795  32.860  1.00  0.00           O
ATOM   1448  N   LEU    92      33.569  37.437  32.045  1.00  0.00           N
ATOM   1449  H   LEU    92      33.680  38.409  31.798  1.00  0.00           H
ATOM   1450  CA  LEU    92      34.837  36.682  31.980  1.00  0.00           C
ATOM   1451  HA  LEU    92      35.526  37.281  31.386  1.00  0.00           H
ATOM   1452  CB  LEU    92      35.509  36.670  33.387  1.00  0.00           C
ATOM   1453  HB2 LEU    92      34.939  36.021  34.052  1.00  0.00           H
ATOM   1454  HB3 LEU    92      36.468  36.154  33.367  1.00  0.00           H
ATOM   1455  CG  LEU    92      35.857  37.988  34.040  1.00  0.00           C
ATOM   1456  HG  LEU    92      36.523  38.612  33.443  1.00  0.00           H
ATOM   1457  CD1 LEU    92      34.631  38.817  34.489  1.00  0.00           C
ATOM   1458 HD11 LEU    92      34.902  39.548  35.252  1.00  0.00           H
ATOM   1459 HD12 LEU    92      33.813  38.241  34.919  1.00  0.00           H
ATOM   1460 HD13 LEU    92      34.261  39.409  33.652  1.00  0.00           H
ATOM   1461  CD2 LEU    92      36.419  37.624  35.367  1.00  0.00           C
ATOM   1462 HD21 LEU    92      37.412  37.185  35.257  1.00  0.00           H
ATOM   1463 HD22 LEU    92      36.592  38.476  36.023  1.00  0.00           H
ATOM   1464 HD23 LEU    92      35.759  36.959  35.924  1.00  0.00           H
ATOM   1465  C   LEU    92      34.743  35.321  31.283  1.00  0.00           C
ATOM   1466  O   LEU    92      35.273  34.306  31.739  1.00  0.00           O
ATOM   1467  N   GLY    93      34.047  35.243  30.175  1.00  0.00           N
ATOM   1468  H   GLY    93      33.501  36.036  29.874  1.00  0.00           H
ATOM   1469  CA  GLY    93      33.725  34.043  29.412  1.00  0.00           C
ATOM   1470  HA2 GLY    93      33.195  34.422  28.539  1.00  0.00           H
ATOM   1471  HA3 GLY    93      34.700  33.680  29.084  1.00  0.00           H
ATOM   1472  C   GLY    93      32.849  32.947  30.016  1.00  0.00           C
ATOM   1473  O   GLY    93      32.861  31.892  29.359  1.00  0.00           O
ATOM   1474  N   THR    94      32.078  33.134  31.064  1.00  0.00           N
ATOM   1475  H   THR    94      32.129  34.061  31.463  1.00  0.00           H
ATOM   1476  CA  THR    94      31.316  32.099  31.682  1.00  0.00           C
ATOM   1477  HA  THR    94      31.664  31.137  31.307  1.00  0.00           H
ATOM   1478  CB  THR    94      31.469  32.044  33.195  1.00  0.00           C
ATOM   1479  HB  THR    94      30.887  31.186  33.532  1.00  0.00           H
ATOM   1480  CG2 THR    94      32.906  31.904  33.636  1.00  0.00           C
ATOM   1481 HG21 THR    94      33.399  31.207  32.958  1.00  0.00           H
ATOM   1482 HG22 THR    94      32.936  31.508  34.651  1.00  0.00           H
ATOM   1483 HG23 THR    94      33.418  32.866  33.647  1.00  0.00           H
ATOM   1484  OG1 THR    94      30.904  33.209  33.745  1.00  0.00           O
ATOM   1485  HG1 THR    94      31.591  33.877  33.688  1.00  0.00           H
ATOM   1486  C   THR    94      29.861  32.096  31.225  1.00  0.00           C
ATOM   1487  O   THR    94      29.383  33.078  30.674  1.00  0.00           O
ATOM   1488  N   ILE    95      29.101  31.032  31.557  1.00  0.00           N
ATOM   1489  H   ILE    95      29.533  30.191  31.912  1.00  0.00           H
ATOM   1490  CA  ILE    95      27.672  30.990  31.449  1.00  0.00           C
ATOM   1491  HA  ILE    95      27.360  31.990  31.150  1.00  0.00           H
ATOM   1492  CB  ILE    95      27.242  30.046  30.224  1.00  0.00           C
ATOM   1493  HB  ILE    95      26.167  30.011  30.043  1.00  0.00           H
ATOM   1494  CG2 ILE    95      27.815  30.772  28.978  1.00  0.00           C
ATOM   1495 HG21 ILE    95      28.843  30.560  28.684  1.00  0.00           H
ATOM   1496 HG22 ILE    95      27.669  31.839  29.151  1.00  0.00           H
ATOM   1497 HG23 ILE    95      27.201  30.523  28.113  1.00  0.00           H
ATOM   1498  CG1 ILE    95      27.659  28.554  30.267  1.00  0.00           C
ATOM   1499 HG12 ILE    95      27.536  28.112  29.279  1.00  0.00           H
ATOM   1500 HG13 ILE    95      28.718  28.471  30.515  1.00  0.00           H
ATOM   1501  CD1 ILE    95      26.857  27.670  31.204  1.00  0.00           C
ATOM   1502 HD11 ILE    95      25.796  27.899  31.096  1.00  0.00           H
ATOM   1503 HD12 ILE    95      26.979  27.961  32.248  1.00  0.00           H
ATOM   1504 HD13 ILE    95      26.914  26.638  30.859  1.00  0.00           H
ATOM   1505  C   ILE    95      26.995  30.659  32.793  1.00  0.00           C
ATOM   1506  O   ILE    95      25.893  30.161  32.649  1.00  0.00           O
ATOM   1507  N   ALA    96      27.678  30.851  33.921  1.00  0.00           N
ATOM   1508  H   ALA    96      28.488  31.452  33.955  1.00  0.00           H
ATOM   1509  CA  ALA    96      27.404  30.388  35.256  1.00  0.00           C
ATOM   1510  HA  ALA    96      27.530  29.305  35.294  1.00  0.00           H
ATOM   1511  CB  ALA    96      28.400  30.994  36.225  1.00  0.00           C
ATOM   1512  HB1 ALA    96      28.472  30.383  37.125  1.00  0.00           H
ATOM   1513  HB2 ALA    96      28.095  32.017  36.446  1.00  0.00           H
ATOM   1514  HB3 ALA    96      29.400  30.898  35.802  1.00  0.00           H
ATOM   1515  C   ALA    96      25.944  30.779  35.763  1.00  0.00           C
ATOM   1516  O   ALA    96      25.610  30.655  36.961  1.00  0.00           O
ATOM   1517  N   LYS    97      25.103  31.467  34.914  1.00  0.00           N
ATOM   1518  H   LYS    97      25.422  31.579  33.963  1.00  0.00           H
ATOM   1519  CA  LYS    97      23.797  32.112  35.263  1.00  0.00           C
ATOM   1520  HA  LYS    97      23.927  32.728  36.152  1.00  0.00           H
ATOM   1521  CB  LYS    97      23.361  33.106  34.139  1.00  0.00           C
ATOM   1522  HB2 LYS    97      24.199  33.752  33.883  1.00  0.00           H
ATOM   1523  HB3 LYS    97      23.019  32.653  33.208  1.00  0.00           H
ATOM   1524  CG  LYS    97      22.205  33.987  34.677  1.00  0.00           C
ATOM   1525  HG2 LYS    97      21.334  33.336  34.759  1.00  0.00           H
ATOM   1526  HG3 LYS    97      22.362  34.339  35.696  1.00  0.00           H
ATOM   1527  CD  LYS    97      21.764  35.155  33.754  1.00  0.00           C
ATOM   1528  HD2 LYS    97      20.801  35.499  34.131  1.00  0.00           H
ATOM   1529  HD3 LYS    97      22.529  35.879  34.039  1.00  0.00           H
ATOM   1530  CE  LYS    97      21.568  34.845  32.316  1.00  0.00           C
ATOM   1531  HE2 LYS    97      22.353  34.170  31.977  1.00  0.00           H
ATOM   1532  HE3 LYS    97      20.611  34.325  32.373  1.00  0.00           H
ATOM   1533  NZ  LYS    97      21.555  36.076  31.486  1.00  0.00           N
ATOM   1534  HZ1 LYS    97      22.510  36.395  31.402  1.00  0.00           H
ATOM   1535  HZ2 LYS    97      21.049  36.837  31.917  1.00  0.00           H
ATOM   1536  HZ3 LYS    97      21.396  35.921  30.501  1.00  0.00           H
ATOM   1537  C   LYS    97      22.664  31.108  35.646  1.00  0.00           C
ATOM   1538  O   LYS    97      21.975  31.334  36.680  1.00  0.00           O
ATOM   1539  N   SER    98      22.489  29.967  34.982  1.00  0.00           N
ATOM   1540  H   SER    98      23.047  29.839  34.150  1.00  0.00           H
ATOM   1541  CA  SER    98      21.532  28.895  35.330  1.00  0.00           C
ATOM   1542  HA  SER    98      20.699  29.414  35.805  1.00  0.00           H
ATOM   1543  CB  SER    98      20.968  28.325  34.048  1.00  0.00           C
ATOM   1544  HB2 SER    98      21.804  27.945  33.460  1.00  0.00           H
ATOM   1545  HB3 SER    98      20.321  27.462  34.210  1.00  0.00           H
ATOM   1546  OG  SER    98      20.203  29.241  33.334  1.00  0.00           O
ATOM   1547  HG  SER    98      19.885  28.811  32.537  1.00  0.00           H
ATOM   1548  C   SER    98      22.115  27.861  36.299  1.00  0.00           C
ATOM   1549  O   SER    98      21.410  27.275  37.114  1.00  0.00           O
ATOM   1550  N   GLY    99      23.384  27.883  36.504  1.00  0.00           N
ATOM   1551  H   GLY    99      24.021  28.315  35.851  1.00  0.00           H
ATOM   1552  CA  GLY    99      24.063  27.322  37.671  1.00  0.00           C
ATOM   1553  HA2 GLY    99      23.747  26.279  37.661  1.00  0.00           H
ATOM   1554  HA3 GLY    99      25.147  27.229  37.597  1.00  0.00           H
ATOM   1555  C   GLY    99      23.806  28.189  38.884  1.00  0.00           C
ATOM   1556  O   GLY    99      23.577  27.598  39.953  1.00  0.00           O
ATOM   1557  N   THR   100      23.748  29.571  38.781  1.00  0.00           N
ATOM   1558  H   THR   100      24.121  29.976  37.934  1.00  0.00           H
ATOM   1559  CA  THR   100      23.392  30.580  39.757  1.00  0.00           C
ATOM   1560  HA  THR   100      24.061  30.500  40.614  1.00  0.00           H
ATOM   1561  CB  THR   100      23.559  31.977  39.321  1.00  0.00           C
ATOM   1562  HB  THR   100      22.929  32.300  38.492  1.00  0.00           H
ATOM   1563  CG2 THR   100      23.212  33.078  40.362  1.00  0.00           C
ATOM   1564 HG21 THR   100      23.782  32.901  41.275  1.00  0.00           H
ATOM   1565 HG22 THR   100      22.188  33.229  40.707  1.00  0.00           H
ATOM   1566 HG23 THR   100      23.590  34.050  40.045  1.00  0.00           H
ATOM   1567  OG1 THR   100      24.919  32.216  39.064  1.00  0.00           O
ATOM   1568  HG1 THR   100      25.171  31.747  38.266  1.00  0.00           H
ATOM   1569  C   THR   100      21.977  30.358  40.199  1.00  0.00           C
ATOM   1570  O   THR   100      21.699  30.202  41.343  1.00  0.00           O
ATOM   1571  N   LYS   101      21.116  30.171  39.188  1.00  0.00           N
ATOM   1572  H   LYS   101      21.367  30.561  38.291  1.00  0.00           H
ATOM   1573  CA  LYS   101      19.698  29.815  39.434  1.00  0.00           C
ATOM   1574  HA  LYS   101      19.366  30.614  40.097  1.00  0.00           H
ATOM   1575  CB  LYS   101      18.988  29.804  38.022  1.00  0.00           C
ATOM   1576  HB2 LYS   101      19.231  30.712  37.472  1.00  0.00           H
ATOM   1577  HB3 LYS   101      19.358  28.914  37.512  1.00  0.00           H
ATOM   1578  CG  LYS   101      17.462  29.580  38.176  1.00  0.00           C
ATOM   1579  HG2 LYS   101      17.194  28.965  39.035  1.00  0.00           H
ATOM   1580  HG3 LYS   101      17.053  30.537  38.498  1.00  0.00           H
ATOM   1581  CD  LYS   101      16.821  29.080  36.845  1.00  0.00           C
ATOM   1582  HD2 LYS   101      17.031  28.015  36.751  1.00  0.00           H
ATOM   1583  HD3 LYS   101      15.750  29.000  37.035  1.00  0.00           H
ATOM   1584  CE  LYS   101      17.054  29.870  35.559  1.00  0.00           C
ATOM   1585  HE2 LYS   101      16.782  30.908  35.748  1.00  0.00           H
ATOM   1586  HE3 LYS   101      18.130  29.896  35.389  1.00  0.00           H
ATOM   1587  NZ  LYS   101      16.446  29.227  34.360  1.00  0.00           N
ATOM   1588  HZ1 LYS   101      15.453  29.050  34.426  1.00  0.00           H
ATOM   1589  HZ2 LYS   101      16.959  28.383  34.147  1.00  0.00           H
ATOM   1590  HZ3 LYS   101      16.483  29.829  33.550  1.00  0.00           H
ATOM   1591  C   LYS   101      19.546  28.526  40.299  1.00  0.00           C
ATOM   1592  O   LYS   101      18.952  28.546  41.380  1.00  0.00           O
ATOM   1593  N   ALA   102      20.204  27.459  39.915  1.00  0.00           N
ATOM   1594  H   ALA   102      20.682  27.482  39.025  1.00  0.00           H
ATOM   1595  CA  ALA   102      20.058  26.162  40.607  1.00  0.00           C
ATOM   1596  HA  ALA   102      18.984  26.000  40.711  1.00  0.00           H
ATOM   1597  CB  ALA   102      20.661  25.118  39.660  1.00  0.00           C
ATOM   1598  HB1 ALA   102      20.547  24.160  40.168  1.00  0.00           H
ATOM   1599  HB2 ALA   102      21.742  25.215  39.551  1.00  0.00           H
ATOM   1600  HB3 ALA   102      20.166  25.059  38.691  1.00  0.00           H
ATOM   1601  C   ALA   102      20.767  26.081  41.946  1.00  0.00           C
ATOM   1602  O   ALA   102      20.289  25.425  42.862  1.00  0.00           O
ATOM   1603  N   PHE   103      21.791  26.898  42.237  1.00  0.00           N
ATOM   1604  H   PHE   103      22.165  27.332  41.406  1.00  0.00           H
ATOM   1605  CA  PHE   103      22.322  27.155  43.581  1.00  0.00           C
ATOM   1606  HA  PHE   103      22.550  26.205  44.063  1.00  0.00           H
ATOM   1607  CB  PHE   103      23.641  27.845  43.290  1.00  0.00           C
ATOM   1608  HB2 PHE   103      24.335  27.156  42.807  1.00  0.00           H
ATOM   1609  HB3 PHE   103      23.550  28.647  42.558  1.00  0.00           H
ATOM   1610  CG  PHE   103      24.482  28.411  44.439  1.00  0.00           C
ATOM   1611  CD1 PHE   103      25.001  27.687  45.530  1.00  0.00           C
ATOM   1612  HD1 PHE   103      24.781  26.643  45.698  1.00  0.00           H
ATOM   1613  CE1 PHE   103      25.797  28.292  46.506  1.00  0.00           C
ATOM   1614  HE1 PHE   103      26.163  27.647  47.291  1.00  0.00           H
ATOM   1615  CZ  PHE   103      26.051  29.655  46.519  1.00  0.00           C
ATOM   1616  HZ  PHE   103      26.684  30.080  47.283  1.00  0.00           H
ATOM   1617  CE2 PHE   103      25.485  30.415  45.491  1.00  0.00           C
ATOM   1618  HE2 PHE   103      25.677  31.474  45.584  1.00  0.00           H
ATOM   1619  CD2 PHE   103      24.737  29.835  44.465  1.00  0.00           C
ATOM   1620  HD2 PHE   103      24.350  30.457  43.672  1.00  0.00           H
ATOM   1621  C   PHE   103      21.411  28.022  44.513  1.00  0.00           C
ATOM   1622  O   PHE   103      21.302  27.783  45.661  1.00  0.00           O
ATOM   1623  N   MET   104      20.941  29.060  43.887  1.00  0.00           N
ATOM   1624  H   MET   104      21.136  29.233  42.911  1.00  0.00           H
ATOM   1625  CA  MET   104      20.168  30.115  44.604  1.00  0.00           C
ATOM   1626  HA  MET   104      20.719  30.356  45.512  1.00  0.00           H
ATOM   1627  CB  MET   104      20.130  31.400  43.757  1.00  0.00           C
ATOM   1628  HB2 MET   104      19.922  31.201  42.706  1.00  0.00           H
ATOM   1629  HB3 MET   104      19.339  32.093  44.047  1.00  0.00           H
ATOM   1630  CG  MET   104      21.517  32.168  43.799  1.00  0.00           C
ATOM   1631  HG2 MET   104      22.246  31.358  43.815  1.00  0.00           H
ATOM   1632  HG3 MET   104      21.760  32.906  43.033  1.00  0.00           H
ATOM   1633  SD  MET   104      21.677  33.135  45.405  1.00  0.00           S
ATOM   1634  CE  MET   104      20.635  34.486  44.983  1.00  0.00           C
ATOM   1635  HE1 MET   104      20.806  35.443  45.476  1.00  0.00           H
ATOM   1636  HE2 MET   104      20.826  34.738  43.939  1.00  0.00           H
ATOM   1637  HE3 MET   104      19.605  34.205  45.203  1.00  0.00           H
ATOM   1638  C   MET   104      18.785  29.594  45.006  1.00  0.00           C
ATOM   1639  O   MET   104      18.206  29.987  45.997  1.00  0.00           O
ATOM   1640  N   GLU   105      18.276  28.549  44.319  1.00  0.00           N
ATOM   1641  H   GLU   105      18.715  28.274  43.452  1.00  0.00           H
ATOM   1642  CA  GLU   105      17.192  27.655  44.756  1.00  0.00           C
ATOM   1643  HA  GLU   105      16.381  28.331  45.028  1.00  0.00           H
ATOM   1644  CB  GLU   105      16.716  26.634  43.557  1.00  0.00           C
ATOM   1645  HB2 GLU   105      17.634  26.222  43.140  1.00  0.00           H
ATOM   1646  HB3 GLU   105      16.030  25.885  43.955  1.00  0.00           H
ATOM   1647  CG  GLU   105      16.103  27.366  42.367  1.00  0.00           C
ATOM   1648  HG2 GLU   105      16.564  28.320  42.112  1.00  0.00           H
ATOM   1649  HG3 GLU   105      16.125  26.730  41.481  1.00  0.00           H
ATOM   1650  CD  GLU   105      14.581  27.584  42.687  1.00  0.00           C
ATOM   1651  OE1 GLU   105      14.409  28.567  43.466  1.00  0.00           O
ATOM   1652  OE2 GLU   105      13.663  27.027  42.072  1.00  0.00           O
ATOM   1653  C   GLU   105      17.584  26.893  46.017  1.00  0.00           C
ATOM   1654  O   GLU   105      16.886  27.007  46.992  1.00  0.00           O
ATOM   1655  N   ALA   106      18.708  26.123  46.151  1.00  0.00           N
ATOM   1656  H   ALA   106      19.347  25.935  45.393  1.00  0.00           H
ATOM   1657  CA  ALA   106      19.124  25.326  47.278  1.00  0.00           C
ATOM   1658  HA  ALA   106      18.256  24.745  47.588  1.00  0.00           H
ATOM   1659  CB  ALA   106      20.254  24.407  46.800  1.00  0.00           C
ATOM   1660  HB1 ALA   106      20.632  23.650  47.487  1.00  0.00           H
ATOM   1661  HB2 ALA   106      21.162  24.906  46.461  1.00  0.00           H
ATOM   1662  HB3 ALA   106      19.755  23.917  45.965  1.00  0.00           H
ATOM   1663  C   ALA   106      19.550  26.029  48.528  1.00  0.00           C
ATOM   1664  O   ALA   106      19.466  25.506  49.648  1.00  0.00           O
ATOM   1665  N   LEU   107      20.013  27.264  48.324  1.00  0.00           N
ATOM   1666  H   LEU   107      20.236  27.544  47.379  1.00  0.00           H
ATOM   1667  CA  LEU   107      20.306  28.085  49.528  1.00  0.00           C
ATOM   1668  HA  LEU   107      21.059  27.540  50.098  1.00  0.00           H
ATOM   1669  CB  LEU   107      20.927  29.373  48.978  1.00  0.00           C
ATOM   1670  HB2 LEU   107      20.439  29.464  48.007  1.00  0.00           H
ATOM   1671  HB3 LEU   107      20.778  30.203  49.668  1.00  0.00           H
ATOM   1672  CG  LEU   107      22.436  29.402  48.892  1.00  0.00           C
ATOM   1673  HG  LEU   107      22.794  28.631  48.209  1.00  0.00           H
ATOM   1674  CD1 LEU   107      22.890  30.756  48.420  1.00  0.00           C
ATOM   1675 HD11 LEU   107      23.974  30.695  48.316  1.00  0.00           H
ATOM   1676 HD12 LEU   107      22.700  31.462  49.229  1.00  0.00           H
ATOM   1677 HD13 LEU   107      22.269  31.114  47.599  1.00  0.00           H
ATOM   1678  CD2 LEU   107      23.137  29.042  50.179  1.00  0.00           C
ATOM   1679 HD21 LEU   107      23.007  28.000  50.470  1.00  0.00           H
ATOM   1680 HD22 LEU   107      24.197  29.099  49.931  1.00  0.00           H
ATOM   1681 HD23 LEU   107      22.881  29.659  51.041  1.00  0.00           H
ATOM   1682  C   LEU   107      19.011  28.332  50.450  1.00  0.00           C
ATOM   1683  O   LEU   107      19.091  28.453  51.680  1.00  0.00           O
ATOM   1684  N   GLN   108      17.815  28.372  49.823  1.00  0.00           N
ATOM   1685  H   GLN   108      17.805  28.360  48.813  1.00  0.00           H
ATOM   1686  CA  GLN   108      16.495  28.469  50.478  1.00  0.00           C
ATOM   1687  HA  GLN   108      16.601  29.105  51.357  1.00  0.00           H
ATOM   1688  CB  GLN   108      15.372  29.105  49.550  1.00  0.00           C
ATOM   1689  HB2 GLN   108      15.016  28.490  48.723  1.00  0.00           H
ATOM   1690  HB3 GLN   108      14.515  29.451  50.128  1.00  0.00           H
ATOM   1691  CG  GLN   108      15.897  30.462  49.002  1.00  0.00           C
ATOM   1692  HG2 GLN   108      16.842  30.259  48.498  1.00  0.00           H
ATOM   1693  HG3 GLN   108      15.165  30.808  48.273  1.00  0.00           H
ATOM   1694  CD  GLN   108      16.148  31.549  49.973  1.00  0.00           C
ATOM   1695  OE1 GLN   108      17.101  31.514  50.769  1.00  0.00           O
ATOM   1696  NE2 GLN   108      15.345  32.575  50.003  1.00  0.00           N
ATOM   1697 HE21 GLN   108      15.636  33.318  50.621  1.00  0.00           H
ATOM   1698 HE22 GLN   108      14.454  32.595  49.525  1.00  0.00           H
ATOM   1699  C   GLN   108      16.005  27.089  51.040  1.00  0.00           C
ATOM   1700  O   GLN   108      14.956  26.947  51.748  1.00  0.00           O
ATOM   1701  N   ALA   109      16.844  26.102  50.806  1.00  0.00           N
ATOM   1702  H   ALA   109      17.666  26.181  50.226  1.00  0.00           H
ATOM   1703  CA  ALA   109      16.668  24.754  51.405  1.00  0.00           C
ATOM   1704  HA  ALA   109      15.725  24.811  51.947  1.00  0.00           H
ATOM   1705  CB  ALA   109      16.505  23.677  50.290  1.00  0.00           C
ATOM   1706  HB1 ALA   109      16.084  24.177  49.420  1.00  0.00           H
ATOM   1707  HB2 ALA   109      15.929  22.796  50.570  1.00  0.00           H
ATOM   1708  HB3 ALA   109      17.494  23.442  49.897  1.00  0.00           H
ATOM   1709  C   ALA   109      17.608  24.364  52.477  1.00  0.00           C
ATOM   1710  O   ALA   109      17.706  23.181  52.880  1.00  0.00           O
ATOM   1711  N   GLY   110      18.372  25.378  52.936  1.00  0.00           N
ATOM   1712  H   GLY   110      18.342  26.297  52.519  1.00  0.00           H
ATOM   1713  CA  GLY   110      19.360  25.120  54.065  1.00  0.00           C
ATOM   1714  HA2 GLY   110      19.683  26.099  54.418  1.00  0.00           H
ATOM   1715  HA3 GLY   110      18.914  24.597  54.912  1.00  0.00           H
ATOM   1716  C   GLY   110      20.691  24.545  53.601  1.00  0.00           C
ATOM   1717  O   GLY   110      21.331  24.010  54.446  1.00  0.00           O
ATOM   1718  N   ALA   111      21.071  24.718  52.363  1.00  0.00           N
ATOM   1719  H   ALA   111      20.489  25.254  51.735  1.00  0.00           H
ATOM   1720  CA  ALA   111      22.441  24.680  51.834  1.00  0.00           C
ATOM   1721  HA  ALA   111      22.991  23.820  52.215  1.00  0.00           H
ATOM   1722  CB  ALA   111      22.316  24.458  50.303  1.00  0.00           C
ATOM   1723  HB1 ALA   111      22.201  25.376  49.727  1.00  0.00           H
ATOM   1724  HB2 ALA   111      21.485  23.772  50.145  1.00  0.00           H
ATOM   1725  HB3 ALA   111      23.228  23.908  50.068  1.00  0.00           H
ATOM   1726  C   ALA   111      23.137  25.996  52.178  1.00  0.00           C
ATOM   1727  O   ALA   111      22.391  26.916  52.607  1.00  0.00           O
ATOM   1728  N   ASP   112      24.422  26.062  52.021  1.00  0.00           N
ATOM   1729  H   ASP   112      24.978  25.296  51.668  1.00  0.00           H
ATOM   1730  CA  ASP   112      25.220  27.307  52.132  1.00  0.00           C
ATOM   1731  HA  ASP   112      24.505  28.129  52.126  1.00  0.00           H
ATOM   1732  CB  ASP   112      25.844  27.453  53.510  1.00  0.00           C
ATOM   1733  HB2 ASP   112      26.180  28.483  53.625  1.00  0.00           H
ATOM   1734  HB3 ASP   112      25.036  27.298  54.225  1.00  0.00           H
ATOM   1735  CG  ASP   112      27.003  26.506  53.937  1.00  0.00           C
ATOM   1736  OD1 ASP   112      27.342  26.639  55.169  1.00  0.00           O
ATOM   1737  OD2 ASP   112      27.701  25.933  53.050  1.00  0.00           O
ATOM   1738  C   ASP   112      26.155  27.494  50.929  1.00  0.00           C
ATOM   1739  O   ASP   112      26.192  26.819  49.893  1.00  0.00           O
ATOM   1740  N   ILE   113      27.012  28.485  51.084  1.00  0.00           N
ATOM   1741  H   ILE   113      26.792  29.184  51.780  1.00  0.00           H
ATOM   1742  CA  ILE   113      27.950  28.900  50.092  1.00  0.00           C
ATOM   1743  HA  ILE   113      27.490  29.014  49.111  1.00  0.00           H
ATOM   1744  CB  ILE   113      28.574  30.277  50.391  1.00  0.00           C
ATOM   1745  HB  ILE   113      28.997  30.222  51.393  1.00  0.00           H
ATOM   1746  CG2 ILE   113      29.654  30.756  49.452  1.00  0.00           C
ATOM   1747 HG21 ILE   113      30.467  30.036  49.359  1.00  0.00           H
ATOM   1748 HG22 ILE   113      30.095  31.655  49.881  1.00  0.00           H
ATOM   1749 HG23 ILE   113      29.219  30.858  48.457  1.00  0.00           H
ATOM   1750  CG1 ILE   113      27.352  31.286  50.349  1.00  0.00           C
ATOM   1751 HG12 ILE   113      26.681  30.990  49.542  1.00  0.00           H
ATOM   1752 HG13 ILE   113      26.655  30.999  51.137  1.00  0.00           H
ATOM   1753  CD1 ILE   113      27.604  32.812  50.274  1.00  0.00           C
ATOM   1754 HD11 ILE   113      26.613  33.253  50.380  1.00  0.00           H
ATOM   1755 HD12 ILE   113      27.984  33.163  49.313  1.00  0.00           H
ATOM   1756 HD13 ILE   113      28.158  33.175  51.138  1.00  0.00           H
ATOM   1757  C   ILE   113      29.069  27.837  49.823  1.00  0.00           C
ATOM   1758  O   ILE   113      29.666  27.807  48.718  1.00  0.00           O
ATOM   1759  N   SER   114      29.231  26.863  50.738  1.00  0.00           N
ATOM   1760  H   SER   114      28.748  26.834  51.625  1.00  0.00           H
ATOM   1761  CA  SER   114      30.137  25.769  50.470  1.00  0.00           C
ATOM   1762  HA  SER   114      31.117  26.213  50.294  1.00  0.00           H
ATOM   1763  CB  SER   114      30.365  24.864  51.703  1.00  0.00           C
ATOM   1764  HB2 SER   114      31.278  24.313  51.475  1.00  0.00           H
ATOM   1765  HB3 SER   114      30.675  25.378  52.613  1.00  0.00           H
ATOM   1766  OG  SER   114      29.235  24.124  52.005  1.00  0.00           O
ATOM   1767  HG  SER   114      28.576  24.702  52.395  1.00  0.00           H
ATOM   1768  C   SER   114      29.816  24.849  49.317  1.00  0.00           C
ATOM   1769  O   SER   114      30.557  23.866  49.079  1.00  0.00           O
ATOM   1770  N   MET   115      28.709  25.130  48.663  1.00  0.00           N
ATOM   1771  H   MET   115      28.121  25.860  49.039  1.00  0.00           H
ATOM   1772  CA  MET   115      28.185  24.406  47.529  1.00  0.00           C
ATOM   1773  HA  MET   115      28.684  23.438  47.533  1.00  0.00           H
ATOM   1774  CB  MET   115      26.630  24.226  47.660  1.00  0.00           C
ATOM   1775  HB2 MET   115      26.225  25.236  47.575  1.00  0.00           H
ATOM   1776  HB3 MET   115      26.419  23.584  46.805  1.00  0.00           H
ATOM   1777  CG  MET   115      26.165  23.571  49.009  1.00  0.00           C
ATOM   1778  HG2 MET   115      27.053  23.211  49.527  1.00  0.00           H
ATOM   1779  HG3 MET   115      25.608  24.247  49.657  1.00  0.00           H
ATOM   1780  SD  MET   115      25.120  22.131  48.872  1.00  0.00           S
ATOM   1781  CE  MET   115      26.182  21.086  47.946  1.00  0.00           C
ATOM   1782  HE1 MET   115      25.668  20.128  47.868  1.00  0.00           H
ATOM   1783  HE2 MET   115      26.256  21.514  46.945  1.00  0.00           H
ATOM   1784  HE3 MET   115      27.214  21.022  48.292  1.00  0.00           H
ATOM   1785  C   MET   115      28.536  25.133  46.202  1.00  0.00           C
ATOM   1786  O   MET   115      28.161  24.660  45.159  1.00  0.00           O
ATOM   1787  N   ILE   116      29.216  26.249  46.218  1.00  0.00           N
ATOM   1788  H   ILE   116      29.538  26.508  47.139  1.00  0.00           H
ATOM   1789  CA  ILE   116      29.290  27.188  45.081  1.00  0.00           C
ATOM   1790  HA  ILE   116      28.280  27.445  44.761  1.00  0.00           H
ATOM   1791  CB  ILE   116      29.827  28.512  45.658  1.00  0.00           C
ATOM   1792  HB  ILE   116      29.234  28.858  46.504  1.00  0.00           H
ATOM   1793  CG2 ILE   116      31.280  28.483  46.130  1.00  0.00           C
ATOM   1794 HG21 ILE   116      31.401  29.227  46.917  1.00  0.00           H
ATOM   1795 HG22 ILE   116      32.003  28.482  45.314  1.00  0.00           H
ATOM   1796 HG23 ILE   116      31.530  27.545  46.624  1.00  0.00           H
ATOM   1797  CG1 ILE   116      29.798  29.640  44.632  1.00  0.00           C
ATOM   1798 HG12 ILE   116      30.579  29.638  43.872  1.00  0.00           H
ATOM   1799 HG13 ILE   116      28.827  29.582  44.140  1.00  0.00           H
ATOM   1800  CD1 ILE   116      29.860  31.038  45.305  1.00  0.00           C
ATOM   1801 HD11 ILE   116      30.873  31.265  45.635  1.00  0.00           H
ATOM   1802 HD12 ILE   116      29.172  31.175  46.139  1.00  0.00           H
ATOM   1803 HD13 ILE   116      29.488  31.774  44.592  1.00  0.00           H
ATOM   1804  C   ILE   116      30.113  26.650  43.842  1.00  0.00           C
ATOM   1805  O   ILE   116      29.623  26.706  42.705  1.00  0.00           O
ATOM   1806  N   GLY   117      31.124  25.834  44.160  1.00  0.00           N
ATOM   1807  H   GLY   117      31.356  25.791  45.142  1.00  0.00           H
ATOM   1808  CA  GLY   117      31.825  24.996  43.130  1.00  0.00           C
ATOM   1809  HA2 GLY   117      32.305  25.654  42.406  1.00  0.00           H
ATOM   1810  HA3 GLY   117      32.532  24.512  43.805  1.00  0.00           H
ATOM   1811  C   GLY   117      30.829  24.018  42.394  1.00  0.00           C
ATOM   1812  O   GLY   117      30.867  23.967  41.183  1.00  0.00           O
ATOM   1813  N   GLN   118      29.975  23.302  43.171  1.00  0.00           N
ATOM   1814  H   GLN   118      30.086  23.385  44.171  1.00  0.00           H
ATOM   1815  CA  GLN   118      29.310  22.095  42.607  1.00  0.00           C
ATOM   1816  HA  GLN   118      29.983  21.509  41.982  1.00  0.00           H
ATOM   1817  CB  GLN   118      28.751  21.133  43.668  1.00  0.00           C
ATOM   1818  HB2 GLN   118      27.901  21.638  44.127  1.00  0.00           H
ATOM   1819  HB3 GLN   118      28.165  20.330  43.222  1.00  0.00           H
ATOM   1820  CG  GLN   118      29.708  20.389  44.680  1.00  0.00           C
ATOM   1821  HG2 GLN   118      29.146  19.495  44.950  1.00  0.00           H
ATOM   1822  HG3 GLN   118      30.617  20.047  44.184  1.00  0.00           H
ATOM   1823  CD  GLN   118      29.960  21.279  45.954  1.00  0.00           C
ATOM   1824  OE1 GLN   118      30.605  22.318  45.915  1.00  0.00           O
ATOM   1825  NE2 GLN   118      29.593  20.731  47.054  1.00  0.00           N
ATOM   1826 HE21 GLN   118      30.000  21.127  47.889  1.00  0.00           H
ATOM   1827 HE22 GLN   118      29.183  19.816  47.185  1.00  0.00           H
ATOM   1828  C   GLN   118      28.207  22.473  41.687  1.00  0.00           C
ATOM   1829  O   GLN   118      27.748  21.698  40.853  1.00  0.00           O
ATOM   1830  N   PHE   119      27.598  23.650  41.897  1.00  0.00           N
ATOM   1831  H   PHE   119      27.811  24.228  42.697  1.00  0.00           H
ATOM   1832  CA  PHE   119      26.652  24.220  40.927  1.00  0.00           C
ATOM   1833  HA  PHE   119      26.000  23.422  40.571  1.00  0.00           H
ATOM   1834  CB  PHE   119      25.661  25.118  41.589  1.00  0.00           C
ATOM   1835  HB2 PHE   119      26.195  25.820  42.230  1.00  0.00           H
ATOM   1836  HB3 PHE   119      24.999  25.705  40.952  1.00  0.00           H
ATOM   1837  CG  PHE   119      24.718  24.263  42.532  1.00  0.00           C
ATOM   1838  CD1 PHE   119      23.592  23.658  41.945  1.00  0.00           C
ATOM   1839  HD1 PHE   119      23.407  23.745  40.885  1.00  0.00           H
ATOM   1840  CE1 PHE   119      22.698  22.930  42.777  1.00  0.00           C
ATOM   1841  HE1 PHE   119      21.836  22.469  42.318  1.00  0.00           H
ATOM   1842  CZ  PHE   119      22.815  22.921  44.168  1.00  0.00           C
ATOM   1843  HZ  PHE   119      22.126  22.445  44.851  1.00  0.00           H
ATOM   1844  CE2 PHE   119      23.973  23.530  44.674  1.00  0.00           C
ATOM   1845  HE2 PHE   119      23.938  23.587  45.751  1.00  0.00           H
ATOM   1846  CD2 PHE   119      24.907  24.146  43.867  1.00  0.00           C
ATOM   1847  HD2 PHE   119      25.770  24.692  44.220  1.00  0.00           H
ATOM   1848  C   PHE   119      27.247  24.917  39.671  1.00  0.00           C
ATOM   1849  O   PHE   119      26.438  25.236  38.830  1.00  0.00           O
ATOM   1850  N   GLY   120      28.572  25.065  39.506  1.00  0.00           N
ATOM   1851  H   GLY   120      29.151  24.679  40.238  1.00  0.00           H
ATOM   1852  CA  GLY   120      29.202  25.784  38.410  1.00  0.00           C
ATOM   1853  HA2 GLY   120      30.251  25.492  38.397  1.00  0.00           H
ATOM   1854  HA3 GLY   120      28.766  25.464  37.462  1.00  0.00           H
ATOM   1855  C   GLY   120      29.274  27.317  38.640  1.00  0.00           C
ATOM   1856  O   GLY   120      29.627  27.956  37.614  1.00  0.00           O
ATOM   1857  N   VAL   121      28.932  27.781  39.823  1.00  0.00           N
ATOM   1858  H   VAL   121      28.609  27.181  40.569  1.00  0.00           H
ATOM   1859  CA  VAL   121      28.858  29.260  40.107  1.00  0.00           C
ATOM   1860  HA  VAL   121      28.555  29.762  39.189  1.00  0.00           H
ATOM   1861  CB  VAL   121      27.791  29.510  41.199  1.00  0.00           C
ATOM   1862  HB  VAL   121      28.134  28.920  42.048  1.00  0.00           H
ATOM   1863  CG1 VAL   121      27.526  30.983  41.474  1.00  0.00           C
ATOM   1864 HG11 VAL   121      28.469  31.396  41.830  1.00  0.00           H
ATOM   1865 HG12 VAL   121      27.159  31.438  40.554  1.00  0.00           H
ATOM   1866 HG13 VAL   121      26.831  31.131  42.302  1.00  0.00           H
ATOM   1867  CG2 VAL   121      26.461  28.953  40.707  1.00  0.00           C
ATOM   1868 HG21 VAL   121      26.379  27.934  41.087  1.00  0.00           H
ATOM   1869 HG22 VAL   121      26.339  29.113  39.636  1.00  0.00           H
ATOM   1870 HG23 VAL   121      25.641  29.455  41.220  1.00  0.00           H
ATOM   1871  C   VAL   121      30.263  29.727  40.517  1.00  0.00           C
ATOM   1872  O   VAL   121      30.706  30.702  40.002  1.00  0.00           O
ATOM   1873  N   GLY   122      31.058  28.951  41.272  1.00  0.00           N
ATOM   1874  H   GLY   122      30.567  28.227  41.777  1.00  0.00           H
ATOM   1875  CA  GLY   122      32.465  28.908  41.276  1.00  0.00           C
ATOM   1876  HA2 GLY   122      32.826  28.186  42.010  1.00  0.00           H
ATOM   1877  HA3 GLY   122      32.900  28.466  40.379  1.00  0.00           H
ATOM   1878  C   GLY   122      33.082  30.234  41.641  1.00  0.00           C
ATOM   1879  O   GLY   122      32.998  30.704  42.765  1.00  0.00           O
ATOM   1880  N   PHE   123      33.691  30.836  40.623  1.00  0.00           N
ATOM   1881  H   PHE   123      33.652  30.403  39.710  1.00  0.00           H
ATOM   1882  CA  PHE   123      34.703  31.899  40.839  1.00  0.00           C
ATOM   1883  HA  PHE   123      35.541  31.525  41.427  1.00  0.00           H
ATOM   1884  CB  PHE   123      35.315  32.220  39.489  1.00  0.00           C
ATOM   1885  HB2 PHE   123      36.277  32.700  39.666  1.00  0.00           H
ATOM   1886  HB3 PHE   123      35.597  31.371  38.865  1.00  0.00           H
ATOM   1887  CG  PHE   123      34.499  33.177  38.678  1.00  0.00           C
ATOM   1888  CD1 PHE   123      34.830  34.586  38.655  1.00  0.00           C
ATOM   1889  HD1 PHE   123      35.606  34.999  39.282  1.00  0.00           H
ATOM   1890  CE1 PHE   123      34.126  35.431  37.856  1.00  0.00           C
ATOM   1891  HE1 PHE   123      34.465  36.439  37.668  1.00  0.00           H
ATOM   1892  CZ  PHE   123      33.042  34.955  37.078  1.00  0.00           C
ATOM   1893  HZ  PHE   123      32.434  35.619  36.482  1.00  0.00           H
ATOM   1894  CE2 PHE   123      32.619  33.616  37.226  1.00  0.00           C
ATOM   1895  HE2 PHE   123      31.819  33.182  36.643  1.00  0.00           H
ATOM   1896  CD2 PHE   123      33.380  32.718  37.939  1.00  0.00           C
ATOM   1897  HD2 PHE   123      33.213  31.655  37.846  1.00  0.00           H
ATOM   1898  C   PHE   123      34.212  33.139  41.624  1.00  0.00           C
ATOM   1899  O   PHE   123      35.067  33.744  42.289  1.00  0.00           O
ATOM   1900  N   TYR   124      32.919  33.400  41.576  1.00  0.00           N
ATOM   1901  H   TYR   124      32.346  32.658  41.202  1.00  0.00           H
ATOM   1902  CA  TYR   124      32.247  34.382  42.371  1.00  0.00           C
ATOM   1903  HA  TYR   124      32.608  35.348  42.019  1.00  0.00           H
ATOM   1904  CB  TYR   124      30.709  34.356  42.057  1.00  0.00           C
ATOM   1905  HB2 TYR   124      30.270  33.374  42.229  1.00  0.00           H
ATOM   1906  HB3 TYR   124      30.218  35.069  42.719  1.00  0.00           H
ATOM   1907  CG  TYR   124      30.417  34.869  40.608  1.00  0.00           C
ATOM   1908  CD1 TYR   124      30.754  36.176  40.342  1.00  0.00           C
ATOM   1909  HD1 TYR   124      31.391  36.810  40.941  1.00  0.00           H
ATOM   1910  CE1 TYR   124      30.451  36.628  39.088  1.00  0.00           C
ATOM   1911  HE1 TYR   124      30.861  37.562  38.736  1.00  0.00           H
ATOM   1912  CZ  TYR   124      29.733  35.880  38.176  1.00  0.00           C
ATOM   1913  OH  TYR   124      29.395  36.363  36.948  1.00  0.00           O
ATOM   1914  HH  TYR   124      29.072  35.729  36.304  1.00  0.00           H
ATOM   1915  CE2 TYR   124      29.403  34.543  38.460  1.00  0.00           C
ATOM   1916  HE2 TYR   124      29.002  33.877  37.711  1.00  0.00           H
ATOM   1917  CD2 TYR   124      29.808  33.983  39.661  1.00  0.00           C
ATOM   1918  HD2 TYR   124      29.556  32.969  39.933  1.00  0.00           H
ATOM   1919  C   TYR   124      32.508  34.332  43.934  1.00  0.00           C
ATOM   1920  O   TYR   124      32.433  35.376  44.559  1.00  0.00           O
ATOM   1921  N   SER   125      33.017  33.186  44.470  1.00  0.00           N
ATOM   1922  H   SER   125      33.306  32.534  43.755  1.00  0.00           H
ATOM   1923  CA  SER   125      33.598  32.937  45.811  1.00  0.00           C
ATOM   1924  HA  SER   125      32.755  33.151  46.468  1.00  0.00           H
ATOM   1925  CB  SER   125      34.119  31.513  45.978  1.00  0.00           C
ATOM   1926  HB2 SER   125      34.619  31.476  46.947  1.00  0.00           H
ATOM   1927  HB3 SER   125      33.293  30.801  45.992  1.00  0.00           H
ATOM   1928  OG  SER   125      34.922  31.088  44.844  1.00  0.00           O
ATOM   1929  HG  SER   125      34.305  30.695  44.222  1.00  0.00           H
ATOM   1930  C   SER   125      34.775  33.890  46.182  1.00  0.00           C
ATOM   1931  O   SER   125      35.158  33.990  47.366  1.00  0.00           O
ATOM   1932  N   ALA   126      35.343  34.605  45.230  1.00  0.00           N
ATOM   1933  H   ALA   126      35.138  34.303  44.289  1.00  0.00           H
ATOM   1934  CA  ALA   126      36.451  35.589  45.498  1.00  0.00           C
ATOM   1935  HA  ALA   126      37.334  35.139  45.950  1.00  0.00           H
ATOM   1936  CB  ALA   126      36.941  36.216  44.172  1.00  0.00           C
ATOM   1937  HB1 ALA   126      37.652  37.018  44.368  1.00  0.00           H
ATOM   1938  HB2 ALA   126      36.103  36.470  43.523  1.00  0.00           H
ATOM   1939  HB3 ALA   126      37.600  35.524  43.647  1.00  0.00           H
ATOM   1940  C   ALA   126      36.001  36.720  46.479  1.00  0.00           C
ATOM   1941  O   ALA   126      36.776  37.211  47.343  1.00  0.00           O
ATOM   1942  N   TYR   127      34.709  37.126  46.477  1.00  0.00           N
ATOM   1943  H   TYR   127      34.196  36.949  45.625  1.00  0.00           H
ATOM   1944  CA  TYR   127      34.158  38.151  47.370  1.00  0.00           C
ATOM   1945  HA  TYR   127      34.844  38.999  47.357  1.00  0.00           H
ATOM   1946  CB  TYR   127      32.898  38.809  46.849  1.00  0.00           C
ATOM   1947  HB2 TYR   127      32.151  38.076  46.547  1.00  0.00           H
ATOM   1948  HB3 TYR   127      32.654  39.596  47.564  1.00  0.00           H
ATOM   1949  CG  TYR   127      33.164  39.502  45.585  1.00  0.00           C
ATOM   1950  CD1 TYR   127      33.741  40.759  45.560  1.00  0.00           C
ATOM   1951  HD1 TYR   127      33.962  41.270  46.486  1.00  0.00           H
ATOM   1952  CE1 TYR   127      34.005  41.376  44.339  1.00  0.00           C
ATOM   1953  HE1 TYR   127      34.372  42.390  44.413  1.00  0.00           H
ATOM   1954  CZ  TYR   127      33.752  40.834  43.087  1.00  0.00           C
ATOM   1955  OH  TYR   127      34.108  41.448  41.868  1.00  0.00           O
ATOM   1956  HH  TYR   127      34.486  42.327  41.935  1.00  0.00           H
ATOM   1957  CE2 TYR   127      33.154  39.542  43.102  1.00  0.00           C
ATOM   1958  HE2 TYR   127      32.900  38.979  42.216  1.00  0.00           H
ATOM   1959  CD2 TYR   127      32.858  38.908  44.337  1.00  0.00           C
ATOM   1960  HD2 TYR   127      32.302  37.982  44.316  1.00  0.00           H
ATOM   1961  C   TYR   127      33.953  37.651  48.796  1.00  0.00           C
ATOM   1962  O   TYR   127      33.373  38.325  49.599  1.00  0.00           O
ATOM   1963  N   LEU   128      34.334  36.407  49.146  1.00  0.00           N
ATOM   1964  H   LEU   128      34.859  35.928  48.428  1.00  0.00           H
ATOM   1965  CA  LEU   128      34.465  35.970  50.525  1.00  0.00           C
ATOM   1966  HA  LEU   128      33.480  36.191  50.935  1.00  0.00           H
ATOM   1967  CB  LEU   128      34.680  34.518  50.531  1.00  0.00           C
ATOM   1968  HB2 LEU   128      35.545  34.357  49.888  1.00  0.00           H
ATOM   1969  HB3 LEU   128      34.926  34.270  51.565  1.00  0.00           H
ATOM   1970  CG  LEU   128      33.574  33.577  50.088  1.00  0.00           C
ATOM   1971  HG  LEU   128      33.095  34.001  49.204  1.00  0.00           H
ATOM   1972  CD1 LEU   128      34.029  32.210  49.742  1.00  0.00           C
ATOM   1973 HD11 LEU   128      34.818  32.193  48.989  1.00  0.00           H
ATOM   1974 HD12 LEU   128      33.173  31.659  49.355  1.00  0.00           H
ATOM   1975 HD13 LEU   128      34.355  31.738  50.669  1.00  0.00           H
ATOM   1976  CD2 LEU   128      32.533  33.648  51.169  1.00  0.00           C
ATOM   1977 HD21 LEU   128      33.023  33.320  52.085  1.00  0.00           H
ATOM   1978 HD22 LEU   128      32.123  34.619  51.447  1.00  0.00           H
ATOM   1979 HD23 LEU   128      31.797  32.905  50.861  1.00  0.00           H
ATOM   1980  C   LEU   128      35.644  36.680  51.276  1.00  0.00           C
ATOM   1981  O   LEU   128      35.620  36.903  52.464  1.00  0.00           O
ATOM   1982  N   VAL   129      36.766  36.965  50.582  1.00  0.00           N
ATOM   1983  H   VAL   129      36.724  36.821  49.583  1.00  0.00           H
ATOM   1984  CA  VAL   129      38.118  37.283  51.059  1.00  0.00           C
ATOM   1985  HA  VAL   129      37.993  37.316  52.142  1.00  0.00           H
ATOM   1986  CB  VAL   129      39.167  36.243  50.769  1.00  0.00           C
ATOM   1987  HB  VAL   129      40.126  36.567  51.173  1.00  0.00           H
ATOM   1988  CG1 VAL   129      38.783  34.972  51.418  1.00  0.00           C
ATOM   1989 HG11 VAL   129      38.507  35.177  52.452  1.00  0.00           H
ATOM   1990 HG12 VAL   129      37.907  34.503  50.970  1.00  0.00           H
ATOM   1991 HG13 VAL   129      39.664  34.332  51.462  1.00  0.00           H
ATOM   1992  CG2 VAL   129      39.232  36.048  49.240  1.00  0.00           C
ATOM   1993 HG21 VAL   129      39.097  36.910  48.587  1.00  0.00           H
ATOM   1994 HG22 VAL   129      38.417  35.367  48.995  1.00  0.00           H
ATOM   1995 HG23 VAL   129      40.108  35.469  48.945  1.00  0.00           H
ATOM   1996  C   VAL   129      38.557  38.692  50.608  1.00  0.00           C
ATOM   1997  O   VAL   129      39.334  39.380  51.265  1.00  0.00           O
ATOM   1998  N   ALA   130      38.002  39.127  49.504  1.00  0.00           N
ATOM   1999  H   ALA   130      37.341  38.505  49.063  1.00  0.00           H
ATOM   2000  CA  ALA   130      38.352  40.381  48.757  1.00  0.00           C
ATOM   2001  HA  ALA   130      39.248  40.809  49.208  1.00  0.00           H
ATOM   2002  CB  ALA   130      38.548  40.071  47.280  1.00  0.00           C
ATOM   2003  HB1 ALA   130      37.565  40.049  46.810  1.00  0.00           H
ATOM   2004  HB2 ALA   130      39.116  39.163  47.082  1.00  0.00           H
ATOM   2005  HB3 ALA   130      39.144  40.854  46.811  1.00  0.00           H
ATOM   2006  C   ALA   130      37.358  41.523  48.841  1.00  0.00           C
ATOM   2007  O   ALA   130      36.135  41.390  48.777  1.00  0.00           O
ATOM   2008  N   GLU   131      37.827  42.743  48.930  1.00  0.00           N
ATOM   2009  H   GLU   131      38.828  42.862  48.898  1.00  0.00           H
ATOM   2010  CA  GLU   131      36.932  43.845  48.821  1.00  0.00           C
ATOM   2011  HA  GLU   131      35.956  43.637  49.260  1.00  0.00           H
ATOM   2012  CB  GLU   131      37.399  45.023  49.679  1.00  0.00           C
ATOM   2013  HB2 GLU   131      36.835  45.909  49.389  1.00  0.00           H
ATOM   2014  HB3 GLU   131      37.115  44.945  50.729  1.00  0.00           H
ATOM   2015  CG  GLU   131      38.885  45.372  49.599  1.00  0.00           C
ATOM   2016  HG2 GLU   131      39.476  44.471  49.761  1.00  0.00           H
ATOM   2017  HG3 GLU   131      39.176  45.581  48.570  1.00  0.00           H
ATOM   2018  CD  GLU   131      39.235  46.355  50.768  1.00  0.00           C
ATOM   2019  OE1 GLU   131      40.090  45.950  51.678  1.00  0.00           O
ATOM   2020  OE2 GLU   131      38.752  47.506  50.857  1.00  0.00           O
ATOM   2021  C   GLU   131      36.823  44.288  47.365  1.00  0.00           C
ATOM   2022  O   GLU   131      35.863  44.929  46.997  1.00  0.00           O
ATOM   2023  N   LYS   132      37.764  43.967  46.458  1.00  0.00           N
ATOM   2024  H   LYS   132      38.512  43.380  46.796  1.00  0.00           H
ATOM   2025  CA  LYS   132      37.753  44.218  45.045  1.00  0.00           C
ATOM   2026  HA  LYS   132      36.734  44.059  44.692  1.00  0.00           H
ATOM   2027  CB  LYS   132      38.273  45.610  44.761  1.00  0.00           C
ATOM   2028  HB2 LYS   132      37.667  46.268  45.384  1.00  0.00           H
ATOM   2029  HB3 LYS   132      39.323  45.671  45.050  1.00  0.00           H
ATOM   2030  CG  LYS   132      38.125  46.073  43.335  1.00  0.00           C
ATOM   2031  HG2 LYS   132      38.689  45.456  42.636  1.00  0.00           H
ATOM   2032  HG3 LYS   132      37.093  46.071  42.984  1.00  0.00           H
ATOM   2033  CD  LYS   132      38.655  47.526  43.279  1.00  0.00           C
ATOM   2034  HD2 LYS   132      38.271  47.960  42.358  1.00  0.00           H
ATOM   2035  HD3 LYS   132      38.219  48.061  44.123  1.00  0.00           H
ATOM   2036  CE  LYS   132      40.183  47.727  43.323  1.00  0.00           C
ATOM   2037  HE2 LYS   132      40.626  47.257  44.201  1.00  0.00           H
ATOM   2038  HE3 LYS   132      40.601  47.168  42.485  1.00  0.00           H
ATOM   2039  NZ  LYS   132      40.707  49.153  43.353  1.00  0.00           N
ATOM   2040  HZ1 LYS   132      40.309  49.730  42.626  1.00  0.00           H
ATOM   2041  HZ2 LYS   132      41.710  49.126  43.475  1.00  0.00           H
ATOM   2042  HZ3 LYS   132      40.444  49.520  44.256  1.00  0.00           H
ATOM   2043  C   LYS   132      38.494  43.140  44.220  1.00  0.00           C
ATOM   2044  O   LYS   132      39.466  42.615  44.642  1.00  0.00           O
ATOM   2045  N   VAL   133      37.924  42.818  43.015  1.00  0.00           N
ATOM   2046  H   VAL   133      37.159  43.402  42.707  1.00  0.00           H
ATOM   2047  CA  VAL   133      38.543  41.828  42.089  1.00  0.00           C
ATOM   2048  HA  VAL   133      39.487  41.503  42.526  1.00  0.00           H
ATOM   2049  CB  VAL   133      37.736  40.555  41.831  1.00  0.00           C
ATOM   2050  HB  VAL   133      36.842  40.849  41.281  1.00  0.00           H
ATOM   2051  CG1 VAL   133      38.571  39.448  41.174  1.00  0.00           C
ATOM   2052 HG11 VAL   133      39.348  39.047  41.826  1.00  0.00           H
ATOM   2053 HG12 VAL   133      37.908  38.637  40.874  1.00  0.00           H
ATOM   2054 HG13 VAL   133      38.914  39.937  40.263  1.00  0.00           H
ATOM   2055  CG2 VAL   133      37.292  40.032  43.191  1.00  0.00           C
ATOM   2056 HG21 VAL   133      36.490  40.710  43.482  1.00  0.00           H
ATOM   2057 HG22 VAL   133      38.053  40.062  43.971  1.00  0.00           H
ATOM   2058 HG23 VAL   133      36.764  39.096  43.010  1.00  0.00           H
ATOM   2059  C   VAL   133      38.870  42.595  40.796  1.00  0.00           C
ATOM   2060  O   VAL   133      37.951  43.191  40.226  1.00  0.00           O
ATOM   2061  N   THR   134      40.182  42.579  40.330  1.00  0.00           N
ATOM   2062  H   THR   134      40.909  42.002  40.726  1.00  0.00           H
ATOM   2063  CA  THR   134      40.556  43.280  39.131  1.00  0.00           C
ATOM   2064  HA  THR   134      39.722  43.743  38.603  1.00  0.00           H
ATOM   2065  CB  THR   134      41.567  44.391  39.519  1.00  0.00           C
ATOM   2066  HB  THR   134      42.510  43.982  39.882  1.00  0.00           H
ATOM   2067  CG2 THR   134      42.020  45.152  38.263  1.00  0.00           C
ATOM   2068 HG21 THR   134      41.149  45.461  37.684  1.00  0.00           H
ATOM   2069 HG22 THR   134      42.766  44.619  37.675  1.00  0.00           H
ATOM   2070 HG23 THR   134      42.558  46.066  38.512  1.00  0.00           H
ATOM   2071  OG1 THR   134      41.143  45.379  40.443  1.00  0.00           O
ATOM   2072  HG1 THR   134      41.466  45.122  41.309  1.00  0.00           H
ATOM   2073  C   THR   134      41.184  42.254  38.130  1.00  0.00           C
ATOM   2074  O   THR   134      41.994  41.403  38.537  1.00  0.00           O
ATOM   2075  N   VAL   135      40.755  42.243  36.888  1.00  0.00           N
ATOM   2076  H   VAL   135      40.046  42.897  36.588  1.00  0.00           H
ATOM   2077  CA  VAL   135      41.219  41.183  35.988  1.00  0.00           C
ATOM   2078  HA  VAL   135      41.998  40.616  36.496  1.00  0.00           H
ATOM   2079  CB  VAL   135      40.103  40.192  35.507  1.00  0.00           C
ATOM   2080  HB  VAL   135      39.377  40.682  34.859  1.00  0.00           H
ATOM   2081  CG1 VAL   135      40.750  39.059  34.648  1.00  0.00           C
ATOM   2082 HG11 VAL   135      40.924  39.448  33.645  1.00  0.00           H
ATOM   2083 HG12 VAL   135      41.659  38.514  34.902  1.00  0.00           H
ATOM   2084 HG13 VAL   135      40.031  38.251  34.512  1.00  0.00           H
ATOM   2085  CG2 VAL   135      39.582  39.478  36.780  1.00  0.00           C
ATOM   2086 HG21 VAL   135      40.386  39.236  37.475  1.00  0.00           H
ATOM   2087 HG22 VAL   135      39.074  38.573  36.447  1.00  0.00           H
ATOM   2088 HG23 VAL   135      38.822  40.066  37.295  1.00  0.00           H
ATOM   2089  C   VAL   135      41.882  41.866  34.751  1.00  0.00           C
ATOM   2090  O   VAL   135      41.281  42.763  34.217  1.00  0.00           O
ATOM   2091  N   ILE   136      43.103  41.374  34.351  1.00  0.00           N
ATOM   2092  H   ILE   136      43.196  40.453  34.752  1.00  0.00           H
ATOM   2093  CA  ILE   136      43.912  41.766  33.157  1.00  0.00           C
ATOM   2094  HA  ILE   136      43.537  42.633  32.612  1.00  0.00           H
ATOM   2095  CB  ILE   136      45.311  42.138  33.625  1.00  0.00           C
ATOM   2096  HB  ILE   136      45.657  41.265  34.179  1.00  0.00           H
ATOM   2097  CG2 ILE   136      46.372  42.177  32.405  1.00  0.00           C
ATOM   2098 HG21 ILE   136      46.514  41.138  32.108  1.00  0.00           H
ATOM   2099 HG22 ILE   136      47.309  42.563  32.809  1.00  0.00           H
ATOM   2100 HG23 ILE   136      46.132  42.974  31.701  1.00  0.00           H
ATOM   2101  CG1 ILE   136      45.252  43.469  34.464  1.00  0.00           C
ATOM   2102 HG12 ILE   136      45.188  44.300  33.762  1.00  0.00           H
ATOM   2103 HG13 ILE   136      44.371  43.497  35.105  1.00  0.00           H
ATOM   2104  CD1 ILE   136      46.401  43.559  35.476  1.00  0.00           C
ATOM   2105 HD11 ILE   136      47.300  43.704  34.877  1.00  0.00           H
ATOM   2106 HD12 ILE   136      46.443  42.700  36.146  1.00  0.00           H
ATOM   2107 HD13 ILE   136      46.238  44.485  36.028  1.00  0.00           H
ATOM   2108  C   ILE   136      44.041  40.570  32.153  1.00  0.00           C
ATOM   2109  O   ILE   136      44.043  39.459  32.688  1.00  0.00           O
ATOM   2110  N   THR   137      43.919  40.751  30.881  1.00  0.00           N
ATOM   2111  H   THR   137      43.789  41.690  30.533  1.00  0.00           H
ATOM   2112  CA  THR   137      43.832  39.519  29.961  1.00  0.00           C
ATOM   2113  HA  THR   137      44.514  38.757  30.337  1.00  0.00           H
ATOM   2114  CB  THR   137      42.486  38.854  30.044  1.00  0.00           C
ATOM   2115  HB  THR   137      42.254  38.520  31.055  1.00  0.00           H
ATOM   2116  CG2 THR   137      41.310  39.833  29.767  1.00  0.00           C
ATOM   2117 HG21 THR   137      40.399  39.236  29.818  1.00  0.00           H
ATOM   2118 HG22 THR   137      41.531  40.362  28.840  1.00  0.00           H
ATOM   2119 HG23 THR   137      41.135  40.537  30.580  1.00  0.00           H
ATOM   2120  OG1 THR   137      42.344  37.720  29.196  1.00  0.00           O
ATOM   2121  HG1 THR   137      42.458  36.982  29.798  1.00  0.00           H
ATOM   2122  C   THR   137      44.284  39.876  28.497  1.00  0.00           C
ATOM   2123  O   THR   137      44.090  41.018  28.038  1.00  0.00           O
ATOM   2124  N   LYS   138      44.830  38.796  27.890  1.00  0.00           N
ATOM   2125  H   LYS   138      44.985  37.994  28.482  1.00  0.00           H
ATOM   2126  CA  LYS   138      45.422  38.885  26.544  1.00  0.00           C
ATOM   2127  HA  LYS   138      44.998  39.782  26.094  1.00  0.00           H
ATOM   2128  CB  LYS   138      46.908  39.062  26.792  1.00  0.00           C
ATOM   2129  HB2 LYS   138      47.055  40.007  27.315  1.00  0.00           H
ATOM   2130  HB3 LYS   138      47.347  38.400  27.540  1.00  0.00           H
ATOM   2131  CG  LYS   138      47.771  39.052  25.517  1.00  0.00           C
ATOM   2132  HG2 LYS   138      48.819  39.117  25.808  1.00  0.00           H
ATOM   2133  HG3 LYS   138      47.628  38.115  24.979  1.00  0.00           H
ATOM   2134  CD  LYS   138      47.449  40.315  24.614  1.00  0.00           C
ATOM   2135  HD2 LYS   138      46.412  40.301  24.280  1.00  0.00           H
ATOM   2136  HD3 LYS   138      47.529  41.197  25.250  1.00  0.00           H
ATOM   2137  CE  LYS   138      48.354  40.483  23.363  1.00  0.00           C
ATOM   2138  HE2 LYS   138      48.363  41.479  22.919  1.00  0.00           H
ATOM   2139  HE3 LYS   138      49.390  40.250  23.610  1.00  0.00           H
ATOM   2140  NZ  LYS   138      48.021  39.589  22.184  1.00  0.00           N
ATOM   2141  HZ1 LYS   138      48.186  38.646  22.506  1.00  0.00           H
ATOM   2142  HZ2 LYS   138      48.526  39.897  21.366  1.00  0.00           H
ATOM   2143  HZ3 LYS   138      47.048  39.752  21.965  1.00  0.00           H
ATOM   2144  C   LYS   138      45.158  37.600  25.712  1.00  0.00           C
ATOM   2145  O   LYS   138      45.705  36.594  26.019  1.00  0.00           O
ATOM   2146  N   HIE   139      44.332  37.818  24.671  1.00  0.00           N
ATOM   2147  H   HIE   139      43.877  38.715  24.577  1.00  0.00           H
ATOM   2148  CA  HIE   139      44.223  36.777  23.582  1.00  0.00           C
ATOM   2149  HA  HIE   139      44.354  35.763  23.959  1.00  0.00           H
ATOM   2150  CB  HIE   139      42.826  36.797  23.072  1.00  0.00           C
ATOM   2151  HB2 HIE   139      42.217  36.971  23.960  1.00  0.00           H
ATOM   2152  HB3 HIE   139      42.681  37.769  22.601  1.00  0.00           H
ATOM   2153  CG  HIE   139      42.377  35.687  22.160  1.00  0.00           C
ATOM   2154  ND1 HIE   139      42.938  35.387  20.889  1.00  0.00           N
ATOM   2155  CE1 HIE   139      42.185  34.352  20.390  1.00  0.00           C
ATOM   2156  HE1 HIE   139      42.319  33.868  19.434  1.00  0.00           H
ATOM   2157  NE2 HIE   139      41.329  34.005  21.318  1.00  0.00           N
ATOM   2158  HE2 HIE   139      40.750  33.183  21.221  1.00  0.00           H
ATOM   2159  CD2 HIE   139      41.434  34.743  22.443  1.00  0.00           C
ATOM   2160  HD2 HIE   139      40.861  34.457  23.313  1.00  0.00           H
ATOM   2161  C   HIE   139      45.278  36.983  22.484  1.00  0.00           C
ATOM   2162  O   HIE   139      45.611  38.115  22.277  1.00  0.00           O
ATOM   2163  N   ASN   140      45.719  35.950  21.823  1.00  0.00           N
ATOM   2164  H   ASN   140      45.405  35.073  22.214  1.00  0.00           H
ATOM   2165  CA  ASN   140      46.705  35.998  20.792  1.00  0.00           C
ATOM   2166  HA  ASN   140      47.598  36.524  21.128  1.00  0.00           H
ATOM   2167  CB  ASN   140      47.067  34.634  20.321  1.00  0.00           C
ATOM   2168  HB2 ASN   140      46.117  34.121  20.179  1.00  0.00           H
ATOM   2169  HB3 ASN   140      47.491  34.698  19.318  1.00  0.00           H
ATOM   2170  CG  ASN   140      48.008  33.842  21.202  1.00  0.00           C
ATOM   2171  OD1 ASN   140      48.824  34.430  21.869  1.00  0.00           O
ATOM   2172  ND2 ASN   140      47.947  32.532  21.226  1.00  0.00           N
ATOM   2173 HD21 ASN   140      47.318  32.059  20.595  1.00  0.00           H
ATOM   2174 HD22 ASN   140      48.704  31.895  21.432  1.00  0.00           H
ATOM   2175  C   ASN   140      46.222  36.898  19.626  1.00  0.00           C
ATOM   2176  O   ASN   140      46.931  37.762  19.161  1.00  0.00           O
ATOM   2177  N   ASP   141      44.996  36.650  19.149  1.00  0.00           N
ATOM   2178  H   ASP   141      44.366  35.928  19.470  1.00  0.00           H
ATOM   2179  CA  ASP   141      44.446  37.478  18.006  1.00  0.00           C
ATOM   2180  HA  ASP   141      45.196  37.663  17.237  1.00  0.00           H
ATOM   2181  CB  ASP   141      43.359  36.619  17.233  1.00  0.00           C
ATOM   2182  HB2 ASP   141      42.610  36.389  17.990  1.00  0.00           H
ATOM   2183  HB3 ASP   141      42.960  37.133  16.358  1.00  0.00           H
ATOM   2184  CG  ASP   141      43.925  35.313  16.750  1.00  0.00           C
ATOM   2185  OD1 ASP   141      43.159  34.304  16.663  1.00  0.00           O
ATOM   2186  OD2 ASP   141      45.035  35.242  16.224  1.00  0.00           O
ATOM   2187  C   ASP   141      43.965  38.876  18.425  1.00  0.00           C
ATOM   2188  O   ASP   141      43.371  39.598  17.618  1.00  0.00           O
ATOM   2189  N   ASP   142      44.314  39.407  19.602  1.00  0.00           N
ATOM   2190  H   ASP   142      44.798  38.857  20.296  1.00  0.00           H
ATOM   2191  CA  ASP   142      43.677  40.596  20.218  1.00  0.00           C
ATOM   2192  HA  ASP   142      43.393  41.140  19.316  1.00  0.00           H
ATOM   2193  CB  ASP   142      42.434  40.161  20.989  1.00  0.00           C
ATOM   2194  HB2 ASP   142      42.040  39.228  20.584  1.00  0.00           H
ATOM   2195  HB3 ASP   142      42.685  39.871  22.009  1.00  0.00           H
ATOM   2196  CG  ASP   142      41.417  41.378  20.947  1.00  0.00           C
ATOM   2197  OD1 ASP   142      41.790  42.495  20.408  1.00  0.00           O
ATOM   2198  OD2 ASP   142      40.208  41.228  21.289  1.00  0.00           O
ATOM   2199  C   ASP   142      44.628  41.417  21.144  1.00  0.00           C
ATOM   2200  O   ASP   142      45.687  40.978  21.563  1.00  0.00           O
ATOM   2201  N   GLU   143      44.245  42.595  21.545  1.00  0.00           N
ATOM   2202  H   GLU   143      43.301  42.875  21.322  1.00  0.00           H
ATOM   2203  CA  GLU   143      44.932  43.531  22.420  1.00  0.00           C
ATOM   2204  HA  GLU   143      45.949  43.386  22.053  1.00  0.00           H
ATOM   2205  CB  GLU   143      44.349  45.001  22.249  1.00  0.00           C
ATOM   2206  HB2 GLU   143      43.408  45.023  22.799  1.00  0.00           H
ATOM   2207  HB3 GLU   143      44.927  45.694  22.861  1.00  0.00           H
ATOM   2208  CG  GLU   143      44.193  45.523  20.861  1.00  0.00           C
ATOM   2209  HG2 GLU   143      43.879  44.781  20.126  1.00  0.00           H
ATOM   2210  HG3 GLU   143      43.290  46.132  20.917  1.00  0.00           H
ATOM   2211  CD  GLU   143      45.370  46.394  20.398  1.00  0.00           C
ATOM   2212  OE1 GLU   143      45.099  47.524  19.888  1.00  0.00           O
ATOM   2213  OE2 GLU   143      46.597  46.138  20.717  1.00  0.00           O
ATOM   2214  C   GLU   143      44.834  42.971  23.817  1.00  0.00           C
ATOM   2215  O   GLU   143      44.169  41.948  24.109  1.00  0.00           O
ATOM   2216  N   GLN   144      45.489  43.627  24.787  1.00  0.00           N
ATOM   2217  H   GLN   144      46.054  44.393  24.448  1.00  0.00           H
ATOM   2218  CA  GLN   144      45.314  43.464  26.219  1.00  0.00           C
ATOM   2219  HA  GLN   144      45.084  42.402  26.316  1.00  0.00           H
ATOM   2220  CB  GLN   144      46.587  43.781  26.992  1.00  0.00           C
ATOM   2221  HB2 GLN   144      47.450  43.397  26.449  1.00  0.00           H
ATOM   2222  HB3 GLN   144      46.734  44.861  26.958  1.00  0.00           H
ATOM   2223  CG  GLN   144      46.780  43.165  28.393  1.00  0.00           C
ATOM   2224  HG2 GLN   144      46.272  43.722  29.180  1.00  0.00           H
ATOM   2225  HG3 GLN   144      46.464  42.127  28.286  1.00  0.00           H
ATOM   2226  CD  GLN   144      48.298  43.142  28.714  1.00  0.00           C
ATOM   2227  OE1 GLN   144      49.033  42.290  28.329  1.00  0.00           O
ATOM   2228  NE2 GLN   144      48.780  44.159  29.396  1.00  0.00           N
ATOM   2229 HE21 GLN   144      49.718  44.138  29.770  1.00  0.00           H
ATOM   2230 HE22 GLN   144      48.133  44.862  29.724  1.00  0.00           H
ATOM   2231  C   GLN   144      44.115  44.396  26.674  1.00  0.00           C
ATOM   2232  O   GLN   144      43.883  45.540  26.233  1.00  0.00           O
ATOM   2233  N   TYR   145      43.380  43.761  27.609  1.00  0.00           N
ATOM   2234  H   TYR   145      43.580  42.773  27.552  1.00  0.00           H
ATOM   2235  CA  TYR   145      42.152  44.272  28.240  1.00  0.00           C
ATOM   2236  HA  TYR   145      42.190  45.345  28.057  1.00  0.00           H
ATOM   2237  CB  TYR   145      40.757  43.886  27.662  1.00  0.00           C
ATOM   2238  HB2 TYR   145      40.604  42.820  27.832  1.00  0.00           H
ATOM   2239  HB3 TYR   145      39.974  44.441  28.179  1.00  0.00           H
ATOM   2240  CG  TYR   145      40.537  43.960  26.182  1.00  0.00           C
ATOM   2241  CD1 TYR   145      39.998  45.145  25.666  1.00  0.00           C
ATOM   2242  HD1 TYR   145      39.554  45.889  26.312  1.00  0.00           H
ATOM   2243  CE1 TYR   145      40.118  45.361  24.287  1.00  0.00           C
ATOM   2244  HE1 TYR   145      39.636  46.227  23.860  1.00  0.00           H
ATOM   2245  CZ  TYR   145      40.732  44.419  23.458  1.00  0.00           C
ATOM   2246  OH  TYR   145      40.788  44.590  22.110  1.00  0.00           O
ATOM   2247  HH  TYR   145      41.482  44.084  21.680  1.00  0.00           H
ATOM   2248  CE2 TYR   145      41.232  43.208  24.015  1.00  0.00           C
ATOM   2249  HE2 TYR   145      41.791  42.530  23.387  1.00  0.00           H
ATOM   2250  CD2 TYR   145      41.097  42.991  25.345  1.00  0.00           C
ATOM   2251  HD2 TYR   145      41.537  42.073  25.705  1.00  0.00           H
ATOM   2252  C   TYR   145      42.213  44.091  29.774  1.00  0.00           C
ATOM   2253  O   TYR   145      42.897  43.176  30.246  1.00  0.00           O
ATOM   2254  N   ALA   146      41.403  44.780  30.538  1.00  0.00           N
ATOM   2255  H   ALA   146      40.802  45.455  30.089  1.00  0.00           H
ATOM   2256  CA  ALA   146      41.182  44.626  31.981  1.00  0.00           C
ATOM   2257  HA  ALA   146      41.316  43.559  32.161  1.00  0.00           H
ATOM   2258  CB  ALA   146      42.261  45.299  32.890  1.00  0.00           C
ATOM   2259  HB1 ALA   146      43.263  45.025  32.558  1.00  0.00           H
ATOM   2260  HB2 ALA   146      42.036  45.293  33.957  1.00  0.00           H
ATOM   2261  HB3 ALA   146      42.179  46.327  32.537  1.00  0.00           H
ATOM   2262  C   ALA   146      39.665  44.902  32.299  1.00  0.00           C
ATOM   2263  O   ALA   146      38.883  45.363  31.500  1.00  0.00           O
ATOM   2264  N   TRP   147      39.280  44.547  33.570  1.00  0.00           N
ATOM   2265  H   TRP   147      39.929  43.996  34.114  1.00  0.00           H
ATOM   2266  CA  TRP   147      37.905  44.574  34.158  1.00  0.00           C
ATOM   2267  HA  TRP   147      37.331  45.360  33.667  1.00  0.00           H
ATOM   2268  CB  TRP   147      37.144  43.216  33.889  1.00  0.00           C
ATOM   2269  HB2 TRP   147      36.937  43.129  32.823  1.00  0.00           H
ATOM   2270  HB3 TRP   147      37.749  42.335  34.100  1.00  0.00           H
ATOM   2271  CG  TRP   147      35.845  42.913  34.562  1.00  0.00           C
ATOM   2272  CD1 TRP   147      34.658  42.821  34.018  1.00  0.00           C
ATOM   2273  HD1 TRP   147      34.340  42.816  32.986  1.00  0.00           H
ATOM   2274  NE1 TRP   147      33.708  42.314  34.928  1.00  0.00           N
ATOM   2275  HE1 TRP   147      32.930  41.771  34.584  1.00  0.00           H
ATOM   2276  CE2 TRP   147      34.297  42.126  36.122  1.00  0.00           C
ATOM   2277  CZ2 TRP   147      33.878  41.447  37.326  1.00  0.00           C
ATOM   2278  HZ2 TRP   147      32.838  41.184  37.452  1.00  0.00           H
ATOM   2279  CH2 TRP   147      34.802  41.091  38.313  1.00  0.00           C
ATOM   2280  HH2 TRP   147      34.522  40.557  39.208  1.00  0.00           H
ATOM   2281  CZ3 TRP   147      36.136  41.480  38.101  1.00  0.00           C
ATOM   2282  HZ3 TRP   147      36.892  41.162  38.804  1.00  0.00           H
ATOM   2283  CE3 TRP   147      36.539  42.263  36.984  1.00  0.00           C
ATOM   2284  HE3 TRP   147      37.573  42.535  36.831  1.00  0.00           H
ATOM   2285  CD2 TRP   147      35.646  42.508  35.977  1.00  0.00           C
ATOM   2286  C   TRP   147      38.043  44.879  35.651  1.00  0.00           C
ATOM   2287  O   TRP   147      39.072  44.586  36.292  1.00  0.00           O
ATOM   2288  N   GLU   148      37.018  45.485  36.293  1.00  0.00           N
ATOM   2289  H   GLU   148      36.113  45.593  35.856  1.00  0.00           H
ATOM   2290  CA  GLU   148      37.133  45.841  37.645  1.00  0.00           C
ATOM   2291  HA  GLU   148      37.724  45.085  38.164  1.00  0.00           H
ATOM   2292  CB  GLU   148      37.885  47.243  37.753  1.00  0.00           C
ATOM   2293  HB2 GLU   148      38.912  47.016  37.463  1.00  0.00           H
ATOM   2294  HB3 GLU   148      37.429  47.949  37.059  1.00  0.00           H
ATOM   2295  CG  GLU   148      37.729  47.825  39.183  1.00  0.00           C
ATOM   2296  HG2 GLU   148      36.679  47.811  39.476  1.00  0.00           H
ATOM   2297  HG3 GLU   148      38.396  47.334  39.893  1.00  0.00           H
ATOM   2298  CD  GLU   148      38.232  49.361  39.236  1.00  0.00           C
ATOM   2299  OE1 GLU   148      37.577  50.078  40.018  1.00  0.00           O
ATOM   2300  OE2 GLU   148      39.110  49.879  38.489  1.00  0.00           O
ATOM   2301  C   GLU   148      35.728  45.890  38.292  1.00  0.00           C
ATOM   2302  O   GLU   148      34.820  46.567  37.790  1.00  0.00           O
ATOM   2303  N   SER   149      35.440  45.206  39.403  1.00  0.00           N
ATOM   2304  H   SER   149      36.133  44.562  39.759  1.00  0.00           H
ATOM   2305  CA  SER   149      34.186  45.190  40.223  1.00  0.00           C
ATOM   2306  HA  SER   149      33.624  46.064  39.896  1.00  0.00           H
ATOM   2307  CB  SER   149      33.298  44.016  39.809  1.00  0.00           C
ATOM   2308  HB2 SER   149      33.015  44.150  38.765  1.00  0.00           H
ATOM   2309  HB3 SER   149      33.849  43.078  39.884  1.00  0.00           H
ATOM   2310  OG  SER   149      32.076  43.934  40.545  1.00  0.00           O
ATOM   2311  HG  SER   149      31.486  44.632  40.252  1.00  0.00           H
ATOM   2312  C   SER   149      34.415  45.133  41.752  1.00  0.00           C
ATOM   2313  O   SER   149      35.164  44.327  42.222  1.00  0.00           O
ATOM   2314  N   SER   150      33.807  46.036  42.510  1.00  0.00           N
ATOM   2315  H   SER   150      33.130  46.658  42.091  1.00  0.00           H
ATOM   2316  CA  SER   150      33.728  45.902  43.964  1.00  0.00           C
ATOM   2317  HA  SER   150      34.641  45.419  44.311  1.00  0.00           H
ATOM   2318  CB  SER   150      33.837  47.302  44.549  1.00  0.00           C
ATOM   2319  HB2 SER   150      33.063  47.915  44.087  1.00  0.00           H
ATOM   2320  HB3 SER   150      33.633  47.383  45.616  1.00  0.00           H
ATOM   2321  OG  SER   150      35.058  47.932  44.411  1.00  0.00           O
ATOM   2322  HG  SER   150      35.070  48.165  43.480  1.00  0.00           H
ATOM   2323  C   SER   150      32.497  45.133  44.390  1.00  0.00           C
ATOM   2324  O   SER   150      31.969  45.483  45.492  1.00  0.00           O
ATOM   2325  N   ALA   151      32.009  44.091  43.617  1.00  0.00           N
ATOM   2326  H   ALA   151      32.578  43.828  42.825  1.00  0.00           H
ATOM   2327  CA  ALA   151      30.680  43.462  43.758  1.00  0.00           C
ATOM   2328  HA  ALA   151      30.589  42.767  42.924  1.00  0.00           H
ATOM   2329  CB  ALA   151      30.630  42.664  45.051  1.00  0.00           C
ATOM   2330  HB1 ALA   151      31.623  42.214  45.064  1.00  0.00           H
ATOM   2331  HB2 ALA   151      29.870  41.893  44.926  1.00  0.00           H
ATOM   2332  HB3 ALA   151      30.437  43.126  46.019  1.00  0.00           H
ATOM   2333  C   ALA   151      29.571  44.513  43.447  1.00  0.00           C
ATOM   2334  O   ALA   151      29.764  45.170  42.430  1.00  0.00           O
ATOM   2335  N   GLY   152      28.473  44.388  44.135  1.00  0.00           N
ATOM   2336  H   GLY   152      28.472  43.813  44.965  1.00  0.00           H
ATOM   2337  CA  GLY   152      27.093  44.771  43.748  1.00  0.00           C
ATOM   2338  HA2 GLY   152      26.338  44.430  44.457  1.00  0.00           H
ATOM   2339  HA3 GLY   152      27.079  45.860  43.804  1.00  0.00           H
ATOM   2340  C   GLY   152      26.581  44.482  42.305  1.00  0.00           C
ATOM   2341  O   GLY   152      26.774  43.424  41.744  1.00  0.00           O
ATOM   2342  N   GLY   153      25.885  45.510  41.722  1.00  0.00           N
ATOM   2343  H   GLY   153      25.877  46.398  42.203  1.00  0.00           H
ATOM   2344  CA  GLY   153      25.153  45.472  40.517  1.00  0.00           C
ATOM   2345  HA2 GLY   153      24.897  44.426  40.350  1.00  0.00           H
ATOM   2346  HA3 GLY   153      24.240  46.066  40.550  1.00  0.00           H
ATOM   2347  C   GLY   153      25.928  45.988  39.246  1.00  0.00           C
ATOM   2348  O   GLY   153      25.281  46.187  38.230  1.00  0.00           O
ATOM   2349  N   SER   154      27.294  46.188  39.278  1.00  0.00           N
ATOM   2350  H   SER   154      27.753  45.940  40.143  1.00  0.00           H
ATOM   2351  CA  SER   154      28.128  46.789  38.178  1.00  0.00           C
ATOM   2352  HA  SER   154      27.671  46.495  37.234  1.00  0.00           H
ATOM   2353  CB  SER   154      27.961  48.339  38.292  1.00  0.00           C
ATOM   2354  HB2 SER   154      26.886  48.521  38.271  1.00  0.00           H
ATOM   2355  HB3 SER   154      28.274  48.724  39.261  1.00  0.00           H
ATOM   2356  OG  SER   154      28.486  49.132  37.292  1.00  0.00           O
ATOM   2357  HG  SER   154      28.145  48.834  36.446  1.00  0.00           H
ATOM   2358  C   SER   154      29.589  46.414  38.218  1.00  0.00           C
ATOM   2359  O   SER   154      30.193  46.032  39.200  1.00  0.00           O
ATOM   2360  N   PHE   155      30.291  46.694  37.070  1.00  0.00           N
ATOM   2361  H   PHE   155      29.804  47.112  36.291  1.00  0.00           H
ATOM   2362  CA  PHE   155      31.771  46.547  36.766  1.00  0.00           C
ATOM   2363  HA  PHE   155      32.138  46.743  37.773  1.00  0.00           H
ATOM   2364  CB  PHE   155      32.116  45.148  36.300  1.00  0.00           C
ATOM   2365  HB2 PHE   155      33.169  44.867  36.323  1.00  0.00           H
ATOM   2366  HB3 PHE   155      31.767  44.406  37.020  1.00  0.00           H
ATOM   2367  CG  PHE   155      31.538  44.796  34.913  1.00  0.00           C
ATOM   2368  CD1 PHE   155      32.196  44.991  33.707  1.00  0.00           C
ATOM   2369  HD1 PHE   155      33.190  45.414  33.691  1.00  0.00           H
ATOM   2370  CE1 PHE   155      31.564  44.713  32.428  1.00  0.00           C
ATOM   2371  HE1 PHE   155      31.952  45.035  31.473  1.00  0.00           H
ATOM   2372  CZ  PHE   155      30.256  44.166  32.406  1.00  0.00           C
ATOM   2373  HZ  PHE   155      29.801  43.872  31.473  1.00  0.00           H
ATOM   2374  CE2 PHE   155      29.680  43.789  33.665  1.00  0.00           C
ATOM   2375  HE2 PHE   155      28.661  43.433  33.690  1.00  0.00           H
ATOM   2376  CD2 PHE   155      30.297  44.198  34.854  1.00  0.00           C
ATOM   2377  HD2 PHE   155      29.748  44.064  35.775  1.00  0.00           H
ATOM   2378  C   PHE   155      32.251  47.610  35.744  1.00  0.00           C
ATOM   2379  O   PHE   155      31.430  48.183  35.058  1.00  0.00           O
ATOM   2380  N   THR   156      33.553  47.882  35.647  1.00  0.00           N
ATOM   2381  H   THR   156      34.253  47.532  36.285  1.00  0.00           H
ATOM   2382  CA  THR   156      34.142  48.580  34.472  1.00  0.00           C
ATOM   2383  HA  THR   156      33.275  48.755  33.835  1.00  0.00           H
ATOM   2384  CB  THR   156      34.851  49.861  34.795  1.00  0.00           C
ATOM   2385  HB  THR   156      35.116  50.290  33.829  1.00  0.00           H
ATOM   2386  CG2 THR   156      34.095  51.033  35.352  1.00  0.00           C
ATOM   2387 HG21 THR   156      33.468  51.428  34.552  1.00  0.00           H
ATOM   2388 HG22 THR   156      34.839  51.792  35.595  1.00  0.00           H
ATOM   2389 HG23 THR   156      33.511  50.772  36.235  1.00  0.00           H
ATOM   2390  OG1 THR   156      36.046  49.741  35.535  1.00  0.00           O
ATOM   2391  HG1 THR   156      35.748  49.621  36.440  1.00  0.00           H
ATOM   2392  C   THR   156      35.008  47.585  33.664  1.00  0.00           C
ATOM   2393  O   THR   156      35.297  46.495  34.164  1.00  0.00           O
ATOM   2394  N   VAL   157      35.199  47.883  32.405  1.00  0.00           N
ATOM   2395  H   VAL   157      34.678  48.648  32.002  1.00  0.00           H
ATOM   2396  CA  VAL   157      36.173  47.272  31.504  1.00  0.00           C
ATOM   2397  HA  VAL   157      36.875  46.785  32.182  1.00  0.00           H
ATOM   2398  CB  VAL   157      35.380  46.101  30.697  1.00  0.00           C
ATOM   2399  HB  VAL   157      35.010  45.341  31.386  1.00  0.00           H
ATOM   2400  CG1 VAL   157      34.186  46.734  29.938  1.00  0.00           C
ATOM   2401 HG11 VAL   157      33.561  47.115  30.746  1.00  0.00           H
ATOM   2402 HG12 VAL   157      34.461  47.631  29.381  1.00  0.00           H
ATOM   2403 HG13 VAL   157      33.646  46.062  29.272  1.00  0.00           H
ATOM   2404  CG2 VAL   157      36.256  45.417  29.594  1.00  0.00           C
ATOM   2405 HG21 VAL   157      37.018  44.835  30.114  1.00  0.00           H
ATOM   2406 HG22 VAL   157      36.705  46.094  28.867  1.00  0.00           H
ATOM   2407 HG23 VAL   157      35.618  44.694  29.084  1.00  0.00           H
ATOM   2408  C   VAL   157      36.925  48.295  30.651  1.00  0.00           C
ATOM   2409  O   VAL   157      36.339  49.315  30.288  1.00  0.00           O
ATOM   2410  N   ARG   158      38.162  48.024  30.293  1.00  0.00           N
ATOM   2411  H   ARG   158      38.478  47.120  30.613  1.00  0.00           H
ATOM   2412  CA  ARG   158      39.077  48.808  29.444  1.00  0.00           C
ATOM   2413  HA  ARG   158      38.489  49.457  28.795  1.00  0.00           H
ATOM   2414  CB  ARG   158      39.876  49.672  30.441  1.00  0.00           C
ATOM   2415  HB2 ARG   158      40.470  50.360  29.839  1.00  0.00           H
ATOM   2416  HB3 ARG   158      39.210  50.263  31.069  1.00  0.00           H
ATOM   2417  CG  ARG   158      40.795  48.845  31.409  1.00  0.00           C
ATOM   2418  HG2 ARG   158      40.196  48.122  31.965  1.00  0.00           H
ATOM   2419  HG3 ARG   158      41.593  48.436  30.789  1.00  0.00           H
ATOM   2420  CD  ARG   158      41.394  49.822  32.447  1.00  0.00           C
ATOM   2421  HD2 ARG   158      42.030  50.578  31.986  1.00  0.00           H
ATOM   2422  HD3 ARG   158      40.571  50.250  33.019  1.00  0.00           H
ATOM   2423  NE  ARG   158      42.110  48.981  33.389  1.00  0.00           N
ATOM   2424  HE  ARG   158      41.616  48.558  34.162  1.00  0.00           H
ATOM   2425  CZ  ARG   158      43.406  48.579  33.488  1.00  0.00           C
ATOM   2426  NH1 ARG   158      44.252  48.909  32.538  1.00  0.00           N
ATOM   2427 HH11 ARG   158      43.992  49.578  31.828  1.00  0.00           H
ATOM   2428 HH12 ARG   158      45.226  48.656  32.462  1.00  0.00           H
ATOM   2429  NH2 ARG   158      43.882  47.861  34.443  1.00  0.00           N
ATOM   2430 HH21 ARG   158      43.271  47.424  35.118  1.00  0.00           H
ATOM   2431 HH22 ARG   158      44.881  47.721  34.483  1.00  0.00           H
ATOM   2432  C   ARG   158      40.032  48.030  28.502  1.00  0.00           C
ATOM   2433  O   ARG   158      40.387  46.867  28.773  1.00  0.00           O
ATOM   2434  N   THR   159      40.653  48.640  27.530  1.00  0.00           N
ATOM   2435  H   THR   159      40.433  49.623  27.446  1.00  0.00           H
ATOM   2436  CA  THR   159      41.793  48.096  26.853  1.00  0.00           C
ATOM   2437  HA  THR   159      41.825  47.018  26.692  1.00  0.00           H
ATOM   2438  CB  THR   159      41.895  48.743  25.479  1.00  0.00           C
ATOM   2439  HB  THR   159      42.130  49.802  25.582  1.00  0.00           H
ATOM   2440  CG2 THR   159      42.900  47.943  24.664  1.00  0.00           C
ATOM   2441 HG21 THR   159      43.905  48.116  25.048  1.00  0.00           H
ATOM   2442 HG22 THR   159      42.901  48.456  23.702  1.00  0.00           H
ATOM   2443 HG23 THR   159      42.569  46.911  24.552  1.00  0.00           H
ATOM   2444  OG1 THR   159      40.706  48.467  24.776  1.00  0.00           O
ATOM   2445  HG1 THR   159      40.966  47.807  24.131  1.00  0.00           H
ATOM   2446  C   THR   159      42.887  48.468  27.856  1.00  0.00           C
ATOM   2447  O   THR   159      42.951  49.635  28.310  1.00  0.00           O
ATOM   2448  N   ASP   160      43.740  47.506  28.200  1.00  0.00           N
ATOM   2449  H   ASP   160      43.801  46.649  27.669  1.00  0.00           H
ATOM   2450  CA  ASP   160      44.896  47.792  29.064  1.00  0.00           C
ATOM   2451  HA  ASP   160      44.582  48.494  29.836  1.00  0.00           H
ATOM   2452  CB  ASP   160      45.487  46.492  29.577  1.00  0.00           C
ATOM   2453  HB2 ASP   160      44.780  45.771  29.988  1.00  0.00           H
ATOM   2454  HB3 ASP   160      46.053  46.077  28.743  1.00  0.00           H
ATOM   2455  CG  ASP   160      46.445  46.677  30.736  1.00  0.00           C
ATOM   2456  OD1 ASP   160      47.249  45.723  31.014  1.00  0.00           O
ATOM   2457  OD2 ASP   160      46.457  47.759  31.343  1.00  0.00           O
ATOM   2458  C   ASP   160      46.011  48.649  28.291  1.00  0.00           C
ATOM   2459  O   ASP   160      46.183  48.362  27.127  1.00  0.00           O
ATOM   2460  N   THR   161      46.740  49.438  29.000  1.00  0.00           N
ATOM   2461  H   THR   161      46.683  49.455  30.008  1.00  0.00           H
ATOM   2462  CA  THR   161      47.997  50.018  28.507  1.00  0.00           C
ATOM   2463  HA  THR   161      48.444  49.447  27.693  1.00  0.00           H
ATOM   2464  CB  THR   161      47.815  51.482  28.110  1.00  0.00           C
ATOM   2465  HB  THR   161      48.810  51.869  27.891  1.00  0.00           H
ATOM   2466  CG2 THR   161      46.946  51.698  26.871  1.00  0.00           C
ATOM   2467 HG21 THR   161      47.401  51.325  25.954  1.00  0.00           H
ATOM   2468 HG22 THR   161      46.870  52.771  26.692  1.00  0.00           H
ATOM   2469 HG23 THR   161      45.964  51.279  27.089  1.00  0.00           H
ATOM   2470  OG1 THR   161      47.186  52.295  29.137  1.00  0.00           O
ATOM   2471  HG1 THR   161      47.783  52.326  29.889  1.00  0.00           H
ATOM   2472  C   THR   161      49.046  49.887  29.532  1.00  0.00           C
ATOM   2473  O   THR   161      50.131  50.423  29.360  1.00  0.00           O
ATOM   2474  N   GLY   162      48.831  49.061  30.613  1.00  0.00           N
ATOM   2475  H   GLY   162      48.048  48.464  30.837  1.00  0.00           H
ATOM   2476  CA  GLY   162      49.947  48.604  31.486  1.00  0.00           C
ATOM   2477  HA2 GLY   162      50.510  49.427  31.924  1.00  0.00           H
ATOM   2478  HA3 GLY   162      49.464  48.186  32.369  1.00  0.00           H
ATOM   2479  C   GLY   162      50.892  47.699  30.697  1.00  0.00           C
ATOM   2480  O   GLY   162      50.709  47.439  29.482  1.00  0.00           O
ATOM   2481  N   GLU   163      51.823  47.078  31.434  1.00  0.00           N
ATOM   2482  H   GLU   163      51.831  47.386  32.396  1.00  0.00           H
ATOM   2483  CA  GLU   163      52.826  46.066  31.027  1.00  0.00           C
ATOM   2484  HA  GLU   163      53.445  46.598  30.305  1.00  0.00           H
ATOM   2485  CB  GLU   163      53.712  45.593  32.281  1.00  0.00           C
ATOM   2486  HB2 GLU   163      54.292  46.430  32.672  1.00  0.00           H
ATOM   2487  HB3 GLU   163      52.894  45.347  32.958  1.00  0.00           H
ATOM   2488  CG  GLU   163      54.563  44.322  31.994  1.00  0.00           C
ATOM   2489  HG2 GLU   163      54.699  43.890  32.985  1.00  0.00           H
ATOM   2490  HG3 GLU   163      54.116  43.551  31.367  1.00  0.00           H
ATOM   2491  CD  GLU   163      55.975  44.667  31.484  1.00  0.00           C
ATOM   2492  OE1 GLU   163      56.234  45.391  30.503  1.00  0.00           O
ATOM   2493  OE2 GLU   163      56.925  44.211  32.134  1.00  0.00           O
ATOM   2494  C   GLU   163      52.194  44.950  30.267  1.00  0.00           C
ATOM   2495  O   GLU   163      51.203  44.423  30.742  1.00  0.00           O
ATOM   2496  N   PRO   164      52.709  44.459  29.132  1.00  0.00           N
ATOM   2497  CD  PRO   164      53.632  45.184  28.324  1.00  0.00           C
ATOM   2498  HD2 PRO   164      54.626  44.967  28.716  1.00  0.00           H
ATOM   2499  HD3 PRO   164      53.586  46.272  28.343  1.00  0.00           H
ATOM   2500  CG  PRO   164      53.576  44.576  26.913  1.00  0.00           C
ATOM   2501  HG2 PRO   164      54.566  44.695  26.474  1.00  0.00           H
ATOM   2502  HG3 PRO   164      52.851  45.028  26.235  1.00  0.00           H
ATOM   2503  CB  PRO   164      53.275  43.183  27.266  1.00  0.00           C
ATOM   2504  HB2 PRO   164      54.153  42.618  27.579  1.00  0.00           H
ATOM   2505  HB3 PRO   164      52.797  42.608  26.472  1.00  0.00           H
ATOM   2506  CA  PRO   164      52.282  43.262  28.428  1.00  0.00           C
ATOM   2507  HA  PRO   164      51.258  43.356  28.066  1.00  0.00           H
ATOM   2508  C   PRO   164      52.439  42.007  29.235  1.00  0.00           C
ATOM   2509  O   PRO   164      53.467  41.708  29.888  1.00  0.00           O
ATOM   2510  N   MET   165      51.391  41.173  29.252  1.00  0.00           N
ATOM   2511  H   MET   165      50.602  41.493  28.709  1.00  0.00           H
ATOM   2512  CA  MET   165      51.246  39.875  29.947  1.00  0.00           C
ATOM   2513  HA  MET   165      52.086  39.925  30.640  1.00  0.00           H
ATOM   2514  CB  MET   165      49.997  39.843  30.836  1.00  0.00           C
ATOM   2515  HB2 MET   165      50.169  39.053  31.568  1.00  0.00           H
ATOM   2516  HB3 MET   165      49.962  40.807  31.346  1.00  0.00           H
ATOM   2517  CG  MET   165      48.689  39.474  30.250  1.00  0.00           C
ATOM   2518  HG2 MET   165      48.246  40.432  29.974  1.00  0.00           H
ATOM   2519  HG3 MET   165      48.972  38.873  29.388  1.00  0.00           H
ATOM   2520  SD  MET   165      47.700  38.562  31.421  1.00  0.00           S
ATOM   2521  CE  MET   165      48.695  37.086  31.518  1.00  0.00           C
ATOM   2522  HE1 MET   165      48.131  36.267  31.963  1.00  0.00           H
ATOM   2523  HE2 MET   165      49.031  36.760  30.534  1.00  0.00           H
ATOM   2524  HE3 MET   165      49.520  37.250  32.212  1.00  0.00           H
ATOM   2525  C   MET   165      51.490  38.601  29.111  1.00  0.00           C
ATOM   2526  O   MET   165      51.164  37.493  29.513  1.00  0.00           O
ATOM   2527  N   GLY   166      52.028  38.791  27.925  1.00  0.00           N
ATOM   2528  H   GLY   166      52.212  39.726  27.591  1.00  0.00           H
ATOM   2529  CA  GLY   166      52.248  37.651  27.061  1.00  0.00           C
ATOM   2530  HA2 GLY   166      52.959  38.077  26.353  1.00  0.00           H
ATOM   2531  HA3 GLY   166      52.800  36.945  27.680  1.00  0.00           H
ATOM   2532  C   GLY   166      51.016  37.157  26.356  1.00  0.00           C
ATOM   2533  O   GLY   166      50.638  37.648  25.273  1.00  0.00           O
ATOM   2534  N   ARG   167      50.463  36.074  26.898  1.00  0.00           N
ATOM   2535  H   ARG   167      50.832  35.668  27.746  1.00  0.00           H
ATOM   2536  CA  ARG   167      49.178  35.462  26.517  1.00  0.00           C
ATOM   2537  HA  ARG   167      48.561  36.310  26.224  1.00  0.00           H
ATOM   2538  CB  ARG   167      49.315  34.395  25.389  1.00  0.00           C
ATOM   2539  HB2 ARG   167      49.827  34.864  24.549  1.00  0.00           H
ATOM   2540  HB3 ARG   167      50.017  33.636  25.734  1.00  0.00           H
ATOM   2541  CG  ARG   167      47.934  33.746  24.916  1.00  0.00           C
ATOM   2542  HG2 ARG   167      47.225  33.642  25.736  1.00  0.00           H
ATOM   2543  HG3 ARG   167      47.455  34.320  24.123  1.00  0.00           H
ATOM   2544  CD  ARG   167      48.157  32.361  24.334  1.00  0.00           C
ATOM   2545  HD2 ARG   167      47.217  31.895  24.039  1.00  0.00           H
ATOM   2546  HD3 ARG   167      48.715  32.514  23.411  1.00  0.00           H
ATOM   2547  NE  ARG   167      48.707  31.349  25.285  1.00  0.00           N
ATOM   2548  HE  ARG   167      48.230  31.183  26.161  1.00  0.00           H
ATOM   2549  CZ  ARG   167      49.821  30.765  25.211  1.00  0.00           C
ATOM   2550  NH1 ARG   167      50.704  31.019  24.351  1.00  0.00           N
ATOM   2551 HH11 ARG   167      50.552  31.769  23.693  1.00  0.00           H
ATOM   2552 HH12 ARG   167      51.581  30.524  24.433  1.00  0.00           H
ATOM   2553  NH2 ARG   167      50.105  29.834  26.055  1.00  0.00           N
ATOM   2554 HH21 ARG   167      49.578  29.735  26.910  1.00  0.00           H
ATOM   2555 HH22 ARG   167      50.929  29.251  26.008  1.00  0.00           H
ATOM   2556  C   ARG   167      48.561  34.767  27.712  1.00  0.00           C
ATOM   2557  O   ARG   167      49.232  34.033  28.450  1.00  0.00           O
ATOM   2558  N   GLY   168      47.232  34.853  27.831  1.00  0.00           N
ATOM   2559  H   GLY   168      46.729  35.403  27.149  1.00  0.00           H
ATOM   2560  CA  GLY   168      46.472  34.333  28.951  1.00  0.00           C
ATOM   2561  HA2 GLY   168      45.593  33.767  28.646  1.00  0.00           H
ATOM   2562  HA3 GLY   168      47.170  33.624  29.396  1.00  0.00           H
ATOM   2563  C   GLY   168      45.845  35.367  29.875  1.00  0.00           C
ATOM   2564  O   GLY   168      45.362  36.415  29.390  1.00  0.00           O
ATOM   2565  N   THR   169      45.881  35.177  31.229  1.00  0.00           N
ATOM   2566  H   THR   169      46.239  34.315  31.615  1.00  0.00           H
ATOM   2567  CA  THR   169      45.050  36.015  32.075  1.00  0.00           C
ATOM   2568  HA  THR   169      44.995  37.050  31.737  1.00  0.00           H
ATOM   2569  CB  THR   169      43.580  35.415  32.126  1.00  0.00           C
ATOM   2570  HB  THR   169      43.618  34.360  32.398  1.00  0.00           H
ATOM   2571  CG2 THR   169      42.682  36.108  33.172  1.00  0.00           C
ATOM   2572 HG21 THR   169      42.524  37.144  32.872  1.00  0.00           H
ATOM   2573 HG22 THR   169      43.141  36.051  34.159  1.00  0.00           H
ATOM   2574 HG23 THR   169      41.690  35.654  33.174  1.00  0.00           H
ATOM   2575  OG1 THR   169      43.107  35.639  30.838  1.00  0.00           O
ATOM   2576  HG1 THR   169      43.483  34.895  30.363  1.00  0.00           H
ATOM   2577  C   THR   169      45.618  36.165  33.567  1.00  0.00           C
ATOM   2578  O   THR   169      46.163  35.212  34.102  1.00  0.00           O
ATOM   2579  N   LYS   170      45.591  37.389  34.110  1.00  0.00           N
ATOM   2580  H   LYS   170      45.029  38.074  33.625  1.00  0.00           H
ATOM   2581  CA  LYS   170      46.132  37.735  35.445  1.00  0.00           C
ATOM   2582  HA  LYS   170      46.392  36.813  35.964  1.00  0.00           H
ATOM   2583  CB  LYS   170      47.361  38.633  35.186  1.00  0.00           C
ATOM   2584  HB2 LYS   170      48.136  38.077  34.657  1.00  0.00           H
ATOM   2585  HB3 LYS   170      47.143  39.446  34.494  1.00  0.00           H
ATOM   2586  CG  LYS   170      47.862  39.381  36.443  1.00  0.00           C
ATOM   2587  HG2 LYS   170      47.044  40.054  36.697  1.00  0.00           H
ATOM   2588  HG3 LYS   170      48.133  38.702  37.251  1.00  0.00           H
ATOM   2589  CD  LYS   170      49.028  40.240  36.053  1.00  0.00           C
ATOM   2590  HD2 LYS   170      49.841  39.517  36.118  1.00  0.00           H
ATOM   2591  HD3 LYS   170      48.966  40.628  35.036  1.00  0.00           H
ATOM   2592  CE  LYS   170      49.436  41.359  36.974  1.00  0.00           C
ATOM   2593  HE2 LYS   170      48.608  41.982  37.309  1.00  0.00           H
ATOM   2594  HE3 LYS   170      49.872  40.959  37.889  1.00  0.00           H
ATOM   2595  NZ  LYS   170      50.537  42.195  36.404  1.00  0.00           N
ATOM   2596  HZ1 LYS   170      50.458  42.266  35.401  1.00  0.00           H
ATOM   2597  HZ2 LYS   170      51.365  41.632  36.535  1.00  0.00           H
ATOM   2598  HZ3 LYS   170      50.558  43.157  36.714  1.00  0.00           H
ATOM   2599  C   LYS   170      44.979  38.354  36.244  1.00  0.00           C
ATOM   2600  O   LYS   170      44.476  39.364  35.862  1.00  0.00           O
ATOM   2601  N   VAL   171      44.773  37.835  37.508  1.00  0.00           N
ATOM   2602  H   VAL   171      45.377  37.059  37.735  1.00  0.00           H
ATOM   2603  CA  VAL   171      43.644  38.113  38.348  1.00  0.00           C
ATOM   2604  HA  VAL   171      43.022  38.851  37.840  1.00  0.00           H
ATOM   2605  CB  VAL   171      42.926  36.704  38.587  1.00  0.00           C
ATOM   2606  HB  VAL   171      43.659  36.032  39.035  1.00  0.00           H
ATOM   2607  CG1 VAL   171      41.803  36.954  39.564  1.00  0.00           C
ATOM   2608 HG11 VAL   171      41.353  36.013  39.877  1.00  0.00           H
ATOM   2609 HG12 VAL   171      42.209  37.434  40.455  1.00  0.00           H
ATOM   2610 HG13 VAL   171      41.052  37.594  39.100  1.00  0.00           H
ATOM   2611  CG2 VAL   171      42.264  36.200  37.352  1.00  0.00           C
ATOM   2612 HG21 VAL   171      41.473  36.902  37.087  1.00  0.00           H
ATOM   2613 HG22 VAL   171      41.945  35.165  37.477  1.00  0.00           H
ATOM   2614 HG23 VAL   171      42.892  36.173  36.462  1.00  0.00           H
ATOM   2615  C   VAL   171      44.240  38.695  39.613  1.00  0.00           C
ATOM   2616  O   VAL   171      44.997  37.993  40.246  1.00  0.00           O
ATOM   2617  N   ILE   172      43.968  39.947  39.895  1.00  0.00           N
ATOM   2618  H   ILE   172      43.233  40.433  39.403  1.00  0.00           H
ATOM   2619  CA  ILE   172      44.411  40.669  41.073  1.00  0.00           C
ATOM   2620  HA  ILE   172      45.276  40.136  41.468  1.00  0.00           H
ATOM   2621  CB  ILE   172      45.006  42.090  41.022  1.00  0.00           C
ATOM   2622  HB  ILE   172      44.127  42.732  40.994  1.00  0.00           H
ATOM   2623  CG2 ILE   172      45.867  42.497  42.169  1.00  0.00           C
ATOM   2624 HG21 ILE   172      46.885  42.116  42.090  1.00  0.00           H
ATOM   2625 HG22 ILE   172      45.391  42.323  43.134  1.00  0.00           H
ATOM   2626 HG23 ILE   172      45.704  43.574  42.227  1.00  0.00           H
ATOM   2627  CG1 ILE   172      45.819  42.337  39.738  1.00  0.00           C
ATOM   2628 HG12 ILE   172      46.777  41.821  39.695  1.00  0.00           H
ATOM   2629 HG13 ILE   172      45.326  41.993  38.830  1.00  0.00           H
ATOM   2630  CD1 ILE   172      46.350  43.767  39.483  1.00  0.00           C
ATOM   2631 HD11 ILE   172      47.101  44.033  40.228  1.00  0.00           H
ATOM   2632 HD12 ILE   172      45.458  44.391  39.512  1.00  0.00           H
ATOM   2633 HD13 ILE   172      46.664  43.850  38.442  1.00  0.00           H
ATOM   2634  C   ILE   172      43.320  40.582  42.121  1.00  0.00           C
ATOM   2635  O   ILE   172      42.352  41.349  41.907  1.00  0.00           O
ATOM   2636  N   LEU   173      43.416  39.818  43.221  1.00  0.00           N
ATOM   2637  H   LEU   173      44.288  39.342  43.403  1.00  0.00           H
ATOM   2638  CA  LEU   173      42.498  39.999  44.420  1.00  0.00           C
ATOM   2639  HA  LEU   173      41.500  40.299  44.101  1.00  0.00           H
ATOM   2640  CB  LEU   173      42.291  38.676  45.179  1.00  0.00           C
ATOM   2641  HB2 LEU   173      43.235  38.318  45.591  1.00  0.00           H
ATOM   2642  HB3 LEU   173      41.729  38.954  46.069  1.00  0.00           H
ATOM   2643  CG  LEU   173      41.490  37.542  44.534  1.00  0.00           C
ATOM   2644  HG  LEU   173      40.432  37.802  44.571  1.00  0.00           H
ATOM   2645  CD1 LEU   173      41.759  37.339  42.982  1.00  0.00           C
ATOM   2646 HD11 LEU   173      41.662  38.256  42.403  1.00  0.00           H
ATOM   2647 HD12 LEU   173      41.006  36.616  42.668  1.00  0.00           H
ATOM   2648 HD13 LEU   173      42.751  36.904  42.861  1.00  0.00           H
ATOM   2649  CD2 LEU   173      41.828  36.180  45.153  1.00  0.00           C
ATOM   2650 HD21 LEU   173      42.894  35.975  45.057  1.00  0.00           H
ATOM   2651 HD22 LEU   173      41.437  36.133  46.170  1.00  0.00           H
ATOM   2652 HD23 LEU   173      41.314  35.392  44.602  1.00  0.00           H
ATOM   2653  C   LEU   173      43.015  41.148  45.303  1.00  0.00           C
ATOM   2654  O   LEU   173      44.147  41.112  45.803  1.00  0.00           O
ATOM   2655  N   HID   174      42.120  42.118  45.719  1.00  0.00           N
ATOM   2656  H   HID   174      41.225  42.245  45.269  1.00  0.00           H
ATOM   2657  CA  HID   174      42.340  43.101  46.795  1.00  0.00           C
ATOM   2658  HA  HID   174      43.405  43.314  46.873  1.00  0.00           H
ATOM   2659  CB  HID   174      41.713  44.408  46.376  1.00  0.00           C
ATOM   2660  HB2 HID   174      40.673  44.181  46.143  1.00  0.00           H
ATOM   2661  HB3 HID   174      41.833  45.187  47.129  1.00  0.00           H
ATOM   2662  CG  HID   174      42.221  45.029  45.093  1.00  0.00           C
ATOM   2663  ND1 HID   174      43.027  46.121  44.947  1.00  0.00           N
ATOM   2664  HD1 HID   174      43.538  46.587  45.683  1.00  0.00           H
ATOM   2665  CE1 HID   174      43.204  46.371  43.699  1.00  0.00           C
ATOM   2666  HE1 HID   174      43.996  47.034  43.386  1.00  0.00           H
ATOM   2667  NE2 HID   174      42.670  45.397  42.911  1.00  0.00           N
ATOM   2668  CD2 HID   174      41.906  44.603  43.770  1.00  0.00           C
ATOM   2669  HD2 HID   174      41.560  43.599  43.575  1.00  0.00           H
ATOM   2670  C   HID   174      41.742  42.535  48.162  1.00  0.00           C
ATOM   2671  O   HID   174      40.575  42.709  48.475  1.00  0.00           O
ATOM   2672  N   LEU   175      42.578  41.761  48.894  1.00  0.00           N
ATOM   2673  H   LEU   175      43.540  41.546  48.676  1.00  0.00           H
ATOM   2674  CA  LEU   175      42.276  41.051  50.154  1.00  0.00           C
ATOM   2675  HA  LEU   175      41.425  40.376  50.062  1.00  0.00           H
ATOM   2676  CB  LEU   175      43.499  40.149  50.553  1.00  0.00           C
ATOM   2677  HB2 LEU   175      44.397  40.763  50.619  1.00  0.00           H
ATOM   2678  HB3 LEU   175      43.320  39.841  51.582  1.00  0.00           H
ATOM   2679  CG  LEU   175      43.860  38.926  49.716  1.00  0.00           C
ATOM   2680  HG  LEU   175      43.612  39.142  48.676  1.00  0.00           H
ATOM   2681  CD1 LEU   175      45.317  38.541  49.979  1.00  0.00           C
ATOM   2682 HD11 LEU   175      45.975  39.359  49.689  1.00  0.00           H
ATOM   2683 HD12 LEU   175      45.594  37.616  49.473  1.00  0.00           H
ATOM   2684 HD13 LEU   175      45.478  38.490  51.056  1.00  0.00           H
ATOM   2685  CD2 LEU   175      43.022  37.619  50.131  1.00  0.00           C
ATOM   2686 HD21 LEU   175      41.946  37.787  50.122  1.00  0.00           H
ATOM   2687 HD22 LEU   175      43.320  36.846  49.421  1.00  0.00           H
ATOM   2688 HD23 LEU   175      43.372  37.316  51.118  1.00  0.00           H
ATOM   2689  C   LEU   175      41.954  42.042  51.317  1.00  0.00           C
ATOM   2690  O   LEU   175      42.597  43.084  51.512  1.00  0.00           O
ATOM   2691  N   LYS   176      40.990  41.631  52.228  1.00  0.00           N
ATOM   2692  H   LYS   176      40.521  40.767  51.993  1.00  0.00           H
ATOM   2693  CA  LYS   176      40.481  42.465  53.330  1.00  0.00           C
ATOM   2694  HA  LYS   176      40.474  43.518  53.049  1.00  0.00           H
ATOM   2695  CB  LYS   176      39.056  42.124  53.582  1.00  0.00           C
ATOM   2696  HB2 LYS   176      38.945  41.041  53.533  1.00  0.00           H
ATOM   2697  HB3 LYS   176      38.781  42.415  54.596  1.00  0.00           H
ATOM   2698  CG  LYS   176      38.162  42.714  52.511  1.00  0.00           C
ATOM   2699  HG2 LYS   176      38.029  43.780  52.694  1.00  0.00           H
ATOM   2700  HG3 LYS   176      38.605  42.694  51.516  1.00  0.00           H
ATOM   2701  CD  LYS   176      36.853  41.935  52.439  1.00  0.00           C
ATOM   2702  HD2 LYS   176      36.384  42.271  51.513  1.00  0.00           H
ATOM   2703  HD3 LYS   176      37.163  40.892  52.362  1.00  0.00           H
ATOM   2704  CE  LYS   176      35.857  42.140  53.552  1.00  0.00           C
ATOM   2705  HE2 LYS   176      34.908  41.649  53.330  1.00  0.00           H
ATOM   2706  HE3 LYS   176      36.094  41.533  54.427  1.00  0.00           H
ATOM   2707  NZ  LYS   176      35.637  43.537  54.055  1.00  0.00           N
ATOM   2708  HZ1 LYS   176      36.461  43.967  54.450  1.00  0.00           H
ATOM   2709  HZ2 LYS   176      35.000  43.465  54.835  1.00  0.00           H
ATOM   2710  HZ3 LYS   176      35.174  44.120  53.372  1.00  0.00           H
ATOM   2711  C   LYS   176      41.352  42.414  54.574  1.00  0.00           C
ATOM   2712  O   LYS   176      41.970  41.420  54.865  1.00  0.00           O
ATOM   2713  N   GLU   177      41.243  43.432  55.415  1.00  0.00           N
ATOM   2714  H   GLU   177      40.628  44.201  55.190  1.00  0.00           H
ATOM   2715  CA  GLU   177      42.002  43.594  56.714  1.00  0.00           C
ATOM   2716  HA  GLU   177      43.082  43.633  56.576  1.00  0.00           H
ATOM   2717  CB  GLU   177      41.660  44.849  57.564  1.00  0.00           C
ATOM   2718  HB2 GLU   177      40.582  44.866  57.725  1.00  0.00           H
ATOM   2719  HB3 GLU   177      42.055  44.866  58.580  1.00  0.00           H
ATOM   2720  CG  GLU   177      42.037  46.215  56.862  1.00  0.00           C
ATOM   2721  HG2 GLU   177      42.203  46.990  57.609  1.00  0.00           H
ATOM   2722  HG3 GLU   177      43.004  46.100  56.372  1.00  0.00           H
ATOM   2723  CD  GLU   177      41.087  46.757  55.821  1.00  0.00           C
ATOM   2724  OE1 GLU   177      40.245  46.079  55.195  1.00  0.00           O
ATOM   2725  OE2 GLU   177      41.031  47.966  55.637  1.00  0.00           O
ATOM   2726  C   GLU   177      41.802  42.364  57.518  1.00  0.00           C
ATOM   2727  O   GLU   177      42.627  41.947  58.395  1.00  0.00           O
ATOM   2728  N   ASP   178      40.581  41.867  57.547  1.00  0.00           N
ATOM   2729  H   ASP   178      39.895  42.376  57.006  1.00  0.00           H
ATOM   2730  CA  ASP   178      40.134  40.742  58.367  1.00  0.00           C
ATOM   2731  HA  ASP   178      40.493  40.744  59.396  1.00  0.00           H
ATOM   2732  CB  ASP   178      38.598  40.850  58.310  1.00  0.00           C
ATOM   2733  HB2 ASP   178      38.057  39.923  58.495  1.00  0.00           H
ATOM   2734  HB3 ASP   178      38.323  41.335  59.245  1.00  0.00           H
ATOM   2735  CG  ASP   178      37.882  41.617  57.275  1.00  0.00           C
ATOM   2736  OD1 ASP   178      37.981  42.903  57.279  1.00  0.00           O
ATOM   2737  OD2 ASP   178      37.089  41.107  56.478  1.00  0.00           O
ATOM   2738  C   ASP   178      40.673  39.364  57.882  1.00  0.00           C
ATOM   2739  O   ASP   178      40.528  38.371  58.566  1.00  0.00           O
ATOM   2740  N   GLN   179      41.387  39.361  56.775  1.00  0.00           N
ATOM   2741  H   GLN   179      41.463  40.270  56.341  1.00  0.00           H
ATOM   2742  CA  GLN   179      41.668  38.179  55.936  1.00  0.00           C
ATOM   2743  HA  GLN   179      41.568  37.291  56.561  1.00  0.00           H
ATOM   2744  CB  GLN   179      40.654  38.161  54.770  1.00  0.00           C
ATOM   2745  HB2 GLN   179      40.951  38.887  54.014  1.00  0.00           H
ATOM   2746  HB3 GLN   179      40.763  37.204  54.259  1.00  0.00           H
ATOM   2747  CG  GLN   179      39.119  38.270  55.168  1.00  0.00           C
ATOM   2748  HG2 GLN   179      39.068  39.197  55.739  1.00  0.00           H
ATOM   2749  HG3 GLN   179      38.474  38.259  54.289  1.00  0.00           H
ATOM   2750  CD  GLN   179      38.626  37.207  56.167  1.00  0.00           C
ATOM   2751  OE1 GLN   179      39.294  36.295  56.435  1.00  0.00           O
ATOM   2752  NE2 GLN   179      37.551  37.422  56.835  1.00  0.00           N
ATOM   2753 HE21 GLN   179      37.212  36.836  57.584  1.00  0.00           H
ATOM   2754 HE22 GLN   179      36.939  38.180  56.567  1.00  0.00           H
ATOM   2755  C   GLN   179      43.134  38.092  55.472  1.00  0.00           C
ATOM   2756  O   GLN   179      43.541  37.223  54.637  1.00  0.00           O
ATOM   2757  N   THR   180      43.977  38.908  56.112  1.00  0.00           N
ATOM   2758  H   THR   180      43.524  39.463  56.823  1.00  0.00           H
ATOM   2759  CA  THR   180      45.468  38.977  55.885  1.00  0.00           C
ATOM   2760  HA  THR   180      45.612  39.180  54.824  1.00  0.00           H
ATOM   2761  CB  THR   180      46.027  40.206  56.622  1.00  0.00           C
ATOM   2762  HB  THR   180      47.110  40.205  56.744  1.00  0.00           H
ATOM   2763  CG2 THR   180      45.526  41.446  55.807  1.00  0.00           C
ATOM   2764 HG21 THR   180      45.868  42.328  56.348  1.00  0.00           H
ATOM   2765 HG22 THR   180      44.452  41.449  55.618  1.00  0.00           H
ATOM   2766 HG23 THR   180      46.007  41.423  54.829  1.00  0.00           H
ATOM   2767  OG1 THR   180      45.599  40.517  57.901  1.00  0.00           O
ATOM   2768  HG1 THR   180      45.825  39.697  58.347  1.00  0.00           H
ATOM   2769  C   THR   180      46.368  37.693  56.096  1.00  0.00           C
ATOM   2770  O   THR   180      47.508  37.760  55.729  1.00  0.00           O
ATOM   2771  N   GLU   181      45.732  36.576  56.535  1.00  0.00           N
ATOM   2772  H   GLU   181      44.827  36.607  56.982  1.00  0.00           H
ATOM   2773  CA  GLU   181      46.268  35.233  56.560  1.00  0.00           C
ATOM   2774  HA  GLU   181      47.190  35.301  57.139  1.00  0.00           H
ATOM   2775  CB  GLU   181      45.324  34.246  57.265  1.00  0.00           C
ATOM   2776  HB2 GLU   181      45.964  33.407  57.540  1.00  0.00           H
ATOM   2777  HB3 GLU   181      44.912  34.674  58.179  1.00  0.00           H
ATOM   2778  CG  GLU   181      44.132  33.669  56.463  1.00  0.00           C
ATOM   2779  HG2 GLU   181      43.719  34.552  55.975  1.00  0.00           H
ATOM   2780  HG3 GLU   181      44.407  32.972  55.672  1.00  0.00           H
ATOM   2781  CD  GLU   181      43.056  33.010  57.381  1.00  0.00           C
ATOM   2782  OE1 GLU   181      42.537  33.604  58.365  1.00  0.00           O
ATOM   2783  OE2 GLU   181      42.631  31.831  57.216  1.00  0.00           O
ATOM   2784  C   GLU   181      46.597  34.711  55.171  1.00  0.00           C
ATOM   2785  O   GLU   181      47.590  34.083  54.932  1.00  0.00           O
ATOM   2786  N   TYR   182      45.787  35.090  54.179  1.00  0.00           N
ATOM   2787  H   TYR   182      44.971  35.635  54.419  1.00  0.00           H
ATOM   2788  CA  TYR   182      45.962  34.580  52.774  1.00  0.00           C
ATOM   2789  HA  TYR   182      46.373  33.571  52.819  1.00  0.00           H
ATOM   2790  CB  TYR   182      44.601  34.622  52.045  1.00  0.00           C
ATOM   2791  HB2 TYR   182      44.192  35.630  52.124  1.00  0.00           H
ATOM   2792  HB3 TYR   182      44.766  34.434  50.985  1.00  0.00           H
ATOM   2793  CG  TYR   182      43.484  33.832  52.787  1.00  0.00           C
ATOM   2794  CD1 TYR   182      43.618  32.482  52.950  1.00  0.00           C
ATOM   2795  HD1 TYR   182      44.489  31.954  52.593  1.00  0.00           H
ATOM   2796  CE1 TYR   182      42.635  31.752  53.666  1.00  0.00           C
ATOM   2797  HE1 TYR   182      42.761  30.688  53.802  1.00  0.00           H
ATOM   2798  CZ  TYR   182      41.470  32.402  54.120  1.00  0.00           C
ATOM   2799  OH  TYR   182      40.549  31.692  54.870  1.00  0.00           O
ATOM   2800  HH  TYR   182      40.210  32.200  55.610  1.00  0.00           H
ATOM   2801  CE2 TYR   182      41.360  33.777  53.879  1.00  0.00           C
ATOM   2802  HE2 TYR   182      40.650  34.442  54.349  1.00  0.00           H
ATOM   2803  CD2 TYR   182      42.348  34.491  53.206  1.00  0.00           C
ATOM   2804  HD2 TYR   182      42.228  35.555  53.066  1.00  0.00           H
ATOM   2805  C   TYR   182      47.071  35.285  52.023  1.00  0.00           C
ATOM   2806  O   TYR   182      47.217  35.156  50.827  1.00  0.00           O
ATOM   2807  N   LEU   183      47.943  35.997  52.784  1.00  0.00           N
ATOM   2808  H   LEU   183      47.815  35.956  53.784  1.00  0.00           H
ATOM   2809  CA  LEU   183      49.213  36.605  52.198  1.00  0.00           C
ATOM   2810  HA  LEU   183      49.167  36.761  51.120  1.00  0.00           H
ATOM   2811  CB  LEU   183      49.422  37.979  52.943  1.00  0.00           C
ATOM   2812  HB2 LEU   183      49.438  37.771  54.013  1.00  0.00           H
ATOM   2813  HB3 LEU   183      50.381  38.372  52.604  1.00  0.00           H
ATOM   2814  CG  LEU   183      48.312  39.022  52.601  1.00  0.00           C
ATOM   2815  HG  LEU   183      47.309  38.598  52.577  1.00  0.00           H
ATOM   2816  CD1 LEU   183      48.363  40.153  53.652  1.00  0.00           C
ATOM   2817 HD11 LEU   183      48.090  39.815  54.651  1.00  0.00           H
ATOM   2818 HD12 LEU   183      47.789  41.049  53.420  1.00  0.00           H
ATOM   2819 HD13 LEU   183      49.394  40.503  53.716  1.00  0.00           H
ATOM   2820  CD2 LEU   183      48.479  39.649  51.207  1.00  0.00           C
ATOM   2821 HD21 LEU   183      47.802  40.497  51.104  1.00  0.00           H
ATOM   2822 HD22 LEU   183      49.497  40.035  51.143  1.00  0.00           H
ATOM   2823 HD23 LEU   183      48.258  38.926  50.422  1.00  0.00           H
ATOM   2824  C   LEU   183      50.433  35.727  52.444  1.00  0.00           C
ATOM   2825  O   LEU   183      51.483  35.853  51.849  1.00  0.00           O
ATOM   2826  N   GLU   184      50.304  34.754  53.369  1.00  0.00           N
ATOM   2827  H   GLU   184      49.366  34.481  53.627  1.00  0.00           H
ATOM   2828  CA  GLU   184      51.495  34.017  53.889  1.00  0.00           C
ATOM   2829  HA  GLU   184      52.294  34.725  53.667  1.00  0.00           H
ATOM   2830  CB  GLU   184      51.512  33.747  55.312  1.00  0.00           C
ATOM   2831  HB2 GLU   184      50.686  33.110  55.629  1.00  0.00           H
ATOM   2832  HB3 GLU   184      52.439  33.311  55.685  1.00  0.00           H
ATOM   2833  CG  GLU   184      51.429  35.062  56.142  1.00  0.00           C
ATOM   2834  HG2 GLU   184      52.378  35.587  56.047  1.00  0.00           H
ATOM   2835  HG3 GLU   184      50.582  35.592  55.706  1.00  0.00           H
ATOM   2836  CD  GLU   184      51.226  34.805  57.667  1.00  0.00           C
ATOM   2837  OE1 GLU   184      51.390  33.644  58.180  1.00  0.00           O
ATOM   2838  OE2 GLU   184      50.748  35.699  58.362  1.00  0.00           O
ATOM   2839  C   GLU   184      51.763  32.714  53.042  1.00  0.00           C
ATOM   2840  O   GLU   184      50.842  31.942  52.757  1.00  0.00           O
ATOM   2841  N   GLU   185      53.022  32.434  52.904  1.00  0.00           N
ATOM   2842  H   GLU   185      53.694  32.898  53.498  1.00  0.00           H
ATOM   2843  CA  GLU   185      53.475  31.150  52.297  1.00  0.00           C
ATOM   2844  HA  GLU   185      53.113  31.308  51.282  1.00  0.00           H
ATOM   2845  CB  GLU   185      54.999  31.156  52.407  1.00  0.00           C
ATOM   2846  HB2 GLU   185      55.239  32.155  52.046  1.00  0.00           H
ATOM   2847  HB3 GLU   185      55.243  31.110  53.468  1.00  0.00           H
ATOM   2848  CG  GLU   185      55.501  29.981  51.668  1.00  0.00           C
ATOM   2849  HG2 GLU   185      55.119  29.132  52.234  1.00  0.00           H
ATOM   2850  HG3 GLU   185      55.101  29.859  50.661  1.00  0.00           H
ATOM   2851  CD  GLU   185      56.995  29.998  51.610  1.00  0.00           C
ATOM   2852  OE1 GLU   185      57.560  28.892  51.332  1.00  0.00           O
ATOM   2853  OE2 GLU   185      57.653  31.105  51.675  1.00  0.00           O
ATOM   2854  C   GLU   185      52.759  29.917  52.941  1.00  0.00           C
ATOM   2855  O   GLU   185      52.011  29.197  52.244  1.00  0.00           O
ATOM   2856  N   ARG   186      52.805  29.783  54.316  1.00  0.00           N
ATOM   2857  H   ARG   186      53.552  30.294  54.768  1.00  0.00           H
ATOM   2858  CA  ARG   186      52.265  28.622  54.981  1.00  0.00           C
ATOM   2859  HA  ARG   186      52.711  27.702  54.603  1.00  0.00           H
ATOM   2860  CB  ARG   186      52.660  28.734  56.459  1.00  0.00           C
ATOM   2861  HB2 ARG   186      52.425  27.771  56.913  1.00  0.00           H
ATOM   2862  HB3 ARG   186      53.741  28.857  56.527  1.00  0.00           H
ATOM   2863  CG  ARG   186      52.002  29.915  57.235  1.00  0.00           C
ATOM   2864  HG2 ARG   186      52.293  30.873  56.807  1.00  0.00           H
ATOM   2865  HG3 ARG   186      50.930  29.721  57.209  1.00  0.00           H
ATOM   2866  CD  ARG   186      52.314  29.851  58.722  1.00  0.00           C
ATOM   2867  HD2 ARG   186      51.904  28.984  59.237  1.00  0.00           H
ATOM   2868  HD3 ARG   186      53.400  29.752  58.769  1.00  0.00           H
ATOM   2869  NE  ARG   186      51.865  31.051  59.366  1.00  0.00           N
ATOM   2870  HE  ARG   186      51.800  31.884  58.798  1.00  0.00           H
ATOM   2871  CZ  ARG   186      51.823  31.188  60.654  1.00  0.00           C
ATOM   2872  NH1 ARG   186      52.211  30.289  61.525  1.00  0.00           N
ATOM   2873 HH11 ARG   186      52.420  29.318  61.343  1.00  0.00           H
ATOM   2874 HH12 ARG   186      52.154  30.512  62.509  1.00  0.00           H
ATOM   2875  NH2 ARG   186      51.262  32.259  61.040  1.00  0.00           N
ATOM   2876 HH21 ARG   186      50.849  32.877  60.356  1.00  0.00           H
ATOM   2877 HH22 ARG   186      50.920  32.270  61.990  1.00  0.00           H
ATOM   2878  C   ARG   186      50.722  28.345  54.766  1.00  0.00           C
ATOM   2879  O   ARG   186      50.350  27.216  54.569  1.00  0.00           O
ATOM   2880  N   ARG   187      49.919  29.446  54.721  1.00  0.00           N
ATOM   2881  H   ARG   187      50.367  30.331  54.529  1.00  0.00           H
ATOM   2882  CA  ARG   187      48.470  29.404  54.581  1.00  0.00           C
ATOM   2883  HA  ARG   187      48.145  28.538  55.158  1.00  0.00           H
ATOM   2884  CB  ARG   187      48.013  30.709  55.306  1.00  0.00           C
ATOM   2885  HB2 ARG   187      48.378  30.626  56.331  1.00  0.00           H
ATOM   2886  HB3 ARG   187      48.483  31.535  54.774  1.00  0.00           H
ATOM   2887  CG  ARG   187      46.477  30.870  55.367  1.00  0.00           C
ATOM   2888  HG2 ARG   187      46.312  31.725  56.023  1.00  0.00           H
ATOM   2889  HG3 ARG   187      46.010  31.116  54.413  1.00  0.00           H
ATOM   2890  CD  ARG   187      45.719  29.679  56.008  1.00  0.00           C
ATOM   2891  HD2 ARG   187      46.045  28.829  55.408  1.00  0.00           H
ATOM   2892  HD3 ARG   187      46.018  29.574  57.051  1.00  0.00           H
ATOM   2893  NE  ARG   187      44.270  29.782  55.877  1.00  0.00           N
ATOM   2894  HE  ARG   187      43.952  30.639  56.308  1.00  0.00           H
ATOM   2895  CZ  ARG   187      43.414  28.802  55.837  1.00  0.00           C
ATOM   2896  NH1 ARG   187      43.773  27.616  55.481  1.00  0.00           N
ATOM   2897 HH11 ARG   187      44.744  27.352  55.407  1.00  0.00           H
ATOM   2898 HH12 ARG   187      43.049  26.915  55.407  1.00  0.00           H
ATOM   2899  NH2 ARG   187      42.210  28.994  56.157  1.00  0.00           N
ATOM   2900 HH21 ARG   187      42.032  29.871  56.625  1.00  0.00           H
ATOM   2901 HH22 ARG   187      41.531  28.249  56.087  1.00  0.00           H
ATOM   2902  C   ARG   187      47.857  29.308  53.176  1.00  0.00           C
ATOM   2903  O   ARG   187      46.778  28.675  53.099  1.00  0.00           O
ATOM   2904  N   ILE   188      48.615  29.601  52.119  1.00  0.00           N
ATOM   2905  H   ILE   188      49.367  30.260  52.259  1.00  0.00           H
ATOM   2906  CA  ILE   188      48.185  29.257  50.693  1.00  0.00           C
ATOM   2907  HA  ILE   188      47.098  29.241  50.768  1.00  0.00           H
ATOM   2908  CB  ILE   188      48.517  30.291  49.680  1.00  0.00           C
ATOM   2909  HB  ILE   188      49.605  30.320  49.624  1.00  0.00           H
ATOM   2910  CG2 ILE   188      48.184  29.902  48.254  1.00  0.00           C
ATOM   2911 HG21 ILE   188      48.558  30.660  47.566  1.00  0.00           H
ATOM   2912 HG22 ILE   188      47.143  29.604  48.137  1.00  0.00           H
ATOM   2913 HG23 ILE   188      48.642  28.961  47.950  1.00  0.00           H
ATOM   2914  CG1 ILE   188      47.977  31.767  49.907  1.00  0.00           C
ATOM   2915 HG12 ILE   188      48.349  32.188  50.841  1.00  0.00           H
ATOM   2916 HG13 ILE   188      48.304  32.462  49.134  1.00  0.00           H
ATOM   2917  CD1 ILE   188      46.409  31.706  49.849  1.00  0.00           C
ATOM   2918 HD11 ILE   188      46.013  32.717  49.942  1.00  0.00           H
ATOM   2919 HD12 ILE   188      46.006  31.284  50.769  1.00  0.00           H
ATOM   2920 HD13 ILE   188      45.990  31.206  48.976  1.00  0.00           H
ATOM   2921  C   ILE   188      48.683  27.850  50.344  1.00  0.00           C
ATOM   2922  O   ILE   188      47.864  27.132  49.804  1.00  0.00           O
ATOM   2923  N   LYS   189      49.890  27.355  50.698  1.00  0.00           N
ATOM   2924  H   LYS   189      50.535  27.861  51.289  1.00  0.00           H
ATOM   2925  CA  LYS   189      50.305  25.987  50.374  1.00  0.00           C
ATOM   2926  HA  LYS   189      50.348  25.854  49.294  1.00  0.00           H
ATOM   2927  CB  LYS   189      51.800  25.802  50.830  1.00  0.00           C
ATOM   2928  HB2 LYS   189      51.884  26.294  51.799  1.00  0.00           H
ATOM   2929  HB3 LYS   189      52.024  24.747  50.989  1.00  0.00           H
ATOM   2930  CG  LYS   189      52.931  26.421  49.993  1.00  0.00           C
ATOM   2931  HG2 LYS   189      52.641  26.153  48.977  1.00  0.00           H
ATOM   2932  HG3 LYS   189      52.879  27.508  50.033  1.00  0.00           H
ATOM   2933  CD  LYS   189      54.386  26.085  50.330  1.00  0.00           C
ATOM   2934  HD2 LYS   189      54.537  26.422  51.355  1.00  0.00           H
ATOM   2935  HD3 LYS   189      54.533  25.006  50.283  1.00  0.00           H
ATOM   2936  CE  LYS   189      55.424  26.665  49.304  1.00  0.00           C
ATOM   2937  HE2 LYS   189      55.443  26.168  48.334  1.00  0.00           H
ATOM   2938  HE3 LYS   189      55.179  27.687  49.012  1.00  0.00           H
ATOM   2939  NZ  LYS   189      56.787  26.676  49.912  1.00  0.00           N
ATOM   2940  HZ1 LYS   189      57.132  27.478  50.418  1.00  0.00           H
ATOM   2941  HZ2 LYS   189      57.441  26.670  49.141  1.00  0.00           H
ATOM   2942  HZ3 LYS   189      56.995  25.835  50.430  1.00  0.00           H
ATOM   2943  C   LYS   189      49.419  24.941  51.017  1.00  0.00           C
ATOM   2944  O   LYS   189      49.136  23.886  50.404  1.00  0.00           O
ATOM   2945  N   GLU   190      48.826  25.202  52.222  1.00  0.00           N
ATOM   2946  H   GLU   190      48.985  26.078  52.697  1.00  0.00           H
ATOM   2947  CA  GLU   190      47.986  24.194  52.863  1.00  0.00           C
ATOM   2948  HA  GLU   190      48.564  23.294  52.656  1.00  0.00           H
ATOM   2949  CB  GLU   190      47.808  24.407  54.377  1.00  0.00           C
ATOM   2950  HB2 GLU   190      47.417  23.449  54.720  1.00  0.00           H
ATOM   2951  HB3 GLU   190      48.802  24.614  54.775  1.00  0.00           H
ATOM   2952  CG  GLU   190      46.892  25.542  54.803  1.00  0.00           C
ATOM   2953  HG2 GLU   190      47.091  26.417  54.183  1.00  0.00           H
ATOM   2954  HG3 GLU   190      45.922  25.149  54.500  1.00  0.00           H
ATOM   2955  CD  GLU   190      46.945  25.766  56.328  1.00  0.00           C
ATOM   2956  OE1 GLU   190      47.694  25.083  57.082  1.00  0.00           O
ATOM   2957  OE2 GLU   190      46.242  26.702  56.799  1.00  0.00           O
ATOM   2958  C   GLU   190      46.609  24.201  52.166  1.00  0.00           C
ATOM   2959  O   GLU   190      46.012  23.111  52.125  1.00  0.00           O
ATOM   2960  N   ILE   191      46.136  25.309  51.594  1.00  0.00           N
ATOM   2961  H   ILE   191      46.690  26.145  51.713  1.00  0.00           H
ATOM   2962  CA  ILE   191      44.874  25.343  50.842  1.00  0.00           C
ATOM   2963  HA  ILE   191      44.215  24.695  51.421  1.00  0.00           H
ATOM   2964  CB  ILE   191      44.347  26.817  50.782  1.00  0.00           C
ATOM   2965  HB  ILE   191      45.096  27.446  50.302  1.00  0.00           H
ATOM   2966  CG2 ILE   191      43.076  26.822  49.842  1.00  0.00           C
ATOM   2967 HG21 ILE   191      43.329  26.607  48.804  1.00  0.00           H
ATOM   2968 HG22 ILE   191      42.477  27.730  49.915  1.00  0.00           H
ATOM   2969 HG23 ILE   191      42.327  26.096  50.158  1.00  0.00           H
ATOM   2970  CG1 ILE   191      43.992  27.433  52.157  1.00  0.00           C
ATOM   2971 HG12 ILE   191      42.992  27.052  52.365  1.00  0.00           H
ATOM   2972 HG13 ILE   191      44.630  27.108  52.980  1.00  0.00           H
ATOM   2973  CD1 ILE   191      43.990  28.930  52.013  1.00  0.00           C
ATOM   2974 HD11 ILE   191      44.097  29.399  52.992  1.00  0.00           H
ATOM   2975 HD12 ILE   191      42.998  29.188  51.639  1.00  0.00           H
ATOM   2976 HD13 ILE   191      44.716  29.312  51.295  1.00  0.00           H
ATOM   2977  C   ILE   191      45.066  24.702  49.448  1.00  0.00           C
ATOM   2978  O   ILE   191      44.295  23.805  49.009  1.00  0.00           O
ATOM   2979  N   VAL   192      46.237  24.945  48.820  1.00  0.00           N
ATOM   2980  H   VAL   192      46.819  25.657  49.240  1.00  0.00           H
ATOM   2981  CA  VAL   192      46.798  24.240  47.637  1.00  0.00           C
ATOM   2982  HA  VAL   192      46.168  24.547  46.802  1.00  0.00           H
ATOM   2983  CB  VAL   192      48.201  24.770  47.259  1.00  0.00           C
ATOM   2984  HB  VAL   192      48.856  24.802  48.130  1.00  0.00           H
ATOM   2985  CG1 VAL   192      48.905  23.813  46.264  1.00  0.00           C
ATOM   2986 HG11 VAL   192      48.304  23.967  45.367  1.00  0.00           H
ATOM   2987 HG12 VAL   192      49.895  24.150  45.957  1.00  0.00           H
ATOM   2988 HG13 VAL   192      48.936  22.741  46.457  1.00  0.00           H
ATOM   2989  CG2 VAL   192      48.136  26.173  46.662  1.00  0.00           C
ATOM   2990 HG21 VAL   192      47.645  25.971  45.709  1.00  0.00           H
ATOM   2991 HG22 VAL   192      49.117  26.648  46.640  1.00  0.00           H
ATOM   2992 HG23 VAL   192      47.387  26.837  47.096  1.00  0.00           H
ATOM   2993  C   VAL   192      46.788  22.737  47.804  1.00  0.00           C
ATOM   2994  O   VAL   192      46.167  22.015  47.031  1.00  0.00           O
ATOM   2995  N   LYS   193      47.405  22.267  48.878  1.00  0.00           N
ATOM   2996  H   LYS   193      48.073  22.913  49.274  1.00  0.00           H
ATOM   2997  CA  LYS   193      47.528  20.769  49.212  1.00  0.00           C
ATOM   2998  HA  LYS   193      47.860  20.203  48.341  1.00  0.00           H
ATOM   2999  CB  LYS   193      48.601  20.619  50.315  1.00  0.00           C
ATOM   3000  HB2 LYS   193      48.388  21.418  51.025  1.00  0.00           H
ATOM   3001  HB3 LYS   193      48.478  19.606  50.696  1.00  0.00           H
ATOM   3002  CG  LYS   193      49.991  20.667  49.625  1.00  0.00           C
ATOM   3003  HG2 LYS   193      50.004  19.735  49.060  1.00  0.00           H
ATOM   3004  HG3 LYS   193      50.098  21.477  48.902  1.00  0.00           H
ATOM   3005  CD  LYS   193      51.059  20.615  50.701  1.00  0.00           C
ATOM   3006  HD2 LYS   193      50.837  21.338  51.485  1.00  0.00           H
ATOM   3007  HD3 LYS   193      50.997  19.701  51.290  1.00  0.00           H
ATOM   3008  CE  LYS   193      52.482  20.667  50.174  1.00  0.00           C
ATOM   3009  HE2 LYS   193      52.467  19.907  49.392  1.00  0.00           H
ATOM   3010  HE3 LYS   193      52.710  21.618  49.692  1.00  0.00           H
ATOM   3011  NZ  LYS   193      53.520  20.412  51.184  1.00  0.00           N
ATOM   3012  HZ1 LYS   193      53.196  20.157  52.106  1.00  0.00           H
ATOM   3013  HZ2 LYS   193      54.175  21.161  51.358  1.00  0.00           H
ATOM   3014  HZ3 LYS   193      54.151  19.694  50.857  1.00  0.00           H
ATOM   3015  C   LYS   193      46.290  20.082  49.718  1.00  0.00           C
ATOM   3016  O   LYS   193      46.220  18.880  49.702  1.00  0.00           O
ATOM   3017  N   LYS   194      45.277  20.802  50.042  1.00  0.00           N
ATOM   3018  H   LYS   194      45.434  21.788  49.888  1.00  0.00           H
ATOM   3019  CA  LYS   194      43.919  20.300  50.424  1.00  0.00           C
ATOM   3020  HA  LYS   194      44.053  19.327  50.896  1.00  0.00           H
ATOM   3021  CB  LYS   194      43.278  21.344  51.356  1.00  0.00           C
ATOM   3022  HB2 LYS   194      44.051  21.757  52.003  1.00  0.00           H
ATOM   3023  HB3 LYS   194      42.878  22.172  50.773  1.00  0.00           H
ATOM   3024  CG  LYS   194      42.224  20.771  52.292  1.00  0.00           C
ATOM   3025  HG2 LYS   194      41.319  20.647  51.696  1.00  0.00           H
ATOM   3026  HG3 LYS   194      42.512  19.844  52.787  1.00  0.00           H
ATOM   3027  CD  LYS   194      42.086  21.809  53.443  1.00  0.00           C
ATOM   3028  HD2 LYS   194      43.014  21.856  54.013  1.00  0.00           H
ATOM   3029  HD3 LYS   194      41.866  22.778  52.994  1.00  0.00           H
ATOM   3030  CE  LYS   194      40.890  21.444  54.344  1.00  0.00           C
ATOM   3031  HE2 LYS   194      39.962  21.493  53.773  1.00  0.00           H
ATOM   3032  HE3 LYS   194      41.103  20.466  54.773  1.00  0.00           H
ATOM   3033  NZ  LYS   194      40.798  22.334  55.527  1.00  0.00           N
ATOM   3034  HZ1 LYS   194      40.783  23.273  55.155  1.00  0.00           H
ATOM   3035  HZ2 LYS   194      41.633  22.215  56.083  1.00  0.00           H
ATOM   3036  HZ3 LYS   194      39.914  22.261  56.009  1.00  0.00           H
ATOM   3037  C   LYS   194      42.968  20.084  49.317  1.00  0.00           C
ATOM   3038  O   LYS   194      42.200  19.131  49.360  1.00  0.00           O
ATOM   3039  N   HIE   195      43.036  21.019  48.297  1.00  0.00           N
ATOM   3040  H   HIE   195      43.462  21.907  48.520  1.00  0.00           H
ATOM   3041  CA  HIE   195      42.096  20.939  47.148  1.00  0.00           C
ATOM   3042  HA  HIE   195      41.500  20.045  47.331  1.00  0.00           H
ATOM   3043  CB  HIE   195      41.183  22.166  47.335  1.00  0.00           C
ATOM   3044  HB2 HIE   195      41.705  23.123  47.304  1.00  0.00           H
ATOM   3045  HB3 HIE   195      40.567  22.244  46.438  1.00  0.00           H
ATOM   3046  CG  HIE   195      40.364  22.198  48.585  1.00  0.00           C
ATOM   3047  ND1 HIE   195      39.427  21.241  48.941  1.00  0.00           N
ATOM   3048  CE1 HIE   195      38.853  21.651  50.086  1.00  0.00           C
ATOM   3049  HE1 HIE   195      38.199  21.036  50.687  1.00  0.00           H
ATOM   3050  NE2 HIE   195      39.385  22.843  50.362  1.00  0.00           N
ATOM   3051  HE2 HIE   195      39.131  23.401  51.164  1.00  0.00           H
ATOM   3052  CD2 HIE   195      40.449  23.216  49.455  1.00  0.00           C
ATOM   3053  HD2 HIE   195      41.070  24.099  49.457  1.00  0.00           H
ATOM   3054  C   HIE   195      42.696  20.812  45.755  1.00  0.00           C
ATOM   3055  O   HIE   195      42.120  20.052  44.904  1.00  0.00           O
ATOM   3056  N   SER   196      43.785  21.597  45.459  1.00  0.00           N
ATOM   3057  H   SER   196      44.170  22.138  46.219  1.00  0.00           H
ATOM   3058  CA  SER   196      44.253  21.818  44.110  1.00  0.00           C
ATOM   3059  HA  SER   196      43.434  21.526  43.454  1.00  0.00           H
ATOM   3060  CB  SER   196      44.660  23.260  43.837  1.00  0.00           C
ATOM   3061  HB2 SER   196      45.534  23.618  44.381  1.00  0.00           H
ATOM   3062  HB3 SER   196      44.868  23.307  42.768  1.00  0.00           H
ATOM   3063  OG  SER   196      43.612  24.196  44.090  1.00  0.00           O
ATOM   3064  HG  SER   196      42.950  23.989  43.427  1.00  0.00           H
ATOM   3065  C   SER   196      45.377  20.761  43.726  1.00  0.00           C
ATOM   3066  O   SER   196      45.940  20.697  42.609  1.00  0.00           O
ATOM   3067  N   GLN   197      45.766  19.871  44.674  1.00  0.00           N
ATOM   3068  H   GLN   197      45.337  19.954  45.585  1.00  0.00           H
ATOM   3069  CA  GLN   197      46.748  18.749  44.458  1.00  0.00           C
ATOM   3070  HA  GLN   197      47.688  19.143  44.070  1.00  0.00           H
ATOM   3071  CB  GLN   197      47.012  18.030  45.815  1.00  0.00           C
ATOM   3072  HB2 GLN   197      47.878  17.408  45.589  1.00  0.00           H
ATOM   3073  HB3 GLN   197      47.348  18.778  46.534  1.00  0.00           H
ATOM   3074  CG  GLN   197      46.055  17.032  46.450  1.00  0.00           C
ATOM   3075  HG2 GLN   197      45.582  16.511  45.617  1.00  0.00           H
ATOM   3076  HG3 GLN   197      46.747  16.412  47.020  1.00  0.00           H
ATOM   3077  CD  GLN   197      44.813  17.526  47.147  1.00  0.00           C
ATOM   3078  OE1 GLN   197      44.270  18.572  46.764  1.00  0.00           O
ATOM   3079  NE2 GLN   197      44.140  16.869  48.058  1.00  0.00           N
ATOM   3080 HE21 GLN   197      43.324  17.394  48.336  1.00  0.00           H
ATOM   3081 HE22 GLN   197      44.237  15.868  48.154  1.00  0.00           H
ATOM   3082  C   GLN   197      46.145  17.810  43.422  1.00  0.00           C
ATOM   3083  O   GLN   197      46.854  16.997  42.836  1.00  0.00           O
ATOM   3084  N   PHE   198      44.837  17.803  43.108  1.00  0.00           N
ATOM   3085  H   PHE   198      44.236  18.530  43.469  1.00  0.00           H
ATOM   3086  CA  PHE   198      44.240  17.067  41.992  1.00  0.00           C
ATOM   3087  HA  PHE   198      44.668  16.085  41.790  1.00  0.00           H
ATOM   3088  CB  PHE   198      42.724  16.965  42.322  1.00  0.00           C
ATOM   3089  HB2 PHE   198      42.255  17.936  42.482  1.00  0.00           H
ATOM   3090  HB3 PHE   198      42.306  16.546  41.406  1.00  0.00           H
ATOM   3091  CG  PHE   198      42.297  16.028  43.426  1.00  0.00           C
ATOM   3092  CD1 PHE   198      41.731  14.775  43.159  1.00  0.00           C
ATOM   3093  HD1 PHE   198      41.696  14.465  42.125  1.00  0.00           H
ATOM   3094  CE1 PHE   198      41.101  13.972  44.124  1.00  0.00           C
ATOM   3095  HE1 PHE   198      40.674  13.000  43.925  1.00  0.00           H
ATOM   3096  CZ  PHE   198      41.049  14.507  45.446  1.00  0.00           C
ATOM   3097  HZ  PHE   198      40.596  13.907  46.223  1.00  0.00           H
ATOM   3098  CE2 PHE   198      41.552  15.775  45.757  1.00  0.00           C
ATOM   3099  HE2 PHE   198      41.433  16.149  46.763  1.00  0.00           H
ATOM   3100  CD2 PHE   198      42.189  16.538  44.766  1.00  0.00           C
ATOM   3101  HD2 PHE   198      42.627  17.502  44.978  1.00  0.00           H
ATOM   3102  C   PHE   198      44.362  17.694  40.590  1.00  0.00           C
ATOM   3103  O   PHE   198      44.258  16.907  39.606  1.00  0.00           O
ATOM   3104  N   ILE   199      44.488  18.959  40.450  1.00  0.00           N
ATOM   3105  H   ILE   199      44.660  19.511  41.279  1.00  0.00           H
ATOM   3106  CA  ILE   199      44.711  19.570  39.068  1.00  0.00           C
ATOM   3107  HA  ILE   199      43.867  19.133  38.536  1.00  0.00           H
ATOM   3108  CB  ILE   199      44.744  21.059  39.110  1.00  0.00           C
ATOM   3109  HB  ILE   199      45.546  21.327  39.799  1.00  0.00           H
ATOM   3110  CG2 ILE   199      45.121  21.675  37.686  1.00  0.00           C
ATOM   3111 HG21 ILE   199      44.765  22.706  37.669  1.00  0.00           H
ATOM   3112 HG22 ILE   199      44.490  21.181  36.948  1.00  0.00           H
ATOM   3113 HG23 ILE   199      46.194  21.735  37.501  1.00  0.00           H
ATOM   3114  CG1 ILE   199      43.390  21.681  39.565  1.00  0.00           C
ATOM   3115 HG12 ILE   199      43.151  21.358  40.578  1.00  0.00           H
ATOM   3116 HG13 ILE   199      43.475  22.767  39.620  1.00  0.00           H
ATOM   3117  CD1 ILE   199      42.191  21.279  38.771  1.00  0.00           C
ATOM   3118 HD11 ILE   199      42.205  21.881  37.863  1.00  0.00           H
ATOM   3119 HD12 ILE   199      41.240  21.576  39.214  1.00  0.00           H
ATOM   3120 HD13 ILE   199      42.209  20.209  38.562  1.00  0.00           H
ATOM   3121  C   ILE   199      46.001  18.995  38.425  1.00  0.00           C
ATOM   3122  O   ILE   199      46.997  18.822  39.139  1.00  0.00           O
ATOM   3123  N   GLY   200      45.983  18.587  37.147  1.00  0.00           N
ATOM   3124  H   GLY   200      45.076  18.632  36.705  1.00  0.00           H
ATOM   3125  CA  GLY   200      47.137  17.955  36.454  1.00  0.00           C
ATOM   3126  HA2 GLY   200      47.479  17.047  36.951  1.00  0.00           H
ATOM   3127  HA3 GLY   200      46.724  17.722  35.472  1.00  0.00           H
ATOM   3128  C   GLY   200      48.331  18.962  36.277  1.00  0.00           C
ATOM   3129  O   GLY   200      49.482  18.549  36.335  1.00  0.00           O
ATOM   3130  N   TYR   201      48.084  20.247  35.950  1.00  0.00           N
ATOM   3131  H   TYR   201      47.120  20.486  35.770  1.00  0.00           H
ATOM   3132  CA  TYR   201      49.133  21.214  35.670  1.00  0.00           C
ATOM   3133  HA  TYR   201      49.776  20.731  34.933  1.00  0.00           H
ATOM   3134  CB  TYR   201      48.470  22.520  35.130  1.00  0.00           C
ATOM   3135  HB2 TYR   201      47.925  23.059  35.905  1.00  0.00           H
ATOM   3136  HB3 TYR   201      49.315  23.174  34.914  1.00  0.00           H
ATOM   3137  CG  TYR   201      47.678  22.241  33.823  1.00  0.00           C
ATOM   3138  CD1 TYR   201      48.322  22.049  32.600  1.00  0.00           C
ATOM   3139  HD1 TYR   201      49.396  22.139  32.649  1.00  0.00           H
ATOM   3140  CE1 TYR   201      47.604  21.694  31.420  1.00  0.00           C
ATOM   3141  HE1 TYR   201      48.049  21.617  30.439  1.00  0.00           H
ATOM   3142  CZ  TYR   201      46.194  21.560  31.441  1.00  0.00           C
ATOM   3143  OH  TYR   201      45.584  21.143  30.327  1.00  0.00           O
ATOM   3144  HH  TYR   201      44.627  21.109  30.394  1.00  0.00           H
ATOM   3145  CE2 TYR   201      45.517  21.888  32.667  1.00  0.00           C
ATOM   3146  HE2 TYR   201      44.440  21.807  32.677  1.00  0.00           H
ATOM   3147  CD2 TYR   201      46.254  22.187  33.879  1.00  0.00           C
ATOM   3148  HD2 TYR   201      45.716  22.459  34.774  1.00  0.00           H
ATOM   3149  C   TYR   201      50.008  21.548  36.953  1.00  0.00           C
ATOM   3150  O   TYR   201      49.474  21.461  38.048  1.00  0.00           O
ATOM   3151  N   PRO   202      51.294  21.943  36.796  1.00  0.00           N
ATOM   3152  CD  PRO   202      52.006  22.262  35.581  1.00  0.00           C
ATOM   3153  HD2 PRO   202      51.462  23.099  35.144  1.00  0.00           H
ATOM   3154  HD3 PRO   202      52.057  21.416  34.895  1.00  0.00           H
ATOM   3155  CG  PRO   202      53.393  22.606  36.005  1.00  0.00           C
ATOM   3156  HG2 PRO   202      53.747  23.462  35.431  1.00  0.00           H
ATOM   3157  HG3 PRO   202      54.084  21.797  35.770  1.00  0.00           H
ATOM   3158  CB  PRO   202      53.411  22.868  37.515  1.00  0.00           C
ATOM   3159  HB2 PRO   202      53.821  23.846  37.765  1.00  0.00           H
ATOM   3160  HB3 PRO   202      53.986  22.070  37.985  1.00  0.00           H
ATOM   3161  CA  PRO   202      52.006  22.598  37.931  1.00  0.00           C
ATOM   3162  HA  PRO   202      52.003  21.937  38.797  1.00  0.00           H
ATOM   3163  C   PRO   202      51.332  23.905  38.326  1.00  0.00           C
ATOM   3164  O   PRO   202      51.076  24.781  37.565  1.00  0.00           O
ATOM   3165  N   ILE   203      51.244  24.057  39.728  1.00  0.00           N
ATOM   3166  H   ILE   203      51.751  23.334  40.218  1.00  0.00           H
ATOM   3167  CA  ILE   203      50.910  25.214  40.448  1.00  0.00           C
ATOM   3168  HA  ILE   203      50.694  26.054  39.787  1.00  0.00           H
ATOM   3169  CB  ILE   203      49.622  25.070  41.297  1.00  0.00           C
ATOM   3170  HB  ILE   203      49.848  24.322  42.057  1.00  0.00           H
ATOM   3171  CG2 ILE   203      49.231  26.377  41.935  1.00  0.00           C
ATOM   3172 HG21 ILE   203      48.207  26.360  42.307  1.00  0.00           H
ATOM   3173 HG22 ILE   203      49.240  27.184  41.203  1.00  0.00           H
ATOM   3174 HG23 ILE   203      49.930  26.564  42.751  1.00  0.00           H
ATOM   3175  CG1 ILE   203      48.412  24.467  40.470  1.00  0.00           C
ATOM   3176 HG12 ILE   203      47.960  25.335  39.990  1.00  0.00           H
ATOM   3177 HG13 ILE   203      48.716  23.932  39.570  1.00  0.00           H
ATOM   3178  CD1 ILE   203      47.465  23.644  41.320  1.00  0.00           C
ATOM   3179 HD11 ILE   203      47.185  24.171  42.233  1.00  0.00           H
ATOM   3180 HD12 ILE   203      48.011  22.713  41.471  1.00  0.00           H
ATOM   3181 HD13 ILE   203      46.512  23.482  40.817  1.00  0.00           H
ATOM   3182  C   ILE   203      52.099  25.619  41.301  1.00  0.00           C
ATOM   3183  O   ILE   203      52.563  24.772  42.081  1.00  0.00           O
ATOM   3184  N   THR   204      52.648  26.850  41.174  1.00  0.00           N
ATOM   3185  H   THR   204      52.191  27.467  40.517  1.00  0.00           H
ATOM   3186  CA  THR   204      53.703  27.407  42.011  1.00  0.00           C
ATOM   3187  HA  THR   204      53.707  26.755  42.885  1.00  0.00           H
ATOM   3188  CB  THR   204      55.037  27.545  41.185  1.00  0.00           C
ATOM   3189  HB  THR   204      55.047  28.378  40.481  1.00  0.00           H
ATOM   3190  CG2 THR   204      56.217  27.773  42.187  1.00  0.00           C
ATOM   3191 HG21 THR   204      56.112  28.735  42.686  1.00  0.00           H
ATOM   3192 HG22 THR   204      57.125  27.788  41.583  1.00  0.00           H
ATOM   3193 HG23 THR   204      56.375  26.981  42.920  1.00  0.00           H
ATOM   3194  OG1 THR   204      55.261  26.345  40.542  1.00  0.00           O
ATOM   3195  HG1 THR   204      54.629  26.516  39.840  1.00  0.00           H
ATOM   3196  C   THR   204      53.323  28.657  42.631  1.00  0.00           C
ATOM   3197  O   THR   204      52.740  29.507  42.035  1.00  0.00           O
ATOM   3198  N   LEU   205      53.749  28.786  43.875  1.00  0.00           N
ATOM   3199  H   LEU   205      54.135  27.950  44.291  1.00  0.00           H
ATOM   3200  CA  LEU   205      53.713  29.902  44.826  1.00  0.00           C
ATOM   3201  HA  LEU   205      53.028  30.622  44.377  1.00  0.00           H
ATOM   3202  CB  LEU   205      53.035  29.578  46.152  1.00  0.00           C
ATOM   3203  HB2 LEU   205      52.032  29.250  45.880  1.00  0.00           H
ATOM   3204  HB3 LEU   205      53.586  28.790  46.665  1.00  0.00           H
ATOM   3205  CG  LEU   205      52.911  30.537  47.329  1.00  0.00           C
ATOM   3206  HG  LEU   205      53.889  31.017  47.323  1.00  0.00           H
ATOM   3207  CD1 LEU   205      51.875  31.589  46.982  1.00  0.00           C
ATOM   3208 HD11 LEU   205      50.959  31.107  46.637  1.00  0.00           H
ATOM   3209 HD12 LEU   205      52.326  32.241  46.234  1.00  0.00           H
ATOM   3210 HD13 LEU   205      51.621  32.187  47.857  1.00  0.00           H
ATOM   3211  CD2 LEU   205      52.480  29.926  48.669  1.00  0.00           C
ATOM   3212 HD21 LEU   205      53.323  29.353  49.054  1.00  0.00           H
ATOM   3213 HD22 LEU   205      52.150  30.718  49.342  1.00  0.00           H
ATOM   3214 HD23 LEU   205      51.637  29.242  48.569  1.00  0.00           H
ATOM   3215  C   LEU   205      55.050  30.665  44.906  1.00  0.00           C
ATOM   3216  O   LEU   205      56.057  29.983  44.913  1.00  0.00           O
ATOM   3217  N   PHE   206      55.027  32.059  44.955  1.00  0.00           N
ATOM   3218  H   PHE   206      54.144  32.538  44.849  1.00  0.00           H
ATOM   3219  CA  PHE   206      56.140  33.023  44.979  1.00  0.00           C
ATOM   3220  HA  PHE   206      56.970  32.414  45.336  1.00  0.00           H
ATOM   3221  CB  PHE   206      56.325  33.569  43.585  1.00  0.00           C
ATOM   3222  HB2 PHE   206      55.368  34.035  43.350  1.00  0.00           H
ATOM   3223  HB3 PHE   206      57.128  34.303  43.662  1.00  0.00           H
ATOM   3224  CG  PHE   206      56.611  32.528  42.495  1.00  0.00           C
ATOM   3225  CD1 PHE   206      57.854  31.835  42.455  1.00  0.00           C
ATOM   3226  HD1 PHE   206      58.630  31.949  43.198  1.00  0.00           H
ATOM   3227  CE1 PHE   206      58.079  30.911  41.431  1.00  0.00           C
ATOM   3228  HE1 PHE   206      59.031  30.405  41.486  1.00  0.00           H
ATOM   3229  CZ  PHE   206      57.040  30.605  40.538  1.00  0.00           C
ATOM   3230  HZ  PHE   206      57.235  29.783  39.863  1.00  0.00           H
ATOM   3231  CE2 PHE   206      55.769  31.183  40.695  1.00  0.00           C
ATOM   3232  HE2 PHE   206      54.886  30.862  40.163  1.00  0.00           H
ATOM   3233  CD2 PHE   206      55.554  32.123  41.682  1.00  0.00           C
ATOM   3234  HD2 PHE   206      54.595  32.612  41.765  1.00  0.00           H
ATOM   3235  C   PHE   206      55.960  34.112  46.040  1.00  0.00           C
ATOM   3236  O   PHE   206      55.326  35.144  45.728  1.00  0.00           O
ATOM   3237  N   VAL   207      56.457  33.910  47.245  1.00  0.00           N
ATOM   3238  H   VAL   207      57.037  33.090  47.352  1.00  0.00           H
ATOM   3239  CA  VAL   207      56.298  34.818  48.426  1.00  0.00           C
ATOM   3240  HA  VAL   207      55.519  35.504  48.091  1.00  0.00           H
ATOM   3241  CB  VAL   207      55.763  33.940  49.615  1.00  0.00           C
ATOM   3242  HB  VAL   207      56.542  33.313  50.052  1.00  0.00           H
ATOM   3243  CG1 VAL   207      55.175  34.963  50.624  1.00  0.00           C
ATOM   3244 HG11 VAL   207      56.064  35.436  51.041  1.00  0.00           H
ATOM   3245 HG12 VAL   207      54.684  35.828  50.180  1.00  0.00           H
ATOM   3246 HG13 VAL   207      54.555  34.483  51.381  1.00  0.00           H
ATOM   3247  CG2 VAL   207      54.606  32.979  49.047  1.00  0.00           C
ATOM   3248 HG21 VAL   207      55.082  32.055  48.717  1.00  0.00           H
ATOM   3249 HG22 VAL   207      54.213  33.525  48.188  1.00  0.00           H
ATOM   3250 HG23 VAL   207      53.844  32.867  49.817  1.00  0.00           H
ATOM   3251  C   VAL   207      57.676  35.562  48.667  1.00  0.00           C
ATOM   3252  O   VAL   207      58.739  34.975  48.409  1.00  0.00           O
ATOM   3253  N   GLU   208      57.672  36.770  49.155  1.00  0.00           N
ATOM   3254  H   GLU   208      56.749  37.138  49.337  1.00  0.00           H
ATOM   3255  CA  GLU   208      58.781  37.753  49.449  1.00  0.00           C
ATOM   3256  HA  GLU   208      59.511  37.621  48.652  1.00  0.00           H
ATOM   3257  CB  GLU   208      58.241  39.282  49.417  1.00  0.00           C
ATOM   3258  HB2 GLU   208      57.759  39.417  48.449  1.00  0.00           H
ATOM   3259  HB3 GLU   208      57.653  39.612  50.274  1.00  0.00           H
ATOM   3260  CG  GLU   208      59.461  40.277  49.387  1.00  0.00           C
ATOM   3261  HG2 GLU   208      60.045  40.099  50.290  1.00  0.00           H
ATOM   3262  HG3 GLU   208      60.099  40.249  48.504  1.00  0.00           H
ATOM   3263  CD  GLU   208      59.059  41.783  49.543  1.00  0.00           C
ATOM   3264  OE1 GLU   208      59.917  42.671  49.428  1.00  0.00           O
ATOM   3265  OE2 GLU   208      57.825  42.076  49.734  1.00  0.00           O
ATOM   3266  C   GLU   208      59.398  37.437  50.797  1.00  0.00           C
ATOM   3267  O   GLU   208      58.778  37.699  51.890  1.00  0.00           O
ATOM   3268  OXT GLU   208      60.417  36.762  50.764  1.00  0.00           O
END
