# Supplementary material for: Worth the Weight: Sub-Pocket EXplorer (SubPEx), a Weighted Ensemble Method to Enhance Binding-Pocket Conformational Sampling
Source: J Chem Theory Comput. 2023 Aug 16;19(17):5677–89. doi: 10.1021/acs.jctc.3c00478 (PMC10500992; doi:10.1021/acs.jctc.3c00478)
Supplement: Supplementary file 2 — ct3c00478_si_002.zip [file ct3c00478_si_002.zip › clustered_structures/HSP90/subpex/rep.c5.aligned.pdb]

HELIX    1   1 ALA      9  ASN     20  1                                  12
HELIX    2   2 LYS     26  SER     48  1                                  23
HELIX    3   3 PRO     52  LEU     55  1                                   4
HELIX    4   4 LYS     85  ILE     89  1                                   5
HELIX    5   5 LYS     97  GLN    108  1                                  12
HELIX    6   6 ILE    113  MET    115  1                                   3
HELIX    7   7 GLY    122  LEU    128  1                                   7
HELIX    8   8 GLU    177  LEU    183  1                                   7
HELIX    9   9 GLU    185  LYS    194  1                                  10
SHEET    1   1 1 GLU     3  ALA     6  0
SHEET    2   2 1 ILE    63  ASN    68  0
SHEET    3   3 1 THR    73  ASP    78  0
SHEET    4   4 1 ALA   130  LYS   138  0
SHEET    5   5 1 GLN   144  SER   149  0
SHEET    6   6 1 SER   154  THR   159  0
SHEET    7   7 1 GLY   168  LEU   175  0
SHEET    8   8 1 ILE   203  LEU   205  0
CRYST1   70.302   64.500   72.575  90.00  90.00  90.00               1
ATOM      1  N   ALA     1      39.587  53.745  25.657  1.00  0.00           N
ATOM      2  H1  ALA     1      38.849  53.685  24.971  1.00  0.00           H
ATOM      3  H2  ALA     1      40.365  54.174  25.176  1.00  0.00           H
ATOM      4  H3  ALA     1      39.840  52.795  25.888  1.00  0.00           H
ATOM      5  CA  ALA     1      39.152  54.534  26.830  1.00  0.00           C
ATOM      6  HA  ALA     1      40.074  54.884  27.295  1.00  0.00           H
ATOM      7  CB  ALA     1      38.195  55.659  26.449  1.00  0.00           C
ATOM      8  HB1 ALA     1      38.678  56.144  25.600  1.00  0.00           H
ATOM      9  HB2 ALA     1      38.329  56.449  27.188  1.00  0.00           H
ATOM     10  HB3 ALA     1      37.148  55.461  26.218  1.00  0.00           H
ATOM     11  C   ALA     1      38.432  53.655  27.888  1.00  0.00           C
ATOM     12  O   ALA     1      37.675  52.772  27.498  1.00  0.00           O
ATOM     13  N   VAL     2      38.605  53.980  29.169  1.00  0.00           N
ATOM     14  H   VAL     2      39.338  54.654  29.339  1.00  0.00           H
ATOM     15  CA  VAL     2      37.928  53.387  30.339  1.00  0.00           C
ATOM     16  HA  VAL     2      38.056  52.325  30.132  1.00  0.00           H
ATOM     17  CB  VAL     2      38.663  53.633  31.684  1.00  0.00           C
ATOM     18  HB  VAL     2      39.730  53.461  31.546  1.00  0.00           H
ATOM     19  CG1 VAL     2      38.590  55.088  32.230  1.00  0.00           C
ATOM     20 HG11 VAL     2      38.841  55.785  31.429  1.00  0.00           H
ATOM     21 HG12 VAL     2      37.622  55.319  32.674  1.00  0.00           H
ATOM     22 HG13 VAL     2      39.299  55.333  33.020  1.00  0.00           H
ATOM     23  CG2 VAL     2      38.215  52.675  32.788  1.00  0.00           C
ATOM     24 HG21 VAL     2      38.804  51.758  32.767  1.00  0.00           H
ATOM     25 HG22 VAL     2      37.131  52.582  32.716  1.00  0.00           H
ATOM     26 HG23 VAL     2      38.434  53.204  33.716  1.00  0.00           H
ATOM     27  C   VAL     2      36.407  53.532  30.287  1.00  0.00           C
ATOM     28  O   VAL     2      35.937  54.647  29.922  1.00  0.00           O
ATOM     29  N   GLU     3      35.607  52.546  30.451  1.00  0.00           N
ATOM     30  H   GLU     3      35.948  51.623  30.679  1.00  0.00           H
ATOM     31  CA  GLU     3      34.154  52.593  30.451  1.00  0.00           C
ATOM     32  HA  GLU     3      33.852  53.571  30.826  1.00  0.00           H
ATOM     33  CB  GLU     3      33.603  52.363  29.030  1.00  0.00           C
ATOM     34  HB2 GLU     3      34.015  53.116  28.357  1.00  0.00           H
ATOM     35  HB3 GLU     3      33.938  51.381  28.698  1.00  0.00           H
ATOM     36  CG  GLU     3      32.023  52.402  28.922  1.00  0.00           C
ATOM     37  HG2 GLU     3      31.703  51.855  28.035  1.00  0.00           H
ATOM     38  HG3 GLU     3      31.586  51.813  29.727  1.00  0.00           H
ATOM     39  CD  GLU     3      31.459  53.784  29.000  1.00  0.00           C
ATOM     40  OE1 GLU     3      30.809  54.239  28.055  1.00  0.00           O
ATOM     41  OE2 GLU     3      31.690  54.433  30.072  1.00  0.00           O
ATOM     42  C   GLU     3      33.545  51.651  31.522  1.00  0.00           C
ATOM     43  O   GLU     3      34.114  50.607  31.772  1.00  0.00           O
ATOM     44  N   THR     4      32.470  52.142  32.166  1.00  0.00           N
ATOM     45  H   THR     4      32.092  53.029  31.866  1.00  0.00           H
ATOM     46  CA  THR     4      31.725  51.479  33.265  1.00  0.00           C
ATOM     47  HA  THR     4      32.323  50.701  33.740  1.00  0.00           H
ATOM     48  CB  THR     4      31.270  52.400  34.363  1.00  0.00           C
ATOM     49  HB  THR     4      30.509  53.058  33.945  1.00  0.00           H
ATOM     50  CG2 THR     4      30.816  51.776  35.622  1.00  0.00           C
ATOM     51 HG21 THR     4      29.771  51.482  35.523  1.00  0.00           H
ATOM     52 HG22 THR     4      30.833  52.548  36.391  1.00  0.00           H
ATOM     53 HG23 THR     4      31.433  50.932  35.932  1.00  0.00           H
ATOM     54  OG1 THR     4      32.439  53.174  34.788  1.00  0.00           O
ATOM     55  HG1 THR     4      32.370  53.921  34.188  1.00  0.00           H
ATOM     56  C   THR     4      30.506  50.612  32.809  1.00  0.00           C
ATOM     57  O   THR     4      29.813  50.897  31.884  1.00  0.00           O
ATOM     58  N   PHE     5      30.328  49.481  33.468  1.00  0.00           N
ATOM     59  H   PHE     5      31.065  49.262  34.125  1.00  0.00           H
ATOM     60  CA  PHE     5      29.342  48.450  33.046  1.00  0.00           C
ATOM     61  HA  PHE     5      28.566  48.876  32.411  1.00  0.00           H
ATOM     62  CB  PHE     5      30.096  47.586  32.015  1.00  0.00           C
ATOM     63  HB2 PHE     5      31.158  47.517  32.251  1.00  0.00           H
ATOM     64  HB3 PHE     5      29.684  46.587  32.158  1.00  0.00           H
ATOM     65  CG  PHE     5      29.986  47.999  30.570  1.00  0.00           C
ATOM     66  CD1 PHE     5      31.161  48.310  29.904  1.00  0.00           C
ATOM     67  HD1 PHE     5      32.050  48.454  30.499  1.00  0.00           H
ATOM     68  CE1 PHE     5      31.190  48.416  28.501  1.00  0.00           C
ATOM     69  HE1 PHE     5      32.128  48.650  28.018  1.00  0.00           H
ATOM     70  CZ  PHE     5      30.009  48.135  27.809  1.00  0.00           C
ATOM     71  HZ  PHE     5      30.075  48.296  26.743  1.00  0.00           H
ATOM     72  CE2 PHE     5      28.785  47.821  28.503  1.00  0.00           C
ATOM     73  HE2 PHE     5      27.922  47.718  27.861  1.00  0.00           H
ATOM     74  CD2 PHE     5      28.808  47.671  29.900  1.00  0.00           C
ATOM     75  HD2 PHE     5      27.890  47.415  30.408  1.00  0.00           H
ATOM     76  C   PHE     5      28.679  47.782  34.267  1.00  0.00           C
ATOM     77  O   PHE     5      28.948  48.179  35.357  1.00  0.00           O
ATOM     78  N   ALA     6      27.866  46.770  34.103  1.00  0.00           N
ATOM     79  H   ALA     6      27.749  46.345  33.194  1.00  0.00           H
ATOM     80  CA  ALA     6      27.321  46.008  35.246  1.00  0.00           C
ATOM     81  HA  ALA     6      27.973  46.210  36.095  1.00  0.00           H
ATOM     82  CB  ALA     6      25.965  46.619  35.632  1.00  0.00           C
ATOM     83  HB1 ALA     6      26.214  47.562  36.120  1.00  0.00           H
ATOM     84  HB2 ALA     6      25.335  46.092  36.349  1.00  0.00           H
ATOM     85  HB3 ALA     6      25.336  46.680  34.745  1.00  0.00           H
ATOM     86  C   ALA     6      27.120  44.529  34.847  1.00  0.00           C
ATOM     87  O   ALA     6      27.156  44.180  33.653  1.00  0.00           O
ATOM     88  N   PHE     7      26.802  43.637  35.849  1.00  0.00           N
ATOM     89  H   PHE     7      26.526  44.024  36.739  1.00  0.00           H
ATOM     90  CA  PHE     7      26.510  42.253  35.539  1.00  0.00           C
ATOM     91  HA  PHE     7      27.059  41.932  34.654  1.00  0.00           H
ATOM     92  CB  PHE     7      27.004  41.442  36.671  1.00  0.00           C
ATOM     93  HB2 PHE     7      26.355  41.693  37.510  1.00  0.00           H
ATOM     94  HB3 PHE     7      26.840  40.381  36.480  1.00  0.00           H
ATOM     95  CG  PHE     7      28.449  41.595  37.009  1.00  0.00           C
ATOM     96  CD1 PHE     7      29.436  40.897  36.311  1.00  0.00           C
ATOM     97  HD1 PHE     7      29.233  40.207  35.505  1.00  0.00           H
ATOM     98  CE1 PHE     7      30.723  41.099  36.780  1.00  0.00           C
ATOM     99  HE1 PHE     7      31.536  40.581  36.293  1.00  0.00           H
ATOM    100  CZ  PHE     7      31.066  41.983  37.855  1.00  0.00           C
ATOM    101  HZ  PHE     7      32.099  42.186  38.100  1.00  0.00           H
ATOM    102  CE2 PHE     7      30.042  42.701  38.490  1.00  0.00           C
ATOM    103  HE2 PHE     7      30.140  43.364  39.336  1.00  0.00           H
ATOM    104  CD2 PHE     7      28.750  42.499  38.072  1.00  0.00           C
ATOM    105  HD2 PHE     7      27.911  42.999  38.531  1.00  0.00           H
ATOM    106  C   PHE     7      25.072  42.045  35.184  1.00  0.00           C
ATOM    107  O   PHE     7      24.129  42.827  35.440  1.00  0.00           O
ATOM    108  N   GLN     8      24.810  40.765  34.811  1.00  0.00           N
ATOM    109  H   GLN     8      25.509  40.065  34.608  1.00  0.00           H
ATOM    110  CA  GLN     8      23.503  40.157  34.686  1.00  0.00           C
ATOM    111  HA  GLN     8      22.934  40.800  34.014  1.00  0.00           H
ATOM    112  CB  GLN     8      23.612  38.729  34.063  1.00  0.00           C
ATOM    113  HB2 GLN     8      24.389  38.237  34.649  1.00  0.00           H
ATOM    114  HB3 GLN     8      22.725  38.142  34.301  1.00  0.00           H
ATOM    115  CG  GLN     8      23.892  38.762  32.564  1.00  0.00           C
ATOM    116  HG2 GLN     8      24.601  39.537  32.273  1.00  0.00           H
ATOM    117  HG3 GLN     8      24.402  37.817  32.372  1.00  0.00           H
ATOM    118  CD  GLN     8      22.580  38.837  31.703  1.00  0.00           C
ATOM    119  OE1 GLN     8      21.841  37.874  31.559  1.00  0.00           O
ATOM    120  NE2 GLN     8      22.299  39.982  31.124  1.00  0.00           N
ATOM    121 HE21 GLN     8      21.447  39.978  30.583  1.00  0.00           H
ATOM    122 HE22 GLN     8      22.934  40.759  31.236  1.00  0.00           H
ATOM    123  C   GLN     8      22.922  40.085  36.052  1.00  0.00           C
ATOM    124  O   GLN     8      23.548  39.848  37.036  1.00  0.00           O
ATOM    125  N   ALA     9      21.654  40.339  36.156  1.00  0.00           N
ATOM    126  H   ALA     9      21.115  40.282  35.304  1.00  0.00           H
ATOM    127  CA  ALA     9      20.911  40.539  37.425  1.00  0.00           C
ATOM    128  HA  ALA     9      21.256  41.352  38.065  1.00  0.00           H
ATOM    129  CB  ALA     9      19.405  40.735  37.210  1.00  0.00           C
ATOM    130  HB1 ALA     9      19.173  41.790  37.068  1.00  0.00           H
ATOM    131  HB2 ALA     9      18.803  40.501  38.088  1.00  0.00           H
ATOM    132  HB3 ALA     9      19.065  40.139  36.362  1.00  0.00           H
ATOM    133  C   ALA     9      21.085  39.345  38.416  1.00  0.00           C
ATOM    134  O   ALA     9      21.375  39.511  39.592  1.00  0.00           O
ATOM    135  N   GLU    10      21.131  38.065  37.943  1.00  0.00           N
ATOM    136  H   GLU    10      20.678  37.903  37.055  1.00  0.00           H
ATOM    137  CA  GLU    10      21.273  36.809  38.746  1.00  0.00           C
ATOM    138  HA  GLU    10      20.540  36.932  39.544  1.00  0.00           H
ATOM    139  CB  GLU    10      20.854  35.541  37.957  1.00  0.00           C
ATOM    140  HB2 GLU    10      21.640  35.211  37.278  1.00  0.00           H
ATOM    141  HB3 GLU    10      20.679  34.789  38.727  1.00  0.00           H
ATOM    142  CG  GLU    10      19.475  35.720  37.279  1.00  0.00           C
ATOM    143  HG2 GLU    10      19.077  34.709  37.357  1.00  0.00           H
ATOM    144  HG3 GLU    10      18.857  36.361  37.908  1.00  0.00           H
ATOM    145  CD  GLU    10      19.491  36.249  35.838  1.00  0.00           C
ATOM    146  OE1 GLU    10      20.411  36.979  35.440  1.00  0.00           O
ATOM    147  OE2 GLU    10      18.597  35.819  35.097  1.00  0.00           O
ATOM    148  C   GLU    10      22.733  36.727  39.291  1.00  0.00           C
ATOM    149  O   GLU    10      23.011  36.490  40.514  1.00  0.00           O
ATOM    150  N   ILE    11      23.739  37.077  38.437  1.00  0.00           N
ATOM    151  H   ILE    11      23.446  37.373  37.516  1.00  0.00           H
ATOM    152  CA  ILE    11      25.147  37.256  39.008  1.00  0.00           C
ATOM    153  HA  ILE    11      25.308  36.328  39.557  1.00  0.00           H
ATOM    154  CB  ILE    11      26.082  37.409  37.771  1.00  0.00           C
ATOM    155  HB  ILE    11      25.749  38.247  37.158  1.00  0.00           H
ATOM    156  CG2 ILE    11      27.553  37.812  38.131  1.00  0.00           C
ATOM    157 HG21 ILE    11      27.588  38.713  38.743  1.00  0.00           H
ATOM    158 HG22 ILE    11      28.206  37.853  37.259  1.00  0.00           H
ATOM    159 HG23 ILE    11      28.065  36.988  38.627  1.00  0.00           H
ATOM    160  CG1 ILE    11      26.077  36.188  36.858  1.00  0.00           C
ATOM    161 HG12 ILE    11      26.324  35.303  37.444  1.00  0.00           H
ATOM    162 HG13 ILE    11      25.083  35.981  36.461  1.00  0.00           H
ATOM    163  CD1 ILE    11      27.067  36.274  35.670  1.00  0.00           C
ATOM    164 HD11 ILE    11      26.802  35.528  34.922  1.00  0.00           H
ATOM    165 HD12 ILE    11      28.091  36.020  35.948  1.00  0.00           H
ATOM    166 HD13 ILE    11      26.997  37.244  35.177  1.00  0.00           H
ATOM    167  C   ILE    11      25.321  38.410  40.015  1.00  0.00           C
ATOM    168  O   ILE    11      26.071  38.288  41.004  1.00  0.00           O
ATOM    169  N   ALA    12      24.644  39.523  39.827  1.00  0.00           N
ATOM    170  H   ALA    12      24.071  39.574  38.998  1.00  0.00           H
ATOM    171  CA  ALA    12      24.661  40.695  40.748  1.00  0.00           C
ATOM    172  HA  ALA    12      25.658  40.841  41.163  1.00  0.00           H
ATOM    173  CB  ALA    12      24.329  41.992  39.928  1.00  0.00           C
ATOM    174  HB1 ALA    12      24.525  42.869  40.545  1.00  0.00           H
ATOM    175  HB2 ALA    12      23.249  41.968  39.779  1.00  0.00           H
ATOM    176  HB3 ALA    12      24.804  41.945  38.948  1.00  0.00           H
ATOM    177  C   ALA    12      23.682  40.576  41.957  1.00  0.00           C
ATOM    178  O   ALA    12      23.641  41.455  42.776  1.00  0.00           O
ATOM    179  N   GLN    13      22.848  39.489  41.920  1.00  0.00           N
ATOM    180  H   GLN    13      22.909  38.861  41.132  1.00  0.00           H
ATOM    181  CA  GLN    13      22.166  39.065  43.069  1.00  0.00           C
ATOM    182  HA  GLN    13      21.892  39.908  43.703  1.00  0.00           H
ATOM    183  CB  GLN    13      20.848  38.387  42.580  1.00  0.00           C
ATOM    184  HB2 GLN    13      20.385  39.095  41.893  1.00  0.00           H
ATOM    185  HB3 GLN    13      21.045  37.514  41.957  1.00  0.00           H
ATOM    186  CG  GLN    13      19.946  38.000  43.688  1.00  0.00           C
ATOM    187  HG2 GLN    13      20.530  37.537  44.485  1.00  0.00           H
ATOM    188  HG3 GLN    13      19.502  38.898  44.117  1.00  0.00           H
ATOM    189  CD  GLN    13      18.821  37.042  43.092  1.00  0.00           C
ATOM    190  OE1 GLN    13      18.720  36.715  41.899  1.00  0.00           O
ATOM    191  NE2 GLN    13      17.972  36.527  43.951  1.00  0.00           N
ATOM    192 HE21 GLN    13      17.314  35.818  43.661  1.00  0.00           H
ATOM    193 HE22 GLN    13      18.049  36.750  44.933  1.00  0.00           H
ATOM    194  C   GLN    13      23.024  38.171  43.952  1.00  0.00           C
ATOM    195  O   GLN    13      22.997  38.307  45.158  1.00  0.00           O
ATOM    196  N   LEU    14      23.921  37.244  43.377  1.00  0.00           N
ATOM    197  H   LEU    14      23.959  37.140  42.373  1.00  0.00           H
ATOM    198  CA  LEU    14      24.984  36.593  44.181  1.00  0.00           C
ATOM    199  HA  LEU    14      24.446  36.118  45.002  1.00  0.00           H
ATOM    200  CB  LEU    14      25.794  35.606  43.260  1.00  0.00           C
ATOM    201  HB2 LEU    14      25.068  34.906  42.845  1.00  0.00           H
ATOM    202  HB3 LEU    14      26.365  36.048  42.445  1.00  0.00           H
ATOM    203  CG  LEU    14      26.717  34.747  44.167  1.00  0.00           C
ATOM    204  HG  LEU    14      27.360  35.362  44.796  1.00  0.00           H
ATOM    205  CD1 LEU    14      25.918  33.751  45.085  1.00  0.00           C
ATOM    206 HD11 LEU    14      25.298  33.128  44.440  1.00  0.00           H
ATOM    207 HD12 LEU    14      25.288  34.294  45.791  1.00  0.00           H
ATOM    208 HD13 LEU    14      26.636  33.124  45.613  1.00  0.00           H
ATOM    209  CD2 LEU    14      27.635  33.885  43.240  1.00  0.00           C
ATOM    210 HD21 LEU    14      28.210  33.173  43.833  1.00  0.00           H
ATOM    211 HD22 LEU    14      26.933  33.446  42.532  1.00  0.00           H
ATOM    212 HD23 LEU    14      28.349  34.531  42.729  1.00  0.00           H
ATOM    213  C   LEU    14      25.864  37.610  44.847  1.00  0.00           C
ATOM    214  O   LEU    14      26.051  37.506  46.056  1.00  0.00           O
ATOM    215  N   MET    15      26.366  38.603  44.067  1.00  0.00           N
ATOM    216  H   MET    15      26.217  38.476  43.075  1.00  0.00           H
ATOM    217  CA  MET    15      27.267  39.671  44.448  1.00  0.00           C
ATOM    218  HA  MET    15      28.230  39.180  44.582  1.00  0.00           H
ATOM    219  CB  MET    15      27.365  40.632  43.291  1.00  0.00           C
ATOM    220  HB2 MET    15      27.355  40.094  42.342  1.00  0.00           H
ATOM    221  HB3 MET    15      26.426  41.185  43.286  1.00  0.00           H
ATOM    222  CG  MET    15      28.482  41.666  43.334  1.00  0.00           C
ATOM    223  HG2 MET    15      28.181  42.619  43.768  1.00  0.00           H
ATOM    224  HG3 MET    15      29.240  41.161  43.933  1.00  0.00           H
ATOM    225  SD  MET    15      29.285  42.161  41.760  1.00  0.00           S
ATOM    226  CE  MET    15      30.129  40.613  41.461  1.00  0.00           C
ATOM    227  HE1 MET    15      29.368  39.857  41.275  1.00  0.00           H
ATOM    228  HE2 MET    15      30.873  40.720  40.672  1.00  0.00           H
ATOM    229  HE3 MET    15      30.680  40.374  42.370  1.00  0.00           H
ATOM    230  C   MET    15      27.062  40.315  45.815  1.00  0.00           C
ATOM    231  O   MET    15      28.088  40.667  46.460  1.00  0.00           O
ATOM    232  N   SER    16      25.809  40.463  46.235  1.00  0.00           N
ATOM    233  H   SER    16      25.094  40.358  45.529  1.00  0.00           H
ATOM    234  CA  SER    16      25.441  40.848  47.633  1.00  0.00           C
ATOM    235  HA  SER    16      26.316  41.298  48.101  1.00  0.00           H
ATOM    236  CB  SER    16      24.241  41.813  47.650  1.00  0.00           C
ATOM    237  HB2 SER    16      23.752  41.781  48.623  1.00  0.00           H
ATOM    238  HB3 SER    16      24.532  42.829  47.385  1.00  0.00           H
ATOM    239  OG  SER    16      23.253  41.274  46.702  1.00  0.00           O
ATOM    240  HG  SER    16      23.348  41.866  45.951  1.00  0.00           H
ATOM    241  C   SER    16      25.157  39.697  48.568  1.00  0.00           C
ATOM    242  O   SER    16      25.464  39.815  49.722  1.00  0.00           O
ATOM    243  N   LEU    17      24.454  38.671  48.138  1.00  0.00           N
ATOM    244  H   LEU    17      24.134  38.544  47.188  1.00  0.00           H
ATOM    245  CA  LEU    17      24.163  37.500  49.064  1.00  0.00           C
ATOM    246  HA  LEU    17      23.480  37.882  49.823  1.00  0.00           H
ATOM    247  CB  LEU    17      23.389  36.440  48.220  1.00  0.00           C
ATOM    248  HB2 LEU    17      22.621  37.013  47.704  1.00  0.00           H
ATOM    249  HB3 LEU    17      24.005  35.948  47.468  1.00  0.00           H
ATOM    250  CG  LEU    17      22.892  35.317  49.104  1.00  0.00           C
ATOM    251  HG  LEU    17      23.757  35.019  49.695  1.00  0.00           H
ATOM    252  CD1 LEU    17      21.859  35.806  50.133  1.00  0.00           C
ATOM    253 HD11 LEU    17      21.262  35.009  50.575  1.00  0.00           H
ATOM    254 HD12 LEU    17      21.164  36.519  49.688  1.00  0.00           H
ATOM    255 HD13 LEU    17      22.366  36.296  50.964  1.00  0.00           H
ATOM    256  CD2 LEU    17      22.308  34.265  48.240  1.00  0.00           C
ATOM    257 HD21 LEU    17      23.084  33.658  47.775  1.00  0.00           H
ATOM    258 HD22 LEU    17      21.773  33.607  48.925  1.00  0.00           H
ATOM    259 HD23 LEU    17      21.690  34.783  47.506  1.00  0.00           H
ATOM    260  C   LEU    17      25.478  36.976  49.670  1.00  0.00           C
ATOM    261  O   LEU    17      25.500  36.682  50.854  1.00  0.00           O
ATOM    262  N   ILE    18      26.543  36.859  48.869  1.00  0.00           N
ATOM    263  H   ILE    18      26.319  37.074  47.908  1.00  0.00           H
ATOM    264  CA  ILE    18      27.851  36.267  49.262  1.00  0.00           C
ATOM    265  HA  ILE    18      27.656  35.290  49.706  1.00  0.00           H
ATOM    266  CB  ILE    18      28.586  36.175  47.925  1.00  0.00           C
ATOM    267  HB  ILE    18      27.996  35.731  47.123  1.00  0.00           H
ATOM    268  CG2 ILE    18      28.961  37.589  47.426  1.00  0.00           C
ATOM    269 HG21 ILE    18      29.139  37.582  46.350  1.00  0.00           H
ATOM    270 HG22 ILE    18      29.830  38.027  47.917  1.00  0.00           H
ATOM    271 HG23 ILE    18      28.115  38.251  47.609  1.00  0.00           H
ATOM    272  CG1 ILE    18      29.869  35.311  48.081  1.00  0.00           C
ATOM    273 HG12 ILE    18      30.365  35.402  47.114  1.00  0.00           H
ATOM    274 HG13 ILE    18      30.465  35.746  48.883  1.00  0.00           H
ATOM    275  CD1 ILE    18      29.550  33.810  48.405  1.00  0.00           C
ATOM    276 HD11 ILE    18      29.065  33.725  49.377  1.00  0.00           H
ATOM    277 HD12 ILE    18      30.465  33.219  48.442  1.00  0.00           H
ATOM    278 HD13 ILE    18      28.944  33.451  47.573  1.00  0.00           H
ATOM    279  C   ILE    18      28.580  37.082  50.392  1.00  0.00           C
ATOM    280  O   ILE    18      29.264  36.490  51.191  1.00  0.00           O
ATOM    281  N   ILE    19      28.231  38.385  50.539  1.00  0.00           N
ATOM    282  H   ILE    19      27.471  38.649  49.930  1.00  0.00           H
ATOM    283  CA  ILE    19      28.566  39.220  51.692  1.00  0.00           C
ATOM    284  HA  ILE    19      29.518  38.880  52.101  1.00  0.00           H
ATOM    285  CB  ILE    19      28.599  40.670  51.269  1.00  0.00           C
ATOM    286  HB  ILE    19      27.582  41.064  51.242  1.00  0.00           H
ATOM    287  CG2 ILE    19      29.199  41.504  52.316  1.00  0.00           C
ATOM    288 HG21 ILE    19      28.902  41.230  53.328  1.00  0.00           H
ATOM    289 HG22 ILE    19      28.962  42.564  52.226  1.00  0.00           H
ATOM    290 HG23 ILE    19      30.278  41.396  52.210  1.00  0.00           H
ATOM    291  CG1 ILE    19      29.214  41.009  49.848  1.00  0.00           C
ATOM    292 HG12 ILE    19      30.187  40.521  49.814  1.00  0.00           H
ATOM    293 HG13 ILE    19      28.662  40.418  49.118  1.00  0.00           H
ATOM    294  CD1 ILE    19      29.465  42.444  49.556  1.00  0.00           C
ATOM    295 HD11 ILE    19      28.490  42.924  49.469  1.00  0.00           H
ATOM    296 HD12 ILE    19      30.065  42.401  48.646  1.00  0.00           H
ATOM    297 HD13 ILE    19      30.191  42.929  50.209  1.00  0.00           H
ATOM    298  C   ILE    19      27.518  39.085  52.818  1.00  0.00           C
ATOM    299  O   ILE    19      27.963  38.867  53.975  1.00  0.00           O
ATOM    300  N   ASN    20      26.203  39.104  52.490  1.00  0.00           N
ATOM    301  H   ASN    20      25.986  39.334  51.530  1.00  0.00           H
ATOM    302  CA  ASN    20      25.074  39.033  53.382  1.00  0.00           C
ATOM    303  HA  ASN    20      25.381  39.741  54.152  1.00  0.00           H
ATOM    304  CB  ASN    20      23.769  39.624  52.718  1.00  0.00           C
ATOM    305  HB2 ASN    20      23.368  38.894  52.015  1.00  0.00           H
ATOM    306  HB3 ASN    20      23.080  39.614  53.563  1.00  0.00           H
ATOM    307  CG  ASN    20      23.800  41.091  52.313  1.00  0.00           C
ATOM    308  OD1 ASN    20      24.234  41.993  53.038  1.00  0.00           O
ATOM    309  ND2 ASN    20      23.298  41.436  51.115  1.00  0.00           N
ATOM    310 HD21 ASN    20      22.839  40.767  50.513  1.00  0.00           H
ATOM    311 HD22 ASN    20      23.547  42.378  50.845  1.00  0.00           H
ATOM    312  C   ASN    20      24.952  37.674  54.013  1.00  0.00           C
ATOM    313  O   ASN    20      24.219  37.508  55.002  1.00  0.00           O
ATOM    314  N   THR    21      25.787  36.669  53.685  1.00  0.00           N
ATOM    315  H   THR    21      26.464  36.801  52.947  1.00  0.00           H
ATOM    316  CA  THR    21      25.881  35.272  54.307  1.00  0.00           C
ATOM    317  HA  THR    21      24.991  35.156  54.925  1.00  0.00           H
ATOM    318  CB  THR    21      25.807  34.201  53.185  1.00  0.00           C
ATOM    319  HB  THR    21      26.709  34.247  52.573  1.00  0.00           H
ATOM    320  CG2 THR    21      25.746  32.772  53.686  1.00  0.00           C
ATOM    321 HG21 THR    21      26.729  32.413  53.992  1.00  0.00           H
ATOM    322 HG22 THR    21      25.450  32.168  52.828  1.00  0.00           H
ATOM    323 HG23 THR    21      24.912  32.653  54.379  1.00  0.00           H
ATOM    324  OG1 THR    21      24.691  34.469  52.325  1.00  0.00           O
ATOM    325  HG1 THR    21      24.941  35.281  51.877  1.00  0.00           H
ATOM    326  C   THR    21      27.012  35.029  55.279  1.00  0.00           C
ATOM    327  O   THR    21      28.192  35.099  54.888  1.00  0.00           O
ATOM    328  N   PHE    22      26.728  34.564  56.527  1.00  0.00           N
ATOM    329  H   PHE    22      25.812  34.665  56.938  1.00  0.00           H
ATOM    330  CA  PHE    22      27.662  33.993  57.465  1.00  0.00           C
ATOM    331  HA  PHE    22      28.602  34.544  57.493  1.00  0.00           H
ATOM    332  CB  PHE    22      27.102  33.726  58.932  1.00  0.00           C
ATOM    333  HB2 PHE    22      26.563  34.605  59.287  1.00  0.00           H
ATOM    334  HB3 PHE    22      26.397  32.895  58.930  1.00  0.00           H
ATOM    335  CG  PHE    22      28.170  33.399  59.944  1.00  0.00           C
ATOM    336  CD1 PHE    22      28.745  34.425  60.769  1.00  0.00           C
ATOM    337  HD1 PHE    22      28.551  35.464  60.546  1.00  0.00           H
ATOM    338  CE1 PHE    22      29.671  34.140  61.732  1.00  0.00           C
ATOM    339  HE1 PHE    22      30.077  34.999  62.245  1.00  0.00           H
ATOM    340  CZ  PHE    22      30.028  32.830  62.011  1.00  0.00           C
ATOM    341  HZ  PHE    22      30.725  32.692  62.824  1.00  0.00           H
ATOM    342  CE2 PHE    22      29.413  31.773  61.242  1.00  0.00           C
ATOM    343  HE2 PHE    22      29.690  30.742  61.407  1.00  0.00           H
ATOM    344  CD2 PHE    22      28.504  32.030  60.197  1.00  0.00           C
ATOM    345  HD2 PHE    22      28.108  31.282  59.528  1.00  0.00           H
ATOM    346  C   PHE    22      28.100  32.615  56.856  1.00  0.00           C
ATOM    347  O   PHE    22      27.294  31.792  56.516  1.00  0.00           O
ATOM    348  N   TYR    23      29.435  32.393  56.854  1.00  0.00           N
ATOM    349  H   TYR    23      30.132  33.104  57.018  1.00  0.00           H
ATOM    350  CA  TYR    23      30.053  31.073  56.534  1.00  0.00           C
ATOM    351  HA  TYR    23      29.556  30.258  57.061  1.00  0.00           H
ATOM    352  CB  TYR    23      30.038  30.768  55.068  1.00  0.00           C
ATOM    353  HB2 TYR    23      28.985  30.561  54.877  1.00  0.00           H
ATOM    354  HB3 TYR    23      30.382  31.631  54.497  1.00  0.00           H
ATOM    355  CG  TYR    23      30.736  29.460  54.590  1.00  0.00           C
ATOM    356  CD1 TYR    23      30.521  28.207  55.203  1.00  0.00           C
ATOM    357  HD1 TYR    23      29.895  28.158  56.082  1.00  0.00           H
ATOM    358  CE1 TYR    23      30.972  27.007  54.698  1.00  0.00           C
ATOM    359  HE1 TYR    23      30.670  26.047  55.090  1.00  0.00           H
ATOM    360  CZ  TYR    23      31.652  27.008  53.440  1.00  0.00           C
ATOM    361  OH  TYR    23      31.982  25.907  52.773  1.00  0.00           O
ATOM    362  HH  TYR    23      32.037  25.097  53.285  1.00  0.00           H
ATOM    363  CE2 TYR    23      31.998  28.215  52.869  1.00  0.00           C
ATOM    364  HE2 TYR    23      32.639  28.132  52.003  1.00  0.00           H
ATOM    365  CD2 TYR    23      31.594  29.453  53.475  1.00  0.00           C
ATOM    366  HD2 TYR    23      31.923  30.397  53.068  1.00  0.00           H
ATOM    367  C   TYR    23      31.510  31.122  57.034  1.00  0.00           C
ATOM    368  O   TYR    23      32.353  31.984  56.682  1.00  0.00           O
ATOM    369  N   SER    24      31.875  30.263  58.052  1.00  0.00           N
ATOM    370  H   SER    24      31.141  29.587  58.214  1.00  0.00           H
ATOM    371  CA  SER    24      33.259  30.186  58.555  1.00  0.00           C
ATOM    372  HA  SER    24      33.459  31.183  58.948  1.00  0.00           H
ATOM    373  CB  SER    24      33.268  29.236  59.793  1.00  0.00           C
ATOM    374  HB2 SER    24      32.523  29.641  60.477  1.00  0.00           H
ATOM    375  HB3 SER    24      32.990  28.233  59.472  1.00  0.00           H
ATOM    376  OG  SER    24      34.586  29.265  60.387  1.00  0.00           O
ATOM    377  HG  SER    24      34.828  28.360  60.597  1.00  0.00           H
ATOM    378  C   SER    24      34.364  29.964  57.481  1.00  0.00           C
ATOM    379  O   SER    24      35.268  30.769  57.400  1.00  0.00           O
ATOM    380  N   ASN    25      34.275  28.902  56.743  1.00  0.00           N
ATOM    381  H   ASN    25      33.387  28.423  56.805  1.00  0.00           H
ATOM    382  CA  ASN    25      35.341  28.232  55.955  1.00  0.00           C
ATOM    383  HA  ASN    25      36.296  28.392  56.453  1.00  0.00           H
ATOM    384  CB  ASN    25      35.031  26.700  55.940  1.00  0.00           C
ATOM    385  HB2 ASN    25      34.912  26.309  56.950  1.00  0.00           H
ATOM    386  HB3 ASN    25      34.066  26.501  55.476  1.00  0.00           H
ATOM    387  CG  ASN    25      36.127  25.812  55.308  1.00  0.00           C
ATOM    388  OD1 ASN    25      37.085  25.364  55.934  1.00  0.00           O
ATOM    389  ND2 ASN    25      36.094  25.687  54.017  1.00  0.00           N
ATOM    390 HD21 ASN    25      35.472  26.254  53.458  1.00  0.00           H
ATOM    391 HD22 ASN    25      36.795  25.125  53.554  1.00  0.00           H
ATOM    392  C   ASN    25      35.439  28.852  54.548  1.00  0.00           C
ATOM    393  O   ASN    25      35.203  28.259  53.497  1.00  0.00           O
ATOM    394  N   LYS    26      35.699  30.171  54.498  1.00  0.00           N
ATOM    395  H   LYS    26      35.958  30.755  55.280  1.00  0.00           H
ATOM    396  CA  LYS    26      35.706  30.993  53.311  1.00  0.00           C
ATOM    397  HA  LYS    26      34.748  30.861  52.807  1.00  0.00           H
ATOM    398  CB  LYS    26      35.820  32.474  53.674  1.00  0.00           C
ATOM    399  HB2 LYS    26      36.810  32.674  54.085  1.00  0.00           H
ATOM    400  HB3 LYS    26      35.871  33.060  52.757  1.00  0.00           H
ATOM    401  CG  LYS    26      34.626  32.987  54.534  1.00  0.00           C
ATOM    402  HG2 LYS    26      33.701  32.757  54.005  1.00  0.00           H
ATOM    403  HG3 LYS    26      34.470  32.433  55.461  1.00  0.00           H
ATOM    404  CD  LYS    26      34.885  34.507  54.620  1.00  0.00           C
ATOM    405  HD2 LYS    26      35.630  34.624  55.407  1.00  0.00           H
ATOM    406  HD3 LYS    26      35.199  34.924  53.663  1.00  0.00           H
ATOM    407  CE  LYS    26      33.614  35.202  55.126  1.00  0.00           C
ATOM    408  HE2 LYS    26      33.831  36.267  55.209  1.00  0.00           H
ATOM    409  HE3 LYS    26      32.870  35.133  54.332  1.00  0.00           H
ATOM    410  NZ  LYS    26      33.118  34.645  56.398  1.00  0.00           N
ATOM    411  HZ1 LYS    26      33.630  34.812  57.252  1.00  0.00           H
ATOM    412  HZ2 LYS    26      33.019  33.651  56.253  1.00  0.00           H
ATOM    413  HZ3 LYS    26      32.151  34.861  56.593  1.00  0.00           H
ATOM    414  C   LYS    26      36.749  30.579  52.338  1.00  0.00           C
ATOM    415  O   LYS    26      36.718  31.015  51.194  1.00  0.00           O
ATOM    416  N   GLU    27      37.805  29.807  52.758  1.00  0.00           N
ATOM    417  H   GLU    27      37.771  29.523  53.726  1.00  0.00           H
ATOM    418  CA  GLU    27      39.072  29.448  51.976  1.00  0.00           C
ATOM    419  HA  GLU    27      39.700  30.329  51.847  1.00  0.00           H
ATOM    420  CB  GLU    27      39.782  28.428  52.827  1.00  0.00           C
ATOM    421  HB2 GLU    27      40.532  27.968  52.185  1.00  0.00           H
ATOM    422  HB3 GLU    27      40.265  29.037  53.591  1.00  0.00           H
ATOM    423  CG  GLU    27      38.942  27.249  53.413  1.00  0.00           C
ATOM    424  HG2 GLU    27      38.415  27.703  54.251  1.00  0.00           H
ATOM    425  HG3 GLU    27      38.178  26.836  52.753  1.00  0.00           H
ATOM    426  CD  GLU    27      39.812  26.032  53.800  1.00  0.00           C
ATOM    427  OE1 GLU    27      39.402  24.869  53.593  1.00  0.00           O
ATOM    428  OE2 GLU    27      40.916  26.235  54.307  1.00  0.00           O
ATOM    429  C   GLU    27      38.840  28.841  50.569  1.00  0.00           C
ATOM    430  O   GLU    27      39.711  28.939  49.697  1.00  0.00           O
ATOM    431  N   ILE    28      37.665  28.284  50.317  1.00  0.00           N
ATOM    432  H   ILE    28      37.064  28.132  51.114  1.00  0.00           H
ATOM    433  CA  ILE    28      37.261  27.574  49.110  1.00  0.00           C
ATOM    434  HA  ILE    28      37.938  26.722  49.061  1.00  0.00           H
ATOM    435  CB  ILE    28      35.771  27.107  49.335  1.00  0.00           C
ATOM    436  HB  ILE    28      35.421  26.405  48.578  1.00  0.00           H
ATOM    437  CG2 ILE    28      35.601  26.318  50.644  1.00  0.00           C
ATOM    438 HG21 ILE    28      36.493  25.693  50.674  1.00  0.00           H
ATOM    439 HG22 ILE    28      34.625  25.834  50.651  1.00  0.00           H
ATOM    440 HG23 ILE    28      35.676  26.977  51.511  1.00  0.00           H
ATOM    441  CG1 ILE    28      34.703  28.234  49.249  1.00  0.00           C
ATOM    442 HG12 ILE    28      33.873  27.958  49.902  1.00  0.00           H
ATOM    443 HG13 ILE    28      35.153  29.197  49.492  1.00  0.00           H
ATOM    444  CD1 ILE    28      34.071  28.525  47.923  1.00  0.00           C
ATOM    445 HD11 ILE    28      34.755  28.936  47.180  1.00  0.00           H
ATOM    446 HD12 ILE    28      33.352  29.341  47.982  1.00  0.00           H
ATOM    447 HD13 ILE    28      33.524  27.642  47.591  1.00  0.00           H
ATOM    448  C   ILE    28      37.419  28.458  47.867  1.00  0.00           C
ATOM    449  O   ILE    28      37.510  27.902  46.769  1.00  0.00           O
ATOM    450  N   PHE    29      37.472  29.803  47.976  1.00  0.00           N
ATOM    451  H   PHE    29      37.523  30.188  48.908  1.00  0.00           H
ATOM    452  CA  PHE    29      37.466  30.750  46.974  1.00  0.00           C
ATOM    453  HA  PHE    29      36.555  30.632  46.387  1.00  0.00           H
ATOM    454  CB  PHE    29      37.443  32.218  47.455  1.00  0.00           C
ATOM    455  HB2 PHE    29      37.045  32.889  46.694  1.00  0.00           H
ATOM    456  HB3 PHE    29      36.861  32.254  48.375  1.00  0.00           H
ATOM    457  CG  PHE    29      38.850  32.695  47.844  1.00  0.00           C
ATOM    458  CD1 PHE    29      39.239  32.551  49.167  1.00  0.00           C
ATOM    459  HD1 PHE    29      38.524  32.217  49.905  1.00  0.00           H
ATOM    460  CE1 PHE    29      40.550  32.961  49.580  1.00  0.00           C
ATOM    461  HE1 PHE    29      40.869  32.773  50.595  1.00  0.00           H
ATOM    462  CZ  PHE    29      41.417  33.456  48.585  1.00  0.00           C
ATOM    463  HZ  PHE    29      42.450  33.723  48.751  1.00  0.00           H
ATOM    464  CE2 PHE    29      41.002  33.608  47.255  1.00  0.00           C
ATOM    465  HE2 PHE    29      41.677  33.987  46.502  1.00  0.00           H
ATOM    466  CD2 PHE    29      39.731  33.202  46.865  1.00  0.00           C
ATOM    467  HD2 PHE    29      39.472  33.195  45.816  1.00  0.00           H
ATOM    468  C   PHE    29      38.648  30.601  45.966  1.00  0.00           C
ATOM    469  O   PHE    29      38.425  30.872  44.775  1.00  0.00           O
ATOM    470  N   LEU    30      39.702  30.059  46.438  1.00  0.00           N
ATOM    471  H   LEU    30      39.698  29.715  47.387  1.00  0.00           H
ATOM    472  CA  LEU    30      40.951  29.992  45.655  1.00  0.00           C
ATOM    473  HA  LEU    30      40.905  30.827  44.958  1.00  0.00           H
ATOM    474  CB  LEU    30      42.087  30.288  46.659  1.00  0.00           C
ATOM    475  HB2 LEU    30      41.885  31.188  47.239  1.00  0.00           H
ATOM    476  HB3 LEU    30      42.111  29.476  47.387  1.00  0.00           H
ATOM    477  CG  LEU    30      43.479  30.368  45.922  1.00  0.00           C
ATOM    478  HG  LEU    30      43.784  29.410  45.502  1.00  0.00           H
ATOM    479  CD1 LEU    30      43.499  31.441  44.851  1.00  0.00           C
ATOM    480 HD11 LEU    30      44.454  31.410  44.323  1.00  0.00           H
ATOM    481 HD12 LEU    30      43.216  32.418  45.239  1.00  0.00           H
ATOM    482 HD13 LEU    30      42.829  31.260  44.009  1.00  0.00           H
ATOM    483  CD2 LEU    30      44.569  30.822  46.905  1.00  0.00           C
ATOM    484 HD21 LEU    30      44.406  31.777  47.405  1.00  0.00           H
ATOM    485 HD22 LEU    30      44.647  30.126  47.740  1.00  0.00           H
ATOM    486 HD23 LEU    30      45.453  31.041  46.305  1.00  0.00           H
ATOM    487  C   LEU    30      40.968  28.627  44.919  1.00  0.00           C
ATOM    488  O   LEU    30      41.430  28.561  43.764  1.00  0.00           O
ATOM    489  N   ARG    31      40.323  27.546  45.472  1.00  0.00           N
ATOM    490  H   ARG    31      39.860  27.604  46.369  1.00  0.00           H
ATOM    491  CA  ARG    31      39.997  26.304  44.745  1.00  0.00           C
ATOM    492  HA  ARG    31      40.947  25.781  44.626  1.00  0.00           H
ATOM    493  CB  ARG    31      38.970  25.442  45.495  1.00  0.00           C
ATOM    494  HB2 ARG    31      39.348  25.248  46.498  1.00  0.00           H
ATOM    495  HB3 ARG    31      38.018  25.968  45.433  1.00  0.00           H
ATOM    496  CG  ARG    31      38.725  24.134  44.764  1.00  0.00           C
ATOM    497  HG2 ARG    31      38.351  24.299  43.754  1.00  0.00           H
ATOM    498  HG3 ARG    31      39.701  23.689  44.574  1.00  0.00           H
ATOM    499  CD  ARG    31      37.772  23.211  45.464  1.00  0.00           C
ATOM    500  HD2 ARG    31      37.775  22.169  45.146  1.00  0.00           H
ATOM    501  HD3 ARG    31      38.093  23.141  46.504  1.00  0.00           H
ATOM    502  NE  ARG    31      36.455  23.836  45.393  1.00  0.00           N
ATOM    503  HE  ARG    31      36.222  24.182  44.474  1.00  0.00           H
ATOM    504  CZ  ARG    31      35.566  24.080  46.384  1.00  0.00           C
ATOM    505  NH1 ARG    31      35.851  23.681  47.594  1.00  0.00           N
ATOM    506 HH11 ARG    31      36.565  22.982  47.741  1.00  0.00           H
ATOM    507 HH12 ARG    31      35.261  23.897  48.386  1.00  0.00           H
ATOM    508  NH2 ARG    31      34.463  24.751  46.171  1.00  0.00           N
ATOM    509 HH21 ARG    31      34.360  25.085  45.224  1.00  0.00           H
ATOM    510 HH22 ARG    31      33.861  24.891  46.970  1.00  0.00           H
ATOM    511  C   ARG    31      39.385  26.643  43.360  1.00  0.00           C
ATOM    512  O   ARG    31      39.611  25.939  42.373  1.00  0.00           O
ATOM    513  N   GLU    32      38.609  27.725  43.217  1.00  0.00           N
ATOM    514  H   GLU    32      38.626  28.366  43.997  1.00  0.00           H
ATOM    515  CA  GLU    32      37.645  27.896  42.126  1.00  0.00           C
ATOM    516  HA  GLU    32      37.252  26.942  41.774  1.00  0.00           H
ATOM    517  CB  GLU    32      36.468  28.782  42.671  1.00  0.00           C
ATOM    518  HB2 GLU    32      36.839  29.630  43.248  1.00  0.00           H
ATOM    519  HB3 GLU    32      36.027  29.284  41.811  1.00  0.00           H
ATOM    520  CG  GLU    32      35.534  27.969  43.564  1.00  0.00           C
ATOM    521  HG2 GLU    32      36.045  27.551  44.432  1.00  0.00           H
ATOM    522  HG3 GLU    32      34.828  28.727  43.904  1.00  0.00           H
ATOM    523  CD  GLU    32      34.741  26.822  42.875  1.00  0.00           C
ATOM    524  OE1 GLU    32      34.498  26.838  41.670  1.00  0.00           O
ATOM    525  OE2 GLU    32      34.527  25.877  43.647  1.00  0.00           O
ATOM    526  C   GLU    32      38.387  28.673  41.002  1.00  0.00           C
ATOM    527  O   GLU    32      38.219  28.396  39.804  1.00  0.00           O
ATOM    528  N   LEU    33      39.126  29.709  41.417  1.00  0.00           N
ATOM    529  H   LEU    33      39.298  29.820  42.406  1.00  0.00           H
ATOM    530  CA  LEU    33      39.915  30.556  40.490  1.00  0.00           C
ATOM    531  HA  LEU    33      39.269  31.002  39.734  1.00  0.00           H
ATOM    532  CB  LEU    33      40.551  31.817  41.196  1.00  0.00           C
ATOM    533  HB2 LEU    33      41.142  31.343  41.981  1.00  0.00           H
ATOM    534  HB3 LEU    33      41.150  32.326  40.442  1.00  0.00           H
ATOM    535  CG  LEU    33      39.609  32.850  41.763  1.00  0.00           C
ATOM    536  HG  LEU    33      38.900  32.434  42.479  1.00  0.00           H
ATOM    537  CD1 LEU    33      40.532  33.814  42.514  1.00  0.00           C
ATOM    538 HD11 LEU    33      40.789  33.183  43.366  1.00  0.00           H
ATOM    539 HD12 LEU    33      39.902  34.625  42.879  1.00  0.00           H
ATOM    540 HD13 LEU    33      41.392  34.196  41.965  1.00  0.00           H
ATOM    541  CD2 LEU    33      38.790  33.445  40.573  1.00  0.00           C
ATOM    542 HD21 LEU    33      38.499  34.471  40.802  1.00  0.00           H
ATOM    543 HD22 LEU    33      39.379  33.355  39.661  1.00  0.00           H
ATOM    544 HD23 LEU    33      37.906  32.842  40.362  1.00  0.00           H
ATOM    545  C   LEU    33      41.048  29.771  39.807  1.00  0.00           C
ATOM    546  O   LEU    33      41.209  29.695  38.589  1.00  0.00           O
ATOM    547  N   ILE    34      41.873  29.002  40.554  1.00  0.00           N
ATOM    548  H   ILE    34      41.731  29.089  41.550  1.00  0.00           H
ATOM    549  CA  ILE    34      42.830  28.050  39.932  1.00  0.00           C
ATOM    550  HA  ILE    34      43.479  28.583  39.239  1.00  0.00           H
ATOM    551  CB  ILE    34      43.683  27.511  41.118  1.00  0.00           C
ATOM    552  HB  ILE    34      42.976  27.038  41.801  1.00  0.00           H
ATOM    553  CG2 ILE    34      44.490  26.218  40.843  1.00  0.00           C
ATOM    554 HG21 ILE    34      45.084  25.925  41.710  1.00  0.00           H
ATOM    555 HG22 ILE    34      45.228  26.315  40.047  1.00  0.00           H
ATOM    556 HG23 ILE    34      43.936  25.344  40.501  1.00  0.00           H
ATOM    557  CG1 ILE    34      44.367  28.618  41.862  1.00  0.00           C
ATOM    558 HG12 ILE    34      44.911  29.230  41.143  1.00  0.00           H
ATOM    559 HG13 ILE    34      43.562  29.224  42.277  1.00  0.00           H
ATOM    560  CD1 ILE    34      45.069  28.081  43.167  1.00  0.00           C
ATOM    561 HD11 ILE    34      45.347  28.929  43.794  1.00  0.00           H
ATOM    562 HD12 ILE    34      45.956  27.475  42.981  1.00  0.00           H
ATOM    563 HD13 ILE    34      44.357  27.486  43.738  1.00  0.00           H
ATOM    564  C   ILE    34      42.228  26.932  39.105  1.00  0.00           C
ATOM    565  O   ILE    34      42.731  26.641  38.049  1.00  0.00           O
ATOM    566  N   SER    35      40.947  26.494  39.523  1.00  0.00           N
ATOM    567  H   SER    35      40.588  26.778  40.423  1.00  0.00           H
ATOM    568  CA  SER    35      40.104  25.521  38.638  1.00  0.00           C
ATOM    569  HA  SER    35      40.660  24.601  38.459  1.00  0.00           H
ATOM    570  CB  SER    35      38.903  25.036  39.450  1.00  0.00           C
ATOM    571  HB2 SER    35      39.291  24.436  40.273  1.00  0.00           H
ATOM    572  HB3 SER    35      38.373  25.831  39.976  1.00  0.00           H
ATOM    573  OG  SER    35      37.961  24.390  38.699  1.00  0.00           O
ATOM    574  HG  SER    35      37.148  24.458  39.205  1.00  0.00           H
ATOM    575  C   SER    35      39.588  26.212  37.342  1.00  0.00           C
ATOM    576  O   SER    35      39.630  25.638  36.249  1.00  0.00           O
ATOM    577  N   ASN    36      39.258  27.498  37.375  1.00  0.00           N
ATOM    578  H   ASN    36      39.174  27.979  38.259  1.00  0.00           H
ATOM    579  CA  ASN    36      38.928  28.288  36.211  1.00  0.00           C
ATOM    580  HA  ASN    36      38.105  27.773  35.714  1.00  0.00           H
ATOM    581  CB  ASN    36      38.326  29.642  36.758  1.00  0.00           C
ATOM    582  HB2 ASN    36      37.470  29.421  37.395  1.00  0.00           H
ATOM    583  HB3 ASN    36      39.030  30.187  37.386  1.00  0.00           H
ATOM    584  CG  ASN    36      37.793  30.626  35.705  1.00  0.00           C
ATOM    585  OD1 ASN    36      36.671  30.549  35.156  1.00  0.00           O
ATOM    586  ND2 ASN    36      38.530  31.682  35.414  1.00  0.00           N
ATOM    587 HD21 ASN    36      39.349  31.914  35.958  1.00  0.00           H
ATOM    588 HD22 ASN    36      38.232  32.309  34.681  1.00  0.00           H
ATOM    589  C   ASN    36      40.121  28.427  35.203  1.00  0.00           C
ATOM    590  O   ASN    36      40.034  28.233  33.947  1.00  0.00           O
ATOM    591  N   SER    37      41.320  28.738  35.758  1.00  0.00           N
ATOM    592  H   SER    37      41.281  29.054  36.717  1.00  0.00           H
ATOM    593  CA  SER    37      42.638  28.776  35.124  1.00  0.00           C
ATOM    594  HA  SER    37      42.562  29.510  34.321  1.00  0.00           H
ATOM    595  CB  SER    37      43.702  29.146  36.171  1.00  0.00           C
ATOM    596  HB2 SER    37      43.610  28.483  37.031  1.00  0.00           H
ATOM    597  HB3 SER    37      44.732  29.127  35.818  1.00  0.00           H
ATOM    598  OG  SER    37      43.410  30.455  36.678  1.00  0.00           O
ATOM    599  HG  SER    37      43.495  30.962  35.866  1.00  0.00           H
ATOM    600  C   SER    37      42.918  27.383  34.577  1.00  0.00           C
ATOM    601  O   SER    37      43.236  27.371  33.391  1.00  0.00           O
ATOM    602  N   SER    38      42.887  26.261  35.270  1.00  0.00           N
ATOM    603  H   SER    38      42.658  26.373  36.246  1.00  0.00           H
ATOM    604  CA  SER    38      43.002  24.910  34.796  1.00  0.00           C
ATOM    605  HA  SER    38      44.021  24.835  34.419  1.00  0.00           H
ATOM    606  CB  SER    38      42.747  23.826  35.759  1.00  0.00           C
ATOM    607  HB2 SER    38      43.215  24.159  36.686  1.00  0.00           H
ATOM    608  HB3 SER    38      41.711  23.800  36.095  1.00  0.00           H
ATOM    609  OG  SER    38      43.353  22.567  35.363  1.00  0.00           O
ATOM    610  HG  SER    38      42.639  22.121  34.901  1.00  0.00           H
ATOM    611  C   SER    38      42.179  24.701  33.483  1.00  0.00           C
ATOM    612  O   SER    38      42.641  24.213  32.459  1.00  0.00           O
ATOM    613  N   ASP    39      40.902  25.035  33.521  1.00  0.00           N
ATOM    614  H   ASP    39      40.525  25.443  34.365  1.00  0.00           H
ATOM    615  CA  ASP    39      39.975  24.872  32.415  1.00  0.00           C
ATOM    616  HA  ASP    39      40.142  23.900  31.951  1.00  0.00           H
ATOM    617  CB  ASP    39      38.525  24.935  32.839  1.00  0.00           C
ATOM    618  HB2 ASP    39      38.294  25.951  33.161  1.00  0.00           H
ATOM    619  HB3 ASP    39      37.922  24.618  31.989  1.00  0.00           H
ATOM    620  CG  ASP    39      38.125  23.899  33.865  1.00  0.00           C
ATOM    621  OD1 ASP    39      38.627  22.775  33.904  1.00  0.00           O
ATOM    622  OD2 ASP    39      37.295  24.224  34.731  1.00  0.00           O
ATOM    623  C   ASP    39      40.152  25.710  31.194  1.00  0.00           C
ATOM    624  O   ASP    39      39.945  25.204  30.044  1.00  0.00           O
ATOM    625  N   ALA    40      40.689  26.923  31.446  1.00  0.00           N
ATOM    626  H   ALA    40      40.828  27.137  32.424  1.00  0.00           H
ATOM    627  CA  ALA    40      41.150  27.952  30.441  1.00  0.00           C
ATOM    628  HA  ALA    40      40.355  27.961  29.696  1.00  0.00           H
ATOM    629  CB  ALA    40      41.369  29.352  31.016  1.00  0.00           C
ATOM    630  HB1 ALA    40      40.548  29.796  31.578  1.00  0.00           H
ATOM    631  HB2 ALA    40      41.500  30.067  30.204  1.00  0.00           H
ATOM    632  HB3 ALA    40      42.187  29.336  31.736  1.00  0.00           H
ATOM    633  C   ALA    40      42.461  27.484  29.715  1.00  0.00           C
ATOM    634  O   ALA    40      42.645  27.745  28.486  1.00  0.00           O
ATOM    635  N   LEU    41      43.384  26.862  30.412  1.00  0.00           N
ATOM    636  H   LEU    41      43.232  26.735  31.402  1.00  0.00           H
ATOM    637  CA  LEU    41      44.559  26.076  29.916  1.00  0.00           C
ATOM    638  HA  LEU    41      45.133  26.812  29.352  1.00  0.00           H
ATOM    639  CB  LEU    41      45.393  25.610  31.157  1.00  0.00           C
ATOM    640  HB2 LEU    41      44.704  25.103  31.830  1.00  0.00           H
ATOM    641  HB3 LEU    41      46.088  24.864  30.772  1.00  0.00           H
ATOM    642  CG  LEU    41      46.091  26.751  31.914  1.00  0.00           C
ATOM    643  HG  LEU    41      45.348  27.543  31.818  1.00  0.00           H
ATOM    644  CD1 LEU    41      46.427  26.405  33.387  1.00  0.00           C
ATOM    645 HD11 LEU    41      47.353  25.849  33.531  1.00  0.00           H
ATOM    646 HD12 LEU    41      45.618  25.875  33.889  1.00  0.00           H
ATOM    647 HD13 LEU    41      46.477  27.354  33.922  1.00  0.00           H
ATOM    648  CD2 LEU    41      47.251  27.298  31.170  1.00  0.00           C
ATOM    649 HD21 LEU    41      48.048  26.563  31.066  1.00  0.00           H
ATOM    650 HD22 LEU    41      46.906  27.612  30.185  1.00  0.00           H
ATOM    651 HD23 LEU    41      47.669  28.062  31.826  1.00  0.00           H
ATOM    652  C   LEU    41      44.235  24.852  29.079  1.00  0.00           C
ATOM    653  O   LEU    41      44.703  24.748  27.950  1.00  0.00           O
ATOM    654  N   ASP    42      43.391  23.916  29.678  1.00  0.00           N
ATOM    655  H   ASP    42      43.254  23.935  30.678  1.00  0.00           H
ATOM    656  CA  ASP    42      42.878  22.815  28.943  1.00  0.00           C
ATOM    657  HA  ASP    42      43.636  22.068  28.704  1.00  0.00           H
ATOM    658  CB  ASP    42      41.920  21.994  29.818  1.00  0.00           C
ATOM    659  HB2 ASP    42      41.081  22.545  30.246  1.00  0.00           H
ATOM    660  HB3 ASP    42      41.498  21.180  29.231  1.00  0.00           H
ATOM    661  CG  ASP    42      42.493  21.124  30.964  1.00  0.00           C
ATOM    662  OD1 ASP    42      43.712  20.818  30.970  1.00  0.00           O
ATOM    663  OD2 ASP    42      41.659  20.784  31.789  1.00  0.00           O
ATOM    664  C   ASP    42      42.152  23.310  27.602  1.00  0.00           C
ATOM    665  O   ASP    42      42.121  22.618  26.563  1.00  0.00           O
ATOM    666  N   LYS    43      41.570  24.514  27.532  1.00  0.00           N
ATOM    667  H   LYS    43      41.436  25.063  28.369  1.00  0.00           H
ATOM    668  CA  LYS    43      41.087  25.131  26.246  1.00  0.00           C
ATOM    669  HA  LYS    43      40.569  24.373  25.659  1.00  0.00           H
ATOM    670  CB  LYS    43      40.097  26.253  26.592  1.00  0.00           C
ATOM    671  HB2 LYS    43      40.483  26.920  27.363  1.00  0.00           H
ATOM    672  HB3 LYS    43      39.872  26.915  25.756  1.00  0.00           H
ATOM    673  CG  LYS    43      38.799  25.528  26.959  1.00  0.00           C
ATOM    674  HG2 LYS    43      38.466  24.993  26.070  1.00  0.00           H
ATOM    675  HG3 LYS    43      38.907  24.789  27.753  1.00  0.00           H
ATOM    676  CD  LYS    43      37.768  26.578  27.400  1.00  0.00           C
ATOM    677  HD2 LYS    43      38.181  27.189  28.204  1.00  0.00           H
ATOM    678  HD3 LYS    43      37.541  27.199  26.533  1.00  0.00           H
ATOM    679  CE  LYS    43      36.601  25.812  27.989  1.00  0.00           C
ATOM    680  HE2 LYS    43      36.213  25.116  27.245  1.00  0.00           H
ATOM    681  HE3 LYS    43      36.913  25.225  28.853  1.00  0.00           H
ATOM    682  NZ  LYS    43      35.576  26.781  28.388  1.00  0.00           N
ATOM    683  HZ1 LYS    43      35.974  27.367  29.107  1.00  0.00           H
ATOM    684  HZ2 LYS    43      34.785  26.299  28.792  1.00  0.00           H
ATOM    685  HZ3 LYS    43      35.159  27.298  27.628  1.00  0.00           H
ATOM    686  C   LYS    43      42.094  25.662  25.240  1.00  0.00           C
ATOM    687  O   LYS    43      41.872  25.562  24.032  1.00  0.00           O
ATOM    688  N   ILE    44      43.295  26.183  25.655  1.00  0.00           N
ATOM    689  H   ILE    44      43.496  26.282  26.640  1.00  0.00           H
ATOM    690  CA  ILE    44      44.374  26.409  24.772  1.00  0.00           C
ATOM    691  HA  ILE    44      43.918  26.789  23.858  1.00  0.00           H
ATOM    692  CB  ILE    44      45.380  27.491  25.147  1.00  0.00           C
ATOM    693  HB  ILE    44      44.754  28.325  25.463  1.00  0.00           H
ATOM    694  CG2 ILE    44      46.219  27.102  26.340  1.00  0.00           C
ATOM    695 HG21 ILE    44      47.149  27.664  26.417  1.00  0.00           H
ATOM    696 HG22 ILE    44      46.469  26.042  26.303  1.00  0.00           H
ATOM    697 HG23 ILE    44      45.647  27.273  27.252  1.00  0.00           H
ATOM    698  CG1 ILE    44      46.201  28.023  23.945  1.00  0.00           C
ATOM    699 HG12 ILE    44      47.051  28.535  24.397  1.00  0.00           H
ATOM    700 HG13 ILE    44      46.645  27.142  23.483  1.00  0.00           H
ATOM    701  CD1 ILE    44      45.580  28.961  22.986  1.00  0.00           C
ATOM    702 HD11 ILE    44      44.835  28.379  22.442  1.00  0.00           H
ATOM    703 HD12 ILE    44      46.251  29.426  22.264  1.00  0.00           H
ATOM    704 HD13 ILE    44      45.062  29.737  23.550  1.00  0.00           H
ATOM    705  C   ILE    44      45.087  25.061  24.375  1.00  0.00           C
ATOM    706  O   ILE    44      45.650  24.837  23.260  1.00  0.00           O
ATOM    707  N   ARG    45      45.079  24.112  25.329  1.00  0.00           N
ATOM    708  H   ARG    45      44.879  24.352  26.289  1.00  0.00           H
ATOM    709  CA  ARG    45      45.661  22.792  25.073  1.00  0.00           C
ATOM    710  HA  ARG    45      46.656  22.894  24.643  1.00  0.00           H
ATOM    711  CB  ARG    45      45.775  22.053  26.424  1.00  0.00           C
ATOM    712  HB2 ARG    45      46.188  22.686  27.210  1.00  0.00           H
ATOM    713  HB3 ARG    45      44.778  21.809  26.792  1.00  0.00           H
ATOM    714  CG  ARG    45      46.668  20.801  26.146  1.00  0.00           C
ATOM    715  HG2 ARG    45      46.099  20.158  25.476  1.00  0.00           H
ATOM    716  HG3 ARG    45      47.489  21.189  25.542  1.00  0.00           H
ATOM    717  CD  ARG    45      47.272  20.051  27.377  1.00  0.00           C
ATOM    718  HD2 ARG    45      47.625  19.097  26.986  1.00  0.00           H
ATOM    719  HD3 ARG    45      48.058  20.665  27.817  1.00  0.00           H
ATOM    720  NE  ARG    45      46.156  19.903  28.347  1.00  0.00           N
ATOM    721  HE  ARG    45      46.246  20.514  29.146  1.00  0.00           H
ATOM    722  CZ  ARG    45      45.334  18.852  28.455  1.00  0.00           C
ATOM    723  NH1 ARG    45      45.264  17.982  27.495  1.00  0.00           N
ATOM    724 HH11 ARG    45      45.989  17.792  26.819  1.00  0.00           H
ATOM    725 HH12 ARG    45      44.495  17.327  27.494  1.00  0.00           H
ATOM    726  NH2 ARG    45      44.596  18.689  29.486  1.00  0.00           N
ATOM    727 HH21 ARG    45      44.298  19.448  30.081  1.00  0.00           H
ATOM    728 HH22 ARG    45      44.033  17.850  29.479  1.00  0.00           H
ATOM    729  C   ARG    45      44.950  21.936  23.981  1.00  0.00           C
ATOM    730  O   ARG    45      45.502  21.461  23.043  1.00  0.00           O
ATOM    731  N   TYR    46      43.627  21.878  24.122  1.00  0.00           N
ATOM    732  H   TYR    46      43.358  22.313  24.993  1.00  0.00           H
ATOM    733  CA  TYR    46      42.757  21.481  22.879  1.00  0.00           C
ATOM    734  HA  TYR    46      43.087  20.481  22.600  1.00  0.00           H
ATOM    735  CB  TYR    46      41.230  21.435  23.287  1.00  0.00           C
ATOM    736  HB2 TYR    46      41.296  20.758  24.139  1.00  0.00           H
ATOM    737  HB3 TYR    46      40.896  22.434  23.564  1.00  0.00           H
ATOM    738  CG  TYR    46      40.219  20.965  22.226  1.00  0.00           C
ATOM    739  CD1 TYR    46      40.274  19.570  21.897  1.00  0.00           C
ATOM    740  HD1 TYR    46      40.949  18.936  22.452  1.00  0.00           H
ATOM    741  CE1 TYR    46      39.407  19.030  20.914  1.00  0.00           C
ATOM    742  HE1 TYR    46      39.442  18.013  20.553  1.00  0.00           H
ATOM    743  CZ  TYR    46      38.590  19.932  20.202  1.00  0.00           C
ATOM    744  OH  TYR    46      37.783  19.432  19.266  1.00  0.00           O
ATOM    745  HH  TYR    46      37.321  20.072  18.719  1.00  0.00           H
ATOM    746  CE2 TYR    46      38.503  21.290  20.477  1.00  0.00           C
ATOM    747  HE2 TYR    46      37.889  21.876  19.810  1.00  0.00           H
ATOM    748  CD2 TYR    46      39.293  21.824  21.501  1.00  0.00           C
ATOM    749  HD2 TYR    46      39.271  22.869  21.770  1.00  0.00           H
ATOM    750  C   TYR    46      42.910  22.341  21.585  1.00  0.00           C
ATOM    751  O   TYR    46      42.839  21.818  20.446  1.00  0.00           O
ATOM    752  N   GLU    47      43.029  23.666  21.750  1.00  0.00           N
ATOM    753  H   GLU    47      43.006  24.199  22.608  1.00  0.00           H
ATOM    754  CA  GLU    47      43.390  24.552  20.590  1.00  0.00           C
ATOM    755  HA  GLU    47      42.577  24.470  19.868  1.00  0.00           H
ATOM    756  CB  GLU    47      43.489  26.007  21.054  1.00  0.00           C
ATOM    757  HB2 GLU    47      42.766  26.197  21.848  1.00  0.00           H
ATOM    758  HB3 GLU    47      44.389  26.064  21.667  1.00  0.00           H
ATOM    759  CG  GLU    47      43.498  27.211  20.040  1.00  0.00           C
ATOM    760  HG2 GLU    47      43.778  28.034  20.697  1.00  0.00           H
ATOM    761  HG3 GLU    47      44.228  27.072  19.242  1.00  0.00           H
ATOM    762  CD  GLU    47      42.159  27.426  19.279  1.00  0.00           C
ATOM    763  OE1 GLU    47      41.632  26.436  18.745  1.00  0.00           O
ATOM    764  OE2 GLU    47      41.688  28.583  19.015  1.00  0.00           O
ATOM    765  C   GLU    47      44.662  24.215  19.739  1.00  0.00           C
ATOM    766  O   GLU    47      44.724  24.304  18.486  1.00  0.00           O
ATOM    767  N   SER    48      45.710  23.768  20.384  1.00  0.00           N
ATOM    768  H   SER    48      45.631  23.667  21.385  1.00  0.00           H
ATOM    769  CA  SER    48      47.057  23.400  19.778  1.00  0.00           C
ATOM    770  HA  SER    48      47.359  24.297  19.239  1.00  0.00           H
ATOM    771  CB  SER    48      48.241  23.170  20.840  1.00  0.00           C
ATOM    772  HB2 SER    48      49.149  22.961  20.273  1.00  0.00           H
ATOM    773  HB3 SER    48      48.441  24.053  21.447  1.00  0.00           H
ATOM    774  OG  SER    48      47.894  22.089  21.690  1.00  0.00           O
ATOM    775  HG  SER    48      47.100  22.330  22.175  1.00  0.00           H
ATOM    776  C   SER    48      47.025  22.146  18.879  1.00  0.00           C
ATOM    777  O   SER    48      47.920  21.932  18.066  1.00  0.00           O
ATOM    778  N   LEU    49      45.971  21.372  18.930  1.00  0.00           N
ATOM    779  H   LEU    49      45.410  21.577  19.744  1.00  0.00           H
ATOM    780  CA  LEU    49      45.742  20.129  18.061  1.00  0.00           C
ATOM    781  HA  LEU    49      46.530  19.376  18.093  1.00  0.00           H
ATOM    782  CB  LEU    49      44.454  19.485  18.578  1.00  0.00           C
ATOM    783  HB2 LEU    49      43.670  20.227  18.432  1.00  0.00           H
ATOM    784  HB3 LEU    49      44.131  18.664  17.938  1.00  0.00           H
ATOM    785  CG  LEU    49      44.512  19.094  20.059  1.00  0.00           C
ATOM    786  HG  LEU    49      44.649  20.015  20.626  1.00  0.00           H
ATOM    787  CD1 LEU    49      43.232  18.466  20.446  1.00  0.00           C
ATOM    788 HD11 LEU    49      42.396  19.151  20.299  1.00  0.00           H
ATOM    789 HD12 LEU    49      43.212  18.239  21.512  1.00  0.00           H
ATOM    790 HD13 LEU    49      43.051  17.546  19.890  1.00  0.00           H
ATOM    791  CD2 LEU    49      45.700  18.198  20.413  1.00  0.00           C
ATOM    792 HD21 LEU    49      45.731  17.242  19.890  1.00  0.00           H
ATOM    793 HD22 LEU    49      46.604  18.750  20.159  1.00  0.00           H
ATOM    794 HD23 LEU    49      45.648  18.112  21.499  1.00  0.00           H
ATOM    795  C   LEU    49      45.442  20.491  16.688  1.00  0.00           C
ATOM    796  O   LEU    49      45.877  19.866  15.764  1.00  0.00           O
ATOM    797  N   THR    50      44.748  21.645  16.533  1.00  0.00           N
ATOM    798  H   THR    50      44.434  22.221  17.302  1.00  0.00           H
ATOM    799  CA  THR    50      44.441  22.255  15.264  1.00  0.00           C
ATOM    800  HA  THR    50      44.293  21.463  14.529  1.00  0.00           H
ATOM    801  CB  THR    50      43.141  23.053  15.225  1.00  0.00           C
ATOM    802  HB  THR    50      43.183  23.739  16.071  1.00  0.00           H
ATOM    803  CG2 THR    50      42.955  23.983  13.967  1.00  0.00           C
ATOM    804 HG21 THR    50      41.993  24.487  14.062  1.00  0.00           H
ATOM    805 HG22 THR    50      42.929  23.335  13.090  1.00  0.00           H
ATOM    806 HG23 THR    50      43.653  24.814  13.866  1.00  0.00           H
ATOM    807  OG1 THR    50      41.920  22.334  15.417  1.00  0.00           O
ATOM    808  HG1 THR    50      41.755  22.334  16.362  1.00  0.00           H
ATOM    809  C   THR    50      45.663  23.040  14.750  1.00  0.00           C
ATOM    810  O   THR    50      46.027  22.844  13.620  1.00  0.00           O
ATOM    811  N   ASP    51      46.267  23.870  15.548  1.00  0.00           N
ATOM    812  H   ASP    51      45.877  23.932  16.477  1.00  0.00           H
ATOM    813  CA  ASP    51      47.472  24.621  15.110  1.00  0.00           C
ATOM    814  HA  ASP    51      47.997  24.084  14.321  1.00  0.00           H
ATOM    815  CB  ASP    51      46.941  25.933  14.508  1.00  0.00           C
ATOM    816  HB2 ASP    51      46.289  25.744  13.656  1.00  0.00           H
ATOM    817  HB3 ASP    51      46.258  26.431  15.196  1.00  0.00           H
ATOM    818  CG  ASP    51      48.014  26.861  14.075  1.00  0.00           C
ATOM    819  OD1 ASP    51      49.224  26.545  14.049  1.00  0.00           O
ATOM    820  OD2 ASP    51      47.625  28.003  13.769  1.00  0.00           O
ATOM    821  C   ASP    51      48.520  24.922  16.205  1.00  0.00           C
ATOM    822  O   ASP    51      48.353  25.830  17.068  1.00  0.00           O
ATOM    823  N   PRO    52      49.660  24.244  16.318  1.00  0.00           N
ATOM    824  CD  PRO    52      49.941  22.989  15.673  1.00  0.00           C
ATOM    825  HD2 PRO    52      50.178  23.062  14.611  1.00  0.00           H
ATOM    826  HD3 PRO    52      49.006  22.435  15.745  1.00  0.00           H
ATOM    827  CG  PRO    52      51.123  22.346  16.394  1.00  0.00           C
ATOM    828  HG2 PRO    52      51.848  21.873  15.730  1.00  0.00           H
ATOM    829  HG3 PRO    52      50.691  21.755  17.201  1.00  0.00           H
ATOM    830  CB  PRO    52      51.885  23.581  16.949  1.00  0.00           C
ATOM    831  HB2 PRO    52      52.495  23.994  16.144  1.00  0.00           H
ATOM    832  HB3 PRO    52      52.430  23.301  17.850  1.00  0.00           H
ATOM    833  CA  PRO    52      50.683  24.428  17.342  1.00  0.00           C
ATOM    834  HA  PRO    52      50.191  24.067  18.244  1.00  0.00           H
ATOM    835  C   PRO    52      51.167  25.825  17.532  1.00  0.00           C
ATOM    836  O   PRO    52      51.546  26.120  18.684  1.00  0.00           O
ATOM    837  N   SER    53      51.230  26.682  16.481  1.00  0.00           N
ATOM    838  H   SER    53      50.927  26.359  15.573  1.00  0.00           H
ATOM    839  CA  SER    53      51.773  28.024  16.593  1.00  0.00           C
ATOM    840  HA  SER    53      52.780  28.048  17.008  1.00  0.00           H
ATOM    841  CB  SER    53      51.994  28.618  15.188  1.00  0.00           C
ATOM    842  HB2 SER    53      52.254  29.678  15.158  1.00  0.00           H
ATOM    843  HB3 SER    53      52.824  28.039  14.782  1.00  0.00           H
ATOM    844  OG  SER    53      50.851  28.618  14.318  1.00  0.00           O
ATOM    845  HG  SER    53      50.282  27.851  14.429  1.00  0.00           H
ATOM    846  C   SER    53      50.922  28.925  17.529  1.00  0.00           C
ATOM    847  O   SER    53      51.352  29.978  17.965  1.00  0.00           O
ATOM    848  N   LYS    54      49.640  28.504  17.798  1.00  0.00           N
ATOM    849  H   LYS    54      49.433  27.552  17.532  1.00  0.00           H
ATOM    850  CA  LYS    54      48.864  29.241  18.864  1.00  0.00           C
ATOM    851  HA  LYS    54      48.900  30.318  18.699  1.00  0.00           H
ATOM    852  CB  LYS    54      47.404  28.818  18.796  1.00  0.00           C
ATOM    853  HB2 LYS    54      47.244  27.760  19.004  1.00  0.00           H
ATOM    854  HB3 LYS    54      46.851  29.293  19.606  1.00  0.00           H
ATOM    855  CG  LYS    54      46.840  29.213  17.405  1.00  0.00           C
ATOM    856  HG2 LYS    54      47.162  30.239  17.225  1.00  0.00           H
ATOM    857  HG3 LYS    54      47.158  28.553  16.598  1.00  0.00           H
ATOM    858  CD  LYS    54      45.284  29.253  17.283  1.00  0.00           C
ATOM    859  HD2 LYS    54      44.855  28.253  17.216  1.00  0.00           H
ATOM    860  HD3 LYS    54      44.881  29.754  18.165  1.00  0.00           H
ATOM    861  CE  LYS    54      44.909  30.146  16.164  1.00  0.00           C
ATOM    862  HE2 LYS    54      43.851  30.406  16.129  1.00  0.00           H
ATOM    863  HE3 LYS    54      45.431  31.090  16.313  1.00  0.00           H
ATOM    864  NZ  LYS    54      45.307  29.498  14.841  1.00  0.00           N
ATOM    865  HZ1 LYS    54      46.279  29.238  14.749  1.00  0.00           H
ATOM    866  HZ2 LYS    54      45.067  30.217  14.174  1.00  0.00           H
ATOM    867  HZ3 LYS    54      44.835  28.617  14.704  1.00  0.00           H
ATOM    868  C   LYS    54      49.380  29.099  20.320  1.00  0.00           C
ATOM    869  O   LYS    54      49.001  29.900  21.191  1.00  0.00           O
ATOM    870  N   LEU    55      50.330  28.213  20.540  1.00  0.00           N
ATOM    871  H   LEU    55      50.563  27.535  19.828  1.00  0.00           H
ATOM    872  CA  LEU    55      51.229  28.254  21.724  1.00  0.00           C
ATOM    873  HA  LEU    55      50.574  28.435  22.577  1.00  0.00           H
ATOM    874  CB  LEU    55      51.701  26.842  22.043  1.00  0.00           C
ATOM    875  HB2 LEU    55      52.509  26.625  21.344  1.00  0.00           H
ATOM    876  HB3 LEU    55      52.197  26.823  23.014  1.00  0.00           H
ATOM    877  CG  LEU    55      50.626  25.798  22.172  1.00  0.00           C
ATOM    878  HG  LEU    55      50.073  25.542  21.269  1.00  0.00           H
ATOM    879  CD1 LEU    55      51.272  24.530  22.698  1.00  0.00           C
ATOM    880 HD11 LEU    55      51.856  24.729  23.595  1.00  0.00           H
ATOM    881 HD12 LEU    55      52.023  24.180  21.989  1.00  0.00           H
ATOM    882 HD13 LEU    55      50.590  23.696  22.863  1.00  0.00           H
ATOM    883  CD2 LEU    55      49.616  26.143  23.273  1.00  0.00           C
ATOM    884 HD21 LEU    55      49.012  27.013  23.014  1.00  0.00           H
ATOM    885 HD22 LEU    55      48.976  25.283  23.465  1.00  0.00           H
ATOM    886 HD23 LEU    55      50.240  26.372  24.137  1.00  0.00           H
ATOM    887  C   LEU    55      52.377  29.291  21.601  1.00  0.00           C
ATOM    888  O   LEU    55      52.865  29.677  22.682  1.00  0.00           O
ATOM    889  N   ASP    56      52.873  29.672  20.414  1.00  0.00           N
ATOM    890  H   ASP    56      52.371  29.485  19.557  1.00  0.00           H
ATOM    891  CA  ASP    56      54.102  30.521  20.319  1.00  0.00           C
ATOM    892  HA  ASP    56      54.868  29.945  20.839  1.00  0.00           H
ATOM    893  CB  ASP    56      54.519  30.757  18.810  1.00  0.00           C
ATOM    894  HB2 ASP    56      53.726  31.417  18.457  1.00  0.00           H
ATOM    895  HB3 ASP    56      55.437  31.328  18.941  1.00  0.00           H
ATOM    896  CG  ASP    56      54.675  29.436  18.002  1.00  0.00           C
ATOM    897  OD1 ASP    56      54.910  28.347  18.620  1.00  0.00           O
ATOM    898  OD2 ASP    56      54.680  29.553  16.750  1.00  0.00           O
ATOM    899  C   ASP    56      54.031  31.979  20.936  1.00  0.00           C
ATOM    900  O   ASP    56      55.078  32.578  21.194  1.00  0.00           O
ATOM    901  N   SER    57      52.852  32.532  21.237  1.00  0.00           N
ATOM    902  H   SER    57      52.000  32.018  21.064  1.00  0.00           H
ATOM    903  CA  SER    57      52.671  33.691  22.035  1.00  0.00           C
ATOM    904  HA  SER    57      53.244  34.517  21.617  1.00  0.00           H
ATOM    905  CB  SER    57      51.219  34.164  21.906  1.00  0.00           C
ATOM    906  HB2 SER    57      51.156  35.153  22.357  1.00  0.00           H
ATOM    907  HB3 SER    57      50.943  34.374  20.873  1.00  0.00           H
ATOM    908  OG  SER    57      50.312  33.170  22.381  1.00  0.00           O
ATOM    909  HG  SER    57      49.483  33.366  21.938  1.00  0.00           H
ATOM    910  C   SER    57      53.026  33.511  23.628  1.00  0.00           C
ATOM    911  O   SER    57      53.160  34.517  24.331  1.00  0.00           O
ATOM    912  N   GLY    58      53.144  32.234  24.049  1.00  0.00           N
ATOM    913  H   GLY    58      53.119  31.534  23.321  1.00  0.00           H
ATOM    914  CA  GLY    58      53.518  31.862  25.443  1.00  0.00           C
ATOM    915  HA2 GLY    58      54.491  32.255  25.737  1.00  0.00           H
ATOM    916  HA3 GLY    58      52.747  32.156  26.154  1.00  0.00           H
ATOM    917  C   GLY    58      53.398  30.304  25.621  1.00  0.00           C
ATOM    918  O   GLY    58      52.349  29.788  26.100  1.00  0.00           O
ATOM    919  N   LYS    59      54.391  29.484  25.211  1.00  0.00           N
ATOM    920  H   LYS    59      55.288  29.879  24.970  1.00  0.00           H
ATOM    921  CA  LYS    59      54.236  28.085  24.981  1.00  0.00           C
ATOM    922  HA  LYS    59      53.225  27.981  24.590  1.00  0.00           H
ATOM    923  CB  LYS    59      55.273  27.426  24.033  1.00  0.00           C
ATOM    924  HB2 LYS    59      54.937  26.407  23.838  1.00  0.00           H
ATOM    925  HB3 LYS    59      55.326  27.861  23.034  1.00  0.00           H
ATOM    926  CG  LYS    59      56.677  27.523  24.812  1.00  0.00           C
ATOM    927  HG2 LYS    59      56.678  28.487  25.318  1.00  0.00           H
ATOM    928  HG3 LYS    59      56.721  26.769  25.598  1.00  0.00           H
ATOM    929  CD  LYS    59      57.858  27.435  23.822  1.00  0.00           C
ATOM    930  HD2 LYS    59      57.668  28.221  23.090  1.00  0.00           H
ATOM    931  HD3 LYS    59      58.799  27.589  24.350  1.00  0.00           H
ATOM    932  CE  LYS    59      57.785  26.057  23.150  1.00  0.00           C
ATOM    933  HE2 LYS    59      57.968  25.250  23.860  1.00  0.00           H
ATOM    934  HE3 LYS    59      56.754  25.769  22.946  1.00  0.00           H
ATOM    935  NZ  LYS    59      58.694  25.899  22.058  1.00  0.00           N
ATOM    936  HZ1 LYS    59      58.506  26.422  21.215  1.00  0.00           H
ATOM    937  HZ2 LYS    59      58.853  24.963  21.714  1.00  0.00           H
ATOM    938  HZ3 LYS    59      59.629  26.147  22.351  1.00  0.00           H
ATOM    939  C   LYS    59      54.051  27.225  26.224  1.00  0.00           C
ATOM    940  O   LYS    59      53.622  26.062  26.115  1.00  0.00           O
ATOM    941  N   GLU    60      54.417  27.709  27.426  1.00  0.00           N
ATOM    942  H   GLU    60      54.737  28.665  27.488  1.00  0.00           H
ATOM    943  CA  GLU    60      54.299  26.972  28.696  1.00  0.00           C
ATOM    944  HA  GLU    60      54.383  25.929  28.389  1.00  0.00           H
ATOM    945  CB  GLU    60      55.370  27.531  29.655  1.00  0.00           C
ATOM    946  HB2 GLU    60      56.283  27.691  29.082  1.00  0.00           H
ATOM    947  HB3 GLU    60      55.112  28.560  29.907  1.00  0.00           H
ATOM    948  CG  GLU    60      55.415  26.559  30.910  1.00  0.00           C
ATOM    949  HG2 GLU    60      56.246  26.842  31.557  1.00  0.00           H
ATOM    950  HG3 GLU    60      54.438  26.703  31.371  1.00  0.00           H
ATOM    951  CD  GLU    60      55.707  25.147  30.475  1.00  0.00           C
ATOM    952  OE1 GLU    60      56.831  24.896  30.019  1.00  0.00           O
ATOM    953  OE2 GLU    60      54.808  24.316  30.501  1.00  0.00           O
ATOM    954  C   GLU    60      52.932  27.113  29.311  1.00  0.00           C
ATOM    955  O   GLU    60      52.416  28.258  29.451  1.00  0.00           O
ATOM    956  N   LEU    61      52.317  26.041  29.835  1.00  0.00           N
ATOM    957  H   LEU    61      52.843  25.182  29.908  1.00  0.00           H
ATOM    958  CA  LEU    61      50.902  26.054  30.443  1.00  0.00           C
ATOM    959  HA  LEU    61      50.441  27.025  30.262  1.00  0.00           H
ATOM    960  CB  LEU    61      50.022  24.891  29.880  1.00  0.00           C
ATOM    961  HB2 LEU    61      50.487  23.925  30.077  1.00  0.00           H
ATOM    962  HB3 LEU    61      49.010  24.972  30.274  1.00  0.00           H
ATOM    963  CG  LEU    61      49.745  25.105  28.354  1.00  0.00           C
ATOM    964  HG  LEU    61      50.627  24.774  27.805  1.00  0.00           H
ATOM    965  CD1 LEU    61      48.584  24.238  27.915  1.00  0.00           C
ATOM    966 HD11 LEU    61      48.486  24.249  26.829  1.00  0.00           H
ATOM    967 HD12 LEU    61      47.650  24.566  28.371  1.00  0.00           H
ATOM    968 HD13 LEU    61      48.699  23.231  28.318  1.00  0.00           H
ATOM    969  CD2 LEU    61      49.345  26.498  28.013  1.00  0.00           C
ATOM    970 HD21 LEU    61      49.149  26.590  26.945  1.00  0.00           H
ATOM    971 HD22 LEU    61      48.543  26.647  28.735  1.00  0.00           H
ATOM    972 HD23 LEU    61      50.162  27.196  28.194  1.00  0.00           H
ATOM    973  C   LEU    61      50.948  25.962  31.942  1.00  0.00           C
ATOM    974  O   LEU    61      51.354  24.909  32.466  1.00  0.00           O
ATOM    975  N   HID    62      50.610  27.019  32.693  1.00  0.00           N
ATOM    976  H   HID    62      50.259  27.883  32.308  1.00  0.00           H
ATOM    977  CA  HID    62      50.982  27.065  34.132  1.00  0.00           C
ATOM    978  HA  HID    62      50.652  26.082  34.473  1.00  0.00           H
ATOM    979  CB  HID    62      52.473  27.135  34.478  1.00  0.00           C
ATOM    980  HB2 HID    62      52.603  27.079  35.559  1.00  0.00           H
ATOM    981  HB3 HID    62      52.941  26.245  34.055  1.00  0.00           H
ATOM    982  CG  HID    62      53.115  28.493  34.007  1.00  0.00           C
ATOM    983  ND1 HID    62      53.556  29.427  34.832  1.00  0.00           N
ATOM    984  HD1 HID    62      53.289  29.532  35.802  1.00  0.00           H
ATOM    985  CE1 HID    62      53.992  30.435  34.020  1.00  0.00           C
ATOM    986  HE1 HID    62      54.200  31.422  34.404  1.00  0.00           H
ATOM    987  NE2 HID    62      53.831  30.174  32.724  1.00  0.00           N
ATOM    988  CD2 HID    62      53.246  28.929  32.714  1.00  0.00           C
ATOM    989  HD2 HID    62      52.857  28.481  31.812  1.00  0.00           H
ATOM    990  C   HID    62      50.017  28.005  34.864  1.00  0.00           C
ATOM    991  O   HID    62      49.462  28.974  34.253  1.00  0.00           O
ATOM    992  N   ILE    63      50.025  27.868  36.179  1.00  0.00           N
ATOM    993  H   ILE    63      50.509  27.107  36.634  1.00  0.00           H
ATOM    994  CA  ILE    63      49.401  28.778  37.089  1.00  0.00           C
ATOM    995  HA  ILE    63      48.974  29.611  36.530  1.00  0.00           H
ATOM    996  CB  ILE    63      48.299  28.029  37.795  1.00  0.00           C
ATOM    997  HB  ILE    63      48.749  27.263  38.427  1.00  0.00           H
ATOM    998  CG2 ILE    63      47.570  28.978  38.816  1.00  0.00           C
ATOM    999 HG21 ILE    63      48.281  29.442  39.500  1.00  0.00           H
ATOM   1000 HG22 ILE    63      46.774  28.451  39.344  1.00  0.00           H
ATOM   1001 HG23 ILE    63      47.180  29.864  38.315  1.00  0.00           H
ATOM   1002  CG1 ILE    63      47.222  27.507  36.870  1.00  0.00           C
ATOM   1003 HG12 ILE    63      46.464  28.282  36.759  1.00  0.00           H
ATOM   1004 HG13 ILE    63      47.606  27.367  35.860  1.00  0.00           H
ATOM   1005  CD1 ILE    63      46.579  26.194  37.432  1.00  0.00           C
ATOM   1006 HD11 ILE    63      45.877  26.438  38.230  1.00  0.00           H
ATOM   1007 HD12 ILE    63      47.282  25.512  37.913  1.00  0.00           H
ATOM   1008 HD13 ILE    63      45.948  25.631  36.745  1.00  0.00           H
ATOM   1009  C   ILE    63      50.443  29.264  38.074  1.00  0.00           C
ATOM   1010  O   ILE    63      51.229  28.521  38.610  1.00  0.00           O
ATOM   1011  N   ASN    64      50.366  30.558  38.476  1.00  0.00           N
ATOM   1012  H   ASN    64      49.576  31.058  38.093  1.00  0.00           H
ATOM   1013  CA  ASN    64      51.254  31.182  39.438  1.00  0.00           C
ATOM   1014  HA  ASN    64      51.854  30.355  39.818  1.00  0.00           H
ATOM   1015  CB  ASN    64      52.261  32.201  38.754  1.00  0.00           C
ATOM   1016  HB2 ASN    64      51.679  32.960  38.231  1.00  0.00           H
ATOM   1017  HB3 ASN    64      52.788  32.799  39.498  1.00  0.00           H
ATOM   1018  CG  ASN    64      53.294  31.587  37.783  1.00  0.00           C
ATOM   1019  OD1 ASN    64      53.351  30.405  37.399  1.00  0.00           O
ATOM   1020  ND2 ASN    64      54.193  32.396  37.265  1.00  0.00           N
ATOM   1021 HD21 ASN    64      54.239  33.337  37.629  1.00  0.00           H
ATOM   1022 HD22 ASN    64      54.731  31.951  36.536  1.00  0.00           H
ATOM   1023  C   ASN    64      50.453  31.968  40.473  1.00  0.00           C
ATOM   1024  O   ASN    64      49.500  32.707  40.135  1.00  0.00           O
ATOM   1025  N   LEU    65      50.879  31.773  41.726  1.00  0.00           N
ATOM   1026  H   LEU    65      51.608  31.096  41.898  1.00  0.00           H
ATOM   1027  CA  LEU    65      50.357  32.501  42.889  1.00  0.00           C
ATOM   1028  HA  LEU    65      49.484  33.082  42.593  1.00  0.00           H
ATOM   1029  CB  LEU    65      49.908  31.441  43.902  1.00  0.00           C
ATOM   1030  HB2 LEU    65      50.828  30.901  44.122  1.00  0.00           H
ATOM   1031  HB3 LEU    65      49.477  32.032  44.711  1.00  0.00           H
ATOM   1032  CG  LEU    65      48.954  30.326  43.499  1.00  0.00           C
ATOM   1033  HG  LEU    65      49.451  29.655  42.798  1.00  0.00           H
ATOM   1034  CD1 LEU    65      48.523  29.507  44.726  1.00  0.00           C
ATOM   1035 HD11 LEU    65      47.969  30.174  45.387  1.00  0.00           H
ATOM   1036 HD12 LEU    65      49.326  28.959  45.217  1.00  0.00           H
ATOM   1037 HD13 LEU    65      47.729  28.839  44.393  1.00  0.00           H
ATOM   1038  CD2 LEU    65      47.720  30.898  42.929  1.00  0.00           C
ATOM   1039 HD21 LEU    65      47.203  31.569  43.615  1.00  0.00           H
ATOM   1040 HD22 LEU    65      47.967  31.325  41.957  1.00  0.00           H
ATOM   1041 HD23 LEU    65      46.977  30.155  42.639  1.00  0.00           H
ATOM   1042  C   LEU    65      51.377  33.468  43.498  1.00  0.00           C
ATOM   1043  O   LEU    65      52.541  33.145  43.894  1.00  0.00           O
ATOM   1044  N   ILE    66      50.972  34.762  43.505  1.00  0.00           N
ATOM   1045  H   ILE    66      50.055  35.072  43.218  1.00  0.00           H
ATOM   1046  CA  ILE    66      51.795  35.866  44.085  1.00  0.00           C
ATOM   1047  HA  ILE    66      52.705  35.450  44.518  1.00  0.00           H
ATOM   1048  CB  ILE    66      52.334  36.719  42.884  1.00  0.00           C
ATOM   1049  HB  ILE    66      51.521  37.377  42.574  1.00  0.00           H
ATOM   1050  CG2 ILE    66      53.508  37.642  43.408  1.00  0.00           C
ATOM   1051 HG21 ILE    66      53.298  38.174  44.336  1.00  0.00           H
ATOM   1052 HG22 ILE    66      53.812  38.374  42.660  1.00  0.00           H
ATOM   1053 HG23 ILE    66      54.378  36.995  43.520  1.00  0.00           H
ATOM   1054  CG1 ILE    66      52.928  35.965  41.624  1.00  0.00           C
ATOM   1055 HG12 ILE    66      53.735  36.537  41.168  1.00  0.00           H
ATOM   1056 HG13 ILE    66      53.329  35.014  41.972  1.00  0.00           H
ATOM   1057  CD1 ILE    66      51.824  35.810  40.514  1.00  0.00           C
ATOM   1058 HD11 ILE    66      51.541  36.738  40.016  1.00  0.00           H
ATOM   1059 HD12 ILE    66      50.892  35.319  40.794  1.00  0.00           H
ATOM   1060 HD13 ILE    66      52.201  35.217  39.682  1.00  0.00           H
ATOM   1061  C   ILE    66      50.963  36.710  45.020  1.00  0.00           C
ATOM   1062  O   ILE    66      50.155  37.496  44.602  1.00  0.00           O
ATOM   1063  N   PRO    67      51.264  36.509  46.347  1.00  0.00           N
ATOM   1064  CD  PRO    67      51.818  35.291  46.894  1.00  0.00           C
ATOM   1065  HD2 PRO    67      52.835  35.090  46.556  1.00  0.00           H
ATOM   1066  HD3 PRO    67      51.215  34.415  46.657  1.00  0.00           H
ATOM   1067  CG  PRO    67      51.909  35.521  48.353  1.00  0.00           C
ATOM   1068  HG2 PRO    67      52.856  35.969  48.649  1.00  0.00           H
ATOM   1069  HG3 PRO    67      51.787  34.615  48.947  1.00  0.00           H
ATOM   1070  CB  PRO    67      50.776  36.502  48.614  1.00  0.00           C
ATOM   1071  HB2 PRO    67      50.868  36.925  49.615  1.00  0.00           H
ATOM   1072  HB3 PRO    67      49.825  35.969  48.639  1.00  0.00           H
ATOM   1073  CA  PRO    67      50.728  37.436  47.416  1.00  0.00           C
ATOM   1074  HA  PRO    67      49.713  37.789  47.237  1.00  0.00           H
ATOM   1075  C   PRO    67      51.664  38.685  47.432  1.00  0.00           C
ATOM   1076  O   PRO    67      52.847  38.647  47.092  1.00  0.00           O
ATOM   1077  N   ASN    68      51.112  39.789  47.941  1.00  0.00           N
ATOM   1078  H   ASN    68      50.127  39.681  48.141  1.00  0.00           H
ATOM   1079  CA  ASN    68      51.774  41.039  48.323  1.00  0.00           C
ATOM   1080  HA  ASN    68      52.788  40.774  48.621  1.00  0.00           H
ATOM   1081  CB  ASN    68      51.670  41.917  47.053  1.00  0.00           C
ATOM   1082  HB2 ASN    68      51.812  41.334  46.144  1.00  0.00           H
ATOM   1083  HB3 ASN    68      50.688  42.373  46.925  1.00  0.00           H
ATOM   1084  CG  ASN    68      52.660  43.033  47.121  1.00  0.00           C
ATOM   1085  OD1 ASN    68      52.302  44.084  47.559  1.00  0.00           O
ATOM   1086  ND2 ASN    68      53.884  42.726  46.742  1.00  0.00           N
ATOM   1087 HD21 ASN    68      54.091  41.844  46.295  1.00  0.00           H
ATOM   1088 HD22 ASN    68      54.564  43.415  47.030  1.00  0.00           H
ATOM   1089  C   ASN    68      51.086  41.726  49.501  1.00  0.00           C
ATOM   1090  O   ASN    68      49.877  42.050  49.408  1.00  0.00           O
ATOM   1091  N   LYS    69      51.704  41.853  50.675  1.00  0.00           N
ATOM   1092  H   LYS    69      52.701  41.702  50.743  1.00  0.00           H
ATOM   1093  CA  LYS    69      51.152  42.519  51.885  1.00  0.00           C
ATOM   1094  HA  LYS    69      50.114  42.201  51.990  1.00  0.00           H
ATOM   1095  CB  LYS    69      51.835  42.036  53.167  1.00  0.00           C
ATOM   1096  HB2 LYS    69      52.872  42.329  53.003  1.00  0.00           H
ATOM   1097  HB3 LYS    69      51.524  42.645  54.015  1.00  0.00           H
ATOM   1098  CG  LYS    69      51.773  40.569  53.544  1.00  0.00           C
ATOM   1099  HG2 LYS    69      50.746  40.245  53.707  1.00  0.00           H
ATOM   1100  HG3 LYS    69      52.278  39.981  52.777  1.00  0.00           H
ATOM   1101  CD  LYS    69      52.403  40.197  54.804  1.00  0.00           C
ATOM   1102  HD2 LYS    69      53.454  40.487  54.843  1.00  0.00           H
ATOM   1103  HD3 LYS    69      51.846  40.797  55.521  1.00  0.00           H
ATOM   1104  CE  LYS    69      52.256  38.757  55.211  1.00  0.00           C
ATOM   1105  HE2 LYS    69      51.204  38.492  55.106  1.00  0.00           H
ATOM   1106  HE3 LYS    69      52.805  38.235  54.426  1.00  0.00           H
ATOM   1107  NZ  LYS    69      52.687  38.310  56.573  1.00  0.00           N
ATOM   1108  HZ1 LYS    69      52.255  37.422  56.786  1.00  0.00           H
ATOM   1109  HZ2 LYS    69      52.209  38.881  57.255  1.00  0.00           H
ATOM   1110  HZ3 LYS    69      53.693  38.240  56.602  1.00  0.00           H
ATOM   1111  C   LYS    69      51.133  44.010  51.762  1.00  0.00           C
ATOM   1112  O   LYS    69      50.201  44.575  52.367  1.00  0.00           O
ATOM   1113  N   GLN    70      52.014  44.644  50.947  1.00  0.00           N
ATOM   1114  H   GLN    70      52.762  44.092  50.553  1.00  0.00           H
ATOM   1115  CA  GLN    70      52.088  46.014  50.779  1.00  0.00           C
ATOM   1116  HA  GLN    70      52.217  46.504  51.744  1.00  0.00           H
ATOM   1117  CB  GLN    70      53.299  46.471  50.029  1.00  0.00           C
ATOM   1118  HB2 GLN    70      53.120  46.269  48.972  1.00  0.00           H
ATOM   1119  HB3 GLN    70      53.256  47.559  49.994  1.00  0.00           H
ATOM   1120  CG  GLN    70      54.686  46.210  50.701  1.00  0.00           C
ATOM   1121  HG2 GLN    70      55.385  46.943  50.299  1.00  0.00           H
ATOM   1122  HG3 GLN    70      54.717  46.482  51.757  1.00  0.00           H
ATOM   1123  CD  GLN    70      55.294  44.820  50.458  1.00  0.00           C
ATOM   1124  OE1 GLN    70      54.611  43.846  50.395  1.00  0.00           O
ATOM   1125  NE2 GLN    70      56.630  44.843  50.594  1.00  0.00           N
ATOM   1126 HE21 GLN    70      57.155  44.004  50.394  1.00  0.00           H
ATOM   1127 HE22 GLN    70      57.021  45.631  51.092  1.00  0.00           H
ATOM   1128  C   GLN    70      50.744  46.471  50.147  1.00  0.00           C
ATOM   1129  O   GLN    70      49.995  47.198  50.873  1.00  0.00           O
ATOM   1130  N   ASP    71      50.381  45.971  48.946  1.00  0.00           N
ATOM   1131  H   ASP    71      51.031  45.272  48.616  1.00  0.00           H
ATOM   1132  CA  ASP    71      49.070  46.228  48.259  1.00  0.00           C
ATOM   1133  HA  ASP    71      48.800  47.284  48.309  1.00  0.00           H
ATOM   1134  CB  ASP    71      49.250  45.833  46.804  1.00  0.00           C
ATOM   1135  HB2 ASP    71      49.404  44.757  46.724  1.00  0.00           H
ATOM   1136  HB3 ASP    71      48.338  46.072  46.260  1.00  0.00           H
ATOM   1137  CG  ASP    71      50.300  46.568  45.932  1.00  0.00           C
ATOM   1138  OD1 ASP    71      50.959  47.513  46.407  1.00  0.00           O
ATOM   1139  OD2 ASP    71      50.370  46.250  44.703  1.00  0.00           O
ATOM   1140  C   ASP    71      47.827  45.523  48.913  1.00  0.00           C
ATOM   1141  O   ASP    71      46.714  45.830  48.548  1.00  0.00           O
ATOM   1142  N   ARG    72      48.085  44.612  49.860  1.00  0.00           N
ATOM   1143  H   ARG    72      49.062  44.456  50.064  1.00  0.00           H
ATOM   1144  CA  ARG    72      47.073  43.627  50.394  1.00  0.00           C
ATOM   1145  HA  ARG    72      47.644  43.034  51.109  1.00  0.00           H
ATOM   1146  CB  ARG    72      46.002  44.456  51.191  1.00  0.00           C
ATOM   1147  HB2 ARG    72      46.419  45.372  51.610  1.00  0.00           H
ATOM   1148  HB3 ARG    72      45.197  44.717  50.504  1.00  0.00           H
ATOM   1149  CG  ARG    72      45.303  43.682  52.311  1.00  0.00           C
ATOM   1150  HG2 ARG    72      44.979  42.747  51.854  1.00  0.00           H
ATOM   1151  HG3 ARG    72      46.012  43.610  53.137  1.00  0.00           H
ATOM   1152  CD  ARG    72      44.055  44.293  52.866  1.00  0.00           C
ATOM   1153  HD2 ARG    72      43.354  44.427  52.043  1.00  0.00           H
ATOM   1154  HD3 ARG    72      43.628  43.547  53.536  1.00  0.00           H
ATOM   1155  NE  ARG    72      44.262  45.514  53.601  1.00  0.00           N
ATOM   1156  HE  ARG    72      45.224  45.766  53.782  1.00  0.00           H
ATOM   1157  CZ  ARG    72      43.357  46.225  54.191  1.00  0.00           C
ATOM   1158  NH1 ARG    72      42.136  46.027  54.008  1.00  0.00           N
ATOM   1159 HH11 ARG    72      41.843  45.264  53.415  1.00  0.00           H
ATOM   1160 HH12 ARG    72      41.530  46.722  54.421  1.00  0.00           H
ATOM   1161  NH2 ARG    72      43.622  47.276  54.976  1.00  0.00           N
ATOM   1162 HH21 ARG    72      44.601  47.413  55.179  1.00  0.00           H
ATOM   1163 HH22 ARG    72      42.854  47.903  55.173  1.00  0.00           H
ATOM   1164  C   ARG    72      46.534  42.617  49.366  1.00  0.00           C
ATOM   1165  O   ARG    72      45.462  42.103  49.514  1.00  0.00           O
ATOM   1166  N   THR    73      47.228  42.378  48.256  1.00  0.00           N
ATOM   1167  H   THR    73      48.193  42.651  48.131  1.00  0.00           H
ATOM   1168  CA  THR    73      46.528  41.687  47.129  1.00  0.00           C
ATOM   1169  HA  THR    73      45.445  41.636  47.236  1.00  0.00           H
ATOM   1170  CB  THR    73      46.701  42.534  45.879  1.00  0.00           C
ATOM   1171  HB  THR    73      46.187  41.888  45.168  1.00  0.00           H
ATOM   1172  CG2 THR    73      45.973  43.934  45.760  1.00  0.00           C
ATOM   1173 HG21 THR    73      46.249  44.616  46.564  1.00  0.00           H
ATOM   1174 HG22 THR    73      44.920  43.650  45.781  1.00  0.00           H
ATOM   1175 HG23 THR    73      46.154  44.467  44.827  1.00  0.00           H
ATOM   1176  OG1 THR    73      48.073  42.683  45.543  1.00  0.00           O
ATOM   1177  HG1 THR    73      48.353  41.803  45.281  1.00  0.00           H
ATOM   1178  C   THR    73      47.081  40.263  46.898  1.00  0.00           C
ATOM   1179  O   THR    73      48.259  39.971  46.973  1.00  0.00           O
ATOM   1180  N   LEU    74      46.196  39.336  46.443  1.00  0.00           N
ATOM   1181  H   LEU    74      45.241  39.652  46.348  1.00  0.00           H
ATOM   1182  CA  LEU    74      46.499  37.978  46.103  1.00  0.00           C
ATOM   1183  HA  LEU    74      47.542  37.732  46.302  1.00  0.00           H
ATOM   1184  CB  LEU    74      45.479  37.075  46.937  1.00  0.00           C
ATOM   1185  HB2 LEU    74      45.727  37.200  47.991  1.00  0.00           H
ATOM   1186  HB3 LEU    74      44.505  37.550  46.823  1.00  0.00           H
ATOM   1187  CG  LEU    74      45.459  35.647  46.504  1.00  0.00           C
ATOM   1188  HG  LEU    74      45.114  35.670  45.470  1.00  0.00           H
ATOM   1189  CD1 LEU    74      46.749  34.899  46.427  1.00  0.00           C
ATOM   1190 HD11 LEU    74      46.528  33.862  46.176  1.00  0.00           H
ATOM   1191 HD12 LEU    74      47.181  34.887  47.427  1.00  0.00           H
ATOM   1192 HD13 LEU    74      47.439  35.174  45.630  1.00  0.00           H
ATOM   1193  CD2 LEU    74      44.419  34.859  47.293  1.00  0.00           C
ATOM   1194 HD21 LEU    74      44.653  34.819  48.357  1.00  0.00           H
ATOM   1195 HD22 LEU    74      43.447  35.340  47.178  1.00  0.00           H
ATOM   1196 HD23 LEU    74      44.327  33.898  46.788  1.00  0.00           H
ATOM   1197  C   LEU    74      46.315  37.837  44.602  1.00  0.00           C
ATOM   1198  O   LEU    74      45.177  37.945  44.242  1.00  0.00           O
ATOM   1199  N   THR    75      47.383  37.775  43.832  1.00  0.00           N
ATOM   1200  H   THR    75      48.285  37.925  44.260  1.00  0.00           H
ATOM   1201  CA  THR    75      47.426  37.645  42.374  1.00  0.00           C
ATOM   1202  HA  THR    75      46.508  38.045  41.947  1.00  0.00           H
ATOM   1203  CB  THR    75      48.643  38.354  41.846  1.00  0.00           C
ATOM   1204  HB  THR    75      49.594  37.939  42.177  1.00  0.00           H
ATOM   1205  CG2 THR    75      48.576  38.149  40.313  1.00  0.00           C
ATOM   1206 HG21 THR    75      48.767  37.086  40.170  1.00  0.00           H
ATOM   1207 HG22 THR    75      49.393  38.740  39.898  1.00  0.00           H
ATOM   1208 HG23 THR    75      47.669  38.366  39.747  1.00  0.00           H
ATOM   1209  OG1 THR    75      48.538  39.736  42.133  1.00  0.00           O
ATOM   1210  HG1 THR    75      48.593  39.924  43.073  1.00  0.00           H
ATOM   1211  C   THR    75      47.440  36.118  42.080  1.00  0.00           C
ATOM   1212  O   THR    75      48.155  35.347  42.727  1.00  0.00           O
ATOM   1213  N   ILE    76      46.545  35.759  41.141  1.00  0.00           N
ATOM   1214  H   ILE    76      45.984  36.499  40.747  1.00  0.00           H
ATOM   1215  CA  ILE    76      46.523  34.447  40.447  1.00  0.00           C
ATOM   1216  HA  ILE    76      47.369  33.911  40.879  1.00  0.00           H
ATOM   1217  CB  ILE    76      45.229  33.654  40.616  1.00  0.00           C
ATOM   1218  HB  ILE    76      44.421  34.218  40.149  1.00  0.00           H
ATOM   1219  CG2 ILE    76      45.175  32.316  39.872  1.00  0.00           C
ATOM   1220 HG21 ILE    76      44.298  31.751  40.185  1.00  0.00           H
ATOM   1221 HG22 ILE    76      45.992  31.693  40.237  1.00  0.00           H
ATOM   1222 HG23 ILE    76      45.236  32.353  38.784  1.00  0.00           H
ATOM   1223  CG1 ILE    76      44.791  33.439  42.170  1.00  0.00           C
ATOM   1224 HG12 ILE    76      44.005  32.706  42.352  1.00  0.00           H
ATOM   1225 HG13 ILE    76      45.739  33.185  42.646  1.00  0.00           H
ATOM   1226  CD1 ILE    76      44.102  34.677  42.806  1.00  0.00           C
ATOM   1227 HD11 ILE    76      43.332  34.355  43.506  1.00  0.00           H
ATOM   1228 HD12 ILE    76      43.559  35.367  42.159  1.00  0.00           H
ATOM   1229 HD13 ILE    76      44.763  35.226  43.475  1.00  0.00           H
ATOM   1230  C   ILE    76      46.818  34.732  38.933  1.00  0.00           C
ATOM   1231  O   ILE    76      46.283  35.701  38.351  1.00  0.00           O
ATOM   1232  N   VAL    77      47.739  33.949  38.331  1.00  0.00           N
ATOM   1233  H   VAL    77      48.338  33.349  38.879  1.00  0.00           H
ATOM   1234  CA  VAL    77      48.035  34.032  36.855  1.00  0.00           C
ATOM   1235  HA  VAL    77      47.199  34.556  36.392  1.00  0.00           H
ATOM   1236  CB  VAL    77      49.425  34.572  36.512  1.00  0.00           C
ATOM   1237  HB  VAL    77      50.205  33.810  36.531  1.00  0.00           H
ATOM   1238  CG1 VAL    77      49.560  35.122  35.150  1.00  0.00           C
ATOM   1239 HG11 VAL    77      49.053  34.469  34.441  1.00  0.00           H
ATOM   1240 HG12 VAL    77      49.129  36.125  35.135  1.00  0.00           H
ATOM   1241 HG13 VAL    77      50.629  35.110  34.935  1.00  0.00           H
ATOM   1242  CG2 VAL    77      49.778  35.659  37.564  1.00  0.00           C
ATOM   1243 HG21 VAL    77      48.870  36.202  37.823  1.00  0.00           H
ATOM   1244 HG22 VAL    77      50.477  36.423  37.224  1.00  0.00           H
ATOM   1245 HG23 VAL    77      50.239  35.228  38.453  1.00  0.00           H
ATOM   1246  C   VAL    77      47.858  32.728  36.154  1.00  0.00           C
ATOM   1247  O   VAL    77      48.279  31.784  36.720  1.00  0.00           O
ATOM   1248  N   ASP    78      47.200  32.657  34.963  1.00  0.00           N
ATOM   1249  H   ASP    78      46.956  33.502  34.468  1.00  0.00           H
ATOM   1250  CA  ASP    78      47.340  31.500  34.113  1.00  0.00           C
ATOM   1251  HA  ASP    78      48.195  30.908  34.441  1.00  0.00           H
ATOM   1252  CB  ASP    78      46.033  30.679  34.037  1.00  0.00           C
ATOM   1253  HB2 ASP    78      46.221  29.685  33.631  1.00  0.00           H
ATOM   1254  HB3 ASP    78      45.807  30.558  35.097  1.00  0.00           H
ATOM   1255  CG  ASP    78      44.811  31.337  33.457  1.00  0.00           C
ATOM   1256  OD1 ASP    78      44.736  31.539  32.233  1.00  0.00           O
ATOM   1257  OD2 ASP    78      43.807  31.673  34.146  1.00  0.00           O
ATOM   1258  C   ASP    78      47.681  31.937  32.684  1.00  0.00           C
ATOM   1259  O   ASP    78      47.579  33.170  32.331  1.00  0.00           O
ATOM   1260  N   THR    79      48.166  31.005  31.940  1.00  0.00           N
ATOM   1261  H   THR    79      48.097  30.064  32.299  1.00  0.00           H
ATOM   1262  CA  THR    79      48.582  31.079  30.478  1.00  0.00           C
ATOM   1263  HA  THR    79      48.538  32.077  30.042  1.00  0.00           H
ATOM   1264  CB  THR    79      50.004  30.621  30.251  1.00  0.00           C
ATOM   1265  HB  THR    79      50.145  30.694  29.173  1.00  0.00           H
ATOM   1266  CG2 THR    79      51.072  31.474  30.828  1.00  0.00           C
ATOM   1267 HG21 THR    79      51.949  30.874  31.067  1.00  0.00           H
ATOM   1268 HG22 THR    79      50.740  32.001  31.723  1.00  0.00           H
ATOM   1269 HG23 THR    79      51.318  32.274  30.130  1.00  0.00           H
ATOM   1270  OG1 THR    79      50.313  29.364  30.783  1.00  0.00           O
ATOM   1271  HG1 THR    79      51.054  29.119  30.226  1.00  0.00           H
ATOM   1272  C   THR    79      47.514  30.332  29.599  1.00  0.00           C
ATOM   1273  O   THR    79      47.913  29.661  28.659  1.00  0.00           O
ATOM   1274  N   GLY    80      46.252  30.355  29.997  1.00  0.00           N
ATOM   1275  H   GLY    80      45.952  30.874  30.810  1.00  0.00           H
ATOM   1276  CA  GLY    80      45.174  29.836  29.137  1.00  0.00           C
ATOM   1277  HA2 GLY    80      45.257  28.749  29.131  1.00  0.00           H
ATOM   1278  HA3 GLY    80      44.370  30.097  29.825  1.00  0.00           H
ATOM   1279  C   GLY    80      44.969  30.526  27.760  1.00  0.00           C
ATOM   1280  O   GLY    80      45.917  31.012  27.142  1.00  0.00           O
ATOM   1281  N   ILE    81      43.734  30.596  27.320  1.00  0.00           N
ATOM   1282  H   ILE    81      43.000  30.352  27.970  1.00  0.00           H
ATOM   1283  CA  ILE    81      43.321  31.043  26.053  1.00  0.00           C
ATOM   1284  HA  ILE    81      44.174  31.028  25.374  1.00  0.00           H
ATOM   1285  CB  ILE    81      42.207  30.186  25.588  1.00  0.00           C
ATOM   1286  HB  ILE    81      42.647  29.191  25.639  1.00  0.00           H
ATOM   1287  CG2 ILE    81      40.880  30.132  26.363  1.00  0.00           C
ATOM   1288 HG21 ILE    81      40.264  29.277  26.081  1.00  0.00           H
ATOM   1289 HG22 ILE    81      40.329  31.060  26.208  1.00  0.00           H
ATOM   1290 HG23 ILE    81      41.136  29.958  27.407  1.00  0.00           H
ATOM   1291  CG1 ILE    81      42.002  30.379  24.070  1.00  0.00           C
ATOM   1292 HG12 ILE    81      41.202  31.102  23.907  1.00  0.00           H
ATOM   1293 HG13 ILE    81      42.915  30.789  23.639  1.00  0.00           H
ATOM   1294  CD1 ILE    81      41.642  29.039  23.274  1.00  0.00           C
ATOM   1295 HD11 ILE    81      41.805  29.172  22.204  1.00  0.00           H
ATOM   1296 HD12 ILE    81      40.584  28.843  23.449  1.00  0.00           H
ATOM   1297 HD13 ILE    81      42.308  28.281  23.685  1.00  0.00           H
ATOM   1298  C   ILE    81      42.923  32.542  26.230  1.00  0.00           C
ATOM   1299  O   ILE    81      42.703  33.169  25.206  1.00  0.00           O
ATOM   1300  N   GLY    82      42.961  33.138  27.448  1.00  0.00           N
ATOM   1301  H   GLY    82      43.240  32.576  28.240  1.00  0.00           H
ATOM   1302  CA  GLY    82      42.696  34.512  27.672  1.00  0.00           C
ATOM   1303  HA2 GLY    82      42.930  34.769  28.705  1.00  0.00           H
ATOM   1304  HA3 GLY    82      43.434  35.094  27.120  1.00  0.00           H
ATOM   1305  C   GLY    82      41.268  34.956  27.345  1.00  0.00           C
ATOM   1306  O   GLY    82      40.278  34.185  27.397  1.00  0.00           O
ATOM   1307  N   MET    83      41.042  36.267  27.056  1.00  0.00           N
ATOM   1308  H   MET    83      41.744  36.956  27.283  1.00  0.00           H
ATOM   1309  CA  MET    83      39.783  36.814  26.570  1.00  0.00           C
ATOM   1310  HA  MET    83      39.197  36.058  26.048  1.00  0.00           H
ATOM   1311  CB  MET    83      38.986  37.306  27.745  1.00  0.00           C
ATOM   1312  HB2 MET    83      39.768  37.664  28.416  1.00  0.00           H
ATOM   1313  HB3 MET    83      38.401  38.209  27.574  1.00  0.00           H
ATOM   1314  CG  MET    83      38.129  36.207  28.444  1.00  0.00           C
ATOM   1315  HG2 MET    83      37.429  35.593  27.879  1.00  0.00           H
ATOM   1316  HG3 MET    83      38.859  35.499  28.836  1.00  0.00           H
ATOM   1317  SD  MET    83      37.289  36.750  29.949  1.00  0.00           S
ATOM   1318  CE  MET    83      38.802  36.917  31.053  1.00  0.00           C
ATOM   1319  HE1 MET    83      39.616  37.490  30.610  1.00  0.00           H
ATOM   1320  HE2 MET    83      38.564  37.389  32.006  1.00  0.00           H
ATOM   1321  HE3 MET    83      39.106  35.895  31.284  1.00  0.00           H
ATOM   1322  C   MET    83      39.858  37.934  25.485  1.00  0.00           C
ATOM   1323  O   MET    83      40.952  38.606  25.413  1.00  0.00           O
ATOM   1324  N   THR    84      38.855  38.167  24.738  1.00  0.00           N
ATOM   1325  H   THR    84      38.006  37.636  24.873  1.00  0.00           H
ATOM   1326  CA  THR    84      38.769  39.306  23.782  1.00  0.00           C
ATOM   1327  HA  THR    84      39.763  39.704  23.575  1.00  0.00           H
ATOM   1328  CB  THR    84      38.017  38.939  22.455  1.00  0.00           C
ATOM   1329  HB  THR    84      38.071  39.778  21.763  1.00  0.00           H
ATOM   1330  CG2 THR    84      38.580  37.658  21.783  1.00  0.00           C
ATOM   1331 HG21 THR    84      38.026  37.565  20.850  1.00  0.00           H
ATOM   1332 HG22 THR    84      38.476  36.712  22.314  1.00  0.00           H
ATOM   1333 HG23 THR    84      39.661  37.773  21.710  1.00  0.00           H
ATOM   1334  OG1 THR    84      36.599  38.744  22.705  1.00  0.00           O
ATOM   1335  HG1 THR    84      36.422  37.835  22.958  1.00  0.00           H
ATOM   1336  C   THR    84      37.944  40.409  24.434  1.00  0.00           C
ATOM   1337  O   THR    84      37.238  40.121  25.397  1.00  0.00           O
ATOM   1338  N   LYS    85      37.802  41.612  23.854  1.00  0.00           N
ATOM   1339  H   LYS    85      38.449  41.842  23.114  1.00  0.00           H
ATOM   1340  CA  LYS    85      36.980  42.698  24.479  1.00  0.00           C
ATOM   1341  HA  LYS    85      37.527  43.103  25.331  1.00  0.00           H
ATOM   1342  CB  LYS    85      36.859  43.896  23.505  1.00  0.00           C
ATOM   1343  HB2 LYS    85      37.887  44.131  23.228  1.00  0.00           H
ATOM   1344  HB3 LYS    85      36.374  43.621  22.568  1.00  0.00           H
ATOM   1345  CG  LYS    85      36.140  45.108  24.129  1.00  0.00           C
ATOM   1346  HG2 LYS    85      35.056  44.998  24.086  1.00  0.00           H
ATOM   1347  HG3 LYS    85      36.502  45.098  25.158  1.00  0.00           H
ATOM   1348  CD  LYS    85      36.499  46.389  23.401  1.00  0.00           C
ATOM   1349  HD2 LYS    85      36.156  47.256  23.964  1.00  0.00           H
ATOM   1350  HD3 LYS    85      37.579  46.372  23.251  1.00  0.00           H
ATOM   1351  CE  LYS    85      35.896  46.491  22.023  1.00  0.00           C
ATOM   1352  HE2 LYS    85      36.386  47.439  21.801  1.00  0.00           H
ATOM   1353  HE3 LYS    85      36.204  45.635  21.424  1.00  0.00           H
ATOM   1354  NZ  LYS    85      34.396  46.748  22.069  1.00  0.00           N
ATOM   1355  HZ1 LYS    85      34.114  47.496  22.687  1.00  0.00           H
ATOM   1356  HZ2 LYS    85      33.865  45.918  22.294  1.00  0.00           H
ATOM   1357  HZ3 LYS    85      34.063  47.080  21.175  1.00  0.00           H
ATOM   1358  C   LYS    85      35.545  42.226  24.838  1.00  0.00           C
ATOM   1359  O   LYS    85      34.989  42.647  25.883  1.00  0.00           O
ATOM   1360  N   ALA    86      35.012  41.381  23.971  1.00  0.00           N
ATOM   1361  H   ALA    86      35.570  40.938  23.256  1.00  0.00           H
ATOM   1362  CA  ALA    86      33.688  41.016  24.206  1.00  0.00           C
ATOM   1363  HA  ALA    86      33.164  41.941  24.447  1.00  0.00           H
ATOM   1364  CB  ALA    86      33.015  40.385  22.986  1.00  0.00           C
ATOM   1365  HB1 ALA    86      33.622  39.535  22.674  1.00  0.00           H
ATOM   1366  HB2 ALA    86      32.981  41.046  22.120  1.00  0.00           H
ATOM   1367  HB3 ALA    86      31.979  40.165  23.245  1.00  0.00           H
ATOM   1368  C   ALA    86      33.485  40.214  25.482  1.00  0.00           C
ATOM   1369  O   ALA    86      32.413  40.241  26.024  1.00  0.00           O
ATOM   1370  N   ASP    87      34.496  39.375  25.766  1.00  0.00           N
ATOM   1371  H   ASP    87      35.279  39.406  25.129  1.00  0.00           H
ATOM   1372  CA  ASP    87      34.484  38.489  26.937  1.00  0.00           C
ATOM   1373  HA  ASP    87      33.528  37.967  26.985  1.00  0.00           H
ATOM   1374  CB  ASP    87      35.537  37.385  26.791  1.00  0.00           C
ATOM   1375  HB2 ASP    87      36.483  37.924  26.809  1.00  0.00           H
ATOM   1376  HB3 ASP    87      35.401  36.695  27.624  1.00  0.00           H
ATOM   1377  CG  ASP    87      35.495  36.723  25.471  1.00  0.00           C
ATOM   1378  OD1 ASP    87      34.544  35.963  25.147  1.00  0.00           O
ATOM   1379  OD2 ASP    87      36.410  36.866  24.654  1.00  0.00           O
ATOM   1380  C   ASP    87      34.614  39.307  28.276  1.00  0.00           C
ATOM   1381  O   ASP    87      34.009  38.911  29.219  1.00  0.00           O
ATOM   1382  N   LEU    88      35.284  40.437  28.287  1.00  0.00           N
ATOM   1383  H   LEU    88      35.871  40.718  27.514  1.00  0.00           H
ATOM   1384  CA  LEU    88      35.220  41.289  29.456  1.00  0.00           C
ATOM   1385  HA  LEU    88      35.453  40.728  30.361  1.00  0.00           H
ATOM   1386  CB  LEU    88      36.200  42.487  29.420  1.00  0.00           C
ATOM   1387  HB2 LEU    88      36.108  43.058  28.496  1.00  0.00           H
ATOM   1388  HB3 LEU    88      36.059  43.137  30.284  1.00  0.00           H
ATOM   1389  CG  LEU    88      37.744  42.087  29.465  1.00  0.00           C
ATOM   1390  HG  LEU    88      38.325  43.008  29.484  1.00  0.00           H
ATOM   1391  CD1 LEU    88      38.100  41.282  30.715  1.00  0.00           C
ATOM   1392 HD11 LEU    88      37.742  40.252  30.718  1.00  0.00           H
ATOM   1393 HD12 LEU    88      37.700  41.800  31.586  1.00  0.00           H
ATOM   1394 HD13 LEU    88      39.189  41.241  30.687  1.00  0.00           H
ATOM   1395  CD2 LEU    88      38.175  41.317  28.167  1.00  0.00           C
ATOM   1396 HD21 LEU    88      39.250  41.194  28.041  1.00  0.00           H
ATOM   1397 HD22 LEU    88      37.882  40.272  28.275  1.00  0.00           H
ATOM   1398 HD23 LEU    88      37.777  41.807  27.278  1.00  0.00           H
ATOM   1399  C   LEU    88      33.808  41.805  29.566  1.00  0.00           C
ATOM   1400  O   LEU    88      33.209  41.845  30.663  1.00  0.00           O
ATOM   1401  N   ILE    89      33.217  42.166  28.425  1.00  0.00           N
ATOM   1402  H   ILE    89      33.682  42.301  27.540  1.00  0.00           H
ATOM   1403  CA  ILE    89      31.818  42.678  28.456  1.00  0.00           C
ATOM   1404  HA  ILE    89      31.638  43.332  29.309  1.00  0.00           H
ATOM   1405  CB  ILE    89      31.676  43.484  27.090  1.00  0.00           C
ATOM   1406  HB  ILE    89      32.114  42.906  26.277  1.00  0.00           H
ATOM   1407  CG2 ILE    89      30.210  43.749  26.729  1.00  0.00           C
ATOM   1408 HG21 ILE    89      29.726  44.151  27.619  1.00  0.00           H
ATOM   1409 HG22 ILE    89      29.766  42.795  26.445  1.00  0.00           H
ATOM   1410 HG23 ILE    89      30.097  44.542  25.989  1.00  0.00           H
ATOM   1411  CG1 ILE    89      32.433  44.781  27.297  1.00  0.00           C
ATOM   1412 HG12 ILE    89      32.079  45.223  28.228  1.00  0.00           H
ATOM   1413 HG13 ILE    89      33.477  44.627  27.573  1.00  0.00           H
ATOM   1414  CD1 ILE    89      32.341  45.730  26.070  1.00  0.00           C
ATOM   1415 HD11 ILE    89      32.266  45.192  25.125  1.00  0.00           H
ATOM   1416 HD12 ILE    89      33.262  46.262  25.833  1.00  0.00           H
ATOM   1417 HD13 ILE    89      31.552  46.482  26.094  1.00  0.00           H
ATOM   1418  C   ILE    89      30.729  41.676  28.690  1.00  0.00           C
ATOM   1419  O   ILE    89      29.678  42.078  29.272  1.00  0.00           O
ATOM   1420  N   ASN    90      30.879  40.397  28.292  1.00  0.00           N
ATOM   1421  H   ASN    90      31.684  40.215  27.708  1.00  0.00           H
ATOM   1422  CA  ASN    90      30.027  39.204  28.446  1.00  0.00           C
ATOM   1423  HA  ASN    90      29.013  39.597  28.529  1.00  0.00           H
ATOM   1424  CB  ASN    90      30.165  38.361  27.175  1.00  0.00           C
ATOM   1425  HB2 ASN    90      31.211  38.085  27.033  1.00  0.00           H
ATOM   1426  HB3 ASN    90      29.674  37.396  27.297  1.00  0.00           H
ATOM   1427  CG  ASN    90      29.642  39.057  25.933  1.00  0.00           C
ATOM   1428  OD1 ASN    90      28.708  39.805  25.938  1.00  0.00           O
ATOM   1429  ND2 ASN    90      30.188  38.662  24.766  1.00  0.00           N
ATOM   1430 HD21 ASN    90      31.047  38.137  24.686  1.00  0.00           H
ATOM   1431 HD22 ASN    90      29.846  39.074  23.909  1.00  0.00           H
ATOM   1432  C   ASN    90      30.238  38.516  29.871  1.00  0.00           C
ATOM   1433  O   ASN    90      30.192  37.287  29.978  1.00  0.00           O
ATOM   1434  N   ASN    91      30.359  39.305  30.904  1.00  0.00           N
ATOM   1435  H   ASN    91      30.242  40.291  30.721  1.00  0.00           H
ATOM   1436  CA  ASN    91      30.604  38.913  32.322  1.00  0.00           C
ATOM   1437  HA  ASN    91      30.911  39.805  32.868  1.00  0.00           H
ATOM   1438  CB  ASN    91      29.259  38.345  33.028  1.00  0.00           C
ATOM   1439  HB2 ASN    91      29.163  37.299  32.735  1.00  0.00           H
ATOM   1440  HB3 ASN    91      29.310  38.410  34.115  1.00  0.00           H
ATOM   1441  CG  ASN    91      27.959  39.112  32.576  1.00  0.00           C
ATOM   1442  OD1 ASN    91      27.707  40.193  33.033  1.00  0.00           O
ATOM   1443  ND2 ASN    91      27.233  38.547  31.638  1.00  0.00           N
ATOM   1444 HD21 ASN    91      27.482  37.683  31.179  1.00  0.00           H
ATOM   1445 HD22 ASN    91      26.508  39.082  31.181  1.00  0.00           H
ATOM   1446  C   ASN    91      31.767  38.003  32.534  1.00  0.00           C
ATOM   1447  O   ASN    91      31.652  36.891  33.085  1.00  0.00           O
ATOM   1448  N   LEU    92      32.948  38.466  32.271  1.00  0.00           N
ATOM   1449  H   LEU    92      32.982  39.460  32.094  1.00  0.00           H
ATOM   1450  CA  LEU    92      34.249  37.658  32.248  1.00  0.00           C
ATOM   1451  HA  LEU    92      35.033  38.178  31.698  1.00  0.00           H
ATOM   1452  CB  LEU    92      34.823  37.597  33.652  1.00  0.00           C
ATOM   1453  HB2 LEU    92      34.016  37.391  34.355  1.00  0.00           H
ATOM   1454  HB3 LEU    92      35.620  36.852  33.650  1.00  0.00           H
ATOM   1455  CG  LEU    92      35.379  38.990  34.111  1.00  0.00           C
ATOM   1456  HG  LEU    92      34.640  39.782  33.991  1.00  0.00           H
ATOM   1457  CD1 LEU    92      35.700  38.855  35.538  1.00  0.00           C
ATOM   1458 HD11 LEU    92      36.394  38.026  35.673  1.00  0.00           H
ATOM   1459 HD12 LEU    92      34.779  38.514  36.013  1.00  0.00           H
ATOM   1460 HD13 LEU    92      36.049  39.807  35.935  1.00  0.00           H
ATOM   1461  CD2 LEU    92      36.734  39.366  33.474  1.00  0.00           C
ATOM   1462 HD21 LEU    92      37.064  40.383  33.683  1.00  0.00           H
ATOM   1463 HD22 LEU    92      37.417  38.554  33.723  1.00  0.00           H
ATOM   1464 HD23 LEU    92      36.553  39.393  32.401  1.00  0.00           H
ATOM   1465  C   LEU    92      34.133  36.294  31.521  1.00  0.00           C
ATOM   1466  O   LEU    92      34.508  35.213  31.995  1.00  0.00           O
ATOM   1467  N   GLY    93      33.543  36.304  30.336  1.00  0.00           N
ATOM   1468  H   GLY    93      33.356  37.240  30.004  1.00  0.00           H
ATOM   1469  CA  GLY    93      33.128  35.222  29.434  1.00  0.00           C
ATOM   1470  HA2 GLY    93      32.520  35.653  28.638  1.00  0.00           H
ATOM   1471  HA3 GLY    93      33.996  34.747  28.977  1.00  0.00           H
ATOM   1472  C   GLY    93      32.190  34.205  30.104  1.00  0.00           C
ATOM   1473  O   GLY    93      32.234  33.095  29.621  1.00  0.00           O
ATOM   1474  N   THR    94      31.626  34.443  31.289  1.00  0.00           N
ATOM   1475  H   THR    94      31.474  35.356  31.692  1.00  0.00           H
ATOM   1476  CA  THR    94      30.981  33.361  32.097  1.00  0.00           C
ATOM   1477  HA  THR    94      31.713  32.561  32.210  1.00  0.00           H
ATOM   1478  CB  THR    94      30.820  33.718  33.578  1.00  0.00           C
ATOM   1479  HB  THR    94      30.395  32.853  34.086  1.00  0.00           H
ATOM   1480  CG2 THR    94      32.106  33.956  34.331  1.00  0.00           C
ATOM   1481 HG21 THR    94      32.581  34.830  33.885  1.00  0.00           H
ATOM   1482 HG22 THR    94      32.735  33.077  34.191  1.00  0.00           H
ATOM   1483 HG23 THR    94      31.996  34.163  35.396  1.00  0.00           H
ATOM   1484  OG1 THR    94      29.959  34.839  33.806  1.00  0.00           O
ATOM   1485  HG1 THR    94      30.429  35.569  33.397  1.00  0.00           H
ATOM   1486  C   THR    94      29.656  32.831  31.545  1.00  0.00           C
ATOM   1487  O   THR    94      28.777  33.579  31.052  1.00  0.00           O
ATOM   1488  N   ILE    95      29.476  31.497  31.518  1.00  0.00           N
ATOM   1489  H   ILE    95      30.241  30.879  31.748  1.00  0.00           H
ATOM   1490  CA  ILE    95      28.207  30.824  31.291  1.00  0.00           C
ATOM   1491  HA  ILE    95      27.547  31.548  30.813  1.00  0.00           H
ATOM   1492  CB  ILE    95      28.343  29.576  30.350  1.00  0.00           C
ATOM   1493  HB  ILE    95      27.321  29.218  30.221  1.00  0.00           H
ATOM   1494  CG2 ILE    95      29.036  29.820  29.009  1.00  0.00           C
ATOM   1495 HG21 ILE    95      28.808  30.790  28.568  1.00  0.00           H
ATOM   1496 HG22 ILE    95      28.831  29.105  28.213  1.00  0.00           H
ATOM   1497 HG23 ILE    95      30.120  29.886  29.095  1.00  0.00           H
ATOM   1498  CG1 ILE    95      29.189  28.455  31.117  1.00  0.00           C
ATOM   1499 HG12 ILE    95      30.120  28.921  31.439  1.00  0.00           H
ATOM   1500 HG13 ILE    95      28.616  28.059  31.955  1.00  0.00           H
ATOM   1501  CD1 ILE    95      29.461  27.317  30.155  1.00  0.00           C
ATOM   1502 HD11 ILE    95      29.942  26.550  30.763  1.00  0.00           H
ATOM   1503 HD12 ILE    95      30.242  27.500  29.416  1.00  0.00           H
ATOM   1504 HD13 ILE    95      28.521  26.850  29.862  1.00  0.00           H
ATOM   1505  C   ILE    95      27.472  30.534  32.646  1.00  0.00           C
ATOM   1506  O   ILE    95      26.627  29.683  32.691  1.00  0.00           O
ATOM   1507  N   ALA    96      27.798  31.291  33.743  1.00  0.00           N
ATOM   1508  H   ALA    96      28.381  32.095  33.556  1.00  0.00           H
ATOM   1509  CA  ALA    96      27.295  30.974  35.132  1.00  0.00           C
ATOM   1510  HA  ALA    96      27.422  29.894  35.216  1.00  0.00           H
ATOM   1511  CB  ALA    96      28.289  31.656  36.040  1.00  0.00           C
ATOM   1512  HB1 ALA    96      27.896  31.685  37.056  1.00  0.00           H
ATOM   1513  HB2 ALA    96      28.359  32.717  35.801  1.00  0.00           H
ATOM   1514  HB3 ALA    96      29.217  31.117  36.233  1.00  0.00           H
ATOM   1515  C   ALA    96      25.793  31.286  35.469  1.00  0.00           C
ATOM   1516  O   ALA    96      25.324  30.908  36.513  1.00  0.00           O
ATOM   1517  N   LYS    97      25.082  32.018  34.572  1.00  0.00           N
ATOM   1518  H   LYS    97      25.591  32.278  33.739  1.00  0.00           H
ATOM   1519  CA  LYS    97      23.784  32.648  34.841  1.00  0.00           C
ATOM   1520  HA  LYS    97      23.982  33.409  35.595  1.00  0.00           H
ATOM   1521  CB  LYS    97      23.221  33.260  33.487  1.00  0.00           C
ATOM   1522  HB2 LYS    97      23.955  33.936  33.050  1.00  0.00           H
ATOM   1523  HB3 LYS    97      23.186  32.473  32.734  1.00  0.00           H
ATOM   1524  CG  LYS    97      21.883  34.044  33.571  1.00  0.00           C
ATOM   1525  HG2 LYS    97      21.198  33.643  34.319  1.00  0.00           H
ATOM   1526  HG3 LYS    97      22.223  35.018  33.921  1.00  0.00           H
ATOM   1527  CD  LYS    97      21.284  34.146  32.186  1.00  0.00           C
ATOM   1528  HD2 LYS    97      21.893  34.851  31.619  1.00  0.00           H
ATOM   1529  HD3 LYS    97      21.344  33.181  31.684  1.00  0.00           H
ATOM   1530  CE  LYS    97      19.866  34.747  32.063  1.00  0.00           C
ATOM   1531  HE2 LYS    97      19.722  34.760  30.982  1.00  0.00           H
ATOM   1532  HE3 LYS    97      19.076  34.128  32.491  1.00  0.00           H
ATOM   1533  NZ  LYS    97      19.761  36.125  32.633  1.00  0.00           N
ATOM   1534  HZ1 LYS    97      20.328  36.777  32.110  1.00  0.00           H
ATOM   1535  HZ2 LYS    97      20.173  36.213  33.551  1.00  0.00           H
ATOM   1536  HZ3 LYS    97      18.808  36.459  32.658  1.00  0.00           H
ATOM   1537  C   LYS    97      22.846  31.579  35.356  1.00  0.00           C
ATOM   1538  O   LYS    97      22.246  31.663  36.425  1.00  0.00           O
ATOM   1539  N   SER    98      22.830  30.456  34.627  1.00  0.00           N
ATOM   1540  H   SER    98      23.485  30.347  33.866  1.00  0.00           H
ATOM   1541  CA  SER    98      21.958  29.288  34.952  1.00  0.00           C
ATOM   1542  HA  SER    98      20.907  29.564  35.041  1.00  0.00           H
ATOM   1543  CB  SER    98      22.111  28.065  33.938  1.00  0.00           C
ATOM   1544  HB2 SER    98      23.144  27.728  33.858  1.00  0.00           H
ATOM   1545  HB3 SER    98      21.412  27.288  34.247  1.00  0.00           H
ATOM   1546  OG  SER    98      21.700  28.364  32.603  1.00  0.00           O
ATOM   1547  HG  SER    98      22.527  28.695  32.243  1.00  0.00           H
ATOM   1548  C   SER    98      22.263  28.694  36.331  1.00  0.00           C
ATOM   1549  O   SER    98      21.362  28.481  37.132  1.00  0.00           O
ATOM   1550  N   GLY    99      23.513  28.455  36.571  1.00  0.00           N
ATOM   1551  H   GLY    99      24.213  28.745  35.903  1.00  0.00           H
ATOM   1552  CA  GLY    99      23.971  27.789  37.805  1.00  0.00           C
ATOM   1553  HA2 GLY    99      23.520  26.821  38.018  1.00  0.00           H
ATOM   1554  HA3 GLY    99      25.027  27.608  37.609  1.00  0.00           H
ATOM   1555  C   GLY    99      23.746  28.745  38.928  1.00  0.00           C
ATOM   1556  O   GLY    99      23.099  28.311  39.893  1.00  0.00           O
ATOM   1557  N   THR   100      24.136  29.962  38.787  1.00  0.00           N
ATOM   1558  H   THR   100      24.408  30.353  37.896  1.00  0.00           H
ATOM   1559  CA  THR   100      23.960  30.944  39.879  1.00  0.00           C
ATOM   1560  HA  THR   100      24.493  30.574  40.755  1.00  0.00           H
ATOM   1561  CB  THR   100      24.622  32.325  39.510  1.00  0.00           C
ATOM   1562  HB  THR   100      24.078  32.843  38.719  1.00  0.00           H
ATOM   1563  CG2 THR   100      24.574  33.348  40.628  1.00  0.00           C
ATOM   1564 HG21 THR   100      24.935  32.906  41.557  1.00  0.00           H
ATOM   1565 HG22 THR   100      23.539  33.667  40.748  1.00  0.00           H
ATOM   1566 HG23 THR   100      25.342  34.048  40.297  1.00  0.00           H
ATOM   1567  OG1 THR   100      25.969  31.898  39.204  1.00  0.00           O
ATOM   1568  HG1 THR   100      25.972  31.402  38.382  1.00  0.00           H
ATOM   1569  C   THR   100      22.594  31.239  40.305  1.00  0.00           C
ATOM   1570  O   THR   100      22.282  31.200  41.509  1.00  0.00           O
ATOM   1571  N   LYS   101      21.639  31.268  39.385  1.00  0.00           N
ATOM   1572  H   LYS   101      22.035  31.261  38.456  1.00  0.00           H
ATOM   1573  CA  LYS   101      20.158  31.517  39.503  1.00  0.00           C
ATOM   1574  HA  LYS   101      20.001  32.409  40.110  1.00  0.00           H
ATOM   1575  CB  LYS   101      19.493  31.598  38.111  1.00  0.00           C
ATOM   1576  HB2 LYS   101      19.871  32.431  37.517  1.00  0.00           H
ATOM   1577  HB3 LYS   101      19.601  30.670  37.549  1.00  0.00           H
ATOM   1578  CG  LYS   101      18.002  31.846  38.132  1.00  0.00           C
ATOM   1579  HG2 LYS   101      17.594  30.918  38.533  1.00  0.00           H
ATOM   1580  HG3 LYS   101      17.848  32.696  38.796  1.00  0.00           H
ATOM   1581  CD  LYS   101      17.417  32.145  36.751  1.00  0.00           C
ATOM   1582  HD2 LYS   101      17.912  33.023  36.336  1.00  0.00           H
ATOM   1583  HD3 LYS   101      17.428  31.353  36.003  1.00  0.00           H
ATOM   1584  CE  LYS   101      15.941  32.444  37.087  1.00  0.00           C
ATOM   1585  HE2 LYS   101      15.558  31.663  37.742  1.00  0.00           H
ATOM   1586  HE3 LYS   101      15.811  33.298  37.751  1.00  0.00           H
ATOM   1587  NZ  LYS   101      15.156  32.658  35.815  1.00  0.00           N
ATOM   1588  HZ1 LYS   101      14.155  32.776  35.878  1.00  0.00           H
ATOM   1589  HZ2 LYS   101      15.373  31.947  35.131  1.00  0.00           H
ATOM   1590  HZ3 LYS   101      15.495  33.500  35.373  1.00  0.00           H
ATOM   1591  C   LYS   101      19.570  30.286  40.284  1.00  0.00           C
ATOM   1592  O   LYS   101      18.833  30.394  41.234  1.00  0.00           O
ATOM   1593  N   ALA   102      19.997  29.090  39.916  1.00  0.00           N
ATOM   1594  H   ALA   102      20.548  29.064  39.069  1.00  0.00           H
ATOM   1595  CA  ALA   102      19.569  27.814  40.536  1.00  0.00           C
ATOM   1596  HA  ALA   102      18.488  27.754  40.660  1.00  0.00           H
ATOM   1597  CB  ALA   102      20.088  26.699  39.588  1.00  0.00           C
ATOM   1598  HB1 ALA   102      19.642  26.799  38.598  1.00  0.00           H
ATOM   1599  HB2 ALA   102      19.697  25.784  40.035  1.00  0.00           H
ATOM   1600  HB3 ALA   102      21.175  26.624  39.593  1.00  0.00           H
ATOM   1601  C   ALA   102      20.158  27.653  41.946  1.00  0.00           C
ATOM   1602  O   ALA   102      19.481  27.122  42.843  1.00  0.00           O
ATOM   1603  N   PHE   103      21.386  28.154  42.232  1.00  0.00           N
ATOM   1604  H   PHE   103      21.989  28.455  41.480  1.00  0.00           H
ATOM   1605  CA  PHE   103      22.101  28.046  43.502  1.00  0.00           C
ATOM   1606  HA  PHE   103      22.134  26.996  43.796  1.00  0.00           H
ATOM   1607  CB  PHE   103      23.591  28.327  43.345  1.00  0.00           C
ATOM   1608  HB2 PHE   103      23.880  27.574  42.611  1.00  0.00           H
ATOM   1609  HB3 PHE   103      23.644  29.317  42.891  1.00  0.00           H
ATOM   1610  CG  PHE   103      24.428  28.256  44.648  1.00  0.00           C
ATOM   1611  CD1 PHE   103      24.719  26.953  45.128  1.00  0.00           C
ATOM   1612  HD1 PHE   103      24.370  26.081  44.594  1.00  0.00           H
ATOM   1613  CE1 PHE   103      25.261  26.818  46.408  1.00  0.00           C
ATOM   1614  HE1 PHE   103      25.402  25.843  46.850  1.00  0.00           H
ATOM   1615  CZ  PHE   103      25.796  27.884  47.166  1.00  0.00           C
ATOM   1616  HZ  PHE   103      26.323  27.708  48.092  1.00  0.00           H
ATOM   1617  CE2 PHE   103      25.578  29.224  46.638  1.00  0.00           C
ATOM   1618  HE2 PHE   103      25.857  30.102  47.201  1.00  0.00           H
ATOM   1619  CD2 PHE   103      24.911  29.354  45.338  1.00  0.00           C
ATOM   1620  HD2 PHE   103      24.755  30.338  44.919  1.00  0.00           H
ATOM   1621  C   PHE   103      21.369  28.829  44.647  1.00  0.00           C
ATOM   1622  O   PHE   103      21.191  28.286  45.722  1.00  0.00           O
ATOM   1623  N   MET   104      20.959  30.059  44.401  1.00  0.00           N
ATOM   1624  H   MET   104      21.002  30.351  43.436  1.00  0.00           H
ATOM   1625  CA  MET   104      20.210  30.871  45.324  1.00  0.00           C
ATOM   1626  HA  MET   104      20.912  31.018  46.145  1.00  0.00           H
ATOM   1627  CB  MET   104      20.118  32.265  44.836  1.00  0.00           C
ATOM   1628  HB2 MET   104      19.604  32.292  43.875  1.00  0.00           H
ATOM   1629  HB3 MET   104      19.411  32.823  45.449  1.00  0.00           H
ATOM   1630  CG  MET   104      21.530  32.888  44.669  1.00  0.00           C
ATOM   1631  HG2 MET   104      21.941  32.803  45.675  1.00  0.00           H
ATOM   1632  HG3 MET   104      22.063  32.240  43.972  1.00  0.00           H
ATOM   1633  SD  MET   104      21.609  34.605  44.222  1.00  0.00           S
ATOM   1634  CE  MET   104      21.091  34.444  42.525  1.00  0.00           C
ATOM   1635  HE1 MET   104      21.773  33.792  41.979  1.00  0.00           H
ATOM   1636  HE2 MET   104      20.199  33.818  42.554  1.00  0.00           H
ATOM   1637  HE3 MET   104      20.824  35.449  42.201  1.00  0.00           H
ATOM   1638  C   MET   104      18.953  30.182  45.890  1.00  0.00           C
ATOM   1639  O   MET   104      18.509  30.548  46.962  1.00  0.00           O
ATOM   1640  N   GLU   105      18.346  29.215  45.168  1.00  0.00           N
ATOM   1641  H   GLU   105      18.802  29.057  44.281  1.00  0.00           H
ATOM   1642  CA  GLU   105      17.270  28.363  45.624  1.00  0.00           C
ATOM   1643  HA  GLU   105      16.778  28.948  46.401  1.00  0.00           H
ATOM   1644  CB  GLU   105      16.398  27.978  44.450  1.00  0.00           C
ATOM   1645  HB2 GLU   105      17.005  27.592  43.631  1.00  0.00           H
ATOM   1646  HB3 GLU   105      15.820  27.095  44.723  1.00  0.00           H
ATOM   1647  CG  GLU   105      15.499  29.094  43.974  1.00  0.00           C
ATOM   1648  HG2 GLU   105      16.141  29.877  43.570  1.00  0.00           H
ATOM   1649  HG3 GLU   105      15.001  28.644  43.115  1.00  0.00           H
ATOM   1650  CD  GLU   105      14.569  29.815  44.965  1.00  0.00           C
ATOM   1651  OE1 GLU   105      14.691  31.064  44.976  1.00  0.00           O
ATOM   1652  OE2 GLU   105      13.714  29.188  45.672  1.00  0.00           O
ATOM   1653  C   GLU   105      17.678  27.068  46.377  1.00  0.00           C
ATOM   1654  O   GLU   105      16.965  26.659  47.286  1.00  0.00           O
ATOM   1655  N   ALA   106      18.698  26.444  45.917  1.00  0.00           N
ATOM   1656  H   ALA   106      19.005  26.700  44.990  1.00  0.00           H
ATOM   1657  CA  ALA   106      19.287  25.323  46.622  1.00  0.00           C
ATOM   1658  HA  ALA   106      18.587  24.488  46.654  1.00  0.00           H
ATOM   1659  CB  ALA   106      20.442  24.753  45.785  1.00  0.00           C
ATOM   1660  HB1 ALA   106      21.089  25.533  45.383  1.00  0.00           H
ATOM   1661  HB2 ALA   106      20.111  24.230  44.888  1.00  0.00           H
ATOM   1662  HB3 ALA   106      21.130  24.119  46.347  1.00  0.00           H
ATOM   1663  C   ALA   106      19.784  25.594  48.045  1.00  0.00           C
ATOM   1664  O   ALA   106      19.642  24.783  48.984  1.00  0.00           O
ATOM   1665  N   LEU   107      20.154  26.858  48.194  1.00  0.00           N
ATOM   1666  H   LEU   107      20.295  27.409  47.359  1.00  0.00           H
ATOM   1667  CA  LEU   107      20.527  27.499  49.491  1.00  0.00           C
ATOM   1668  HA  LEU   107      21.201  26.863  50.064  1.00  0.00           H
ATOM   1669  CB  LEU   107      20.948  28.953  49.300  1.00  0.00           C
ATOM   1670  HB2 LEU   107      20.290  29.428  48.572  1.00  0.00           H
ATOM   1671  HB3 LEU   107      20.849  29.552  50.206  1.00  0.00           H
ATOM   1672  CG  LEU   107      22.425  29.098  48.775  1.00  0.00           C
ATOM   1673  HG  LEU   107      22.543  28.615  47.805  1.00  0.00           H
ATOM   1674  CD1 LEU   107      22.911  30.580  48.640  1.00  0.00           C
ATOM   1675 HD11 LEU   107      23.790  30.597  47.995  1.00  0.00           H
ATOM   1676 HD12 LEU   107      23.077  31.202  49.519  1.00  0.00           H
ATOM   1677 HD13 LEU   107      22.074  31.026  48.103  1.00  0.00           H
ATOM   1678  CD2 LEU   107      23.432  28.463  49.608  1.00  0.00           C
ATOM   1679 HD21 LEU   107      23.217  28.616  50.666  1.00  0.00           H
ATOM   1680 HD22 LEU   107      23.317  27.396  49.416  1.00  0.00           H
ATOM   1681 HD23 LEU   107      24.499  28.626  49.450  1.00  0.00           H
ATOM   1682  C   LEU   107      19.330  27.495  50.485  1.00  0.00           C
ATOM   1683  O   LEU   107      19.614  27.633  51.624  1.00  0.00           O
ATOM   1684  N   GLN   108      18.077  27.379  49.976  1.00  0.00           N
ATOM   1685  H   GLN   108      18.159  27.230  48.981  1.00  0.00           H
ATOM   1686  CA  GLN   108      16.865  27.351  50.748  1.00  0.00           C
ATOM   1687  HA  GLN   108      16.985  27.829  51.721  1.00  0.00           H
ATOM   1688  CB  GLN   108      15.716  28.079  49.970  1.00  0.00           C
ATOM   1689  HB2 GLN   108      15.373  27.489  49.120  1.00  0.00           H
ATOM   1690  HB3 GLN   108      14.824  28.213  50.583  1.00  0.00           H
ATOM   1691  CG  GLN   108      16.033  29.532  49.520  1.00  0.00           C
ATOM   1692  HG2 GLN   108      16.971  29.445  48.973  1.00  0.00           H
ATOM   1693  HG3 GLN   108      15.137  29.785  48.953  1.00  0.00           H
ATOM   1694  CD  GLN   108      16.100  30.553  50.559  1.00  0.00           C
ATOM   1695  OE1 GLN   108      15.833  30.370  51.759  1.00  0.00           O
ATOM   1696  NE2 GLN   108      16.343  31.782  50.174  1.00  0.00           N
ATOM   1697 HE21 GLN   108      16.256  32.570  50.800  1.00  0.00           H
ATOM   1698 HE22 GLN   108      16.501  31.848  49.179  1.00  0.00           H
ATOM   1699  C   GLN   108      16.498  25.844  51.035  1.00  0.00           C
ATOM   1700  O   GLN   108      15.562  25.687  51.825  1.00  0.00           O
ATOM   1701  N   ALA   109      17.230  24.898  50.471  1.00  0.00           N
ATOM   1702  H   ALA   109      17.965  25.182  49.841  1.00  0.00           H
ATOM   1703  CA  ALA   109      16.910  23.479  50.479  1.00  0.00           C
ATOM   1704  HA  ALA   109      16.083  23.309  51.168  1.00  0.00           H
ATOM   1705  CB  ALA   109      16.393  23.130  49.057  1.00  0.00           C
ATOM   1706  HB1 ALA   109      16.389  22.050  48.913  1.00  0.00           H
ATOM   1707  HB2 ALA   109      17.047  23.558  48.297  1.00  0.00           H
ATOM   1708  HB3 ALA   109      15.453  23.682  49.027  1.00  0.00           H
ATOM   1709  C   ALA   109      18.040  22.581  51.086  1.00  0.00           C
ATOM   1710  O   ALA   109      18.390  21.550  50.484  1.00  0.00           O
ATOM   1711  N   GLY   110      18.583  22.905  52.236  1.00  0.00           N
ATOM   1712  H   GLY   110      18.108  23.656  52.718  1.00  0.00           H
ATOM   1713  CA  GLY   110      19.684  22.192  52.904  1.00  0.00           C
ATOM   1714  HA2 GLY   110      19.498  22.504  53.931  1.00  0.00           H
ATOM   1715  HA3 GLY   110      19.638  21.112  52.767  1.00  0.00           H
ATOM   1716  C   GLY   110      21.059  22.715  52.440  1.00  0.00           C
ATOM   1717  O   GLY   110      21.949  22.724  53.257  1.00  0.00           O
ATOM   1718  N   ALA   111      21.269  23.167  51.189  1.00  0.00           N
ATOM   1719  H   ALA   111      20.492  23.193  50.544  1.00  0.00           H
ATOM   1720  CA  ALA   111      22.657  23.388  50.662  1.00  0.00           C
ATOM   1721  HA  ALA   111      23.280  22.587  51.059  1.00  0.00           H
ATOM   1722  CB  ALA   111      22.740  23.366  49.118  1.00  0.00           C
ATOM   1723  HB1 ALA   111      22.051  24.093  48.688  1.00  0.00           H
ATOM   1724  HB2 ALA   111      22.509  22.353  48.789  1.00  0.00           H
ATOM   1725  HB3 ALA   111      23.744  23.643  48.790  1.00  0.00           H
ATOM   1726  C   ALA   111      23.238  24.625  51.201  1.00  0.00           C
ATOM   1727  O   ALA   111      22.475  25.568  51.306  1.00  0.00           O
ATOM   1728  N   ASP   112      24.513  24.658  51.450  1.00  0.00           N
ATOM   1729  H   ASP   112      25.060  23.816  51.348  1.00  0.00           H
ATOM   1730  CA  ASP   112      25.263  25.785  51.847  1.00  0.00           C
ATOM   1731  HA  ASP   112      24.691  26.691  51.647  1.00  0.00           H
ATOM   1732  CB  ASP   112      25.539  25.699  53.351  1.00  0.00           C
ATOM   1733  HB2 ASP   112      25.668  26.685  53.794  1.00  0.00           H
ATOM   1734  HB3 ASP   112      24.622  25.386  53.850  1.00  0.00           H
ATOM   1735  CG  ASP   112      26.605  24.816  53.897  1.00  0.00           C
ATOM   1736  OD1 ASP   112      26.797  24.806  55.161  1.00  0.00           O
ATOM   1737  OD2 ASP   112      27.271  24.094  53.152  1.00  0.00           O
ATOM   1738  C   ASP   112      26.439  25.999  50.915  1.00  0.00           C
ATOM   1739  O   ASP   112      26.549  25.398  49.871  1.00  0.00           O
ATOM   1740  N   ILE   113      27.294  26.903  51.339  1.00  0.00           N
ATOM   1741  H   ILE   113      27.170  27.413  52.202  1.00  0.00           H
ATOM   1742  CA  ILE   113      28.444  27.374  50.501  1.00  0.00           C
ATOM   1743  HA  ILE   113      28.068  27.703  49.532  1.00  0.00           H
ATOM   1744  CB  ILE   113      29.106  28.672  51.119  1.00  0.00           C
ATOM   1745  HB  ILE   113      29.458  28.470  52.129  1.00  0.00           H
ATOM   1746  CG2 ILE   113      30.335  29.214  50.256  1.00  0.00           C
ATOM   1747 HG21 ILE   113      30.878  30.012  50.762  1.00  0.00           H
ATOM   1748 HG22 ILE   113      29.889  29.517  49.309  1.00  0.00           H
ATOM   1749 HG23 ILE   113      31.038  28.392  50.124  1.00  0.00           H
ATOM   1750  CG1 ILE   113      27.981  29.782  51.149  1.00  0.00           C
ATOM   1751 HG12 ILE   113      27.560  29.816  50.144  1.00  0.00           H
ATOM   1752 HG13 ILE   113      27.138  29.548  51.798  1.00  0.00           H
ATOM   1753  CD1 ILE   113      28.456  31.239  51.487  1.00  0.00           C
ATOM   1754 HD11 ILE   113      29.100  31.634  50.701  1.00  0.00           H
ATOM   1755 HD12 ILE   113      28.954  31.113  52.449  1.00  0.00           H
ATOM   1756 HD13 ILE   113      27.663  31.968  51.653  1.00  0.00           H
ATOM   1757  C   ILE   113      29.455  26.261  50.247  1.00  0.00           C
ATOM   1758  O   ILE   113      30.180  26.356  49.266  1.00  0.00           O
ATOM   1759  N   SER   114      29.534  25.175  51.070  1.00  0.00           N
ATOM   1760  H   SER   114      28.829  25.172  51.792  1.00  0.00           H
ATOM   1761  CA  SER   114      30.264  23.891  50.765  1.00  0.00           C
ATOM   1762  HA  SER   114      31.320  24.158  50.797  1.00  0.00           H
ATOM   1763  CB  SER   114      29.989  22.844  51.861  1.00  0.00           C
ATOM   1764  HB2 SER   114      30.720  22.042  51.769  1.00  0.00           H
ATOM   1765  HB3 SER   114      30.175  23.234  52.860  1.00  0.00           H
ATOM   1766  OG  SER   114      28.627  22.329  51.679  1.00  0.00           O
ATOM   1767  HG  SER   114      28.027  22.977  52.055  1.00  0.00           H
ATOM   1768  C   SER   114      29.944  23.254  49.347  1.00  0.00           C
ATOM   1769  O   SER   114      30.637  22.324  48.989  1.00  0.00           O
ATOM   1770  N   MET   115      28.859  23.667  48.694  1.00  0.00           N
ATOM   1771  H   MET   115      28.234  24.262  49.219  1.00  0.00           H
ATOM   1772  CA  MET   115      28.474  23.176  47.327  1.00  0.00           C
ATOM   1773  HA  MET   115      29.149  22.362  47.069  1.00  0.00           H
ATOM   1774  CB  MET   115      27.079  22.517  47.412  1.00  0.00           C
ATOM   1775  HB2 MET   115      26.393  23.319  47.688  1.00  0.00           H
ATOM   1776  HB3 MET   115      26.728  22.217  46.425  1.00  0.00           H
ATOM   1777  CG  MET   115      27.001  21.380  48.349  1.00  0.00           C
ATOM   1778  HG2 MET   115      27.385  21.792  49.281  1.00  0.00           H
ATOM   1779  HG3 MET   115      26.000  20.963  48.450  1.00  0.00           H
ATOM   1780  SD  MET   115      28.077  19.979  47.879  1.00  0.00           S
ATOM   1781  CE  MET   115      26.955  19.296  46.618  1.00  0.00           C
ATOM   1782  HE1 MET   115      26.969  19.786  45.643  1.00  0.00           H
ATOM   1783  HE2 MET   115      27.375  18.313  46.410  1.00  0.00           H
ATOM   1784  HE3 MET   115      25.971  19.108  47.047  1.00  0.00           H
ATOM   1785  C   MET   115      28.448  24.324  46.242  1.00  0.00           C
ATOM   1786  O   MET   115      27.919  24.161  45.172  1.00  0.00           O
ATOM   1787  N   ILE   116      29.015  25.464  46.574  1.00  0.00           N
ATOM   1788  H   ILE   116      29.420  25.609  47.489  1.00  0.00           H
ATOM   1789  CA  ILE   116      28.970  26.623  45.631  1.00  0.00           C
ATOM   1790  HA  ILE   116      27.939  26.861  45.371  1.00  0.00           H
ATOM   1791  CB  ILE   116      29.514  27.945  46.294  1.00  0.00           C
ATOM   1792  HB  ILE   116      28.908  27.951  47.200  1.00  0.00           H
ATOM   1793  CG2 ILE   116      31.075  28.003  46.514  1.00  0.00           C
ATOM   1794 HG21 ILE   116      31.373  27.098  47.045  1.00  0.00           H
ATOM   1795 HG22 ILE   116      31.301  28.741  47.283  1.00  0.00           H
ATOM   1796 HG23 ILE   116      31.632  28.236  45.605  1.00  0.00           H
ATOM   1797  CG1 ILE   116      29.120  29.192  45.526  1.00  0.00           C
ATOM   1798 HG12 ILE   116      29.606  29.207  44.550  1.00  0.00           H
ATOM   1799 HG13 ILE   116      28.064  29.152  45.255  1.00  0.00           H
ATOM   1800  CD1 ILE   116      29.325  30.477  46.182  1.00  0.00           C
ATOM   1801 HD11 ILE   116      30.355  30.832  46.171  1.00  0.00           H
ATOM   1802 HD12 ILE   116      28.935  30.599  47.193  1.00  0.00           H
ATOM   1803 HD13 ILE   116      28.736  31.124  45.532  1.00  0.00           H
ATOM   1804  C   ILE   116      29.729  26.335  44.293  1.00  0.00           C
ATOM   1805  O   ILE   116      29.432  26.811  43.218  1.00  0.00           O
ATOM   1806  N   GLY   117      30.687  25.410  44.325  1.00  0.00           N
ATOM   1807  H   GLY   117      30.983  24.987  45.193  1.00  0.00           H
ATOM   1808  CA  GLY   117      31.474  24.943  43.217  1.00  0.00           C
ATOM   1809  HA2 GLY   117      31.862  25.782  42.639  1.00  0.00           H
ATOM   1810  HA3 GLY   117      32.308  24.392  43.650  1.00  0.00           H
ATOM   1811  C   GLY   117      30.730  23.955  42.322  1.00  0.00           C
ATOM   1812  O   GLY   117      30.902  24.055  41.111  1.00  0.00           O
ATOM   1813  N   GLN   118      29.892  23.123  42.910  1.00  0.00           N
ATOM   1814  H   GLN   118      29.742  23.193  43.906  1.00  0.00           H
ATOM   1815  CA  GLN   118      29.171  22.161  42.088  1.00  0.00           C
ATOM   1816  HA  GLN   118      29.934  21.814  41.390  1.00  0.00           H
ATOM   1817  CB  GLN   118      28.696  21.001  43.016  1.00  0.00           C
ATOM   1818  HB2 GLN   118      27.843  21.368  43.587  1.00  0.00           H
ATOM   1819  HB3 GLN   118      28.535  20.203  42.292  1.00  0.00           H
ATOM   1820  CG  GLN   118      29.820  20.459  43.882  1.00  0.00           C
ATOM   1821  HG2 GLN   118      30.344  21.289  44.354  1.00  0.00           H
ATOM   1822  HG3 GLN   118      29.406  19.795  44.640  1.00  0.00           H
ATOM   1823  CD  GLN   118      30.767  19.535  43.282  1.00  0.00           C
ATOM   1824  OE1 GLN   118      30.679  19.126  42.134  1.00  0.00           O
ATOM   1825  NE2 GLN   118      31.734  19.160  44.103  1.00  0.00           N
ATOM   1826 HE21 GLN   118      32.407  18.425  43.946  1.00  0.00           H
ATOM   1827 HE22 GLN   118      31.641  19.516  45.044  1.00  0.00           H
ATOM   1828  C   GLN   118      28.031  22.769  41.217  1.00  0.00           C
ATOM   1829  O   GLN   118      27.663  22.137  40.223  1.00  0.00           O
ATOM   1830  N   PHE   119      27.623  24.022  41.485  1.00  0.00           N
ATOM   1831  H   PHE   119      28.116  24.537  42.200  1.00  0.00           H
ATOM   1832  CA  PHE   119      26.748  24.725  40.590  1.00  0.00           C
ATOM   1833  HA  PHE   119      26.066  24.009  40.129  1.00  0.00           H
ATOM   1834  CB  PHE   119      25.907  25.627  41.467  1.00  0.00           C
ATOM   1835  HB2 PHE   119      26.564  26.054  42.225  1.00  0.00           H
ATOM   1836  HB3 PHE   119      25.501  26.473  40.911  1.00  0.00           H
ATOM   1837  CG  PHE   119      24.707  24.958  42.102  1.00  0.00           C
ATOM   1838  CD1 PHE   119      23.493  25.065  41.457  1.00  0.00           C
ATOM   1839  HD1 PHE   119      23.293  25.795  40.687  1.00  0.00           H
ATOM   1840  CE1 PHE   119      22.342  24.459  42.069  1.00  0.00           C
ATOM   1841  HE1 PHE   119      21.309  24.540  41.761  1.00  0.00           H
ATOM   1842  CZ  PHE   119      22.546  23.669  43.228  1.00  0.00           C
ATOM   1843  HZ  PHE   119      21.720  23.026  43.495  1.00  0.00           H
ATOM   1844  CE2 PHE   119      23.829  23.449  43.697  1.00  0.00           C
ATOM   1845  HE2 PHE   119      23.957  22.673  44.437  1.00  0.00           H
ATOM   1846  CD2 PHE   119      24.976  24.067  43.198  1.00  0.00           C
ATOM   1847  HD2 PHE   119      25.977  23.916  43.573  1.00  0.00           H
ATOM   1848  C   PHE   119      27.450  25.415  39.334  1.00  0.00           C
ATOM   1849  O   PHE   119      26.778  26.027  38.497  1.00  0.00           O
ATOM   1850  N   GLY   120      28.773  25.210  39.168  1.00  0.00           N
ATOM   1851  H   GLY   120      29.266  24.702  39.888  1.00  0.00           H
ATOM   1852  CA  GLY   120      29.620  25.859  38.153  1.00  0.00           C
ATOM   1853  HA2 GLY   120      30.612  25.470  38.377  1.00  0.00           H
ATOM   1854  HA3 GLY   120      29.345  25.573  37.139  1.00  0.00           H
ATOM   1855  C   GLY   120      29.751  27.369  38.218  1.00  0.00           C
ATOM   1856  O   GLY   120      29.957  28.020  37.192  1.00  0.00           O
ATOM   1857  N   VAL   121      29.563  27.845  39.470  1.00  0.00           N
ATOM   1858  H   VAL   121      29.419  27.175  40.213  1.00  0.00           H
ATOM   1859  CA  VAL   121      29.486  29.276  39.723  1.00  0.00           C
ATOM   1860  HA  VAL   121      28.921  29.740  38.914  1.00  0.00           H
ATOM   1861  CB  VAL   121      28.926  29.643  41.058  1.00  0.00           C
ATOM   1862  HB  VAL   121      29.503  29.179  41.858  1.00  0.00           H
ATOM   1863  CG1 VAL   121      28.730  31.139  41.376  1.00  0.00           C
ATOM   1864 HG11 VAL   121      29.693  31.644  41.309  1.00  0.00           H
ATOM   1865 HG12 VAL   121      27.997  31.550  40.680  1.00  0.00           H
ATOM   1866 HG13 VAL   121      28.219  31.273  42.329  1.00  0.00           H
ATOM   1867  CG2 VAL   121      27.547  29.049  41.195  1.00  0.00           C
ATOM   1868 HG21 VAL   121      26.879  29.321  40.377  1.00  0.00           H
ATOM   1869 HG22 VAL   121      27.070  29.360  42.125  1.00  0.00           H
ATOM   1870 HG23 VAL   121      27.520  27.969  41.346  1.00  0.00           H
ATOM   1871  C   VAL   121      30.824  29.996  39.570  1.00  0.00           C
ATOM   1872  O   VAL   121      30.915  31.107  39.019  1.00  0.00           O
ATOM   1873  N   GLY   122      31.922  29.305  39.971  1.00  0.00           N
ATOM   1874  H   GLY   122      31.817  28.328  40.204  1.00  0.00           H
ATOM   1875  CA  GLY   122      33.328  29.872  39.768  1.00  0.00           C
ATOM   1876  HA2 GLY   122      34.066  29.189  40.189  1.00  0.00           H
ATOM   1877  HA3 GLY   122      33.571  29.944  38.709  1.00  0.00           H
ATOM   1878  C   GLY   122      33.627  31.246  40.446  1.00  0.00           C
ATOM   1879  O   GLY   122      33.501  31.417  41.635  1.00  0.00           O
ATOM   1880  N   PHE   123      34.109  32.129  39.558  1.00  0.00           N
ATOM   1881  H   PHE   123      34.166  31.803  38.603  1.00  0.00           H
ATOM   1882  CA  PHE   123      34.852  33.393  39.775  1.00  0.00           C
ATOM   1883  HA  PHE   123      35.867  33.110  40.057  1.00  0.00           H
ATOM   1884  CB  PHE   123      34.869  34.265  38.567  1.00  0.00           C
ATOM   1885  HB2 PHE   123      35.357  33.717  37.761  1.00  0.00           H
ATOM   1886  HB3 PHE   123      33.861  34.328  38.156  1.00  0.00           H
ATOM   1887  CG  PHE   123      35.518  35.615  38.753  1.00  0.00           C
ATOM   1888  CD1 PHE   123      36.836  35.803  38.348  1.00  0.00           C
ATOM   1889  HD1 PHE   123      37.319  34.906  37.989  1.00  0.00           H
ATOM   1890  CE1 PHE   123      37.460  37.094  38.273  1.00  0.00           C
ATOM   1891  HE1 PHE   123      38.485  37.159  37.942  1.00  0.00           H
ATOM   1892  CZ  PHE   123      36.662  38.265  38.587  1.00  0.00           C
ATOM   1893  HZ  PHE   123      37.078  39.258  38.495  1.00  0.00           H
ATOM   1894  CE2 PHE   123      35.320  38.030  39.034  1.00  0.00           C
ATOM   1895  HE2 PHE   123      34.758  38.944  39.159  1.00  0.00           H
ATOM   1896  CD2 PHE   123      34.719  36.727  39.111  1.00  0.00           C
ATOM   1897  HD2 PHE   123      33.712  36.575  39.471  1.00  0.00           H
ATOM   1898  C   PHE   123      34.239  34.216  40.958  1.00  0.00           C
ATOM   1899  O   PHE   123      34.947  34.738  41.741  1.00  0.00           O
ATOM   1900  N   TYR   124      32.900  34.273  41.062  1.00  0.00           N
ATOM   1901  H   TYR   124      32.377  33.744  40.378  1.00  0.00           H
ATOM   1902  CA  TYR   124      32.085  35.133  41.890  1.00  0.00           C
ATOM   1903  HA  TYR   124      32.540  36.124  41.889  1.00  0.00           H
ATOM   1904  CB  TYR   124      30.594  35.292  41.303  1.00  0.00           C
ATOM   1905  HB2 TYR   124      30.095  34.328  41.205  1.00  0.00           H
ATOM   1906  HB3 TYR   124      29.966  35.853  41.994  1.00  0.00           H
ATOM   1907  CG  TYR   124      30.685  35.878  39.879  1.00  0.00           C
ATOM   1908  CD1 TYR   124      30.846  37.294  39.732  1.00  0.00           C
ATOM   1909  HD1 TYR   124      30.909  37.813  40.677  1.00  0.00           H
ATOM   1910  CE1 TYR   124      30.912  37.998  38.498  1.00  0.00           C
ATOM   1911  HE1 TYR   124      31.154  39.044  38.378  1.00  0.00           H
ATOM   1912  CZ  TYR   124      30.773  37.121  37.341  1.00  0.00           C
ATOM   1913  OH  TYR   124      30.977  37.648  36.103  1.00  0.00           O
ATOM   1914  HH  TYR   124      31.138  36.985  35.428  1.00  0.00           H
ATOM   1915  CE2 TYR   124      30.495  35.754  37.455  1.00  0.00           C
ATOM   1916  HE2 TYR   124      30.413  35.154  36.560  1.00  0.00           H
ATOM   1917  CD2 TYR   124      30.513  35.101  38.721  1.00  0.00           C
ATOM   1918  HD2 TYR   124      30.398  34.030  38.796  1.00  0.00           H
ATOM   1919  C   TYR   124      32.038  34.648  43.361  1.00  0.00           C
ATOM   1920  O   TYR   124      31.581  35.350  44.168  1.00  0.00           O
ATOM   1921  N   SER   125      32.619  33.435  43.541  1.00  0.00           N
ATOM   1922  H   SER   125      32.939  32.873  42.764  1.00  0.00           H
ATOM   1923  CA  SER   125      33.095  32.994  44.872  1.00  0.00           C
ATOM   1924  HA  SER   125      32.290  32.997  45.606  1.00  0.00           H
ATOM   1925  CB  SER   125      33.707  31.600  44.839  1.00  0.00           C
ATOM   1926  HB2 SER   125      34.142  31.311  45.796  1.00  0.00           H
ATOM   1927  HB3 SER   125      32.928  30.847  44.719  1.00  0.00           H
ATOM   1928  OG  SER   125      34.709  31.508  43.957  1.00  0.00           O
ATOM   1929  HG  SER   125      34.391  31.429  43.055  1.00  0.00           H
ATOM   1930  C   SER   125      34.123  33.937  45.492  1.00  0.00           C
ATOM   1931  O   SER   125      34.376  33.826  46.683  1.00  0.00           O
ATOM   1932  N   ALA   126      34.725  34.878  44.706  1.00  0.00           N
ATOM   1933  H   ALA   126      34.560  34.826  43.712  1.00  0.00           H
ATOM   1934  CA  ALA   126      35.711  35.781  45.248  1.00  0.00           C
ATOM   1935  HA  ALA   126      36.538  35.245  45.711  1.00  0.00           H
ATOM   1936  CB  ALA   126      36.188  36.588  44.013  1.00  0.00           C
ATOM   1937  HB1 ALA   126      36.677  37.467  44.435  1.00  0.00           H
ATOM   1938  HB2 ALA   126      35.386  37.079  43.464  1.00  0.00           H
ATOM   1939  HB3 ALA   126      36.885  36.115  43.320  1.00  0.00           H
ATOM   1940  C   ALA   126      35.157  36.828  46.276  1.00  0.00           C
ATOM   1941  O   ALA   126      35.878  37.256  47.144  1.00  0.00           O
ATOM   1942  N   TYR   127      33.880  37.128  46.175  1.00  0.00           N
ATOM   1943  H   TYR   127      33.318  36.709  45.448  1.00  0.00           H
ATOM   1944  CA  TYR   127      33.242  38.101  47.125  1.00  0.00           C
ATOM   1945  HA  TYR   127      33.994  38.877  47.266  1.00  0.00           H
ATOM   1946  CB  TYR   127      32.162  38.957  46.514  1.00  0.00           C
ATOM   1947  HB2 TYR   127      31.223  38.406  46.451  1.00  0.00           H
ATOM   1948  HB3 TYR   127      31.947  39.683  47.296  1.00  0.00           H
ATOM   1949  CG  TYR   127      32.579  39.647  45.229  1.00  0.00           C
ATOM   1950  CD1 TYR   127      33.140  40.890  45.293  1.00  0.00           C
ATOM   1951  HD1 TYR   127      33.360  41.449  46.191  1.00  0.00           H
ATOM   1952  CE1 TYR   127      33.590  41.575  44.128  1.00  0.00           C
ATOM   1953  HE1 TYR   127      34.125  42.510  44.207  1.00  0.00           H
ATOM   1954  CZ  TYR   127      33.437  40.912  42.901  1.00  0.00           C
ATOM   1955  OH  TYR   127      33.893  41.474  41.725  1.00  0.00           O
ATOM   1956  HH  TYR   127      33.633  42.396  41.674  1.00  0.00           H
ATOM   1957  CE2 TYR   127      32.897  39.598  42.845  1.00  0.00           C
ATOM   1958  HE2 TYR   127      32.757  39.182  41.858  1.00  0.00           H
ATOM   1959  CD2 TYR   127      32.508  38.967  44.043  1.00  0.00           C
ATOM   1960  HD2 TYR   127      32.301  37.908  44.003  1.00  0.00           H
ATOM   1961  C   TYR   127      32.972  37.553  48.517  1.00  0.00           C
ATOM   1962  O   TYR   127      32.145  38.010  49.295  1.00  0.00           O
ATOM   1963  N   LEU   128      33.593  36.411  48.905  1.00  0.00           N
ATOM   1964  H   LEU   128      34.110  35.949  48.170  1.00  0.00           H
ATOM   1965  CA  LEU   128      33.745  35.959  50.316  1.00  0.00           C
ATOM   1966  HA  LEU   128      32.751  36.152  50.721  1.00  0.00           H
ATOM   1967  CB  LEU   128      34.111  34.472  50.390  1.00  0.00           C
ATOM   1968  HB2 LEU   128      34.912  34.286  49.674  1.00  0.00           H
ATOM   1969  HB3 LEU   128      34.375  34.311  51.435  1.00  0.00           H
ATOM   1970  CG  LEU   128      32.993  33.562  49.913  1.00  0.00           C
ATOM   1971  HG  LEU   128      32.553  33.963  49.001  1.00  0.00           H
ATOM   1972  CD1 LEU   128      33.560  32.199  49.486  1.00  0.00           C
ATOM   1973 HD11 LEU   128      33.974  31.693  50.357  1.00  0.00           H
ATOM   1974 HD12 LEU   128      34.212  32.263  48.614  1.00  0.00           H
ATOM   1975 HD13 LEU   128      32.697  31.698  49.045  1.00  0.00           H
ATOM   1976  CD2 LEU   128      31.802  33.555  50.873  1.00  0.00           C
ATOM   1977 HD21 LEU   128      31.043  32.784  50.741  1.00  0.00           H
ATOM   1978 HD22 LEU   128      32.231  33.401  51.863  1.00  0.00           H
ATOM   1979 HD23 LEU   128      31.396  34.558  51.006  1.00  0.00           H
ATOM   1980  C   LEU   128      34.846  36.763  51.089  1.00  0.00           C
ATOM   1981  O   LEU   128      34.871  36.938  52.302  1.00  0.00           O
ATOM   1982  N   VAL   129      35.778  37.158  50.313  1.00  0.00           N
ATOM   1983  H   VAL   129      35.737  36.822  49.362  1.00  0.00           H
ATOM   1984  CA  VAL   129      37.148  37.501  50.786  1.00  0.00           C
ATOM   1985  HA  VAL   129      37.064  37.882  51.804  1.00  0.00           H
ATOM   1986  CB  VAL   129      38.075  36.291  50.720  1.00  0.00           C
ATOM   1987  HB  VAL   129      38.992  36.546  51.250  1.00  0.00           H
ATOM   1988  CG1 VAL   129      37.524  35.045  51.422  1.00  0.00           C
ATOM   1989 HG11 VAL   129      36.635  34.551  51.029  1.00  0.00           H
ATOM   1990 HG12 VAL   129      38.297  34.284  51.528  1.00  0.00           H
ATOM   1991 HG13 VAL   129      37.248  35.235  52.459  1.00  0.00           H
ATOM   1992  CG2 VAL   129      38.391  35.917  49.303  1.00  0.00           C
ATOM   1993 HG21 VAL   129      37.494  35.401  48.961  1.00  0.00           H
ATOM   1994 HG22 VAL   129      39.316  35.346  49.222  1.00  0.00           H
ATOM   1995 HG23 VAL   129      38.718  36.749  48.678  1.00  0.00           H
ATOM   1996  C   VAL   129      37.822  38.678  50.044  1.00  0.00           C
ATOM   1997  O   VAL   129      38.620  39.367  50.653  1.00  0.00           O
ATOM   1998  N   ALA   130      37.324  39.019  48.823  1.00  0.00           N
ATOM   1999  H   ALA   130      36.528  38.454  48.561  1.00  0.00           H
ATOM   2000  CA  ALA   130      37.632  40.271  48.134  1.00  0.00           C
ATOM   2001  HA  ALA   130      38.692  40.477  48.280  1.00  0.00           H
ATOM   2002  CB  ALA   130      37.346  40.143  46.650  1.00  0.00           C
ATOM   2003  HB1 ALA   130      37.829  40.942  46.086  1.00  0.00           H
ATOM   2004  HB2 ALA   130      36.275  40.182  46.454  1.00  0.00           H
ATOM   2005  HB3 ALA   130      37.764  39.214  46.264  1.00  0.00           H
ATOM   2006  C   ALA   130      36.791  41.436  48.575  1.00  0.00           C
ATOM   2007  O   ALA   130      35.536  41.416  48.549  1.00  0.00           O
ATOM   2008  N   GLU   131      37.376  42.583  48.900  1.00  0.00           N
ATOM   2009  H   GLU   131      38.384  42.602  48.960  1.00  0.00           H
ATOM   2010  CA  GLU   131      36.642  43.859  48.881  1.00  0.00           C
ATOM   2011  HA  GLU   131      35.595  43.598  49.032  1.00  0.00           H
ATOM   2012  CB  GLU   131      37.022  44.932  49.947  1.00  0.00           C
ATOM   2013  HB2 GLU   131      36.301  45.721  49.728  1.00  0.00           H
ATOM   2014  HB3 GLU   131      36.982  44.566  50.974  1.00  0.00           H
ATOM   2015  CG  GLU   131      38.506  45.477  49.985  1.00  0.00           C
ATOM   2016  HG2 GLU   131      39.134  44.724  50.463  1.00  0.00           H
ATOM   2017  HG3 GLU   131      38.731  45.504  48.919  1.00  0.00           H
ATOM   2018  CD  GLU   131      38.608  46.891  50.647  1.00  0.00           C
ATOM   2019  OE1 GLU   131      39.597  47.119  51.388  1.00  0.00           O
ATOM   2020  OE2 GLU   131      37.731  47.819  50.477  1.00  0.00           O
ATOM   2021  C   GLU   131      36.648  44.508  47.452  1.00  0.00           C
ATOM   2022  O   GLU   131      35.686  45.231  47.147  1.00  0.00           O
ATOM   2023  N   LYS   132      37.686  44.141  46.665  1.00  0.00           N
ATOM   2024  H   LYS   132      38.472  43.631  47.042  1.00  0.00           H
ATOM   2025  CA  LYS   132      37.760  44.529  45.245  1.00  0.00           C
ATOM   2026  HA  LYS   132      36.770  44.615  44.797  1.00  0.00           H
ATOM   2027  CB  LYS   132      38.466  45.895  45.291  1.00  0.00           C
ATOM   2028  HB2 LYS   132      37.882  46.582  45.905  1.00  0.00           H
ATOM   2029  HB3 LYS   132      39.347  45.791  45.925  1.00  0.00           H
ATOM   2030  CG  LYS   132      38.780  46.403  43.862  1.00  0.00           C
ATOM   2031  HG2 LYS   132      39.405  45.617  43.437  1.00  0.00           H
ATOM   2032  HG3 LYS   132      37.929  46.481  43.186  1.00  0.00           H
ATOM   2033  CD  LYS   132      39.442  47.791  43.774  1.00  0.00           C
ATOM   2034  HD2 LYS   132      40.344  47.769  44.387  1.00  0.00           H
ATOM   2035  HD3 LYS   132      39.694  48.081  42.754  1.00  0.00           H
ATOM   2036  CE  LYS   132      38.466  48.785  44.325  1.00  0.00           C
ATOM   2037  HE2 LYS   132      37.447  48.576  44.000  1.00  0.00           H
ATOM   2038  HE3 LYS   132      38.503  48.748  45.413  1.00  0.00           H
ATOM   2039  NZ  LYS   132      38.799  50.194  43.862  1.00  0.00           N
ATOM   2040  HZ1 LYS   132      39.758  50.423  44.078  1.00  0.00           H
ATOM   2041  HZ2 LYS   132      38.118  50.845  44.228  1.00  0.00           H
ATOM   2042  HZ3 LYS   132      38.850  50.212  42.854  1.00  0.00           H
ATOM   2043  C   LYS   132      38.437  43.489  44.396  1.00  0.00           C
ATOM   2044  O   LYS   132      39.271  42.683  44.877  1.00  0.00           O
ATOM   2045  N   VAL   133      38.094  43.369  43.116  1.00  0.00           N
ATOM   2046  H   VAL   133      37.512  44.067  42.675  1.00  0.00           H
ATOM   2047  CA  VAL   133      38.727  42.410  42.169  1.00  0.00           C
ATOM   2048  HA  VAL   133      39.654  42.010  42.579  1.00  0.00           H
ATOM   2049  CB  VAL   133      37.652  41.313  41.816  1.00  0.00           C
ATOM   2050  HB  VAL   133      36.730  41.709  41.390  1.00  0.00           H
ATOM   2051  CG1 VAL   133      38.103  40.347  40.834  1.00  0.00           C
ATOM   2052 HG11 VAL   133      39.031  39.932  41.227  1.00  0.00           H
ATOM   2053 HG12 VAL   133      37.396  39.545  40.622  1.00  0.00           H
ATOM   2054 HG13 VAL   133      38.343  40.742  39.846  1.00  0.00           H
ATOM   2055  CG2 VAL   133      37.163  40.652  43.122  1.00  0.00           C
ATOM   2056 HG21 VAL   133      36.607  41.356  43.740  1.00  0.00           H
ATOM   2057 HG22 VAL   133      37.991  40.228  43.692  1.00  0.00           H
ATOM   2058 HG23 VAL   133      36.364  39.925  42.983  1.00  0.00           H
ATOM   2059  C   VAL   133      39.156  43.110  40.853  1.00  0.00           C
ATOM   2060  O   VAL   133      38.369  43.914  40.369  1.00  0.00           O
ATOM   2061  N   THR   134      40.456  43.070  40.462  1.00  0.00           N
ATOM   2062  H   THR   134      40.977  42.359  40.954  1.00  0.00           H
ATOM   2063  CA  THR   134      41.050  43.723  39.276  1.00  0.00           C
ATOM   2064  HA  THR   134      40.214  44.275  38.845  1.00  0.00           H
ATOM   2065  CB  THR   134      42.134  44.664  39.737  1.00  0.00           C
ATOM   2066  HB  THR   134      42.888  44.120  40.306  1.00  0.00           H
ATOM   2067  CG2 THR   134      42.786  45.272  38.505  1.00  0.00           C
ATOM   2068 HG21 THR   134      42.165  45.564  37.658  1.00  0.00           H
ATOM   2069 HG22 THR   134      43.465  44.506  38.133  1.00  0.00           H
ATOM   2070 HG23 THR   134      43.471  46.046  38.849  1.00  0.00           H
ATOM   2071  OG1 THR   134      41.572  45.670  40.595  1.00  0.00           O
ATOM   2072  HG1 THR   134      41.611  45.225  41.444  1.00  0.00           H
ATOM   2073  C   THR   134      41.630  42.638  38.325  1.00  0.00           C
ATOM   2074  O   THR   134      42.237  41.686  38.764  1.00  0.00           O
ATOM   2075  N   VAL   135      41.418  42.760  36.962  1.00  0.00           N
ATOM   2076  H   VAL   135      41.001  43.588  36.561  1.00  0.00           H
ATOM   2077  CA  VAL   135      41.852  41.657  36.050  1.00  0.00           C
ATOM   2078  HA  VAL   135      42.614  41.065  36.555  1.00  0.00           H
ATOM   2079  CB  VAL   135      40.523  40.833  35.628  1.00  0.00           C
ATOM   2080  HB  VAL   135      39.703  41.439  35.240  1.00  0.00           H
ATOM   2081  CG1 VAL   135      40.887  39.810  34.517  1.00  0.00           C
ATOM   2082 HG11 VAL   135      40.962  40.321  33.556  1.00  0.00           H
ATOM   2083 HG12 VAL   135      41.747  39.221  34.836  1.00  0.00           H
ATOM   2084 HG13 VAL   135      40.041  39.142  34.364  1.00  0.00           H
ATOM   2085  CG2 VAL   135      40.046  39.988  36.838  1.00  0.00           C
ATOM   2086 HG21 VAL   135      40.801  39.341  37.286  1.00  0.00           H
ATOM   2087 HG22 VAL   135      39.154  39.426  36.565  1.00  0.00           H
ATOM   2088 HG23 VAL   135      39.716  40.776  37.514  1.00  0.00           H
ATOM   2089  C   VAL   135      42.566  42.225  34.772  1.00  0.00           C
ATOM   2090  O   VAL   135      42.043  43.187  34.228  1.00  0.00           O
ATOM   2091  N   ILE   136      43.622  41.618  34.306  1.00  0.00           N
ATOM   2092  H   ILE   136      44.061  41.035  35.004  1.00  0.00           H
ATOM   2093  CA  ILE   136      44.397  41.854  33.100  1.00  0.00           C
ATOM   2094  HA  ILE   136      43.837  42.619  32.562  1.00  0.00           H
ATOM   2095  CB  ILE   136      45.820  42.434  33.388  1.00  0.00           C
ATOM   2096  HB  ILE   136      46.567  41.794  33.858  1.00  0.00           H
ATOM   2097  CG2 ILE   136      46.415  42.868  32.066  1.00  0.00           C
ATOM   2098 HG21 ILE   136      45.768  43.465  31.424  1.00  0.00           H
ATOM   2099 HG22 ILE   136      46.608  41.998  31.439  1.00  0.00           H
ATOM   2100 HG23 ILE   136      47.358  43.398  32.208  1.00  0.00           H
ATOM   2101  CG1 ILE   136      45.870  43.665  34.362  1.00  0.00           C
ATOM   2102 HG12 ILE   136      46.736  44.241  34.035  1.00  0.00           H
ATOM   2103 HG13 ILE   136      45.049  44.335  34.105  1.00  0.00           H
ATOM   2104  CD1 ILE   136      46.071  43.573  35.877  1.00  0.00           C
ATOM   2105 HD11 ILE   136      47.124  43.302  35.961  1.00  0.00           H
ATOM   2106 HD12 ILE   136      45.354  42.986  36.451  1.00  0.00           H
ATOM   2107 HD13 ILE   136      46.048  44.605  36.224  1.00  0.00           H
ATOM   2108  C   ILE   136      44.442  40.571  32.308  1.00  0.00           C
ATOM   2109  O   ILE   136      44.741  39.511  32.870  1.00  0.00           O
ATOM   2110  N   THR   137      44.131  40.666  30.985  1.00  0.00           N
ATOM   2111  H   THR   137      43.905  41.571  30.598  1.00  0.00           H
ATOM   2112  CA  THR   137      43.939  39.481  30.174  1.00  0.00           C
ATOM   2113  HA  THR   137      44.615  38.703  30.526  1.00  0.00           H
ATOM   2114  CB  THR   137      42.498  38.959  30.298  1.00  0.00           C
ATOM   2115  HB  THR   137      42.264  38.850  31.357  1.00  0.00           H
ATOM   2116  CG2 THR   137      41.483  39.966  29.663  1.00  0.00           C
ATOM   2117 HG21 THR   137      41.452  40.909  30.206  1.00  0.00           H
ATOM   2118 HG22 THR   137      40.556  39.392  29.689  1.00  0.00           H
ATOM   2119 HG23 THR   137      41.689  40.182  28.615  1.00  0.00           H
ATOM   2120  OG1 THR   137      42.419  37.699  29.716  1.00  0.00           O
ATOM   2121  HG1 THR   137      42.592  37.101  30.447  1.00  0.00           H
ATOM   2122  C   THR   137      44.384  39.704  28.739  1.00  0.00           C
ATOM   2123  O   THR   137      44.414  40.821  28.274  1.00  0.00           O
ATOM   2124  N   LYS   138      44.669  38.633  28.076  1.00  0.00           N
ATOM   2125  H   LYS   138      44.697  37.749  28.565  1.00  0.00           H
ATOM   2126  CA  LYS   138      45.225  38.631  26.638  1.00  0.00           C
ATOM   2127  HA  LYS   138      44.768  39.474  26.119  1.00  0.00           H
ATOM   2128  CB  LYS   138      46.767  38.784  26.536  1.00  0.00           C
ATOM   2129  HB2 LYS   138      47.096  39.646  27.118  1.00  0.00           H
ATOM   2130  HB3 LYS   138      47.191  37.917  27.042  1.00  0.00           H
ATOM   2131  CG  LYS   138      47.311  38.822  25.082  1.00  0.00           C
ATOM   2132  HG2 LYS   138      48.399  38.861  25.139  1.00  0.00           H
ATOM   2133  HG3 LYS   138      47.196  37.906  24.502  1.00  0.00           H
ATOM   2134  CD  LYS   138      46.706  39.951  24.315  1.00  0.00           C
ATOM   2135  HD2 LYS   138      45.679  39.844  23.966  1.00  0.00           H
ATOM   2136  HD3 LYS   138      46.712  40.843  24.942  1.00  0.00           H
ATOM   2137  CE  LYS   138      47.546  40.342  23.075  1.00  0.00           C
ATOM   2138  HE2 LYS   138      47.214  41.360  22.875  1.00  0.00           H
ATOM   2139  HE3 LYS   138      48.563  40.567  23.395  1.00  0.00           H
ATOM   2140  NZ  LYS   138      47.384  39.383  21.913  1.00  0.00           N
ATOM   2141  HZ1 LYS   138      47.672  39.993  21.160  1.00  0.00           H
ATOM   2142  HZ2 LYS   138      46.425  39.085  21.808  1.00  0.00           H
ATOM   2143  HZ3 LYS   138      48.052  38.629  21.844  1.00  0.00           H
ATOM   2144  C   LYS   138      44.741  37.350  25.855  1.00  0.00           C
ATOM   2145  O   LYS   138      45.311  36.304  26.128  1.00  0.00           O
ATOM   2146  N   HIE   139      43.915  37.463  24.868  1.00  0.00           N
ATOM   2147  H   HIE   139      43.505  38.365  24.671  1.00  0.00           H
ATOM   2148  CA  HIE   139      43.710  36.406  23.752  1.00  0.00           C
ATOM   2149  HA  HIE   139      43.672  35.394  24.155  1.00  0.00           H
ATOM   2150  CB  HIE   139      42.390  36.753  23.050  1.00  0.00           C
ATOM   2151  HB2 HIE   139      41.646  36.850  23.841  1.00  0.00           H
ATOM   2152  HB3 HIE   139      42.412  37.720  22.549  1.00  0.00           H
ATOM   2153  CG  HIE   139      41.990  35.666  22.145  1.00  0.00           C
ATOM   2154  ND1 HIE   139      42.433  35.526  20.801  1.00  0.00           N
ATOM   2155  CE1 HIE   139      41.951  34.341  20.349  1.00  0.00           C
ATOM   2156  HE1 HIE   139      42.139  33.851  19.404  1.00  0.00           H
ATOM   2157  NE2 HIE   139      41.156  33.727  21.288  1.00  0.00           N
ATOM   2158  HE2 HIE   139      40.824  32.773  21.254  1.00  0.00           H
ATOM   2159  CD2 HIE   139      41.216  34.554  22.411  1.00  0.00           C
ATOM   2160  HD2 HIE   139      40.847  34.383  23.412  1.00  0.00           H
ATOM   2161  C   HIE   139      44.823  36.529  22.723  1.00  0.00           C
ATOM   2162  O   HIE   139      45.180  37.656  22.419  1.00  0.00           O
ATOM   2163  N   ASN   140      45.211  35.495  22.004  1.00  0.00           N
ATOM   2164  H   ASN   140      44.938  34.580  22.333  1.00  0.00           H
ATOM   2165  CA  ASN   140      46.083  35.647  20.817  1.00  0.00           C
ATOM   2166  HA  ASN   140      47.073  35.871  21.212  1.00  0.00           H
ATOM   2167  CB  ASN   140      46.043  34.244  20.087  1.00  0.00           C
ATOM   2168  HB2 ASN   140      45.012  33.896  20.031  1.00  0.00           H
ATOM   2169  HB3 ASN   140      46.554  34.314  19.128  1.00  0.00           H
ATOM   2170  CG  ASN   140      46.896  33.288  20.812  1.00  0.00           C
ATOM   2171  OD1 ASN   140      47.910  33.613  21.430  1.00  0.00           O
ATOM   2172  ND2 ASN   140      46.555  32.023  20.838  1.00  0.00           N
ATOM   2173 HD21 ASN   140      45.689  31.707  20.429  1.00  0.00           H
ATOM   2174 HD22 ASN   140      47.190  31.319  21.186  1.00  0.00           H
ATOM   2175  C   ASN   140      45.829  36.738  19.776  1.00  0.00           C
ATOM   2176  O   ASN   140      46.760  37.429  19.382  1.00  0.00           O
ATOM   2177  N   ASP   141      44.594  36.875  19.275  1.00  0.00           N
ATOM   2178  H   ASP   141      43.835  36.345  19.680  1.00  0.00           H
ATOM   2179  CA  ASP   141      44.228  37.697  18.068  1.00  0.00           C
ATOM   2180  HA  ASP   141      45.197  37.847  17.592  1.00  0.00           H
ATOM   2181  CB  ASP   141      43.304  36.815  17.168  1.00  0.00           C
ATOM   2182  HB2 ASP   141      42.344  36.643  17.655  1.00  0.00           H
ATOM   2183  HB3 ASP   141      42.876  37.395  16.352  1.00  0.00           H
ATOM   2184  CG  ASP   141      43.909  35.518  16.721  1.00  0.00           C
ATOM   2185  OD1 ASP   141      43.072  34.576  16.475  1.00  0.00           O
ATOM   2186  OD2 ASP   141      45.174  35.371  16.628  1.00  0.00           O
ATOM   2187  C   ASP   141      43.622  39.071  18.407  1.00  0.00           C
ATOM   2188  O   ASP   141      43.304  39.747  17.420  1.00  0.00           O
ATOM   2189  N   ASP   142      43.555  39.457  19.641  1.00  0.00           N
ATOM   2190  H   ASP   142      43.770  38.775  20.354  1.00  0.00           H
ATOM   2191  CA  ASP   142      43.036  40.707  20.165  1.00  0.00           C
ATOM   2192  HA  ASP   142      42.843  41.291  19.265  1.00  0.00           H
ATOM   2193  CB  ASP   142      41.754  40.363  20.920  1.00  0.00           C
ATOM   2194  HB2 ASP   142      41.189  39.743  20.224  1.00  0.00           H
ATOM   2195  HB3 ASP   142      41.993  39.826  21.837  1.00  0.00           H
ATOM   2196  CG  ASP   142      40.911  41.561  21.276  1.00  0.00           C
ATOM   2197  OD1 ASP   142      41.223  42.635  20.757  1.00  0.00           O
ATOM   2198  OD2 ASP   142      39.891  41.376  22.001  1.00  0.00           O
ATOM   2199  C   ASP   142      44.169  41.484  20.969  1.00  0.00           C
ATOM   2200  O   ASP   142      45.349  41.135  20.985  1.00  0.00           O
ATOM   2201  N   GLU   143      43.737  42.563  21.638  1.00  0.00           N
ATOM   2202  H   GLU   143      42.805  42.948  21.576  1.00  0.00           H
ATOM   2203  CA  GLU   143      44.587  43.346  22.567  1.00  0.00           C
ATOM   2204  HA  GLU   143      45.611  43.348  22.191  1.00  0.00           H
ATOM   2205  CB  GLU   143      43.937  44.810  22.560  1.00  0.00           C
ATOM   2206  HB2 GLU   143      42.986  44.807  23.091  1.00  0.00           H
ATOM   2207  HB3 GLU   143      44.533  45.507  23.147  1.00  0.00           H
ATOM   2208  CG  GLU   143      43.879  45.404  21.159  1.00  0.00           C
ATOM   2209  HG2 GLU   143      43.104  44.881  20.600  1.00  0.00           H
ATOM   2210  HG3 GLU   143      43.424  46.392  21.232  1.00  0.00           H
ATOM   2211  CD  GLU   143      45.169  45.526  20.423  1.00  0.00           C
ATOM   2212  OE1 GLU   143      45.296  45.141  19.197  1.00  0.00           O
ATOM   2213  OE2 GLU   143      46.209  45.863  20.950  1.00  0.00           O
ATOM   2214  C   GLU   143      44.600  42.689  23.976  1.00  0.00           C
ATOM   2215  O   GLU   143      43.880  41.795  24.391  1.00  0.00           O
ATOM   2216  N   GLN   144      45.486  43.335  24.760  1.00  0.00           N
ATOM   2217  H   GLN   144      46.262  43.821  24.334  1.00  0.00           H
ATOM   2218  CA  GLN   144      45.464  43.287  26.131  1.00  0.00           C
ATOM   2219  HA  GLN   144      45.226  42.286  26.492  1.00  0.00           H
ATOM   2220  CB  GLN   144      46.856  43.513  26.644  1.00  0.00           C
ATOM   2221  HB2 GLN   144      47.581  42.972  26.037  1.00  0.00           H
ATOM   2222  HB3 GLN   144      47.064  44.583  26.602  1.00  0.00           H
ATOM   2223  CG  GLN   144      46.982  42.921  28.049  1.00  0.00           C
ATOM   2224  HG2 GLN   144      46.586  43.693  28.709  1.00  0.00           H
ATOM   2225  HG3 GLN   144      46.416  42.036  28.342  1.00  0.00           H
ATOM   2226  CD  GLN   144      48.508  42.756  28.336  1.00  0.00           C
ATOM   2227  OE1 GLN   144      49.063  41.932  27.722  1.00  0.00           O
ATOM   2228  NE2 GLN   144      49.097  43.644  29.095  1.00  0.00           N
ATOM   2229 HE21 GLN   144      50.089  43.711  28.917  1.00  0.00           H
ATOM   2230 HE22 GLN   144      48.565  44.433  29.433  1.00  0.00           H
ATOM   2231  C   GLN   144      44.333  44.176  26.660  1.00  0.00           C
ATOM   2232  O   GLN   144      44.114  45.261  26.175  1.00  0.00           O
ATOM   2233  N   TYR   145      43.706  43.798  27.792  1.00  0.00           N
ATOM   2234  H   TYR   145      44.008  42.895  28.128  1.00  0.00           H
ATOM   2235  CA  TYR   145      42.559  44.476  28.474  1.00  0.00           C
ATOM   2236  HA  TYR   145      42.502  45.529  28.201  1.00  0.00           H
ATOM   2237  CB  TYR   145      41.201  43.774  28.137  1.00  0.00           C
ATOM   2238  HB2 TYR   145      41.238  42.722  28.420  1.00  0.00           H
ATOM   2239  HB3 TYR   145      40.446  44.247  28.765  1.00  0.00           H
ATOM   2240  CG  TYR   145      40.860  43.894  26.713  1.00  0.00           C
ATOM   2241  CD1 TYR   145      40.356  45.065  26.237  1.00  0.00           C
ATOM   2242  HD1 TYR   145      40.182  45.881  26.924  1.00  0.00           H
ATOM   2243  CE1 TYR   145      40.182  45.362  24.891  1.00  0.00           C
ATOM   2244  HE1 TYR   145      39.804  46.336  24.619  1.00  0.00           H
ATOM   2245  CZ  TYR   145      40.462  44.358  23.931  1.00  0.00           C
ATOM   2246  OH  TYR   145      40.322  44.535  22.609  1.00  0.00           O
ATOM   2247  HH  TYR   145      40.556  43.814  22.021  1.00  0.00           H
ATOM   2248  CE2 TYR   145      41.135  43.198  24.382  1.00  0.00           C
ATOM   2249  HE2 TYR   145      41.529  42.472  23.686  1.00  0.00           H
ATOM   2250  CD2 TYR   145      41.243  42.925  25.764  1.00  0.00           C
ATOM   2251  HD2 TYR   145      41.761  42.072  26.176  1.00  0.00           H
ATOM   2252  C   TYR   145      42.779  44.373  30.027  1.00  0.00           C
ATOM   2253  O   TYR   145      43.370  43.432  30.531  1.00  0.00           O
ATOM   2254  N   ALA   146      42.422  45.480  30.667  1.00  0.00           N
ATOM   2255  H   ALA   146      41.907  46.155  30.119  1.00  0.00           H
ATOM   2256  CA  ALA   146      42.366  45.615  32.089  1.00  0.00           C
ATOM   2257  HA  ALA   146      42.538  44.633  32.532  1.00  0.00           H
ATOM   2258  CB  ALA   146      43.435  46.554  32.527  1.00  0.00           C
ATOM   2259  HB1 ALA   146      43.581  46.340  33.585  1.00  0.00           H
ATOM   2260  HB2 ALA   146      43.101  47.590  32.571  1.00  0.00           H
ATOM   2261  HB3 ALA   146      44.353  46.582  31.939  1.00  0.00           H
ATOM   2262  C   ALA   146      41.020  46.060  32.545  1.00  0.00           C
ATOM   2263  O   ALA   146      40.225  46.612  31.764  1.00  0.00           O
ATOM   2264  N   TRP   147      40.723  45.669  33.826  1.00  0.00           N
ATOM   2265  H   TRP   147      41.487  45.223  34.313  1.00  0.00           H
ATOM   2266  CA  TRP   147      39.357  45.390  34.353  1.00  0.00           C
ATOM   2267  HA  TRP   147      38.690  46.084  33.844  1.00  0.00           H
ATOM   2268  CB  TRP   147      38.851  44.009  33.979  1.00  0.00           C
ATOM   2269  HB2 TRP   147      39.085  44.020  32.915  1.00  0.00           H
ATOM   2270  HB3 TRP   147      39.498  43.298  34.494  1.00  0.00           H
ATOM   2271  CG  TRP   147      37.429  43.636  34.334  1.00  0.00           C
ATOM   2272  CD1 TRP   147      36.510  43.400  33.432  1.00  0.00           C
ATOM   2273  HD1 TRP   147      36.558  43.889  32.469  1.00  0.00           H
ATOM   2274  NE1 TRP   147      35.352  42.970  34.031  1.00  0.00           N
ATOM   2275  HE1 TRP   147      34.451  42.904  33.579  1.00  0.00           H
ATOM   2276  CE2 TRP   147      35.545  42.736  35.317  1.00  0.00           C
ATOM   2277  CZ2 TRP   147      34.780  42.212  36.354  1.00  0.00           C
ATOM   2278  HZ2 TRP   147      33.738  42.065  36.109  1.00  0.00           H
ATOM   2279  CH2 TRP   147      35.259  41.947  37.678  1.00  0.00           C
ATOM   2280  HH2 TRP   147      34.694  41.481  38.472  1.00  0.00           H
ATOM   2281  CZ3 TRP   147      36.521  42.428  38.004  1.00  0.00           C
ATOM   2282  HZ3 TRP   147      36.991  42.169  38.942  1.00  0.00           H
ATOM   2283  CE3 TRP   147      37.316  42.992  36.975  1.00  0.00           C
ATOM   2284  HE3 TRP   147      38.306  43.333  37.240  1.00  0.00           H
ATOM   2285  CD2 TRP   147      36.887  43.063  35.589  1.00  0.00           C
ATOM   2286  C   TRP   147      39.263  45.664  35.827  1.00  0.00           C
ATOM   2287  O   TRP   147      40.135  45.209  36.543  1.00  0.00           O
ATOM   2288  N   GLU   148      38.155  46.197  36.394  1.00  0.00           N
ATOM   2289  H   GLU   148      37.395  46.558  35.835  1.00  0.00           H
ATOM   2290  CA  GLU   148      37.956  46.411  37.828  1.00  0.00           C
ATOM   2291  HA  GLU   148      38.664  45.729  38.300  1.00  0.00           H
ATOM   2292  CB  GLU   148      38.747  47.675  38.270  1.00  0.00           C
ATOM   2293  HB2 GLU   148      39.813  47.453  38.214  1.00  0.00           H
ATOM   2294  HB3 GLU   148      38.496  48.475  37.575  1.00  0.00           H
ATOM   2295  CG  GLU   148      38.459  48.234  39.689  1.00  0.00           C
ATOM   2296  HG2 GLU   148      37.419  48.090  39.982  1.00  0.00           H
ATOM   2297  HG3 GLU   148      38.873  47.550  40.429  1.00  0.00           H
ATOM   2298  CD  GLU   148      38.878  49.727  39.870  1.00  0.00           C
ATOM   2299  OE1 GLU   148      38.688  50.226  40.997  1.00  0.00           O
ATOM   2300  OE2 GLU   148      39.357  50.405  38.965  1.00  0.00           O
ATOM   2301  C   GLU   148      36.516  46.285  38.314  1.00  0.00           C
ATOM   2302  O   GLU   148      35.596  46.902  37.805  1.00  0.00           O
ATOM   2303  N   SER   149      36.254  45.666  39.469  1.00  0.00           N
ATOM   2304  H   SER   149      37.079  45.213  39.836  1.00  0.00           H
ATOM   2305  CA  SER   149      35.039  45.690  40.222  1.00  0.00           C
ATOM   2306  HA  SER   149      34.417  46.513  39.870  1.00  0.00           H
ATOM   2307  CB  SER   149      34.187  44.439  39.975  1.00  0.00           C
ATOM   2308  HB2 SER   149      33.859  44.448  38.936  1.00  0.00           H
ATOM   2309  HB3 SER   149      34.856  43.615  40.219  1.00  0.00           H
ATOM   2310  OG  SER   149      33.021  44.435  40.751  1.00  0.00           O
ATOM   2311  HG  SER   149      32.344  45.085  40.543  1.00  0.00           H
ATOM   2312  C   SER   149      35.239  45.768  41.768  1.00  0.00           C
ATOM   2313  O   SER   149      36.023  44.965  42.299  1.00  0.00           O
ATOM   2314  N   SER   150      34.456  46.662  42.405  1.00  0.00           N
ATOM   2315  H   SER   150      33.847  47.198  41.803  1.00  0.00           H
ATOM   2316  CA  SER   150      34.214  46.825  43.887  1.00  0.00           C
ATOM   2317  HA  SER   150      35.080  46.426  44.415  1.00  0.00           H
ATOM   2318  CB  SER   150      34.156  48.342  44.349  1.00  0.00           C
ATOM   2319  HB2 SER   150      33.428  48.834  43.704  1.00  0.00           H
ATOM   2320  HB3 SER   150      33.767  48.330  45.365  1.00  0.00           H
ATOM   2321  OG  SER   150      35.410  48.982  44.181  1.00  0.00           O
ATOM   2322  HG  SER   150      35.315  49.427  43.335  1.00  0.00           H
ATOM   2323  C   SER   150      32.906  46.094  44.368  1.00  0.00           C
ATOM   2324  O   SER   150      32.115  46.745  45.087  1.00  0.00           O
ATOM   2325  N   ALA   151      32.528  44.946  43.830  1.00  0.00           N
ATOM   2326  H   ALA   151      33.160  44.479  43.197  1.00  0.00           H
ATOM   2327  CA  ALA   151      31.202  44.291  43.868  1.00  0.00           C
ATOM   2328  HA  ALA   151      31.197  43.462  43.161  1.00  0.00           H
ATOM   2329  CB  ALA   151      31.027  43.573  45.241  1.00  0.00           C
ATOM   2330  HB1 ALA   151      30.955  44.247  46.095  1.00  0.00           H
ATOM   2331  HB2 ALA   151      31.879  43.017  45.633  1.00  0.00           H
ATOM   2332  HB3 ALA   151      30.169  42.912  45.355  1.00  0.00           H
ATOM   2333  C   ALA   151      29.997  45.212  43.331  1.00  0.00           C
ATOM   2334  O   ALA   151      30.073  45.883  42.292  1.00  0.00           O
ATOM   2335  N   GLY   152      28.952  45.253  44.175  1.00  0.00           N
ATOM   2336  H   GLY   152      28.911  44.677  45.002  1.00  0.00           H
ATOM   2337  CA  GLY   152      27.783  46.204  43.979  1.00  0.00           C
ATOM   2338  HA2 GLY   152      26.917  46.045  44.622  1.00  0.00           H
ATOM   2339  HA3 GLY   152      28.252  47.175  44.136  1.00  0.00           H
ATOM   2340  C   GLY   152      27.160  46.118  42.569  1.00  0.00           C
ATOM   2341  O   GLY   152      26.577  47.059  42.124  1.00  0.00           O
ATOM   2342  N   GLY   153      27.265  44.944  41.965  1.00  0.00           N
ATOM   2343  H   GLY   153      27.600  44.175  42.528  1.00  0.00           H
ATOM   2344  CA  GLY   153      26.686  44.621  40.669  1.00  0.00           C
ATOM   2345  HA2 GLY   153      26.753  43.559  40.433  1.00  0.00           H
ATOM   2346  HA3 GLY   153      25.619  44.828  40.750  1.00  0.00           H
ATOM   2347  C   GLY   153      27.270  45.426  39.511  1.00  0.00           C
ATOM   2348  O   GLY   153      26.696  45.444  38.385  1.00  0.00           O
ATOM   2349  N   SER   154      28.430  46.080  39.758  1.00  0.00           N
ATOM   2350  H   SER   154      28.674  46.065  40.738  1.00  0.00           H
ATOM   2351  CA  SER   154      29.211  46.921  38.872  1.00  0.00           C
ATOM   2352  HA  SER   154      28.673  46.909  37.923  1.00  0.00           H
ATOM   2353  CB  SER   154      29.053  48.383  39.278  1.00  0.00           C
ATOM   2354  HB2 SER   154      27.994  48.556  39.463  1.00  0.00           H
ATOM   2355  HB3 SER   154      29.487  48.542  40.265  1.00  0.00           H
ATOM   2356  OG  SER   154      29.548  49.296  38.275  1.00  0.00           O
ATOM   2357  HG  SER   154      28.876  49.980  38.241  1.00  0.00           H
ATOM   2358  C   SER   154      30.699  46.544  38.540  1.00  0.00           C
ATOM   2359  O   SER   154      31.282  45.759  39.306  1.00  0.00           O
ATOM   2360  N   PHE   155      31.119  47.001  37.314  1.00  0.00           N
ATOM   2361  H   PHE   155      30.445  47.634  36.909  1.00  0.00           H
ATOM   2362  CA  PHE   155      32.470  46.879  36.823  1.00  0.00           C
ATOM   2363  HA  PHE   155      33.073  46.911  37.730  1.00  0.00           H
ATOM   2364  CB  PHE   155      32.681  45.460  36.282  1.00  0.00           C
ATOM   2365  HB2 PHE   155      33.749  45.312  36.120  1.00  0.00           H
ATOM   2366  HB3 PHE   155      32.312  44.828  37.090  1.00  0.00           H
ATOM   2367  CG  PHE   155      32.070  45.011  34.948  1.00  0.00           C
ATOM   2368  CD1 PHE   155      32.694  45.149  33.720  1.00  0.00           C
ATOM   2369  HD1 PHE   155      33.639  45.667  33.792  1.00  0.00           H
ATOM   2370  CE1 PHE   155      32.135  44.780  32.513  1.00  0.00           C
ATOM   2371  HE1 PHE   155      32.498  45.122  31.556  1.00  0.00           H
ATOM   2372  CZ  PHE   155      30.975  43.953  32.561  1.00  0.00           C
ATOM   2373  HZ  PHE   155      30.418  43.689  31.674  1.00  0.00           H
ATOM   2374  CE2 PHE   155      30.408  43.644  33.756  1.00  0.00           C
ATOM   2375  HE2 PHE   155      29.610  42.918  33.799  1.00  0.00           H
ATOM   2376  CD2 PHE   155      30.991  44.154  35.001  1.00  0.00           C
ATOM   2377  HD2 PHE   155      30.543  43.921  35.955  1.00  0.00           H
ATOM   2378  C   PHE   155      32.972  47.902  35.859  1.00  0.00           C
ATOM   2379  O   PHE   155      32.188  48.659  35.282  1.00  0.00           O
ATOM   2380  N   THR   156      34.266  47.985  35.576  1.00  0.00           N
ATOM   2381  H   THR   156      34.808  47.352  36.148  1.00  0.00           H
ATOM   2382  CA  THR   156      34.875  48.936  34.556  1.00  0.00           C
ATOM   2383  HA  THR   156      34.112  49.286  33.860  1.00  0.00           H
ATOM   2384  CB  THR   156      35.654  50.159  35.081  1.00  0.00           C
ATOM   2385  HB  THR   156      36.014  50.663  34.183  1.00  0.00           H
ATOM   2386  CG2 THR   156      34.672  51.002  35.872  1.00  0.00           C
ATOM   2387 HG21 THR   156      34.381  50.425  36.749  1.00  0.00           H
ATOM   2388 HG22 THR   156      33.859  51.145  35.159  1.00  0.00           H
ATOM   2389 HG23 THR   156      34.981  52.015  36.128  1.00  0.00           H
ATOM   2390  OG1 THR   156      36.696  49.777  35.926  1.00  0.00           O
ATOM   2391  HG1 THR   156      36.467  49.056  36.517  1.00  0.00           H
ATOM   2392  C   THR   156      35.882  48.123  33.703  1.00  0.00           C
ATOM   2393  O   THR   156      36.625  47.244  34.199  1.00  0.00           O
ATOM   2394  N   VAL   157      36.015  48.519  32.431  1.00  0.00           N
ATOM   2395  H   VAL   157      35.484  49.276  32.024  1.00  0.00           H
ATOM   2396  CA  VAL   157      36.914  47.777  31.393  1.00  0.00           C
ATOM   2397  HA  VAL   157      37.642  47.218  31.983  1.00  0.00           H
ATOM   2398  CB  VAL   157      36.062  46.816  30.597  1.00  0.00           C
ATOM   2399  HB  VAL   157      35.804  46.065  31.344  1.00  0.00           H
ATOM   2400  CG1 VAL   157      34.777  47.342  30.009  1.00  0.00           C
ATOM   2401 HG11 VAL   157      34.893  48.393  29.749  1.00  0.00           H
ATOM   2402 HG12 VAL   157      34.588  46.831  29.064  1.00  0.00           H
ATOM   2403 HG13 VAL   157      33.932  47.099  30.654  1.00  0.00           H
ATOM   2404  CG2 VAL   157      36.931  46.188  29.424  1.00  0.00           C
ATOM   2405 HG21 VAL   157      37.799  45.708  29.877  1.00  0.00           H
ATOM   2406 HG22 VAL   157      37.255  46.920  28.684  1.00  0.00           H
ATOM   2407 HG23 VAL   157      36.306  45.382  29.038  1.00  0.00           H
ATOM   2408  C   VAL   157      37.711  48.796  30.531  1.00  0.00           C
ATOM   2409  O   VAL   157      37.237  49.905  30.173  1.00  0.00           O
ATOM   2410  N   ARG   158      38.999  48.571  30.232  1.00  0.00           N
ATOM   2411  H   ARG   158      39.394  47.667  30.447  1.00  0.00           H
ATOM   2412  CA  ARG   158      39.782  49.439  29.350  1.00  0.00           C
ATOM   2413  HA  ARG   158      39.106  49.964  28.675  1.00  0.00           H
ATOM   2414  CB  ARG   158      40.588  50.441  30.237  1.00  0.00           C
ATOM   2415  HB2 ARG   158      40.999  51.259  29.645  1.00  0.00           H
ATOM   2416  HB3 ARG   158      39.875  51.091  30.746  1.00  0.00           H
ATOM   2417  CG  ARG   158      41.593  49.834  31.220  1.00  0.00           C
ATOM   2418  HG2 ARG   158      41.360  49.107  31.998  1.00  0.00           H
ATOM   2419  HG3 ARG   158      42.428  49.430  30.647  1.00  0.00           H
ATOM   2420  CD  ARG   158      42.212  50.922  31.995  1.00  0.00           C
ATOM   2421  HD2 ARG   158      42.552  51.604  31.216  1.00  0.00           H
ATOM   2422  HD3 ARG   158      41.500  51.430  32.645  1.00  0.00           H
ATOM   2423  NE  ARG   158      43.356  50.483  32.860  1.00  0.00           N
ATOM   2424  HE  ARG   158      43.122  49.955  33.689  1.00  0.00           H
ATOM   2425  CZ  ARG   158      44.598  50.844  32.654  1.00  0.00           C
ATOM   2426  NH1 ARG   158      45.075  51.599  31.741  1.00  0.00           N
ATOM   2427 HH11 ARG   158      44.497  51.994  31.014  1.00  0.00           H
ATOM   2428 HH12 ARG   158      46.067  51.768  31.655  1.00  0.00           H
ATOM   2429  NH2 ARG   158      45.565  50.333  33.381  1.00  0.00           N
ATOM   2430 HH21 ARG   158      45.225  49.713  34.103  1.00  0.00           H
ATOM   2431 HH22 ARG   158      46.451  50.806  33.499  1.00  0.00           H
ATOM   2432  C   ARG   158      40.594  48.491  28.482  1.00  0.00           C
ATOM   2433  O   ARG   158      41.010  47.464  28.970  1.00  0.00           O
ATOM   2434  N   THR   159      40.983  48.847  27.293  1.00  0.00           N
ATOM   2435  H   THR   159      40.627  49.670  26.828  1.00  0.00           H
ATOM   2436  CA  THR   159      42.243  48.414  26.586  1.00  0.00           C
ATOM   2437  HA  THR   159      42.197  47.343  26.388  1.00  0.00           H
ATOM   2438  CB  THR   159      42.451  49.137  25.220  1.00  0.00           C
ATOM   2439  HB  THR   159      42.766  50.164  25.404  1.00  0.00           H
ATOM   2440  CG2 THR   159      43.606  48.357  24.581  1.00  0.00           C
ATOM   2441 HG21 THR   159      43.394  47.288  24.539  1.00  0.00           H
ATOM   2442 HG22 THR   159      44.471  48.534  25.219  1.00  0.00           H
ATOM   2443 HG23 THR   159      43.843  48.760  23.597  1.00  0.00           H
ATOM   2444  OG1 THR   159      41.396  49.005  24.314  1.00  0.00           O
ATOM   2445  HG1 THR   159      40.867  49.785  24.496  1.00  0.00           H
ATOM   2446  C   THR   159      43.401  48.901  27.443  1.00  0.00           C
ATOM   2447  O   THR   159      43.416  50.003  27.934  1.00  0.00           O
ATOM   2448  N   ASP   160      44.236  47.925  27.847  1.00  0.00           N
ATOM   2449  H   ASP   160      44.218  47.094  27.273  1.00  0.00           H
ATOM   2450  CA  ASP   160      45.349  48.153  28.874  1.00  0.00           C
ATOM   2451  HA  ASP   160      44.862  48.573  29.754  1.00  0.00           H
ATOM   2452  CB  ASP   160      45.903  46.801  29.235  1.00  0.00           C
ATOM   2453  HB2 ASP   160      45.175  46.005  29.395  1.00  0.00           H
ATOM   2454  HB3 ASP   160      46.483  46.497  28.364  1.00  0.00           H
ATOM   2455  CG  ASP   160      46.820  46.770  30.458  1.00  0.00           C
ATOM   2456  OD1 ASP   160      47.749  45.926  30.334  1.00  0.00           O
ATOM   2457  OD2 ASP   160      46.680  47.650  31.351  1.00  0.00           O
ATOM   2458  C   ASP   160      46.390  49.165  28.374  1.00  0.00           C
ATOM   2459  O   ASP   160      46.565  49.501  27.194  1.00  0.00           O
ATOM   2460  N   THR   161      47.216  49.516  29.342  1.00  0.00           N
ATOM   2461  H   THR   161      47.025  49.108  30.246  1.00  0.00           H
ATOM   2462  CA  THR   161      48.509  50.293  29.288  1.00  0.00           C
ATOM   2463  HA  THR   161      48.778  50.397  28.236  1.00  0.00           H
ATOM   2464  CB  THR   161      48.247  51.665  29.738  1.00  0.00           C
ATOM   2465  HB  THR   161      49.106  52.320  29.594  1.00  0.00           H
ATOM   2466  CG2 THR   161      47.007  52.183  29.005  1.00  0.00           C
ATOM   2467 HG21 THR   161      46.869  53.220  29.310  1.00  0.00           H
ATOM   2468 HG22 THR   161      46.099  51.607  29.180  1.00  0.00           H
ATOM   2469 HG23 THR   161      47.058  52.180  27.916  1.00  0.00           H
ATOM   2470  OG1 THR   161      47.848  51.767  31.095  1.00  0.00           O
ATOM   2471  HG1 THR   161      48.597  51.927  31.674  1.00  0.00           H
ATOM   2472  C   THR   161      49.782  49.630  29.907  1.00  0.00           C
ATOM   2473  O   THR   161      50.776  50.311  30.086  1.00  0.00           O
ATOM   2474  N   GLY   162      49.676  48.338  30.248  1.00  0.00           N
ATOM   2475  H   GLY   162      48.834  47.866  29.947  1.00  0.00           H
ATOM   2476  CA  GLY   162      50.806  47.591  30.738  1.00  0.00           C
ATOM   2477  HA2 GLY   162      51.575  48.219  31.188  1.00  0.00           H
ATOM   2478  HA3 GLY   162      50.462  46.990  31.580  1.00  0.00           H
ATOM   2479  C   GLY   162      51.517  46.860  29.643  1.00  0.00           C
ATOM   2480  O   GLY   162      51.287  46.871  28.457  1.00  0.00           O
ATOM   2481  N   GLU   163      52.559  46.113  30.131  1.00  0.00           N
ATOM   2482  H   GLU   163      52.916  46.373  31.038  1.00  0.00           H
ATOM   2483  CA  GLU   163      53.476  45.354  29.304  1.00  0.00           C
ATOM   2484  HA  GLU   163      53.919  46.151  28.707  1.00  0.00           H
ATOM   2485  CB  GLU   163      54.617  44.708  30.254  1.00  0.00           C
ATOM   2486  HB2 GLU   163      54.795  45.415  31.064  1.00  0.00           H
ATOM   2487  HB3 GLU   163      54.265  43.765  30.672  1.00  0.00           H
ATOM   2488  CG  GLU   163      55.956  44.329  29.637  1.00  0.00           C
ATOM   2489  HG2 GLU   163      56.375  43.514  30.227  1.00  0.00           H
ATOM   2490  HG3 GLU   163      55.699  43.847  28.693  1.00  0.00           H
ATOM   2491  CD  GLU   163      56.919  45.521  29.476  1.00  0.00           C
ATOM   2492  OE1 GLU   163      58.130  45.338  29.509  1.00  0.00           O
ATOM   2493  OE2 GLU   163      56.423  46.695  29.471  1.00  0.00           O
ATOM   2494  C   GLU   163      52.754  44.279  28.518  1.00  0.00           C
ATOM   2495  O   GLU   163      51.894  43.614  29.078  1.00  0.00           O
ATOM   2496  N   PRO   164      53.197  43.882  27.329  1.00  0.00           N
ATOM   2497  CD  PRO   164      53.879  44.742  26.354  1.00  0.00           C
ATOM   2498  HD2 PRO   164      54.956  44.757  26.518  1.00  0.00           H
ATOM   2499  HD3 PRO   164      53.538  45.773  26.458  1.00  0.00           H
ATOM   2500  CG  PRO   164      53.463  44.258  24.974  1.00  0.00           C
ATOM   2501  HG2 PRO   164      54.260  44.467  24.259  1.00  0.00           H
ATOM   2502  HG3 PRO   164      52.544  44.752  24.658  1.00  0.00           H
ATOM   2503  CB  PRO   164      53.268  42.766  25.280  1.00  0.00           C
ATOM   2504  HB2 PRO   164      54.241  42.277  25.321  1.00  0.00           H
ATOM   2505  HB3 PRO   164      52.667  42.162  24.598  1.00  0.00           H
ATOM   2506  CA  PRO   164      52.596  42.726  26.691  1.00  0.00           C
ATOM   2507  HA  PRO   164      51.523  42.877  26.579  1.00  0.00           H
ATOM   2508  C   PRO   164      52.828  41.455  27.494  1.00  0.00           C
ATOM   2509  O   PRO   164      53.976  41.100  27.846  1.00  0.00           O
ATOM   2510  N   MET   165      51.742  40.674  27.817  1.00  0.00           N
ATOM   2511  H   MET   165      50.865  40.926  27.383  1.00  0.00           H
ATOM   2512  CA  MET   165      51.836  39.418  28.664  1.00  0.00           C
ATOM   2513  HA  MET   165      52.791  39.509  29.183  1.00  0.00           H
ATOM   2514  CB  MET   165      50.633  39.448  29.594  1.00  0.00           C
ATOM   2515  HB2 MET   165      50.828  38.972  30.555  1.00  0.00           H
ATOM   2516  HB3 MET   165      50.521  40.456  29.995  1.00  0.00           H
ATOM   2517  CG  MET   165      49.285  38.993  29.001  1.00  0.00           C
ATOM   2518  HG2 MET   165      49.177  39.623  28.118  1.00  0.00           H
ATOM   2519  HG3 MET   165      49.266  37.931  28.754  1.00  0.00           H
ATOM   2520  SD  MET   165      47.873  39.399  29.964  1.00  0.00           S
ATOM   2521  CE  MET   165      47.709  38.066  31.281  1.00  0.00           C
ATOM   2522  HE1 MET   165      48.443  37.989  32.084  1.00  0.00           H
ATOM   2523  HE2 MET   165      46.797  38.238  31.852  1.00  0.00           H
ATOM   2524  HE3 MET   165      47.750  37.064  30.856  1.00  0.00           H
ATOM   2525  C   MET   165      51.892  38.123  27.803  1.00  0.00           C
ATOM   2526  O   MET   165      52.008  37.024  28.324  1.00  0.00           O
ATOM   2527  N   GLY   166      52.018  38.219  26.504  1.00  0.00           N
ATOM   2528  H   GLY   166      52.312  39.088  26.080  1.00  0.00           H
ATOM   2529  CA  GLY   166      51.949  37.059  25.630  1.00  0.00           C
ATOM   2530  HA2 GLY   166      52.400  37.225  24.651  1.00  0.00           H
ATOM   2531  HA3 GLY   166      52.392  36.154  26.047  1.00  0.00           H
ATOM   2532  C   GLY   166      50.592  36.498  25.472  1.00  0.00           C
ATOM   2533  O   GLY   166      49.988  36.805  24.441  1.00  0.00           O
ATOM   2534  N   ARG   167      50.019  35.777  26.468  1.00  0.00           N
ATOM   2535  H   ARG   167      50.475  35.779  27.370  1.00  0.00           H
ATOM   2536  CA  ARG   167      48.680  35.118  26.404  1.00  0.00           C
ATOM   2537  HA  ARG   167      47.909  35.851  26.164  1.00  0.00           H
ATOM   2538  CB  ARG   167      48.798  33.983  25.443  1.00  0.00           C
ATOM   2539  HB2 ARG   167      49.570  34.256  24.724  1.00  0.00           H
ATOM   2540  HB3 ARG   167      49.339  33.210  25.990  1.00  0.00           H
ATOM   2541  CG  ARG   167      47.428  33.617  24.806  1.00  0.00           C
ATOM   2542  HG2 ARG   167      46.628  33.578  25.544  1.00  0.00           H
ATOM   2543  HG3 ARG   167      47.113  34.294  24.011  1.00  0.00           H
ATOM   2544  CD  ARG   167      47.443  32.209  24.281  1.00  0.00           C
ATOM   2545  HD2 ARG   167      46.403  31.922  24.126  1.00  0.00           H
ATOM   2546  HD3 ARG   167      47.954  32.294  23.320  1.00  0.00           H
ATOM   2547  NE  ARG   167      48.009  31.197  25.203  1.00  0.00           N
ATOM   2548  HE  ARG   167      47.450  30.887  25.986  1.00  0.00           H
ATOM   2549  CZ  ARG   167      49.193  30.703  25.298  1.00  0.00           C
ATOM   2550  NH1 ARG   167      50.192  30.872  24.446  1.00  0.00           N
ATOM   2551 HH11 ARG   167      50.186  31.681  23.843  1.00  0.00           H
ATOM   2552 HH12 ARG   167      51.061  30.429  24.708  1.00  0.00           H
ATOM   2553  NH2 ARG   167      49.526  29.854  26.255  1.00  0.00           N
ATOM   2554 HH21 ARG   167      48.882  29.618  26.998  1.00  0.00           H
ATOM   2555 HH22 ARG   167      50.493  29.563  26.249  1.00  0.00           H
ATOM   2556  C   ARG   167      48.169  34.606  27.806  1.00  0.00           C
ATOM   2557  O   ARG   167      48.958  34.057  28.539  1.00  0.00           O
ATOM   2558  N   GLY   168      46.867  34.655  28.124  1.00  0.00           N
ATOM   2559  H   GLY   168      46.176  35.138  27.569  1.00  0.00           H
ATOM   2560  CA  GLY   168      46.339  34.146  29.408  1.00  0.00           C
ATOM   2561  HA2 GLY   168      45.662  33.298  29.301  1.00  0.00           H
ATOM   2562  HA3 GLY   168      47.210  33.833  29.984  1.00  0.00           H
ATOM   2563  C   GLY   168      45.616  35.292  30.253  1.00  0.00           C
ATOM   2564  O   GLY   168      45.087  36.279  29.662  1.00  0.00           O
ATOM   2565  N   THR   169      45.632  35.129  31.540  1.00  0.00           N
ATOM   2566  H   THR   169      46.089  34.317  31.930  1.00  0.00           H
ATOM   2567  CA  THR   169      44.699  35.872  32.511  1.00  0.00           C
ATOM   2568  HA  THR   169      44.602  36.871  32.084  1.00  0.00           H
ATOM   2569  CB  THR   169      43.344  35.144  32.685  1.00  0.00           C
ATOM   2570  HB  THR   169      43.400  34.129  33.077  1.00  0.00           H
ATOM   2571  CG2 THR   169      42.293  35.951  33.506  1.00  0.00           C
ATOM   2572 HG21 THR   169      41.308  35.682  33.125  1.00  0.00           H
ATOM   2573 HG22 THR   169      42.397  37.013  33.284  1.00  0.00           H
ATOM   2574 HG23 THR   169      42.397  35.793  34.579  1.00  0.00           H
ATOM   2575  OG1 THR   169      42.762  35.217  31.379  1.00  0.00           O
ATOM   2576  HG1 THR   169      43.463  34.972  30.772  1.00  0.00           H
ATOM   2577  C   THR   169      45.398  36.057  33.827  1.00  0.00           C
ATOM   2578  O   THR   169      45.791  35.074  34.486  1.00  0.00           O
ATOM   2579  N   LYS   170      45.562  37.328  34.273  1.00  0.00           N
ATOM   2580  H   LYS   170      45.018  37.960  33.702  1.00  0.00           H
ATOM   2581  CA  LYS   170      46.029  37.644  35.605  1.00  0.00           C
ATOM   2582  HA  LYS   170      46.431  36.792  36.154  1.00  0.00           H
ATOM   2583  CB  LYS   170      47.089  38.768  35.461  1.00  0.00           C
ATOM   2584  HB2 LYS   170      47.892  38.582  34.747  1.00  0.00           H
ATOM   2585  HB3 LYS   170      46.667  39.725  35.153  1.00  0.00           H
ATOM   2586  CG  LYS   170      47.848  39.180  36.775  1.00  0.00           C
ATOM   2587  HG2 LYS   170      46.991  39.306  37.437  1.00  0.00           H
ATOM   2588  HG3 LYS   170      48.377  38.325  37.197  1.00  0.00           H
ATOM   2589  CD  LYS   170      48.724  40.420  36.587  1.00  0.00           C
ATOM   2590  HD2 LYS   170      49.298  40.396  35.661  1.00  0.00           H
ATOM   2591  HD3 LYS   170      48.269  41.408  36.527  1.00  0.00           H
ATOM   2592  CE  LYS   170      49.706  40.564  37.705  1.00  0.00           C
ATOM   2593  HE2 LYS   170      49.191  40.929  38.594  1.00  0.00           H
ATOM   2594  HE3 LYS   170      50.004  39.552  37.980  1.00  0.00           H
ATOM   2595  NZ  LYS   170      51.021  41.284  37.407  1.00  0.00           N
ATOM   2596  HZ1 LYS   170      51.641  40.772  36.797  1.00  0.00           H
ATOM   2597  HZ2 LYS   170      51.589  41.501  38.212  1.00  0.00           H
ATOM   2598  HZ3 LYS   170      50.847  42.190  36.993  1.00  0.00           H
ATOM   2599  C   LYS   170      44.763  38.125  36.379  1.00  0.00           C
ATOM   2600  O   LYS   170      43.959  38.943  35.869  1.00  0.00           O
ATOM   2601  N   VAL   171      44.460  37.713  37.640  1.00  0.00           N
ATOM   2602  H   VAL   171      45.159  37.078  37.997  1.00  0.00           H
ATOM   2603  CA  VAL   171      43.294  37.964  38.479  1.00  0.00           C
ATOM   2604  HA  VAL   171      42.780  38.809  38.021  1.00  0.00           H
ATOM   2605  CB  VAL   171      42.343  36.695  38.585  1.00  0.00           C
ATOM   2606  HB  VAL   171      42.969  35.878  38.945  1.00  0.00           H
ATOM   2607  CG1 VAL   171      41.274  37.011  39.666  1.00  0.00           C
ATOM   2608 HG11 VAL   171      41.678  37.153  40.668  1.00  0.00           H
ATOM   2609 HG12 VAL   171      40.682  37.868  39.343  1.00  0.00           H
ATOM   2610 HG13 VAL   171      40.568  36.182  39.719  1.00  0.00           H
ATOM   2611  CG2 VAL   171      41.806  36.150  37.290  1.00  0.00           C
ATOM   2612 HG21 VAL   171      41.118  35.323  37.464  1.00  0.00           H
ATOM   2613 HG22 VAL   171      42.572  35.796  36.602  1.00  0.00           H
ATOM   2614 HG23 VAL   171      41.405  36.998  36.733  1.00  0.00           H
ATOM   2615  C   VAL   171      43.811  38.431  39.837  1.00  0.00           C
ATOM   2616  O   VAL   171      44.576  37.683  40.477  1.00  0.00           O
ATOM   2617  N   ILE   172      43.431  39.594  40.292  1.00  0.00           N
ATOM   2618  H   ILE   172      42.819  40.220  39.789  1.00  0.00           H
ATOM   2619  CA  ILE   172      44.032  40.209  41.450  1.00  0.00           C
ATOM   2620  HA  ILE   172      44.852  39.691  41.946  1.00  0.00           H
ATOM   2621  CB  ILE   172      44.735  41.550  41.101  1.00  0.00           C
ATOM   2622  HB  ILE   172      43.976  42.266  40.787  1.00  0.00           H
ATOM   2623  CG2 ILE   172      45.338  42.137  42.366  1.00  0.00           C
ATOM   2624 HG21 ILE   172      45.795  43.103  42.149  1.00  0.00           H
ATOM   2625 HG22 ILE   172      46.075  41.509  42.867  1.00  0.00           H
ATOM   2626 HG23 ILE   172      44.500  42.331  43.036  1.00  0.00           H
ATOM   2627  CG1 ILE   172      45.879  41.476  40.013  1.00  0.00           C
ATOM   2628 HG12 ILE   172      46.700  40.846  40.356  1.00  0.00           H
ATOM   2629 HG13 ILE   172      45.343  40.883  39.272  1.00  0.00           H
ATOM   2630  CD1 ILE   172      46.327  42.740  39.272  1.00  0.00           C
ATOM   2631 HD11 ILE   172      45.445  43.190  38.814  1.00  0.00           H
ATOM   2632 HD12 ILE   172      47.118  42.678  38.525  1.00  0.00           H
ATOM   2633 HD13 ILE   172      46.589  43.436  40.069  1.00  0.00           H
ATOM   2634  C   ILE   172      42.931  40.369  42.458  1.00  0.00           C
ATOM   2635  O   ILE   172      42.007  41.143  42.221  1.00  0.00           O
ATOM   2636  N   LEU   173      42.906  39.583  43.509  1.00  0.00           N
ATOM   2637  H   LEU   173      43.703  38.981  43.661  1.00  0.00           H
ATOM   2638  CA  LEU   173      41.982  39.876  44.575  1.00  0.00           C
ATOM   2639  HA  LEU   173      41.068  40.373  44.251  1.00  0.00           H
ATOM   2640  CB  LEU   173      41.642  38.535  45.277  1.00  0.00           C
ATOM   2641  HB2 LEU   173      42.408  37.768  45.168  1.00  0.00           H
ATOM   2642  HB3 LEU   173      41.492  38.668  46.349  1.00  0.00           H
ATOM   2643  CG  LEU   173      40.345  37.950  44.686  1.00  0.00           C
ATOM   2644  HG  LEU   173      39.475  38.568  44.910  1.00  0.00           H
ATOM   2645  CD1 LEU   173      40.291  37.790  43.141  1.00  0.00           C
ATOM   2646 HD11 LEU   173      40.331  38.799  42.728  1.00  0.00           H
ATOM   2647 HD12 LEU   173      39.353  37.268  42.952  1.00  0.00           H
ATOM   2648 HD13 LEU   173      41.128  37.202  42.768  1.00  0.00           H
ATOM   2649  CD2 LEU   173      39.925  36.676  45.378  1.00  0.00           C
ATOM   2650 HD21 LEU   173      38.887  36.453  45.135  1.00  0.00           H
ATOM   2651 HD22 LEU   173      40.611  35.883  45.083  1.00  0.00           H
ATOM   2652 HD23 LEU   173      39.867  36.827  46.456  1.00  0.00           H
ATOM   2653  C   LEU   173      42.634  40.922  45.478  1.00  0.00           C
ATOM   2654  O   LEU   173      43.808  40.792  45.898  1.00  0.00           O
ATOM   2655  N   HID   174      41.828  41.940  45.862  1.00  0.00           N
ATOM   2656  H   HID   174      40.869  41.941  45.546  1.00  0.00           H
ATOM   2657  CA  HID   174      42.157  42.836  46.966  1.00  0.00           C
ATOM   2658  HA  HID   174      43.235  42.757  47.108  1.00  0.00           H
ATOM   2659  CB  HID   174      41.857  44.321  46.626  1.00  0.00           C
ATOM   2660  HB2 HID   174      40.773  44.433  46.612  1.00  0.00           H
ATOM   2661  HB3 HID   174      42.120  44.922  47.496  1.00  0.00           H
ATOM   2662  CG  HID   174      42.412  44.980  45.442  1.00  0.00           C
ATOM   2663  ND1 HID   174      43.174  46.159  45.369  1.00  0.00           N
ATOM   2664  HD1 HID   174      43.676  46.497  46.177  1.00  0.00           H
ATOM   2665  CE1 HID   174      43.311  46.529  44.091  1.00  0.00           C
ATOM   2666  HE1 HID   174      43.958  47.297  43.693  1.00  0.00           H
ATOM   2667  NE2 HID   174      42.781  45.568  43.317  1.00  0.00           N
ATOM   2668  CD2 HID   174      42.155  44.624  44.116  1.00  0.00           C
ATOM   2669  HD2 HID   174      41.476  43.855  43.776  1.00  0.00           H
ATOM   2670  C   HID   174      41.427  42.336  48.236  1.00  0.00           C
ATOM   2671  O   HID   174      40.182  42.333  48.249  1.00  0.00           O
ATOM   2672  N   LEU   175      42.086  41.832  49.222  1.00  0.00           N
ATOM   2673  H   LEU   175      43.095  41.791  49.230  1.00  0.00           H
ATOM   2674  CA  LEU   175      41.427  41.124  50.323  1.00  0.00           C
ATOM   2675  HA  LEU   175      40.669  40.422  49.977  1.00  0.00           H
ATOM   2676  CB  LEU   175      42.424  40.415  51.189  1.00  0.00           C
ATOM   2677  HB2 LEU   175      43.103  41.140  51.635  1.00  0.00           H
ATOM   2678  HB3 LEU   175      42.000  39.842  52.014  1.00  0.00           H
ATOM   2679  CG  LEU   175      43.092  39.239  50.521  1.00  0.00           C
ATOM   2680  HG  LEU   175      43.557  39.517  49.575  1.00  0.00           H
ATOM   2681  CD1 LEU   175      44.232  38.632  51.273  1.00  0.00           C
ATOM   2682 HD11 LEU   175      45.025  39.351  51.482  1.00  0.00           H
ATOM   2683 HD12 LEU   175      44.623  37.841  50.634  1.00  0.00           H
ATOM   2684 HD13 LEU   175      44.045  38.054  52.178  1.00  0.00           H
ATOM   2685  CD2 LEU   175      42.096  38.096  50.162  1.00  0.00           C
ATOM   2686 HD21 LEU   175      42.584  37.258  49.662  1.00  0.00           H
ATOM   2687 HD22 LEU   175      41.582  37.618  50.997  1.00  0.00           H
ATOM   2688 HD23 LEU   175      41.247  38.452  49.578  1.00  0.00           H
ATOM   2689  C   LEU   175      40.764  42.131  51.331  1.00  0.00           C
ATOM   2690  O   LEU   175      41.127  43.286  51.429  1.00  0.00           O
ATOM   2691  N   LYS   176      39.793  41.597  52.096  1.00  0.00           N
ATOM   2692  H   LYS   176      39.687  40.594  52.042  1.00  0.00           H
ATOM   2693  CA  LYS   176      39.078  42.104  53.258  1.00  0.00           C
ATOM   2694  HA  LYS   176      38.840  43.150  53.070  1.00  0.00           H
ATOM   2695  CB  LYS   176      37.796  41.258  53.564  1.00  0.00           C
ATOM   2696  HB2 LYS   176      37.947  40.178  53.531  1.00  0.00           H
ATOM   2697  HB3 LYS   176      37.542  41.602  54.566  1.00  0.00           H
ATOM   2698  CG  LYS   176      36.772  41.724  52.547  1.00  0.00           C
ATOM   2699  HG2 LYS   176      36.319  42.635  52.940  1.00  0.00           H
ATOM   2700  HG3 LYS   176      37.246  41.905  51.583  1.00  0.00           H
ATOM   2701  CD  LYS   176      35.674  40.646  52.313  1.00  0.00           C
ATOM   2702  HD2 LYS   176      34.957  41.074  51.613  1.00  0.00           H
ATOM   2703  HD3 LYS   176      36.064  39.698  51.942  1.00  0.00           H
ATOM   2704  CE  LYS   176      34.980  40.355  53.699  1.00  0.00           C
ATOM   2705  HE2 LYS   176      35.722  40.008  54.418  1.00  0.00           H
ATOM   2706  HE3 LYS   176      34.537  41.241  54.155  1.00  0.00           H
ATOM   2707  NZ  LYS   176      33.894  39.323  53.619  1.00  0.00           N
ATOM   2708  HZ1 LYS   176      34.248  38.516  53.127  1.00  0.00           H
ATOM   2709  HZ2 LYS   176      33.021  39.613  53.203  1.00  0.00           H
ATOM   2710  HZ3 LYS   176      33.551  39.090  54.541  1.00  0.00           H
ATOM   2711  C   LYS   176      40.189  42.087  54.387  1.00  0.00           C
ATOM   2712  O   LYS   176      40.949  41.110  54.508  1.00  0.00           O
ATOM   2713  N   GLU   177      40.279  43.222  55.168  1.00  0.00           N
ATOM   2714  H   GLU   177      39.759  44.037  54.877  1.00  0.00           H
ATOM   2715  CA  GLU   177      41.143  43.386  56.331  1.00  0.00           C
ATOM   2716  HA  GLU   177      42.176  43.315  55.989  1.00  0.00           H
ATOM   2717  CB  GLU   177      40.900  44.717  57.049  1.00  0.00           C
ATOM   2718  HB2 GLU   177      40.873  45.517  56.308  1.00  0.00           H
ATOM   2719  HB3 GLU   177      39.936  44.666  57.555  1.00  0.00           H
ATOM   2720  CG  GLU   177      42.051  45.093  58.030  1.00  0.00           C
ATOM   2721  HG2 GLU   177      42.091  44.338  58.815  1.00  0.00           H
ATOM   2722  HG3 GLU   177      43.003  45.297  57.540  1.00  0.00           H
ATOM   2723  CD  GLU   177      41.705  46.477  58.618  1.00  0.00           C
ATOM   2724  OE1 GLU   177      41.037  47.327  57.982  1.00  0.00           O
ATOM   2725  OE2 GLU   177      42.214  46.821  59.732  1.00  0.00           O
ATOM   2726  C   GLU   177      40.913  42.179  57.349  1.00  0.00           C
ATOM   2727  O   GLU   177      41.878  41.719  57.984  1.00  0.00           O
ATOM   2728  N   ASP   178      39.753  41.537  57.466  1.00  0.00           N
ATOM   2729  H   ASP   178      38.957  41.882  56.950  1.00  0.00           H
ATOM   2730  CA  ASP   178      39.508  40.360  58.256  1.00  0.00           C
ATOM   2731  HA  ASP   178      40.221  40.438  59.077  1.00  0.00           H
ATOM   2732  CB  ASP   178      38.113  40.404  58.899  1.00  0.00           C
ATOM   2733  HB2 ASP   178      38.088  39.767  59.784  1.00  0.00           H
ATOM   2734  HB3 ASP   178      37.964  41.439  59.206  1.00  0.00           H
ATOM   2735  CG  ASP   178      37.072  39.865  57.886  1.00  0.00           C
ATOM   2736  OD1 ASP   178      36.327  38.941  58.252  1.00  0.00           O
ATOM   2737  OD2 ASP   178      36.979  40.283  56.745  1.00  0.00           O
ATOM   2738  C   ASP   178      39.813  38.962  57.533  1.00  0.00           C
ATOM   2739  O   ASP   178      39.730  37.882  58.147  1.00  0.00           O
ATOM   2740  N   GLN   179      40.154  39.006  56.280  1.00  0.00           N
ATOM   2741  H   GLN   179      40.274  39.903  55.835  1.00  0.00           H
ATOM   2742  CA  GLN   179      40.576  37.885  55.446  1.00  0.00           C
ATOM   2743  HA  GLN   179      40.435  37.014  56.086  1.00  0.00           H
ATOM   2744  CB  GLN   179      39.616  37.652  54.277  1.00  0.00           C
ATOM   2745  HB2 GLN   179      39.638  38.533  53.635  1.00  0.00           H
ATOM   2746  HB3 GLN   179      39.988  36.748  53.796  1.00  0.00           H
ATOM   2747  CG  GLN   179      38.162  37.422  54.780  1.00  0.00           C
ATOM   2748  HG2 GLN   179      37.884  38.366  55.251  1.00  0.00           H
ATOM   2749  HG3 GLN   179      37.540  37.365  53.888  1.00  0.00           H
ATOM   2750  CD  GLN   179      37.913  36.258  55.611  1.00  0.00           C
ATOM   2751  OE1 GLN   179      38.530  35.219  55.411  1.00  0.00           O
ATOM   2752  NE2 GLN   179      36.987  36.208  56.576  1.00  0.00           N
ATOM   2753 HE21 GLN   179      36.736  35.274  56.868  1.00  0.00           H
ATOM   2754 HE22 GLN   179      36.358  36.988  56.691  1.00  0.00           H
ATOM   2755  C   GLN   179      42.051  37.942  54.903  1.00  0.00           C
ATOM   2756  O   GLN   179      42.321  37.390  53.902  1.00  0.00           O
ATOM   2757  N   THR   180      42.962  38.531  55.696  1.00  0.00           N
ATOM   2758  H   THR   180      42.663  39.144  56.442  1.00  0.00           H
ATOM   2759  CA  THR   180      44.374  38.660  55.536  1.00  0.00           C
ATOM   2760  HA  THR   180      44.546  38.971  54.505  1.00  0.00           H
ATOM   2761  CB  THR   180      45.083  39.732  56.388  1.00  0.00           C
ATOM   2762  HB  THR   180      46.138  39.520  56.217  1.00  0.00           H
ATOM   2763  CG2 THR   180      44.779  41.132  55.971  1.00  0.00           C
ATOM   2764 HG21 THR   180      45.125  41.889  56.675  1.00  0.00           H
ATOM   2765 HG22 THR   180      43.693  41.084  55.889  1.00  0.00           H
ATOM   2766 HG23 THR   180      45.236  41.387  55.015  1.00  0.00           H
ATOM   2767  OG1 THR   180      44.896  39.587  57.851  1.00  0.00           O
ATOM   2768  HG1 THR   180      45.567  38.979  58.167  1.00  0.00           H
ATOM   2769  C   THR   180      45.237  37.339  55.634  1.00  0.00           C
ATOM   2770  O   THR   180      46.406  37.439  55.287  1.00  0.00           O
ATOM   2771  N   GLU   181      44.597  36.297  56.165  1.00  0.00           N
ATOM   2772  H   GLU   181      43.724  36.423  56.657  1.00  0.00           H
ATOM   2773  CA  GLU   181      45.285  34.996  56.254  1.00  0.00           C
ATOM   2774  HA  GLU   181      46.223  35.165  56.783  1.00  0.00           H
ATOM   2775  CB  GLU   181      44.466  34.022  57.037  1.00  0.00           C
ATOM   2776  HB2 GLU   181      44.968  33.077  57.247  1.00  0.00           H
ATOM   2777  HB3 GLU   181      44.352  34.523  57.998  1.00  0.00           H
ATOM   2778  CG  GLU   181      43.053  33.691  56.458  1.00  0.00           C
ATOM   2779  HG2 GLU   181      42.477  34.609  56.584  1.00  0.00           H
ATOM   2780  HG3 GLU   181      43.054  33.339  55.427  1.00  0.00           H
ATOM   2781  CD  GLU   181      42.275  32.723  57.373  1.00  0.00           C
ATOM   2782  OE1 GLU   181      41.267  33.038  58.046  1.00  0.00           O
ATOM   2783  OE2 GLU   181      42.664  31.479  57.411  1.00  0.00           O
ATOM   2784  C   GLU   181      45.693  34.468  54.881  1.00  0.00           C
ATOM   2785  O   GLU   181      46.673  33.792  54.837  1.00  0.00           O
ATOM   2786  N   TYR   182      44.999  34.828  53.764  1.00  0.00           N
ATOM   2787  H   TYR   182      44.196  35.441  53.756  1.00  0.00           H
ATOM   2788  CA  TYR   182      45.290  34.233  52.526  1.00  0.00           C
ATOM   2789  HA  TYR   182      45.725  33.234  52.546  1.00  0.00           H
ATOM   2790  CB  TYR   182      43.963  34.145  51.667  1.00  0.00           C
ATOM   2791  HB2 TYR   182      43.672  35.143  51.341  1.00  0.00           H
ATOM   2792  HB3 TYR   182      44.119  33.498  50.802  1.00  0.00           H
ATOM   2793  CG  TYR   182      42.740  33.591  52.322  1.00  0.00           C
ATOM   2794  CD1 TYR   182      42.774  32.310  52.939  1.00  0.00           C
ATOM   2795  HD1 TYR   182      43.660  31.693  52.926  1.00  0.00           H
ATOM   2796  CE1 TYR   182      41.673  31.753  53.651  1.00  0.00           C
ATOM   2797  HE1 TYR   182      41.730  30.744  54.033  1.00  0.00           H
ATOM   2798  CZ  TYR   182      40.406  32.472  53.759  1.00  0.00           C
ATOM   2799  OH  TYR   182      39.306  31.996  54.409  1.00  0.00           O
ATOM   2800  HH  TYR   182      39.283  32.428  55.267  1.00  0.00           H
ATOM   2801  CE2 TYR   182      40.450  33.849  53.319  1.00  0.00           C
ATOM   2802  HE2 TYR   182      39.614  34.495  53.544  1.00  0.00           H
ATOM   2803  CD2 TYR   182      41.575  34.401  52.573  1.00  0.00           C
ATOM   2804  HD2 TYR   182      41.560  35.471  52.429  1.00  0.00           H
ATOM   2805  C   TYR   182      46.415  35.026  51.830  1.00  0.00           C
ATOM   2806  O   TYR   182      46.772  34.719  50.671  1.00  0.00           O
ATOM   2807  N   LEU   183      47.109  35.878  52.575  1.00  0.00           N
ATOM   2808  H   LEU   183      46.914  36.145  53.529  1.00  0.00           H
ATOM   2809  CA  LEU   183      48.370  36.385  52.166  1.00  0.00           C
ATOM   2810  HA  LEU   183      48.426  36.390  51.078  1.00  0.00           H
ATOM   2811  CB  LEU   183      48.563  37.795  52.655  1.00  0.00           C
ATOM   2812  HB2 LEU   183      48.059  38.016  53.597  1.00  0.00           H
ATOM   2813  HB3 LEU   183      49.627  37.997  52.781  1.00  0.00           H
ATOM   2814  CG  LEU   183      48.032  38.868  51.742  1.00  0.00           C
ATOM   2815  HG  LEU   183      47.179  38.471  51.193  1.00  0.00           H
ATOM   2816  CD1 LEU   183      47.717  40.184  52.523  1.00  0.00           C
ATOM   2817 HD11 LEU   183      47.267  40.936  51.875  1.00  0.00           H
ATOM   2818 HD12 LEU   183      48.656  40.679  52.772  1.00  0.00           H
ATOM   2819 HD13 LEU   183      47.150  40.040  53.443  1.00  0.00           H
ATOM   2820  CD2 LEU   183      49.154  39.065  50.684  1.00  0.00           C
ATOM   2821 HD21 LEU   183      49.157  38.233  49.979  1.00  0.00           H
ATOM   2822 HD22 LEU   183      48.789  39.795  49.962  1.00  0.00           H
ATOM   2823 HD23 LEU   183      50.130  39.387  51.044  1.00  0.00           H
ATOM   2824  C   LEU   183      49.518  35.494  52.641  1.00  0.00           C
ATOM   2825  O   LEU   183      50.609  35.502  51.985  1.00  0.00           O
ATOM   2826  N   GLU   184      49.410  34.920  53.834  1.00  0.00           N
ATOM   2827  H   GLU   184      48.493  34.936  54.257  1.00  0.00           H
ATOM   2828  CA  GLU   184      50.413  34.042  54.511  1.00  0.00           C
ATOM   2829  HA  GLU   184      51.327  34.620  54.645  1.00  0.00           H
ATOM   2830  CB  GLU   184      49.974  33.643  55.914  1.00  0.00           C
ATOM   2831  HB2 GLU   184      49.120  33.000  55.701  1.00  0.00           H
ATOM   2832  HB3 GLU   184      50.724  32.992  56.362  1.00  0.00           H
ATOM   2833  CG  GLU   184      49.481  34.748  56.819  1.00  0.00           C
ATOM   2834  HG2 GLU   184      48.696  35.351  56.364  1.00  0.00           H
ATOM   2835  HG3 GLU   184      49.150  34.239  57.724  1.00  0.00           H
ATOM   2836  CD  GLU   184      50.571  35.825  57.165  1.00  0.00           C
ATOM   2837  OE1 GLU   184      50.111  36.872  57.595  1.00  0.00           O
ATOM   2838  OE2 GLU   184      51.784  35.635  57.019  1.00  0.00           O
ATOM   2839  C   GLU   184      50.850  32.818  53.660  1.00  0.00           C
ATOM   2840  O   GLU   184      50.002  31.992  53.381  1.00  0.00           O
ATOM   2841  N   GLU   185      52.142  32.721  53.333  1.00  0.00           N
ATOM   2842  H   GLU   185      52.725  33.506  53.588  1.00  0.00           H
ATOM   2843  CA  GLU   185      52.774  31.607  52.568  1.00  0.00           C
ATOM   2844  HA  GLU   185      52.483  31.782  51.532  1.00  0.00           H
ATOM   2845  CB  GLU   185      54.284  31.787  52.687  1.00  0.00           C
ATOM   2846  HB2 GLU   185      54.508  32.789  52.322  1.00  0.00           H
ATOM   2847  HB3 GLU   185      54.487  31.734  53.757  1.00  0.00           H
ATOM   2848  CG  GLU   185      55.115  30.748  51.963  1.00  0.00           C
ATOM   2849  HG2 GLU   185      54.852  29.782  52.393  1.00  0.00           H
ATOM   2850  HG3 GLU   185      54.948  30.848  50.889  1.00  0.00           H
ATOM   2851  CD  GLU   185      56.657  30.954  52.166  1.00  0.00           C
ATOM   2852  OE1 GLU   185      57.457  30.482  51.304  1.00  0.00           O
ATOM   2853  OE2 GLU   185      57.061  31.524  53.227  1.00  0.00           O
ATOM   2854  C   GLU   185      52.237  30.241  53.000  1.00  0.00           C
ATOM   2855  O   GLU   185      51.857  29.335  52.207  1.00  0.00           O
ATOM   2856  N   ARG   186      52.213  30.023  54.412  1.00  0.00           N
ATOM   2857  H   ARG   186      52.583  30.737  55.025  1.00  0.00           H
ATOM   2858  CA  ARG   186      51.641  28.801  54.996  1.00  0.00           C
ATOM   2859  HA  ARG   186      52.201  27.937  54.640  1.00  0.00           H
ATOM   2860  CB  ARG   186      51.917  28.921  56.502  1.00  0.00           C
ATOM   2861  HB2 ARG   186      51.427  28.151  57.098  1.00  0.00           H
ATOM   2862  HB3 ARG   186      52.991  28.755  56.591  1.00  0.00           H
ATOM   2863  CG  ARG   186      51.611  30.290  57.194  1.00  0.00           C
ATOM   2864  HG2 ARG   186      52.026  31.139  56.651  1.00  0.00           H
ATOM   2865  HG3 ARG   186      50.559  30.579  57.151  1.00  0.00           H
ATOM   2866  CD  ARG   186      52.091  30.365  58.692  1.00  0.00           C
ATOM   2867  HD2 ARG   186      52.191  29.391  59.171  1.00  0.00           H
ATOM   2868  HD3 ARG   186      53.122  30.721  58.718  1.00  0.00           H
ATOM   2869  NE  ARG   186      51.284  31.335  59.493  1.00  0.00           N
ATOM   2870  HE  ARG   186      51.632  32.282  59.542  1.00  0.00           H
ATOM   2871  CZ  ARG   186      50.009  31.305  59.769  1.00  0.00           C
ATOM   2872  NH1 ARG   186      49.345  30.197  59.704  1.00  0.00           N
ATOM   2873 HH11 ARG   186      49.866  29.334  59.649  1.00  0.00           H
ATOM   2874 HH12 ARG   186      48.371  30.215  59.970  1.00  0.00           H
ATOM   2875  NH2 ARG   186      49.292  32.427  60.017  1.00  0.00           N
ATOM   2876 HH21 ARG   186      49.854  33.261  60.108  1.00  0.00           H
ATOM   2877 HH22 ARG   186      48.285  32.502  60.006  1.00  0.00           H
ATOM   2878  C   ARG   186      50.179  28.486  54.680  1.00  0.00           C
ATOM   2879  O   ARG   186      49.927  27.365  54.331  1.00  0.00           O
ATOM   2880  N   ARG   187      49.313  29.558  54.620  1.00  0.00           N
ATOM   2881  H   ARG   187      49.812  30.435  54.656  1.00  0.00           H
ATOM   2882  CA  ARG   187      47.843  29.366  54.285  1.00  0.00           C
ATOM   2883  HA  ARG   187      47.421  28.562  54.888  1.00  0.00           H
ATOM   2884  CB  ARG   187      47.089  30.624  54.768  1.00  0.00           C
ATOM   2885  HB2 ARG   187      47.590  30.926  55.687  1.00  0.00           H
ATOM   2886  HB3 ARG   187      47.285  31.497  54.145  1.00  0.00           H
ATOM   2887  CG  ARG   187      45.606  30.417  54.855  1.00  0.00           C
ATOM   2888  HG2 ARG   187      45.184  31.406  55.027  1.00  0.00           H
ATOM   2889  HG3 ARG   187      45.189  30.053  53.916  1.00  0.00           H
ATOM   2890  CD  ARG   187      45.181  29.425  55.896  1.00  0.00           C
ATOM   2891  HD2 ARG   187      45.538  28.414  55.705  1.00  0.00           H
ATOM   2892  HD3 ARG   187      45.678  29.664  56.837  1.00  0.00           H
ATOM   2893  NE  ARG   187      43.698  29.263  56.122  1.00  0.00           N
ATOM   2894  HE  ARG   187      43.288  29.977  56.707  1.00  0.00           H
ATOM   2895  CZ  ARG   187      42.972  28.324  55.578  1.00  0.00           C
ATOM   2896  NH1 ARG   187      43.455  27.349  54.897  1.00  0.00           N
ATOM   2897 HH11 ARG   187      44.402  26.998  54.897  1.00  0.00           H
ATOM   2898 HH12 ARG   187      42.680  26.740  54.675  1.00  0.00           H
ATOM   2899  NH2 ARG   187      41.669  28.335  55.664  1.00  0.00           N
ATOM   2900 HH21 ARG   187      41.192  28.870  56.375  1.00  0.00           H
ATOM   2901 HH22 ARG   187      41.158  27.543  55.300  1.00  0.00           H
ATOM   2902  C   ARG   187      47.698  29.068  52.757  1.00  0.00           C
ATOM   2903  O   ARG   187      46.793  28.289  52.383  1.00  0.00           O
ATOM   2904  N   ILE   188      48.512  29.672  51.899  1.00  0.00           N
ATOM   2905  H   ILE   188      49.060  30.446  52.245  1.00  0.00           H
ATOM   2906  CA  ILE   188      48.446  29.483  50.398  1.00  0.00           C
ATOM   2907  HA  ILE   188      47.399  29.605  50.116  1.00  0.00           H
ATOM   2908  CB  ILE   188      49.259  30.522  49.634  1.00  0.00           C
ATOM   2909  HB  ILE   188      50.269  30.540  50.044  1.00  0.00           H
ATOM   2910  CG2 ILE   188      49.368  30.095  48.164  1.00  0.00           C
ATOM   2911 HG21 ILE   188      48.341  30.049  47.804  1.00  0.00           H
ATOM   2912 HG22 ILE   188      49.970  29.199  48.008  1.00  0.00           H
ATOM   2913 HG23 ILE   188      49.852  30.947  47.686  1.00  0.00           H
ATOM   2914  CG1 ILE   188      48.639  31.944  49.667  1.00  0.00           C
ATOM   2915 HG12 ILE   188      47.896  32.063  48.878  1.00  0.00           H
ATOM   2916 HG13 ILE   188      47.985  31.992  50.538  1.00  0.00           H
ATOM   2917  CD1 ILE   188      49.690  33.035  49.617  1.00  0.00           C
ATOM   2918 HD11 ILE   188      50.279  33.033  48.701  1.00  0.00           H
ATOM   2919 HD12 ILE   188      50.385  32.853  50.437  1.00  0.00           H
ATOM   2920 HD13 ILE   188      49.263  34.023  49.795  1.00  0.00           H
ATOM   2921  C   ILE   188      48.887  28.065  50.084  1.00  0.00           C
ATOM   2922  O   ILE   188      48.087  27.372  49.403  1.00  0.00           O
ATOM   2923  N   LYS   189      50.011  27.633  50.629  1.00  0.00           N
ATOM   2924  H   LYS   189      50.594  28.312  51.095  1.00  0.00           H
ATOM   2925  CA  LYS   189      50.565  26.331  50.399  1.00  0.00           C
ATOM   2926  HA  LYS   189      50.711  26.226  49.324  1.00  0.00           H
ATOM   2927  CB  LYS   189      51.857  26.053  51.098  1.00  0.00           C
ATOM   2928  HB2 LYS   189      51.794  26.356  52.143  1.00  0.00           H
ATOM   2929  HB3 LYS   189      52.245  25.035  51.150  1.00  0.00           H
ATOM   2930  CG  LYS   189      52.986  26.906  50.515  1.00  0.00           C
ATOM   2931  HG2 LYS   189      53.208  26.431  49.559  1.00  0.00           H
ATOM   2932  HG3 LYS   189      52.631  27.926  50.367  1.00  0.00           H
ATOM   2933  CD  LYS   189      54.212  26.821  51.382  1.00  0.00           C
ATOM   2934  HD2 LYS   189      54.109  27.339  52.336  1.00  0.00           H
ATOM   2935  HD3 LYS   189      54.326  25.755  51.579  1.00  0.00           H
ATOM   2936  CE  LYS   189      55.432  27.321  50.596  1.00  0.00           C
ATOM   2937  HE2 LYS   189      55.412  26.937  49.575  1.00  0.00           H
ATOM   2938  HE3 LYS   189      55.501  28.397  50.442  1.00  0.00           H
ATOM   2939  NZ  LYS   189      56.729  26.851  51.206  1.00  0.00           N
ATOM   2940  HZ1 LYS   189      57.121  26.159  50.583  1.00  0.00           H
ATOM   2941  HZ2 LYS   189      56.629  26.496  52.146  1.00  0.00           H
ATOM   2942  HZ3 LYS   189      57.391  27.612  51.171  1.00  0.00           H
ATOM   2943  C   LYS   189      49.565  25.278  50.812  1.00  0.00           C
ATOM   2944  O   LYS   189      49.213  24.341  50.122  1.00  0.00           O
ATOM   2945  N   GLU   190      48.949  25.422  52.020  1.00  0.00           N
ATOM   2946  H   GLU   190      49.274  26.067  52.725  1.00  0.00           H
ATOM   2947  CA  GLU   190      47.914  24.564  52.554  1.00  0.00           C
ATOM   2948  HA  GLU   190      48.394  23.593  52.671  1.00  0.00           H
ATOM   2949  CB  GLU   190      47.548  25.007  53.934  1.00  0.00           C
ATOM   2950  HB2 GLU   190      48.510  25.085  54.441  1.00  0.00           H
ATOM   2951  HB3 GLU   190      47.124  26.006  53.833  1.00  0.00           H
ATOM   2952  CG  GLU   190      46.673  24.028  54.610  1.00  0.00           C
ATOM   2953  HG2 GLU   190      45.769  23.958  54.005  1.00  0.00           H
ATOM   2954  HG3 GLU   190      47.025  23.025  54.853  1.00  0.00           H
ATOM   2955  CD  GLU   190      46.291  24.564  55.994  1.00  0.00           C
ATOM   2956  OE1 GLU   190      45.437  25.499  56.153  1.00  0.00           O
ATOM   2957  OE2 GLU   190      46.837  23.984  56.939  1.00  0.00           O
ATOM   2958  C   GLU   190      46.714  24.296  51.643  1.00  0.00           C
ATOM   2959  O   GLU   190      46.381  23.172  51.278  1.00  0.00           O
ATOM   2960  N   ILE   191      46.213  25.352  51.006  1.00  0.00           N
ATOM   2961  H   ILE   191      46.749  26.206  51.072  1.00  0.00           H
ATOM   2962  CA  ILE   191      45.102  25.268  50.056  1.00  0.00           C
ATOM   2963  HA  ILE   191      44.310  24.707  50.553  1.00  0.00           H
ATOM   2964  CB  ILE   191      44.694  26.692  49.697  1.00  0.00           C
ATOM   2965  HB  ILE   191      45.555  27.355  49.617  1.00  0.00           H
ATOM   2966  CG2 ILE   191      43.902  26.906  48.438  1.00  0.00           C
ATOM   2967 HG21 ILE   191      43.851  27.962  48.176  1.00  0.00           H
ATOM   2968 HG22 ILE   191      42.903  26.496  48.588  1.00  0.00           H
ATOM   2969 HG23 ILE   191      44.329  26.329  47.617  1.00  0.00           H
ATOM   2970  CG1 ILE   191      43.793  27.266  50.880  1.00  0.00           C
ATOM   2971 HG12 ILE   191      42.905  26.639  50.956  1.00  0.00           H
ATOM   2972 HG13 ILE   191      44.377  27.247  51.800  1.00  0.00           H
ATOM   2973  CD1 ILE   191      43.267  28.691  50.744  1.00  0.00           C
ATOM   2974 HD11 ILE   191      44.027  29.357  50.334  1.00  0.00           H
ATOM   2975 HD12 ILE   191      42.802  29.011  51.676  1.00  0.00           H
ATOM   2976 HD13 ILE   191      42.401  28.545  50.097  1.00  0.00           H
ATOM   2977  C   ILE   191      45.559  24.591  48.730  1.00  0.00           C
ATOM   2978  O   ILE   191      44.747  23.869  48.152  1.00  0.00           O
ATOM   2979  N   VAL   192      46.764  24.821  48.247  1.00  0.00           N
ATOM   2980  H   VAL   192      47.296  25.533  48.726  1.00  0.00           H
ATOM   2981  CA  VAL   192      47.232  24.122  47.009  1.00  0.00           C
ATOM   2982  HA  VAL   192      46.493  24.168  46.209  1.00  0.00           H
ATOM   2983  CB  VAL   192      48.577  24.771  46.513  1.00  0.00           C
ATOM   2984  HB  VAL   192      49.259  24.799  47.362  1.00  0.00           H
ATOM   2985  CG1 VAL   192      49.216  24.064  45.349  1.00  0.00           C
ATOM   2986 HG11 VAL   192      48.390  23.842  44.674  1.00  0.00           H
ATOM   2987 HG12 VAL   192      50.105  24.564  44.965  1.00  0.00           H
ATOM   2988 HG13 VAL   192      49.623  23.100  45.653  1.00  0.00           H
ATOM   2989  CG2 VAL   192      48.220  26.247  46.116  1.00  0.00           C
ATOM   2990 HG21 VAL   192      47.224  26.381  45.695  1.00  0.00           H
ATOM   2991 HG22 VAL   192      49.062  26.635  45.541  1.00  0.00           H
ATOM   2992 HG23 VAL   192      48.144  26.908  46.979  1.00  0.00           H
ATOM   2993  C   VAL   192      47.356  22.586  47.218  1.00  0.00           C
ATOM   2994  O   VAL   192      47.002  21.849  46.265  1.00  0.00           O
ATOM   2995  N   LYS   193      47.598  22.083  48.475  1.00  0.00           N
ATOM   2996  H   LYS   193      47.994  22.742  49.132  1.00  0.00           H
ATOM   2997  CA  LYS   193      47.483  20.638  48.896  1.00  0.00           C
ATOM   2998  HA  LYS   193      47.716  20.228  47.913  1.00  0.00           H
ATOM   2999  CB  LYS   193      48.695  20.182  49.807  1.00  0.00           C
ATOM   3000  HB2 LYS   193      48.665  19.093  49.850  1.00  0.00           H
ATOM   3001  HB3 LYS   193      49.631  20.406  49.294  1.00  0.00           H
ATOM   3002  CG  LYS   193      48.689  20.738  51.248  1.00  0.00           C
ATOM   3003  HG2 LYS   193      48.435  21.798  51.227  1.00  0.00           H
ATOM   3004  HG3 LYS   193      47.829  20.260  51.715  1.00  0.00           H
ATOM   3005  CD  LYS   193      49.879  20.319  52.032  1.00  0.00           C
ATOM   3006  HD2 LYS   193      50.757  20.699  51.511  1.00  0.00           H
ATOM   3007  HD3 LYS   193      49.943  20.819  52.998  1.00  0.00           H
ATOM   3008  CE  LYS   193      50.077  18.764  52.033  1.00  0.00           C
ATOM   3009  HE2 LYS   193      49.151  18.394  52.473  1.00  0.00           H
ATOM   3010  HE3 LYS   193      50.239  18.255  51.082  1.00  0.00           H
ATOM   3011  NZ  LYS   193      51.212  18.330  52.801  1.00  0.00           N
ATOM   3012  HZ1 LYS   193      52.090  18.810  52.665  1.00  0.00           H
ATOM   3013  HZ2 LYS   193      51.418  17.348  52.682  1.00  0.00           H
ATOM   3014  HZ3 LYS   193      51.027  18.452  53.787  1.00  0.00           H
ATOM   3015  C   LYS   193      46.108  20.238  49.521  1.00  0.00           C
ATOM   3016  O   LYS   193      45.648  19.163  49.219  1.00  0.00           O
ATOM   3017  N   LYS   194      45.304  21.158  49.979  1.00  0.00           N
ATOM   3018  H   LYS   194      45.735  22.051  50.165  1.00  0.00           H
ATOM   3019  CA  LYS   194      43.943  20.773  50.576  1.00  0.00           C
ATOM   3020  HA  LYS   194      43.959  19.755  50.966  1.00  0.00           H
ATOM   3021  CB  LYS   194      43.786  21.708  51.820  1.00  0.00           C
ATOM   3022  HB2 LYS   194      44.608  21.475  52.496  1.00  0.00           H
ATOM   3023  HB3 LYS   194      43.656  22.744  51.510  1.00  0.00           H
ATOM   3024  CG  LYS   194      42.510  21.353  52.543  1.00  0.00           C
ATOM   3025  HG2 LYS   194      41.674  21.199  51.859  1.00  0.00           H
ATOM   3026  HG3 LYS   194      42.719  20.511  53.205  1.00  0.00           H
ATOM   3027  CD  LYS   194      42.196  22.472  53.492  1.00  0.00           C
ATOM   3028  HD2 LYS   194      43.107  22.543  54.086  1.00  0.00           H
ATOM   3029  HD3 LYS   194      41.883  23.401  53.017  1.00  0.00           H
ATOM   3030  CE  LYS   194      41.302  22.113  54.646  1.00  0.00           C
ATOM   3031  HE2 LYS   194      40.410  21.824  54.090  1.00  0.00           H
ATOM   3032  HE3 LYS   194      41.723  21.249  55.160  1.00  0.00           H
ATOM   3033  NZ  LYS   194      40.938  23.286  55.493  1.00  0.00           N
ATOM   3034  HZ1 LYS   194      41.750  23.584  56.015  1.00  0.00           H
ATOM   3035  HZ2 LYS   194      40.271  23.106  56.229  1.00  0.00           H
ATOM   3036  HZ3 LYS   194      40.547  24.027  54.929  1.00  0.00           H
ATOM   3037  C   LYS   194      42.755  20.749  49.508  1.00  0.00           C
ATOM   3038  O   LYS   194      41.755  20.051  49.624  1.00  0.00           O
ATOM   3039  N   HIE   195      42.871  21.662  48.471  1.00  0.00           N
ATOM   3040  H   HIE   195      43.666  22.266  48.318  1.00  0.00           H
ATOM   3041  CA  HIE   195      41.762  22.002  47.633  1.00  0.00           C
ATOM   3042  HA  HIE   195      41.005  21.228  47.759  1.00  0.00           H
ATOM   3043  CB  HIE   195      41.196  23.404  47.731  1.00  0.00           C
ATOM   3044  HB2 HIE   195      41.969  24.159  47.581  1.00  0.00           H
ATOM   3045  HB3 HIE   195      40.577  23.519  46.841  1.00  0.00           H
ATOM   3046  CG  HIE   195      40.298  23.628  48.919  1.00  0.00           C
ATOM   3047  ND1 HIE   195      39.020  23.131  48.950  1.00  0.00           N
ATOM   3048  CE1 HIE   195      38.546  23.410  50.177  1.00  0.00           C
ATOM   3049  HE1 HIE   195      37.593  23.039  50.524  1.00  0.00           H
ATOM   3050  NE2 HIE   195      39.534  24.007  50.939  1.00  0.00           N
ATOM   3051  HE2 HIE   195      39.491  24.151  51.938  1.00  0.00           H
ATOM   3052  CD2 HIE   195      40.664  24.147  50.174  1.00  0.00           C
ATOM   3053  HD2 HIE   195      41.605  24.606  50.441  1.00  0.00           H
ATOM   3054  C   HIE   195      42.113  21.803  46.125  1.00  0.00           C
ATOM   3055  O   HIE   195      41.287  21.361  45.335  1.00  0.00           O
ATOM   3056  N   SER   196      43.424  21.963  45.802  1.00  0.00           N
ATOM   3057  H   SER   196      44.053  22.426  46.443  1.00  0.00           H
ATOM   3058  CA  SER   196      43.837  21.916  44.356  1.00  0.00           C
ATOM   3059  HA  SER   196      42.958  21.811  43.720  1.00  0.00           H
ATOM   3060  CB  SER   196      44.602  23.213  44.023  1.00  0.00           C
ATOM   3061  HB2 SER   196      45.537  23.444  44.534  1.00  0.00           H
ATOM   3062  HB3 SER   196      44.875  23.191  42.969  1.00  0.00           H
ATOM   3063  OG  SER   196      43.704  24.215  44.258  1.00  0.00           O
ATOM   3064  HG  SER   196      43.091  24.112  43.527  1.00  0.00           H
ATOM   3065  C   SER   196      44.806  20.701  44.066  1.00  0.00           C
ATOM   3066  O   SER   196      45.638  20.746  43.131  1.00  0.00           O
ATOM   3067  N   GLN   197      44.650  19.671  44.864  1.00  0.00           N
ATOM   3068  H   GLN   197      43.794  19.752  45.395  1.00  0.00           H
ATOM   3069  CA  GLN   197      45.380  18.377  44.705  1.00  0.00           C
ATOM   3070  HA  GLN   197      46.468  18.442  44.685  1.00  0.00           H
ATOM   3071  CB  GLN   197      45.225  17.412  45.910  1.00  0.00           C
ATOM   3072  HB2 GLN   197      45.937  16.586  45.920  1.00  0.00           H
ATOM   3073  HB3 GLN   197      45.427  18.001  46.805  1.00  0.00           H
ATOM   3074  CG  GLN   197      43.929  16.641  46.181  1.00  0.00           C
ATOM   3075  HG2 GLN   197      43.485  16.255  45.263  1.00  0.00           H
ATOM   3076  HG3 GLN   197      44.245  15.774  46.762  1.00  0.00           H
ATOM   3077  CD  GLN   197      42.868  17.453  46.953  1.00  0.00           C
ATOM   3078  OE1 GLN   197      42.308  18.442  46.551  1.00  0.00           O
ATOM   3079  NE2 GLN   197      42.681  17.055  48.191  1.00  0.00           N
ATOM   3080 HE21 GLN   197      42.070  17.603  48.782  1.00  0.00           H
ATOM   3081 HE22 GLN   197      43.251  16.328  48.598  1.00  0.00           H
ATOM   3082  C   GLN   197      45.061  17.714  43.355  1.00  0.00           C
ATOM   3083  O   GLN   197      45.886  17.002  42.883  1.00  0.00           O
ATOM   3084  N   PHE   198      43.918  17.910  42.697  1.00  0.00           N
ATOM   3085  H   PHE   198      43.273  18.598  43.056  1.00  0.00           H
ATOM   3086  CA  PHE   198      43.620  17.181  41.419  1.00  0.00           C
ATOM   3087  HA  PHE   198      44.155  16.232  41.391  1.00  0.00           H
ATOM   3088  CB  PHE   198      42.094  16.805  41.353  1.00  0.00           C
ATOM   3089  HB2 PHE   198      41.465  17.695  41.341  1.00  0.00           H
ATOM   3090  HB3 PHE   198      41.827  16.324  40.411  1.00  0.00           H
ATOM   3091  CG  PHE   198      41.423  16.025  42.513  1.00  0.00           C
ATOM   3092  CD1 PHE   198      42.131  14.983  43.198  1.00  0.00           C
ATOM   3093  HD1 PHE   198      43.112  14.606  42.951  1.00  0.00           H
ATOM   3094  CE1 PHE   198      41.525  14.335  44.338  1.00  0.00           C
ATOM   3095  HE1 PHE   198      42.036  13.708  45.054  1.00  0.00           H
ATOM   3096  CZ  PHE   198      40.192  14.786  44.674  1.00  0.00           C
ATOM   3097  HZ  PHE   198      39.704  14.208  45.444  1.00  0.00           H
ATOM   3098  CE2 PHE   198      39.498  15.761  43.996  1.00  0.00           C
ATOM   3099  HE2 PHE   198      38.489  16.041  44.259  1.00  0.00           H
ATOM   3100  CD2 PHE   198      40.126  16.389  42.896  1.00  0.00           C
ATOM   3101  HD2 PHE   198      39.538  17.073  42.302  1.00  0.00           H
ATOM   3102  C   PHE   198      44.243  17.932  40.147  1.00  0.00           C
ATOM   3103  O   PHE   198      44.078  17.446  39.026  1.00  0.00           O
ATOM   3104  N   ILE   199      44.879  19.094  40.342  1.00  0.00           N
ATOM   3105  H   ILE   199      45.019  19.323  41.315  1.00  0.00           H
ATOM   3106  CA  ILE   199      45.401  20.077  39.402  1.00  0.00           C
ATOM   3107  HA  ILE   199      44.657  20.069  38.605  1.00  0.00           H
ATOM   3108  CB  ILE   199      45.347  21.516  39.921  1.00  0.00           C
ATOM   3109  HB  ILE   199      45.958  21.747  40.793  1.00  0.00           H
ATOM   3110  CG2 ILE   199      45.931  22.531  38.929  1.00  0.00           C
ATOM   3111 HG21 ILE   199      47.001  22.469  38.732  1.00  0.00           H
ATOM   3112 HG22 ILE   199      45.810  23.514  39.382  1.00  0.00           H
ATOM   3113 HG23 ILE   199      45.378  22.513  37.990  1.00  0.00           H
ATOM   3114  CG1 ILE   199      43.870  21.877  40.206  1.00  0.00           C
ATOM   3115 HG12 ILE   199      43.503  21.186  40.966  1.00  0.00           H
ATOM   3116 HG13 ILE   199      43.889  22.898  40.587  1.00  0.00           H
ATOM   3117  CD1 ILE   199      42.755  21.859  39.098  1.00  0.00           C
ATOM   3118 HD11 ILE   199      42.650  20.860  38.676  1.00  0.00           H
ATOM   3119 HD12 ILE   199      42.865  22.621  38.326  1.00  0.00           H
ATOM   3120 HD13 ILE   199      41.776  22.130  39.495  1.00  0.00           H
ATOM   3121  C   ILE   199      46.757  19.587  38.864  1.00  0.00           C
ATOM   3122  O   ILE   199      47.713  19.559  39.549  1.00  0.00           O
ATOM   3123  N   GLY   200      46.798  19.265  37.596  1.00  0.00           N
ATOM   3124  H   GLY   200      46.010  19.542  37.029  1.00  0.00           H
ATOM   3125  CA  GLY   200      47.966  18.666  36.856  1.00  0.00           C
ATOM   3126  HA2 GLY   200      48.300  17.843  37.489  1.00  0.00           H
ATOM   3127  HA3 GLY   200      47.592  18.381  35.873  1.00  0.00           H
ATOM   3128  C   GLY   200      49.097  19.649  36.566  1.00  0.00           C
ATOM   3129  O   GLY   200      50.335  19.434  36.693  1.00  0.00           O
ATOM   3130  N   TYR   201      48.583  20.838  36.183  1.00  0.00           N
ATOM   3131  H   TYR   201      47.590  21.006  36.112  1.00  0.00           H
ATOM   3132  CA  TYR   201      49.465  22.011  35.870  1.00  0.00           C
ATOM   3133  HA  TYR   201      50.211  21.716  35.132  1.00  0.00           H
ATOM   3134  CB  TYR   201      48.701  23.284  35.413  1.00  0.00           C
ATOM   3135  HB2 TYR   201      47.974  23.537  36.185  1.00  0.00           H
ATOM   3136  HB3 TYR   201      49.364  24.146  35.350  1.00  0.00           H
ATOM   3137  CG  TYR   201      48.037  22.973  34.096  1.00  0.00           C
ATOM   3138  CD1 TYR   201      48.784  22.528  32.964  1.00  0.00           C
ATOM   3139  HD1 TYR   201      49.852  22.669  32.884  1.00  0.00           H
ATOM   3140  CE1 TYR   201      48.095  22.087  31.851  1.00  0.00           C
ATOM   3141  HE1 TYR   201      48.651  21.714  31.003  1.00  0.00           H
ATOM   3142  CZ  TYR   201      46.699  22.263  31.726  1.00  0.00           C
ATOM   3143  OH  TYR   201      46.086  21.908  30.550  1.00  0.00           O
ATOM   3144  HH  TYR   201      45.160  21.774  30.766  1.00  0.00           H
ATOM   3145  CE2 TYR   201      45.997  22.755  32.846  1.00  0.00           C
ATOM   3146  HE2 TYR   201      44.926  22.769  32.701  1.00  0.00           H
ATOM   3147  CD2 TYR   201      46.654  23.041  34.018  1.00  0.00           C
ATOM   3148  HD2 TYR   201      46.029  23.428  34.810  1.00  0.00           H
ATOM   3149  C   TYR   201      50.300  22.338  37.148  1.00  0.00           C
ATOM   3150  O   TYR   201      49.724  22.227  38.270  1.00  0.00           O
ATOM   3151  N   PRO   202      51.520  22.969  37.004  1.00  0.00           N
ATOM   3152  CD  PRO   202      52.295  22.925  35.822  1.00  0.00           C
ATOM   3153  HD2 PRO   202      51.835  23.519  35.033  1.00  0.00           H
ATOM   3154  HD3 PRO   202      52.279  21.924  35.391  1.00  0.00           H
ATOM   3155  CG  PRO   202      53.745  23.444  36.195  1.00  0.00           C
ATOM   3156  HG2 PRO   202      54.286  23.948  35.395  1.00  0.00           H
ATOM   3157  HG3 PRO   202      54.405  22.673  36.591  1.00  0.00           H
ATOM   3158  CB  PRO   202      53.401  24.440  37.232  1.00  0.00           C
ATOM   3159  HB2 PRO   202      53.086  25.379  36.778  1.00  0.00           H
ATOM   3160  HB3 PRO   202      54.183  24.708  37.942  1.00  0.00           H
ATOM   3161  CA  PRO   202      52.240  23.804  38.021  1.00  0.00           C
ATOM   3162  HA  PRO   202      52.686  23.102  38.725  1.00  0.00           H
ATOM   3163  C   PRO   202      51.339  24.890  38.670  1.00  0.00           C
ATOM   3164  O   PRO   202      50.550  25.519  37.962  1.00  0.00           O
ATOM   3165  N   ILE   203      51.622  25.060  39.961  1.00  0.00           N
ATOM   3166  H   ILE   203      52.005  24.221  40.371  1.00  0.00           H
ATOM   3167  CA  ILE   203      51.118  26.171  40.757  1.00  0.00           C
ATOM   3168  HA  ILE   203      50.698  26.913  40.077  1.00  0.00           H
ATOM   3169  CB  ILE   203      50.005  25.697  41.689  1.00  0.00           C
ATOM   3170  HB  ILE   203      50.415  24.926  42.342  1.00  0.00           H
ATOM   3171  CG2 ILE   203      49.546  26.952  42.534  1.00  0.00           C
ATOM   3172 HG21 ILE   203      49.485  27.844  41.911  1.00  0.00           H
ATOM   3173 HG22 ILE   203      50.062  27.184  43.465  1.00  0.00           H
ATOM   3174 HG23 ILE   203      48.572  26.755  42.983  1.00  0.00           H
ATOM   3175  CG1 ILE   203      48.724  25.191  40.931  1.00  0.00           C
ATOM   3176 HG12 ILE   203      48.107  26.002  40.543  1.00  0.00           H
ATOM   3177 HG13 ILE   203      49.110  24.533  40.153  1.00  0.00           H
ATOM   3178  CD1 ILE   203      47.866  24.328  41.873  1.00  0.00           C
ATOM   3179 HD11 ILE   203      47.133  23.771  41.289  1.00  0.00           H
ATOM   3180 HD12 ILE   203      47.385  25.037  42.547  1.00  0.00           H
ATOM   3181 HD13 ILE   203      48.450  23.647  42.493  1.00  0.00           H
ATOM   3182  C   ILE   203      52.315  26.818  41.459  1.00  0.00           C
ATOM   3183  O   ILE   203      52.713  26.351  42.531  1.00  0.00           O
ATOM   3184  N   THR   204      53.033  27.680  40.764  1.00  0.00           N
ATOM   3185  H   THR   204      52.702  27.860  39.826  1.00  0.00           H
ATOM   3186  CA  THR   204      54.227  28.330  41.195  1.00  0.00           C
ATOM   3187  HA  THR   204      54.932  27.651  41.675  1.00  0.00           H
ATOM   3188  CB  THR   204      54.937  28.885  39.967  1.00  0.00           C
ATOM   3189  HB  THR   204      54.415  29.689  39.450  1.00  0.00           H
ATOM   3190  CG2 THR   204      56.302  29.533  40.373  1.00  0.00           C
ATOM   3191 HG21 THR   204      56.146  30.303  41.128  1.00  0.00           H
ATOM   3192 HG22 THR   204      56.833  30.142  39.641  1.00  0.00           H
ATOM   3193 HG23 THR   204      56.957  28.693  40.603  1.00  0.00           H
ATOM   3194  OG1 THR   204      55.226  27.833  39.082  1.00  0.00           O
ATOM   3195  HG1 THR   204      55.048  28.145  38.191  1.00  0.00           H
ATOM   3196  C   THR   204      53.962  29.453  42.201  1.00  0.00           C
ATOM   3197  O   THR   204      53.334  30.434  41.812  1.00  0.00           O
ATOM   3198  N   LEU   205      54.301  29.315  43.461  1.00  0.00           N
ATOM   3199  H   LEU   205      54.788  28.464  43.701  1.00  0.00           H
ATOM   3200  CA  LEU   205      54.281  30.330  44.449  1.00  0.00           C
ATOM   3201  HA  LEU   205      53.367  30.899  44.278  1.00  0.00           H
ATOM   3202  CB  LEU   205      54.092  29.587  45.814  1.00  0.00           C
ATOM   3203  HB2 LEU   205      53.178  29.004  45.703  1.00  0.00           H
ATOM   3204  HB3 LEU   205      54.902  28.891  46.032  1.00  0.00           H
ATOM   3205  CG  LEU   205      54.024  30.521  47.037  1.00  0.00           C
ATOM   3206  HG  LEU   205      54.997  30.999  47.155  1.00  0.00           H
ATOM   3207  CD1 LEU   205      52.946  31.599  46.830  1.00  0.00           C
ATOM   3208 HD11 LEU   205      51.981  31.149  46.592  1.00  0.00           H
ATOM   3209 HD12 LEU   205      53.220  32.320  46.061  1.00  0.00           H
ATOM   3210 HD13 LEU   205      52.905  32.277  47.682  1.00  0.00           H
ATOM   3211  CD2 LEU   205      53.736  29.690  48.228  1.00  0.00           C
ATOM   3212 HD21 LEU   205      53.407  30.287  49.078  1.00  0.00           H
ATOM   3213 HD22 LEU   205      52.876  29.063  47.996  1.00  0.00           H
ATOM   3214 HD23 LEU   205      54.642  29.133  48.475  1.00  0.00           H
ATOM   3215  C   LEU   205      55.478  31.261  44.249  1.00  0.00           C
ATOM   3216  O   LEU   205      56.561  30.732  44.284  1.00  0.00           O
ATOM   3217  N   PHE   206      55.315  32.602  44.252  1.00  0.00           N
ATOM   3218  H   PHE   206      54.375  32.957  44.346  1.00  0.00           H
ATOM   3219  CA  PHE   206      56.408  33.541  44.543  1.00  0.00           C
ATOM   3220  HA  PHE   206      57.275  32.919  44.766  1.00  0.00           H
ATOM   3221  CB  PHE   206      56.753  34.454  43.438  1.00  0.00           C
ATOM   3222  HB2 PHE   206      55.964  35.144  43.136  1.00  0.00           H
ATOM   3223  HB3 PHE   206      57.513  35.121  43.843  1.00  0.00           H
ATOM   3224  CG  PHE   206      57.225  33.767  42.188  1.00  0.00           C
ATOM   3225  CD1 PHE   206      56.293  33.614  41.130  1.00  0.00           C
ATOM   3226  HD1 PHE   206      55.239  33.821  41.249  1.00  0.00           H
ATOM   3227  CE1 PHE   206      56.763  33.046  39.913  1.00  0.00           C
ATOM   3228  HE1 PHE   206      56.030  32.943  39.126  1.00  0.00           H
ATOM   3229  CZ  PHE   206      58.152  32.822  39.682  1.00  0.00           C
ATOM   3230  HZ  PHE   206      58.506  32.721  38.666  1.00  0.00           H
ATOM   3231  CE2 PHE   206      59.094  32.910  40.760  1.00  0.00           C
ATOM   3232  HE2 PHE   206      60.148  32.844  40.532  1.00  0.00           H
ATOM   3233  CD2 PHE   206      58.594  33.443  41.971  1.00  0.00           C
ATOM   3234  HD2 PHE   206      59.281  33.613  42.788  1.00  0.00           H
ATOM   3235  C   PHE   206      56.056  34.433  45.722  1.00  0.00           C
ATOM   3236  O   PHE   206      54.920  34.828  45.791  1.00  0.00           O
ATOM   3237  N   VAL   207      57.002  34.818  46.594  1.00  0.00           N
ATOM   3238  H   VAL   207      57.904  34.404  46.408  1.00  0.00           H
ATOM   3239  CA  VAL   207      56.703  35.523  47.919  1.00  0.00           C
ATOM   3240  HA  VAL   207      55.644  35.777  47.920  1.00  0.00           H
ATOM   3241  CB  VAL   207      56.906  34.551  49.152  1.00  0.00           C
ATOM   3242  HB  VAL   207      57.982  34.387  49.125  1.00  0.00           H
ATOM   3243  CG1 VAL   207      56.504  35.229  50.486  1.00  0.00           C
ATOM   3244 HG11 VAL   207      56.579  34.592  51.368  1.00  0.00           H
ATOM   3245 HG12 VAL   207      57.161  36.074  50.696  1.00  0.00           H
ATOM   3246 HG13 VAL   207      55.466  35.559  50.468  1.00  0.00           H
ATOM   3247  CG2 VAL   207      56.168  33.248  49.030  1.00  0.00           C
ATOM   3248 HG21 VAL   207      55.087  33.319  48.919  1.00  0.00           H
ATOM   3249 HG22 VAL   207      56.318  32.698  49.959  1.00  0.00           H
ATOM   3250 HG23 VAL   207      56.525  32.737  48.136  1.00  0.00           H
ATOM   3251  C   VAL   207      57.597  36.823  48.094  1.00  0.00           C
ATOM   3252  O   VAL   207      58.800  36.854  47.735  1.00  0.00           O
ATOM   3253  N   GLU   208      57.086  37.855  48.755  1.00  0.00           N
ATOM   3254  H   GLU   208      56.151  37.731  49.116  1.00  0.00           H
ATOM   3255  CA  GLU   208      57.874  38.912  49.418  1.00  0.00           C
ATOM   3256  HA  GLU   208      58.922  38.615  49.403  1.00  0.00           H
ATOM   3257  CB  GLU   208      57.647  40.208  48.652  1.00  0.00           C
ATOM   3258  HB2 GLU   208      57.870  40.050  47.597  1.00  0.00           H
ATOM   3259  HB3 GLU   208      56.580  40.425  48.720  1.00  0.00           H
ATOM   3260  CG  GLU   208      58.603  41.288  49.130  1.00  0.00           C
ATOM   3261  HG2 GLU   208      58.607  41.405  50.213  1.00  0.00           H
ATOM   3262  HG3 GLU   208      59.583  40.913  48.837  1.00  0.00           H
ATOM   3263  CD  GLU   208      58.495  42.601  48.407  1.00  0.00           C
ATOM   3264  OE1 GLU   208      58.327  42.452  47.184  1.00  0.00           O
ATOM   3265  OE2 GLU   208      58.593  43.700  48.968  1.00  0.00           O
ATOM   3266  C   GLU   208      57.487  39.212  50.937  1.00  0.00           C
ATOM   3267  O   GLU   208      56.469  39.804  51.237  1.00  0.00           O
ATOM   3268  OXT GLU   208      58.262  38.696  51.804  1.00  0.00           O
END
