# Supplementary material for: Worth the Weight: Sub-Pocket EXplorer (SubPEx), a Weighted Ensemble Method to Enhance Binding-Pocket Conformational Sampling
Source: J Chem Theory Comput. 2023 Aug 16;19(17):5677–89. doi: 10.1021/acs.jctc.3c00478 (PMC10500992; doi:10.1021/acs.jctc.3c00478)
Supplement: Supplementary file 2 — ct3c00478_si_002.zip [file ct3c00478_si_002.zip › clustered_structures/HSP90/subpex/rep.c0.aligned.pdb]

HELIX    1   1 ALA      9  ASN     20  1                                  12
HELIX    2   2 LYS     26  LEU     49  1                                  24
HELIX    3   3 PRO     52  ASP     56  1                                   5
HELIX    4   4 LYS     85  ILE     89  1                                   5
HELIX    5   5 ASN     91  GLY     93  1                                   3
HELIX    6   6 ALA     96  ALA    109  1                                  14
HELIX    7   7 ILE    113  PHE    119  1                                   7
HELIX    8   8 TYR    124  LEU    128  1                                   5
HELIX    9   9 GLU    177  TYR    182  1                                   6
HELIX   10  10 GLU    185  HIE    195  1                                  11
SHEET    1   1 1 GLU     3  ALA     6  0
SHEET    2   2 1 ILE    63  ASN    68  0
SHEET    3   3 1 THR    73  ASP    78  0
SHEET    4   4 1 ALA   130  LYS   138  0
SHEET    5   5 1 GLN   144  SER   149  0
SHEET    6   6 1 SER   154  THR   159  0
SHEET    7   7 1 GLY   168  LEU   175  0
SHEET    8   8 1 ILE   203  LEU   205  0
CRYST1   70.316   64.513   72.590  90.00  90.00  90.00               1
ATOM      1  N   ALA     1      38.384  54.419  25.416  1.00  0.00           N
ATOM      2  H1  ALA     1      37.428  54.744  25.429  1.00  0.00           H
ATOM      3  H2  ALA     1      38.990  55.009  24.865  1.00  0.00           H
ATOM      4  H3  ALA     1      38.300  53.463  25.102  1.00  0.00           H
ATOM      5  CA  ALA     1      38.903  54.523  26.756  1.00  0.00           C
ATOM      6  HA  ALA     1      39.952  54.238  26.677  1.00  0.00           H
ATOM      7  CB  ALA     1      38.890  56.005  27.234  1.00  0.00           C
ATOM      8  HB1 ALA     1      39.271  56.059  28.254  1.00  0.00           H
ATOM      9  HB2 ALA     1      37.876  56.403  27.258  1.00  0.00           H
ATOM     10  HB3 ALA     1      39.587  56.581  26.627  1.00  0.00           H
ATOM     11  C   ALA     1      38.057  53.631  27.700  1.00  0.00           C
ATOM     12  O   ALA     1      37.184  52.906  27.255  1.00  0.00           O
ATOM     13  N   VAL     2      38.343  53.667  29.003  1.00  0.00           N
ATOM     14  H   VAL     2      39.022  54.327  29.354  1.00  0.00           H
ATOM     15  CA  VAL     2      37.754  52.827  30.075  1.00  0.00           C
ATOM     16  HA  VAL     2      37.894  51.778  29.811  1.00  0.00           H
ATOM     17  CB  VAL     2      38.586  52.850  31.384  1.00  0.00           C
ATOM     18  HB  VAL     2      39.611  52.582  31.126  1.00  0.00           H
ATOM     19  CG1 VAL     2      38.573  54.273  31.976  1.00  0.00           C
ATOM     20 HG11 VAL     2      37.564  54.539  32.290  1.00  0.00           H
ATOM     21 HG12 VAL     2      39.295  54.478  32.766  1.00  0.00           H
ATOM     22 HG13 VAL     2      38.710  55.000  31.175  1.00  0.00           H
ATOM     23  CG2 VAL     2      37.800  52.140  32.507  1.00  0.00           C
ATOM     24 HG21 VAL     2      37.586  51.140  32.132  1.00  0.00           H
ATOM     25 HG22 VAL     2      36.892  52.633  32.855  1.00  0.00           H
ATOM     26 HG23 VAL     2      38.328  52.042  33.455  1.00  0.00           H
ATOM     27  C   VAL     2      36.240  53.097  30.259  1.00  0.00           C
ATOM     28  O   VAL     2      35.829  54.286  30.202  1.00  0.00           O
ATOM     29  N   GLU     3      35.443  52.030  30.240  1.00  0.00           N
ATOM     30  H   GLU     3      35.945  51.158  30.325  1.00  0.00           H
ATOM     31  CA  GLU     3      34.029  51.998  30.107  1.00  0.00           C
ATOM     32  HA  GLU     3      33.667  53.026  30.115  1.00  0.00           H
ATOM     33  CB  GLU     3      33.733  51.377  28.755  1.00  0.00           C
ATOM     34  HB2 GLU     3      34.208  52.043  28.034  1.00  0.00           H
ATOM     35  HB3 GLU     3      34.123  50.362  28.686  1.00  0.00           H
ATOM     36  CG  GLU     3      32.240  51.348  28.287  1.00  0.00           C
ATOM     37  HG2 GLU     3      32.315  51.150  27.218  1.00  0.00           H
ATOM     38  HG3 GLU     3      31.615  50.686  28.888  1.00  0.00           H
ATOM     39  CD  GLU     3      31.602  52.739  28.412  1.00  0.00           C
ATOM     40  OE1 GLU     3      31.524  53.459  27.330  1.00  0.00           O
ATOM     41  OE2 GLU     3      31.354  53.218  29.551  1.00  0.00           O
ATOM     42  C   GLU     3      33.425  51.275  31.325  1.00  0.00           C
ATOM     43  O   GLU     3      34.058  50.442  31.927  1.00  0.00           O
ATOM     44  N   THR     4      32.133  51.474  31.523  1.00  0.00           N
ATOM     45  H   THR     4      31.730  52.136  30.875  1.00  0.00           H
ATOM     46  CA  THR     4      31.320  50.843  32.620  1.00  0.00           C
ATOM     47  HA  THR     4      31.902  50.086  33.144  1.00  0.00           H
ATOM     48  CB  THR     4      30.795  51.978  33.547  1.00  0.00           C
ATOM     49  HB  THR     4      30.472  52.741  32.839  1.00  0.00           H
ATOM     50  CG2 THR     4      29.727  51.536  34.539  1.00  0.00           C
ATOM     51 HG21 THR     4      29.413  52.381  35.153  1.00  0.00           H
ATOM     52 HG22 THR     4      30.225  50.840  35.214  1.00  0.00           H
ATOM     53 HG23 THR     4      28.938  50.953  34.064  1.00  0.00           H
ATOM     54  OG1 THR     4      31.933  52.407  34.282  1.00  0.00           O
ATOM     55  HG1 THR     4      32.627  52.444  33.620  1.00  0.00           H
ATOM     56  C   THR     4      30.219  50.052  32.037  1.00  0.00           C
ATOM     57  O   THR     4      29.730  50.420  30.980  1.00  0.00           O
ATOM     58  N   PHE     5      29.865  48.909  32.610  1.00  0.00           N
ATOM     59  H   PHE     5      30.487  48.676  33.371  1.00  0.00           H
ATOM     60  CA  PHE     5      28.775  48.045  32.217  1.00  0.00           C
ATOM     61  HA  PHE     5      27.989  48.627  31.736  1.00  0.00           H
ATOM     62  CB  PHE     5      29.279  46.858  31.339  1.00  0.00           C
ATOM     63  HB2 PHE     5      30.205  46.551  31.825  1.00  0.00           H
ATOM     64  HB3 PHE     5      28.612  46.009  31.488  1.00  0.00           H
ATOM     65  CG  PHE     5      29.454  47.170  29.873  1.00  0.00           C
ATOM     66  CD1 PHE     5      30.711  47.603  29.361  1.00  0.00           C
ATOM     67  HD1 PHE     5      31.557  47.804  30.001  1.00  0.00           H
ATOM     68  CE1 PHE     5      30.852  47.765  27.972  1.00  0.00           C
ATOM     69  HE1 PHE     5      31.787  48.099  27.548  1.00  0.00           H
ATOM     70  CZ  PHE     5      29.825  47.469  27.109  1.00  0.00           C
ATOM     71  HZ  PHE     5      29.978  47.663  26.057  1.00  0.00           H
ATOM     72  CE2 PHE     5      28.583  47.160  27.581  1.00  0.00           C
ATOM     73  HE2 PHE     5      27.816  46.937  26.853  1.00  0.00           H
ATOM     74  CD2 PHE     5      28.367  47.013  28.956  1.00  0.00           C
ATOM     75  HD2 PHE     5      27.363  46.703  29.208  1.00  0.00           H
ATOM     76  C   PHE     5      28.165  47.446  33.488  1.00  0.00           C
ATOM     77  O   PHE     5      28.896  47.139  34.457  1.00  0.00           O
ATOM     78  N   ALA     6      26.868  47.281  33.617  1.00  0.00           N
ATOM     79  H   ALA     6      26.262  47.623  32.885  1.00  0.00           H
ATOM     80  CA  ALA     6      26.232  46.607  34.725  1.00  0.00           C
ATOM     81  HA  ALA     6      26.851  46.912  35.569  1.00  0.00           H
ATOM     82  CB  ALA     6      24.798  47.130  34.867  1.00  0.00           C
ATOM     83  HB1 ALA     6      24.702  47.431  35.911  1.00  0.00           H
ATOM     84  HB2 ALA     6      24.062  46.373  34.598  1.00  0.00           H
ATOM     85  HB3 ALA     6      24.695  48.046  34.284  1.00  0.00           H
ATOM     86  C   ALA     6      26.352  45.094  34.668  1.00  0.00           C
ATOM     87  O   ALA     6      26.357  44.554  33.556  1.00  0.00           O
ATOM     88  N   PHE     7      26.392  44.511  35.879  1.00  0.00           N
ATOM     89  H   PHE     7      26.212  45.079  36.694  1.00  0.00           H
ATOM     90  CA  PHE     7      26.142  43.103  36.033  1.00  0.00           C
ATOM     91  HA  PHE     7      26.713  42.448  35.375  1.00  0.00           H
ATOM     92  CB  PHE     7      26.398  42.768  37.514  1.00  0.00           C
ATOM     93  HB2 PHE     7      25.731  43.261  38.222  1.00  0.00           H
ATOM     94  HB3 PHE     7      26.190  41.705  37.641  1.00  0.00           H
ATOM     95  CG  PHE     7      27.841  42.909  37.901  1.00  0.00           C
ATOM     96  CD1 PHE     7      28.810  42.009  37.424  1.00  0.00           C
ATOM     97  HD1 PHE     7      28.371  41.278  36.761  1.00  0.00           H
ATOM     98  CE1 PHE     7      30.178  42.168  37.781  1.00  0.00           C
ATOM     99  HE1 PHE     7      30.962  41.521  37.418  1.00  0.00           H
ATOM    100  CZ  PHE     7      30.411  43.073  38.874  1.00  0.00           C
ATOM    101  HZ  PHE     7      31.405  43.099  39.294  1.00  0.00           H
ATOM    102  CE2 PHE     7      29.523  44.054  39.247  1.00  0.00           C
ATOM    103  HE2 PHE     7      29.893  44.810  39.925  1.00  0.00           H
ATOM    104  CD2 PHE     7      28.220  43.934  38.799  1.00  0.00           C
ATOM    105  HD2 PHE     7      27.473  44.679  39.029  1.00  0.00           H
ATOM    106  C   PHE     7      24.688  42.805  35.627  1.00  0.00           C
ATOM    107  O   PHE     7      23.843  43.652  35.498  1.00  0.00           O
ATOM    108  N   GLN     8      24.528  41.541  35.217  1.00  0.00           N
ATOM    109  H   GLN     8      25.327  40.924  35.220  1.00  0.00           H
ATOM    110  CA  GLN     8      23.157  41.025  35.154  1.00  0.00           C
ATOM    111  HA  GLN     8      22.578  41.664  34.486  1.00  0.00           H
ATOM    112  CB  GLN     8      23.011  39.585  34.622  1.00  0.00           C
ATOM    113  HB2 GLN     8      23.378  38.884  35.370  1.00  0.00           H
ATOM    114  HB3 GLN     8      21.940  39.382  34.601  1.00  0.00           H
ATOM    115  CG  GLN     8      23.642  39.351  33.231  1.00  0.00           C
ATOM    116  HG2 GLN     8      24.671  39.709  33.274  1.00  0.00           H
ATOM    117  HG3 GLN     8      23.734  38.305  32.940  1.00  0.00           H
ATOM    118  CD  GLN     8      22.810  40.009  32.094  1.00  0.00           C
ATOM    119  OE1 GLN     8      21.606  39.949  31.959  1.00  0.00           O
ATOM    120  NE2 GLN     8      23.542  40.734  31.245  1.00  0.00           N
ATOM    121 HE21 GLN     8      22.936  41.251  30.625  1.00  0.00           H
ATOM    122 HE22 GLN     8      24.526  40.891  31.413  1.00  0.00           H
ATOM    123  C   GLN     8      22.445  41.027  36.538  1.00  0.00           C
ATOM    124  O   GLN     8      23.148  40.703  37.542  1.00  0.00           O
ATOM    125  N   ALA     9      21.118  41.107  36.503  1.00  0.00           N
ATOM    126  H   ALA     9      20.619  41.189  35.629  1.00  0.00           H
ATOM    127  CA  ALA     9      20.440  41.151  37.800  1.00  0.00           C
ATOM    128  HA  ALA     9      20.904  41.960  38.365  1.00  0.00           H
ATOM    129  CB  ALA     9      18.907  41.416  37.496  1.00  0.00           C
ATOM    130  HB1 ALA     9      18.599  42.446  37.318  1.00  0.00           H
ATOM    131  HB2 ALA     9      18.452  41.121  38.442  1.00  0.00           H
ATOM    132  HB3 ALA     9      18.587  40.709  36.730  1.00  0.00           H
ATOM    133  C   ALA     9      20.665  39.793  38.553  1.00  0.00           C
ATOM    134  O   ALA     9      21.057  39.736  39.745  1.00  0.00           O
ATOM    135  N   GLU    10      20.460  38.712  37.779  1.00  0.00           N
ATOM    136  H   GLU    10      20.023  38.774  36.870  1.00  0.00           H
ATOM    137  CA  GLU    10      20.762  37.384  38.446  1.00  0.00           C
ATOM    138  HA  GLU    10      20.176  37.171  39.341  1.00  0.00           H
ATOM    139  CB  GLU    10      20.630  36.347  37.347  1.00  0.00           C
ATOM    140  HB2 GLU    10      21.255  36.621  36.497  1.00  0.00           H
ATOM    141  HB3 GLU    10      20.956  35.379  37.727  1.00  0.00           H
ATOM    142  CG  GLU    10      19.170  36.078  36.925  1.00  0.00           C
ATOM    143  HG2 GLU    10      19.193  35.126  36.396  1.00  0.00           H
ATOM    144  HG3 GLU    10      18.487  36.025  37.774  1.00  0.00           H
ATOM    145  CD  GLU    10      18.703  37.138  35.916  1.00  0.00           C
ATOM    146  OE1 GLU    10      19.506  37.899  35.284  1.00  0.00           O
ATOM    147  OE2 GLU    10      17.480  37.189  35.696  1.00  0.00           O
ATOM    148  C   GLU    10      22.144  37.257  39.057  1.00  0.00           C
ATOM    149  O   GLU    10      22.306  36.694  40.208  1.00  0.00           O
ATOM    150  N   ILE    11      23.178  37.894  38.528  1.00  0.00           N
ATOM    151  H   ILE    11      23.024  38.417  37.679  1.00  0.00           H
ATOM    152  CA  ILE    11      24.543  37.818  39.023  1.00  0.00           C
ATOM    153  HA  ILE    11      24.714  36.807  39.392  1.00  0.00           H
ATOM    154  CB  ILE    11      25.595  38.084  37.869  1.00  0.00           C
ATOM    155  HB  ILE    11      25.273  39.028  37.430  1.00  0.00           H
ATOM    156  CG2 ILE    11      27.027  38.309  38.413  1.00  0.00           C
ATOM    157 HG21 ILE    11      27.763  38.204  37.616  1.00  0.00           H
ATOM    158 HG22 ILE    11      27.309  37.647  39.232  1.00  0.00           H
ATOM    159 HG23 ILE    11      27.080  39.359  38.699  1.00  0.00           H
ATOM    160  CG1 ILE    11      25.577  37.004  36.778  1.00  0.00           C
ATOM    161 HG12 ILE    11      25.924  36.080  37.241  1.00  0.00           H
ATOM    162 HG13 ILE    11      24.524  36.778  36.615  1.00  0.00           H
ATOM    163  CD1 ILE    11      26.358  37.358  35.490  1.00  0.00           C
ATOM    164 HD11 ILE    11      26.158  38.374  35.151  1.00  0.00           H
ATOM    165 HD12 ILE    11      25.999  36.706  34.693  1.00  0.00           H
ATOM    166 HD13 ILE    11      27.434  37.260  35.632  1.00  0.00           H
ATOM    167  C   ILE    11      24.722  38.819  40.200  1.00  0.00           C
ATOM    168  O   ILE    11      25.406  38.413  41.153  1.00  0.00           O
ATOM    169  N   ALA    12      24.124  40.015  40.162  1.00  0.00           N
ATOM    170  H   ALA    12      23.483  40.199  39.404  1.00  0.00           H
ATOM    171  CA  ALA    12      24.254  40.874  41.302  1.00  0.00           C
ATOM    172  HA  ALA    12      25.298  41.105  41.514  1.00  0.00           H
ATOM    173  CB  ALA    12      23.572  42.186  40.976  1.00  0.00           C
ATOM    174  HB1 ALA    12      24.150  42.832  40.314  1.00  0.00           H
ATOM    175  HB2 ALA    12      23.453  42.731  41.913  1.00  0.00           H
ATOM    176  HB3 ALA    12      22.598  41.927  40.563  1.00  0.00           H
ATOM    177  C   ALA    12      23.547  40.227  42.504  1.00  0.00           C
ATOM    178  O   ALA    12      24.034  40.321  43.648  1.00  0.00           O
ATOM    179  N   GLN    13      22.567  39.344  42.218  1.00  0.00           N
ATOM    180  H   GLN    13      22.146  39.416  41.302  1.00  0.00           H
ATOM    181  CA  GLN    13      21.829  38.609  43.232  1.00  0.00           C
ATOM    182  HA  GLN    13      21.595  39.239  44.090  1.00  0.00           H
ATOM    183  CB  GLN    13      20.501  38.063  42.683  1.00  0.00           C
ATOM    184  HB2 GLN    13      20.684  37.762  41.651  1.00  0.00           H
ATOM    185  HB3 GLN    13      20.093  37.177  43.171  1.00  0.00           H
ATOM    186  CG  GLN    13      19.502  39.301  42.857  1.00  0.00           C
ATOM    187  HG2 GLN    13      19.042  39.233  43.843  1.00  0.00           H
ATOM    188  HG3 GLN    13      20.014  40.243  42.657  1.00  0.00           H
ATOM    189  CD  GLN    13      18.304  39.165  41.929  1.00  0.00           C
ATOM    190  OE1 GLN    13      17.200  38.810  42.373  1.00  0.00           O
ATOM    191  NE2 GLN    13      18.399  39.400  40.650  1.00  0.00           N
ATOM    192 HE21 GLN    13      17.644  39.130  40.036  1.00  0.00           H
ATOM    193 HE22 GLN    13      19.305  39.439  40.205  1.00  0.00           H
ATOM    194  C   GLN    13      22.797  37.515  43.734  1.00  0.00           C
ATOM    195  O   GLN    13      22.752  37.176  44.943  1.00  0.00           O
ATOM    196  N   LEU    14      23.603  36.840  42.898  1.00  0.00           N
ATOM    197  H   LEU    14      23.602  36.943  41.893  1.00  0.00           H
ATOM    198  CA  LEU    14      24.630  35.886  43.274  1.00  0.00           C
ATOM    199  HA  LEU    14      24.180  35.040  43.794  1.00  0.00           H
ATOM    200  CB  LEU    14      25.261  35.308  41.956  1.00  0.00           C
ATOM    201  HB2 LEU    14      24.426  34.885  41.399  1.00  0.00           H
ATOM    202  HB3 LEU    14      25.531  36.107  41.266  1.00  0.00           H
ATOM    203  CG  LEU    14      26.440  34.387  42.045  1.00  0.00           C
ATOM    204  HG  LEU    14      27.093  34.723  42.850  1.00  0.00           H
ATOM    205  CD1 LEU    14      26.058  32.967  42.387  1.00  0.00           C
ATOM    206 HD11 LEU    14      26.823  32.508  43.013  1.00  0.00           H
ATOM    207 HD12 LEU    14      25.931  32.493  41.415  1.00  0.00           H
ATOM    208 HD13 LEU    14      25.094  32.936  42.896  1.00  0.00           H
ATOM    209  CD2 LEU    14      27.253  34.462  40.696  1.00  0.00           C
ATOM    210 HD21 LEU    14      28.107  33.790  40.786  1.00  0.00           H
ATOM    211 HD22 LEU    14      26.588  34.294  39.848  1.00  0.00           H
ATOM    212 HD23 LEU    14      27.545  35.504  40.570  1.00  0.00           H
ATOM    213  C   LEU    14      25.704  36.534  44.189  1.00  0.00           C
ATOM    214  O   LEU    14      26.356  35.906  45.011  1.00  0.00           O
ATOM    215  N   MET    15      25.857  37.873  44.106  1.00  0.00           N
ATOM    216  H   MET    15      25.225  38.349  43.478  1.00  0.00           H
ATOM    217  CA  MET    15      26.902  38.627  44.792  1.00  0.00           C
ATOM    218  HA  MET    15      27.623  37.895  45.158  1.00  0.00           H
ATOM    219  CB  MET    15      27.681  39.606  43.898  1.00  0.00           C
ATOM    220  HB2 MET    15      26.976  40.354  43.536  1.00  0.00           H
ATOM    221  HB3 MET    15      28.439  40.086  44.517  1.00  0.00           H
ATOM    222  CG  MET    15      28.384  38.824  42.747  1.00  0.00           C
ATOM    223  HG2 MET    15      28.859  37.944  43.181  1.00  0.00           H
ATOM    224  HG3 MET    15      27.639  38.551  42.000  1.00  0.00           H
ATOM    225  SD  MET    15      29.682  39.705  41.895  1.00  0.00           S
ATOM    226  CE  MET    15      28.775  40.831  40.816  1.00  0.00           C
ATOM    227  HE1 MET    15      28.885  40.435  39.806  1.00  0.00           H
ATOM    228  HE2 MET    15      27.722  40.795  41.094  1.00  0.00           H
ATOM    229  HE3 MET    15      29.209  41.823  40.691  1.00  0.00           H
ATOM    230  C   MET    15      26.373  39.338  46.089  1.00  0.00           C
ATOM    231  O   MET    15      27.104  39.430  47.022  1.00  0.00           O
ATOM    232  N   SER    16      25.165  39.855  46.188  1.00  0.00           N
ATOM    233  H   SER    16      24.520  39.998  45.424  1.00  0.00           H
ATOM    234  CA  SER    16      24.535  40.114  47.438  1.00  0.00           C
ATOM    235  HA  SER    16      25.184  40.734  48.057  1.00  0.00           H
ATOM    236  CB  SER    16      23.320  41.019  47.127  1.00  0.00           C
ATOM    237  HB2 SER    16      22.674  41.279  47.965  1.00  0.00           H
ATOM    238  HB3 SER    16      23.704  41.867  46.560  1.00  0.00           H
ATOM    239  OG  SER    16      22.427  40.375  46.212  1.00  0.00           O
ATOM    240  HG  SER    16      22.404  40.912  45.416  1.00  0.00           H
ATOM    241  C   SER    16      24.239  38.839  48.279  1.00  0.00           C
ATOM    242  O   SER    16      24.354  38.874  49.472  1.00  0.00           O
ATOM    243  N   LEU    17      24.046  37.669  47.629  1.00  0.00           N
ATOM    244  H   LEU    17      23.867  37.654  46.635  1.00  0.00           H
ATOM    245  CA  LEU    17      24.090  36.379  48.290  1.00  0.00           C
ATOM    246  HA  LEU    17      23.404  36.452  49.134  1.00  0.00           H
ATOM    247  CB  LEU    17      23.589  35.234  47.325  1.00  0.00           C
ATOM    248  HB2 LEU    17      22.506  35.347  47.281  1.00  0.00           H
ATOM    249  HB3 LEU    17      23.979  35.339  46.313  1.00  0.00           H
ATOM    250  CG  LEU    17      23.902  33.825  47.864  1.00  0.00           C
ATOM    251  HG  LEU    17      24.905  33.744  48.283  1.00  0.00           H
ATOM    252  CD1 LEU    17      22.918  33.566  48.958  1.00  0.00           C
ATOM    253 HD11 LEU    17      23.005  34.286  49.771  1.00  0.00           H
ATOM    254 HD12 LEU    17      23.029  32.608  49.467  1.00  0.00           H
ATOM    255 HD13 LEU    17      21.942  33.709  48.493  1.00  0.00           H
ATOM    256  CD2 LEU    17      23.652  32.756  46.782  1.00  0.00           C
ATOM    257 HD21 LEU    17      22.599  32.666  46.516  1.00  0.00           H
ATOM    258 HD22 LEU    17      24.187  33.051  45.879  1.00  0.00           H
ATOM    259 HD23 LEU    17      23.930  31.734  47.040  1.00  0.00           H
ATOM    260  C   LEU    17      25.532  36.133  48.817  1.00  0.00           C
ATOM    261  O   LEU    17      25.623  35.971  50.023  1.00  0.00           O
ATOM    262  N   ILE    18      26.572  36.266  47.996  1.00  0.00           N
ATOM    263  H   ILE    18      26.369  36.287  47.007  1.00  0.00           H
ATOM    264  CA  ILE    18      27.965  36.144  48.558  1.00  0.00           C
ATOM    265  HA  ILE    18      28.033  35.148  48.995  1.00  0.00           H
ATOM    266  CB  ILE    18      28.941  36.194  47.411  1.00  0.00           C
ATOM    267  HB  ILE    18      28.562  36.834  46.614  1.00  0.00           H
ATOM    268  CG2 ILE    18      30.327  36.748  47.845  1.00  0.00           C
ATOM    269 HG21 ILE    18      30.165  37.782  48.149  1.00  0.00           H
ATOM    270 HG22 ILE    18      31.057  36.826  47.041  1.00  0.00           H
ATOM    271 HG23 ILE    18      30.837  36.268  48.680  1.00  0.00           H
ATOM    272  CG1 ILE    18      29.268  34.828  46.692  1.00  0.00           C
ATOM    273 HG12 ILE    18      28.338  34.419  46.295  1.00  0.00           H
ATOM    274 HG13 ILE    18      29.973  34.998  45.878  1.00  0.00           H
ATOM    275  CD1 ILE    18      29.939  33.710  47.520  1.00  0.00           C
ATOM    276 HD11 ILE    18      30.690  34.018  48.248  1.00  0.00           H
ATOM    277 HD12 ILE    18      30.409  33.005  46.835  1.00  0.00           H
ATOM    278 HD13 ILE    18      29.127  33.291  48.114  1.00  0.00           H
ATOM    279  C   ILE    18      28.321  37.069  49.700  1.00  0.00           C
ATOM    280  O   ILE    18      29.014  36.754  50.656  1.00  0.00           O
ATOM    281  N   ILE    19      27.809  38.319  49.582  1.00  0.00           N
ATOM    282  H   ILE    19      27.227  38.577  48.799  1.00  0.00           H
ATOM    283  CA  ILE    19      28.281  39.370  50.536  1.00  0.00           C
ATOM    284  HA  ILE    19      29.317  39.307  50.867  1.00  0.00           H
ATOM    285  CB  ILE    19      28.243  40.798  49.940  1.00  0.00           C
ATOM    286  HB  ILE    19      27.308  40.902  49.389  1.00  0.00           H
ATOM    287  CG2 ILE    19      28.241  41.982  50.923  1.00  0.00           C
ATOM    288 HG21 ILE    19      27.996  42.823  50.273  1.00  0.00           H
ATOM    289 HG22 ILE    19      29.185  42.191  51.425  1.00  0.00           H
ATOM    290 HG23 ILE    19      27.460  41.870  51.676  1.00  0.00           H
ATOM    291  CG1 ILE    19      29.441  41.046  48.918  1.00  0.00           C
ATOM    292 HG12 ILE    19      30.436  41.129  49.355  1.00  0.00           H
ATOM    293 HG13 ILE    19      29.563  40.177  48.272  1.00  0.00           H
ATOM    294  CD1 ILE    19      29.280  42.190  47.908  1.00  0.00           C
ATOM    295 HD11 ILE    19      28.243  42.235  47.573  1.00  0.00           H
ATOM    296 HD12 ILE    19      30.001  41.967  47.122  1.00  0.00           H
ATOM    297 HD13 ILE    19      29.531  43.162  48.334  1.00  0.00           H
ATOM    298  C   ILE    19      27.577  39.252  51.882  1.00  0.00           C
ATOM    299  O   ILE    19      28.194  39.263  52.938  1.00  0.00           O
ATOM    300  N   ASN    20      26.204  39.099  51.834  1.00  0.00           N
ATOM    301  H   ASN    20      25.897  39.039  50.874  1.00  0.00           H
ATOM    302  CA  ASN    20      25.265  39.232  52.972  1.00  0.00           C
ATOM    303  HA  ASN    20      25.434  40.019  53.707  1.00  0.00           H
ATOM    304  CB  ASN    20      23.855  39.451  52.393  1.00  0.00           C
ATOM    305  HB2 ASN    20      23.601  38.561  51.817  1.00  0.00           H
ATOM    306  HB3 ASN    20      23.036  39.474  53.112  1.00  0.00           H
ATOM    307  CG  ASN    20      23.737  40.719  51.488  1.00  0.00           C
ATOM    308  OD1 ASN    20      24.593  41.634  51.442  1.00  0.00           O
ATOM    309  ND2 ASN    20      22.697  40.929  50.764  1.00  0.00           N
ATOM    310 HD21 ASN    20      21.982  40.216  50.793  1.00  0.00           H
ATOM    311 HD22 ASN    20      22.641  41.669  50.080  1.00  0.00           H
ATOM    312  C   ASN    20      25.091  37.951  53.848  1.00  0.00           C
ATOM    313  O   ASN    20      24.527  37.942  54.932  1.00  0.00           O
ATOM    314  N   THR    21      25.503  36.807  53.327  1.00  0.00           N
ATOM    315  H   THR    21      26.088  36.816  52.504  1.00  0.00           H
ATOM    316  CA  THR    21      25.381  35.500  53.907  1.00  0.00           C
ATOM    317  HA  THR    21      24.412  35.577  54.399  1.00  0.00           H
ATOM    318  CB  THR    21      25.372  34.421  52.859  1.00  0.00           C
ATOM    319  HB  THR    21      26.315  34.401  52.314  1.00  0.00           H
ATOM    320  CG2 THR    21      25.159  33.034  53.434  1.00  0.00           C
ATOM    321 HG21 THR    21      25.030  32.402  52.555  1.00  0.00           H
ATOM    322 HG22 THR    21      24.242  33.109  54.017  1.00  0.00           H
ATOM    323 HG23 THR    21      26.147  32.810  53.837  1.00  0.00           H
ATOM    324  OG1 THR    21      24.305  34.683  51.846  1.00  0.00           O
ATOM    325  HG1 THR    21      24.636  35.179  51.094  1.00  0.00           H
ATOM    326  C   THR    21      26.515  35.378  54.964  1.00  0.00           C
ATOM    327  O   THR    21      27.582  35.965  54.785  1.00  0.00           O
ATOM    328  N   PHE    22      26.254  34.645  56.044  1.00  0.00           N
ATOM    329  H   PHE    22      25.391  34.121  56.073  1.00  0.00           H
ATOM    330  CA  PHE    22      27.344  34.211  56.940  1.00  0.00           C
ATOM    331  HA  PHE    22      28.115  34.980  56.918  1.00  0.00           H
ATOM    332  CB  PHE    22      26.867  33.972  58.352  1.00  0.00           C
ATOM    333  HB2 PHE    22      26.192  33.116  58.343  1.00  0.00           H
ATOM    334  HB3 PHE    22      27.704  33.499  58.866  1.00  0.00           H
ATOM    335  CG  PHE    22      26.259  35.188  59.135  1.00  0.00           C
ATOM    336  CD1 PHE    22      27.063  36.063  59.916  1.00  0.00           C
ATOM    337  HD1 PHE    22      28.047  35.716  60.195  1.00  0.00           H
ATOM    338  CE1 PHE    22      26.399  37.050  60.635  1.00  0.00           C
ATOM    339  HE1 PHE    22      26.964  37.744  61.240  1.00  0.00           H
ATOM    340  CZ  PHE    22      24.993  37.240  60.630  1.00  0.00           C
ATOM    341  HZ  PHE    22      24.452  37.990  61.187  1.00  0.00           H
ATOM    342  CE2 PHE    22      24.261  36.473  59.717  1.00  0.00           C
ATOM    343  HE2 PHE    22      23.206  36.558  59.506  1.00  0.00           H
ATOM    344  CD2 PHE    22      24.906  35.465  58.968  1.00  0.00           C
ATOM    345  HD2 PHE    22      24.315  34.817  58.337  1.00  0.00           H
ATOM    346  C   PHE    22      27.942  32.937  56.413  1.00  0.00           C
ATOM    347  O   PHE    22      27.136  31.991  56.201  1.00  0.00           O
ATOM    348  N   TYR    23      29.239  32.833  56.119  1.00  0.00           N
ATOM    349  H   TYR    23      29.829  33.628  56.314  1.00  0.00           H
ATOM    350  CA  TYR    23      29.945  31.672  55.525  1.00  0.00           C
ATOM    351  HA  TYR    23      29.350  30.802  55.803  1.00  0.00           H
ATOM    352  CB  TYR    23      29.966  31.792  54.004  1.00  0.00           C
ATOM    353  HB2 TYR    23      28.912  31.674  53.754  1.00  0.00           H
ATOM    354  HB3 TYR    23      30.330  32.733  53.591  1.00  0.00           H
ATOM    355  CG  TYR    23      30.635  30.541  53.315  1.00  0.00           C
ATOM    356  CD1 TYR    23      29.956  29.309  53.169  1.00  0.00           C
ATOM    357  HD1 TYR    23      28.976  29.078  53.559  1.00  0.00           H
ATOM    358  CE1 TYR    23      30.650  28.187  52.765  1.00  0.00           C
ATOM    359  HE1 TYR    23      30.203  27.214  52.908  1.00  0.00           H
ATOM    360  CZ  TYR    23      31.971  28.285  52.217  1.00  0.00           C
ATOM    361  OH  TYR    23      32.584  27.152  51.817  1.00  0.00           O
ATOM    362  HH  TYR    23      33.503  27.281  51.570  1.00  0.00           H
ATOM    363  CE2 TYR    23      32.573  29.554  52.154  1.00  0.00           C
ATOM    364  HE2 TYR    23      33.574  29.622  51.755  1.00  0.00           H
ATOM    365  CD2 TYR    23      31.909  30.686  52.749  1.00  0.00           C
ATOM    366  HD2 TYR    23      32.441  31.626  52.770  1.00  0.00           H
ATOM    367  C   TYR    23      31.301  31.481  56.133  1.00  0.00           C
ATOM    368  O   TYR    23      32.075  32.423  56.011  1.00  0.00           O
ATOM    369  N   SER    24      31.666  30.358  56.667  1.00  0.00           N
ATOM    370  H   SER    24      31.056  29.557  56.754  1.00  0.00           H
ATOM    371  CA  SER    24      32.993  30.253  57.423  1.00  0.00           C
ATOM    372  HA  SER    24      33.424  31.217  57.692  1.00  0.00           H
ATOM    373  CB  SER    24      32.709  29.421  58.665  1.00  0.00           C
ATOM    374  HB2 SER    24      31.871  29.747  59.280  1.00  0.00           H
ATOM    375  HB3 SER    24      32.458  28.399  58.380  1.00  0.00           H
ATOM    376  OG  SER    24      33.942  29.313  59.393  1.00  0.00           O
ATOM    377  HG  SER    24      34.017  30.154  59.850  1.00  0.00           H
ATOM    378  C   SER    24      34.122  29.640  56.597  1.00  0.00           C
ATOM    379  O   SER    24      35.196  30.225  56.562  1.00  0.00           O
ATOM    380  N   ASN    25      33.885  28.524  55.943  1.00  0.00           N
ATOM    381  H   ASN    25      32.922  28.235  55.853  1.00  0.00           H
ATOM    382  CA  ASN    25      34.910  27.783  55.137  1.00  0.00           C
ATOM    383  HA  ASN    25      35.774  27.874  55.795  1.00  0.00           H
ATOM    384  CB  ASN    25      34.542  26.310  55.002  1.00  0.00           C
ATOM    385  HB2 ASN    25      33.835  26.004  55.773  1.00  0.00           H
ATOM    386  HB3 ASN    25      33.958  26.254  54.084  1.00  0.00           H
ATOM    387  CG  ASN    25      35.732  25.442  54.866  1.00  0.00           C
ATOM    388  OD1 ASN    25      36.137  24.959  53.771  1.00  0.00           O
ATOM    389  ND2 ASN    25      36.218  25.023  56.006  1.00  0.00           N
ATOM    390 HD21 ASN    25      35.863  25.392  56.877  1.00  0.00           H
ATOM    391 HD22 ASN    25      36.986  24.368  56.040  1.00  0.00           H
ATOM    392  C   ASN    25      35.313  28.568  53.818  1.00  0.00           C
ATOM    393  O   ASN    25      35.258  27.998  52.685  1.00  0.00           O
ATOM    394  N   LYS    26      35.727  29.809  54.023  1.00  0.00           N
ATOM    395  H   LYS    26      35.733  30.166  54.968  1.00  0.00           H
ATOM    396  CA  LYS    26      36.158  30.751  52.992  1.00  0.00           C
ATOM    397  HA  LYS    26      35.276  30.924  52.376  1.00  0.00           H
ATOM    398  CB  LYS    26      36.572  32.134  53.598  1.00  0.00           C
ATOM    399  HB2 LYS    26      37.175  32.121  54.506  1.00  0.00           H
ATOM    400  HB3 LYS    26      37.135  32.744  52.891  1.00  0.00           H
ATOM    401  CG  LYS    26      35.389  32.922  53.984  1.00  0.00           C
ATOM    402  HG2 LYS    26      34.783  33.025  53.084  1.00  0.00           H
ATOM    403  HG3 LYS    26      34.759  32.376  54.687  1.00  0.00           H
ATOM    404  CD  LYS    26      35.561  34.371  54.460  1.00  0.00           C
ATOM    405  HD2 LYS    26      36.198  34.463  55.340  1.00  0.00           H
ATOM    406  HD3 LYS    26      36.054  34.862  53.621  1.00  0.00           H
ATOM    407  CE  LYS    26      34.239  35.163  54.616  1.00  0.00           C
ATOM    408  HE2 LYS    26      34.497  36.221  54.661  1.00  0.00           H
ATOM    409  HE3 LYS    26      33.593  35.149  53.738  1.00  0.00           H
ATOM    410  NZ  LYS    26      33.559  34.731  55.847  1.00  0.00           N
ATOM    411  HZ1 LYS    26      34.079  34.711  56.713  1.00  0.00           H
ATOM    412  HZ2 LYS    26      33.161  33.805  55.787  1.00  0.00           H
ATOM    413  HZ3 LYS    26      32.689  35.222  55.994  1.00  0.00           H
ATOM    414  C   LYS    26      37.417  30.304  52.207  1.00  0.00           C
ATOM    415  O   LYS    26      37.582  30.602  51.045  1.00  0.00           O
ATOM    416  N   GLU    27      38.094  29.370  52.801  1.00  0.00           N
ATOM    417  H   GLU    27      37.750  29.130  53.720  1.00  0.00           H
ATOM    418  CA  GLU    27      39.020  28.395  52.251  1.00  0.00           C
ATOM    419  HA  GLU    27      40.042  28.765  52.331  1.00  0.00           H
ATOM    420  CB  GLU    27      38.910  27.110  53.179  1.00  0.00           C
ATOM    421  HB2 GLU    27      37.837  26.927  53.135  1.00  0.00           H
ATOM    422  HB3 GLU    27      39.563  26.348  52.751  1.00  0.00           H
ATOM    423  CG  GLU    27      39.250  27.314  54.653  1.00  0.00           C
ATOM    424  HG2 GLU    27      38.546  28.012  55.106  1.00  0.00           H
ATOM    425  HG3 GLU    27      39.115  26.339  55.121  1.00  0.00           H
ATOM    426  CD  GLU    27      40.600  27.765  55.006  1.00  0.00           C
ATOM    427  OE1 GLU    27      41.534  26.920  55.083  1.00  0.00           O
ATOM    428  OE2 GLU    27      40.780  29.014  55.090  1.00  0.00           O
ATOM    429  C   GLU    27      38.806  27.954  50.727  1.00  0.00           C
ATOM    430  O   GLU    27      39.769  27.957  49.950  1.00  0.00           O
ATOM    431  N   ILE    28      37.521  27.631  50.352  1.00  0.00           N
ATOM    432  H   ILE    28      36.844  27.316  51.031  1.00  0.00           H
ATOM    433  CA  ILE    28      37.120  27.472  48.931  1.00  0.00           C
ATOM    434  HA  ILE    28      37.726  26.647  48.555  1.00  0.00           H
ATOM    435  CB  ILE    28      35.551  27.310  48.745  1.00  0.00           C
ATOM    436  HB  ILE    28      35.478  27.102  47.677  1.00  0.00           H
ATOM    437  CG2 ILE    28      34.990  26.123  49.585  1.00  0.00           C
ATOM    438 HG21 ILE    28      35.142  26.380  50.634  1.00  0.00           H
ATOM    439 HG22 ILE    28      35.706  25.317  49.425  1.00  0.00           H
ATOM    440 HG23 ILE    28      33.941  26.054  49.298  1.00  0.00           H
ATOM    441  CG1 ILE    28      34.849  28.633  49.029  1.00  0.00           C
ATOM    442 HG12 ILE    28      34.904  28.822  50.101  1.00  0.00           H
ATOM    443 HG13 ILE    28      35.314  29.481  48.526  1.00  0.00           H
ATOM    444  CD1 ILE    28      33.314  28.533  48.641  1.00  0.00           C
ATOM    445 HD11 ILE    28      33.096  28.495  47.573  1.00  0.00           H
ATOM    446 HD12 ILE    28      32.642  29.329  48.962  1.00  0.00           H
ATOM    447 HD13 ILE    28      32.871  27.665  49.130  1.00  0.00           H
ATOM    448  C   ILE    28      37.508  28.566  47.969  1.00  0.00           C
ATOM    449  O   ILE    28      37.616  28.295  46.781  1.00  0.00           O
ATOM    450  N   PHE    29      37.872  29.831  48.336  1.00  0.00           N
ATOM    451  H   PHE    29      37.721  30.061  49.308  1.00  0.00           H
ATOM    452  CA  PHE    29      38.147  30.871  47.385  1.00  0.00           C
ATOM    453  HA  PHE    29      37.262  30.801  46.753  1.00  0.00           H
ATOM    454  CB  PHE    29      38.261  32.257  47.961  1.00  0.00           C
ATOM    455  HB2 PHE    29      37.896  32.914  47.171  1.00  0.00           H
ATOM    456  HB3 PHE    29      37.541  32.280  48.778  1.00  0.00           H
ATOM    457  CG  PHE    29      39.599  32.698  48.348  1.00  0.00           C
ATOM    458  CD1 PHE    29      40.199  32.367  49.533  1.00  0.00           C
ATOM    459  HD1 PHE    29      39.549  31.975  50.301  1.00  0.00           H
ATOM    460  CE1 PHE    29      41.449  32.796  49.924  1.00  0.00           C
ATOM    461  HE1 PHE    29      41.735  32.661  50.957  1.00  0.00           H
ATOM    462  CZ  PHE    29      42.135  33.660  49.105  1.00  0.00           C
ATOM    463  HZ  PHE    29      43.078  34.114  49.370  1.00  0.00           H
ATOM    464  CE2 PHE    29      41.601  34.017  47.830  1.00  0.00           C
ATOM    465  HE2 PHE    29      42.099  34.793  47.268  1.00  0.00           H
ATOM    466  CD2 PHE    29      40.274  33.557  47.481  1.00  0.00           C
ATOM    467  HD2 PHE    29      39.904  33.772  46.490  1.00  0.00           H
ATOM    468  C   PHE    29      39.307  30.506  46.426  1.00  0.00           C
ATOM    469  O   PHE    29      39.253  30.878  45.270  1.00  0.00           O
ATOM    470  N   LEU    30      40.259  29.722  46.936  1.00  0.00           N
ATOM    471  H   LEU    30      40.205  29.437  47.904  1.00  0.00           H
ATOM    472  CA  LEU    30      41.345  29.178  46.182  1.00  0.00           C
ATOM    473  HA  LEU    30      41.698  29.980  45.534  1.00  0.00           H
ATOM    474  CB  LEU    30      42.457  28.866  47.192  1.00  0.00           C
ATOM    475  HB2 LEU    30      41.955  28.425  48.053  1.00  0.00           H
ATOM    476  HB3 LEU    30      43.151  28.138  46.772  1.00  0.00           H
ATOM    477  CG  LEU    30      43.266  30.096  47.599  1.00  0.00           C
ATOM    478  HG  LEU    30      42.689  30.984  47.855  1.00  0.00           H
ATOM    479  CD1 LEU    30      44.083  29.843  48.814  1.00  0.00           C
ATOM    480 HD11 LEU    30      43.537  29.216  49.520  1.00  0.00           H
ATOM    481 HD12 LEU    30      44.320  30.736  49.393  1.00  0.00           H
ATOM    482 HD13 LEU    30      44.989  29.303  48.538  1.00  0.00           H
ATOM    483  CD2 LEU    30      44.355  30.478  46.525  1.00  0.00           C
ATOM    484 HD21 LEU    30      43.939  30.924  45.621  1.00  0.00           H
ATOM    485 HD22 LEU    30      45.109  31.157  46.925  1.00  0.00           H
ATOM    486 HD23 LEU    30      44.982  29.589  46.459  1.00  0.00           H
ATOM    487  C   LEU    30      40.906  28.033  45.277  1.00  0.00           C
ATOM    488  O   LEU    30      41.180  28.163  44.088  1.00  0.00           O
ATOM    489  N   ARG    31      40.165  27.036  45.746  1.00  0.00           N
ATOM    490  H   ARG    31      39.805  27.033  46.690  1.00  0.00           H
ATOM    491  CA  ARG    31      39.782  25.817  44.941  1.00  0.00           C
ATOM    492  HA  ARG    31      40.716  25.328  44.664  1.00  0.00           H
ATOM    493  CB  ARG    31      38.936  24.792  45.858  1.00  0.00           C
ATOM    494  HB2 ARG    31      39.508  24.640  46.773  1.00  0.00           H
ATOM    495  HB3 ARG    31      37.936  25.196  46.013  1.00  0.00           H
ATOM    496  CG  ARG    31      38.811  23.430  45.165  1.00  0.00           C
ATOM    497  HG2 ARG    31      38.443  23.522  44.144  1.00  0.00           H
ATOM    498  HG3 ARG    31      39.805  22.987  45.114  1.00  0.00           H
ATOM    499  CD  ARG    31      37.913  22.451  45.939  1.00  0.00           C
ATOM    500  HD2 ARG    31      37.838  21.550  45.329  1.00  0.00           H
ATOM    501  HD3 ARG    31      38.406  22.301  46.900  1.00  0.00           H
ATOM    502  NE  ARG    31      36.602  23.061  46.026  1.00  0.00           N
ATOM    503  HE  ARG    31      36.228  23.563  45.233  1.00  0.00           H
ATOM    504  CZ  ARG    31      35.858  23.059  47.058  1.00  0.00           C
ATOM    505  NH1 ARG    31      36.009  22.336  48.116  1.00  0.00           N
ATOM    506 HH11 ARG    31      36.746  21.646  48.124  1.00  0.00           H
ATOM    507 HH12 ARG    31      35.387  22.186  48.898  1.00  0.00           H
ATOM    508  NH2 ARG    31      34.824  23.761  47.045  1.00  0.00           N
ATOM    509 HH21 ARG    31      34.586  24.406  46.305  1.00  0.00           H
ATOM    510 HH22 ARG    31      34.229  23.762  47.862  1.00  0.00           H
ATOM    511  C   ARG    31      39.027  26.163  43.723  1.00  0.00           C
ATOM    512  O   ARG    31      39.388  25.711  42.627  1.00  0.00           O
ATOM    513  N   GLU    32      38.122  27.131  43.815  1.00  0.00           N
ATOM    514  H   GLU    32      37.970  27.501  44.743  1.00  0.00           H
ATOM    515  CA  GLU    32      37.375  27.629  42.669  1.00  0.00           C
ATOM    516  HA  GLU    32      37.025  26.772  42.093  1.00  0.00           H
ATOM    517  CB  GLU    32      36.189  28.584  43.202  1.00  0.00           C
ATOM    518  HB2 GLU    32      36.649  29.408  43.747  1.00  0.00           H
ATOM    519  HB3 GLU    32      35.736  29.002  42.303  1.00  0.00           H
ATOM    520  CG  GLU    32      35.077  27.855  44.080  1.00  0.00           C
ATOM    521  HG2 GLU    32      35.450  28.029  45.090  1.00  0.00           H
ATOM    522  HG3 GLU    32      34.114  28.366  44.084  1.00  0.00           H
ATOM    523  CD  GLU    32      34.904  26.383  43.923  1.00  0.00           C
ATOM    524  OE1 GLU    32      34.789  25.886  42.770  1.00  0.00           O
ATOM    525  OE2 GLU    32      34.851  25.590  44.878  1.00  0.00           O
ATOM    526  C   GLU    32      38.250  28.431  41.614  1.00  0.00           C
ATOM    527  O   GLU    32      38.291  28.041  40.417  1.00  0.00           O
ATOM    528  N   LEU    33      39.059  29.398  42.061  1.00  0.00           N
ATOM    529  H   LEU    33      39.154  29.530  43.058  1.00  0.00           H
ATOM    530  CA  LEU    33      39.868  30.239  41.088  1.00  0.00           C
ATOM    531  HA  LEU    33      39.145  30.641  40.379  1.00  0.00           H
ATOM    532  CB  LEU    33      40.482  31.438  41.877  1.00  0.00           C
ATOM    533  HB2 LEU    33      41.053  31.104  42.744  1.00  0.00           H
ATOM    534  HB3 LEU    33      41.128  31.924  41.146  1.00  0.00           H
ATOM    535  CG  LEU    33      39.413  32.329  42.390  1.00  0.00           C
ATOM    536  HG  LEU    33      38.630  31.725  42.849  1.00  0.00           H
ATOM    537  CD1 LEU    33      39.988  33.411  43.274  1.00  0.00           C
ATOM    538 HD11 LEU    33      40.298  32.964  44.218  1.00  0.00           H
ATOM    539 HD12 LEU    33      39.252  34.152  43.586  1.00  0.00           H
ATOM    540 HD13 LEU    33      40.803  33.849  42.697  1.00  0.00           H
ATOM    541  CD2 LEU    33      38.748  33.090  41.255  1.00  0.00           C
ATOM    542 HD21 LEU    33      39.466  33.611  40.623  1.00  0.00           H
ATOM    543 HD22 LEU    33      38.106  32.441  40.659  1.00  0.00           H
ATOM    544 HD23 LEU    33      38.173  33.950  41.596  1.00  0.00           H
ATOM    545  C   LEU    33      40.902  29.369  40.306  1.00  0.00           C
ATOM    546  O   LEU    33      41.179  29.649  39.114  1.00  0.00           O
ATOM    547  N   ILE    34      41.470  28.376  41.040  1.00  0.00           N
ATOM    548  H   ILE    34      41.167  28.245  41.994  1.00  0.00           H
ATOM    549  CA  ILE    34      42.573  27.496  40.511  1.00  0.00           C
ATOM    550  HA  ILE    34      43.219  28.057  39.835  1.00  0.00           H
ATOM    551  CB  ILE    34      43.335  26.746  41.599  1.00  0.00           C
ATOM    552  HB  ILE    34      42.676  26.351  42.372  1.00  0.00           H
ATOM    553  CG2 ILE    34      44.082  25.426  41.182  1.00  0.00           C
ATOM    554 HG21 ILE    34      44.794  25.073  41.929  1.00  0.00           H
ATOM    555 HG22 ILE    34      44.513  25.485  40.182  1.00  0.00           H
ATOM    556 HG23 ILE    34      43.398  24.578  41.193  1.00  0.00           H
ATOM    557  CG1 ILE    34      44.370  27.716  42.230  1.00  0.00           C
ATOM    558 HG12 ILE    34      45.284  27.772  41.639  1.00  0.00           H
ATOM    559 HG13 ILE    34      43.919  28.703  42.328  1.00  0.00           H
ATOM    560  CD1 ILE    34      44.675  27.361  43.751  1.00  0.00           C
ATOM    561 HD11 ILE    34      45.059  26.341  43.765  1.00  0.00           H
ATOM    562 HD12 ILE    34      43.794  27.476  44.383  1.00  0.00           H
ATOM    563 HD13 ILE    34      45.468  28.034  44.075  1.00  0.00           H
ATOM    564  C   ILE    34      41.948  26.542  39.465  1.00  0.00           C
ATOM    565  O   ILE    34      42.529  26.283  38.436  1.00  0.00           O
ATOM    566  N   SER    35      40.765  25.975  39.840  1.00  0.00           N
ATOM    567  H   SER    35      40.255  26.253  40.666  1.00  0.00           H
ATOM    568  CA  SER    35      39.933  25.244  38.863  1.00  0.00           C
ATOM    569  HA  SER    35      40.425  24.305  38.611  1.00  0.00           H
ATOM    570  CB  SER    35      38.639  24.817  39.572  1.00  0.00           C
ATOM    571  HB2 SER    35      38.936  24.334  40.503  1.00  0.00           H
ATOM    572  HB3 SER    35      37.982  25.656  39.805  1.00  0.00           H
ATOM    573  OG  SER    35      37.896  23.902  38.803  1.00  0.00           O
ATOM    574  HG  SER    35      37.015  24.021  39.164  1.00  0.00           H
ATOM    575  C   SER    35      39.609  26.055  37.526  1.00  0.00           C
ATOM    576  O   SER    35      39.871  25.550  36.425  1.00  0.00           O
ATOM    577  N   ASN    36      39.134  27.274  37.692  1.00  0.00           N
ATOM    578  H   ASN    36      39.090  27.650  38.628  1.00  0.00           H
ATOM    579  CA  ASN    36      38.996  28.206  36.604  1.00  0.00           C
ATOM    580  HA  ASN    36      38.319  27.726  35.897  1.00  0.00           H
ATOM    581  CB  ASN    36      38.302  29.453  37.102  1.00  0.00           C
ATOM    582  HB2 ASN    36      38.789  29.799  38.013  1.00  0.00           H
ATOM    583  HB3 ASN    36      38.423  30.240  36.358  1.00  0.00           H
ATOM    584  CG  ASN    36      36.773  29.202  37.265  1.00  0.00           C
ATOM    585  OD1 ASN    36      35.996  29.491  36.379  1.00  0.00           O
ATOM    586  ND2 ASN    36      36.357  28.624  38.351  1.00  0.00           N
ATOM    587 HD21 ASN    36      36.948  28.405  39.140  1.00  0.00           H
ATOM    588 HD22 ASN    36      35.387  28.359  38.449  1.00  0.00           H
ATOM    589  C   ASN    36      40.253  28.467  35.754  1.00  0.00           C
ATOM    590  O   ASN    36      40.091  28.495  34.504  1.00  0.00           O
ATOM    591  N   SER    37      41.409  28.649  36.365  1.00  0.00           N
ATOM    592  H   SER    37      41.411  28.731  37.371  1.00  0.00           H
ATOM    593  CA  SER    37      42.638  28.637  35.605  1.00  0.00           C
ATOM    594  HA  SER    37      42.556  29.371  34.805  1.00  0.00           H
ATOM    595  CB  SER    37      43.920  28.917  36.476  1.00  0.00           C
ATOM    596  HB2 SER    37      43.923  28.172  37.272  1.00  0.00           H
ATOM    597  HB3 SER    37      44.838  28.839  35.894  1.00  0.00           H
ATOM    598  OG  SER    37      43.944  30.302  36.999  1.00  0.00           O
ATOM    599  HG  SER    37      43.847  30.843  36.213  1.00  0.00           H
ATOM    600  C   SER    37      42.830  27.319  34.893  1.00  0.00           C
ATOM    601  O   SER    37      42.999  27.280  33.689  1.00  0.00           O
ATOM    602  N   SER    38      42.812  26.193  35.605  1.00  0.00           N
ATOM    603  H   SER    38      42.518  26.283  36.567  1.00  0.00           H
ATOM    604  CA  SER    38      43.112  24.861  35.039  1.00  0.00           C
ATOM    605  HA  SER    38      44.172  24.918  34.792  1.00  0.00           H
ATOM    606  CB  SER    38      42.912  23.877  36.183  1.00  0.00           C
ATOM    607  HB2 SER    38      43.572  24.187  36.993  1.00  0.00           H
ATOM    608  HB3 SER    38      41.872  23.884  36.510  1.00  0.00           H
ATOM    609  OG  SER    38      43.244  22.565  35.915  1.00  0.00           O
ATOM    610  HG  SER    38      42.585  22.261  35.286  1.00  0.00           H
ATOM    611  C   SER    38      42.184  24.445  33.862  1.00  0.00           C
ATOM    612  O   SER    38      42.671  23.842  32.892  1.00  0.00           O
ATOM    613  N   ASP    39      40.940  24.921  33.867  1.00  0.00           N
ATOM    614  H   ASP    39      40.715  25.507  34.658  1.00  0.00           H
ATOM    615  CA  ASP    39      40.049  24.695  32.735  1.00  0.00           C
ATOM    616  HA  ASP    39      40.249  23.669  32.427  1.00  0.00           H
ATOM    617  CB  ASP    39      38.586  24.780  33.263  1.00  0.00           C
ATOM    618  HB2 ASP    39      38.429  25.785  33.657  1.00  0.00           H
ATOM    619  HB3 ASP    39      37.886  24.571  32.455  1.00  0.00           H
ATOM    620  CG  ASP    39      38.309  23.824  34.420  1.00  0.00           C
ATOM    621  OD1 ASP    39      38.978  22.878  34.669  1.00  0.00           O
ATOM    622  OD2 ASP    39      37.385  24.143  35.247  1.00  0.00           O
ATOM    623  C   ASP    39      40.240  25.667  31.580  1.00  0.00           C
ATOM    624  O   ASP    39      39.936  25.327  30.467  1.00  0.00           O
ATOM    625  N   ALA    40      40.667  26.846  31.931  1.00  0.00           N
ATOM    626  H   ALA    40      41.106  26.899  32.839  1.00  0.00           H
ATOM    627  CA  ALA    40      41.192  27.811  30.941  1.00  0.00           C
ATOM    628  HA  ALA    40      40.487  27.858  30.111  1.00  0.00           H
ATOM    629  CB  ALA    40      41.126  29.235  31.572  1.00  0.00           C
ATOM    630  HB1 ALA    40      41.855  29.321  32.377  1.00  0.00           H
ATOM    631  HB2 ALA    40      40.166  29.318  32.082  1.00  0.00           H
ATOM    632  HB3 ALA    40      41.273  30.075  30.894  1.00  0.00           H
ATOM    633  C   ALA    40      42.515  27.439  30.275  1.00  0.00           C
ATOM    634  O   ALA    40      42.849  27.853  29.105  1.00  0.00           O
ATOM    635  N   LEU    41      43.421  26.693  30.929  1.00  0.00           N
ATOM    636  H   LEU    41      43.202  26.521  31.899  1.00  0.00           H
ATOM    637  CA  LEU    41      44.579  26.134  30.205  1.00  0.00           C
ATOM    638  HA  LEU    41      45.003  26.890  29.545  1.00  0.00           H
ATOM    639  CB  LEU    41      45.621  25.761  31.274  1.00  0.00           C
ATOM    640  HB2 LEU    41      45.134  25.072  31.964  1.00  0.00           H
ATOM    641  HB3 LEU    41      46.371  25.171  30.745  1.00  0.00           H
ATOM    642  CG  LEU    41      46.229  27.004  32.005  1.00  0.00           C
ATOM    643  HG  LEU    41      45.496  27.793  32.177  1.00  0.00           H
ATOM    644  CD1 LEU    41      46.680  26.516  33.381  1.00  0.00           C
ATOM    645 HD11 LEU    41      47.123  25.535  33.205  1.00  0.00           H
ATOM    646 HD12 LEU    41      45.919  26.595  34.157  1.00  0.00           H
ATOM    647 HD13 LEU    41      47.568  27.044  33.729  1.00  0.00           H
ATOM    648  CD2 LEU    41      47.472  27.558  31.404  1.00  0.00           C
ATOM    649 HD21 LEU    41      47.370  27.732  30.333  1.00  0.00           H
ATOM    650 HD22 LEU    41      47.839  28.451  31.910  1.00  0.00           H
ATOM    651 HD23 LEU    41      48.191  26.748  31.527  1.00  0.00           H
ATOM    652  C   LEU    41      44.078  24.961  29.351  1.00  0.00           C
ATOM    653  O   LEU    41      44.548  24.937  28.107  1.00  0.00           O
ATOM    654  N   ASP    42      43.173  24.091  29.807  1.00  0.00           N
ATOM    655  H   ASP    42      42.836  24.114  30.758  1.00  0.00           H
ATOM    656  CA  ASP    42      42.567  22.996  29.049  1.00  0.00           C
ATOM    657  HA  ASP    42      43.265  22.215  28.747  1.00  0.00           H
ATOM    658  CB  ASP    42      41.509  22.337  29.968  1.00  0.00           C
ATOM    659  HB2 ASP    42      40.882  23.082  30.457  1.00  0.00           H
ATOM    660  HB3 ASP    42      40.875  21.683  29.369  1.00  0.00           H
ATOM    661  CG  ASP    42      41.958  21.460  31.078  1.00  0.00           C
ATOM    662  OD1 ASP    42      43.051  20.878  31.012  1.00  0.00           O
ATOM    663  OD2 ASP    42      41.114  21.176  31.967  1.00  0.00           O
ATOM    664  C   ASP    42      41.901  23.406  27.768  1.00  0.00           C
ATOM    665  O   ASP    42      41.945  22.587  26.812  1.00  0.00           O
ATOM    666  N   LYS    43      41.443  24.651  27.586  1.00  0.00           N
ATOM    667  H   LYS    43      41.483  25.309  28.351  1.00  0.00           H
ATOM    668  CA  LYS    43      40.936  25.116  26.272  1.00  0.00           C
ATOM    669  HA  LYS    43      40.302  24.371  25.792  1.00  0.00           H
ATOM    670  CB  LYS    43      40.042  26.359  26.528  1.00  0.00           C
ATOM    671  HB2 LYS    43      40.485  27.026  27.268  1.00  0.00           H
ATOM    672  HB3 LYS    43      39.975  26.934  25.604  1.00  0.00           H
ATOM    673  CG  LYS    43      38.655  25.840  27.022  1.00  0.00           C
ATOM    674  HG2 LYS    43      38.070  25.391  26.220  1.00  0.00           H
ATOM    675  HG3 LYS    43      38.855  25.008  27.697  1.00  0.00           H
ATOM    676  CD  LYS    43      37.852  26.889  27.668  1.00  0.00           C
ATOM    677  HD2 LYS    43      38.414  27.231  28.537  1.00  0.00           H
ATOM    678  HD3 LYS    43      37.693  27.722  26.984  1.00  0.00           H
ATOM    679  CE  LYS    43      36.494  26.213  27.971  1.00  0.00           C
ATOM    680  HE2 LYS    43      36.073  25.878  27.022  1.00  0.00           H
ATOM    681  HE3 LYS    43      36.671  25.341  28.602  1.00  0.00           H
ATOM    682  NZ  LYS    43      35.606  27.174  28.719  1.00  0.00           N
ATOM    683  HZ1 LYS    43      34.635  26.896  28.727  1.00  0.00           H
ATOM    684  HZ2 LYS    43      35.711  28.093  28.314  1.00  0.00           H
ATOM    685  HZ3 LYS    43      35.822  27.212  29.705  1.00  0.00           H
ATOM    686  C   LYS    43      42.053  25.376  25.314  1.00  0.00           C
ATOM    687  O   LYS    43      41.873  24.951  24.157  1.00  0.00           O
ATOM    688  N   ILE    44      43.162  26.082  25.653  1.00  0.00           N
ATOM    689  H   ILE    44      43.324  26.341  26.616  1.00  0.00           H
ATOM    690  CA  ILE    44      44.285  26.314  24.766  1.00  0.00           C
ATOM    691  HA  ILE    44      43.849  26.624  23.816  1.00  0.00           H
ATOM    692  CB  ILE    44      45.040  27.598  25.132  1.00  0.00           C
ATOM    693  HB  ILE    44      44.429  28.500  25.093  1.00  0.00           H
ATOM    694  CG2 ILE    44      45.519  27.456  26.613  1.00  0.00           C
ATOM    695 HG21 ILE    44      46.136  26.566  26.735  1.00  0.00           H
ATOM    696 HG22 ILE    44      44.656  27.466  27.278  1.00  0.00           H
ATOM    697 HG23 ILE    44      46.174  28.210  27.048  1.00  0.00           H
ATOM    698  CG1 ILE    44      46.190  27.888  24.111  1.00  0.00           C
ATOM    699 HG12 ILE    44      46.816  28.722  24.430  1.00  0.00           H
ATOM    700 HG13 ILE    44      46.867  27.037  24.184  1.00  0.00           H
ATOM    701  CD1 ILE    44      45.748  28.249  22.684  1.00  0.00           C
ATOM    702 HD11 ILE    44      46.572  28.158  21.976  1.00  0.00           H
ATOM    703 HD12 ILE    44      45.556  29.320  22.614  1.00  0.00           H
ATOM    704 HD13 ILE    44      44.838  27.720  22.401  1.00  0.00           H
ATOM    705  C   ILE    44      45.136  25.066  24.517  1.00  0.00           C
ATOM    706  O   ILE    44      45.596  24.854  23.394  1.00  0.00           O
ATOM    707  N   ARG    45      45.156  24.115  25.455  1.00  0.00           N
ATOM    708  H   ARG    45      44.834  24.394  26.371  1.00  0.00           H
ATOM    709  CA  ARG    45      45.742  22.826  25.108  1.00  0.00           C
ATOM    710  HA  ARG    45      46.798  22.964  24.875  1.00  0.00           H
ATOM    711  CB  ARG    45      45.718  21.845  26.338  1.00  0.00           C
ATOM    712  HB2 ARG    45      46.066  22.402  27.207  1.00  0.00           H
ATOM    713  HB3 ARG    45      44.699  21.473  26.449  1.00  0.00           H
ATOM    714  CG  ARG    45      46.519  20.542  26.070  1.00  0.00           C
ATOM    715  HG2 ARG    45      46.013  19.934  25.320  1.00  0.00           H
ATOM    716  HG3 ARG    45      47.590  20.644  25.897  1.00  0.00           H
ATOM    717  CD  ARG    45      46.232  19.715  27.317  1.00  0.00           C
ATOM    718  HD2 ARG    45      46.552  20.215  28.230  1.00  0.00           H
ATOM    719  HD3 ARG    45      45.147  19.670  27.406  1.00  0.00           H
ATOM    720  NE  ARG    45      46.813  18.375  27.085  1.00  0.00           N
ATOM    721  HE  ARG    45      47.590  18.290  26.446  1.00  0.00           H
ATOM    722  CZ  ARG    45      46.421  17.227  27.633  1.00  0.00           C
ATOM    723  NH1 ARG    45      45.299  16.932  28.251  1.00  0.00           N
ATOM    724 HH11 ARG    45      44.672  17.637  28.611  1.00  0.00           H
ATOM    725 HH12 ARG    45      45.076  15.948  28.305  1.00  0.00           H
ATOM    726  NH2 ARG    45      47.307  16.344  27.328  1.00  0.00           N
ATOM    727 HH21 ARG    45      48.178  16.651  26.918  1.00  0.00           H
ATOM    728 HH22 ARG    45      47.160  15.381  27.595  1.00  0.00           H
ATOM    729  C   ARG    45      44.998  22.137  23.927  1.00  0.00           C
ATOM    730  O   ARG    45      45.725  21.518  23.114  1.00  0.00           O
ATOM    731  N   TYR    46      43.651  22.220  23.911  1.00  0.00           N
ATOM    732  H   TYR    46      43.230  22.690  24.699  1.00  0.00           H
ATOM    733  CA  TYR    46      42.927  21.586  22.779  1.00  0.00           C
ATOM    734  HA  TYR    46      43.393  20.616  22.604  1.00  0.00           H
ATOM    735  CB  TYR    46      41.415  21.441  23.191  1.00  0.00           C
ATOM    736  HB2 TYR    46      41.302  20.822  24.081  1.00  0.00           H
ATOM    737  HB3 TYR    46      40.977  22.374  23.544  1.00  0.00           H
ATOM    738  CG  TYR    46      40.474  20.871  22.165  1.00  0.00           C
ATOM    739  CD1 TYR    46      40.455  19.448  22.014  1.00  0.00           C
ATOM    740  HD1 TYR    46      41.044  18.806  22.652  1.00  0.00           H
ATOM    741  CE1 TYR    46      39.599  18.848  21.066  1.00  0.00           C
ATOM    742  HE1 TYR    46      39.508  17.775  20.987  1.00  0.00           H
ATOM    743  CZ  TYR    46      38.741  19.672  20.299  1.00  0.00           C
ATOM    744  OH  TYR    46      37.851  19.062  19.478  1.00  0.00           O
ATOM    745  HH  TYR    46      37.016  19.535  19.442  1.00  0.00           H
ATOM    746  CE2 TYR    46      38.776  21.067  20.432  1.00  0.00           C
ATOM    747  HE2 TYR    46      38.072  21.726  19.945  1.00  0.00           H
ATOM    748  CD2 TYR    46      39.645  21.649  21.352  1.00  0.00           C
ATOM    749  HD2 TYR    46      39.713  22.727  21.352  1.00  0.00           H
ATOM    750  C   TYR    46      43.061  22.425  21.492  1.00  0.00           C
ATOM    751  O   TYR    46      43.063  21.941  20.360  1.00  0.00           O
ATOM    752  N   GLU    47      42.941  23.759  21.656  1.00  0.00           N
ATOM    753  H   GLU    47      42.724  24.085  22.587  1.00  0.00           H
ATOM    754  CA  GLU    47      42.858  24.741  20.538  1.00  0.00           C
ATOM    755  HA  GLU    47      42.107  24.393  19.829  1.00  0.00           H
ATOM    756  CB  GLU    47      42.297  26.029  21.168  1.00  0.00           C
ATOM    757  HB2 GLU    47      41.290  25.796  21.513  1.00  0.00           H
ATOM    758  HB3 GLU    47      42.921  26.367  21.996  1.00  0.00           H
ATOM    759  CG  GLU    47      42.216  27.153  20.077  1.00  0.00           C
ATOM    760  HG2 GLU    47      41.870  28.083  20.527  1.00  0.00           H
ATOM    761  HG3 GLU    47      43.210  27.401  19.705  1.00  0.00           H
ATOM    762  CD  GLU    47      41.275  26.866  18.856  1.00  0.00           C
ATOM    763  OE1 GLU    47      41.484  27.496  17.811  1.00  0.00           O
ATOM    764  OE2 GLU    47      40.340  26.108  19.004  1.00  0.00           O
ATOM    765  C   GLU    47      44.218  24.949  19.800  1.00  0.00           C
ATOM    766  O   GLU    47      44.192  25.064  18.569  1.00  0.00           O
ATOM    767  N   SER    48      45.344  24.787  20.491  1.00  0.00           N
ATOM    768  H   SER    48      45.313  24.629  21.488  1.00  0.00           H
ATOM    769  CA  SER    48      46.656  24.897  19.804  1.00  0.00           C
ATOM    770  HA  SER    48      46.677  25.780  19.164  1.00  0.00           H
ATOM    771  CB  SER    48      47.769  25.029  20.886  1.00  0.00           C
ATOM    772  HB2 SER    48      48.751  25.258  20.472  1.00  0.00           H
ATOM    773  HB3 SER    48      47.540  25.902  21.497  1.00  0.00           H
ATOM    774  OG  SER    48      47.776  23.959  21.787  1.00  0.00           O
ATOM    775  HG  SER    48      47.186  24.241  22.490  1.00  0.00           H
ATOM    776  C   SER    48      47.063  23.737  18.934  1.00  0.00           C
ATOM    777  O   SER    48      48.017  23.828  18.150  1.00  0.00           O
ATOM    778  N   LEU    49      46.273  22.663  18.892  1.00  0.00           N
ATOM    779  H   LEU    49      45.437  22.671  19.460  1.00  0.00           H
ATOM    780  CA  LEU    49      46.248  21.643  17.794  1.00  0.00           C
ATOM    781  HA  LEU    49      47.223  21.177  17.655  1.00  0.00           H
ATOM    782  CB  LEU    49      45.240  20.554  18.154  1.00  0.00           C
ATOM    783  HB2 LEU    49      44.227  20.954  18.195  1.00  0.00           H
ATOM    784  HB3 LEU    49      45.095  19.889  17.302  1.00  0.00           H
ATOM    785  CG  LEU    49      45.404  19.829  19.531  1.00  0.00           C
ATOM    786  HG  LEU    49      45.344  20.567  20.331  1.00  0.00           H
ATOM    787  CD1 LEU    49      44.157  18.945  19.791  1.00  0.00           C
ATOM    788 HD11 LEU    49      44.175  18.598  20.824  1.00  0.00           H
ATOM    789 HD12 LEU    49      44.280  18.226  18.981  1.00  0.00           H
ATOM    790 HD13 LEU    49      43.184  19.417  19.658  1.00  0.00           H
ATOM    791  CD2 LEU    49      46.800  19.112  19.514  1.00  0.00           C
ATOM    792 HD21 LEU    49      47.587  19.866  19.537  1.00  0.00           H
ATOM    793 HD22 LEU    49      46.944  18.445  20.365  1.00  0.00           H
ATOM    794 HD23 LEU    49      46.959  18.518  18.615  1.00  0.00           H
ATOM    795  C   LEU    49      45.851  22.176  16.469  1.00  0.00           C
ATOM    796  O   LEU    49      46.357  21.542  15.554  1.00  0.00           O
ATOM    797  N   THR    50      45.052  23.260  16.355  1.00  0.00           N
ATOM    798  H   THR    50      44.712  23.592  17.246  1.00  0.00           H
ATOM    799  CA  THR    50      44.710  23.939  15.126  1.00  0.00           C
ATOM    800  HA  THR    50      44.452  23.218  14.350  1.00  0.00           H
ATOM    801  CB  THR    50      43.491  24.911  15.218  1.00  0.00           C
ATOM    802  HB  THR    50      43.444  25.299  14.201  1.00  0.00           H
ATOM    803  CG2 THR    50      42.232  24.336  15.711  1.00  0.00           C
ATOM    804 HG21 THR    50      42.248  23.927  16.722  1.00  0.00           H
ATOM    805 HG22 THR    50      41.987  23.589  14.958  1.00  0.00           H
ATOM    806 HG23 THR    50      41.415  25.048  15.827  1.00  0.00           H
ATOM    807  OG1 THR    50      43.859  25.919  16.152  1.00  0.00           O
ATOM    808  HG1 THR    50      43.821  25.463  16.997  1.00  0.00           H
ATOM    809  C   THR    50      45.889  24.772  14.483  1.00  0.00           C
ATOM    810  O   THR    50      45.984  24.816  13.275  1.00  0.00           O
ATOM    811  N   ASP    51      46.799  25.340  15.300  1.00  0.00           N
ATOM    812  H   ASP    51      46.722  25.059  16.267  1.00  0.00           H
ATOM    813  CA  ASP    51      47.787  26.408  14.905  1.00  0.00           C
ATOM    814  HA  ASP    51      48.384  26.195  14.018  1.00  0.00           H
ATOM    815  CB  ASP    51      46.932  27.652  14.734  1.00  0.00           C
ATOM    816  HB2 ASP    51      46.145  27.410  14.019  1.00  0.00           H
ATOM    817  HB3 ASP    51      46.469  27.909  15.687  1.00  0.00           H
ATOM    818  CG  ASP    51      47.689  28.898  14.262  1.00  0.00           C
ATOM    819  OD1 ASP    51      48.923  29.001  14.409  1.00  0.00           O
ATOM    820  OD2 ASP    51      47.040  29.919  13.902  1.00  0.00           O
ATOM    821  C   ASP    51      48.823  26.759  16.055  1.00  0.00           C
ATOM    822  O   ASP    51      48.442  27.340  17.057  1.00  0.00           O
ATOM    823  N   PRO    52      50.148  26.361  15.930  1.00  0.00           N
ATOM    824  CD  PRO    52      50.702  25.609  14.848  1.00  0.00           C
ATOM    825  HD2 PRO    52      50.989  26.308  14.062  1.00  0.00           H
ATOM    826  HD3 PRO    52      49.988  24.871  14.482  1.00  0.00           H
ATOM    827  CG  PRO    52      51.917  24.939  15.470  1.00  0.00           C
ATOM    828  HG2 PRO    52      52.604  24.497  14.748  1.00  0.00           H
ATOM    829  HG3 PRO    52      51.589  24.147  16.144  1.00  0.00           H
ATOM    830  CB  PRO    52      52.525  26.031  16.362  1.00  0.00           C
ATOM    831  HB2 PRO    52      52.977  26.825  15.768  1.00  0.00           H
ATOM    832  HB3 PRO    52      53.215  25.565  17.066  1.00  0.00           H
ATOM    833  CA  PRO    52      51.201  26.537  16.999  1.00  0.00           C
ATOM    834  HA  PRO    52      50.958  25.855  17.814  1.00  0.00           H
ATOM    835  C   PRO    52      51.415  27.922  17.519  1.00  0.00           C
ATOM    836  O   PRO    52      51.694  28.101  18.678  1.00  0.00           O
ATOM    837  N   SER    53      51.123  28.883  16.616  1.00  0.00           N
ATOM    838  H   SER    53      50.834  28.644  15.678  1.00  0.00           H
ATOM    839  CA  SER    53      51.219  30.336  16.985  1.00  0.00           C
ATOM    840  HA  SER    53      52.241  30.631  17.221  1.00  0.00           H
ATOM    841  CB  SER    53      50.764  31.161  15.800  1.00  0.00           C
ATOM    842  HB2 SER    53      51.051  32.203  15.946  1.00  0.00           H
ATOM    843  HB3 SER    53      51.227  30.802  14.881  1.00  0.00           H
ATOM    844  OG  SER    53      49.377  31.120  15.571  1.00  0.00           O
ATOM    845  HG  SER    53      49.200  30.323  15.067  1.00  0.00           H
ATOM    846  C   SER    53      50.422  30.691  18.268  1.00  0.00           C
ATOM    847  O   SER    53      50.743  31.519  19.078  1.00  0.00           O
ATOM    848  N   LYS    54      49.283  29.962  18.513  1.00  0.00           N
ATOM    849  H   LYS    54      49.205  29.145  17.924  1.00  0.00           H
ATOM    850  CA  LYS    54      48.303  30.097  19.643  1.00  0.00           C
ATOM    851  HA  LYS    54      48.110  31.153  19.832  1.00  0.00           H
ATOM    852  CB  LYS    54      46.998  29.422  19.282  1.00  0.00           C
ATOM    853  HB2 LYS    54      47.208  28.372  19.076  1.00  0.00           H
ATOM    854  HB3 LYS    54      46.265  29.552  20.079  1.00  0.00           H
ATOM    855  CG  LYS    54      46.312  29.893  17.964  1.00  0.00           C
ATOM    856  HG2 LYS    54      46.122  30.966  17.975  1.00  0.00           H
ATOM    857  HG3 LYS    54      46.907  29.658  17.081  1.00  0.00           H
ATOM    858  CD  LYS    54      44.955  29.249  17.896  1.00  0.00           C
ATOM    859  HD2 LYS    54      45.034  28.169  18.020  1.00  0.00           H
ATOM    860  HD3 LYS    54      44.377  29.525  18.779  1.00  0.00           H
ATOM    861  CE  LYS    54      44.378  29.548  16.537  1.00  0.00           C
ATOM    862  HE2 LYS    54      44.129  30.609  16.497  1.00  0.00           H
ATOM    863  HE3 LYS    54      45.231  29.416  15.871  1.00  0.00           H
ATOM    864  NZ  LYS    54      43.156  28.755  16.096  1.00  0.00           N
ATOM    865  HZ1 LYS    54      42.461  28.763  16.828  1.00  0.00           H
ATOM    866  HZ2 LYS    54      43.452  27.789  16.082  1.00  0.00           H
ATOM    867  HZ3 LYS    54      42.746  29.057  15.224  1.00  0.00           H
ATOM    868  C   LYS    54      48.847  29.641  20.998  1.00  0.00           C
ATOM    869  O   LYS    54      48.254  29.965  21.975  1.00  0.00           O
ATOM    870  N   LEU    55      49.924  28.837  21.064  1.00  0.00           N
ATOM    871  H   LEU    55      50.394  28.740  20.175  1.00  0.00           H
ATOM    872  CA  LEU    55      50.676  28.381  22.266  1.00  0.00           C
ATOM    873  HA  LEU    55      50.132  28.622  23.180  1.00  0.00           H
ATOM    874  CB  LEU    55      50.738  26.866  22.231  1.00  0.00           C
ATOM    875  HB2 LEU    55      49.787  26.497  21.848  1.00  0.00           H
ATOM    876  HB3 LEU    55      51.458  26.654  21.441  1.00  0.00           H
ATOM    877  CG  LEU    55      51.058  26.148  23.520  1.00  0.00           C
ATOM    878  HG  LEU    55      51.912  26.627  23.998  1.00  0.00           H
ATOM    879  CD1 LEU    55      49.884  26.103  24.489  1.00  0.00           C
ATOM    880 HD11 LEU    55      50.191  25.489  25.335  1.00  0.00           H
ATOM    881 HD12 LEU    55      49.014  25.716  23.960  1.00  0.00           H
ATOM    882 HD13 LEU    55      49.764  27.097  24.921  1.00  0.00           H
ATOM    883  CD2 LEU    55      51.632  24.777  23.277  1.00  0.00           C
ATOM    884 HD21 LEU    55      51.824  24.350  24.261  1.00  0.00           H
ATOM    885 HD22 LEU    55      50.914  24.165  22.730  1.00  0.00           H
ATOM    886 HD23 LEU    55      52.529  24.866  22.663  1.00  0.00           H
ATOM    887  C   LEU    55      52.120  29.023  22.356  1.00  0.00           C
ATOM    888  O   LEU    55      52.477  29.440  23.481  1.00  0.00           O
ATOM    889  N   ASP    56      52.785  29.376  21.248  1.00  0.00           N
ATOM    890  H   ASP    56      52.325  29.148  20.379  1.00  0.00           H
ATOM    891  CA  ASP    56      54.044  30.152  21.080  1.00  0.00           C
ATOM    892  HA  ASP    56      54.828  29.510  21.479  1.00  0.00           H
ATOM    893  CB  ASP    56      54.296  30.265  19.558  1.00  0.00           C
ATOM    894  HB2 ASP    56      53.356  30.488  19.052  1.00  0.00           H
ATOM    895  HB3 ASP    56      54.938  31.112  19.316  1.00  0.00           H
ATOM    896  CG  ASP    56      54.780  28.983  18.877  1.00  0.00           C
ATOM    897  OD1 ASP    56      55.309  28.148  19.625  1.00  0.00           O
ATOM    898  OD2 ASP    56      54.765  28.945  17.630  1.00  0.00           O
ATOM    899  C   ASP    56      54.052  31.491  21.760  1.00  0.00           C
ATOM    900  O   ASP    56      55.077  32.000  22.185  1.00  0.00           O
ATOM    901  N   SER    57      52.845  32.053  21.996  1.00  0.00           N
ATOM    902  H   SER    57      52.036  31.555  21.652  1.00  0.00           H
ATOM    903  CA  SER    57      52.561  33.308  22.728  1.00  0.00           C
ATOM    904  HA  SER    57      53.279  34.074  22.434  1.00  0.00           H
ATOM    905  CB  SER    57      51.153  33.794  22.454  1.00  0.00           C
ATOM    906  HB2 SER    57      50.932  34.584  23.171  1.00  0.00           H
ATOM    907  HB3 SER    57      51.079  34.341  21.514  1.00  0.00           H
ATOM    908  OG  SER    57      50.234  32.688  22.547  1.00  0.00           O
ATOM    909  HG  SER    57      49.493  32.992  22.019  1.00  0.00           H
ATOM    910  C   SER    57      52.753  33.178  24.224  1.00  0.00           C
ATOM    911  O   SER    57      52.808  34.217  24.916  1.00  0.00           O
ATOM    912  N   GLY    58      52.769  31.947  24.761  1.00  0.00           N
ATOM    913  H   GLY    58      52.734  31.151  24.140  1.00  0.00           H
ATOM    914  CA  GLY    58      52.848  31.581  26.140  1.00  0.00           C
ATOM    915  HA2 GLY    58      53.709  32.090  26.571  1.00  0.00           H
ATOM    916  HA3 GLY    58      51.877  31.824  26.571  1.00  0.00           H
ATOM    917  C   GLY    58      52.994  29.992  26.144  1.00  0.00           C
ATOM    918  O   GLY    58      51.998  29.297  26.215  1.00  0.00           O
ATOM    919  N   LYS    59      54.245  29.601  26.091  1.00  0.00           N
ATOM    920  H   LYS    59      54.952  30.321  26.080  1.00  0.00           H
ATOM    921  CA  LYS    59      54.662  28.224  25.718  1.00  0.00           C
ATOM    922  HA  LYS    59      54.297  28.076  24.702  1.00  0.00           H
ATOM    923  CB  LYS    59      56.120  28.337  25.530  1.00  0.00           C
ATOM    924  HB2 LYS    59      56.492  27.469  24.984  1.00  0.00           H
ATOM    925  HB3 LYS    59      56.248  29.150  24.815  1.00  0.00           H
ATOM    926  CG  LYS    59      57.099  28.582  26.740  1.00  0.00           C
ATOM    927  HG2 LYS    59      57.746  29.352  26.319  1.00  0.00           H
ATOM    928  HG3 LYS    59      56.637  28.929  27.664  1.00  0.00           H
ATOM    929  CD  LYS    59      57.925  27.394  27.242  1.00  0.00           C
ATOM    930  HD2 LYS    59      58.391  27.857  28.112  1.00  0.00           H
ATOM    931  HD3 LYS    59      57.187  26.678  27.602  1.00  0.00           H
ATOM    932  CE  LYS    59      59.106  26.964  26.327  1.00  0.00           C
ATOM    933  HE2 LYS    59      59.550  27.934  26.107  1.00  0.00           H
ATOM    934  HE3 LYS    59      59.737  26.224  26.818  1.00  0.00           H
ATOM    935  NZ  LYS    59      58.675  26.298  25.090  1.00  0.00           N
ATOM    936  HZ1 LYS    59      58.181  26.959  24.509  1.00  0.00           H
ATOM    937  HZ2 LYS    59      58.079  25.507  25.289  1.00  0.00           H
ATOM    938  HZ3 LYS    59      59.452  25.915  24.570  1.00  0.00           H
ATOM    939  C   LYS    59      54.220  27.187  26.690  1.00  0.00           C
ATOM    940  O   LYS    59      54.053  26.071  26.274  1.00  0.00           O
ATOM    941  N   GLU    60      54.363  27.439  27.987  1.00  0.00           N
ATOM    942  H   GLU    60      54.359  28.422  28.219  1.00  0.00           H
ATOM    943  CA  GLU    60      54.034  26.482  29.047  1.00  0.00           C
ATOM    944  HA  GLU    60      54.057  25.509  28.556  1.00  0.00           H
ATOM    945  CB  GLU    60      55.056  26.609  30.222  1.00  0.00           C
ATOM    946  HB2 GLU    60      56.063  26.514  29.815  1.00  0.00           H
ATOM    947  HB3 GLU    60      54.875  27.530  30.775  1.00  0.00           H
ATOM    948  CG  GLU    60      54.803  25.606  31.325  1.00  0.00           C
ATOM    949  HG2 GLU    60      55.244  26.017  32.233  1.00  0.00           H
ATOM    950  HG3 GLU    60      53.736  25.495  31.516  1.00  0.00           H
ATOM    951  CD  GLU    60      55.476  24.239  31.072  1.00  0.00           C
ATOM    952  OE1 GLU    60      54.697  23.308  30.952  1.00  0.00           O
ATOM    953  OE2 GLU    60      56.715  24.166  30.946  1.00  0.00           O
ATOM    954  C   GLU    60      52.645  26.770  29.626  1.00  0.00           C
ATOM    955  O   GLU    60      52.325  27.866  29.961  1.00  0.00           O
ATOM    956  N   LEU    61      51.856  25.726  29.930  1.00  0.00           N
ATOM    957  H   LEU    61      52.238  24.798  29.820  1.00  0.00           H
ATOM    958  CA  LEU    61      50.558  25.701  30.579  1.00  0.00           C
ATOM    959  HA  LEU    61      50.116  26.662  30.316  1.00  0.00           H
ATOM    960  CB  LEU    61      49.707  24.537  29.982  1.00  0.00           C
ATOM    961  HB2 LEU    61      50.235  23.590  30.095  1.00  0.00           H
ATOM    962  HB3 LEU    61      48.771  24.546  30.541  1.00  0.00           H
ATOM    963  CG  LEU    61      49.426  24.745  28.507  1.00  0.00           C
ATOM    964  HG  LEU    61      50.335  24.780  27.906  1.00  0.00           H
ATOM    965  CD1 LEU    61      48.488  23.647  27.940  1.00  0.00           C
ATOM    966 HD11 LEU    61      48.369  23.629  26.857  1.00  0.00           H
ATOM    967 HD12 LEU    61      47.499  23.786  28.377  1.00  0.00           H
ATOM    968 HD13 LEU    61      48.847  22.681  28.295  1.00  0.00           H
ATOM    969  CD2 LEU    61      48.743  26.098  28.076  1.00  0.00           C
ATOM    970 HD21 LEU    61      49.490  26.891  28.108  1.00  0.00           H
ATOM    971 HD22 LEU    61      48.377  25.978  27.057  1.00  0.00           H
ATOM    972 HD23 LEU    61      47.845  26.297  28.660  1.00  0.00           H
ATOM    973  C   LEU    61      50.731  25.543  32.068  1.00  0.00           C
ATOM    974  O   LEU    61      51.061  24.413  32.518  1.00  0.00           O
ATOM    975  N   HID    62      50.652  26.637  32.824  1.00  0.00           N
ATOM    976  H   HID    62      50.265  27.530  32.555  1.00  0.00           H
ATOM    977  CA  HID    62      51.139  26.617  34.208  1.00  0.00           C
ATOM    978  HA  HID    62      50.880  25.666  34.674  1.00  0.00           H
ATOM    979  CB  HID    62      52.642  26.789  34.354  1.00  0.00           C
ATOM    980  HB2 HID    62      52.984  26.863  35.387  1.00  0.00           H
ATOM    981  HB3 HID    62      53.049  25.961  33.775  1.00  0.00           H
ATOM    982  CG  HID    62      53.213  28.062  33.768  1.00  0.00           C
ATOM    983  ND1 HID    62      53.154  28.412  32.471  1.00  0.00           N
ATOM    984  HD1 HID    62      52.580  27.962  31.772  1.00  0.00           H
ATOM    985  CE1 HID    62      53.802  29.526  32.256  1.00  0.00           C
ATOM    986  HE1 HID    62      54.000  30.047  31.331  1.00  0.00           H
ATOM    987  NE2 HID    62      54.407  29.974  33.358  1.00  0.00           N
ATOM    988  CD2 HID    62      53.879  29.095  34.409  1.00  0.00           C
ATOM    989  HD2 HID    62      54.202  29.080  35.439  1.00  0.00           H
ATOM    990  C   HID    62      50.428  27.737  35.009  1.00  0.00           C
ATOM    991  O   HID    62      49.940  28.690  34.407  1.00  0.00           O
ATOM    992  N   ILE    63      50.279  27.515  36.349  1.00  0.00           N
ATOM    993  H   ILE    63      50.766  26.766  36.819  1.00  0.00           H
ATOM    994  CA  ILE    63      49.571  28.445  37.266  1.00  0.00           C
ATOM    995  HA  ILE    63      49.206  29.304  36.702  1.00  0.00           H
ATOM    996  CB  ILE    63      48.375  27.641  37.957  1.00  0.00           C
ATOM    997  HB  ILE    63      48.831  26.704  38.277  1.00  0.00           H
ATOM    998  CG2 ILE    63      47.839  28.476  39.117  1.00  0.00           C
ATOM    999 HG21 ILE    63      48.588  28.547  39.905  1.00  0.00           H
ATOM   1000 HG22 ILE    63      46.951  28.004  39.538  1.00  0.00           H
ATOM   1001 HG23 ILE    63      47.421  29.411  38.743  1.00  0.00           H
ATOM   1002  CG1 ILE    63      47.193  27.340  36.938  1.00  0.00           C
ATOM   1003 HG12 ILE    63      46.679  28.247  36.620  1.00  0.00           H
ATOM   1004 HG13 ILE    63      47.695  26.853  36.101  1.00  0.00           H
ATOM   1005  CD1 ILE    63      46.323  26.179  37.366  1.00  0.00           C
ATOM   1006 HD11 ILE    63      45.663  25.784  36.593  1.00  0.00           H
ATOM   1007 HD12 ILE    63      45.776  26.568  38.224  1.00  0.00           H
ATOM   1008 HD13 ILE    63      47.023  25.399  37.663  1.00  0.00           H
ATOM   1009  C   ILE    63      50.574  29.156  38.279  1.00  0.00           C
ATOM   1010  O   ILE    63      51.338  28.461  38.925  1.00  0.00           O
ATOM   1011  N   ASN    64      50.566  30.483  38.516  1.00  0.00           N
ATOM   1012  H   ASN    64      49.873  31.065  38.068  1.00  0.00           H
ATOM   1013  CA  ASN    64      51.470  31.125  39.510  1.00  0.00           C
ATOM   1014  HA  ASN    64      52.046  30.407  40.094  1.00  0.00           H
ATOM   1015  CB  ASN    64      52.380  32.160  38.898  1.00  0.00           C
ATOM   1016  HB2 ASN    64      51.855  33.018  38.479  1.00  0.00           H
ATOM   1017  HB3 ASN    64      53.080  32.599  39.609  1.00  0.00           H
ATOM   1018  CG  ASN    64      53.301  31.505  37.797  1.00  0.00           C
ATOM   1019  OD1 ASN    64      53.624  30.330  37.738  1.00  0.00           O
ATOM   1020  ND2 ASN    64      53.883  32.340  37.008  1.00  0.00           N
ATOM   1021 HD21 ASN    64      53.609  33.307  36.906  1.00  0.00           H
ATOM   1022 HD22 ASN    64      54.731  32.094  36.518  1.00  0.00           H
ATOM   1023  C   ASN    64      50.603  31.800  40.616  1.00  0.00           C
ATOM   1024  O   ASN    64      49.546  32.334  40.292  1.00  0.00           O
ATOM   1025  N   LEU    65      51.059  31.744  41.896  1.00  0.00           N
ATOM   1026  H   LEU    65      52.008  31.434  42.049  1.00  0.00           H
ATOM   1027  CA  LEU    65      50.372  32.396  43.022  1.00  0.00           C
ATOM   1028  HA  LEU    65      49.583  32.979  42.546  1.00  0.00           H
ATOM   1029  CB  LEU    65      49.554  31.602  44.027  1.00  0.00           C
ATOM   1030  HB2 LEU    65      50.184  30.820  44.451  1.00  0.00           H
ATOM   1031  HB3 LEU    65      49.173  32.211  44.846  1.00  0.00           H
ATOM   1032  CG  LEU    65      48.187  30.981  43.361  1.00  0.00           C
ATOM   1033  HG  LEU    65      47.714  31.673  42.663  1.00  0.00           H
ATOM   1034  CD1 LEU    65      48.472  29.703  42.591  1.00  0.00           C
ATOM   1035 HD11 LEU    65      48.618  28.895  43.307  1.00  0.00           H
ATOM   1036 HD12 LEU    65      49.328  29.861  41.935  1.00  0.00           H
ATOM   1037 HD13 LEU    65      47.710  29.382  41.880  1.00  0.00           H
ATOM   1038  CD2 LEU    65      47.179  30.601  44.448  1.00  0.00           C
ATOM   1039 HD21 LEU    65      46.250  30.224  44.021  1.00  0.00           H
ATOM   1040 HD22 LEU    65      47.591  29.781  45.036  1.00  0.00           H
ATOM   1041 HD23 LEU    65      46.870  31.501  44.981  1.00  0.00           H
ATOM   1042  C   LEU    65      51.337  33.396  43.616  1.00  0.00           C
ATOM   1043  O   LEU    65      52.450  32.966  44.027  1.00  0.00           O
ATOM   1044  N   ILE    66      50.961  34.665  43.732  1.00  0.00           N
ATOM   1045  H   ILE    66      50.078  34.815  43.265  1.00  0.00           H
ATOM   1046  CA  ILE    66      51.795  35.866  44.095  1.00  0.00           C
ATOM   1047  HA  ILE    66      52.744  35.501  44.488  1.00  0.00           H
ATOM   1048  CB  ILE    66      52.301  36.665  42.815  1.00  0.00           C
ATOM   1049  HB  ILE    66      51.400  37.137  42.424  1.00  0.00           H
ATOM   1050  CG2 ILE    66      53.286  37.663  43.310  1.00  0.00           C
ATOM   1051 HG21 ILE    66      54.106  37.091  43.743  1.00  0.00           H
ATOM   1052 HG22 ILE    66      52.815  38.338  44.025  1.00  0.00           H
ATOM   1053 HG23 ILE    66      53.821  38.259  42.571  1.00  0.00           H
ATOM   1054  CG1 ILE    66      53.006  35.719  41.823  1.00  0.00           C
ATOM   1055 HG12 ILE    66      53.927  36.149  41.429  1.00  0.00           H
ATOM   1056 HG13 ILE    66      53.324  34.777  42.269  1.00  0.00           H
ATOM   1057  CD1 ILE    66      52.092  35.382  40.561  1.00  0.00           C
ATOM   1058 HD11 ILE    66      51.111  34.995  40.834  1.00  0.00           H
ATOM   1059 HD12 ILE    66      52.675  34.706  39.935  1.00  0.00           H
ATOM   1060 HD13 ILE    66      51.994  36.282  39.954  1.00  0.00           H
ATOM   1061  C   ILE    66      51.036  36.725  45.175  1.00  0.00           C
ATOM   1062  O   ILE    66      50.378  37.674  44.689  1.00  0.00           O
ATOM   1063  N   PRO    67      51.151  36.363  46.465  1.00  0.00           N
ATOM   1064  CD  PRO    67      51.563  35.103  47.048  1.00  0.00           C
ATOM   1065  HD2 PRO    67      52.383  34.634  46.503  1.00  0.00           H
ATOM   1066  HD3 PRO    67      50.710  34.425  47.057  1.00  0.00           H
ATOM   1067  CG  PRO    67      51.826  35.367  48.492  1.00  0.00           C
ATOM   1068  HG2 PRO    67      52.827  35.782  48.612  1.00  0.00           H
ATOM   1069  HG3 PRO    67      51.764  34.545  49.205  1.00  0.00           H
ATOM   1070  CB  PRO    67      50.799  36.519  48.792  1.00  0.00           C
ATOM   1071  HB2 PRO    67      51.116  37.267  49.519  1.00  0.00           H
ATOM   1072  HB3 PRO    67      49.823  36.090  49.019  1.00  0.00           H
ATOM   1073  CA  PRO    67      50.734  37.282  47.492  1.00  0.00           C
ATOM   1074  HA  PRO    67      49.713  37.653  47.404  1.00  0.00           H
ATOM   1075  C   PRO    67      51.676  38.531  47.450  1.00  0.00           C
ATOM   1076  O   PRO    67      52.815  38.453  46.934  1.00  0.00           O
ATOM   1077  N   ASN    68      51.094  39.630  47.914  1.00  0.00           N
ATOM   1078  H   ASN    68      50.101  39.567  48.083  1.00  0.00           H
ATOM   1079  CA  ASN    68      51.738  40.957  47.838  1.00  0.00           C
ATOM   1080  HA  ASN    68      52.817  40.808  47.835  1.00  0.00           H
ATOM   1081  CB  ASN    68      51.299  41.715  46.599  1.00  0.00           C
ATOM   1082  HB2 ASN    68      51.438  41.120  45.696  1.00  0.00           H
ATOM   1083  HB3 ASN    68      50.224  41.868  46.691  1.00  0.00           H
ATOM   1084  CG  ASN    68      52.051  42.898  46.252  1.00  0.00           C
ATOM   1085  OD1 ASN    68      53.217  43.000  46.575  1.00  0.00           O
ATOM   1086  ND2 ASN    68      51.540  43.732  45.435  1.00  0.00           N
ATOM   1087 HD21 ASN    68      50.582  43.704  45.116  1.00  0.00           H
ATOM   1088 HD22 ASN    68      52.037  44.521  45.046  1.00  0.00           H
ATOM   1089  C   ASN    68      51.366  41.781  49.157  1.00  0.00           C
ATOM   1090  O   ASN    68      50.672  42.806  49.056  1.00  0.00           O
ATOM   1091  N   LYS    69      51.768  41.283  50.330  1.00  0.00           N
ATOM   1092  H   LYS    69      52.191  40.366  50.318  1.00  0.00           H
ATOM   1093  CA  LYS    69      51.584  41.937  51.685  1.00  0.00           C
ATOM   1094  HA  LYS    69      50.565  41.698  51.991  1.00  0.00           H
ATOM   1095  CB  LYS    69      52.572  41.355  52.666  1.00  0.00           C
ATOM   1096  HB2 LYS    69      52.319  41.546  53.709  1.00  0.00           H
ATOM   1097  HB3 LYS    69      52.473  40.284  52.494  1.00  0.00           H
ATOM   1098  CG  LYS    69      54.031  41.750  52.314  1.00  0.00           C
ATOM   1099  HG2 LYS    69      54.344  41.550  51.288  1.00  0.00           H
ATOM   1100  HG3 LYS    69      54.188  42.825  52.404  1.00  0.00           H
ATOM   1101  CD  LYS    69      55.031  41.003  53.196  1.00  0.00           C
ATOM   1102  HD2 LYS    69      54.827  41.314  54.220  1.00  0.00           H
ATOM   1103  HD3 LYS    69      55.060  39.917  53.102  1.00  0.00           H
ATOM   1104  CE  LYS    69      56.378  41.559  52.801  1.00  0.00           C
ATOM   1105  HE2 LYS    69      56.485  41.410  51.727  1.00  0.00           H
ATOM   1106  HE3 LYS    69      56.259  42.638  52.900  1.00  0.00           H
ATOM   1107  NZ  LYS    69      57.472  40.878  53.597  1.00  0.00           N
ATOM   1108  HZ1 LYS    69      57.320  41.096  54.571  1.00  0.00           H
ATOM   1109  HZ2 LYS    69      58.390  41.223  53.355  1.00  0.00           H
ATOM   1110  HZ3 LYS    69      57.397  39.904  53.343  1.00  0.00           H
ATOM   1111  C   LYS    69      51.678  43.473  51.770  1.00  0.00           C
ATOM   1112  O   LYS    69      50.878  44.027  52.567  1.00  0.00           O
ATOM   1113  N   GLN    70      52.619  44.121  51.119  1.00  0.00           N
ATOM   1114  H   GLN    70      53.183  43.575  50.483  1.00  0.00           H
ATOM   1115  CA  GLN    70      52.753  45.573  51.042  1.00  0.00           C
ATOM   1116  HA  GLN    70      52.952  45.993  52.028  1.00  0.00           H
ATOM   1117  CB  GLN    70      54.069  45.956  50.309  1.00  0.00           C
ATOM   1118  HB2 GLN    70      54.008  45.822  49.229  1.00  0.00           H
ATOM   1119  HB3 GLN    70      54.138  47.023  50.519  1.00  0.00           H
ATOM   1120  CG  GLN    70      55.390  45.260  50.877  1.00  0.00           C
ATOM   1121  HG2 GLN    70      56.243  45.927  50.752  1.00  0.00           H
ATOM   1122  HG3 GLN    70      55.420  45.009  51.937  1.00  0.00           H
ATOM   1123  CD  GLN    70      55.766  44.090  49.977  1.00  0.00           C
ATOM   1124  OE1 GLN    70      54.957  43.380  49.406  1.00  0.00           O
ATOM   1125  NE2 GLN    70      57.076  43.816  49.884  1.00  0.00           N
ATOM   1126 HE21 GLN    70      57.398  42.975  49.425  1.00  0.00           H
ATOM   1127 HE22 GLN    70      57.811  44.465  50.129  1.00  0.00           H
ATOM   1128  C   GLN    70      51.493  46.392  50.463  1.00  0.00           C
ATOM   1129  O   GLN    70      51.233  47.520  50.910  1.00  0.00           O
ATOM   1130  N   ASP    71      50.729  45.732  49.588  1.00  0.00           N
ATOM   1131  H   ASP    71      50.915  44.769  49.349  1.00  0.00           H
ATOM   1132  CA  ASP    71      49.494  46.312  49.043  1.00  0.00           C
ATOM   1133  HA  ASP    71      49.362  47.383  49.191  1.00  0.00           H
ATOM   1134  CB  ASP    71      49.586  46.135  47.501  1.00  0.00           C
ATOM   1135  HB2 ASP    71      49.677  45.078  47.251  1.00  0.00           H
ATOM   1136  HB3 ASP    71      48.612  46.403  47.090  1.00  0.00           H
ATOM   1137  CG  ASP    71      50.747  46.811  46.693  1.00  0.00           C
ATOM   1138  OD1 ASP    71      50.610  46.842  45.444  1.00  0.00           O
ATOM   1139  OD2 ASP    71      51.785  47.263  47.215  1.00  0.00           O
ATOM   1140  C   ASP    71      48.224  45.633  49.515  1.00  0.00           C
ATOM   1141  O   ASP    71      47.110  45.991  49.209  1.00  0.00           O
ATOM   1142  N   ARG    72      48.432  44.538  50.236  1.00  0.00           N
ATOM   1143  H   ARG    72      49.415  44.319  50.318  1.00  0.00           H
ATOM   1144  CA  ARG    72      47.526  43.500  50.665  1.00  0.00           C
ATOM   1145  HA  ARG    72      48.257  42.788  51.047  1.00  0.00           H
ATOM   1146  CB  ARG    72      46.637  43.964  51.831  1.00  0.00           C
ATOM   1147  HB2 ARG    72      46.034  44.829  51.554  1.00  0.00           H
ATOM   1148  HB3 ARG    72      46.043  43.118  52.177  1.00  0.00           H
ATOM   1149  CG  ARG    72      47.430  44.376  53.115  1.00  0.00           C
ATOM   1150  HG2 ARG    72      48.124  43.592  53.418  1.00  0.00           H
ATOM   1151  HG3 ARG    72      48.016  45.242  52.804  1.00  0.00           H
ATOM   1152  CD  ARG    72      46.462  44.848  54.173  1.00  0.00           C
ATOM   1153  HD2 ARG    72      45.835  45.597  53.689  1.00  0.00           H
ATOM   1154  HD3 ARG    72      45.885  43.964  54.444  1.00  0.00           H
ATOM   1155  NE  ARG    72      47.047  45.364  55.399  1.00  0.00           N
ATOM   1156  HE  ARG    72      48.035  45.227  55.556  1.00  0.00           H
ATOM   1157  CZ  ARG    72      46.334  45.935  56.362  1.00  0.00           C
ATOM   1158  NH1 ARG    72      45.045  46.231  56.248  1.00  0.00           N
ATOM   1159 HH11 ARG    72      44.436  45.845  55.542  1.00  0.00           H
ATOM   1160 HH12 ARG    72      44.571  46.655  57.033  1.00  0.00           H
ATOM   1161  NH2 ARG    72      46.786  46.326  57.504  1.00  0.00           N
ATOM   1162 HH21 ARG    72      47.745  46.211  57.799  1.00  0.00           H
ATOM   1163 HH22 ARG    72      46.086  46.686  58.137  1.00  0.00           H
ATOM   1164  C   ARG    72      46.745  43.017  49.443  1.00  0.00           C
ATOM   1165  O   ARG    72      45.538  42.975  49.299  1.00  0.00           O
ATOM   1166  N   THR    73      47.456  42.670  48.352  1.00  0.00           N
ATOM   1167  H   THR    73      48.462  42.758  48.386  1.00  0.00           H
ATOM   1168  CA  THR    73      46.943  41.897  47.167  1.00  0.00           C
ATOM   1169  HA  THR    73      45.860  41.917  47.293  1.00  0.00           H
ATOM   1170  CB  THR    73      47.117  42.527  45.787  1.00  0.00           C
ATOM   1171  HB  THR    73      46.601  41.840  45.116  1.00  0.00           H
ATOM   1172  CG2 THR    73      46.344  43.834  45.523  1.00  0.00           C
ATOM   1173 HG21 THR    73      45.313  43.795  45.875  1.00  0.00           H
ATOM   1174 HG22 THR    73      46.310  44.061  44.457  1.00  0.00           H
ATOM   1175 HG23 THR    73      46.730  44.612  46.182  1.00  0.00           H
ATOM   1176  OG1 THR    73      48.456  42.764  45.381  1.00  0.00           O
ATOM   1177  HG1 THR    73      48.703  41.970  44.901  1.00  0.00           H
ATOM   1178  C   THR    73      47.399  40.360  47.245  1.00  0.00           C
ATOM   1179  O   THR    73      48.395  39.936  47.819  1.00  0.00           O
ATOM   1180  N   LEU    74      46.449  39.544  46.756  1.00  0.00           N
ATOM   1181  H   LEU    74      45.533  39.913  46.544  1.00  0.00           H
ATOM   1182  CA  LEU    74      46.689  38.155  46.350  1.00  0.00           C
ATOM   1183  HA  LEU    74      47.764  38.036  46.489  1.00  0.00           H
ATOM   1184  CB  LEU    74      45.882  37.169  47.352  1.00  0.00           C
ATOM   1185  HB2 LEU    74      46.267  37.292  48.364  1.00  0.00           H
ATOM   1186  HB3 LEU    74      44.861  37.551  47.373  1.00  0.00           H
ATOM   1187  CG  LEU    74      46.075  35.647  46.994  1.00  0.00           C
ATOM   1188  HG  LEU    74      45.779  35.514  45.953  1.00  0.00           H
ATOM   1189  CD1 LEU    74      47.526  35.135  47.239  1.00  0.00           C
ATOM   1190 HD11 LEU    74      47.793  34.118  46.950  1.00  0.00           H
ATOM   1191 HD12 LEU    74      47.785  35.154  48.297  1.00  0.00           H
ATOM   1192 HD13 LEU    74      48.124  35.791  46.606  1.00  0.00           H
ATOM   1193  CD2 LEU    74      45.290  34.821  47.958  1.00  0.00           C
ATOM   1194 HD21 LEU    74      45.554  33.768  47.865  1.00  0.00           H
ATOM   1195 HD22 LEU    74      45.499  35.063  48.999  1.00  0.00           H
ATOM   1196 HD23 LEU    74      44.211  34.917  47.838  1.00  0.00           H
ATOM   1197  C   LEU    74      46.454  37.918  44.822  1.00  0.00           C
ATOM   1198  O   LEU    74      45.390  38.121  44.340  1.00  0.00           O
ATOM   1199  N   THR    75      47.466  37.497  44.021  1.00  0.00           N
ATOM   1200  H   THR    75      48.403  37.308  44.347  1.00  0.00           H
ATOM   1201  CA  THR    75      47.340  37.304  42.523  1.00  0.00           C
ATOM   1202  HA  THR    75      46.361  37.596  42.141  1.00  0.00           H
ATOM   1203  CB  THR    75      48.299  38.123  41.652  1.00  0.00           C
ATOM   1204  HB  THR    75      49.353  37.861  41.745  1.00  0.00           H
ATOM   1205  CG2 THR    75      47.873  38.071  40.166  1.00  0.00           C
ATOM   1206 HG21 THR    75      46.862  38.460  40.045  1.00  0.00           H
ATOM   1207 HG22 THR    75      47.856  37.021  39.874  1.00  0.00           H
ATOM   1208 HG23 THR    75      48.603  38.644  39.595  1.00  0.00           H
ATOM   1209  OG1 THR    75      48.253  39.488  41.922  1.00  0.00           O
ATOM   1210  HG1 THR    75      48.330  39.598  42.872  1.00  0.00           H
ATOM   1211  C   THR    75      47.492  35.851  42.122  1.00  0.00           C
ATOM   1212  O   THR    75      48.484  35.212  42.498  1.00  0.00           O
ATOM   1213  N   ILE    76      46.505  35.376  41.412  1.00  0.00           N
ATOM   1214  H   ILE    76      45.783  36.054  41.217  1.00  0.00           H
ATOM   1215  CA  ILE    76      46.552  34.147  40.720  1.00  0.00           C
ATOM   1216  HA  ILE    76      47.383  33.529  41.063  1.00  0.00           H
ATOM   1217  CB  ILE    76      45.305  33.241  41.062  1.00  0.00           C
ATOM   1218  HB  ILE    76      44.386  33.717  40.722  1.00  0.00           H
ATOM   1219  CG2 ILE    76      45.491  31.915  40.339  1.00  0.00           C
ATOM   1220 HG21 ILE    76      45.487  32.138  39.272  1.00  0.00           H
ATOM   1221 HG22 ILE    76      44.744  31.172  40.622  1.00  0.00           H
ATOM   1222 HG23 ILE    76      46.471  31.469  40.513  1.00  0.00           H
ATOM   1223  CG1 ILE    76      45.274  33.088  42.588  1.00  0.00           C
ATOM   1224 HG12 ILE    76      44.951  32.112  42.950  1.00  0.00           H
ATOM   1225 HG13 ILE    76      46.296  33.235  42.937  1.00  0.00           H
ATOM   1226  CD1 ILE    76      44.273  34.056  43.295  1.00  0.00           C
ATOM   1227 HD11 ILE    76      44.654  35.070  43.421  1.00  0.00           H
ATOM   1228 HD12 ILE    76      44.227  33.607  44.287  1.00  0.00           H
ATOM   1229 HD13 ILE    76      43.260  34.060  42.892  1.00  0.00           H
ATOM   1230  C   ILE    76      46.726  34.475  39.241  1.00  0.00           C
ATOM   1231  O   ILE    76      46.146  35.440  38.747  1.00  0.00           O
ATOM   1232  N   VAL    77      47.538  33.623  38.475  1.00  0.00           N
ATOM   1233  H   VAL    77      48.042  32.918  38.995  1.00  0.00           H
ATOM   1234  CA  VAL    77      47.994  33.890  37.095  1.00  0.00           C
ATOM   1235  HA  VAL    77      47.279  34.603  36.685  1.00  0.00           H
ATOM   1236  CB  VAL    77      49.402  34.558  37.001  1.00  0.00           C
ATOM   1237  HB  VAL    77      50.118  33.766  37.218  1.00  0.00           H
ATOM   1238  CG1 VAL    77      49.683  35.149  35.637  1.00  0.00           C
ATOM   1239 HG11 VAL    77      48.988  35.915  35.293  1.00  0.00           H
ATOM   1240 HG12 VAL    77      50.583  35.762  35.623  1.00  0.00           H
ATOM   1241 HG13 VAL    77      49.722  34.452  34.800  1.00  0.00           H
ATOM   1242  CG2 VAL    77      49.566  35.646  38.067  1.00  0.00           C
ATOM   1243 HG21 VAL    77      48.778  36.399  38.077  1.00  0.00           H
ATOM   1244 HG22 VAL    77      50.532  36.137  37.953  1.00  0.00           H
ATOM   1245 HG23 VAL    77      49.633  35.161  39.041  1.00  0.00           H
ATOM   1246  C   VAL    77      48.013  32.599  36.321  1.00  0.00           C
ATOM   1247  O   VAL    77      48.656  31.613  36.769  1.00  0.00           O
ATOM   1248  N   ASP    78      47.411  32.563  35.176  1.00  0.00           N
ATOM   1249  H   ASP    78      47.099  33.445  34.796  1.00  0.00           H
ATOM   1250  CA  ASP    78      47.548  31.510  34.206  1.00  0.00           C
ATOM   1251  HA  ASP    78      48.280  30.770  34.530  1.00  0.00           H
ATOM   1252  CB  ASP    78      46.182  30.820  34.029  1.00  0.00           C
ATOM   1253  HB2 ASP    78      46.255  30.076  33.236  1.00  0.00           H
ATOM   1254  HB3 ASP    78      45.908  30.280  34.935  1.00  0.00           H
ATOM   1255  CG  ASP    78      44.985  31.699  33.798  1.00  0.00           C
ATOM   1256  OD1 ASP    78      44.772  31.942  32.571  1.00  0.00           O
ATOM   1257  OD2 ASP    78      44.072  31.777  34.640  1.00  0.00           O
ATOM   1258  C   ASP    78      48.086  32.023  32.793  1.00  0.00           C
ATOM   1259  O   ASP    78      47.833  33.148  32.317  1.00  0.00           O
ATOM   1260  N   THR    79      48.655  31.117  31.986  1.00  0.00           N
ATOM   1261  H   THR    79      48.919  30.208  32.340  1.00  0.00           H
ATOM   1262  CA  THR    79      48.937  31.268  30.534  1.00  0.00           C
ATOM   1263  HA  THR    79      48.979  32.335  30.319  1.00  0.00           H
ATOM   1264  CB  THR    79      50.284  30.654  30.196  1.00  0.00           C
ATOM   1265  HB  THR    79      50.441  30.772  29.123  1.00  0.00           H
ATOM   1266  CG2 THR    79      51.340  31.383  31.050  1.00  0.00           C
ATOM   1267 HG21 THR    79      50.818  32.256  31.440  1.00  0.00           H
ATOM   1268 HG22 THR    79      52.100  31.696  30.334  1.00  0.00           H
ATOM   1269 HG23 THR    79      51.911  30.836  31.799  1.00  0.00           H
ATOM   1270  OG1 THR    79      50.198  29.348  30.587  1.00  0.00           O
ATOM   1271  HG1 THR    79      50.998  28.991  30.195  1.00  0.00           H
ATOM   1272  C   THR    79      47.756  30.653  29.727  1.00  0.00           C
ATOM   1273  O   THR    79      47.997  29.840  28.843  1.00  0.00           O
ATOM   1274  N   GLY    80      46.516  30.850  30.145  1.00  0.00           N
ATOM   1275  H   GLY    80      46.432  31.525  30.891  1.00  0.00           H
ATOM   1276  CA  GLY    80      45.312  30.163  29.665  1.00  0.00           C
ATOM   1277  HA2 GLY    80      45.425  29.080  29.713  1.00  0.00           H
ATOM   1278  HA3 GLY    80      44.527  30.302  30.409  1.00  0.00           H
ATOM   1279  C   GLY    80      44.811  30.603  28.284  1.00  0.00           C
ATOM   1280  O   GLY    80      45.573  31.195  27.557  1.00  0.00           O
ATOM   1281  N   ILE    81      43.497  30.394  27.938  1.00  0.00           N
ATOM   1282  H   ILE    81      42.829  30.098  28.636  1.00  0.00           H
ATOM   1283  CA  ILE    81      42.957  30.859  26.651  1.00  0.00           C
ATOM   1284  HA  ILE    81      43.689  30.514  25.920  1.00  0.00           H
ATOM   1285  CB  ILE    81      41.700  30.065  26.223  1.00  0.00           C
ATOM   1286  HB  ILE    81      42.080  29.047  26.304  1.00  0.00           H
ATOM   1287  CG2 ILE    81      40.684  30.124  27.304  1.00  0.00           C
ATOM   1288 HG21 ILE    81      41.043  29.774  28.272  1.00  0.00           H
ATOM   1289 HG22 ILE    81      39.859  29.484  26.990  1.00  0.00           H
ATOM   1290 HG23 ILE    81      40.281  31.131  27.413  1.00  0.00           H
ATOM   1291  CG1 ILE    81      41.102  30.310  24.848  1.00  0.00           C
ATOM   1292 HG12 ILE    81      40.151  29.791  24.728  1.00  0.00           H
ATOM   1293 HG13 ILE    81      40.915  31.381  24.769  1.00  0.00           H
ATOM   1294  CD1 ILE    81      41.952  29.704  23.751  1.00  0.00           C
ATOM   1295 HD11 ILE    81      42.911  30.205  23.883  1.00  0.00           H
ATOM   1296 HD12 ILE    81      41.615  30.000  22.758  1.00  0.00           H
ATOM   1297 HD13 ILE    81      41.960  28.615  23.722  1.00  0.00           H
ATOM   1298  C   ILE    81      42.762  32.459  26.547  1.00  0.00           C
ATOM   1299  O   ILE    81      42.892  33.072  25.449  1.00  0.00           O
ATOM   1300  N   GLY    82      42.674  33.162  27.643  1.00  0.00           N
ATOM   1301  H   GLY    82      42.778  32.632  28.496  1.00  0.00           H
ATOM   1302  CA  GLY    82      42.438  34.544  27.771  1.00  0.00           C
ATOM   1303  HA2 GLY    82      42.632  34.834  28.804  1.00  0.00           H
ATOM   1304  HA3 GLY    82      43.092  35.036  27.052  1.00  0.00           H
ATOM   1305  C   GLY    82      40.994  34.922  27.505  1.00  0.00           C
ATOM   1306  O   GLY    82      40.154  34.070  27.080  1.00  0.00           O
ATOM   1307  N   MET    83      40.669  36.223  27.692  1.00  0.00           N
ATOM   1308  H   MET    83      41.356  36.889  28.016  1.00  0.00           H
ATOM   1309  CA  MET    83      39.341  36.747  27.473  1.00  0.00           C
ATOM   1310  HA  MET    83      38.704  36.006  26.990  1.00  0.00           H
ATOM   1311  CB  MET    83      38.743  37.001  28.851  1.00  0.00           C
ATOM   1312  HB2 MET    83      39.565  37.306  29.500  1.00  0.00           H
ATOM   1313  HB3 MET    83      37.994  37.788  28.768  1.00  0.00           H
ATOM   1314  CG  MET    83      38.050  35.790  29.551  1.00  0.00           C
ATOM   1315  HG2 MET    83      37.228  35.478  28.907  1.00  0.00           H
ATOM   1316  HG3 MET    83      38.753  34.966  29.675  1.00  0.00           H
ATOM   1317  SD  MET    83      37.136  36.167  31.024  1.00  0.00           S
ATOM   1318  CE  MET    83      38.121  35.356  32.320  1.00  0.00           C
ATOM   1319  HE1 MET    83      37.873  34.306  32.474  1.00  0.00           H
ATOM   1320  HE2 MET    83      39.159  35.447  31.999  1.00  0.00           H
ATOM   1321  HE3 MET    83      37.954  36.019  33.169  1.00  0.00           H
ATOM   1322  C   MET    83      39.218  37.971  26.584  1.00  0.00           C
ATOM   1323  O   MET    83      40.126  38.822  26.585  1.00  0.00           O
ATOM   1324  N   THR    84      38.306  37.876  25.688  1.00  0.00           N
ATOM   1325  H   THR    84      37.674  37.092  25.761  1.00  0.00           H
ATOM   1326  CA  THR    84      38.083  39.118  24.871  1.00  0.00           C
ATOM   1327  HA  THR    84      39.000  39.677  24.687  1.00  0.00           H
ATOM   1328  CB  THR    84      37.454  38.801  23.477  1.00  0.00           C
ATOM   1329  HB  THR    84      37.595  39.794  23.051  1.00  0.00           H
ATOM   1330  CG2 THR    84      38.213  37.783  22.661  1.00  0.00           C
ATOM   1331 HG21 THR    84      38.023  36.811  23.116  1.00  0.00           H
ATOM   1332 HG22 THR    84      39.273  38.013  22.543  1.00  0.00           H
ATOM   1333 HG23 THR    84      37.769  37.709  21.669  1.00  0.00           H
ATOM   1334  OG1 THR    84      36.114  38.415  23.687  1.00  0.00           O
ATOM   1335  HG1 THR    84      36.158  37.718  24.347  1.00  0.00           H
ATOM   1336  C   THR    84      37.228  40.216  25.577  1.00  0.00           C
ATOM   1337  O   THR    84      36.660  39.894  26.661  1.00  0.00           O
ATOM   1338  N   LYS    85      37.011  41.374  24.887  1.00  0.00           N
ATOM   1339  H   LYS    85      37.544  41.502  24.039  1.00  0.00           H
ATOM   1340  CA  LYS    85      36.154  42.406  25.351  1.00  0.00           C
ATOM   1341  HA  LYS    85      36.409  42.596  26.394  1.00  0.00           H
ATOM   1342  CB  LYS    85      36.633  43.700  24.619  1.00  0.00           C
ATOM   1343  HB2 LYS    85      37.721  43.731  24.684  1.00  0.00           H
ATOM   1344  HB3 LYS    85      36.512  43.505  23.554  1.00  0.00           H
ATOM   1345  CG  LYS    85      35.943  45.014  25.141  1.00  0.00           C
ATOM   1346  HG2 LYS    85      34.926  45.069  24.752  1.00  0.00           H
ATOM   1347  HG3 LYS    85      35.773  45.189  26.203  1.00  0.00           H
ATOM   1348  CD  LYS    85      36.691  46.306  24.750  1.00  0.00           C
ATOM   1349  HD2 LYS    85      36.152  47.092  25.280  1.00  0.00           H
ATOM   1350  HD3 LYS    85      37.726  46.220  25.083  1.00  0.00           H
ATOM   1351  CE  LYS    85      36.818  46.506  23.207  1.00  0.00           C
ATOM   1352  HE2 LYS    85      37.091  45.532  22.801  1.00  0.00           H
ATOM   1353  HE3 LYS    85      35.851  46.843  22.833  1.00  0.00           H
ATOM   1354  NZ  LYS    85      37.792  47.529  22.849  1.00  0.00           N
ATOM   1355  HZ1 LYS    85      38.507  47.641  23.554  1.00  0.00           H
ATOM   1356  HZ2 LYS    85      37.301  48.411  22.816  1.00  0.00           H
ATOM   1357  HZ3 LYS    85      38.227  47.394  21.947  1.00  0.00           H
ATOM   1358  C   LYS    85      34.653  42.087  25.316  1.00  0.00           C
ATOM   1359  O   LYS    85      33.958  42.496  26.209  1.00  0.00           O
ATOM   1360  N   ALA    86      34.235  41.178  24.413  1.00  0.00           N
ATOM   1361  H   ALA    86      34.938  40.894  23.746  1.00  0.00           H
ATOM   1362  CA  ALA    86      32.893  40.588  24.420  1.00  0.00           C
ATOM   1363  HA  ALA    86      32.085  41.278  24.662  1.00  0.00           H
ATOM   1364  CB  ALA    86      32.643  39.889  23.063  1.00  0.00           C
ATOM   1365  HB1 ALA    86      32.680  40.537  22.187  1.00  0.00           H
ATOM   1366  HB2 ALA    86      31.704  39.338  23.020  1.00  0.00           H
ATOM   1367  HB3 ALA    86      33.425  39.131  23.027  1.00  0.00           H
ATOM   1368  C   ALA    86      32.640  39.605  25.569  1.00  0.00           C
ATOM   1369  O   ALA    86      31.644  39.663  26.235  1.00  0.00           O
ATOM   1370  N   ASP    87      33.668  38.744  25.840  1.00  0.00           N
ATOM   1371  H   ASP    87      34.516  38.750  25.290  1.00  0.00           H
ATOM   1372  CA  ASP    87      33.594  37.856  27.004  1.00  0.00           C
ATOM   1373  HA  ASP    87      32.672  37.275  26.992  1.00  0.00           H
ATOM   1374  CB  ASP    87      34.812  36.893  26.972  1.00  0.00           C
ATOM   1375  HB2 ASP    87      35.666  37.545  27.155  1.00  0.00           H
ATOM   1376  HB3 ASP    87      34.659  36.196  27.796  1.00  0.00           H
ATOM   1377  CG  ASP    87      34.979  36.132  25.652  1.00  0.00           C
ATOM   1378  OD1 ASP    87      33.950  35.716  25.049  1.00  0.00           O
ATOM   1379  OD2 ASP    87      36.105  36.162  25.119  1.00  0.00           O
ATOM   1380  C   ASP    87      33.558  38.572  28.381  1.00  0.00           C
ATOM   1381  O   ASP    87      33.005  38.053  29.316  1.00  0.00           O
ATOM   1382  N   LEU    88      34.375  39.597  28.418  1.00  0.00           N
ATOM   1383  H   LEU    88      35.003  39.677  27.631  1.00  0.00           H
ATOM   1384  CA  LEU    88      34.453  40.588  29.464  1.00  0.00           C
ATOM   1385  HA  LEU    88      34.629  39.977  30.349  1.00  0.00           H
ATOM   1386  CB  LEU    88      35.738  41.563  29.326  1.00  0.00           C
ATOM   1387  HB2 LEU    88      35.614  42.121  28.398  1.00  0.00           H
ATOM   1388  HB3 LEU    88      35.715  42.259  30.164  1.00  0.00           H
ATOM   1389  CG  LEU    88      37.061  40.817  29.407  1.00  0.00           C
ATOM   1390  HG  LEU    88      37.040  39.828  28.950  1.00  0.00           H
ATOM   1391  CD1 LEU    88      38.181  41.692  28.724  1.00  0.00           C
ATOM   1392 HD11 LEU    88      37.988  42.680  29.143  1.00  0.00           H
ATOM   1393 HD12 LEU    88      38.185  41.694  27.634  1.00  0.00           H
ATOM   1394 HD13 LEU    88      39.163  41.273  28.940  1.00  0.00           H
ATOM   1395  CD2 LEU    88      37.564  40.649  30.942  1.00  0.00           C
ATOM   1396 HD21 LEU    88      38.626  40.430  31.046  1.00  0.00           H
ATOM   1397 HD22 LEU    88      37.475  41.610  31.450  1.00  0.00           H
ATOM   1398 HD23 LEU    88      36.941  39.865  31.370  1.00  0.00           H
ATOM   1399  C   LEU    88      33.170  41.485  29.584  1.00  0.00           C
ATOM   1400  O   LEU    88      32.769  41.661  30.720  1.00  0.00           O
ATOM   1401  N   ILE    89      32.532  41.859  28.485  1.00  0.00           N
ATOM   1402  H   ILE    89      32.935  41.812  27.560  1.00  0.00           H
ATOM   1403  CA  ILE    89      31.174  42.426  28.560  1.00  0.00           C
ATOM   1404  HA  ILE    89      31.081  43.167  29.354  1.00  0.00           H
ATOM   1405  CB  ILE    89      30.783  43.090  27.239  1.00  0.00           C
ATOM   1406  HB  ILE    89      30.973  42.378  26.435  1.00  0.00           H
ATOM   1407  CG2 ILE    89      29.313  43.411  27.142  1.00  0.00           C
ATOM   1408 HG21 ILE    89      29.192  44.402  27.578  1.00  0.00           H
ATOM   1409 HG22 ILE    89      28.550  42.728  27.515  1.00  0.00           H
ATOM   1410 HG23 ILE    89      29.226  43.526  26.061  1.00  0.00           H
ATOM   1411  CG1 ILE    89      31.720  44.344  27.114  1.00  0.00           C
ATOM   1412 HG12 ILE    89      31.268  45.139  27.707  1.00  0.00           H
ATOM   1413 HG13 ILE    89      32.701  44.202  27.567  1.00  0.00           H
ATOM   1414  CD1 ILE    89      31.957  45.003  25.755  1.00  0.00           C
ATOM   1415 HD11 ILE    89      32.749  45.751  25.795  1.00  0.00           H
ATOM   1416 HD12 ILE    89      31.015  45.440  25.424  1.00  0.00           H
ATOM   1417 HD13 ILE    89      32.353  44.282  25.041  1.00  0.00           H
ATOM   1418  C   ILE    89      30.142  41.320  29.113  1.00  0.00           C
ATOM   1419  O   ILE    89      29.315  41.542  29.993  1.00  0.00           O
ATOM   1420  N   ASN    90      30.093  40.168  28.419  1.00  0.00           N
ATOM   1421  H   ASN    90      30.829  40.115  27.730  1.00  0.00           H
ATOM   1422  CA  ASN    90      29.243  39.005  28.677  1.00  0.00           C
ATOM   1423  HA  ASN    90      28.214  39.327  28.832  1.00  0.00           H
ATOM   1424  CB  ASN    90      29.128  38.051  27.429  1.00  0.00           C
ATOM   1425  HB2 ASN    90      30.030  37.484  27.201  1.00  0.00           H
ATOM   1426  HB3 ASN    90      28.316  37.360  27.656  1.00  0.00           H
ATOM   1427  CG  ASN    90      28.755  38.786  26.110  1.00  0.00           C
ATOM   1428  OD1 ASN    90      27.892  39.616  26.092  1.00  0.00           O
ATOM   1429  ND2 ASN    90      29.333  38.442  24.982  1.00  0.00           N
ATOM   1430 HD21 ASN    90      30.138  37.838  25.064  1.00  0.00           H
ATOM   1431 HD22 ASN    90      28.926  38.668  24.085  1.00  0.00           H
ATOM   1432  C   ASN    90      29.623  38.230  29.964  1.00  0.00           C
ATOM   1433  O   ASN    90      29.907  37.043  29.852  1.00  0.00           O
ATOM   1434  N   ASN    91      29.835  38.923  31.091  1.00  0.00           N
ATOM   1435  H   ASN    91      29.588  39.902  31.122  1.00  0.00           H
ATOM   1436  CA  ASN    91      30.104  38.378  32.477  1.00  0.00           C
ATOM   1437  HA  ASN    91      30.314  39.253  33.092  1.00  0.00           H
ATOM   1438  CB  ASN    91      28.853  37.578  33.000  1.00  0.00           C
ATOM   1439  HB2 ASN    91      28.950  36.524  32.739  1.00  0.00           H
ATOM   1440  HB3 ASN    91      28.779  37.579  34.087  1.00  0.00           H
ATOM   1441  CG  ASN    91      27.421  37.964  32.470  1.00  0.00           C
ATOM   1442  OD1 ASN    91      26.951  39.078  32.491  1.00  0.00           O
ATOM   1443  ND2 ASN    91      26.735  37.057  31.857  1.00  0.00           N
ATOM   1444 HD21 ASN    91      27.054  36.142  31.573  1.00  0.00           H
ATOM   1445 HD22 ASN    91      25.894  37.349  31.381  1.00  0.00           H
ATOM   1446  C   ASN    91      31.364  37.501  32.614  1.00  0.00           C
ATOM   1447  O   ASN    91      31.288  36.386  33.219  1.00  0.00           O
ATOM   1448  N   LEU    92      32.522  37.940  32.083  1.00  0.00           N
ATOM   1449  H   LEU    92      32.369  38.713  31.451  1.00  0.00           H
ATOM   1450  CA  LEU    92      33.820  37.305  32.184  1.00  0.00           C
ATOM   1451  HA  LEU    92      34.488  37.807  31.484  1.00  0.00           H
ATOM   1452  CB  LEU    92      34.351  37.343  33.679  1.00  0.00           C
ATOM   1453  HB2 LEU    92      33.549  36.907  34.276  1.00  0.00           H
ATOM   1454  HB3 LEU    92      35.208  36.670  33.673  1.00  0.00           H
ATOM   1455  CG  LEU    92      34.717  38.702  34.281  1.00  0.00           C
ATOM   1456  HG  LEU    92      34.245  39.467  33.663  1.00  0.00           H
ATOM   1457  CD1 LEU    92      34.303  38.601  35.759  1.00  0.00           C
ATOM   1458 HD11 LEU    92      34.689  39.454  36.318  1.00  0.00           H
ATOM   1459 HD12 LEU    92      34.700  37.670  36.162  1.00  0.00           H
ATOM   1460 HD13 LEU    92      33.228  38.613  35.936  1.00  0.00           H
ATOM   1461  CD2 LEU    92      36.220  38.997  34.310  1.00  0.00           C
ATOM   1462 HD21 LEU    92      36.733  38.081  34.604  1.00  0.00           H
ATOM   1463 HD22 LEU    92      36.670  38.952  33.319  1.00  0.00           H
ATOM   1464 HD23 LEU    92      36.365  39.838  34.989  1.00  0.00           H
ATOM   1465  C   LEU    92      33.721  35.850  31.635  1.00  0.00           C
ATOM   1466  O   LEU    92      34.402  34.973  32.217  1.00  0.00           O
ATOM   1467  N   GLY    93      32.931  35.563  30.631  1.00  0.00           N
ATOM   1468  H   GLY    93      32.551  36.372  30.160  1.00  0.00           H
ATOM   1469  CA  GLY    93      32.846  34.269  29.986  1.00  0.00           C
ATOM   1470  HA2 GLY    93      32.681  34.326  28.910  1.00  0.00           H
ATOM   1471  HA3 GLY    93      33.849  33.851  30.069  1.00  0.00           H
ATOM   1472  C   GLY    93      31.834  33.285  30.624  1.00  0.00           C
ATOM   1473  O   GLY    93      31.457  32.279  30.090  1.00  0.00           O
ATOM   1474  N   THR    94      31.567  33.675  31.897  1.00  0.00           N
ATOM   1475  H   THR    94      32.063  34.514  32.162  1.00  0.00           H
ATOM   1476  CA  THR    94      30.962  32.712  32.881  1.00  0.00           C
ATOM   1477  HA  THR    94      31.494  31.768  32.759  1.00  0.00           H
ATOM   1478  CB  THR    94      30.975  33.116  34.383  1.00  0.00           C
ATOM   1479  HB  THR    94      30.397  32.357  34.910  1.00  0.00           H
ATOM   1480  CG2 THR    94      32.418  33.180  34.920  1.00  0.00           C
ATOM   1481 HG21 THR    94      32.959  33.913  34.322  1.00  0.00           H
ATOM   1482 HG22 THR    94      32.840  32.237  34.573  1.00  0.00           H
ATOM   1483 HG23 THR    94      32.456  33.463  35.972  1.00  0.00           H
ATOM   1484  OG1 THR    94      30.303  34.336  34.767  1.00  0.00           O
ATOM   1485  HG1 THR    94      30.724  35.001  34.218  1.00  0.00           H
ATOM   1486  C   THR    94      29.472  32.453  32.525  1.00  0.00           C
ATOM   1487  O   THR    94      28.782  33.427  32.259  1.00  0.00           O
ATOM   1488  N   ILE    95      28.915  31.297  32.765  1.00  0.00           N
ATOM   1489  H   ILE    95      29.512  30.655  33.266  1.00  0.00           H
ATOM   1490  CA  ILE    95      27.563  30.873  32.674  1.00  0.00           C
ATOM   1491  HA  ILE    95      27.147  31.074  31.687  1.00  0.00           H
ATOM   1492  CB  ILE    95      27.490  29.362  32.729  1.00  0.00           C
ATOM   1493  HB  ILE    95      26.444  29.076  32.614  1.00  0.00           H
ATOM   1494  CG2 ILE    95      28.207  28.778  31.516  1.00  0.00           C
ATOM   1495 HG21 ILE    95      29.276  28.886  31.703  1.00  0.00           H
ATOM   1496 HG22 ILE    95      27.909  29.263  30.586  1.00  0.00           H
ATOM   1497 HG23 ILE    95      28.009  27.707  31.490  1.00  0.00           H
ATOM   1498  CG1 ILE    95      27.943  28.730  34.002  1.00  0.00           C
ATOM   1499 HG12 ILE    95      29.006  28.937  34.133  1.00  0.00           H
ATOM   1500 HG13 ILE    95      27.373  29.245  34.775  1.00  0.00           H
ATOM   1501  CD1 ILE    95      27.498  27.263  34.119  1.00  0.00           C
ATOM   1502 HD11 ILE    95      28.091  26.700  33.400  1.00  0.00           H
ATOM   1503 HD12 ILE    95      26.435  27.188  33.890  1.00  0.00           H
ATOM   1504 HD13 ILE    95      27.583  26.768  35.087  1.00  0.00           H
ATOM   1505  C   ILE    95      26.603  31.611  33.538  1.00  0.00           C
ATOM   1506  O   ILE    95      25.457  31.228  33.652  1.00  0.00           O
ATOM   1507  N   ALA    96      27.063  32.569  34.370  1.00  0.00           N
ATOM   1508  H   ALA    96      28.051  32.738  34.244  1.00  0.00           H
ATOM   1509  CA  ALA    96      26.491  32.896  35.696  1.00  0.00           C
ATOM   1510  HA  ALA    96      26.558  32.000  36.313  1.00  0.00           H
ATOM   1511  CB  ALA    96      27.497  33.914  36.281  1.00  0.00           C
ATOM   1512  HB1 ALA    96      27.095  34.131  37.271  1.00  0.00           H
ATOM   1513  HB2 ALA    96      27.519  34.790  35.634  1.00  0.00           H
ATOM   1514  HB3 ALA    96      28.508  33.517  36.365  1.00  0.00           H
ATOM   1515  C   ALA    96      24.988  33.379  35.772  1.00  0.00           C
ATOM   1516  O   ALA    96      24.415  33.295  36.822  1.00  0.00           O
ATOM   1517  N   LYS    97      24.312  33.924  34.729  1.00  0.00           N
ATOM   1518  H   LYS    97      24.909  34.036  33.922  1.00  0.00           H
ATOM   1519  CA  LYS    97      22.894  34.198  34.567  1.00  0.00           C
ATOM   1520  HA  LYS    97      22.566  34.705  35.474  1.00  0.00           H
ATOM   1521  CB  LYS    97      22.728  35.123  33.382  1.00  0.00           C
ATOM   1522  HB2 LYS    97      23.405  35.945  33.616  1.00  0.00           H
ATOM   1523  HB3 LYS    97      22.903  34.639  32.421  1.00  0.00           H
ATOM   1524  CG  LYS    97      21.289  35.775  33.379  1.00  0.00           C
ATOM   1525  HG2 LYS    97      20.506  35.020  33.452  1.00  0.00           H
ATOM   1526  HG3 LYS    97      21.260  36.587  34.105  1.00  0.00           H
ATOM   1527  CD  LYS    97      21.120  36.481  31.983  1.00  0.00           C
ATOM   1528  HD2 LYS    97      21.841  37.283  31.824  1.00  0.00           H
ATOM   1529  HD3 LYS    97      21.210  35.675  31.255  1.00  0.00           H
ATOM   1530  CE  LYS    97      19.685  37.144  31.766  1.00  0.00           C
ATOM   1531  HE2 LYS    97      19.529  37.382  30.714  1.00  0.00           H
ATOM   1532  HE3 LYS    97      18.904  36.464  32.106  1.00  0.00           H
ATOM   1533  NZ  LYS    97      19.551  38.388  32.579  1.00  0.00           N
ATOM   1534  HZ1 LYS    97      19.503  38.260  33.580  1.00  0.00           H
ATOM   1535  HZ2 LYS    97      18.790  38.920  32.182  1.00  0.00           H
ATOM   1536  HZ3 LYS    97      20.330  38.981  32.333  1.00  0.00           H
ATOM   1537  C   LYS    97      22.093  32.833  34.561  1.00  0.00           C
ATOM   1538  O   LYS    97      21.131  32.802  35.280  1.00  0.00           O
ATOM   1539  N   SER    98      22.572  31.850  33.743  1.00  0.00           N
ATOM   1540  H   SER    98      23.503  32.029  33.394  1.00  0.00           H
ATOM   1541  CA  SER    98      22.030  30.552  33.800  1.00  0.00           C
ATOM   1542  HA  SER    98      20.946  30.668  33.840  1.00  0.00           H
ATOM   1543  CB  SER    98      22.387  29.819  32.554  1.00  0.00           C
ATOM   1544  HB2 SER    98      21.952  30.389  31.734  1.00  0.00           H
ATOM   1545  HB3 SER    98      23.451  29.964  32.363  1.00  0.00           H
ATOM   1546  OG  SER    98      22.101  28.514  32.564  1.00  0.00           O
ATOM   1547  HG  SER    98      21.915  28.193  31.679  1.00  0.00           H
ATOM   1548  C   SER    98      22.527  29.782  35.074  1.00  0.00           C
ATOM   1549  O   SER    98      21.660  29.254  35.841  1.00  0.00           O
ATOM   1550  N   GLY    99      23.837  29.792  35.354  1.00  0.00           N
ATOM   1551  H   GLY    99      24.433  30.378  34.787  1.00  0.00           H
ATOM   1552  CA  GLY    99      24.402  29.232  36.529  1.00  0.00           C
ATOM   1553  HA2 GLY    99      24.422  28.143  36.510  1.00  0.00           H
ATOM   1554  HA3 GLY    99      25.438  29.569  36.577  1.00  0.00           H
ATOM   1555  C   GLY    99      23.795  29.664  37.938  1.00  0.00           C
ATOM   1556  O   GLY    99      23.390  28.837  38.739  1.00  0.00           O
ATOM   1557  N   THR   100      23.645  30.919  38.212  1.00  0.00           N
ATOM   1558  H   THR   100      24.077  31.558  37.560  1.00  0.00           H
ATOM   1559  CA  THR   100      22.873  31.400  39.450  1.00  0.00           C
ATOM   1560  HA  THR   100      23.433  30.983  40.288  1.00  0.00           H
ATOM   1561  CB  THR   100      22.792  32.927  39.528  1.00  0.00           C
ATOM   1562  HB  THR   100      22.187  33.205  38.665  1.00  0.00           H
ATOM   1563  CG2 THR   100      22.223  33.437  40.883  1.00  0.00           C
ATOM   1564 HG21 THR   100      22.352  34.497  41.102  1.00  0.00           H
ATOM   1565 HG22 THR   100      22.782  32.791  41.560  1.00  0.00           H
ATOM   1566 HG23 THR   100      21.150  33.250  40.921  1.00  0.00           H
ATOM   1567  OG1 THR   100      24.113  33.383  39.400  1.00  0.00           O
ATOM   1568  HG1 THR   100      24.099  33.494  38.447  1.00  0.00           H
ATOM   1569  C   THR   100      21.360  30.947  39.519  1.00  0.00           C
ATOM   1570  O   THR   100      20.971  30.540  40.630  1.00  0.00           O
ATOM   1571  N   LYS   101      20.604  30.963  38.423  1.00  0.00           N
ATOM   1572  H   LYS   101      20.945  31.286  37.529  1.00  0.00           H
ATOM   1573  CA  LYS   101      19.273  30.267  38.406  1.00  0.00           C
ATOM   1574  HA  LYS   101      18.694  30.726  39.208  1.00  0.00           H
ATOM   1575  CB  LYS   101      18.566  30.581  37.064  1.00  0.00           C
ATOM   1576  HB2 LYS   101      19.192  30.209  36.253  1.00  0.00           H
ATOM   1577  HB3 LYS   101      17.624  30.035  37.119  1.00  0.00           H
ATOM   1578  CG  LYS   101      18.129  32.082  36.971  1.00  0.00           C
ATOM   1579  HG2 LYS   101      17.620  32.323  37.904  1.00  0.00           H
ATOM   1580  HG3 LYS   101      19.130  32.503  36.886  1.00  0.00           H
ATOM   1581  CD  LYS   101      17.331  32.485  35.738  1.00  0.00           C
ATOM   1582  HD2 LYS   101      16.628  31.656  35.653  1.00  0.00           H
ATOM   1583  HD3 LYS   101      16.814  33.415  35.973  1.00  0.00           H
ATOM   1584  CE  LYS   101      18.262  32.605  34.542  1.00  0.00           C
ATOM   1585  HE2 LYS   101      18.960  33.426  34.704  1.00  0.00           H
ATOM   1586  HE3 LYS   101      18.936  31.751  34.463  1.00  0.00           H
ATOM   1587  NZ  LYS   101      17.510  32.677  33.266  1.00  0.00           N
ATOM   1588  HZ1 LYS   101      17.013  31.798  33.250  1.00  0.00           H
ATOM   1589  HZ2 LYS   101      18.106  32.718  32.452  1.00  0.00           H
ATOM   1590  HZ3 LYS   101      16.931  33.505  33.238  1.00  0.00           H
ATOM   1591  C   LYS   101      19.328  28.781  38.786  1.00  0.00           C
ATOM   1592  O   LYS   101      18.558  28.420  39.658  1.00  0.00           O
ATOM   1593  N   ALA   102      20.248  27.992  38.284  1.00  0.00           N
ATOM   1594  H   ALA   102      20.974  28.284  37.646  1.00  0.00           H
ATOM   1595  CA  ALA   102      20.304  26.577  38.675  1.00  0.00           C
ATOM   1596  HA  ALA   102      19.336  26.086  38.575  1.00  0.00           H
ATOM   1597  CB  ALA   102      21.320  25.787  37.733  1.00  0.00           C
ATOM   1598  HB1 ALA   102      22.355  26.128  37.762  1.00  0.00           H
ATOM   1599  HB2 ALA   102      20.939  25.888  36.716  1.00  0.00           H
ATOM   1600  HB3 ALA   102      21.392  24.714  37.909  1.00  0.00           H
ATOM   1601  C   ALA   102      20.723  26.462  40.182  1.00  0.00           C
ATOM   1602  O   ALA   102      20.137  25.699  40.913  1.00  0.00           O
ATOM   1603  N   PHE   103      21.643  27.244  40.641  1.00  0.00           N
ATOM   1604  H   PHE   103      22.109  27.808  39.945  1.00  0.00           H
ATOM   1605  CA  PHE   103      21.999  27.373  42.066  1.00  0.00           C
ATOM   1606  HA  PHE   103      22.370  26.404  42.400  1.00  0.00           H
ATOM   1607  CB  PHE   103      23.137  28.354  42.178  1.00  0.00           C
ATOM   1608  HB2 PHE   103      23.825  28.136  41.361  1.00  0.00           H
ATOM   1609  HB3 PHE   103      22.707  29.316  41.898  1.00  0.00           H
ATOM   1610  CG  PHE   103      23.926  28.598  43.454  1.00  0.00           C
ATOM   1611  CD1 PHE   103      24.004  27.643  44.513  1.00  0.00           C
ATOM   1612  HD1 PHE   103      23.426  26.731  44.509  1.00  0.00           H
ATOM   1613  CE1 PHE   103      24.769  27.880  45.702  1.00  0.00           C
ATOM   1614  HE1 PHE   103      24.732  27.135  46.484  1.00  0.00           H
ATOM   1615  CZ  PHE   103      25.498  29.069  45.835  1.00  0.00           C
ATOM   1616  HZ  PHE   103      26.093  29.380  46.681  1.00  0.00           H
ATOM   1617  CE2 PHE   103      25.317  30.142  44.867  1.00  0.00           C
ATOM   1618  HE2 PHE   103      25.809  31.076  45.096  1.00  0.00           H
ATOM   1619  CD2 PHE   103      24.637  29.846  43.635  1.00  0.00           C
ATOM   1620  HD2 PHE   103      24.576  30.699  42.976  1.00  0.00           H
ATOM   1621  C   PHE   103      20.835  27.787  42.990  1.00  0.00           C
ATOM   1622  O   PHE   103      20.794  27.309  44.150  1.00  0.00           O
ATOM   1623  N   MET   104      19.878  28.641  42.553  1.00  0.00           N
ATOM   1624  H   MET   104      20.076  29.073  41.662  1.00  0.00           H
ATOM   1625  CA  MET   104      18.642  29.005  43.282  1.00  0.00           C
ATOM   1626  HA  MET   104      19.005  29.310  44.263  1.00  0.00           H
ATOM   1627  CB  MET   104      17.880  30.157  42.626  1.00  0.00           C
ATOM   1628  HB2 MET   104      17.682  29.860  41.596  1.00  0.00           H
ATOM   1629  HB3 MET   104      16.949  30.378  43.149  1.00  0.00           H
ATOM   1630  CG  MET   104      18.635  31.485  42.628  1.00  0.00           C
ATOM   1631  HG2 MET   104      18.405  31.887  43.614  1.00  0.00           H
ATOM   1632  HG3 MET   104      19.683  31.296  42.393  1.00  0.00           H
ATOM   1633  SD  MET   104      17.879  32.689  41.431  1.00  0.00           S
ATOM   1634  CE  MET   104      17.033  33.855  42.513  1.00  0.00           C
ATOM   1635  HE1 MET   104      16.432  33.390  43.294  1.00  0.00           H
ATOM   1636  HE2 MET   104      17.853  34.380  43.004  1.00  0.00           H
ATOM   1637  HE3 MET   104      16.451  34.543  41.900  1.00  0.00           H
ATOM   1638  C   MET   104      17.621  27.836  43.342  1.00  0.00           C
ATOM   1639  O   MET   104      16.834  27.856  44.263  1.00  0.00           O
ATOM   1640  N   GLU   105      17.754  26.787  42.498  1.00  0.00           N
ATOM   1641  H   GLU   105      18.511  27.008  41.867  1.00  0.00           H
ATOM   1642  CA  GLU   105      16.903  25.650  42.378  1.00  0.00           C
ATOM   1643  HA  GLU   105      15.887  25.957  42.625  1.00  0.00           H
ATOM   1644  CB  GLU   105      16.845  25.125  40.927  1.00  0.00           C
ATOM   1645  HB2 GLU   105      16.620  25.952  40.252  1.00  0.00           H
ATOM   1646  HB3 GLU   105      17.807  24.737  40.594  1.00  0.00           H
ATOM   1647  CG  GLU   105      15.626  24.274  40.673  1.00  0.00           C
ATOM   1648  HG2 GLU   105      15.391  23.623  41.514  1.00  0.00           H
ATOM   1649  HG3 GLU   105      14.718  24.754  40.308  1.00  0.00           H
ATOM   1650  CD  GLU   105      15.904  23.341  39.523  1.00  0.00           C
ATOM   1651  OE1 GLU   105      14.883  22.805  38.956  1.00  0.00           O
ATOM   1652  OE2 GLU   105      17.030  22.872  39.160  1.00  0.00           O
ATOM   1653  C   GLU   105      17.380  24.499  43.304  1.00  0.00           C
ATOM   1654  O   GLU   105      16.652  23.937  44.077  1.00  0.00           O
ATOM   1655  N   ALA   106      18.672  24.278  43.342  1.00  0.00           N
ATOM   1656  H   ALA   106      19.262  24.695  42.636  1.00  0.00           H
ATOM   1657  CA  ALA   106      19.296  23.471  44.375  1.00  0.00           C
ATOM   1658  HA  ALA   106      18.806  22.498  44.345  1.00  0.00           H
ATOM   1659  CB  ALA   106      20.746  23.336  43.944  1.00  0.00           C
ATOM   1660  HB1 ALA   106      21.178  24.337  43.939  1.00  0.00           H
ATOM   1661  HB2 ALA   106      20.717  22.937  42.930  1.00  0.00           H
ATOM   1662  HB3 ALA   106      21.263  22.553  44.499  1.00  0.00           H
ATOM   1663  C   ALA   106      19.138  24.043  45.818  1.00  0.00           C
ATOM   1664  O   ALA   106      19.152  23.225  46.757  1.00  0.00           O
ATOM   1665  N   LEU   107      18.842  25.342  46.122  1.00  0.00           N
ATOM   1666  H   LEU   107      18.671  25.933  45.321  1.00  0.00           H
ATOM   1667  CA  LEU   107      18.457  25.813  47.483  1.00  0.00           C
ATOM   1668  HA  LEU   107      19.303  25.591  48.134  1.00  0.00           H
ATOM   1669  CB  LEU   107      18.031  27.286  47.363  1.00  0.00           C
ATOM   1670  HB2 LEU   107      18.892  27.820  46.962  1.00  0.00           H
ATOM   1671  HB3 LEU   107      17.243  27.466  46.631  1.00  0.00           H
ATOM   1672  CG  LEU   107      17.491  27.936  48.638  1.00  0.00           C
ATOM   1673  HG  LEU   107      16.662  27.371  49.064  1.00  0.00           H
ATOM   1674  CD1 LEU   107      18.561  28.080  49.693  1.00  0.00           C
ATOM   1675 HD11 LEU   107      19.393  28.663  49.300  1.00  0.00           H
ATOM   1676 HD12 LEU   107      19.063  27.116  49.782  1.00  0.00           H
ATOM   1677 HD13 LEU   107      18.097  28.445  50.609  1.00  0.00           H
ATOM   1678  CD2 LEU   107      17.039  29.343  48.285  1.00  0.00           C
ATOM   1679 HD21 LEU   107      17.739  29.838  47.612  1.00  0.00           H
ATOM   1680 HD22 LEU   107      16.068  29.270  47.797  1.00  0.00           H
ATOM   1681 HD23 LEU   107      16.759  29.821  49.224  1.00  0.00           H
ATOM   1682  C   LEU   107      17.231  25.012  48.000  1.00  0.00           C
ATOM   1683  O   LEU   107      17.149  24.752  49.200  1.00  0.00           O
ATOM   1684  N   GLN   108      16.277  24.626  47.205  1.00  0.00           N
ATOM   1685  H   GLN   108      16.371  24.929  46.246  1.00  0.00           H
ATOM   1686  CA  GLN   108      15.111  23.828  47.648  1.00  0.00           C
ATOM   1687  HA  GLN   108      14.889  24.404  48.547  1.00  0.00           H
ATOM   1688  CB  GLN   108      13.927  23.990  46.746  1.00  0.00           C
ATOM   1689  HB2 GLN   108      14.121  23.578  45.756  1.00  0.00           H
ATOM   1690  HB3 GLN   108      13.093  23.435  47.174  1.00  0.00           H
ATOM   1691  CG  GLN   108      13.632  25.494  46.366  1.00  0.00           C
ATOM   1692  HG2 GLN   108      14.480  25.967  45.870  1.00  0.00           H
ATOM   1693  HG3 GLN   108      12.822  25.459  45.638  1.00  0.00           H
ATOM   1694  CD  GLN   108      13.333  26.424  47.556  1.00  0.00           C
ATOM   1695  OE1 GLN   108      12.871  25.912  48.620  1.00  0.00           O
ATOM   1696  NE2 GLN   108      13.365  27.738  47.347  1.00  0.00           N
ATOM   1697 HE21 GLN   108      13.179  28.301  48.165  1.00  0.00           H
ATOM   1698 HE22 GLN   108      13.697  28.177  46.500  1.00  0.00           H
ATOM   1699  C   GLN   108      15.414  22.376  48.015  1.00  0.00           C
ATOM   1700  O   GLN   108      14.598  21.674  48.655  1.00  0.00           O
ATOM   1701  N   ALA   109      16.621  21.893  47.716  1.00  0.00           N
ATOM   1702  H   ALA   109      17.240  22.462  47.156  1.00  0.00           H
ATOM   1703  CA  ALA   109      17.221  20.700  48.189  1.00  0.00           C
ATOM   1704  HA  ALA   109      16.501  19.963  48.546  1.00  0.00           H
ATOM   1705  CB  ALA   109      17.909  20.090  46.967  1.00  0.00           C
ATOM   1706  HB1 ALA   109      18.845  20.621  46.796  1.00  0.00           H
ATOM   1707  HB2 ALA   109      17.216  20.015  46.129  1.00  0.00           H
ATOM   1708  HB3 ALA   109      18.206  19.057  47.147  1.00  0.00           H
ATOM   1709  C   ALA   109      18.190  20.969  49.256  1.00  0.00           C
ATOM   1710  O   ALA   109      18.654  19.989  49.795  1.00  0.00           O
ATOM   1711  N   GLY   110      18.614  22.234  49.554  1.00  0.00           N
ATOM   1712  H   GLY   110      18.175  23.028  49.111  1.00  0.00           H
ATOM   1713  CA  GLY   110      19.503  22.656  50.667  1.00  0.00           C
ATOM   1714  HA2 GLY   110      19.175  23.620  51.057  1.00  0.00           H
ATOM   1715  HA3 GLY   110      19.674  21.883  51.416  1.00  0.00           H
ATOM   1716  C   GLY   110      20.964  22.870  50.219  1.00  0.00           C
ATOM   1717  O   GLY   110      21.830  22.761  51.056  1.00  0.00           O
ATOM   1718  N   ALA   111      21.268  23.119  48.943  1.00  0.00           N
ATOM   1719  H   ALA   111      20.473  23.196  48.327  1.00  0.00           H
ATOM   1720  CA  ALA   111      22.567  23.680  48.521  1.00  0.00           C
ATOM   1721  HA  ALA   111      23.236  22.868  48.804  1.00  0.00           H
ATOM   1722  CB  ALA   111      22.752  23.927  46.974  1.00  0.00           C
ATOM   1723  HB1 ALA   111      22.760  23.014  46.378  1.00  0.00           H
ATOM   1724  HB2 ALA   111      23.661  24.521  46.876  1.00  0.00           H
ATOM   1725  HB3 ALA   111      21.807  24.416  46.737  1.00  0.00           H
ATOM   1726  C   ALA   111      23.015  24.981  49.344  1.00  0.00           C
ATOM   1727  O   ALA   111      22.211  25.738  49.926  1.00  0.00           O
ATOM   1728  N   ASP   112      24.314  25.279  49.347  1.00  0.00           N
ATOM   1729  H   ASP   112      25.013  24.635  49.006  1.00  0.00           H
ATOM   1730  CA  ASP   112      24.925  26.489  50.032  1.00  0.00           C
ATOM   1731  HA  ASP   112      24.160  27.235  49.817  1.00  0.00           H
ATOM   1732  CB  ASP   112      25.034  26.248  51.492  1.00  0.00           C
ATOM   1733  HB2 ASP   112      25.072  27.210  52.002  1.00  0.00           H
ATOM   1734  HB3 ASP   112      24.081  25.739  51.634  1.00  0.00           H
ATOM   1735  CG  ASP   112      26.148  25.403  52.017  1.00  0.00           C
ATOM   1736  OD1 ASP   112      27.008  24.992  51.165  1.00  0.00           O
ATOM   1737  OD2 ASP   112      26.120  25.061  53.262  1.00  0.00           O
ATOM   1738  C   ASP   112      26.176  26.993  49.251  1.00  0.00           C
ATOM   1739  O   ASP   112      26.625  26.546  48.203  1.00  0.00           O
ATOM   1740  N   ILE   113      26.734  28.041  49.858  1.00  0.00           N
ATOM   1741  H   ILE   113      26.271  28.621  50.544  1.00  0.00           H
ATOM   1742  CA  ILE   113      27.891  28.646  49.280  1.00  0.00           C
ATOM   1743  HA  ILE   113      27.639  28.992  48.277  1.00  0.00           H
ATOM   1744  CB  ILE   113      28.330  29.869  50.072  1.00  0.00           C
ATOM   1745  HB  ILE   113      28.167  29.699  51.136  1.00  0.00           H
ATOM   1746  CG2 ILE   113      29.770  30.410  49.879  1.00  0.00           C
ATOM   1747 HG21 ILE   113      29.956  31.290  50.495  1.00  0.00           H
ATOM   1748 HG22 ILE   113      30.099  30.536  48.848  1.00  0.00           H
ATOM   1749 HG23 ILE   113      30.448  29.671  50.304  1.00  0.00           H
ATOM   1750  CG1 ILE   113      27.506  31.178  49.691  1.00  0.00           C
ATOM   1751 HG12 ILE   113      27.770  31.448  48.668  1.00  0.00           H
ATOM   1752 HG13 ILE   113      26.484  30.801  49.663  1.00  0.00           H
ATOM   1753  CD1 ILE   113      27.526  32.448  50.469  1.00  0.00           C
ATOM   1754 HD11 ILE   113      27.704  32.400  51.543  1.00  0.00           H
ATOM   1755 HD12 ILE   113      26.574  32.955  50.310  1.00  0.00           H
ATOM   1756 HD13 ILE   113      28.219  33.187  50.067  1.00  0.00           H
ATOM   1757  C   ILE   113      29.035  27.615  49.133  1.00  0.00           C
ATOM   1758  O   ILE   113      29.752  27.721  48.167  1.00  0.00           O
ATOM   1759  N   SER   114      29.136  26.482  49.886  1.00  0.00           N
ATOM   1760  H   SER   114      28.486  26.398  50.654  1.00  0.00           H
ATOM   1761  CA  SER   114      30.283  25.528  49.650  1.00  0.00           C
ATOM   1762  HA  SER   114      31.204  26.095  49.515  1.00  0.00           H
ATOM   1763  CB  SER   114      30.424  24.683  50.901  1.00  0.00           C
ATOM   1764  HB2 SER   114      31.345  24.100  50.881  1.00  0.00           H
ATOM   1765  HB3 SER   114      30.549  25.317  51.778  1.00  0.00           H
ATOM   1766  OG  SER   114      29.289  23.788  50.932  1.00  0.00           O
ATOM   1767  HG  SER   114      28.516  24.338  51.076  1.00  0.00           H
ATOM   1768  C   SER   114      30.117  24.724  48.419  1.00  0.00           C
ATOM   1769  O   SER   114      30.987  23.973  48.011  1.00  0.00           O
ATOM   1770  N   MET   115      29.000  24.905  47.623  1.00  0.00           N
ATOM   1771  H   MET   115      28.369  25.649  47.887  1.00  0.00           H
ATOM   1772  CA  MET   115      28.709  24.172  46.320  1.00  0.00           C
ATOM   1773  HA  MET   115      29.631  23.669  46.028  1.00  0.00           H
ATOM   1774  CB  MET   115      27.531  23.147  46.523  1.00  0.00           C
ATOM   1775  HB2 MET   115      26.757  23.435  45.812  1.00  0.00           H
ATOM   1776  HB3 MET   115      27.834  22.258  45.969  1.00  0.00           H
ATOM   1777  CG  MET   115      27.063  22.930  47.953  1.00  0.00           C
ATOM   1778  HG2 MET   115      27.850  22.360  48.447  1.00  0.00           H
ATOM   1779  HG3 MET   115      26.916  23.900  48.429  1.00  0.00           H
ATOM   1780  SD  MET   115      25.526  22.017  48.225  1.00  0.00           S
ATOM   1781  CE  MET   115      26.179  20.601  47.270  1.00  0.00           C
ATOM   1782  HE1 MET   115      27.152  20.427  47.729  1.00  0.00           H
ATOM   1783  HE2 MET   115      25.647  19.658  47.399  1.00  0.00           H
ATOM   1784  HE3 MET   115      26.224  20.874  46.215  1.00  0.00           H
ATOM   1785  C   MET   115      28.440  25.113  45.148  1.00  0.00           C
ATOM   1786  O   MET   115      27.906  24.680  44.106  1.00  0.00           O
ATOM   1787  N   ILE   116      28.913  26.355  45.359  1.00  0.00           N
ATOM   1788  H   ILE   116      29.423  26.596  46.196  1.00  0.00           H
ATOM   1789  CA  ILE   116      28.886  27.369  44.352  1.00  0.00           C
ATOM   1790  HA  ILE   116      27.840  27.505  44.077  1.00  0.00           H
ATOM   1791  CB  ILE   116      29.450  28.708  44.913  1.00  0.00           C
ATOM   1792  HB  ILE   116      28.942  28.980  45.839  1.00  0.00           H
ATOM   1793  CG2 ILE   116      30.950  28.639  45.337  1.00  0.00           C
ATOM   1794 HG21 ILE   116      31.242  29.421  46.038  1.00  0.00           H
ATOM   1795 HG22 ILE   116      31.518  28.539  44.412  1.00  0.00           H
ATOM   1796 HG23 ILE   116      31.196  27.684  45.802  1.00  0.00           H
ATOM   1797  CG1 ILE   116      29.265  29.899  44.014  1.00  0.00           C
ATOM   1798 HG12 ILE   116      29.838  29.795  43.093  1.00  0.00           H
ATOM   1799 HG13 ILE   116      28.210  29.918  43.743  1.00  0.00           H
ATOM   1800  CD1 ILE   116      29.581  31.337  44.499  1.00  0.00           C
ATOM   1801 HD11 ILE   116      30.522  31.475  45.029  1.00  0.00           H
ATOM   1802 HD12 ILE   116      28.763  31.713  45.114  1.00  0.00           H
ATOM   1803 HD13 ILE   116      29.584  31.960  43.604  1.00  0.00           H
ATOM   1804  C   ILE   116      29.715  27.010  43.059  1.00  0.00           C
ATOM   1805  O   ILE   116      29.308  27.279  41.887  1.00  0.00           O
ATOM   1806  N   GLY   117      30.714  26.180  43.260  1.00  0.00           N
ATOM   1807  H   GLY   117      30.802  25.814  44.197  1.00  0.00           H
ATOM   1808  CA  GLY   117      31.580  25.687  42.237  1.00  0.00           C
ATOM   1809  HA2 GLY   117      31.950  26.553  41.688  1.00  0.00           H
ATOM   1810  HA3 GLY   117      32.508  25.277  42.635  1.00  0.00           H
ATOM   1811  C   GLY   117      30.925  24.630  41.294  1.00  0.00           C
ATOM   1812  O   GLY   117      31.351  24.502  40.176  1.00  0.00           O
ATOM   1813  N   GLN   118      29.953  23.910  41.865  1.00  0.00           N
ATOM   1814  H   GLN   118      29.614  24.089  42.800  1.00  0.00           H
ATOM   1815  CA  GLN   118      29.123  22.963  41.120  1.00  0.00           C
ATOM   1816  HA  GLN   118      29.741  22.180  40.683  1.00  0.00           H
ATOM   1817  CB  GLN   118      28.204  22.337  42.189  1.00  0.00           C
ATOM   1818  HB2 GLN   118      28.810  22.236  43.089  1.00  0.00           H
ATOM   1819  HB3 GLN   118      27.364  23.008  42.371  1.00  0.00           H
ATOM   1820  CG  GLN   118      27.671  20.963  41.705  1.00  0.00           C
ATOM   1821  HG2 GLN   118      27.087  20.702  42.587  1.00  0.00           H
ATOM   1822  HG3 GLN   118      26.881  20.963  40.955  1.00  0.00           H
ATOM   1823  CD  GLN   118      28.743  19.835  41.597  1.00  0.00           C
ATOM   1824  OE1 GLN   118      28.781  19.124  40.600  1.00  0.00           O
ATOM   1825  NE2 GLN   118      29.665  19.595  42.514  1.00  0.00           N
ATOM   1826 HE21 GLN   118      30.475  19.042  42.275  1.00  0.00           H
ATOM   1827 HE22 GLN   118      29.629  20.011  43.433  1.00  0.00           H
ATOM   1828  C   GLN   118      28.338  23.567  39.915  1.00  0.00           C
ATOM   1829  O   GLN   118      28.070  22.837  38.947  1.00  0.00           O
ATOM   1830  N   PHE   119      27.925  24.838  40.075  1.00  0.00           N
ATOM   1831  H   PHE   119      28.118  25.407  40.887  1.00  0.00           H
ATOM   1832  CA  PHE   119      27.058  25.504  39.031  1.00  0.00           C
ATOM   1833  HA  PHE   119      26.783  24.741  38.303  1.00  0.00           H
ATOM   1834  CB  PHE   119      25.747  26.007  39.680  1.00  0.00           C
ATOM   1835  HB2 PHE   119      25.726  26.882  40.331  1.00  0.00           H
ATOM   1836  HB3 PHE   119      25.070  26.203  38.848  1.00  0.00           H
ATOM   1837  CG  PHE   119      25.009  24.991  40.492  1.00  0.00           C
ATOM   1838  CD1 PHE   119      24.292  24.006  39.769  1.00  0.00           C
ATOM   1839  HD1 PHE   119      24.167  24.040  38.697  1.00  0.00           H
ATOM   1840  CE1 PHE   119      23.651  22.944  40.453  1.00  0.00           C
ATOM   1841  HE1 PHE   119      23.091  22.296  39.794  1.00  0.00           H
ATOM   1842  CZ  PHE   119      23.690  22.969  41.824  1.00  0.00           C
ATOM   1843  HZ  PHE   119      23.021  22.264  42.294  1.00  0.00           H
ATOM   1844  CE2 PHE   119      24.316  24.012  42.594  1.00  0.00           C
ATOM   1845  HE2 PHE   119      24.336  24.006  43.674  1.00  0.00           H
ATOM   1846  CD2 PHE   119      25.064  24.994  41.910  1.00  0.00           C
ATOM   1847  HD2 PHE   119      25.499  25.811  42.467  1.00  0.00           H
ATOM   1848  C   PHE   119      27.806  26.538  38.238  1.00  0.00           C
ATOM   1849  O   PHE   119      27.262  27.471  37.691  1.00  0.00           O
ATOM   1850  N   GLY   120      29.163  26.353  38.155  1.00  0.00           N
ATOM   1851  H   GLY   120      29.423  25.454  38.534  1.00  0.00           H
ATOM   1852  CA  GLY   120      30.126  27.123  37.331  1.00  0.00           C
ATOM   1853  HA2 GLY   120      31.071  26.582  37.299  1.00  0.00           H
ATOM   1854  HA3 GLY   120      29.673  27.125  36.339  1.00  0.00           H
ATOM   1855  C   GLY   120      30.436  28.570  37.744  1.00  0.00           C
ATOM   1856  O   GLY   120      30.924  29.409  37.015  1.00  0.00           O
ATOM   1857  N   VAL   121      30.007  28.943  38.984  1.00  0.00           N
ATOM   1858  H   VAL   121      29.422  28.291  39.488  1.00  0.00           H
ATOM   1859  CA  VAL   121      30.002  30.365  39.500  1.00  0.00           C
ATOM   1860  HA  VAL   121      30.369  31.067  38.752  1.00  0.00           H
ATOM   1861  CB  VAL   121      28.534  30.784  39.872  1.00  0.00           C
ATOM   1862  HB  VAL   121      28.452  31.739  40.391  1.00  0.00           H
ATOM   1863  CG1 VAL   121      27.729  30.938  38.525  1.00  0.00           C
ATOM   1864 HG11 VAL   121      26.858  31.547  38.769  1.00  0.00           H
ATOM   1865 HG12 VAL   121      28.292  31.499  37.779  1.00  0.00           H
ATOM   1866 HG13 VAL   121      27.433  29.975  38.111  1.00  0.00           H
ATOM   1867  CG2 VAL   121      27.716  29.875  40.732  1.00  0.00           C
ATOM   1868 HG21 VAL   121      27.455  28.995  40.143  1.00  0.00           H
ATOM   1869 HG22 VAL   121      26.830  30.448  41.006  1.00  0.00           H
ATOM   1870 HG23 VAL   121      28.318  29.505  41.561  1.00  0.00           H
ATOM   1871  C   VAL   121      31.018  30.623  40.639  1.00  0.00           C
ATOM   1872  O   VAL   121      30.928  31.633  41.322  1.00  0.00           O
ATOM   1873  N   GLY   122      31.988  29.727  40.862  1.00  0.00           N
ATOM   1874  H   GLY   122      32.070  28.956  40.215  1.00  0.00           H
ATOM   1875  CA  GLY   122      33.021  29.880  41.914  1.00  0.00           C
ATOM   1876  HA2 GLY   122      32.503  30.017  42.863  1.00  0.00           H
ATOM   1877  HA3 GLY   122      33.567  28.937  41.901  1.00  0.00           H
ATOM   1878  C   GLY   122      34.001  31.068  41.773  1.00  0.00           C
ATOM   1879  O   GLY   122      34.639  31.435  42.758  1.00  0.00           O
ATOM   1880  N   PHE   123      34.119  31.741  40.591  1.00  0.00           N
ATOM   1881  H   PHE   123      33.644  31.515  39.728  1.00  0.00           H
ATOM   1882  CA  PHE   123      34.906  33.014  40.556  1.00  0.00           C
ATOM   1883  HA  PHE   123      35.960  32.793  40.723  1.00  0.00           H
ATOM   1884  CB  PHE   123      34.871  33.592  39.156  1.00  0.00           C
ATOM   1885  HB2 PHE   123      35.354  32.847  38.522  1.00  0.00           H
ATOM   1886  HB3 PHE   123      33.812  33.718  38.934  1.00  0.00           H
ATOM   1887  CG  PHE   123      35.665  34.919  38.829  1.00  0.00           C
ATOM   1888  CD1 PHE   123      37.040  34.757  38.800  1.00  0.00           C
ATOM   1889  HD1 PHE   123      37.486  33.789  38.977  1.00  0.00           H
ATOM   1890  CE1 PHE   123      37.838  35.861  38.674  1.00  0.00           C
ATOM   1891  HE1 PHE   123      38.904  35.700  38.614  1.00  0.00           H
ATOM   1892  CZ  PHE   123      37.277  37.147  38.480  1.00  0.00           C
ATOM   1893  HZ  PHE   123      37.899  37.987  38.208  1.00  0.00           H
ATOM   1894  CE2 PHE   123      35.846  37.265  38.496  1.00  0.00           C
ATOM   1895  HE2 PHE   123      35.428  38.261  38.495  1.00  0.00           H
ATOM   1896  CD2 PHE   123      35.048  36.139  38.665  1.00  0.00           C
ATOM   1897  HD2 PHE   123      33.992  36.209  38.881  1.00  0.00           H
ATOM   1898  C   PHE   123      34.445  34.152  41.518  1.00  0.00           C
ATOM   1899  O   PHE   123      35.213  34.943  42.069  1.00  0.00           O
ATOM   1900  N   TYR   124      33.134  34.167  41.751  1.00  0.00           N
ATOM   1901  H   TYR   124      32.573  33.516  41.221  1.00  0.00           H
ATOM   1902  CA  TYR   124      32.471  35.204  42.589  1.00  0.00           C
ATOM   1903  HA  TYR   124      33.052  36.114  42.439  1.00  0.00           H
ATOM   1904  CB  TYR   124      30.990  35.343  42.136  1.00  0.00           C
ATOM   1905  HB2 TYR   124      30.599  34.352  42.367  1.00  0.00           H
ATOM   1906  HB3 TYR   124      30.490  36.051  42.797  1.00  0.00           H
ATOM   1907  CG  TYR   124      30.861  35.736  40.649  1.00  0.00           C
ATOM   1908  CD1 TYR   124      31.276  36.976  40.283  1.00  0.00           C
ATOM   1909  HD1 TYR   124      31.636  37.662  41.036  1.00  0.00           H
ATOM   1910  CE1 TYR   124      31.276  37.363  38.899  1.00  0.00           C
ATOM   1911  HE1 TYR   124      31.780  38.264  38.580  1.00  0.00           H
ATOM   1912  CZ  TYR   124      30.859  36.464  37.906  1.00  0.00           C
ATOM   1913  OH  TYR   124      30.871  36.779  36.547  1.00  0.00           O
ATOM   1914  HH  TYR   124      30.305  36.231  35.999  1.00  0.00           H
ATOM   1915  CE2 TYR   124      30.503  35.137  38.310  1.00  0.00           C
ATOM   1916  HE2 TYR   124      30.315  34.412  37.532  1.00  0.00           H
ATOM   1917  CD2 TYR   124      30.446  34.796  39.658  1.00  0.00           C
ATOM   1918  HD2 TYR   124      30.127  33.794  39.903  1.00  0.00           H
ATOM   1919  C   TYR   124      32.691  34.917  44.072  1.00  0.00           C
ATOM   1920  O   TYR   124      32.674  35.846  44.873  1.00  0.00           O
ATOM   1921  N   SER   125      33.043  33.658  44.420  1.00  0.00           N
ATOM   1922  H   SER   125      33.088  33.067  43.601  1.00  0.00           H
ATOM   1923  CA  SER   125      33.652  33.352  45.717  1.00  0.00           C
ATOM   1924  HA  SER   125      32.886  33.649  46.434  1.00  0.00           H
ATOM   1925  CB  SER   125      33.880  31.834  45.794  1.00  0.00           C
ATOM   1926  HB2 SER   125      33.979  31.522  46.834  1.00  0.00           H
ATOM   1927  HB3 SER   125      33.068  31.298  45.303  1.00  0.00           H
ATOM   1928  OG  SER   125      35.192  31.547  45.234  1.00  0.00           O
ATOM   1929  HG  SER   125      35.084  31.556  44.281  1.00  0.00           H
ATOM   1930  C   SER   125      34.919  34.110  46.073  1.00  0.00           C
ATOM   1931  O   SER   125      35.276  34.172  47.291  1.00  0.00           O
ATOM   1932  N   ALA   126      35.586  34.820  45.098  1.00  0.00           N
ATOM   1933  H   ALA   126      35.263  34.670  44.153  1.00  0.00           H
ATOM   1934  CA  ALA   126      36.699  35.812  45.299  1.00  0.00           C
ATOM   1935  HA  ALA   126      37.581  35.325  45.715  1.00  0.00           H
ATOM   1936  CB  ALA   126      37.073  36.496  44.045  1.00  0.00           C
ATOM   1937  HB1 ALA   126      37.684  37.343  44.358  1.00  0.00           H
ATOM   1938  HB2 ALA   126      36.157  36.869  43.587  1.00  0.00           H
ATOM   1939  HB3 ALA   126      37.601  35.716  43.497  1.00  0.00           H
ATOM   1940  C   ALA   126      36.237  36.856  46.303  1.00  0.00           C
ATOM   1941  O   ALA   126      36.940  37.193  47.247  1.00  0.00           O
ATOM   1942  N   TYR   127      35.007  37.431  46.148  1.00  0.00           N
ATOM   1943  H   TYR   127      34.367  37.104  45.438  1.00  0.00           H
ATOM   1944  CA  TYR   127      34.382  38.387  47.020  1.00  0.00           C
ATOM   1945  HA  TYR   127      35.004  39.277  47.117  1.00  0.00           H
ATOM   1946  CB  TYR   127      33.144  38.956  46.328  1.00  0.00           C
ATOM   1947  HB2 TYR   127      32.448  38.164  46.052  1.00  0.00           H
ATOM   1948  HB3 TYR   127      32.790  39.710  47.030  1.00  0.00           H
ATOM   1949  CG  TYR   127      33.535  39.669  45.032  1.00  0.00           C
ATOM   1950  CD1 TYR   127      34.226  40.939  45.071  1.00  0.00           C
ATOM   1951  HD1 TYR   127      34.512  41.360  46.023  1.00  0.00           H
ATOM   1952  CE1 TYR   127      34.414  41.738  43.894  1.00  0.00           C
ATOM   1953  HE1 TYR   127      34.970  42.657  44.004  1.00  0.00           H
ATOM   1954  CZ  TYR   127      33.971  41.198  42.603  1.00  0.00           C
ATOM   1955  OH  TYR   127      34.159  41.790  41.393  1.00  0.00           O
ATOM   1956  HH  TYR   127      34.693  42.587  41.394  1.00  0.00           H
ATOM   1957  CE2 TYR   127      33.221  39.957  42.617  1.00  0.00           C
ATOM   1958  HE2 TYR   127      32.938  39.580  41.645  1.00  0.00           H
ATOM   1959  CD2 TYR   127      33.062  39.206  43.799  1.00  0.00           C
ATOM   1960  HD2 TYR   127      32.614  38.228  43.702  1.00  0.00           H
ATOM   1961  C   TYR   127      34.107  37.870  48.420  1.00  0.00           C
ATOM   1962  O   TYR   127      33.624  38.733  49.193  1.00  0.00           O
ATOM   1963  N   LEU   128      34.390  36.660  48.797  1.00  0.00           N
ATOM   1964  H   LEU   128      34.876  35.996  48.211  1.00  0.00           H
ATOM   1965  CA  LEU   128      34.267  36.313  50.261  1.00  0.00           C
ATOM   1966  HA  LEU   128      33.264  36.591  50.585  1.00  0.00           H
ATOM   1967  CB  LEU   128      34.506  34.796  50.546  1.00  0.00           C
ATOM   1968  HB2 LEU   128      35.384  34.474  49.986  1.00  0.00           H
ATOM   1969  HB3 LEU   128      34.764  34.601  51.587  1.00  0.00           H
ATOM   1970  CG  LEU   128      33.234  34.006  50.058  1.00  0.00           C
ATOM   1971  HG  LEU   128      32.919  34.320  49.063  1.00  0.00           H
ATOM   1972  CD1 LEU   128      33.562  32.475  49.947  1.00  0.00           C
ATOM   1973 HD11 LEU   128      33.997  32.142  50.889  1.00  0.00           H
ATOM   1974 HD12 LEU   128      34.294  32.174  49.198  1.00  0.00           H
ATOM   1975 HD13 LEU   128      32.658  31.925  49.683  1.00  0.00           H
ATOM   1976  CD2 LEU   128      32.038  34.248  50.957  1.00  0.00           C
ATOM   1977 HD21 LEU   128      31.731  35.294  50.945  1.00  0.00           H
ATOM   1978 HD22 LEU   128      31.150  33.668  50.707  1.00  0.00           H
ATOM   1979 HD23 LEU   128      32.355  33.887  51.935  1.00  0.00           H
ATOM   1980  C   LEU   128      35.357  37.002  51.096  1.00  0.00           C
ATOM   1981  O   LEU   128      35.168  37.246  52.277  1.00  0.00           O
ATOM   1982  N   VAL   129      36.497  37.346  50.419  1.00  0.00           N
ATOM   1983  H   VAL   129      36.485  37.157  49.427  1.00  0.00           H
ATOM   1984  CA  VAL   129      37.733  37.722  51.101  1.00  0.00           C
ATOM   1985  HA  VAL   129      37.686  37.855  52.182  1.00  0.00           H
ATOM   1986  CB  VAL   129      38.816  36.686  50.878  1.00  0.00           C
ATOM   1987  HB  VAL   129      39.718  37.075  51.350  1.00  0.00           H
ATOM   1988  CG1 VAL   129      38.552  35.296  51.516  1.00  0.00           C
ATOM   1989 HG11 VAL   129      39.445  34.692  51.356  1.00  0.00           H
ATOM   1990 HG12 VAL   129      38.532  35.440  52.596  1.00  0.00           H
ATOM   1991 HG13 VAL   129      37.718  34.731  51.101  1.00  0.00           H
ATOM   1992  CG2 VAL   129      39.093  36.315  49.380  1.00  0.00           C
ATOM   1993 HG21 VAL   129      38.331  35.602  49.064  1.00  0.00           H
ATOM   1994 HG22 VAL   129      40.014  35.733  49.331  1.00  0.00           H
ATOM   1995 HG23 VAL   129      39.182  37.236  48.803  1.00  0.00           H
ATOM   1996  C   VAL   129      38.321  39.063  50.659  1.00  0.00           C
ATOM   1997  O   VAL   129      39.243  39.645  51.253  1.00  0.00           O
ATOM   1998  N   ALA   130      37.749  39.714  49.646  1.00  0.00           N
ATOM   1999  H   ALA   130      37.008  39.226  49.164  1.00  0.00           H
ATOM   2000  CA  ALA   130      38.307  40.825  48.900  1.00  0.00           C
ATOM   2001  HA  ALA   130      39.208  41.121  49.436  1.00  0.00           H
ATOM   2002  CB  ALA   130      38.729  40.401  47.506  1.00  0.00           C
ATOM   2003  HB1 ALA   130      39.273  39.480  47.718  1.00  0.00           H
ATOM   2004  HB2 ALA   130      39.355  41.221  47.155  1.00  0.00           H
ATOM   2005  HB3 ALA   130      37.873  40.216  46.857  1.00  0.00           H
ATOM   2006  C   ALA   130      37.367  42.040  48.809  1.00  0.00           C
ATOM   2007  O   ALA   130      36.201  41.889  48.634  1.00  0.00           O
ATOM   2008  N   GLU   131      37.956  43.247  48.860  1.00  0.00           N
ATOM   2009  H   GLU   131      38.965  43.281  48.832  1.00  0.00           H
ATOM   2010  CA  GLU   131      37.191  44.522  48.679  1.00  0.00           C
ATOM   2011  HA  GLU   131      36.201  44.355  49.105  1.00  0.00           H
ATOM   2012  CB  GLU   131      37.958  45.690  49.310  1.00  0.00           C
ATOM   2013  HB2 GLU   131      38.942  45.783  48.851  1.00  0.00           H
ATOM   2014  HB3 GLU   131      37.552  46.690  49.153  1.00  0.00           H
ATOM   2015  CG  GLU   131      38.162  45.596  50.806  1.00  0.00           C
ATOM   2016  HG2 GLU   131      37.218  45.330  51.282  1.00  0.00           H
ATOM   2017  HG3 GLU   131      38.875  44.779  50.916  1.00  0.00           H
ATOM   2018  CD  GLU   131      38.630  46.896  51.377  1.00  0.00           C
ATOM   2019  OE1 GLU   131      37.745  47.710  51.875  1.00  0.00           O
ATOM   2020  OE2 GLU   131      39.825  47.179  51.571  1.00  0.00           O
ATOM   2021  C   GLU   131      36.972  44.893  47.208  1.00  0.00           C
ATOM   2022  O   GLU   131      36.205  45.770  46.814  1.00  0.00           O
ATOM   2023  N   LYS   132      37.923  44.385  46.337  1.00  0.00           N
ATOM   2024  H   LYS   132      38.636  43.774  46.709  1.00  0.00           H
ATOM   2025  CA  LYS   132      37.943  44.654  44.864  1.00  0.00           C
ATOM   2026  HA  LYS   132      36.916  44.633  44.499  1.00  0.00           H
ATOM   2027  CB  LYS   132      38.679  46.003  44.501  1.00  0.00           C
ATOM   2028  HB2 LYS   132      38.308  46.876  45.038  1.00  0.00           H
ATOM   2029  HB3 LYS   132      39.723  45.871  44.786  1.00  0.00           H
ATOM   2030  CG  LYS   132      38.563  46.234  42.987  1.00  0.00           C
ATOM   2031  HG2 LYS   132      39.017  45.388  42.471  1.00  0.00           H
ATOM   2032  HG3 LYS   132      37.502  46.356  42.770  1.00  0.00           H
ATOM   2033  CD  LYS   132      39.220  47.572  42.479  1.00  0.00           C
ATOM   2034  HD2 LYS   132      39.122  47.617  41.394  1.00  0.00           H
ATOM   2035  HD3 LYS   132      38.619  48.442  42.744  1.00  0.00           H
ATOM   2036  CE  LYS   132      40.762  47.704  42.769  1.00  0.00           C
ATOM   2037  HE2 LYS   132      40.911  47.920  43.827  1.00  0.00           H
ATOM   2038  HE3 LYS   132      41.283  46.777  42.526  1.00  0.00           H
ATOM   2039  NZ  LYS   132      41.429  48.749  41.992  1.00  0.00           N
ATOM   2040  HZ1 LYS   132      42.436  48.671  41.981  1.00  0.00           H
ATOM   2041  HZ2 LYS   132      41.263  49.638  42.442  1.00  0.00           H
ATOM   2042  HZ3 LYS   132      41.073  48.798  41.048  1.00  0.00           H
ATOM   2043  C   LYS   132      38.613  43.399  44.251  1.00  0.00           C
ATOM   2044  O   LYS   132      39.527  42.786  44.779  1.00  0.00           O
ATOM   2045  N   VAL   133      38.145  42.976  43.044  1.00  0.00           N
ATOM   2046  H   VAL   133      37.291  43.379  42.686  1.00  0.00           H
ATOM   2047  CA  VAL   133      38.777  41.936  42.219  1.00  0.00           C
ATOM   2048  HA  VAL   133      39.765  41.617  42.548  1.00  0.00           H
ATOM   2049  CB  VAL   133      37.966  40.636  42.076  1.00  0.00           C
ATOM   2050  HB  VAL   133      37.079  40.895  41.498  1.00  0.00           H
ATOM   2051  CG1 VAL   133      38.890  39.515  41.408  1.00  0.00           C
ATOM   2052 HG11 VAL   133      38.266  38.630  41.287  1.00  0.00           H
ATOM   2053 HG12 VAL   133      39.200  39.896  40.435  1.00  0.00           H
ATOM   2054 HG13 VAL   133      39.813  39.384  41.974  1.00  0.00           H
ATOM   2055  CG2 VAL   133      37.554  40.200  43.522  1.00  0.00           C
ATOM   2056 HG21 VAL   133      36.794  39.424  43.427  1.00  0.00           H
ATOM   2057 HG22 VAL   133      37.145  41.021  44.110  1.00  0.00           H
ATOM   2058 HG23 VAL   133      38.424  39.724  43.975  1.00  0.00           H
ATOM   2059  C   VAL   133      39.041  42.568  40.810  1.00  0.00           C
ATOM   2060  O   VAL   133      38.214  43.237  40.226  1.00  0.00           O
ATOM   2061  N   THR   134      40.286  42.447  40.314  1.00  0.00           N
ATOM   2062  H   THR   134      40.873  41.830  40.858  1.00  0.00           H
ATOM   2063  CA  THR   134      40.903  43.083  39.182  1.00  0.00           C
ATOM   2064  HA  THR   134      40.121  43.627  38.652  1.00  0.00           H
ATOM   2065  CB  THR   134      42.016  44.051  39.705  1.00  0.00           C
ATOM   2066  HB  THR   134      42.731  43.377  40.177  1.00  0.00           H
ATOM   2067  CG2 THR   134      42.708  44.894  38.659  1.00  0.00           C
ATOM   2068 HG21 THR   134      43.447  44.231  38.209  1.00  0.00           H
ATOM   2069 HG22 THR   134      43.291  45.744  39.013  1.00  0.00           H
ATOM   2070 HG23 THR   134      41.997  45.279  37.930  1.00  0.00           H
ATOM   2071  OG1 THR   134      41.534  44.963  40.664  1.00  0.00           O
ATOM   2072  HG1 THR   134      42.167  45.063  41.378  1.00  0.00           H
ATOM   2073  C   THR   134      41.583  42.010  38.321  1.00  0.00           C
ATOM   2074  O   THR   134      42.213  41.100  38.820  1.00  0.00           O
ATOM   2075  N   VAL   135      41.454  42.027  37.011  1.00  0.00           N
ATOM   2076  H   VAL   135      40.898  42.801  36.676  1.00  0.00           H
ATOM   2077  CA  VAL   135      41.884  40.998  36.095  1.00  0.00           C
ATOM   2078  HA  VAL   135      42.589  40.282  36.518  1.00  0.00           H
ATOM   2079  CB  VAL   135      40.584  40.298  35.555  1.00  0.00           C
ATOM   2080  HB  VAL   135      39.755  40.970  35.335  1.00  0.00           H
ATOM   2081  CG1 VAL   135      40.944  39.491  34.284  1.00  0.00           C
ATOM   2082 HG11 VAL   135      40.021  39.041  33.916  1.00  0.00           H
ATOM   2083 HG12 VAL   135      41.430  40.072  33.501  1.00  0.00           H
ATOM   2084 HG13 VAL   135      41.512  38.591  34.518  1.00  0.00           H
ATOM   2085  CG2 VAL   135      40.130  39.322  36.606  1.00  0.00           C
ATOM   2086 HG21 VAL   135      41.034  38.758  36.834  1.00  0.00           H
ATOM   2087 HG22 VAL   135      39.321  38.742  36.163  1.00  0.00           H
ATOM   2088 HG23 VAL   135      39.917  39.825  37.549  1.00  0.00           H
ATOM   2089  C   VAL   135      42.682  41.805  35.034  1.00  0.00           C
ATOM   2090  O   VAL   135      42.281  42.812  34.496  1.00  0.00           O
ATOM   2091  N   ILE   136      43.760  41.154  34.551  1.00  0.00           N
ATOM   2092  H   ILE   136      43.754  40.160  34.729  1.00  0.00           H
ATOM   2093  CA  ILE   136      44.320  41.585  33.211  1.00  0.00           C
ATOM   2094  HA  ILE   136      43.701  42.311  32.684  1.00  0.00           H
ATOM   2095  CB  ILE   136      45.690  42.248  33.276  1.00  0.00           C
ATOM   2096  HB  ILE   136      46.347  41.571  33.823  1.00  0.00           H
ATOM   2097  CG2 ILE   136      46.155  42.653  31.831  1.00  0.00           C
ATOM   2098 HG21 ILE   136      46.416  41.735  31.304  1.00  0.00           H
ATOM   2099 HG22 ILE   136      47.082  43.225  31.847  1.00  0.00           H
ATOM   2100 HG23 ILE   136      45.361  43.034  31.188  1.00  0.00           H
ATOM   2101  CG1 ILE   136      45.664  43.534  34.141  1.00  0.00           C
ATOM   2102 HG12 ILE   136      46.495  44.140  33.782  1.00  0.00           H
ATOM   2103 HG13 ILE   136      44.770  44.079  33.837  1.00  0.00           H
ATOM   2104  CD1 ILE   136      45.640  43.334  35.689  1.00  0.00           C
ATOM   2105 HD11 ILE   136      45.916  44.306  36.098  1.00  0.00           H
ATOM   2106 HD12 ILE   136      46.350  42.598  36.067  1.00  0.00           H
ATOM   2107 HD13 ILE   136      44.647  43.146  36.098  1.00  0.00           H
ATOM   2108  C   ILE   136      44.350  40.371  32.280  1.00  0.00           C
ATOM   2109  O   ILE   136      44.601  39.258  32.793  1.00  0.00           O
ATOM   2110  N   THR   137      44.130  40.501  30.976  1.00  0.00           N
ATOM   2111  H   THR   137      43.967  41.400  30.545  1.00  0.00           H
ATOM   2112  CA  THR   137      44.081  39.281  30.123  1.00  0.00           C
ATOM   2113  HA  THR   137      44.726  38.554  30.615  1.00  0.00           H
ATOM   2114  CB  THR   137      42.643  38.759  30.179  1.00  0.00           C
ATOM   2115  HB  THR   137      42.210  38.711  31.178  1.00  0.00           H
ATOM   2116  CG2 THR   137      41.618  39.569  29.326  1.00  0.00           C
ATOM   2117 HG21 THR   137      41.814  39.523  28.254  1.00  0.00           H
ATOM   2118 HG22 THR   137      41.749  40.600  29.653  1.00  0.00           H
ATOM   2119 HG23 THR   137      40.564  39.350  29.498  1.00  0.00           H
ATOM   2120  OG1 THR   137      42.562  37.460  29.631  1.00  0.00           O
ATOM   2121  HG1 THR   137      42.557  36.811  30.339  1.00  0.00           H
ATOM   2122  C   THR   137      44.590  39.505  28.705  1.00  0.00           C
ATOM   2123  O   THR   137      44.334  40.523  28.090  1.00  0.00           O
ATOM   2124  N   LYS   138      45.275  38.532  28.107  1.00  0.00           N
ATOM   2125  H   LYS   138      45.364  37.666  28.618  1.00  0.00           H
ATOM   2126  CA  LYS   138      45.693  38.604  26.682  1.00  0.00           C
ATOM   2127  HA  LYS   138      45.362  39.551  26.254  1.00  0.00           H
ATOM   2128  CB  LYS   138      47.229  38.798  26.659  1.00  0.00           C
ATOM   2129  HB2 LYS   138      47.527  39.701  27.192  1.00  0.00           H
ATOM   2130  HB3 LYS   138      47.712  38.005  27.231  1.00  0.00           H
ATOM   2131  CG  LYS   138      47.776  39.024  25.177  1.00  0.00           C
ATOM   2132  HG2 LYS   138      48.815  39.337  25.280  1.00  0.00           H
ATOM   2133  HG3 LYS   138      47.631  38.079  24.654  1.00  0.00           H
ATOM   2134  CD  LYS   138      47.050  40.004  24.302  1.00  0.00           C
ATOM   2135  HD2 LYS   138      46.006  39.694  24.249  1.00  0.00           H
ATOM   2136  HD3 LYS   138      47.047  41.042  24.635  1.00  0.00           H
ATOM   2137  CE  LYS   138      47.599  40.137  22.844  1.00  0.00           C
ATOM   2138  HE2 LYS   138      47.187  41.037  22.387  1.00  0.00           H
ATOM   2139  HE3 LYS   138      48.683  40.095  22.946  1.00  0.00           H
ATOM   2140  NZ  LYS   138      47.354  38.975  21.963  1.00  0.00           N
ATOM   2141  HZ1 LYS   138      47.916  38.176  22.220  1.00  0.00           H
ATOM   2142  HZ2 LYS   138      47.635  39.360  21.073  1.00  0.00           H
ATOM   2143  HZ3 LYS   138      46.373  38.743  21.888  1.00  0.00           H
ATOM   2144  C   LYS   138      45.187  37.380  25.823  1.00  0.00           C
ATOM   2145  O   LYS   138      45.483  36.238  26.232  1.00  0.00           O
ATOM   2146  N   HIE   139      44.494  37.561  24.718  1.00  0.00           N
ATOM   2147  H   HIE   139      44.378  38.521  24.428  1.00  0.00           H
ATOM   2148  CA  HIE   139      43.962  36.476  23.809  1.00  0.00           C
ATOM   2149  HA  HIE   139      44.015  35.489  24.270  1.00  0.00           H
ATOM   2150  CB  HIE   139      42.455  36.674  23.855  1.00  0.00           C
ATOM   2151  HB2 HIE   139      42.200  36.765  24.910  1.00  0.00           H
ATOM   2152  HB3 HIE   139      42.146  37.599  23.368  1.00  0.00           H
ATOM   2153  CG  HIE   139      41.675  35.702  23.156  1.00  0.00           C
ATOM   2154  ND1 HIE   139      41.919  35.377  21.802  1.00  0.00           N
ATOM   2155  CE1 HIE   139      40.900  34.508  21.498  1.00  0.00           C
ATOM   2156  HE1 HIE   139      40.633  34.099  20.535  1.00  0.00           H
ATOM   2157  NE2 HIE   139      40.192  34.110  22.543  1.00  0.00           N
ATOM   2158  HE2 HIE   139      39.414  33.468  22.496  1.00  0.00           H
ATOM   2159  CD2 HIE   139      40.672  34.873  23.630  1.00  0.00           C
ATOM   2160  HD2 HIE   139      40.370  34.797  24.664  1.00  0.00           H
ATOM   2161  C   HIE   139      44.718  36.456  22.451  1.00  0.00           C
ATOM   2162  O   HIE   139      45.110  37.519  22.037  1.00  0.00           O
ATOM   2163  N   ASN   140      45.029  35.317  21.914  1.00  0.00           N
ATOM   2164  H   ASN   140      45.060  34.512  22.523  1.00  0.00           H
ATOM   2165  CA  ASN   140      45.740  35.288  20.579  1.00  0.00           C
ATOM   2166  HA  ASN   140      46.729  35.745  20.632  1.00  0.00           H
ATOM   2167  CB  ASN   140      45.939  33.852  20.093  1.00  0.00           C
ATOM   2168  HB2 ASN   140      44.974  33.343  20.099  1.00  0.00           H
ATOM   2169  HB3 ASN   140      46.345  33.737  19.088  1.00  0.00           H
ATOM   2170  CG  ASN   140      46.844  33.023  21.055  1.00  0.00           C
ATOM   2171  OD1 ASN   140      48.010  33.340  21.258  1.00  0.00           O
ATOM   2172  ND2 ASN   140      46.290  32.025  21.609  1.00  0.00           N
ATOM   2173 HD21 ASN   140      45.375  31.663  21.382  1.00  0.00           H
ATOM   2174 HD22 ASN   140      46.994  31.472  22.076  1.00  0.00           H
ATOM   2175  C   ASN   140      44.969  36.071  19.475  1.00  0.00           C
ATOM   2176  O   ASN   140      45.678  36.424  18.527  1.00  0.00           O
ATOM   2177  N   ASP   141      43.649  36.239  19.439  1.00  0.00           N
ATOM   2178  H   ASP   141      43.124  36.049  20.281  1.00  0.00           H
ATOM   2179  CA  ASP   141      42.943  36.896  18.319  1.00  0.00           C
ATOM   2180  HA  ASP   141      43.332  36.707  17.319  1.00  0.00           H
ATOM   2181  CB  ASP   141      41.434  36.454  18.388  1.00  0.00           C
ATOM   2182  HB2 ASP   141      41.091  36.491  19.422  1.00  0.00           H
ATOM   2183  HB3 ASP   141      40.849  37.076  17.712  1.00  0.00           H
ATOM   2184  CG  ASP   141      41.105  35.063  17.871  1.00  0.00           C
ATOM   2185  OD1 ASP   141      39.972  34.593  18.127  1.00  0.00           O
ATOM   2186  OD2 ASP   141      41.923  34.518  17.060  1.00  0.00           O
ATOM   2187  C   ASP   141      42.983  38.437  18.455  1.00  0.00           C
ATOM   2188  O   ASP   141      42.410  39.147  17.644  1.00  0.00           O
ATOM   2189  N   ASP   142      43.464  38.985  19.583  1.00  0.00           N
ATOM   2190  H   ASP   142      43.931  38.361  20.226  1.00  0.00           H
ATOM   2191  CA  ASP   142      42.976  40.319  20.051  1.00  0.00           C
ATOM   2192  HA  ASP   142      42.781  40.857  19.123  1.00  0.00           H
ATOM   2193  CB  ASP   142      41.632  40.060  20.811  1.00  0.00           C
ATOM   2194  HB2 ASP   142      41.141  39.094  20.694  1.00  0.00           H
ATOM   2195  HB3 ASP   142      41.867  40.171  21.869  1.00  0.00           H
ATOM   2196  CG  ASP   142      40.666  41.220  20.415  1.00  0.00           C
ATOM   2197  OD1 ASP   142      41.039  42.346  20.045  1.00  0.00           O
ATOM   2198  OD2 ASP   142      39.475  40.959  20.576  1.00  0.00           O
ATOM   2199  C   ASP   142      43.919  41.160  20.910  1.00  0.00           C
ATOM   2200  O   ASP   142      45.034  40.662  21.208  1.00  0.00           O
ATOM   2201  N   GLU   143      43.575  42.379  21.325  1.00  0.00           N
ATOM   2202  H   GLU   143      42.606  42.605  21.150  1.00  0.00           H
ATOM   2203  CA  GLU   143      44.342  43.309  22.155  1.00  0.00           C
ATOM   2204  HA  GLU   143      45.298  43.513  21.672  1.00  0.00           H
ATOM   2205  CB  GLU   143      43.636  44.640  22.313  1.00  0.00           C
ATOM   2206  HB2 GLU   143      42.757  44.519  22.945  1.00  0.00           H
ATOM   2207  HB3 GLU   143      44.239  45.379  22.840  1.00  0.00           H
ATOM   2208  CG  GLU   143      43.042  45.305  21.090  1.00  0.00           C
ATOM   2209  HG2 GLU   143      42.333  44.623  20.621  1.00  0.00           H
ATOM   2210  HG3 GLU   143      42.562  46.229  21.410  1.00  0.00           H
ATOM   2211  CD  GLU   143      44.033  45.573  20.026  1.00  0.00           C
ATOM   2212  OE1 GLU   143      45.102  46.136  20.421  1.00  0.00           O
ATOM   2213  OE2 GLU   143      43.838  45.308  18.826  1.00  0.00           O
ATOM   2214  C   GLU   143      44.671  42.696  23.603  1.00  0.00           C
ATOM   2215  O   GLU   143      44.056  41.716  24.048  1.00  0.00           O
ATOM   2216  N   GLN   144      45.640  43.219  24.469  1.00  0.00           N
ATOM   2217  H   GLN   144      46.321  43.862  24.091  1.00  0.00           H
ATOM   2218  CA  GLN   144      45.478  43.109  25.899  1.00  0.00           C
ATOM   2219  HA  GLN   144      45.293  42.042  26.027  1.00  0.00           H
ATOM   2220  CB  GLN   144      46.790  43.515  26.604  1.00  0.00           C
ATOM   2221  HB2 GLN   144      47.695  43.036  26.230  1.00  0.00           H
ATOM   2222  HB3 GLN   144      46.811  44.601  26.514  1.00  0.00           H
ATOM   2223  CG  GLN   144      46.863  43.226  28.084  1.00  0.00           C
ATOM   2224  HG2 GLN   144      46.219  43.893  28.658  1.00  0.00           H
ATOM   2225  HG3 GLN   144      46.406  42.253  28.262  1.00  0.00           H
ATOM   2226  CD  GLN   144      48.276  43.081  28.655  1.00  0.00           C
ATOM   2227  OE1 GLN   144      49.099  42.228  28.285  1.00  0.00           O
ATOM   2228  NE2 GLN   144      48.655  43.834  29.627  1.00  0.00           N
ATOM   2229 HE21 GLN   144      49.568  43.606  29.995  1.00  0.00           H
ATOM   2230 HE22 GLN   144      48.039  44.603  29.853  1.00  0.00           H
ATOM   2231  C   GLN   144      44.335  43.924  26.526  1.00  0.00           C
ATOM   2232  O   GLN   144      44.262  45.139  26.350  1.00  0.00           O
ATOM   2233  N   TYR   145      43.405  43.216  27.267  1.00  0.00           N
ATOM   2234  H   TYR   145      43.433  42.208  27.322  1.00  0.00           H
ATOM   2235  CA  TYR   145      42.245  43.819  27.904  1.00  0.00           C
ATOM   2236  HA  TYR   145      42.238  44.892  27.711  1.00  0.00           H
ATOM   2237  CB  TYR   145      40.994  43.122  27.350  1.00  0.00           C
ATOM   2238  HB2 TYR   145      41.115  42.046  27.477  1.00  0.00           H
ATOM   2239  HB3 TYR   145      40.113  43.508  27.863  1.00  0.00           H
ATOM   2240  CG  TYR   145      40.650  43.315  25.867  1.00  0.00           C
ATOM   2241  CD1 TYR   145      40.464  44.625  25.367  1.00  0.00           C
ATOM   2242  HD1 TYR   145      40.449  45.462  26.049  1.00  0.00           H
ATOM   2243  CE1 TYR   145      40.274  44.775  24.019  1.00  0.00           C
ATOM   2244  HE1 TYR   145      40.164  45.765  23.600  1.00  0.00           H
ATOM   2245  CZ  TYR   145      40.130  43.687  23.121  1.00  0.00           C
ATOM   2246  OH  TYR   145      39.838  43.936  21.863  1.00  0.00           O
ATOM   2247  HH  TYR   145      40.209  43.159  21.439  1.00  0.00           H
ATOM   2248  CE2 TYR   145      40.225  42.362  23.623  1.00  0.00           C
ATOM   2249  HE2 TYR   145      40.253  41.481  22.998  1.00  0.00           H
ATOM   2250  CD2 TYR   145      40.612  42.223  24.973  1.00  0.00           C
ATOM   2251  HD2 TYR   145      40.884  41.260  25.382  1.00  0.00           H
ATOM   2252  C   TYR   145      42.382  43.704  29.461  1.00  0.00           C
ATOM   2253  O   TYR   145      43.127  42.875  29.900  1.00  0.00           O
ATOM   2254  N   ALA   146      41.604  44.436  30.179  1.00  0.00           N
ATOM   2255  H   ALA   146      41.093  45.187  29.738  1.00  0.00           H
ATOM   2256  CA  ALA   146      41.693  44.592  31.682  1.00  0.00           C
ATOM   2257  HA  ALA   146      41.939  43.579  31.999  1.00  0.00           H
ATOM   2258  CB  ALA   146      42.805  45.526  31.931  1.00  0.00           C
ATOM   2259  HB1 ALA   146      43.060  45.598  32.988  1.00  0.00           H
ATOM   2260  HB2 ALA   146      42.601  46.556  31.637  1.00  0.00           H
ATOM   2261  HB3 ALA   146      43.753  45.260  31.463  1.00  0.00           H
ATOM   2262  C   ALA   146      40.321  45.116  32.297  1.00  0.00           C
ATOM   2263  O   ALA   146      39.498  45.729  31.583  1.00  0.00           O
ATOM   2264  N   TRP   147      39.981  44.644  33.562  1.00  0.00           N
ATOM   2265  H   TRP   147      40.729  44.212  34.085  1.00  0.00           H
ATOM   2266  CA  TRP   147      38.657  44.739  34.190  1.00  0.00           C
ATOM   2267  HA  TRP   147      38.241  45.705  33.907  1.00  0.00           H
ATOM   2268  CB  TRP   147      37.843  43.441  33.713  1.00  0.00           C
ATOM   2269  HB2 TRP   147      37.749  43.431  32.628  1.00  0.00           H
ATOM   2270  HB3 TRP   147      38.500  42.603  33.946  1.00  0.00           H
ATOM   2271  CG  TRP   147      36.445  43.065  34.344  1.00  0.00           C
ATOM   2272  CD1 TRP   147      35.245  43.278  33.739  1.00  0.00           C
ATOM   2273  HD1 TRP   147      35.147  43.594  32.711  1.00  0.00           H
ATOM   2274  NE1 TRP   147      34.193  42.858  34.564  1.00  0.00           N
ATOM   2275  HE1 TRP   147      33.244  43.017  34.258  1.00  0.00           H
ATOM   2276  CE2 TRP   147      34.704  42.456  35.734  1.00  0.00           C
ATOM   2277  CZ2 TRP   147      34.096  42.034  36.887  1.00  0.00           C
ATOM   2278  HZ2 TRP   147      33.022  41.939  36.945  1.00  0.00           H
ATOM   2279  CH2 TRP   147      34.819  41.519  38.003  1.00  0.00           C
ATOM   2280  HH2 TRP   147      34.353  41.172  38.914  1.00  0.00           H
ATOM   2281  CZ3 TRP   147      36.203  41.632  37.959  1.00  0.00           C
ATOM   2282  HZ3 TRP   147      36.835  41.297  38.768  1.00  0.00           H
ATOM   2283  CE3 TRP   147      36.849  42.180  36.800  1.00  0.00           C
ATOM   2284  HE3 TRP   147      37.923  42.074  36.754  1.00  0.00           H
ATOM   2285  CD2 TRP   147      36.138  42.636  35.659  1.00  0.00           C
ATOM   2286  C   TRP   147      38.730  44.756  35.667  1.00  0.00           C
ATOM   2287  O   TRP   147      39.532  44.024  36.199  1.00  0.00           O
ATOM   2288  N   GLU   148      37.910  45.542  36.359  1.00  0.00           N
ATOM   2289  H   GLU   148      37.185  45.986  35.814  1.00  0.00           H
ATOM   2290  CA  GLU   148      37.765  45.520  37.808  1.00  0.00           C
ATOM   2291  HA  GLU   148      38.038  44.512  38.120  1.00  0.00           H
ATOM   2292  CB  GLU   148      38.816  46.379  38.565  1.00  0.00           C
ATOM   2293  HB2 GLU   148      38.831  46.079  39.612  1.00  0.00           H
ATOM   2294  HB3 GLU   148      39.766  46.112  38.103  1.00  0.00           H
ATOM   2295  CG  GLU   148      38.652  47.893  38.375  1.00  0.00           C
ATOM   2296  HG2 GLU   148      38.399  48.094  37.334  1.00  0.00           H
ATOM   2297  HG3 GLU   148      37.796  48.186  38.982  1.00  0.00           H
ATOM   2298  CD  GLU   148      39.883  48.793  38.604  1.00  0.00           C
ATOM   2299  OE1 GLU   148      40.051  49.326  39.714  1.00  0.00           O
ATOM   2300  OE2 GLU   148      40.711  48.976  37.712  1.00  0.00           O
ATOM   2301  C   GLU   148      36.354  45.792  38.295  1.00  0.00           C
ATOM   2302  O   GLU   148      35.619  46.596  37.706  1.00  0.00           O
ATOM   2303  N   SER   149      35.984  45.165  39.427  1.00  0.00           N
ATOM   2304  H   SER   149      36.630  44.488  39.809  1.00  0.00           H
ATOM   2305  CA  SER   149      34.725  45.514  40.092  1.00  0.00           C
ATOM   2306  HA  SER   149      34.583  46.592  40.011  1.00  0.00           H
ATOM   2307  CB  SER   149      33.557  44.759  39.623  1.00  0.00           C
ATOM   2308  HB2 SER   149      33.404  45.010  38.573  1.00  0.00           H
ATOM   2309  HB3 SER   149      33.714  43.681  39.617  1.00  0.00           H
ATOM   2310  OG  SER   149      32.529  44.893  40.542  1.00  0.00           O
ATOM   2311  HG  SER   149      32.121  45.723  40.284  1.00  0.00           H
ATOM   2312  C   SER   149      34.914  45.287  41.551  1.00  0.00           C
ATOM   2313  O   SER   149      35.543  44.286  41.949  1.00  0.00           O
ATOM   2314  N   SER   150      34.262  46.154  42.367  1.00  0.00           N
ATOM   2315  H   SER   150      33.843  46.989  41.984  1.00  0.00           H
ATOM   2316  CA  SER   150      34.112  46.167  43.869  1.00  0.00           C
ATOM   2317  HA  SER   150      34.960  45.593  44.242  1.00  0.00           H
ATOM   2318  CB  SER   150      34.179  47.569  44.429  1.00  0.00           C
ATOM   2319  HB2 SER   150      34.173  47.751  45.504  1.00  0.00           H
ATOM   2320  HB3 SER   150      35.109  48.014  44.075  1.00  0.00           H
ATOM   2321  OG  SER   150      33.121  48.344  43.877  1.00  0.00           O
ATOM   2322  HG  SER   150      33.574  49.072  43.446  1.00  0.00           H
ATOM   2323  C   SER   150      32.818  45.450  44.323  1.00  0.00           C
ATOM   2324  O   SER   150      32.449  45.465  45.498  1.00  0.00           O
ATOM   2325  N   ALA   151      32.133  44.762  43.431  1.00  0.00           N
ATOM   2326  H   ALA   151      32.654  44.626  42.577  1.00  0.00           H
ATOM   2327  CA  ALA   151      30.870  44.135  43.503  1.00  0.00           C
ATOM   2328  HA  ALA   151      30.664  43.809  42.483  1.00  0.00           H
ATOM   2329  CB  ALA   151      30.979  42.783  44.261  1.00  0.00           C
ATOM   2330  HB1 ALA   151      30.022  42.262  44.227  1.00  0.00           H
ATOM   2331  HB2 ALA   151      31.452  42.905  45.236  1.00  0.00           H
ATOM   2332  HB3 ALA   151      31.730  42.238  43.690  1.00  0.00           H
ATOM   2333  C   ALA   151      29.753  45.045  43.943  1.00  0.00           C
ATOM   2334  O   ALA   151      28.721  44.507  44.351  1.00  0.00           O
ATOM   2335  N   GLY   152      29.773  46.391  43.661  1.00  0.00           N
ATOM   2336  H   GLY   152      30.673  46.827  43.522  1.00  0.00           H
ATOM   2337  CA  GLY   152      28.580  47.223  43.289  1.00  0.00           C
ATOM   2338  HA2 GLY   152      27.958  47.274  44.183  1.00  0.00           H
ATOM   2339  HA3 GLY   152      28.882  48.217  42.959  1.00  0.00           H
ATOM   2340  C   GLY   152      27.685  46.585  42.207  1.00  0.00           C
ATOM   2341  O   GLY   152      27.934  45.556  41.690  1.00  0.00           O
ATOM   2342  N   GLY   153      26.736  47.371  41.776  1.00  0.00           N
ATOM   2343  H   GLY   153      26.509  48.256  42.204  1.00  0.00           H
ATOM   2344  CA  GLY   153      25.905  47.150  40.600  1.00  0.00           C
ATOM   2345  HA2 GLY   153      25.546  46.151  40.846  1.00  0.00           H
ATOM   2346  HA3 GLY   153      25.114  47.900  40.582  1.00  0.00           H
ATOM   2347  C   GLY   153      26.546  47.062  39.234  1.00  0.00           C
ATOM   2348  O   GLY   153      25.985  46.553  38.303  1.00  0.00           O
ATOM   2349  N   SER   154      27.718  47.613  39.015  1.00  0.00           N
ATOM   2350  H   SER   154      28.063  48.271  39.699  1.00  0.00           H
ATOM   2351  CA  SER   154      28.483  47.605  37.709  1.00  0.00           C
ATOM   2352  HA  SER   154      28.078  46.881  37.002  1.00  0.00           H
ATOM   2353  CB  SER   154      28.403  48.993  37.088  1.00  0.00           C
ATOM   2354  HB2 SER   154      28.932  49.737  37.685  1.00  0.00           H
ATOM   2355  HB3 SER   154      28.795  49.011  36.071  1.00  0.00           H
ATOM   2356  OG  SER   154      27.125  49.561  36.933  1.00  0.00           O
ATOM   2357  HG  SER   154      26.884  49.807  36.037  1.00  0.00           H
ATOM   2358  C   SER   154      29.990  47.255  37.804  1.00  0.00           C
ATOM   2359  O   SER   154      30.615  47.244  38.927  1.00  0.00           O
ATOM   2360  N   PHE   155      30.568  46.871  36.716  1.00  0.00           N
ATOM   2361  H   PHE   155      30.054  46.727  35.859  1.00  0.00           H
ATOM   2362  CA  PHE   155      31.976  46.561  36.522  1.00  0.00           C
ATOM   2363  HA  PHE   155      32.566  46.667  37.432  1.00  0.00           H
ATOM   2364  CB  PHE   155      32.267  45.109  36.036  1.00  0.00           C
ATOM   2365  HB2 PHE   155      33.334  44.981  35.852  1.00  0.00           H
ATOM   2366  HB3 PHE   155      32.096  44.441  36.880  1.00  0.00           H
ATOM   2367  CG  PHE   155      31.446  44.569  34.862  1.00  0.00           C
ATOM   2368  CD1 PHE   155      31.812  44.525  33.460  1.00  0.00           C
ATOM   2369  HD1 PHE   155      32.776  44.958  33.238  1.00  0.00           H
ATOM   2370  CE1 PHE   155      30.974  43.942  32.461  1.00  0.00           C
ATOM   2371  HE1 PHE   155      31.277  43.993  31.426  1.00  0.00           H
ATOM   2372  CZ  PHE   155      29.708  43.384  32.830  1.00  0.00           C
ATOM   2373  HZ  PHE   155      29.007  43.051  32.079  1.00  0.00           H
ATOM   2374  CE2 PHE   155      29.337  43.506  34.174  1.00  0.00           C
ATOM   2375  HE2 PHE   155      28.329  43.222  34.438  1.00  0.00           H
ATOM   2376  CD2 PHE   155      30.124  44.189  35.121  1.00  0.00           C
ATOM   2377  HD2 PHE   155      29.782  44.257  36.143  1.00  0.00           H
ATOM   2378  C   PHE   155      32.687  47.574  35.558  1.00  0.00           C
ATOM   2379  O   PHE   155      31.995  48.454  35.075  1.00  0.00           O
ATOM   2380  N   THR   156      33.943  47.397  35.328  1.00  0.00           N
ATOM   2381  H   THR   156      34.497  46.641  35.706  1.00  0.00           H
ATOM   2382  CA  THR   156      34.569  48.165  34.230  1.00  0.00           C
ATOM   2383  HA  THR   156      33.857  48.752  33.651  1.00  0.00           H
ATOM   2384  CB  THR   156      35.502  49.285  34.725  1.00  0.00           C
ATOM   2385  HB  THR   156      36.158  49.502  33.882  1.00  0.00           H
ATOM   2386  CG2 THR   156      34.778  50.541  35.279  1.00  0.00           C
ATOM   2387 HG21 THR   156      34.259  51.107  34.505  1.00  0.00           H
ATOM   2388 HG22 THR   156      35.447  51.199  35.834  1.00  0.00           H
ATOM   2389 HG23 THR   156      33.992  50.237  35.970  1.00  0.00           H
ATOM   2390  OG1 THR   156      36.238  48.661  35.814  1.00  0.00           O
ATOM   2391  HG1 THR   156      35.553  48.491  36.465  1.00  0.00           H
ATOM   2392  C   THR   156      35.248  47.338  33.270  1.00  0.00           C
ATOM   2393  O   THR   156      35.617  46.220  33.652  1.00  0.00           O
ATOM   2394  N   VAL   157      35.530  47.742  32.081  1.00  0.00           N
ATOM   2395  H   VAL   157      35.113  48.626  31.830  1.00  0.00           H
ATOM   2396  CA  VAL   157      36.308  47.022  31.042  1.00  0.00           C
ATOM   2397  HA  VAL   157      37.052  46.428  31.572  1.00  0.00           H
ATOM   2398  CB  VAL   157      35.495  46.027  30.160  1.00  0.00           C
ATOM   2399  HB  VAL   157      34.766  45.401  30.674  1.00  0.00           H
ATOM   2400  CG1 VAL   157      34.681  46.703  29.014  1.00  0.00           C
ATOM   2401 HG11 VAL   157      33.943  46.061  28.532  1.00  0.00           H
ATOM   2402 HG12 VAL   157      34.240  47.635  29.366  1.00  0.00           H
ATOM   2403 HG13 VAL   157      35.328  46.950  28.173  1.00  0.00           H
ATOM   2404  CG2 VAL   157      36.529  45.224  29.330  1.00  0.00           C
ATOM   2405 HG21 VAL   157      37.123  44.563  29.961  1.00  0.00           H
ATOM   2406 HG22 VAL   157      37.180  45.911  28.787  1.00  0.00           H
ATOM   2407 HG23 VAL   157      35.998  44.525  28.684  1.00  0.00           H
ATOM   2408  C   VAL   157      37.019  48.117  30.307  1.00  0.00           C
ATOM   2409  O   VAL   157      36.509  49.140  29.957  1.00  0.00           O
ATOM   2410  N   ARG   158      38.330  47.835  30.066  1.00  0.00           N
ATOM   2411  H   ARG   158      38.683  46.961  30.431  1.00  0.00           H
ATOM   2412  CA  ARG   158      39.277  48.739  29.354  1.00  0.00           C
ATOM   2413  HA  ARG   158      38.777  49.286  28.555  1.00  0.00           H
ATOM   2414  CB  ARG   158      39.866  49.735  30.336  1.00  0.00           C
ATOM   2415  HB2 ARG   158      40.384  50.458  29.705  1.00  0.00           H
ATOM   2416  HB3 ARG   158      39.122  50.247  30.945  1.00  0.00           H
ATOM   2417  CG  ARG   158      40.895  49.124  31.160  1.00  0.00           C
ATOM   2418  HG2 ARG   158      40.453  48.240  31.620  1.00  0.00           H
ATOM   2419  HG3 ARG   158      41.763  48.860  30.557  1.00  0.00           H
ATOM   2420  CD  ARG   158      41.502  50.188  32.119  1.00  0.00           C
ATOM   2421  HD2 ARG   158      42.159  50.838  31.541  1.00  0.00           H
ATOM   2422  HD3 ARG   158      40.740  50.835  32.552  1.00  0.00           H
ATOM   2423  NE  ARG   158      42.144  49.436  33.192  1.00  0.00           N
ATOM   2424  HE  ARG   158      41.552  48.895  33.806  1.00  0.00           H
ATOM   2425  CZ  ARG   158      43.418  49.160  33.285  1.00  0.00           C
ATOM   2426  NH1 ARG   158      44.267  49.385  32.277  1.00  0.00           N
ATOM   2427 HH11 ARG   158      43.929  49.762  31.403  1.00  0.00           H
ATOM   2428 HH12 ARG   158      45.206  49.108  32.524  1.00  0.00           H
ATOM   2429  NH2 ARG   158      43.924  48.509  34.297  1.00  0.00           N
ATOM   2430 HH21 ARG   158      43.500  48.326  35.195  1.00  0.00           H
ATOM   2431 HH22 ARG   158      44.879  48.190  34.219  1.00  0.00           H
ATOM   2432  C   ARG   158      40.459  48.034  28.645  1.00  0.00           C
ATOM   2433  O   ARG   158      40.684  46.813  28.750  1.00  0.00           O
ATOM   2434  N   THR   159      40.923  48.701  27.598  1.00  0.00           N
ATOM   2435  H   THR   159      40.792  49.701  27.555  1.00  0.00           H
ATOM   2436  CA  THR   159      41.906  48.103  26.600  1.00  0.00           C
ATOM   2437  HA  THR   159      41.872  47.016  26.672  1.00  0.00           H
ATOM   2438  CB  THR   159      41.511  48.403  25.144  1.00  0.00           C
ATOM   2439  HB  THR   159      41.683  49.463  24.959  1.00  0.00           H
ATOM   2440  CG2 THR   159      42.520  47.747  24.225  1.00  0.00           C
ATOM   2441 HG21 THR   159      42.255  48.060  23.215  1.00  0.00           H
ATOM   2442 HG22 THR   159      42.540  46.665  24.353  1.00  0.00           H
ATOM   2443 HG23 THR   159      43.493  48.151  24.505  1.00  0.00           H
ATOM   2444  OG1 THR   159      40.196  48.072  24.845  1.00  0.00           O
ATOM   2445  HG1 THR   159      39.626  48.455  25.516  1.00  0.00           H
ATOM   2446  C   THR   159      43.282  48.651  26.979  1.00  0.00           C
ATOM   2447  O   THR   159      43.505  49.855  26.977  1.00  0.00           O
ATOM   2448  N   ASP   160      44.103  47.721  27.529  1.00  0.00           N
ATOM   2449  H   ASP   160      43.875  46.738  27.485  1.00  0.00           H
ATOM   2450  CA  ASP   160      45.235  48.055  28.386  1.00  0.00           C
ATOM   2451  HA  ASP   160      44.837  48.648  29.209  1.00  0.00           H
ATOM   2452  CB  ASP   160      45.813  46.732  29.010  1.00  0.00           C
ATOM   2453  HB2 ASP   160      44.971  46.132  29.355  1.00  0.00           H
ATOM   2454  HB3 ASP   160      46.334  46.132  28.264  1.00  0.00           H
ATOM   2455  CG  ASP   160      46.793  46.927  30.155  1.00  0.00           C
ATOM   2456  OD1 ASP   160      46.877  48.096  30.611  1.00  0.00           O
ATOM   2457  OD2 ASP   160      47.330  45.908  30.636  1.00  0.00           O
ATOM   2458  C   ASP   160      46.377  48.782  27.623  1.00  0.00           C
ATOM   2459  O   ASP   160      46.816  48.326  26.600  1.00  0.00           O
ATOM   2460  N   THR   161      46.943  49.832  28.242  1.00  0.00           N
ATOM   2461  H   THR   161      46.421  50.233  29.009  1.00  0.00           H
ATOM   2462  CA  THR   161      48.197  50.592  27.836  1.00  0.00           C
ATOM   2463  HA  THR   161      48.286  50.477  26.756  1.00  0.00           H
ATOM   2464  CB  THR   161      47.946  52.059  28.171  1.00  0.00           C
ATOM   2465  HB  THR   161      48.816  52.661  27.907  1.00  0.00           H
ATOM   2466  CG2 THR   161      46.782  52.707  27.370  1.00  0.00           C
ATOM   2467 HG21 THR   161      46.783  52.582  26.287  1.00  0.00           H
ATOM   2468 HG22 THR   161      46.920  53.770  27.570  1.00  0.00           H
ATOM   2469 HG23 THR   161      45.776  52.365  27.616  1.00  0.00           H
ATOM   2470  OG1 THR   161      47.847  52.122  29.564  1.00  0.00           O
ATOM   2471  HG1 THR   161      48.742  52.260  29.880  1.00  0.00           H
ATOM   2472  C   THR   161      49.436  50.111  28.420  1.00  0.00           C
ATOM   2473  O   THR   161      50.547  50.517  28.040  1.00  0.00           O
ATOM   2474  N   GLY   162      49.355  49.303  29.485  1.00  0.00           N
ATOM   2475  H   GLY   162      48.445  48.957  29.754  1.00  0.00           H
ATOM   2476  CA  GLY   162      50.505  48.969  30.302  1.00  0.00           C
ATOM   2477  HA2 GLY   162      51.218  49.748  30.574  1.00  0.00           H
ATOM   2478  HA3 GLY   162      50.058  48.476  31.165  1.00  0.00           H
ATOM   2479  C   GLY   162      51.331  47.747  29.741  1.00  0.00           C
ATOM   2480  O   GLY   162      51.142  47.412  28.550  1.00  0.00           O
ATOM   2481  N   GLU   163      52.150  47.154  30.584  1.00  0.00           N
ATOM   2482  H   GLU   163      52.304  47.681  31.432  1.00  0.00           H
ATOM   2483  CA  GLU   163      53.112  46.047  30.350  1.00  0.00           C
ATOM   2484  HA  GLU   163      53.974  46.370  29.765  1.00  0.00           H
ATOM   2485  CB  GLU   163      53.644  45.590  31.744  1.00  0.00           C
ATOM   2486  HB2 GLU   163      54.230  46.419  32.141  1.00  0.00           H
ATOM   2487  HB3 GLU   163      52.737  45.416  32.324  1.00  0.00           H
ATOM   2488  CG  GLU   163      54.403  44.316  31.854  1.00  0.00           C
ATOM   2489  HG2 GLU   163      54.725  44.220  32.891  1.00  0.00           H
ATOM   2490  HG3 GLU   163      53.793  43.478  31.519  1.00  0.00           H
ATOM   2491  CD  GLU   163      55.706  44.380  30.950  1.00  0.00           C
ATOM   2492  OE1 GLU   163      56.029  45.495  30.544  1.00  0.00           O
ATOM   2493  OE2 GLU   163      56.312  43.352  30.685  1.00  0.00           O
ATOM   2494  C   GLU   163      52.399  44.769  29.617  1.00  0.00           C
ATOM   2495  O   GLU   163      51.319  44.478  30.035  1.00  0.00           O
ATOM   2496  N   PRO   164      52.996  44.137  28.569  1.00  0.00           N
ATOM   2497  CD  PRO   164      53.913  44.870  27.623  1.00  0.00           C
ATOM   2498  HD2 PRO   164      54.919  44.821  28.041  1.00  0.00           H
ATOM   2499  HD3 PRO   164      53.489  45.839  27.361  1.00  0.00           H
ATOM   2500  CG  PRO   164      53.863  43.977  26.370  1.00  0.00           C
ATOM   2501  HG2 PRO   164      54.848  43.982  25.902  1.00  0.00           H
ATOM   2502  HG3 PRO   164      53.129  44.320  25.642  1.00  0.00           H
ATOM   2503  CB  PRO   164      53.486  42.612  26.889  1.00  0.00           C
ATOM   2504  HB2 PRO   164      54.342  42.105  27.333  1.00  0.00           H
ATOM   2505  HB3 PRO   164      52.971  41.990  26.157  1.00  0.00           H
ATOM   2506  CA  PRO   164      52.473  42.914  27.996  1.00  0.00           C
ATOM   2507  HA  PRO   164      51.471  43.091  27.605  1.00  0.00           H
ATOM   2508  C   PRO   164      52.474  41.707  29.016  1.00  0.00           C
ATOM   2509  O   PRO   164      53.286  41.591  29.926  1.00  0.00           O
ATOM   2510  N   MET   165      51.582  40.743  28.672  1.00  0.00           N
ATOM   2511  H   MET   165      50.867  40.896  27.975  1.00  0.00           H
ATOM   2512  CA  MET   165      51.739  39.314  29.189  1.00  0.00           C
ATOM   2513  HA  MET   165      52.605  39.344  29.850  1.00  0.00           H
ATOM   2514  CB  MET   165      50.586  38.978  30.133  1.00  0.00           C
ATOM   2515  HB2 MET   165      50.876  38.050  30.625  1.00  0.00           H
ATOM   2516  HB3 MET   165      50.426  39.778  30.856  1.00  0.00           H
ATOM   2517  CG  MET   165      49.203  38.709  29.455  1.00  0.00           C
ATOM   2518  HG2 MET   165      48.913  39.525  28.793  1.00  0.00           H
ATOM   2519  HG3 MET   165      49.213  37.774  28.896  1.00  0.00           H
ATOM   2520  SD  MET   165      47.905  38.747  30.708  1.00  0.00           S
ATOM   2521  CE  MET   165      48.430  37.264  31.628  1.00  0.00           C
ATOM   2522  HE1 MET   165      49.442  37.336  32.025  1.00  0.00           H
ATOM   2523  HE2 MET   165      47.716  37.034  32.419  1.00  0.00           H
ATOM   2524  HE3 MET   165      48.457  36.423  30.935  1.00  0.00           H
ATOM   2525  C   MET   165      51.914  38.119  28.201  1.00  0.00           C
ATOM   2526  O   MET   165      51.884  36.946  28.602  1.00  0.00           O
ATOM   2527  N   GLY   166      51.843  38.461  26.902  1.00  0.00           N
ATOM   2528  H   GLY   166      51.716  39.439  26.683  1.00  0.00           H
ATOM   2529  CA  GLY   166      51.915  37.503  25.844  1.00  0.00           C
ATOM   2530  HA2 GLY   166      52.139  38.088  24.952  1.00  0.00           H
ATOM   2531  HA3 GLY   166      52.754  36.828  26.011  1.00  0.00           H
ATOM   2532  C   GLY   166      50.624  36.704  25.695  1.00  0.00           C
ATOM   2533  O   GLY   166      49.999  36.818  24.645  1.00  0.00           O
ATOM   2534  N   ARG   167      50.281  35.903  26.662  1.00  0.00           N
ATOM   2535  H   ARG   167      50.830  35.922  27.510  1.00  0.00           H
ATOM   2536  CA  ARG   167      48.937  35.228  26.697  1.00  0.00           C
ATOM   2537  HA  ARG   167      48.168  35.916  26.345  1.00  0.00           H
ATOM   2538  CB  ARG   167      48.901  33.921  25.848  1.00  0.00           C
ATOM   2539  HB2 ARG   167      49.502  34.064  24.950  1.00  0.00           H
ATOM   2540  HB3 ARG   167      49.279  33.102  26.460  1.00  0.00           H
ATOM   2541  CG  ARG   167      47.428  33.579  25.420  1.00  0.00           C
ATOM   2542  HG2 ARG   167      46.860  33.565  26.350  1.00  0.00           H
ATOM   2543  HG3 ARG   167      47.099  34.352  24.726  1.00  0.00           H
ATOM   2544  CD  ARG   167      47.409  32.200  24.757  1.00  0.00           C
ATOM   2545  HD2 ARG   167      46.355  32.027  24.537  1.00  0.00           H
ATOM   2546  HD3 ARG   167      47.994  32.113  23.842  1.00  0.00           H
ATOM   2547  NE  ARG   167      47.822  31.094  25.621  1.00  0.00           N
ATOM   2548  HE  ARG   167      47.136  30.865  26.327  1.00  0.00           H
ATOM   2549  CZ  ARG   167      48.984  30.396  25.565  1.00  0.00           C
ATOM   2550  NH1 ARG   167      49.985  30.787  24.825  1.00  0.00           N
ATOM   2551 HH11 ARG   167      49.864  31.506  24.126  1.00  0.00           H
ATOM   2552 HH12 ARG   167      50.778  30.164  24.760  1.00  0.00           H
ATOM   2553  NH2 ARG   167      49.144  29.410  26.322  1.00  0.00           N
ATOM   2554 HH21 ARG   167      48.544  29.325  27.130  1.00  0.00           H
ATOM   2555 HH22 ARG   167      50.052  28.979  26.429  1.00  0.00           H
ATOM   2556  C   ARG   167      48.620  34.862  28.206  1.00  0.00           C
ATOM   2557  O   ARG   167      49.518  34.399  28.934  1.00  0.00           O
ATOM   2558  N   GLY   168      47.309  34.858  28.491  1.00  0.00           N
ATOM   2559  H   GLY   168      46.754  35.375  27.824  1.00  0.00           H
ATOM   2560  CA  GLY   168      46.632  34.337  29.633  1.00  0.00           C
ATOM   2561  HA2 GLY   168      45.949  33.548  29.319  1.00  0.00           H
ATOM   2562  HA3 GLY   168      47.457  33.924  30.213  1.00  0.00           H
ATOM   2563  C   GLY   168      45.890  35.377  30.358  1.00  0.00           C
ATOM   2564  O   GLY   168      45.596  36.387  29.825  1.00  0.00           O
ATOM   2565  N   THR   169      45.691  35.159  31.662  1.00  0.00           N
ATOM   2566  H   THR   169      46.047  34.267  31.978  1.00  0.00           H
ATOM   2567  CA  THR   169      44.965  36.002  32.678  1.00  0.00           C
ATOM   2568  HA  THR   169      44.925  37.015  32.279  1.00  0.00           H
ATOM   2569  CB  THR   169      43.559  35.483  32.924  1.00  0.00           C
ATOM   2570  HB  THR   169      43.510  34.560  33.500  1.00  0.00           H
ATOM   2571  CG2 THR   169      42.611  36.369  33.609  1.00  0.00           C
ATOM   2572 HG21 THR   169      42.551  37.319  33.078  1.00  0.00           H
ATOM   2573 HG22 THR   169      42.984  36.624  34.600  1.00  0.00           H
ATOM   2574 HG23 THR   169      41.611  35.934  33.599  1.00  0.00           H
ATOM   2575  OG1 THR   169      42.944  35.407  31.624  1.00  0.00           O
ATOM   2576  HG1 THR   169      43.322  34.608  31.250  1.00  0.00           H
ATOM   2577  C   THR   169      45.661  36.142  34.006  1.00  0.00           C
ATOM   2578  O   THR   169      46.202  35.165  34.639  1.00  0.00           O
ATOM   2579  N   LYS   170      45.729  37.398  34.463  1.00  0.00           N
ATOM   2580  H   LYS   170      45.308  38.130  33.909  1.00  0.00           H
ATOM   2581  CA  LYS   170      45.946  37.795  35.865  1.00  0.00           C
ATOM   2582  HA  LYS   170      46.443  36.934  36.311  1.00  0.00           H
ATOM   2583  CB  LYS   170      46.646  39.183  36.021  1.00  0.00           C
ATOM   2584  HB2 LYS   170      46.101  39.923  35.434  1.00  0.00           H
ATOM   2585  HB3 LYS   170      46.650  39.384  37.092  1.00  0.00           H
ATOM   2586  CG  LYS   170      48.131  39.006  35.542  1.00  0.00           C
ATOM   2587  HG2 LYS   170      48.671  38.482  36.330  1.00  0.00           H
ATOM   2588  HG3 LYS   170      48.131  38.406  34.632  1.00  0.00           H
ATOM   2589  CD  LYS   170      48.737  40.380  35.245  1.00  0.00           C
ATOM   2590  HD2 LYS   170      48.328  40.654  34.272  1.00  0.00           H
ATOM   2591  HD3 LYS   170      48.501  41.120  36.009  1.00  0.00           H
ATOM   2592  CE  LYS   170      50.259  40.164  35.064  1.00  0.00           C
ATOM   2593  HE2 LYS   170      50.715  39.865  36.007  1.00  0.00           H
ATOM   2594  HE3 LYS   170      50.296  39.345  34.346  1.00  0.00           H
ATOM   2595  NZ  LYS   170      50.946  41.376  34.624  1.00  0.00           N
ATOM   2596  HZ1 LYS   170      50.798  42.002  35.403  1.00  0.00           H
ATOM   2597  HZ2 LYS   170      50.416  41.780  33.865  1.00  0.00           H
ATOM   2598  HZ3 LYS   170      51.948  41.257  34.582  1.00  0.00           H
ATOM   2599  C   LYS   170      44.613  37.911  36.595  1.00  0.00           C
ATOM   2600  O   LYS   170      43.648  38.465  36.098  1.00  0.00           O
ATOM   2601  N   VAL   171      44.516  37.370  37.786  1.00  0.00           N
ATOM   2602  H   VAL   171      45.306  36.830  38.108  1.00  0.00           H
ATOM   2603  CA  VAL   171      43.418  37.538  38.750  1.00  0.00           C
ATOM   2604  HA  VAL   171      42.742  38.304  38.370  1.00  0.00           H
ATOM   2605  CB  VAL   171      42.554  36.286  39.055  1.00  0.00           C
ATOM   2606  HB  VAL   171      43.233  35.467  39.292  1.00  0.00           H
ATOM   2607  CG1 VAL   171      41.534  36.628  40.156  1.00  0.00           C
ATOM   2608 HG11 VAL   171      40.855  35.788  40.301  1.00  0.00           H
ATOM   2609 HG12 VAL   171      42.074  36.772  41.091  1.00  0.00           H
ATOM   2610 HG13 VAL   171      40.844  37.429  39.888  1.00  0.00           H
ATOM   2611  CG2 VAL   171      41.709  35.934  37.776  1.00  0.00           C
ATOM   2612 HG21 VAL   171      42.297  36.112  36.876  1.00  0.00           H
ATOM   2613 HG22 VAL   171      40.800  36.536  37.762  1.00  0.00           H
ATOM   2614 HG23 VAL   171      41.467  34.875  37.868  1.00  0.00           H
ATOM   2615  C   VAL   171      43.970  38.019  40.129  1.00  0.00           C
ATOM   2616  O   VAL   171      44.535  37.234  40.815  1.00  0.00           O
ATOM   2617  N   ILE   172      43.782  39.322  40.445  1.00  0.00           N
ATOM   2618  H   ILE   172      43.249  39.884  39.797  1.00  0.00           H
ATOM   2619  CA  ILE   172      44.393  40.020  41.615  1.00  0.00           C
ATOM   2620  HA  ILE   172      45.290  39.538  42.004  1.00  0.00           H
ATOM   2621  CB  ILE   172      45.063  41.404  41.270  1.00  0.00           C
ATOM   2622  HB  ILE   172      44.336  42.134  40.916  1.00  0.00           H
ATOM   2623  CG2 ILE   172      45.755  42.091  42.490  1.00  0.00           C
ATOM   2624 HG21 ILE   172      46.036  43.068  42.096  1.00  0.00           H
ATOM   2625 HG22 ILE   172      46.600  41.531  42.892  1.00  0.00           H
ATOM   2626 HG23 ILE   172      45.037  42.195  43.304  1.00  0.00           H
ATOM   2627  CG1 ILE   172      46.044  41.206  40.042  1.00  0.00           C
ATOM   2628 HG12 ILE   172      47.063  41.054  40.399  1.00  0.00           H
ATOM   2629 HG13 ILE   172      45.718  40.403  39.380  1.00  0.00           H
ATOM   2630  CD1 ILE   172      46.088  42.453  39.139  1.00  0.00           C
ATOM   2631 HD11 ILE   172      46.355  43.371  39.663  1.00  0.00           H
ATOM   2632 HD12 ILE   172      45.140  42.555  38.611  1.00  0.00           H
ATOM   2633 HD13 ILE   172      46.787  42.276  38.321  1.00  0.00           H
ATOM   2634  C   ILE   172      43.193  40.361  42.539  1.00  0.00           C
ATOM   2635  O   ILE   172      42.311  41.125  42.059  1.00  0.00           O
ATOM   2636  N   LEU   173      43.200  39.807  43.785  1.00  0.00           N
ATOM   2637  H   LEU   173      43.973  39.189  43.991  1.00  0.00           H
ATOM   2638  CA  LEU   173      42.258  40.169  44.806  1.00  0.00           C
ATOM   2639  HA  LEU   173      41.317  40.568  44.428  1.00  0.00           H
ATOM   2640  CB  LEU   173      41.942  38.907  45.593  1.00  0.00           C
ATOM   2641  HB2 LEU   173      42.713  38.468  46.227  1.00  0.00           H
ATOM   2642  HB3 LEU   173      41.232  39.336  46.301  1.00  0.00           H
ATOM   2643  CG  LEU   173      41.247  37.754  44.865  1.00  0.00           C
ATOM   2644  HG  LEU   173      40.748  38.121  43.968  1.00  0.00           H
ATOM   2645  CD1 LEU   173      42.232  36.743  44.346  1.00  0.00           C
ATOM   2646 HD11 LEU   173      42.976  36.384  45.058  1.00  0.00           H
ATOM   2647 HD12 LEU   173      42.742  37.229  43.515  1.00  0.00           H
ATOM   2648 HD13 LEU   173      41.602  35.922  44.004  1.00  0.00           H
ATOM   2649  CD2 LEU   173      40.162  37.069  45.648  1.00  0.00           C
ATOM   2650 HD21 LEU   173      39.834  36.214  45.057  1.00  0.00           H
ATOM   2651 HD22 LEU   173      40.570  36.779  46.616  1.00  0.00           H
ATOM   2652 HD23 LEU   173      39.353  37.795  45.731  1.00  0.00           H
ATOM   2653  C   LEU   173      42.834  41.227  45.753  1.00  0.00           C
ATOM   2654  O   LEU   173      43.860  40.997  46.385  1.00  0.00           O
ATOM   2655  N   HID   174      42.107  42.311  45.905  1.00  0.00           N
ATOM   2656  H   HID   174      41.237  42.468  45.417  1.00  0.00           H
ATOM   2657  CA  HID   174      42.384  43.252  46.939  1.00  0.00           C
ATOM   2658  HA  HID   174      43.463  43.327  47.074  1.00  0.00           H
ATOM   2659  CB  HID   174      41.884  44.640  46.459  1.00  0.00           C
ATOM   2660  HB2 HID   174      40.798  44.715  46.521  1.00  0.00           H
ATOM   2661  HB3 HID   174      42.282  45.254  47.267  1.00  0.00           H
ATOM   2662  CG  HID   174      42.427  45.147  45.162  1.00  0.00           C
ATOM   2663  ND1 HID   174      43.486  45.991  45.074  1.00  0.00           N
ATOM   2664  HD1 HID   174      44.094  46.296  45.820  1.00  0.00           H
ATOM   2665  CE1 HID   174      43.928  46.023  43.838  1.00  0.00           C
ATOM   2666  HE1 HID   174      44.774  46.460  43.327  1.00  0.00           H
ATOM   2667  NE2 HID   174      43.157  45.287  43.079  1.00  0.00           N
ATOM   2668  CD2 HID   174      42.284  44.658  43.904  1.00  0.00           C
ATOM   2669  HD2 HID   174      41.641  43.826  43.656  1.00  0.00           H
ATOM   2670  C   HID   174      41.864  42.869  48.350  1.00  0.00           C
ATOM   2671  O   HID   174      40.706  42.873  48.693  1.00  0.00           O
ATOM   2672  N   LEU   175      42.783  42.293  49.161  1.00  0.00           N
ATOM   2673  H   LEU   175      43.771  42.467  49.045  1.00  0.00           H
ATOM   2674  CA  LEU   175      42.401  41.704  50.472  1.00  0.00           C
ATOM   2675  HA  LEU   175      41.566  41.086  50.140  1.00  0.00           H
ATOM   2676  CB  LEU   175      43.414  40.743  51.096  1.00  0.00           C
ATOM   2677  HB2 LEU   175      44.309  41.335  51.288  1.00  0.00           H
ATOM   2678  HB3 LEU   175      43.071  40.490  52.099  1.00  0.00           H
ATOM   2679  CG  LEU   175      43.762  39.535  50.144  1.00  0.00           C
ATOM   2680  HG  LEU   175      44.479  39.886  49.401  1.00  0.00           H
ATOM   2681  CD1 LEU   175      44.383  38.491  51.012  1.00  0.00           C
ATOM   2682 HD11 LEU   175      43.571  37.904  51.441  1.00  0.00           H
ATOM   2683 HD12 LEU   175      45.008  38.867  51.822  1.00  0.00           H
ATOM   2684 HD13 LEU   175      44.941  37.805  50.375  1.00  0.00           H
ATOM   2685  CD2 LEU   175      42.569  38.865  49.454  1.00  0.00           C
ATOM   2686 HD21 LEU   175      42.800  37.878  49.053  1.00  0.00           H
ATOM   2687 HD22 LEU   175      41.694  38.884  50.104  1.00  0.00           H
ATOM   2688 HD23 LEU   175      42.247  39.497  48.627  1.00  0.00           H
ATOM   2689  C   LEU   175      41.871  42.665  51.483  1.00  0.00           C
ATOM   2690  O   LEU   175      42.565  43.586  51.957  1.00  0.00           O
ATOM   2691  N   LYS   176      40.685  42.209  51.996  1.00  0.00           N
ATOM   2692  H   LYS   176      40.268  41.342  51.687  1.00  0.00           H
ATOM   2693  CA  LYS   176      40.085  42.732  53.184  1.00  0.00           C
ATOM   2694  HA  LYS   176      39.986  43.792  52.950  1.00  0.00           H
ATOM   2695  CB  LYS   176      38.692  42.090  53.369  1.00  0.00           C
ATOM   2696  HB2 LYS   176      38.647  41.002  53.327  1.00  0.00           H
ATOM   2697  HB3 LYS   176      38.304  42.410  54.336  1.00  0.00           H
ATOM   2698  CG  LYS   176      37.668  42.641  52.411  1.00  0.00           C
ATOM   2699  HG2 LYS   176      37.440  43.675  52.668  1.00  0.00           H
ATOM   2700  HG3 LYS   176      38.181  42.745  51.455  1.00  0.00           H
ATOM   2701  CD  LYS   176      36.303  41.930  52.468  1.00  0.00           C
ATOM   2702  HD2 LYS   176      36.385  40.914  52.082  1.00  0.00           H
ATOM   2703  HD3 LYS   176      36.000  41.776  53.504  1.00  0.00           H
ATOM   2704  CE  LYS   176      35.186  42.593  51.683  1.00  0.00           C
ATOM   2705  HE2 LYS   176      35.466  43.639  51.557  1.00  0.00           H
ATOM   2706  HE3 LYS   176      35.239  42.276  50.642  1.00  0.00           H
ATOM   2707  NZ  LYS   176      33.804  42.398  52.243  1.00  0.00           N
ATOM   2708  HZ1 LYS   176      33.756  42.425  53.251  1.00  0.00           H
ATOM   2709  HZ2 LYS   176      33.448  41.489  51.983  1.00  0.00           H
ATOM   2710  HZ3 LYS   176      33.152  43.034  51.807  1.00  0.00           H
ATOM   2711  C   LYS   176      41.010  42.558  54.466  1.00  0.00           C
ATOM   2712  O   LYS   176      41.597  41.526  54.714  1.00  0.00           O
ATOM   2713  N   GLU   177      41.062  43.609  55.293  1.00  0.00           N
ATOM   2714  H   GLU   177      40.556  44.448  55.047  1.00  0.00           H
ATOM   2715  CA  GLU   177      41.847  43.504  56.545  1.00  0.00           C
ATOM   2716  HA  GLU   177      42.849  43.289  56.172  1.00  0.00           H
ATOM   2717  CB  GLU   177      41.822  44.890  57.225  1.00  0.00           C
ATOM   2718  HB2 GLU   177      42.024  45.686  56.507  1.00  0.00           H
ATOM   2719  HB3 GLU   177      40.782  45.054  57.509  1.00  0.00           H
ATOM   2720  CG  GLU   177      42.814  44.862  58.445  1.00  0.00           C
ATOM   2721  HG2 GLU   177      42.637  44.153  59.253  1.00  0.00           H
ATOM   2722  HG3 GLU   177      43.794  44.593  58.052  1.00  0.00           H
ATOM   2723  CD  GLU   177      43.139  46.244  58.996  1.00  0.00           C
ATOM   2724  OE1 GLU   177      44.380  46.565  58.981  1.00  0.00           O
ATOM   2725  OE2 GLU   177      42.380  47.079  59.478  1.00  0.00           O
ATOM   2726  C   GLU   177      41.487  42.390  57.467  1.00  0.00           C
ATOM   2727  O   GLU   177      42.356  41.936  58.238  1.00  0.00           O
ATOM   2728  N   ASP   178      40.245  41.833  57.375  1.00  0.00           N
ATOM   2729  H   ASP   178      39.510  42.393  56.968  1.00  0.00           H
ATOM   2730  CA  ASP   178      39.977  40.592  58.129  1.00  0.00           C
ATOM   2731  HA  ASP   178      40.197  40.896  59.153  1.00  0.00           H
ATOM   2732  CB  ASP   178      38.471  40.194  58.146  1.00  0.00           C
ATOM   2733  HB2 ASP   178      38.082  40.306  57.134  1.00  0.00           H
ATOM   2734  HB3 ASP   178      38.425  39.131  58.383  1.00  0.00           H
ATOM   2735  CG  ASP   178      37.699  41.106  59.118  1.00  0.00           C
ATOM   2736  OD1 ASP   178      38.196  41.555  60.165  1.00  0.00           O
ATOM   2737  OD2 ASP   178      36.534  41.417  58.825  1.00  0.00           O
ATOM   2738  C   ASP   178      40.833  39.369  57.755  1.00  0.00           C
ATOM   2739  O   ASP   178      40.980  38.374  58.463  1.00  0.00           O
ATOM   2740  N   GLN   179      41.510  39.399  56.570  1.00  0.00           N
ATOM   2741  H   GLN   179      41.316  40.240  56.045  1.00  0.00           H
ATOM   2742  CA  GLN   179      41.977  38.226  55.768  1.00  0.00           C
ATOM   2743  HA  GLN   179      41.693  37.344  56.342  1.00  0.00           H
ATOM   2744  CB  GLN   179      41.181  38.060  54.495  1.00  0.00           C
ATOM   2745  HB2 GLN   179      41.515  38.804  53.771  1.00  0.00           H
ATOM   2746  HB3 GLN   179      41.361  37.019  54.229  1.00  0.00           H
ATOM   2747  CG  GLN   179      39.670  38.193  54.582  1.00  0.00           C
ATOM   2748  HG2 GLN   179      39.457  39.230  54.841  1.00  0.00           H
ATOM   2749  HG3 GLN   179      39.213  38.119  53.595  1.00  0.00           H
ATOM   2750  CD  GLN   179      39.046  37.229  55.530  1.00  0.00           C
ATOM   2751  OE1 GLN   179      39.475  36.186  55.923  1.00  0.00           O
ATOM   2752  NE2 GLN   179      37.777  37.386  55.899  1.00  0.00           N
ATOM   2753 HE21 GLN   179      37.418  36.687  56.535  1.00  0.00           H
ATOM   2754 HE22 GLN   179      37.236  38.063  55.381  1.00  0.00           H
ATOM   2755  C   GLN   179      43.473  38.314  55.370  1.00  0.00           C
ATOM   2756  O   GLN   179      43.969  37.864  54.369  1.00  0.00           O
ATOM   2757  N   THR   180      44.172  39.045  56.158  1.00  0.00           N
ATOM   2758  H   THR   180      43.834  39.325  57.068  1.00  0.00           H
ATOM   2759  CA  THR   180      45.629  39.349  55.997  1.00  0.00           C
ATOM   2760  HA  THR   180      45.838  39.745  55.003  1.00  0.00           H
ATOM   2761  CB  THR   180      46.069  40.272  57.045  1.00  0.00           C
ATOM   2762  HB  THR   180      47.157  40.254  57.105  1.00  0.00           H
ATOM   2763  CG2 THR   180      45.550  41.677  56.585  1.00  0.00           C
ATOM   2764 HG21 THR   180      45.786  42.476  57.288  1.00  0.00           H
ATOM   2765 HG22 THR   180      44.462  41.668  56.519  1.00  0.00           H
ATOM   2766 HG23 THR   180      45.951  42.085  55.657  1.00  0.00           H
ATOM   2767  OG1 THR   180      45.482  39.815  58.218  1.00  0.00           O
ATOM   2768  HG1 THR   180      45.975  39.060  58.547  1.00  0.00           H
ATOM   2769  C   THR   180      46.469  38.081  56.072  1.00  0.00           C
ATOM   2770  O   THR   180      47.567  37.862  55.578  1.00  0.00           O
ATOM   2771  N   GLU   181      45.881  37.011  56.660  1.00  0.00           N
ATOM   2772  H   GLU   181      44.962  37.151  57.055  1.00  0.00           H
ATOM   2773  CA  GLU   181      46.432  35.645  56.886  1.00  0.00           C
ATOM   2774  HA  GLU   181      47.375  35.620  57.431  1.00  0.00           H
ATOM   2775  CB  GLU   181      45.386  34.767  57.632  1.00  0.00           C
ATOM   2776  HB2 GLU   181      45.697  33.797  58.020  1.00  0.00           H
ATOM   2777  HB3 GLU   181      45.084  35.297  58.535  1.00  0.00           H
ATOM   2778  CG  GLU   181      44.172  34.374  56.805  1.00  0.00           C
ATOM   2779  HG2 GLU   181      43.759  35.254  56.314  1.00  0.00           H
ATOM   2780  HG3 GLU   181      44.567  33.703  56.043  1.00  0.00           H
ATOM   2781  CD  GLU   181      43.059  33.682  57.581  1.00  0.00           C
ATOM   2782  OE1 GLU   181      42.501  34.273  58.588  1.00  0.00           O
ATOM   2783  OE2 GLU   181      42.688  32.642  56.990  1.00  0.00           O
ATOM   2784  C   GLU   181      46.784  34.879  55.487  1.00  0.00           C
ATOM   2785  O   GLU   181      47.587  33.999  55.461  1.00  0.00           O
ATOM   2786  N   TYR   182      46.057  35.335  54.415  1.00  0.00           N
ATOM   2787  H   TYR   182      45.402  36.087  54.575  1.00  0.00           H
ATOM   2788  CA  TYR   182      46.301  34.883  53.062  1.00  0.00           C
ATOM   2789  HA  TYR   182      46.668  33.858  53.019  1.00  0.00           H
ATOM   2790  CB  TYR   182      44.941  34.877  52.281  1.00  0.00           C
ATOM   2791  HB2 TYR   182      44.703  35.931  52.140  1.00  0.00           H
ATOM   2792  HB3 TYR   182      45.141  34.404  51.319  1.00  0.00           H
ATOM   2793  CG  TYR   182      43.850  34.025  52.944  1.00  0.00           C
ATOM   2794  CD1 TYR   182      43.820  32.649  52.758  1.00  0.00           C
ATOM   2795  HD1 TYR   182      44.643  32.123  52.297  1.00  0.00           H
ATOM   2796  CE1 TYR   182      42.739  31.889  53.233  1.00  0.00           C
ATOM   2797  HE1 TYR   182      42.717  30.821  53.071  1.00  0.00           H
ATOM   2798  CZ  TYR   182      41.734  32.564  53.886  1.00  0.00           C
ATOM   2799  OH  TYR   182      40.763  31.792  54.454  1.00  0.00           O
ATOM   2800  HH  TYR   182      41.115  30.899  54.422  1.00  0.00           H
ATOM   2801  CE2 TYR   182      41.693  33.938  54.122  1.00  0.00           C
ATOM   2802  HE2 TYR   182      40.807  34.403  54.527  1.00  0.00           H
ATOM   2803  CD2 TYR   182      42.787  34.711  53.545  1.00  0.00           C
ATOM   2804  HD2 TYR   182      42.818  35.786  53.647  1.00  0.00           H
ATOM   2805  C   TYR   182      47.323  35.689  52.245  1.00  0.00           C
ATOM   2806  O   TYR   182      47.465  35.403  51.048  1.00  0.00           O
ATOM   2807  N   LEU   183      47.909  36.744  52.839  1.00  0.00           N
ATOM   2808  H   LEU   183      47.692  36.968  53.800  1.00  0.00           H
ATOM   2809  CA  LEU   183      49.114  37.377  52.235  1.00  0.00           C
ATOM   2810  HA  LEU   183      48.937  37.467  51.163  1.00  0.00           H
ATOM   2811  CB  LEU   183      49.240  38.748  52.789  1.00  0.00           C
ATOM   2812  HB2 LEU   183      49.496  38.587  53.836  1.00  0.00           H
ATOM   2813  HB3 LEU   183      50.055  39.269  52.285  1.00  0.00           H
ATOM   2814  CG  LEU   183      47.993  39.583  52.686  1.00  0.00           C
ATOM   2815  HG  LEU   183      47.151  38.966  52.997  1.00  0.00           H
ATOM   2816  CD1 LEU   183      48.172  40.867  53.539  1.00  0.00           C
ATOM   2817 HD11 LEU   183      47.167  41.288  53.560  1.00  0.00           H
ATOM   2818 HD12 LEU   183      48.778  41.621  53.036  1.00  0.00           H
ATOM   2819 HD13 LEU   183      48.514  40.639  54.548  1.00  0.00           H
ATOM   2820  CD2 LEU   183      47.782  40.078  51.257  1.00  0.00           C
ATOM   2821 HD21 LEU   183      48.556  40.745  50.879  1.00  0.00           H
ATOM   2822 HD22 LEU   183      47.834  39.197  50.618  1.00  0.00           H
ATOM   2823 HD23 LEU   183      46.905  40.723  51.197  1.00  0.00           H
ATOM   2824  C   LEU   183      50.441  36.591  52.445  1.00  0.00           C
ATOM   2825  O   LEU   183      51.557  37.175  52.528  1.00  0.00           O
ATOM   2826  N   GLU   184      50.359  35.317  52.699  1.00  0.00           N
ATOM   2827  H   GLU   184      49.467  34.872  52.534  1.00  0.00           H
ATOM   2828  CA  GLU   184      51.336  34.483  53.435  1.00  0.00           C
ATOM   2829  HA  GLU   184      52.341  34.848  53.222  1.00  0.00           H
ATOM   2830  CB  GLU   184      50.943  34.580  54.958  1.00  0.00           C
ATOM   2831  HB2 GLU   184      50.988  35.631  55.242  1.00  0.00           H
ATOM   2832  HB3 GLU   184      49.917  34.255  55.129  1.00  0.00           H
ATOM   2833  CG  GLU   184      51.797  33.720  55.922  1.00  0.00           C
ATOM   2834  HG2 GLU   184      51.237  33.533  56.839  1.00  0.00           H
ATOM   2835  HG3 GLU   184      51.877  32.747  55.438  1.00  0.00           H
ATOM   2836  CD  GLU   184      53.185  34.383  56.036  1.00  0.00           C
ATOM   2837  OE1 GLU   184      54.101  34.145  55.289  1.00  0.00           O
ATOM   2838  OE2 GLU   184      53.300  35.256  56.899  1.00  0.00           O
ATOM   2839  C   GLU   184      51.506  33.037  52.961  1.00  0.00           C
ATOM   2840  O   GLU   184      50.533  32.302  53.014  1.00  0.00           O
ATOM   2841  N   GLU   185      52.656  32.621  52.384  1.00  0.00           N
ATOM   2842  H   GLU   185      53.457  33.226  52.275  1.00  0.00           H
ATOM   2843  CA  GLU   185      52.838  31.374  51.694  1.00  0.00           C
ATOM   2844  HA  GLU   185      52.108  31.433  50.887  1.00  0.00           H
ATOM   2845  CB  GLU   185      54.227  31.309  50.974  1.00  0.00           C
ATOM   2846  HB2 GLU   185      54.389  32.244  50.437  1.00  0.00           H
ATOM   2847  HB3 GLU   185      55.136  31.133  51.549  1.00  0.00           H
ATOM   2848  CG  GLU   185      54.125  30.224  49.959  1.00  0.00           C
ATOM   2849  HG2 GLU   185      53.105  29.898  49.758  1.00  0.00           H
ATOM   2850  HG3 GLU   185      54.430  30.678  49.015  1.00  0.00           H
ATOM   2851  CD  GLU   185      54.975  29.008  50.261  1.00  0.00           C
ATOM   2852  OE1 GLU   185      55.443  28.363  49.322  1.00  0.00           O
ATOM   2853  OE2 GLU   185      55.236  28.624  51.443  1.00  0.00           O
ATOM   2854  C   GLU   185      52.564  30.208  52.619  1.00  0.00           C
ATOM   2855  O   GLU   185      51.859  29.294  52.240  1.00  0.00           O
ATOM   2856  N   ARG   186      52.914  30.181  53.889  1.00  0.00           N
ATOM   2857  H   ARG   186      53.429  31.009  54.152  1.00  0.00           H
ATOM   2858  CA  ARG   186      52.680  29.041  54.757  1.00  0.00           C
ATOM   2859  HA  ARG   186      53.248  28.251  54.266  1.00  0.00           H
ATOM   2860  CB  ARG   186      53.488  29.230  56.083  1.00  0.00           C
ATOM   2861  HB2 ARG   186      53.776  28.311  56.592  1.00  0.00           H
ATOM   2862  HB3 ARG   186      54.483  29.577  55.803  1.00  0.00           H
ATOM   2863  CG  ARG   186      52.927  30.140  57.177  1.00  0.00           C
ATOM   2864  HG2 ARG   186      52.921  31.146  56.759  1.00  0.00           H
ATOM   2865  HG3 ARG   186      51.882  29.857  57.303  1.00  0.00           H
ATOM   2866  CD  ARG   186      53.731  30.195  58.474  1.00  0.00           C
ATOM   2867  HD2 ARG   186      53.606  29.269  59.034  1.00  0.00           H
ATOM   2868  HD3 ARG   186      54.771  30.392  58.216  1.00  0.00           H
ATOM   2869  NE  ARG   186      53.392  31.335  59.237  1.00  0.00           N
ATOM   2870  HE  ARG   186      52.542  31.843  59.039  1.00  0.00           H
ATOM   2871  CZ  ARG   186      53.895  31.782  60.290  1.00  0.00           C
ATOM   2872  NH1 ARG   186      55.089  31.489  60.718  1.00  0.00           N
ATOM   2873 HH11 ARG   186      55.706  30.914  60.163  1.00  0.00           H
ATOM   2874 HH12 ARG   186      55.489  31.799  61.592  1.00  0.00           H
ATOM   2875  NH2 ARG   186      53.271  32.595  61.097  1.00  0.00           N
ATOM   2876 HH21 ARG   186      52.280  32.718  60.950  1.00  0.00           H
ATOM   2877 HH22 ARG   186      53.795  33.127  61.778  1.00  0.00           H
ATOM   2878  C   ARG   186      51.239  28.728  54.973  1.00  0.00           C
ATOM   2879  O   ARG   186      50.944  27.593  55.216  1.00  0.00           O
ATOM   2880  N   ARG   187      50.396  29.756  54.903  1.00  0.00           N
ATOM   2881  H   ARG   187      50.797  30.639  54.621  1.00  0.00           H
ATOM   2882  CA  ARG   187      48.899  29.663  54.856  1.00  0.00           C
ATOM   2883  HA  ARG   187      48.597  28.850  55.516  1.00  0.00           H
ATOM   2884  CB  ARG   187      48.307  31.017  55.405  1.00  0.00           C
ATOM   2885  HB2 ARG   187      48.828  31.337  56.308  1.00  0.00           H
ATOM   2886  HB3 ARG   187      48.372  31.700  54.559  1.00  0.00           H
ATOM   2887  CG  ARG   187      46.783  30.975  55.752  1.00  0.00           C
ATOM   2888  HG2 ARG   187      46.587  31.884  56.321  1.00  0.00           H
ATOM   2889  HG3 ARG   187      46.225  30.966  54.816  1.00  0.00           H
ATOM   2890  CD  ARG   187      46.310  29.844  56.633  1.00  0.00           C
ATOM   2891  HD2 ARG   187      46.442  28.905  56.096  1.00  0.00           H
ATOM   2892  HD3 ARG   187      46.861  29.819  57.574  1.00  0.00           H
ATOM   2893  NE  ARG   187      44.883  30.096  56.943  1.00  0.00           N
ATOM   2894  HE  ARG   187      44.666  31.017  57.297  1.00  0.00           H
ATOM   2895  CZ  ARG   187      43.824  29.410  56.589  1.00  0.00           C
ATOM   2896  NH1 ARG   187      43.804  28.204  56.194  1.00  0.00           N
ATOM   2897 HH11 ARG   187      44.725  27.794  56.138  1.00  0.00           H
ATOM   2898 HH12 ARG   187      42.955  27.662  56.130  1.00  0.00           H
ATOM   2899  NH2 ARG   187      42.647  29.980  56.591  1.00  0.00           N
ATOM   2900 HH21 ARG   187      42.642  30.987  56.669  1.00  0.00           H
ATOM   2901 HH22 ARG   187      41.850  29.555  56.140  1.00  0.00           H
ATOM   2902  C   ARG   187      48.341  29.180  53.529  1.00  0.00           C
ATOM   2903  O   ARG   187      47.430  28.337  53.501  1.00  0.00           O
ATOM   2904  N   ILE   188      48.908  29.841  52.465  1.00  0.00           N
ATOM   2905  H   ILE   188      49.703  30.421  52.694  1.00  0.00           H
ATOM   2906  CA  ILE   188      48.404  29.563  51.145  1.00  0.00           C
ATOM   2907  HA  ILE   188      47.329  29.735  51.179  1.00  0.00           H
ATOM   2908  CB  ILE   188      49.053  30.448  50.154  1.00  0.00           C
ATOM   2909  HB  ILE   188      50.111  30.339  50.390  1.00  0.00           H
ATOM   2910  CG2 ILE   188      48.802  30.000  48.699  1.00  0.00           C
ATOM   2911 HG21 ILE   188      49.171  30.713  47.961  1.00  0.00           H
ATOM   2912 HG22 ILE   188      47.732  30.063  48.499  1.00  0.00           H
ATOM   2913 HG23 ILE   188      49.190  29.016  48.434  1.00  0.00           H
ATOM   2914  CG1 ILE   188      48.680  31.924  50.409  1.00  0.00           C
ATOM   2915 HG12 ILE   188      47.681  32.087  50.005  1.00  0.00           H
ATOM   2916 HG13 ILE   188      48.652  32.020  51.494  1.00  0.00           H
ATOM   2917  CD1 ILE   188      49.583  33.045  49.959  1.00  0.00           C
ATOM   2918 HD11 ILE   188      49.397  33.851  50.669  1.00  0.00           H
ATOM   2919 HD12 ILE   188      49.447  33.084  48.878  1.00  0.00           H
ATOM   2920 HD13 ILE   188      50.592  32.659  50.104  1.00  0.00           H
ATOM   2921  C   ILE   188      48.691  28.069  50.786  1.00  0.00           C
ATOM   2922  O   ILE   188      47.858  27.324  50.341  1.00  0.00           O
ATOM   2923  N   LYS   189      49.963  27.619  51.059  1.00  0.00           N
ATOM   2924  H   LYS   189      50.519  28.199  51.671  1.00  0.00           H
ATOM   2925  CA  LYS   189      50.485  26.171  50.925  1.00  0.00           C
ATOM   2926  HA  LYS   189      50.440  25.938  49.862  1.00  0.00           H
ATOM   2927  CB  LYS   189      51.899  26.192  51.384  1.00  0.00           C
ATOM   2928  HB2 LYS   189      52.416  27.052  50.957  1.00  0.00           H
ATOM   2929  HB3 LYS   189      52.013  26.231  52.467  1.00  0.00           H
ATOM   2930  CG  LYS   189      52.624  24.929  50.817  1.00  0.00           C
ATOM   2931  HG2 LYS   189      52.077  24.058  51.179  1.00  0.00           H
ATOM   2932  HG3 LYS   189      52.602  24.969  49.728  1.00  0.00           H
ATOM   2933  CD  LYS   189      54.137  24.754  51.245  1.00  0.00           C
ATOM   2934  HD2 LYS   189      54.725  25.550  50.788  1.00  0.00           H
ATOM   2935  HD3 LYS   189      54.128  24.738  52.335  1.00  0.00           H
ATOM   2936  CE  LYS   189      54.716  23.407  50.779  1.00  0.00           C
ATOM   2937  HE2 LYS   189      55.699  23.264  51.227  1.00  0.00           H
ATOM   2938  HE3 LYS   189      54.031  22.601  51.044  1.00  0.00           H
ATOM   2939  NZ  LYS   189      54.897  23.530  49.288  1.00  0.00           N
ATOM   2940  HZ1 LYS   189      55.339  24.385  48.979  1.00  0.00           H
ATOM   2941  HZ2 LYS   189      53.998  23.447  48.835  1.00  0.00           H
ATOM   2942  HZ3 LYS   189      55.447  22.754  48.949  1.00  0.00           H
ATOM   2943  C   LYS   189      49.674  25.117  51.686  1.00  0.00           C
ATOM   2944  O   LYS   189      49.349  24.044  51.216  1.00  0.00           O
ATOM   2945  N   GLU   190      49.253  25.395  52.927  1.00  0.00           N
ATOM   2946  H   GLU   190      49.609  26.252  53.325  1.00  0.00           H
ATOM   2947  CA  GLU   190      48.352  24.573  53.725  1.00  0.00           C
ATOM   2948  HA  GLU   190      48.810  23.606  53.929  1.00  0.00           H
ATOM   2949  CB  GLU   190      48.173  25.347  55.086  1.00  0.00           C
ATOM   2950  HB2 GLU   190      49.182  25.584  55.423  1.00  0.00           H
ATOM   2951  HB3 GLU   190      47.677  26.306  54.935  1.00  0.00           H
ATOM   2952  CG  GLU   190      47.382  24.583  56.174  1.00  0.00           C
ATOM   2953  HG2 GLU   190      46.611  23.933  55.760  1.00  0.00           H
ATOM   2954  HG3 GLU   190      48.051  23.977  56.786  1.00  0.00           H
ATOM   2955  CD  GLU   190      46.719  25.637  56.977  1.00  0.00           C
ATOM   2956  OE1 GLU   190      45.600  26.074  56.615  1.00  0.00           O
ATOM   2957  OE2 GLU   190      47.335  26.089  57.966  1.00  0.00           O
ATOM   2958  C   GLU   190      46.994  24.214  53.087  1.00  0.00           C
ATOM   2959  O   GLU   190      46.538  23.102  53.112  1.00  0.00           O
ATOM   2960  N   ILE   191      46.457  25.185  52.374  1.00  0.00           N
ATOM   2961  H   ILE   191      46.844  26.112  52.472  1.00  0.00           H
ATOM   2962  CA  ILE   191      45.224  25.053  51.553  1.00  0.00           C
ATOM   2963  HA  ILE   191      44.542  24.372  52.064  1.00  0.00           H
ATOM   2964  CB  ILE   191      44.423  26.408  51.468  1.00  0.00           C
ATOM   2965  HB  ILE   191      45.028  27.019  50.798  1.00  0.00           H
ATOM   2966  CG2 ILE   191      43.060  26.282  50.784  1.00  0.00           C
ATOM   2967 HG21 ILE   191      42.898  27.340  50.576  1.00  0.00           H
ATOM   2968 HG22 ILE   191      42.285  25.940  51.470  1.00  0.00           H
ATOM   2969 HG23 ILE   191      42.927  25.807  49.813  1.00  0.00           H
ATOM   2970  CG1 ILE   191      44.184  27.123  52.758  1.00  0.00           C
ATOM   2971 HG12 ILE   191      43.254  26.708  53.146  1.00  0.00           H
ATOM   2972 HG13 ILE   191      44.890  26.829  53.535  1.00  0.00           H
ATOM   2973  CD1 ILE   191      44.078  28.622  52.573  1.00  0.00           C
ATOM   2974 HD11 ILE   191      45.025  29.057  52.256  1.00  0.00           H
ATOM   2975 HD12 ILE   191      43.817  29.069  53.532  1.00  0.00           H
ATOM   2976 HD13 ILE   191      43.344  28.796  51.786  1.00  0.00           H
ATOM   2977  C   ILE   191      45.529  24.435  50.262  1.00  0.00           C
ATOM   2978  O   ILE   191      44.841  23.540  49.821  1.00  0.00           O
ATOM   2979  N   VAL   192      46.561  24.899  49.556  1.00  0.00           N
ATOM   2980  H   VAL   192      47.120  25.633  49.966  1.00  0.00           H
ATOM   2981  CA  VAL   192      46.896  24.527  48.140  1.00  0.00           C
ATOM   2982  HA  VAL   192      45.981  24.586  47.550  1.00  0.00           H
ATOM   2983  CB  VAL   192      47.797  25.596  47.488  1.00  0.00           C
ATOM   2984  HB  VAL   192      48.537  25.807  48.260  1.00  0.00           H
ATOM   2985  CG1 VAL   192      48.493  25.163  46.214  1.00  0.00           C
ATOM   2986 HG11 VAL   192      49.170  25.888  45.764  1.00  0.00           H
ATOM   2987 HG12 VAL   192      49.005  24.202  46.261  1.00  0.00           H
ATOM   2988 HG13 VAL   192      47.659  25.034  45.525  1.00  0.00           H
ATOM   2989  CG2 VAL   192      47.044  26.925  47.116  1.00  0.00           C
ATOM   2990 HG21 VAL   192      47.684  27.786  46.922  1.00  0.00           H
ATOM   2991 HG22 VAL   192      46.431  27.314  47.929  1.00  0.00           H
ATOM   2992 HG23 VAL   192      46.397  26.706  46.267  1.00  0.00           H
ATOM   2993  C   VAL   192      47.327  23.037  48.052  1.00  0.00           C
ATOM   2994  O   VAL   192      47.002  22.362  47.131  1.00  0.00           O
ATOM   2995  N   LYS   193      47.990  22.489  49.112  1.00  0.00           N
ATOM   2996  H   LYS   193      48.227  23.100  49.880  1.00  0.00           H
ATOM   2997  CA  LYS   193      48.345  21.039  49.215  1.00  0.00           C
ATOM   2998  HA  LYS   193      48.754  20.741  48.250  1.00  0.00           H
ATOM   2999  CB  LYS   193      49.480  20.784  50.337  1.00  0.00           C
ATOM   3000  HB2 LYS   193      49.889  19.788  50.172  1.00  0.00           H
ATOM   3001  HB3 LYS   193      50.246  21.553  50.230  1.00  0.00           H
ATOM   3002  CG  LYS   193      49.029  20.787  51.815  1.00  0.00           C
ATOM   3003  HG2 LYS   193      48.594  21.759  52.049  1.00  0.00           H
ATOM   3004  HG3 LYS   193      48.235  20.049  51.937  1.00  0.00           H
ATOM   3005  CD  LYS   193      50.238  20.421  52.767  1.00  0.00           C
ATOM   3006  HD2 LYS   193      50.535  19.399  52.533  1.00  0.00           H
ATOM   3007  HD3 LYS   193      50.978  21.201  52.587  1.00  0.00           H
ATOM   3008  CE  LYS   193      49.886  20.472  54.281  1.00  0.00           C
ATOM   3009  HE2 LYS   193      49.738  21.519  54.547  1.00  0.00           H
ATOM   3010  HE3 LYS   193      49.020  19.816  54.362  1.00  0.00           H
ATOM   3011  NZ  LYS   193      51.061  19.873  55.065  1.00  0.00           N
ATOM   3012  HZ1 LYS   193      50.942  19.838  56.067  1.00  0.00           H
ATOM   3013  HZ2 LYS   193      51.931  20.358  54.893  1.00  0.00           H
ATOM   3014  HZ3 LYS   193      51.278  18.981  54.645  1.00  0.00           H
ATOM   3015  C   LYS   193      47.258  19.975  49.549  1.00  0.00           C
ATOM   3016  O   LYS   193      47.454  18.795  49.465  1.00  0.00           O
ATOM   3017  N   LYS   194      46.129  20.505  50.013  1.00  0.00           N
ATOM   3018  H   LYS   194      46.205  21.504  49.891  1.00  0.00           H
ATOM   3019  CA  LYS   194      44.885  19.803  50.411  1.00  0.00           C
ATOM   3020  HA  LYS   194      45.158  18.801  50.742  1.00  0.00           H
ATOM   3021  CB  LYS   194      44.357  20.472  51.723  1.00  0.00           C
ATOM   3022  HB2 LYS   194      45.227  20.677  52.347  1.00  0.00           H
ATOM   3023  HB3 LYS   194      43.783  21.386  51.578  1.00  0.00           H
ATOM   3024  CG  LYS   194      43.455  19.557  52.482  1.00  0.00           C
ATOM   3025  HG2 LYS   194      42.546  19.246  51.967  1.00  0.00           H
ATOM   3026  HG3 LYS   194      44.030  18.677  52.765  1.00  0.00           H
ATOM   3027  CD  LYS   194      42.976  20.202  53.862  1.00  0.00           C
ATOM   3028  HD2 LYS   194      42.354  21.081  53.688  1.00  0.00           H
ATOM   3029  HD3 LYS   194      42.441  19.490  54.491  1.00  0.00           H
ATOM   3030  CE  LYS   194      44.083  20.831  54.831  1.00  0.00           C
ATOM   3031  HE2 LYS   194      44.731  20.014  55.151  1.00  0.00           H
ATOM   3032  HE3 LYS   194      44.739  21.553  54.345  1.00  0.00           H
ATOM   3033  NZ  LYS   194      43.544  21.435  56.032  1.00  0.00           N
ATOM   3034  HZ1 LYS   194      42.676  20.986  56.288  1.00  0.00           H
ATOM   3035  HZ2 LYS   194      43.370  22.407  55.817  1.00  0.00           H
ATOM   3036  HZ3 LYS   194      44.207  21.376  56.792  1.00  0.00           H
ATOM   3037  C   LYS   194      43.743  19.741  49.372  1.00  0.00           C
ATOM   3038  O   LYS   194      43.000  18.778  49.428  1.00  0.00           O
ATOM   3039  N   HIE   195      43.642  20.729  48.502  1.00  0.00           N
ATOM   3040  H   HIE   195      44.188  21.538  48.762  1.00  0.00           H
ATOM   3041  CA  HIE   195      42.538  20.934  47.544  1.00  0.00           C
ATOM   3042  HA  HIE   195      41.853  20.088  47.598  1.00  0.00           H
ATOM   3043  CB  HIE   195      41.780  22.147  48.000  1.00  0.00           C
ATOM   3044  HB2 HIE   195      42.459  22.995  48.081  1.00  0.00           H
ATOM   3045  HB3 HIE   195      40.913  22.329  47.366  1.00  0.00           H
ATOM   3046  CG  HIE   195      41.188  22.064  49.413  1.00  0.00           C
ATOM   3047  ND1 HIE   195      40.019  21.365  49.799  1.00  0.00           N
ATOM   3048  CE1 HIE   195      39.826  21.790  51.095  1.00  0.00           C
ATOM   3049  HE1 HIE   195      38.950  21.597  51.696  1.00  0.00           H
ATOM   3050  NE2 HIE   195      40.798  22.633  51.528  1.00  0.00           N
ATOM   3051  HE2 HIE   195      40.953  23.016  52.450  1.00  0.00           H
ATOM   3052  CD2 HIE   195      41.688  22.741  50.460  1.00  0.00           C
ATOM   3053  HD2 HIE   195      42.554  23.380  50.359  1.00  0.00           H
ATOM   3054  C   HIE   195      42.968  21.112  46.091  1.00  0.00           C
ATOM   3055  O   HIE   195      42.029  21.201  45.320  1.00  0.00           O
ATOM   3056  N   SER   196      44.265  21.273  45.810  1.00  0.00           N
ATOM   3057  H   SER   196      45.026  21.207  46.470  1.00  0.00           H
ATOM   3058  CA  SER   196      44.740  21.533  44.382  1.00  0.00           C
ATOM   3059  HA  SER   196      43.901  21.508  43.686  1.00  0.00           H
ATOM   3060  CB  SER   196      45.287  22.946  44.347  1.00  0.00           C
ATOM   3061  HB2 SER   196      46.015  23.204  45.116  1.00  0.00           H
ATOM   3062  HB3 SER   196      45.883  23.043  43.440  1.00  0.00           H
ATOM   3063  OG  SER   196      44.205  23.866  44.366  1.00  0.00           O
ATOM   3064  HG  SER   196      43.888  23.900  45.271  1.00  0.00           H
ATOM   3065  C   SER   196      45.822  20.519  43.990  1.00  0.00           C
ATOM   3066  O   SER   196      46.434  20.655  42.951  1.00  0.00           O
ATOM   3067  N   GLN   197      46.156  19.509  44.768  1.00  0.00           N
ATOM   3068  H   GLN   197      45.562  19.347  45.569  1.00  0.00           H
ATOM   3069  CA  GLN   197      47.256  18.676  44.580  1.00  0.00           C
ATOM   3070  HA  GLN   197      48.057  19.370  44.325  1.00  0.00           H
ATOM   3071  CB  GLN   197      47.804  17.958  45.812  1.00  0.00           C
ATOM   3072  HB2 GLN   197      48.782  17.526  45.598  1.00  0.00           H
ATOM   3073  HB3 GLN   197      47.885  18.607  46.685  1.00  0.00           H
ATOM   3074  CG  GLN   197      46.965  16.780  46.246  1.00  0.00           C
ATOM   3075  HG2 GLN   197      46.983  16.011  45.473  1.00  0.00           H
ATOM   3076  HG3 GLN   197      47.435  16.338  47.125  1.00  0.00           H
ATOM   3077  CD  GLN   197      45.593  17.274  46.642  1.00  0.00           C
ATOM   3078  OE1 GLN   197      45.373  18.383  47.208  1.00  0.00           O
ATOM   3079  NE2 GLN   197      44.538  16.510  46.515  1.00  0.00           N
ATOM   3080 HE21 GLN   197      43.664  16.800  46.929  1.00  0.00           H
ATOM   3081 HE22 GLN   197      44.455  15.559  46.186  1.00  0.00           H
ATOM   3082  C   GLN   197      47.165  17.707  43.323  1.00  0.00           C
ATOM   3083  O   GLN   197      48.220  17.191  42.903  1.00  0.00           O
ATOM   3084  N   PHE   198      46.038  17.565  42.655  1.00  0.00           N
ATOM   3085  H   PHE   198      45.184  17.893  43.082  1.00  0.00           H
ATOM   3086  CA  PHE   198      45.855  16.645  41.434  1.00  0.00           C
ATOM   3087  HA  PHE   198      46.651  15.905  41.350  1.00  0.00           H
ATOM   3088  CB  PHE   198      44.558  15.785  41.630  1.00  0.00           C
ATOM   3089  HB2 PHE   198      43.730  16.493  41.668  1.00  0.00           H
ATOM   3090  HB3 PHE   198      44.555  15.184  40.720  1.00  0.00           H
ATOM   3091  CG  PHE   198      44.429  14.947  42.896  1.00  0.00           C
ATOM   3092  CD1 PHE   198      43.107  14.411  43.230  1.00  0.00           C
ATOM   3093  HD1 PHE   198      42.258  14.548  42.577  1.00  0.00           H
ATOM   3094  CE1 PHE   198      42.958  13.617  44.356  1.00  0.00           C
ATOM   3095  HE1 PHE   198      41.963  13.280  44.609  1.00  0.00           H
ATOM   3096  CZ  PHE   198      44.045  13.282  45.172  1.00  0.00           C
ATOM   3097  HZ  PHE   198      44.035  12.687  46.073  1.00  0.00           H
ATOM   3098  CE2 PHE   198      45.340  13.717  44.765  1.00  0.00           C
ATOM   3099  HE2 PHE   198      46.226  13.370  45.275  1.00  0.00           H
ATOM   3100  CD2 PHE   198      45.538  14.510  43.596  1.00  0.00           C
ATOM   3101  HD2 PHE   198      46.527  14.944  43.589  1.00  0.00           H
ATOM   3102  C   PHE   198      45.689  17.326  40.058  1.00  0.00           C
ATOM   3103  O   PHE   198      45.603  16.622  39.079  1.00  0.00           O
ATOM   3104  N   ILE   199      45.581  18.638  40.083  1.00  0.00           N
ATOM   3105  H   ILE   199      45.441  19.050  40.994  1.00  0.00           H
ATOM   3106  CA  ILE   199      45.660  19.537  38.837  1.00  0.00           C
ATOM   3107  HA  ILE   199      44.761  19.353  38.249  1.00  0.00           H
ATOM   3108  CB  ILE   199      45.696  21.062  39.116  1.00  0.00           C
ATOM   3109  HB  ILE   199      46.531  21.255  39.789  1.00  0.00           H
ATOM   3110  CG2 ILE   199      45.786  21.874  37.852  1.00  0.00           C
ATOM   3111 HG21 ILE   199      45.835  22.943  38.057  1.00  0.00           H
ATOM   3112 HG22 ILE   199      44.945  21.598  37.216  1.00  0.00           H
ATOM   3113 HG23 ILE   199      46.738  21.592  37.400  1.00  0.00           H
ATOM   3114  CG1 ILE   199      44.469  21.338  39.978  1.00  0.00           C
ATOM   3115 HG12 ILE   199      44.637  20.896  40.960  1.00  0.00           H
ATOM   3116 HG13 ILE   199      44.368  22.409  40.152  1.00  0.00           H
ATOM   3117  CD1 ILE   199      43.116  21.036  39.401  1.00  0.00           C
ATOM   3118 HD11 ILE   199      42.851  21.798  38.669  1.00  0.00           H
ATOM   3119 HD12 ILE   199      42.298  21.158  40.111  1.00  0.00           H
ATOM   3120 HD13 ILE   199      43.038  20.041  38.964  1.00  0.00           H
ATOM   3121  C   ILE   199      46.832  19.141  37.941  1.00  0.00           C
ATOM   3122  O   ILE   199      47.938  19.089  38.529  1.00  0.00           O
ATOM   3123  N   GLY   200      46.683  18.981  36.611  1.00  0.00           N
ATOM   3124  H   GLY   200      45.746  18.822  36.270  1.00  0.00           H
ATOM   3125  CA  GLY   200      47.710  18.453  35.699  1.00  0.00           C
ATOM   3126  HA2 GLY   200      48.251  17.688  36.254  1.00  0.00           H
ATOM   3127  HA3 GLY   200      47.165  18.063  34.839  1.00  0.00           H
ATOM   3128  C   GLY   200      48.801  19.523  35.340  1.00  0.00           C
ATOM   3129  O   GLY   200      49.885  19.280  34.940  1.00  0.00           O
ATOM   3130  N   TYR   201      48.487  20.853  35.453  1.00  0.00           N
ATOM   3131  H   TYR   201      47.505  21.087  35.483  1.00  0.00           H
ATOM   3132  CA  TYR   201      49.375  21.962  35.173  1.00  0.00           C
ATOM   3133  HA  TYR   201      50.108  21.590  34.458  1.00  0.00           H
ATOM   3134  CB  TYR   201      48.555  23.112  34.558  1.00  0.00           C
ATOM   3135  HB2 TYR   201      47.909  23.529  35.331  1.00  0.00           H
ATOM   3136  HB3 TYR   201      49.216  23.961  34.381  1.00  0.00           H
ATOM   3137  CG  TYR   201      47.683  22.748  33.320  1.00  0.00           C
ATOM   3138  CD1 TYR   201      48.378  22.426  32.087  1.00  0.00           C
ATOM   3139  HD1 TYR   201      49.452  22.333  32.023  1.00  0.00           H
ATOM   3140  CE1 TYR   201      47.583  21.891  31.037  1.00  0.00           C
ATOM   3141  HE1 TYR   201      47.971  21.533  30.095  1.00  0.00           H
ATOM   3142  CZ  TYR   201      46.183  21.914  31.153  1.00  0.00           C
ATOM   3143  OH  TYR   201      45.435  21.432  30.137  1.00  0.00           O
ATOM   3144  HH  TYR   201      44.549  21.291  30.478  1.00  0.00           H
ATOM   3145  CE2 TYR   201      45.545  22.404  32.361  1.00  0.00           C
ATOM   3146  HE2 TYR   201      44.470  22.363  32.461  1.00  0.00           H
ATOM   3147  CD2 TYR   201      46.320  22.820  33.492  1.00  0.00           C
ATOM   3148  HD2 TYR   201      45.807  23.163  34.378  1.00  0.00           H
ATOM   3149  C   TYR   201      50.140  22.424  36.473  1.00  0.00           C
ATOM   3150  O   TYR   201      49.512  22.534  37.467  1.00  0.00           O
ATOM   3151  N   PRO   202      51.495  22.688  36.304  1.00  0.00           N
ATOM   3152  CD  PRO   202      52.309  22.681  35.139  1.00  0.00           C
ATOM   3153  HD2 PRO   202      51.753  23.164  34.335  1.00  0.00           H
ATOM   3154  HD3 PRO   202      52.568  21.671  34.823  1.00  0.00           H
ATOM   3155  CG  PRO   202      53.694  23.246  35.542  1.00  0.00           C
ATOM   3156  HG2 PRO   202      53.704  24.336  35.528  1.00  0.00           H
ATOM   3157  HG3 PRO   202      54.454  22.796  34.903  1.00  0.00           H
ATOM   3158  CB  PRO   202      53.739  22.754  36.996  1.00  0.00           C
ATOM   3159  HB2 PRO   202      54.429  23.413  37.524  1.00  0.00           H
ATOM   3160  HB3 PRO   202      54.047  21.711  37.066  1.00  0.00           H
ATOM   3161  CA  PRO   202      52.322  22.971  37.487  1.00  0.00           C
ATOM   3162  HA  PRO   202      52.089  22.161  38.178  1.00  0.00           H
ATOM   3163  C   PRO   202      52.067  24.425  38.124  1.00  0.00           C
ATOM   3164  O   PRO   202      51.783  25.369  37.396  1.00  0.00           O
ATOM   3165  N   ILE   203      52.129  24.394  39.412  1.00  0.00           N
ATOM   3166  H   ILE   203      52.577  23.601  39.849  1.00  0.00           H
ATOM   3167  CA  ILE   203      51.784  25.520  40.241  1.00  0.00           C
ATOM   3168  HA  ILE   203      51.332  26.333  39.673  1.00  0.00           H
ATOM   3169  CB  ILE   203      50.687  25.183  41.331  1.00  0.00           C
ATOM   3170  HB  ILE   203      51.049  24.329  41.903  1.00  0.00           H
ATOM   3171  CG2 ILE   203      50.507  26.423  42.228  1.00  0.00           C
ATOM   3172 HG21 ILE   203      49.734  26.171  42.954  1.00  0.00           H
ATOM   3173 HG22 ILE   203      50.079  27.251  41.662  1.00  0.00           H
ATOM   3174 HG23 ILE   203      51.427  26.701  42.742  1.00  0.00           H
ATOM   3175  CG1 ILE   203      49.294  24.795  40.674  1.00  0.00           C
ATOM   3176 HG12 ILE   203      48.761  25.733  40.520  1.00  0.00           H
ATOM   3177 HG13 ILE   203      49.413  24.316  39.702  1.00  0.00           H
ATOM   3178  CD1 ILE   203      48.515  23.833  41.635  1.00  0.00           C
ATOM   3179 HD11 ILE   203      48.543  24.140  42.681  1.00  0.00           H
ATOM   3180 HD12 ILE   203      48.993  22.870  41.458  1.00  0.00           H
ATOM   3181 HD13 ILE   203      47.481  23.867  41.291  1.00  0.00           H
ATOM   3182  C   ILE   203      53.003  26.018  41.009  1.00  0.00           C
ATOM   3183  O   ILE   203      53.586  25.183  41.721  1.00  0.00           O
ATOM   3184  N   THR   204      53.262  27.341  40.990  1.00  0.00           N
ATOM   3185  H   THR   204      52.697  27.958  40.425  1.00  0.00           H
ATOM   3186  CA  THR   204      54.339  27.984  41.802  1.00  0.00           C
ATOM   3187  HA  THR   204      54.806  27.229  42.435  1.00  0.00           H
ATOM   3188  CB  THR   204      55.489  28.540  40.899  1.00  0.00           C
ATOM   3189  HB  THR   204      55.148  29.403  40.327  1.00  0.00           H
ATOM   3190  CG2 THR   204      56.724  29.067  41.642  1.00  0.00           C
ATOM   3191 HG21 THR   204      57.048  28.452  42.482  1.00  0.00           H
ATOM   3192 HG22 THR   204      56.353  30.030  41.992  1.00  0.00           H
ATOM   3193 HG23 THR   204      57.625  29.111  41.031  1.00  0.00           H
ATOM   3194  OG1 THR   204      55.881  27.556  40.009  1.00  0.00           O
ATOM   3195  HG1 THR   204      55.149  27.463  39.396  1.00  0.00           H
ATOM   3196  C   THR   204      53.788  29.009  42.754  1.00  0.00           C
ATOM   3197  O   THR   204      52.857  29.689  42.397  1.00  0.00           O
ATOM   3198  N   LEU   205      54.166  29.033  44.009  1.00  0.00           N
ATOM   3199  H   LEU   205      54.809  28.296  44.261  1.00  0.00           H
ATOM   3200  CA  LEU   205      53.855  29.986  45.111  1.00  0.00           C
ATOM   3201  HA  LEU   205      53.004  30.510  44.676  1.00  0.00           H
ATOM   3202  CB  LEU   205      53.421  29.131  46.357  1.00  0.00           C
ATOM   3203  HB2 LEU   205      54.340  28.679  46.731  1.00  0.00           H
ATOM   3204  HB3 LEU   205      53.107  29.898  47.064  1.00  0.00           H
ATOM   3205  CG  LEU   205      52.366  28.017  46.157  1.00  0.00           C
ATOM   3206  HG  LEU   205      52.707  27.194  45.530  1.00  0.00           H
ATOM   3207  CD1 LEU   205      52.096  27.277  47.516  1.00  0.00           C
ATOM   3208 HD11 LEU   205      51.551  26.354  47.317  1.00  0.00           H
ATOM   3209 HD12 LEU   205      51.604  27.976  48.193  1.00  0.00           H
ATOM   3210 HD13 LEU   205      52.995  26.852  47.961  1.00  0.00           H
ATOM   3211  CD2 LEU   205      51.036  28.572  45.636  1.00  0.00           C
ATOM   3212 HD21 LEU   205      51.179  28.928  44.616  1.00  0.00           H
ATOM   3213 HD22 LEU   205      50.265  27.810  45.746  1.00  0.00           H
ATOM   3214 HD23 LEU   205      50.760  29.448  46.223  1.00  0.00           H
ATOM   3215  C   LEU   205      55.011  30.970  45.413  1.00  0.00           C
ATOM   3216  O   LEU   205      56.063  30.593  45.974  1.00  0.00           O
ATOM   3217  N   PHE   206      54.852  32.298  45.194  1.00  0.00           N
ATOM   3218  H   PHE   206      53.912  32.578  44.954  1.00  0.00           H
ATOM   3219  CA  PHE   206      55.883  33.332  45.284  1.00  0.00           C
ATOM   3220  HA  PHE   206      56.864  32.857  45.300  1.00  0.00           H
ATOM   3221  CB  PHE   206      55.790  34.290  44.106  1.00  0.00           C
ATOM   3222  HB2 PHE   206      54.779  34.686  44.024  1.00  0.00           H
ATOM   3223  HB3 PHE   206      56.312  35.224  44.310  1.00  0.00           H
ATOM   3224  CG  PHE   206      56.207  33.716  42.723  1.00  0.00           C
ATOM   3225  CD1 PHE   206      57.400  34.164  42.086  1.00  0.00           C
ATOM   3226  HD1 PHE   206      58.023  34.943  42.500  1.00  0.00           H
ATOM   3227  CE1 PHE   206      57.775  33.627  40.793  1.00  0.00           C
ATOM   3228  HE1 PHE   206      58.638  33.985  40.251  1.00  0.00           H
ATOM   3229  CZ  PHE   206      56.888  32.783  40.115  1.00  0.00           C
ATOM   3230  HZ  PHE   206      57.289  32.387  39.194  1.00  0.00           H
ATOM   3231  CE2 PHE   206      55.724  32.380  40.740  1.00  0.00           C
ATOM   3232  HE2 PHE   206      55.099  31.839  40.045  1.00  0.00           H
ATOM   3233  CD2 PHE   206      55.341  32.805  42.024  1.00  0.00           C
ATOM   3234  HD2 PHE   206      54.411  32.467  42.457  1.00  0.00           H
ATOM   3235  C   PHE   206      55.760  33.902  46.696  1.00  0.00           C
ATOM   3236  O   PHE   206      54.801  34.667  46.977  1.00  0.00           O
ATOM   3237  N   VAL   207      56.615  33.500  47.623  1.00  0.00           N
ATOM   3238  H   VAL   207      57.330  32.934  47.189  1.00  0.00           H
ATOM   3239  CA  VAL   207      56.762  33.917  49.030  1.00  0.00           C
ATOM   3240  HA  VAL   207      55.776  34.022  49.484  1.00  0.00           H
ATOM   3241  CB  VAL   207      57.370  32.746  49.757  1.00  0.00           C
ATOM   3242  HB  VAL   207      56.800  31.857  49.489  1.00  0.00           H
ATOM   3243  CG1 VAL   207      58.846  32.344  49.428  1.00  0.00           C
ATOM   3244 HG11 VAL   207      58.967  32.343  48.345  1.00  0.00           H
ATOM   3245 HG12 VAL   207      59.556  32.972  49.966  1.00  0.00           H
ATOM   3246 HG13 VAL   207      59.158  31.400  49.874  1.00  0.00           H
ATOM   3247  CG2 VAL   207      57.326  33.019  51.257  1.00  0.00           C
ATOM   3248 HG21 VAL   207      56.367  33.453  51.540  1.00  0.00           H
ATOM   3249 HG22 VAL   207      58.156  33.645  51.583  1.00  0.00           H
ATOM   3250 HG23 VAL   207      57.542  32.062  51.731  1.00  0.00           H
ATOM   3251  C   VAL   207      57.474  35.274  49.097  1.00  0.00           C
ATOM   3252  O   VAL   207      58.533  35.491  48.489  1.00  0.00           O
ATOM   3253  N   GLU   208      56.981  36.261  49.889  1.00  0.00           N
ATOM   3254  H   GLU   208      56.070  36.181  50.317  1.00  0.00           H
ATOM   3255  CA  GLU   208      57.681  37.424  50.470  1.00  0.00           C
ATOM   3256  HA  GLU   208      58.577  37.091  50.994  1.00  0.00           H
ATOM   3257  CB  GLU   208      58.000  38.501  49.476  1.00  0.00           C
ATOM   3258  HB2 GLU   208      58.678  39.173  50.002  1.00  0.00           H
ATOM   3259  HB3 GLU   208      58.517  37.968  48.679  1.00  0.00           H
ATOM   3260  CG  GLU   208      56.739  39.259  48.961  1.00  0.00           C
ATOM   3261  HG2 GLU   208      56.211  38.583  48.287  1.00  0.00           H
ATOM   3262  HG3 GLU   208      56.164  39.486  49.858  1.00  0.00           H
ATOM   3263  CD  GLU   208      57.062  40.576  48.329  1.00  0.00           C
ATOM   3264  OE1 GLU   208      56.392  41.038  47.335  1.00  0.00           O
ATOM   3265  OE2 GLU   208      57.898  41.257  48.928  1.00  0.00           O
ATOM   3266  C   GLU   208      56.913  37.921  51.664  1.00  0.00           C
ATOM   3267  O   GLU   208      55.732  37.606  51.855  1.00  0.00           O
ATOM   3268  OXT GLU   208      57.554  38.391  52.626  1.00  0.00           O
END
