# Supplementary material for: Worth the Weight: Sub-Pocket EXplorer (SubPEx), a Weighted Ensemble Method to Enhance Binding-Pocket Conformational Sampling
Source: J Chem Theory Comput. 2023 Aug 16;19(17):5677–89. doi: 10.1021/acs.jctc.3c00478 (PMC10500992; doi:10.1021/acs.jctc.3c00478)
Supplement: Supplementary file 2 — ct3c00478_si_002.zip [file ct3c00478_si_002.zip › clustered_structures/HSP90/subpex/rep.c17.aligned.pdb]

HELIX    1   1 ILE     11  ASN     20  1                                  10
HELIX    2   2 LYS     26  THR     50  1                                  25
HELIX    3   3 PRO     52  LYS     54  1                                   3
HELIX    4   4 LYS     85  ILE     89  1                                   5
HELIX    5   5 LYS     97  ALA    109  1                                  13
HELIX    6   6 ILE    113  PHE    119  1                                   7
HELIX    7   7 GLY    122  LEU    128  1                                   7
HELIX    8   8 THR    180  TYR    182  1                                   3
HELIX    9   9 GLU    185  HIE    195  1                                  11
SHEET    1   1 1 THR     4  ALA     6  0
SHEET    2   2 1 ILE    63  ASN    68  0
SHEET    3   3 1 THR    73  ASP    78  0
SHEET    4   4 1 ALA   130  LYS   138  0
SHEET    5   5 1 GLN   144  SER   149  0
SHEET    6   6 1 SER   154  THR   159  0
SHEET    7   7 1 GLY   168  LEU   175  0
SHEET    8   8 1 ILE   203  LEU   205  0
CRYST1   70.231   64.435   72.502  90.00  90.00  90.00               1
ATOM      1  N   ALA     1      37.553  58.608  34.854  1.00  0.00           N
ATOM      2  H1  ALA     1      38.266  59.077  34.313  1.00  0.00           H
ATOM      3  H2  ALA     1      37.203  59.360  35.430  1.00  0.00           H
ATOM      4  H3  ALA     1      37.951  57.857  35.399  1.00  0.00           H
ATOM      5  CA  ALA     1      36.456  58.072  33.982  1.00  0.00           C
ATOM      6  HA  ALA     1      35.585  57.867  34.605  1.00  0.00           H
ATOM      7  CB  ALA     1      36.062  59.134  32.974  1.00  0.00           C
ATOM      8  HB1 ALA     1      35.525  58.621  32.176  1.00  0.00           H
ATOM      9  HB2 ALA     1      36.978  59.516  32.521  1.00  0.00           H
ATOM     10  HB3 ALA     1      35.510  59.970  33.401  1.00  0.00           H
ATOM     11  C   ALA     1      36.939  56.853  33.333  1.00  0.00           C
ATOM     12  O   ALA     1      38.122  56.838  32.919  1.00  0.00           O
ATOM     13  N   VAL     2      36.100  55.818  33.181  1.00  0.00           N
ATOM     14  H   VAL     2      35.284  55.751  33.772  1.00  0.00           H
ATOM     15  CA  VAL     2      36.373  54.612  32.394  1.00  0.00           C
ATOM     16  HA  VAL     2      36.892  54.832  31.461  1.00  0.00           H
ATOM     17  CB  VAL     2      37.247  53.670  33.245  1.00  0.00           C
ATOM     18  HB  VAL     2      38.083  54.261  33.617  1.00  0.00           H
ATOM     19  CG1 VAL     2      36.454  53.305  34.481  1.00  0.00           C
ATOM     20 HG11 VAL     2      36.070  54.188  34.994  1.00  0.00           H
ATOM     21 HG12 VAL     2      35.611  52.708  34.134  1.00  0.00           H
ATOM     22 HG13 VAL     2      37.032  52.660  35.144  1.00  0.00           H
ATOM     23  CG2 VAL     2      37.917  52.446  32.631  1.00  0.00           C
ATOM     24 HG21 VAL     2      37.136  51.693  32.520  1.00  0.00           H
ATOM     25 HG22 VAL     2      38.734  52.051  33.235  1.00  0.00           H
ATOM     26 HG23 VAL     2      38.332  52.859  31.712  1.00  0.00           H
ATOM     27  C   VAL     2      35.027  54.032  31.939  1.00  0.00           C
ATOM     28  O   VAL     2      33.983  54.333  32.468  1.00  0.00           O
ATOM     29  N   GLU     3      35.069  53.136  30.902  1.00  0.00           N
ATOM     30  H   GLU     3      35.920  52.958  30.388  1.00  0.00           H
ATOM     31  CA  GLU     3      33.889  52.466  30.461  1.00  0.00           C
ATOM     32  HA  GLU     3      33.125  53.230  30.317  1.00  0.00           H
ATOM     33  CB  GLU     3      34.164  51.710  29.098  1.00  0.00           C
ATOM     34  HB2 GLU     3      34.868  52.291  28.502  1.00  0.00           H
ATOM     35  HB3 GLU     3      34.612  50.721  29.213  1.00  0.00           H
ATOM     36  CG  GLU     3      32.788  51.584  28.383  1.00  0.00           C
ATOM     37  HG2 GLU     3      32.921  51.142  27.396  1.00  0.00           H
ATOM     38  HG3 GLU     3      32.138  50.921  28.954  1.00  0.00           H
ATOM     39  CD  GLU     3      32.074  52.941  28.130  1.00  0.00           C
ATOM     40  OE1 GLU     3      30.971  53.101  28.659  1.00  0.00           O
ATOM     41  OE2 GLU     3      32.743  53.825  27.428  1.00  0.00           O
ATOM     42  C   GLU     3      33.345  51.595  31.607  1.00  0.00           C
ATOM     43  O   GLU     3      33.967  50.582  31.972  1.00  0.00           O
ATOM     44  N   THR     4      32.107  51.938  32.006  1.00  0.00           N
ATOM     45  H   THR     4      31.715  52.780  31.612  1.00  0.00           H
ATOM     46  CA  THR     4      31.430  51.379  33.139  1.00  0.00           C
ATOM     47  HA  THR     4      32.068  50.539  33.410  1.00  0.00           H
ATOM     48  CB  THR     4      31.333  52.466  34.258  1.00  0.00           C
ATOM     49  HB  THR     4      30.770  53.254  33.756  1.00  0.00           H
ATOM     50  CG2 THR     4      30.553  52.020  35.447  1.00  0.00           C
ATOM     51 HG21 THR     4      29.530  51.831  35.121  1.00  0.00           H
ATOM     52 HG22 THR     4      30.489  52.896  36.094  1.00  0.00           H
ATOM     53 HG23 THR     4      30.936  51.098  35.884  1.00  0.00           H
ATOM     54  OG1 THR     4      32.585  53.233  34.626  1.00  0.00           O
ATOM     55  HG1 THR     4      33.028  53.690  33.906  1.00  0.00           H
ATOM     56  C   THR     4      30.031  50.810  32.761  1.00  0.00           C
ATOM     57  O   THR     4      29.412  51.128  31.781  1.00  0.00           O
ATOM     58  N   PHE     5      29.565  49.820  33.515  1.00  0.00           N
ATOM     59  H   PHE     5      30.160  49.528  34.277  1.00  0.00           H
ATOM     60  CA  PHE     5      28.516  48.857  33.125  1.00  0.00           C
ATOM     61  HA  PHE     5      27.856  49.351  32.412  1.00  0.00           H
ATOM     62  CB  PHE     5      29.176  47.596  32.480  1.00  0.00           C
ATOM     63  HB2 PHE     5      29.788  47.113  33.242  1.00  0.00           H
ATOM     64  HB3 PHE     5      28.442  46.790  32.471  1.00  0.00           H
ATOM     65  CG  PHE     5      29.899  47.702  31.174  1.00  0.00           C
ATOM     66  CD1 PHE     5      31.210  48.235  31.115  1.00  0.00           C
ATOM     67  HD1 PHE     5      31.765  48.484  32.008  1.00  0.00           H
ATOM     68  CE1 PHE     5      31.884  48.274  29.859  1.00  0.00           C
ATOM     69  HE1 PHE     5      32.934  48.500  29.741  1.00  0.00           H
ATOM     70  CZ  PHE     5      31.180  47.867  28.705  1.00  0.00           C
ATOM     71  HZ  PHE     5      31.616  47.847  27.717  1.00  0.00           H
ATOM     72  CE2 PHE     5      29.883  47.344  28.780  1.00  0.00           C
ATOM     73  HE2 PHE     5      29.310  47.009  27.928  1.00  0.00           H
ATOM     74  CD2 PHE     5      29.224  47.394  29.969  1.00  0.00           C
ATOM     75  HD2 PHE     5      28.174  47.149  30.012  1.00  0.00           H
ATOM     76  C   PHE     5      27.813  48.435  34.425  1.00  0.00           C
ATOM     77  O   PHE     5      28.342  48.466  35.510  1.00  0.00           O
ATOM     78  N   ALA     6      26.579  47.966  34.294  1.00  0.00           N
ATOM     79  H   ALA     6      26.184  48.217  33.399  1.00  0.00           H
ATOM     80  CA  ALA     6      25.691  47.214  35.194  1.00  0.00           C
ATOM     81  HA  ALA     6      26.103  47.389  36.188  1.00  0.00           H
ATOM     82  CB  ALA     6      24.234  47.636  35.063  1.00  0.00           C
ATOM     83  HB1 ALA     6      23.775  47.682  34.075  1.00  0.00           H
ATOM     84  HB2 ALA     6      24.117  48.645  35.456  1.00  0.00           H
ATOM     85  HB3 ALA     6      23.643  47.086  35.795  1.00  0.00           H
ATOM     86  C   ALA     6      25.872  45.654  35.022  1.00  0.00           C
ATOM     87  O   ALA     6      25.887  45.207  33.842  1.00  0.00           O
ATOM     88  N   PHE     7      25.758  44.896  36.110  1.00  0.00           N
ATOM     89  H   PHE     7      25.531  45.534  36.860  1.00  0.00           H
ATOM     90  CA  PHE     7      25.374  43.498  36.111  1.00  0.00           C
ATOM     91  HA  PHE     7      25.780  43.077  35.192  1.00  0.00           H
ATOM     92  CB  PHE     7      25.955  42.694  37.292  1.00  0.00           C
ATOM     93  HB2 PHE     7      26.015  43.463  38.062  1.00  0.00           H
ATOM     94  HB3 PHE     7      25.322  41.873  37.629  1.00  0.00           H
ATOM     95  CG  PHE     7      27.381  42.325  37.152  1.00  0.00           C
ATOM     96  CD1 PHE     7      27.663  41.118  36.527  1.00  0.00           C
ATOM     97  HD1 PHE     7      26.950  40.445  36.076  1.00  0.00           H
ATOM     98  CE1 PHE     7      28.988  40.622  36.509  1.00  0.00           C
ATOM     99  HE1 PHE     7      29.301  39.676  36.093  1.00  0.00           H
ATOM    100  CZ  PHE     7      29.935  41.187  37.364  1.00  0.00           C
ATOM    101  HZ  PHE     7      30.957  40.841  37.305  1.00  0.00           H
ATOM    102  CE2 PHE     7      29.688  42.451  38.030  1.00  0.00           C
ATOM    103  HE2 PHE     7      30.500  42.916  38.569  1.00  0.00           H
ATOM    104  CD2 PHE     7      28.386  42.974  37.997  1.00  0.00           C
ATOM    105  HD2 PHE     7      28.255  43.922  38.498  1.00  0.00           H
ATOM    106  C   PHE     7      23.854  43.202  36.065  1.00  0.00           C
ATOM    107  O   PHE     7      23.074  43.902  36.634  1.00  0.00           O
ATOM    108  N   GLN     8      23.487  42.105  35.409  1.00  0.00           N
ATOM    109  H   GLN     8      24.250  41.706  34.883  1.00  0.00           H
ATOM    110  CA  GLN     8      22.169  41.423  35.401  1.00  0.00           C
ATOM    111  HA  GLN     8      21.392  42.107  35.057  1.00  0.00           H
ATOM    112  CB  GLN     8      22.245  40.173  34.494  1.00  0.00           C
ATOM    113  HB2 GLN     8      23.105  39.595  34.833  1.00  0.00           H
ATOM    114  HB3 GLN     8      21.267  39.756  34.736  1.00  0.00           H
ATOM    115  CG  GLN     8      22.415  40.393  33.018  1.00  0.00           C
ATOM    116  HG2 GLN     8      21.734  41.215  32.795  1.00  0.00           H
ATOM    117  HG3 GLN     8      23.430  40.544  32.653  1.00  0.00           H
ATOM    118  CD  GLN     8      21.912  39.210  32.149  1.00  0.00           C
ATOM    119  OE1 GLN     8      21.354  38.271  32.713  1.00  0.00           O
ATOM    120  NE2 GLN     8      21.958  39.239  30.850  1.00  0.00           N
ATOM    121 HE21 GLN     8      21.507  38.450  30.411  1.00  0.00           H
ATOM    122 HE22 GLN     8      22.291  40.017  30.297  1.00  0.00           H
ATOM    123  C   GLN     8      21.662  41.166  36.732  1.00  0.00           C
ATOM    124  O   GLN     8      22.358  40.744  37.671  1.00  0.00           O
ATOM    125  N   ALA     9      20.319  41.352  36.882  1.00  0.00           N
ATOM    126  H   ALA     9      19.836  41.762  36.096  1.00  0.00           H
ATOM    127  CA  ALA     9      19.527  41.309  38.139  1.00  0.00           C
ATOM    128  HA  ALA     9      19.708  42.204  38.735  1.00  0.00           H
ATOM    129  CB  ALA     9      18.054  41.475  37.688  1.00  0.00           C
ATOM    130  HB1 ALA     9      17.622  40.711  37.040  1.00  0.00           H
ATOM    131  HB2 ALA     9      17.968  42.382  37.091  1.00  0.00           H
ATOM    132  HB3 ALA     9      17.471  41.701  38.581  1.00  0.00           H
ATOM    133  C   ALA     9      19.691  40.061  39.048  1.00  0.00           C
ATOM    134  O   ALA     9      19.703  40.208  40.238  1.00  0.00           O
ATOM    135  N   GLU    10      19.969  38.849  38.591  1.00  0.00           N
ATOM    136  H   GLU    10      19.824  38.647  37.612  1.00  0.00           H
ATOM    137  CA  GLU    10      20.301  37.660  39.408  1.00  0.00           C
ATOM    138  HA  GLU    10      19.865  37.616  40.406  1.00  0.00           H
ATOM    139  CB  GLU    10      19.848  36.384  38.713  1.00  0.00           C
ATOM    140  HB2 GLU    10      20.476  35.967  37.927  1.00  0.00           H
ATOM    141  HB3 GLU    10      19.852  35.553  39.418  1.00  0.00           H
ATOM    142  CG  GLU    10      18.441  36.421  38.061  1.00  0.00           C
ATOM    143  HG2 GLU    10      17.951  35.447  38.049  1.00  0.00           H
ATOM    144  HG3 GLU    10      17.840  37.086  38.681  1.00  0.00           H
ATOM    145  CD  GLU    10      18.278  36.905  36.645  1.00  0.00           C
ATOM    146  OE1 GLU    10      19.194  37.538  36.127  1.00  0.00           O
ATOM    147  OE2 GLU    10      17.149  36.758  36.054  1.00  0.00           O
ATOM    148  C   GLU    10      21.782  37.622  39.836  1.00  0.00           C
ATOM    149  O   GLU    10      22.018  37.441  41.018  1.00  0.00           O
ATOM    150  N   ILE    11      22.755  37.867  39.010  1.00  0.00           N
ATOM    151  H   ILE    11      22.514  38.065  38.049  1.00  0.00           H
ATOM    152  CA  ILE    11      24.139  38.014  39.350  1.00  0.00           C
ATOM    153  HA  ILE    11      24.385  37.035  39.761  1.00  0.00           H
ATOM    154  CB  ILE    11      25.040  38.097  38.080  1.00  0.00           C
ATOM    155  HB  ILE    11      24.788  38.997  37.521  1.00  0.00           H
ATOM    156  CG2 ILE    11      26.519  38.385  38.490  1.00  0.00           C
ATOM    157 HG21 ILE    11      27.120  38.461  37.584  1.00  0.00           H
ATOM    158 HG22 ILE    11      27.010  37.566  39.012  1.00  0.00           H
ATOM    159 HG23 ILE    11      26.566  39.203  39.210  1.00  0.00           H
ATOM    160  CG1 ILE    11      24.934  36.867  37.184  1.00  0.00           C
ATOM    161 HG12 ILE    11      25.611  36.146  37.641  1.00  0.00           H
ATOM    162 HG13 ILE    11      23.922  36.462  37.155  1.00  0.00           H
ATOM    163  CD1 ILE    11      25.389  36.937  35.746  1.00  0.00           C
ATOM    164 HD11 ILE    11      26.457  37.154  35.785  1.00  0.00           H
ATOM    165 HD12 ILE    11      24.781  37.676  35.223  1.00  0.00           H
ATOM    166 HD13 ILE    11      25.251  35.985  35.233  1.00  0.00           H
ATOM    167  C   ILE    11      24.397  39.197  40.364  1.00  0.00           C
ATOM    168  O   ILE    11      25.084  39.028  41.396  1.00  0.00           O
ATOM    169  N   ALA    12      23.712  40.369  40.175  1.00  0.00           N
ATOM    170  H   ALA    12      23.002  40.351  39.457  1.00  0.00           H
ATOM    171  CA  ALA    12      23.865  41.474  41.127  1.00  0.00           C
ATOM    172  HA  ALA    12      24.913  41.691  41.334  1.00  0.00           H
ATOM    173  CB  ALA    12      23.049  42.699  40.436  1.00  0.00           C
ATOM    174  HB1 ALA    12      21.978  42.594  40.610  1.00  0.00           H
ATOM    175  HB2 ALA    12      23.339  42.804  39.392  1.00  0.00           H
ATOM    176  HB3 ALA    12      23.329  43.622  40.944  1.00  0.00           H
ATOM    177  C   ALA    12      23.288  41.147  42.484  1.00  0.00           C
ATOM    178  O   ALA    12      23.803  41.666  43.508  1.00  0.00           O
ATOM    179  N   GLN    13      22.327  40.217  42.575  1.00  0.00           N
ATOM    180  H   GLN    13      22.168  39.517  41.863  1.00  0.00           H
ATOM    181  CA  GLN    13      21.855  39.767  43.871  1.00  0.00           C
ATOM    182  HA  GLN    13      21.790  40.603  44.566  1.00  0.00           H
ATOM    183  CB  GLN    13      20.489  39.167  43.719  1.00  0.00           C
ATOM    184  HB2 GLN    13      19.853  39.995  43.405  1.00  0.00           H
ATOM    185  HB3 GLN    13      20.330  38.572  42.820  1.00  0.00           H
ATOM    186  CG  GLN    13      19.798  38.612  44.943  1.00  0.00           C
ATOM    187  HG2 GLN    13      20.444  37.814  45.309  1.00  0.00           H
ATOM    188  HG3 GLN    13      19.721  39.478  45.600  1.00  0.00           H
ATOM    189  CD  GLN    13      18.409  37.989  44.709  1.00  0.00           C
ATOM    190  OE1 GLN    13      17.987  37.738  43.615  1.00  0.00           O
ATOM    191  NE2 GLN    13      17.771  37.504  45.711  1.00  0.00           N
ATOM    192 HE21 GLN    13      16.911  37.011  45.522  1.00  0.00           H
ATOM    193 HE22 GLN    13      18.171  37.621  46.631  1.00  0.00           H
ATOM    194  C   GLN    13      22.858  38.668  44.504  1.00  0.00           C
ATOM    195  O   GLN    13      23.030  38.699  45.734  1.00  0.00           O
ATOM    196  N   LEU    14      23.475  37.745  43.721  1.00  0.00           N
ATOM    197  H   LEU    14      23.369  37.823  42.719  1.00  0.00           H
ATOM    198  CA  LEU    14      24.420  36.682  44.250  1.00  0.00           C
ATOM    199  HA  LEU    14      23.975  36.162  45.099  1.00  0.00           H
ATOM    200  CB  LEU    14      24.611  35.629  43.174  1.00  0.00           C
ATOM    201  HB2 LEU    14      23.613  35.264  42.932  1.00  0.00           H
ATOM    202  HB3 LEU    14      25.065  36.146  42.328  1.00  0.00           H
ATOM    203  CG  LEU    14      25.498  34.424  43.541  1.00  0.00           C
ATOM    204  HG  LEU    14      26.528  34.755  43.678  1.00  0.00           H
ATOM    205  CD1 LEU    14      24.999  33.698  44.731  1.00  0.00           C
ATOM    206 HD11 LEU    14      24.063  33.170  44.548  1.00  0.00           H
ATOM    207 HD12 LEU    14      24.892  34.339  45.606  1.00  0.00           H
ATOM    208 HD13 LEU    14      25.821  33.004  44.905  1.00  0.00           H
ATOM    209  CD2 LEU    14      25.459  33.399  42.464  1.00  0.00           C
ATOM    210 HD21 LEU    14      26.201  32.630  42.683  1.00  0.00           H
ATOM    211 HD22 LEU    14      24.502  32.896  42.330  1.00  0.00           H
ATOM    212 HD23 LEU    14      25.819  33.792  41.514  1.00  0.00           H
ATOM    213  C   LEU    14      25.764  37.265  44.756  1.00  0.00           C
ATOM    214  O   LEU    14      26.371  36.692  45.690  1.00  0.00           O
ATOM    215  N   MET    15      26.281  38.410  44.297  1.00  0.00           N
ATOM    216  H   MET    15      25.849  38.797  43.470  1.00  0.00           H
ATOM    217  CA  MET    15      27.354  39.167  44.882  1.00  0.00           C
ATOM    218  HA  MET    15      28.268  38.573  44.891  1.00  0.00           H
ATOM    219  CB  MET    15      27.817  40.384  44.023  1.00  0.00           C
ATOM    220  HB2 MET    15      27.015  41.115  43.930  1.00  0.00           H
ATOM    221  HB3 MET    15      28.717  40.706  44.547  1.00  0.00           H
ATOM    222  CG  MET    15      28.309  39.854  42.601  1.00  0.00           C
ATOM    223  HG2 MET    15      29.182  39.205  42.672  1.00  0.00           H
ATOM    224  HG3 MET    15      27.528  39.239  42.156  1.00  0.00           H
ATOM    225  SD  MET    15      28.544  41.133  41.344  1.00  0.00           S
ATOM    226  CE  MET    15      30.225  40.627  40.913  1.00  0.00           C
ATOM    227  HE1 MET    15      30.874  41.391  40.485  1.00  0.00           H
ATOM    228  HE2 MET    15      30.739  40.346  41.832  1.00  0.00           H
ATOM    229  HE3 MET    15      30.059  39.796  40.228  1.00  0.00           H
ATOM    230  C   MET    15      26.930  39.553  46.326  1.00  0.00           C
ATOM    231  O   MET    15      27.557  39.268  47.346  1.00  0.00           O
ATOM    232  N   SER    16      25.754  40.244  46.403  1.00  0.00           N
ATOM    233  H   SER    16      25.202  40.435  45.578  1.00  0.00           H
ATOM    234  CA  SER    16      25.256  40.801  47.641  1.00  0.00           C
ATOM    235  HA  SER    16      25.961  41.523  48.054  1.00  0.00           H
ATOM    236  CB  SER    16      24.065  41.679  47.278  1.00  0.00           C
ATOM    237  HB2 SER    16      23.282  41.064  46.835  1.00  0.00           H
ATOM    238  HB3 SER    16      23.606  42.125  48.160  1.00  0.00           H
ATOM    239  OG  SER    16      24.341  42.714  46.396  1.00  0.00           O
ATOM    240  HG  SER    16      24.045  42.502  45.507  1.00  0.00           H
ATOM    241  C   SER    16      24.908  39.666  48.661  1.00  0.00           C
ATOM    242  O   SER    16      25.166  39.772  49.884  1.00  0.00           O
ATOM    243  N   LEU    17      24.609  38.478  48.194  1.00  0.00           N
ATOM    244  H   LEU    17      24.337  38.522  47.223  1.00  0.00           H
ATOM    245  CA  LEU    17      24.212  37.301  49.061  1.00  0.00           C
ATOM    246  HA  LEU    17      23.557  37.739  49.814  1.00  0.00           H
ATOM    247  CB  LEU    17      23.492  36.178  48.238  1.00  0.00           C
ATOM    248  HB2 LEU    17      22.683  36.771  47.811  1.00  0.00           H
ATOM    249  HB3 LEU    17      24.179  35.833  47.466  1.00  0.00           H
ATOM    250  CG  LEU    17      22.826  35.070  49.013  1.00  0.00           C
ATOM    251  HG  LEU    17      23.654  34.552  49.497  1.00  0.00           H
ATOM    252  CD1 LEU    17      21.876  35.502  50.101  1.00  0.00           C
ATOM    253 HD11 LEU    17      21.186  34.711  50.396  1.00  0.00           H
ATOM    254 HD12 LEU    17      21.243  36.273  49.660  1.00  0.00           H
ATOM    255 HD13 LEU    17      22.380  35.883  50.989  1.00  0.00           H
ATOM    256  CD2 LEU    17      22.189  33.908  48.177  1.00  0.00           C
ATOM    257 HD21 LEU    17      21.821  33.118  48.833  1.00  0.00           H
ATOM    258 HD22 LEU    17      21.418  34.440  47.620  1.00  0.00           H
ATOM    259 HD23 LEU    17      23.044  33.568  47.592  1.00  0.00           H
ATOM    260  C   LEU    17      25.432  36.705  49.814  1.00  0.00           C
ATOM    261  O   LEU    17      25.386  36.459  51.018  1.00  0.00           O
ATOM    262  N   ILE    18      26.528  36.576  49.089  1.00  0.00           N
ATOM    263  H   ILE    18      26.463  36.951  48.154  1.00  0.00           H
ATOM    264  CA  ILE    18      27.871  36.107  49.568  1.00  0.00           C
ATOM    265  HA  ILE    18      27.599  35.247  50.180  1.00  0.00           H
ATOM    266  CB  ILE    18      28.721  35.750  48.361  1.00  0.00           C
ATOM    267  HB  ILE    18      28.653  36.629  47.719  1.00  0.00           H
ATOM    268  CG2 ILE    18      30.150  35.689  48.693  1.00  0.00           C
ATOM    269 HG21 ILE    18      30.296  34.884  49.413  1.00  0.00           H
ATOM    270 HG22 ILE    18      30.522  36.508  49.308  1.00  0.00           H
ATOM    271 HG23 ILE    18      30.799  35.651  47.817  1.00  0.00           H
ATOM    272  CG1 ILE    18      28.198  34.577  47.574  1.00  0.00           C
ATOM    273 HG12 ILE    18      28.367  33.680  48.169  1.00  0.00           H
ATOM    274 HG13 ILE    18      27.153  34.774  47.335  1.00  0.00           H
ATOM    275  CD1 ILE    18      28.910  34.451  46.196  1.00  0.00           C
ATOM    276 HD11 ILE    18      29.950  34.189  46.390  1.00  0.00           H
ATOM    277 HD12 ILE    18      28.859  35.397  45.657  1.00  0.00           H
ATOM    278 HD13 ILE    18      28.539  33.625  45.590  1.00  0.00           H
ATOM    279  C   ILE    18      28.419  37.197  50.465  1.00  0.00           C
ATOM    280  O   ILE    18      28.781  36.834  51.578  1.00  0.00           O
ATOM    281  N   ILE    19      28.498  38.479  50.049  1.00  0.00           N
ATOM    282  H   ILE    19      28.362  38.678  49.067  1.00  0.00           H
ATOM    283  CA  ILE    19      29.047  39.619  50.824  1.00  0.00           C
ATOM    284  HA  ILE    19      30.069  39.307  51.038  1.00  0.00           H
ATOM    285  CB  ILE    19      29.133  40.900  49.958  1.00  0.00           C
ATOM    286  HB  ILE    19      28.191  41.070  49.439  1.00  0.00           H
ATOM    287  CG2 ILE    19      29.635  42.130  50.769  1.00  0.00           C
ATOM    288 HG21 ILE    19      30.594  41.836  51.196  1.00  0.00           H
ATOM    289 HG22 ILE    19      28.919  42.436  51.531  1.00  0.00           H
ATOM    290 HG23 ILE    19      29.828  42.965  50.095  1.00  0.00           H
ATOM    291  CG1 ILE    19      30.296  40.720  48.861  1.00  0.00           C
ATOM    292 HG12 ILE    19      31.256  40.571  49.353  1.00  0.00           H
ATOM    293 HG13 ILE    19      30.141  39.765  48.359  1.00  0.00           H
ATOM    294  CD1 ILE    19      30.410  41.856  47.752  1.00  0.00           C
ATOM    295 HD11 ILE    19      31.217  41.551  47.084  1.00  0.00           H
ATOM    296 HD12 ILE    19      30.647  42.845  48.143  1.00  0.00           H
ATOM    297 HD13 ILE    19      29.524  41.921  47.120  1.00  0.00           H
ATOM    298  C   ILE    19      28.397  39.745  52.204  1.00  0.00           C
ATOM    299  O   ILE    19      29.090  40.117  53.170  1.00  0.00           O
ATOM    300  N   ASN    20      27.075  39.589  52.311  1.00  0.00           N
ATOM    301  H   ASN    20      26.539  39.358  51.488  1.00  0.00           H
ATOM    302  CA  ASN    20      26.273  39.762  53.609  1.00  0.00           C
ATOM    303  HA  ASN    20      26.600  40.618  54.198  1.00  0.00           H
ATOM    304  CB  ASN    20      24.795  40.053  53.194  1.00  0.00           C
ATOM    305  HB2 ASN    20      24.397  39.327  52.483  1.00  0.00           H
ATOM    306  HB3 ASN    20      24.188  40.022  54.100  1.00  0.00           H
ATOM    307  CG  ASN    20      24.718  41.394  52.554  1.00  0.00           C
ATOM    308  OD1 ASN    20      25.507  42.314  52.668  1.00  0.00           O
ATOM    309  ND2 ASN    20      23.591  41.614  51.888  1.00  0.00           N
ATOM    310 HD21 ASN    20      23.099  40.807  51.533  1.00  0.00           H
ATOM    311 HD22 ASN    20      23.278  42.548  51.662  1.00  0.00           H
ATOM    312  C   ASN    20      26.324  38.560  54.583  1.00  0.00           C
ATOM    313  O   ASN    20      25.989  38.674  55.801  1.00  0.00           O
ATOM    314  N   THR    21      26.606  37.385  54.045  1.00  0.00           N
ATOM    315  H   THR    21      26.914  37.343  53.085  1.00  0.00           H
ATOM    316  CA  THR    21      26.585  36.184  54.870  1.00  0.00           C
ATOM    317  HA  THR    21      25.882  36.266  55.699  1.00  0.00           H
ATOM    318  CB  THR    21      26.067  34.981  54.042  1.00  0.00           C
ATOM    319  HB  THR    21      26.631  34.913  53.112  1.00  0.00           H
ATOM    320  CG2 THR    21      26.083  33.605  54.716  1.00  0.00           C
ATOM    321 HG21 THR    21      25.403  33.571  55.566  1.00  0.00           H
ATOM    322 HG22 THR    21      27.070  33.494  55.163  1.00  0.00           H
ATOM    323 HG23 THR    21      25.993  32.808  53.978  1.00  0.00           H
ATOM    324  OG1 THR    21      24.816  35.029  53.639  1.00  0.00           O
ATOM    325  HG1 THR    21      24.911  35.450  52.781  1.00  0.00           H
ATOM    326  C   THR    21      27.920  35.983  55.531  1.00  0.00           C
ATOM    327  O   THR    21      28.946  36.241  54.923  1.00  0.00           O
ATOM    328  N   PHE    22      27.951  35.790  56.873  1.00  0.00           N
ATOM    329  H   PHE    22      27.066  35.484  57.255  1.00  0.00           H
ATOM    330  CA  PHE    22      29.205  35.415  57.651  1.00  0.00           C
ATOM    331  HA  PHE    22      30.069  36.025  57.389  1.00  0.00           H
ATOM    332  CB  PHE    22      29.056  35.831  59.172  1.00  0.00           C
ATOM    333  HB2 PHE    22      28.580  36.800  59.318  1.00  0.00           H
ATOM    334  HB3 PHE    22      28.326  35.119  59.555  1.00  0.00           H
ATOM    335  CG  PHE    22      30.362  35.719  59.950  1.00  0.00           C
ATOM    336  CD1 PHE    22      31.166  36.842  60.086  1.00  0.00           C
ATOM    337  HD1 PHE    22      30.746  37.781  59.756  1.00  0.00           H
ATOM    338  CE1 PHE    22      32.391  36.682  60.730  1.00  0.00           C
ATOM    339  HE1 PHE    22      33.044  37.488  61.028  1.00  0.00           H
ATOM    340  CZ  PHE    22      32.801  35.454  61.268  1.00  0.00           C
ATOM    341  HZ  PHE    22      33.766  35.324  61.737  1.00  0.00           H
ATOM    342  CE2 PHE    22      31.961  34.311  61.189  1.00  0.00           C
ATOM    343  HE2 PHE    22      32.294  33.389  61.645  1.00  0.00           H
ATOM    344  CD2 PHE    22      30.801  34.498  60.449  1.00  0.00           C
ATOM    345  HD2 PHE    22      30.203  33.608  60.326  1.00  0.00           H
ATOM    346  C   PHE    22      29.468  33.936  57.449  1.00  0.00           C
ATOM    347  O   PHE    22      28.601  33.105  57.273  1.00  0.00           O
ATOM    348  N   TYR    23      30.800  33.715  57.322  1.00  0.00           N
ATOM    349  H   TYR    23      31.448  34.485  57.413  1.00  0.00           H
ATOM    350  CA  TYR    23      31.387  32.416  56.832  1.00  0.00           C
ATOM    351  HA  TYR    23      30.724  31.639  57.209  1.00  0.00           H
ATOM    352  CB  TYR    23      31.385  32.374  55.269  1.00  0.00           C
ATOM    353  HB2 TYR    23      30.460  32.845  54.937  1.00  0.00           H
ATOM    354  HB3 TYR    23      32.204  33.024  54.960  1.00  0.00           H
ATOM    355  CG  TYR    23      31.569  30.976  54.610  1.00  0.00           C
ATOM    356  CD1 TYR    23      30.780  29.922  55.024  1.00  0.00           C
ATOM    357  HD1 TYR    23      29.971  30.069  55.724  1.00  0.00           H
ATOM    358  CE1 TYR    23      30.898  28.606  54.569  1.00  0.00           C
ATOM    359  HE1 TYR    23      30.250  27.821  54.932  1.00  0.00           H
ATOM    360  CZ  TYR    23      31.655  28.396  53.457  1.00  0.00           C
ATOM    361  OH  TYR    23      31.748  27.150  52.921  1.00  0.00           O
ATOM    362  HH  TYR    23      31.068  26.632  53.360  1.00  0.00           H
ATOM    363  CE2 TYR    23      32.386  29.443  52.844  1.00  0.00           C
ATOM    364  HE2 TYR    23      32.903  29.235  51.919  1.00  0.00           H
ATOM    365  CD2 TYR    23      32.332  30.729  53.411  1.00  0.00           C
ATOM    366  HD2 TYR    23      32.847  31.528  52.897  1.00  0.00           H
ATOM    367  C   TYR    23      32.872  32.265  57.356  1.00  0.00           C
ATOM    368  O   TYR    23      33.569  33.221  57.714  1.00  0.00           O
ATOM    369  N   SER    24      33.323  30.946  57.485  1.00  0.00           N
ATOM    370  H   SER    24      32.751  30.182  57.153  1.00  0.00           H
ATOM    371  CA  SER    24      34.344  30.635  58.434  1.00  0.00           C
ATOM    372  HA  SER    24      34.937  31.510  58.695  1.00  0.00           H
ATOM    373  CB  SER    24      33.825  30.047  59.722  1.00  0.00           C
ATOM    374  HB2 SER    24      33.100  29.246  59.577  1.00  0.00           H
ATOM    375  HB3 SER    24      34.724  29.668  60.210  1.00  0.00           H
ATOM    376  OG  SER    24      33.248  31.100  60.587  1.00  0.00           O
ATOM    377  HG  SER    24      32.331  31.189  60.315  1.00  0.00           H
ATOM    378  C   SER    24      35.367  29.595  57.843  1.00  0.00           C
ATOM    379  O   SER    24      36.515  29.512  58.281  1.00  0.00           O
ATOM    380  N   ASN    25      34.969  28.962  56.770  1.00  0.00           N
ATOM    381  H   ASN    25      34.042  29.119  56.403  1.00  0.00           H
ATOM    382  CA  ASN    25      35.864  28.308  55.807  1.00  0.00           C
ATOM    383  HA  ASN    25      36.904  28.376  56.130  1.00  0.00           H
ATOM    384  CB  ASN    25      35.615  26.823  55.683  1.00  0.00           C
ATOM    385  HB2 ASN    25      34.575  26.750  55.366  1.00  0.00           H
ATOM    386  HB3 ASN    25      36.222  26.407  54.879  1.00  0.00           H
ATOM    387  CG  ASN    25      35.805  26.030  56.964  1.00  0.00           C
ATOM    388  OD1 ASN    25      36.749  26.268  57.735  1.00  0.00           O
ATOM    389  ND2 ASN    25      35.119  24.940  57.217  1.00  0.00           N
ATOM    390 HD21 ASN    25      34.254  24.764  56.726  1.00  0.00           H
ATOM    391 HD22 ASN    25      35.421  24.442  58.043  1.00  0.00           H
ATOM    392  C   ASN    25      35.823  28.983  54.406  1.00  0.00           C
ATOM    393  O   ASN    25      35.507  28.277  53.413  1.00  0.00           O
ATOM    394  N   LYS    26      36.140  30.288  54.277  1.00  0.00           N
ATOM    395  H   LYS    26      36.514  30.809  55.057  1.00  0.00           H
ATOM    396  CA  LYS    26      36.062  30.937  52.964  1.00  0.00           C
ATOM    397  HA  LYS    26      35.042  30.745  52.631  1.00  0.00           H
ATOM    398  CB  LYS    26      36.147  32.497  53.191  1.00  0.00           C
ATOM    399  HB2 LYS    26      37.058  32.597  53.780  1.00  0.00           H
ATOM    400  HB3 LYS    26      36.321  32.885  52.187  1.00  0.00           H
ATOM    401  CG  LYS    26      35.040  33.127  54.021  1.00  0.00           C
ATOM    402  HG2 LYS    26      34.133  33.028  53.426  1.00  0.00           H
ATOM    403  HG3 LYS    26      34.806  32.612  54.954  1.00  0.00           H
ATOM    404  CD  LYS    26      35.176  34.596  54.310  1.00  0.00           C
ATOM    405  HD2 LYS    26      35.883  34.724  55.129  1.00  0.00           H
ATOM    406  HD3 LYS    26      35.567  35.099  53.426  1.00  0.00           H
ATOM    407  CE  LYS    26      33.862  35.286  54.775  1.00  0.00           C
ATOM    408  HE2 LYS    26      33.131  35.242  53.968  1.00  0.00           H
ATOM    409  HE3 LYS    26      33.384  34.766  55.605  1.00  0.00           H
ATOM    410  NZ  LYS    26      34.146  36.750  55.084  1.00  0.00           N
ATOM    411  HZ1 LYS    26      33.377  37.097  55.639  1.00  0.00           H
ATOM    412  HZ2 LYS    26      34.360  37.314  54.275  1.00  0.00           H
ATOM    413  HZ3 LYS    26      34.884  36.821  55.769  1.00  0.00           H
ATOM    414  C   LYS    26      37.078  30.600  51.931  1.00  0.00           C
ATOM    415  O   LYS    26      36.775  30.708  50.722  1.00  0.00           O
ATOM    416  N   GLU    27      38.124  29.899  52.356  1.00  0.00           N
ATOM    417  H   GLU    27      38.172  29.799  53.360  1.00  0.00           H
ATOM    418  CA  GLU    27      39.348  29.422  51.614  1.00  0.00           C
ATOM    419  HA  GLU    27      40.005  30.208  51.243  1.00  0.00           H
ATOM    420  CB  GLU    27      40.207  28.496  52.470  1.00  0.00           C
ATOM    421  HB2 GLU    27      41.015  28.147  51.826  1.00  0.00           H
ATOM    422  HB3 GLU    27      40.545  29.069  53.332  1.00  0.00           H
ATOM    423  CG  GLU    27      39.410  27.211  52.856  1.00  0.00           C
ATOM    424  HG2 GLU    27      38.532  27.334  53.489  1.00  0.00           H
ATOM    425  HG3 GLU    27      39.171  26.598  51.987  1.00  0.00           H
ATOM    426  CD  GLU    27      40.368  26.360  53.794  1.00  0.00           C
ATOM    427  OE1 GLU    27      40.708  26.902  54.845  1.00  0.00           O
ATOM    428  OE2 GLU    27      40.507  25.153  53.528  1.00  0.00           O
ATOM    429  C   GLU    27      39.105  28.793  50.189  1.00  0.00           C
ATOM    430  O   GLU    27      39.901  28.945  49.267  1.00  0.00           O
ATOM    431  N   ILE    28      37.972  28.154  49.982  1.00  0.00           N
ATOM    432  H   ILE    28      37.383  28.053  50.795  1.00  0.00           H
ATOM    433  CA  ILE    28      37.539  27.518  48.721  1.00  0.00           C
ATOM    434  HA  ILE    28      38.217  26.695  48.493  1.00  0.00           H
ATOM    435  CB  ILE    28      36.212  26.808  48.930  1.00  0.00           C
ATOM    436  HB  ILE    28      35.709  26.571  47.992  1.00  0.00           H
ATOM    437  CG2 ILE    28      36.468  25.460  49.591  1.00  0.00           C
ATOM    438 HG21 ILE    28      37.090  25.473  50.486  1.00  0.00           H
ATOM    439 HG22 ILE    28      37.071  24.900  48.876  1.00  0.00           H
ATOM    440 HG23 ILE    28      35.549  24.942  49.868  1.00  0.00           H
ATOM    441  CG1 ILE    28      35.136  27.580  49.689  1.00  0.00           C
ATOM    442 HG12 ILE    28      34.425  26.789  49.928  1.00  0.00           H
ATOM    443 HG13 ILE    28      35.539  27.906  50.649  1.00  0.00           H
ATOM    444  CD1 ILE    28      34.512  28.714  48.823  1.00  0.00           C
ATOM    445 HD11 ILE    28      33.567  29.041  49.254  1.00  0.00           H
ATOM    446 HD12 ILE    28      34.278  28.375  47.813  1.00  0.00           H
ATOM    447 HD13 ILE    28      35.205  29.551  48.730  1.00  0.00           H
ATOM    448  C   ILE    28      37.538  28.453  47.488  1.00  0.00           C
ATOM    449  O   ILE    28      37.482  27.870  46.452  1.00  0.00           O
ATOM    450  N   PHE    29      37.523  29.801  47.590  1.00  0.00           N
ATOM    451  H   PHE    29      37.556  30.215  48.511  1.00  0.00           H
ATOM    452  CA  PHE    29      37.499  30.637  46.363  1.00  0.00           C
ATOM    453  HA  PHE    29      36.612  30.529  45.738  1.00  0.00           H
ATOM    454  CB  PHE    29      37.615  32.102  46.840  1.00  0.00           C
ATOM    455  HB2 PHE    29      37.460  32.742  45.972  1.00  0.00           H
ATOM    456  HB3 PHE    29      36.721  32.332  47.418  1.00  0.00           H
ATOM    457  CG  PHE    29      38.897  32.439  47.513  1.00  0.00           C
ATOM    458  CD1 PHE    29      39.034  32.286  48.894  1.00  0.00           C
ATOM    459  HD1 PHE    29      38.221  31.903  49.492  1.00  0.00           H
ATOM    460  CE1 PHE    29      40.258  32.558  49.563  1.00  0.00           C
ATOM    461  HE1 PHE    29      40.440  32.548  50.627  1.00  0.00           H
ATOM    462  CZ  PHE    29      41.323  32.967  48.807  1.00  0.00           C
ATOM    463  HZ  PHE    29      42.271  33.106  49.305  1.00  0.00           H
ATOM    464  CE2 PHE    29      41.215  33.013  47.405  1.00  0.00           C
ATOM    465  HE2 PHE    29      42.120  33.260  46.872  1.00  0.00           H
ATOM    466  CD2 PHE    29      39.988  32.810  46.755  1.00  0.00           C
ATOM    467  HD2 PHE    29      39.873  32.801  45.681  1.00  0.00           H
ATOM    468  C   PHE    29      38.685  30.338  45.404  1.00  0.00           C
ATOM    469  O   PHE    29      38.470  30.310  44.168  1.00  0.00           O
ATOM    470  N   LEU    30      39.851  29.858  46.021  1.00  0.00           N
ATOM    471  H   LEU    30      39.927  29.916  47.027  1.00  0.00           H
ATOM    472  CA  LEU    30      41.071  29.505  45.263  1.00  0.00           C
ATOM    473  HA  LEU    30      41.262  30.327  44.572  1.00  0.00           H
ATOM    474  CB  LEU    30      42.377  29.526  46.184  1.00  0.00           C
ATOM    475  HB2 LEU    30      42.485  30.523  46.613  1.00  0.00           H
ATOM    476  HB3 LEU    30      42.195  28.751  46.928  1.00  0.00           H
ATOM    477  CG  LEU    30      43.677  29.170  45.441  1.00  0.00           C
ATOM    478  HG  LEU    30      43.620  28.262  44.841  1.00  0.00           H
ATOM    479  CD1 LEU    30      44.049  30.314  44.497  1.00  0.00           C
ATOM    480 HD11 LEU    30      43.347  30.560  43.702  1.00  0.00           H
ATOM    481 HD12 LEU    30      44.945  29.975  43.976  1.00  0.00           H
ATOM    482 HD13 LEU    30      44.262  31.264  44.986  1.00  0.00           H
ATOM    483  CD2 LEU    30      44.857  29.099  46.458  1.00  0.00           C
ATOM    484 HD21 LEU    30      45.755  28.999  45.849  1.00  0.00           H
ATOM    485 HD22 LEU    30      44.944  30.031  47.015  1.00  0.00           H
ATOM    486 HD23 LEU    30      44.718  28.135  46.949  1.00  0.00           H
ATOM    487  C   LEU    30      40.869  28.234  44.421  1.00  0.00           C
ATOM    488  O   LEU    30      41.399  28.111  43.342  1.00  0.00           O
ATOM    489  N   ARG    31      40.008  27.317  44.889  1.00  0.00           N
ATOM    490  H   ARG    31      39.381  27.571  45.640  1.00  0.00           H
ATOM    491  CA  ARG    31      39.607  26.113  44.153  1.00  0.00           C
ATOM    492  HA  ARG    31      40.507  25.581  43.841  1.00  0.00           H
ATOM    493  CB  ARG    31      38.668  25.237  45.106  1.00  0.00           C
ATOM    494  HB2 ARG    31      39.109  25.178  46.102  1.00  0.00           H
ATOM    495  HB3 ARG    31      37.683  25.699  45.149  1.00  0.00           H
ATOM    496  CG  ARG    31      38.465  23.778  44.700  1.00  0.00           C
ATOM    497  HG2 ARG    31      38.194  23.741  43.645  1.00  0.00           H
ATOM    498  HG3 ARG    31      39.417  23.250  44.720  1.00  0.00           H
ATOM    499  CD  ARG    31      37.286  23.104  45.477  1.00  0.00           C
ATOM    500  HD2 ARG    31      37.347  22.118  45.015  1.00  0.00           H
ATOM    501  HD3 ARG    31      37.504  23.118  46.545  1.00  0.00           H
ATOM    502  NE  ARG    31      35.942  23.742  45.284  1.00  0.00           N
ATOM    503  HE  ARG    31      35.818  24.388  44.518  1.00  0.00           H
ATOM    504  CZ  ARG    31      34.768  23.377  45.701  1.00  0.00           C
ATOM    505  NH1 ARG    31      34.626  22.453  46.536  1.00  0.00           N
ATOM    506 HH11 ARG    31      35.494  22.006  46.798  1.00  0.00           H
ATOM    507 HH12 ARG    31      33.691  22.106  46.696  1.00  0.00           H
ATOM    508  NH2 ARG    31      33.704  24.042  45.448  1.00  0.00           N
ATOM    509 HH21 ARG    31      33.663  24.673  44.662  1.00  0.00           H
ATOM    510 HH22 ARG    31      32.923  23.912  46.076  1.00  0.00           H
ATOM    511  C   ARG    31      38.854  26.405  42.898  1.00  0.00           C
ATOM    512  O   ARG    31      39.133  25.909  41.807  1.00  0.00           O
ATOM    513  N   GLU    32      38.029  27.444  43.067  1.00  0.00           N
ATOM    514  H   GLU    32      38.023  27.922  43.957  1.00  0.00           H
ATOM    515  CA  GLU    32      37.212  27.922  41.999  1.00  0.00           C
ATOM    516  HA  GLU    32      36.812  27.071  41.448  1.00  0.00           H
ATOM    517  CB  GLU    32      36.062  28.800  42.565  1.00  0.00           C
ATOM    518  HB2 GLU    32      36.504  29.692  43.011  1.00  0.00           H
ATOM    519  HB3 GLU    32      35.483  29.157  41.714  1.00  0.00           H
ATOM    520  CG  GLU    32      35.101  28.058  43.509  1.00  0.00           C
ATOM    521  HG2 GLU    32      35.618  27.909  44.456  1.00  0.00           H
ATOM    522  HG3 GLU    32      34.237  28.705  43.664  1.00  0.00           H
ATOM    523  CD  GLU    32      34.597  26.736  42.924  1.00  0.00           C
ATOM    524  OE1 GLU    32      34.814  25.657  43.438  1.00  0.00           O
ATOM    525  OE2 GLU    32      33.968  26.806  41.814  1.00  0.00           O
ATOM    526  C   GLU    32      38.132  28.654  40.962  1.00  0.00           C
ATOM    527  O   GLU    32      37.987  28.369  39.724  1.00  0.00           O
ATOM    528  N   LEU    33      38.994  29.584  41.352  1.00  0.00           N
ATOM    529  H   LEU    33      38.929  29.863  42.320  1.00  0.00           H
ATOM    530  CA  LEU    33      39.869  30.313  40.418  1.00  0.00           C
ATOM    531  HA  LEU    33      39.297  30.616  39.541  1.00  0.00           H
ATOM    532  CB  LEU    33      40.367  31.491  41.131  1.00  0.00           C
ATOM    533  HB2 LEU    33      40.971  31.150  41.972  1.00  0.00           H
ATOM    534  HB3 LEU    33      41.086  32.005  40.493  1.00  0.00           H
ATOM    535  CG  LEU    33      39.334  32.509  41.708  1.00  0.00           C
ATOM    536  HG  LEU    33      38.839  32.079  42.578  1.00  0.00           H
ATOM    537  CD1 LEU    33      40.076  33.786  42.213  1.00  0.00           C
ATOM    538 HD11 LEU    33      39.425  34.583  42.571  1.00  0.00           H
ATOM    539 HD12 LEU    33      40.728  34.230  41.460  1.00  0.00           H
ATOM    540 HD13 LEU    33      40.767  33.475  42.996  1.00  0.00           H
ATOM    541  CD2 LEU    33      38.325  32.964  40.661  1.00  0.00           C
ATOM    542 HD21 LEU    33      37.905  32.049  40.241  1.00  0.00           H
ATOM    543 HD22 LEU    33      37.606  33.626  41.144  1.00  0.00           H
ATOM    544 HD23 LEU    33      38.858  33.486  39.867  1.00  0.00           H
ATOM    545  C   LEU    33      40.910  29.387  39.815  1.00  0.00           C
ATOM    546  O   LEU    33      41.192  29.460  38.624  1.00  0.00           O
ATOM    547  N   ILE    34      41.555  28.422  40.529  1.00  0.00           N
ATOM    548  H   ILE    34      41.377  28.407  41.522  1.00  0.00           H
ATOM    549  CA  ILE    34      42.329  27.414  39.925  1.00  0.00           C
ATOM    550  HA  ILE    34      43.092  27.900  39.315  1.00  0.00           H
ATOM    551  CB  ILE    34      43.083  26.588  40.974  1.00  0.00           C
ATOM    552  HB  ILE    34      42.303  26.254  41.658  1.00  0.00           H
ATOM    553  CG2 ILE    34      43.869  25.360  40.506  1.00  0.00           C
ATOM    554 HG21 ILE    34      43.290  24.809  39.765  1.00  0.00           H
ATOM    555 HG22 ILE    34      44.247  24.805  41.365  1.00  0.00           H
ATOM    556 HG23 ILE    34      44.819  25.720  40.111  1.00  0.00           H
ATOM    557  CG1 ILE    34      44.115  27.490  41.704  1.00  0.00           C
ATOM    558 HG12 ILE    34      44.859  27.931  41.040  1.00  0.00           H
ATOM    559 HG13 ILE    34      43.604  28.350  42.135  1.00  0.00           H
ATOM    560  CD1 ILE    34      44.848  26.921  42.932  1.00  0.00           C
ATOM    561 HD11 ILE    34      44.286  26.489  43.760  1.00  0.00           H
ATOM    562 HD12 ILE    34      45.376  27.760  43.385  1.00  0.00           H
ATOM    563 HD13 ILE    34      45.658  26.294  42.560  1.00  0.00           H
ATOM    564  C   ILE    34      41.588  26.553  38.964  1.00  0.00           C
ATOM    565  O   ILE    34      42.135  26.242  37.866  1.00  0.00           O
ATOM    566  N   SER    35      40.393  26.123  39.322  1.00  0.00           N
ATOM    567  H   SER    35      40.095  26.331  40.265  1.00  0.00           H
ATOM    568  CA  SER    35      39.547  25.362  38.343  1.00  0.00           C
ATOM    569  HA  SER    35      39.992  24.397  38.104  1.00  0.00           H
ATOM    570  CB  SER    35      38.199  24.926  38.838  1.00  0.00           C
ATOM    571  HB2 SER    35      38.497  24.392  39.740  1.00  0.00           H
ATOM    572  HB3 SER    35      37.632  25.811  39.130  1.00  0.00           H
ATOM    573  OG  SER    35      37.513  24.051  37.954  1.00  0.00           O
ATOM    574  HG  SER    35      37.112  24.603  37.278  1.00  0.00           H
ATOM    575  C   SER    35      39.319  26.173  37.061  1.00  0.00           C
ATOM    576  O   SER    35      39.537  25.698  35.961  1.00  0.00           O
ATOM    577  N   ASN    36      38.993  27.485  37.149  1.00  0.00           N
ATOM    578  H   ASN    36      38.998  27.901  38.070  1.00  0.00           H
ATOM    579  CA  ASN    36      38.691  28.416  36.000  1.00  0.00           C
ATOM    580  HA  ASN    36      37.807  28.130  35.429  1.00  0.00           H
ATOM    581  CB  ASN    36      38.363  29.863  36.426  1.00  0.00           C
ATOM    582  HB2 ASN    36      38.905  30.075  37.348  1.00  0.00           H
ATOM    583  HB3 ASN    36      38.683  30.573  35.663  1.00  0.00           H
ATOM    584  CG  ASN    36      36.838  30.041  36.618  1.00  0.00           C
ATOM    585  OD1 ASN    36      36.083  30.572  35.773  1.00  0.00           O
ATOM    586  ND2 ASN    36      36.270  29.680  37.703  1.00  0.00           N
ATOM    587 HD21 ASN    36      36.726  29.071  38.366  1.00  0.00           H
ATOM    588 HD22 ASN    36      35.275  29.841  37.765  1.00  0.00           H
ATOM    589  C   ASN    36      39.872  28.480  34.971  1.00  0.00           C
ATOM    590  O   ASN    36      39.797  28.352  33.785  1.00  0.00           O
ATOM    591  N   SER    37      41.021  28.598  35.621  1.00  0.00           N
ATOM    592  H   SER    37      40.942  28.757  36.615  1.00  0.00           H
ATOM    593  CA  SER    37      42.379  28.573  35.031  1.00  0.00           C
ATOM    594  HA  SER    37      42.407  29.282  34.205  1.00  0.00           H
ATOM    595  CB  SER    37      43.345  29.035  36.077  1.00  0.00           C
ATOM    596  HB2 SER    37      43.343  28.405  36.967  1.00  0.00           H
ATOM    597  HB3 SER    37      44.326  28.900  35.620  1.00  0.00           H
ATOM    598  OG  SER    37      43.190  30.403  36.447  1.00  0.00           O
ATOM    599  HG  SER    37      43.283  30.891  35.626  1.00  0.00           H
ATOM    600  C   SER    37      42.821  27.189  34.441  1.00  0.00           C
ATOM    601  O   SER    37      43.527  27.134  33.425  1.00  0.00           O
ATOM    602  N   SER    38      42.466  26.083  35.096  1.00  0.00           N
ATOM    603  H   SER    38      42.103  26.153  36.036  1.00  0.00           H
ATOM    604  CA  SER    38      42.757  24.709  34.783  1.00  0.00           C
ATOM    605  HA  SER    38      43.835  24.583  34.871  1.00  0.00           H
ATOM    606  CB  SER    38      42.110  23.781  35.770  1.00  0.00           C
ATOM    607  HB2 SER    38      42.366  24.251  36.719  1.00  0.00           H
ATOM    608  HB3 SER    38      41.035  23.881  35.618  1.00  0.00           H
ATOM    609  OG  SER    38      42.454  22.415  35.649  1.00  0.00           O
ATOM    610  HG  SER    38      41.964  22.096  34.887  1.00  0.00           H
ATOM    611  C   SER    38      42.123  24.448  33.374  1.00  0.00           C
ATOM    612  O   SER    38      42.771  24.021  32.437  1.00  0.00           O
ATOM    613  N   ASP    39      40.882  24.856  33.270  1.00  0.00           N
ATOM    614  H   ASP    39      40.474  25.382  34.031  1.00  0.00           H
ATOM    615  CA  ASP    39      40.138  24.857  32.033  1.00  0.00           C
ATOM    616  HA  ASP    39      40.171  23.894  31.524  1.00  0.00           H
ATOM    617  CB  ASP    39      38.671  25.086  32.518  1.00  0.00           C
ATOM    618  HB2 ASP    39      38.646  26.025  33.073  1.00  0.00           H
ATOM    619  HB3 ASP    39      37.985  25.075  31.670  1.00  0.00           H
ATOM    620  CG  ASP    39      37.991  24.029  33.378  1.00  0.00           C
ATOM    621  OD1 ASP    39      38.411  22.879  33.231  1.00  0.00           O
ATOM    622  OD2 ASP    39      36.997  24.314  34.020  1.00  0.00           O
ATOM    623  C   ASP    39      40.629  25.838  30.988  1.00  0.00           C
ATOM    624  O   ASP    39      40.446  25.534  29.801  1.00  0.00           O
ATOM    625  N   ALA    40      41.218  27.032  31.311  1.00  0.00           N
ATOM    626  H   ALA    40      41.309  27.411  32.242  1.00  0.00           H
ATOM    627  CA  ALA    40      41.707  27.918  30.217  1.00  0.00           C
ATOM    628  HA  ALA    40      41.024  27.943  29.368  1.00  0.00           H
ATOM    629  CB  ALA    40      41.782  29.360  30.780  1.00  0.00           C
ATOM    630  HB1 ALA    40      42.529  29.372  31.574  1.00  0.00           H
ATOM    631  HB2 ALA    40      40.892  29.720  31.296  1.00  0.00           H
ATOM    632  HB3 ALA    40      41.941  30.151  30.049  1.00  0.00           H
ATOM    633  C   ALA    40      43.077  27.465  29.723  1.00  0.00           C
ATOM    634  O   ALA    40      43.485  27.907  28.625  1.00  0.00           O
ATOM    635  N   LEU    41      43.786  26.606  30.430  1.00  0.00           N
ATOM    636  H   LEU    41      43.362  26.371  31.316  1.00  0.00           H
ATOM    637  CA  LEU    41      45.054  25.993  30.101  1.00  0.00           C
ATOM    638  HA  LEU    41      45.578  26.659  29.418  1.00  0.00           H
ATOM    639  CB  LEU    41      45.948  25.581  31.253  1.00  0.00           C
ATOM    640  HB2 LEU    41      45.227  25.113  31.923  1.00  0.00           H
ATOM    641  HB3 LEU    41      46.754  24.910  30.959  1.00  0.00           H
ATOM    642  CG  LEU    41      46.395  26.791  32.141  1.00  0.00           C
ATOM    643  HG  LEU    41      45.586  27.501  32.316  1.00  0.00           H
ATOM    644  CD1 LEU    41      47.015  26.303  33.525  1.00  0.00           C
ATOM    645 HD11 LEU    41      46.194  26.011  34.182  1.00  0.00           H
ATOM    646 HD12 LEU    41      47.652  27.032  34.025  1.00  0.00           H
ATOM    647 HD13 LEU    41      47.570  25.397  33.281  1.00  0.00           H
ATOM    648  CD2 LEU    41      47.546  27.468  31.436  1.00  0.00           C
ATOM    649 HD21 LEU    41      47.868  28.311  32.047  1.00  0.00           H
ATOM    650 HD22 LEU    41      48.356  26.738  31.410  1.00  0.00           H
ATOM    651 HD23 LEU    41      47.290  27.642  30.391  1.00  0.00           H
ATOM    652  C   LEU    41      44.732  24.697  29.275  1.00  0.00           C
ATOM    653  O   LEU    41      45.307  24.485  28.218  1.00  0.00           O
ATOM    654  N   ASP    42      43.673  24.051  29.693  1.00  0.00           N
ATOM    655  H   ASP    42      43.457  24.120  30.677  1.00  0.00           H
ATOM    656  CA  ASP    42      43.104  22.969  28.857  1.00  0.00           C
ATOM    657  HA  ASP    42      43.935  22.305  28.617  1.00  0.00           H
ATOM    658  CB  ASP    42      42.044  22.147  29.597  1.00  0.00           C
ATOM    659  HB2 ASP    42      41.392  22.822  30.152  1.00  0.00           H
ATOM    660  HB3 ASP    42      41.428  21.518  28.955  1.00  0.00           H
ATOM    661  CG  ASP    42      42.628  21.199  30.570  1.00  0.00           C
ATOM    662  OD1 ASP    42      43.891  21.068  30.598  1.00  0.00           O
ATOM    663  OD2 ASP    42      41.865  20.548  31.293  1.00  0.00           O
ATOM    664  C   ASP    42      42.565  23.490  27.491  1.00  0.00           C
ATOM    665  O   ASP    42      42.855  22.888  26.454  1.00  0.00           O
ATOM    666  N   LYS    43      42.017  24.643  27.429  1.00  0.00           N
ATOM    667  H   LYS    43      41.864  25.132  28.299  1.00  0.00           H
ATOM    668  CA  LYS    43      41.442  25.182  26.137  1.00  0.00           C
ATOM    669  HA  LYS    43      40.801  24.405  25.720  1.00  0.00           H
ATOM    670  CB  LYS    43      40.570  26.451  26.413  1.00  0.00           C
ATOM    671  HB2 LYS    43      40.962  26.945  27.303  1.00  0.00           H
ATOM    672  HB3 LYS    43      40.517  27.079  25.524  1.00  0.00           H
ATOM    673  CG  LYS    43      39.201  25.950  26.769  1.00  0.00           C
ATOM    674  HG2 LYS    43      38.765  25.567  25.846  1.00  0.00           H
ATOM    675  HG3 LYS    43      39.152  25.111  27.464  1.00  0.00           H
ATOM    676  CD  LYS    43      38.198  27.036  27.178  1.00  0.00           C
ATOM    677  HD2 LYS    43      38.259  27.909  26.528  1.00  0.00           H
ATOM    678  HD3 LYS    43      37.249  26.522  27.025  1.00  0.00           H
ATOM    679  CE  LYS    43      38.183  27.385  28.717  1.00  0.00           C
ATOM    680  HE2 LYS    43      38.198  26.480  29.325  1.00  0.00           H
ATOM    681  HE3 LYS    43      39.061  27.985  28.952  1.00  0.00           H
ATOM    682  NZ  LYS    43      37.116  28.314  29.052  1.00  0.00           N
ATOM    683  HZ1 LYS    43      36.243  27.857  28.830  1.00  0.00           H
ATOM    684  HZ2 LYS    43      37.207  29.162  28.510  1.00  0.00           H
ATOM    685  HZ3 LYS    43      37.091  28.455  30.052  1.00  0.00           H
ATOM    686  C   LYS    43      42.545  25.515  25.134  1.00  0.00           C
ATOM    687  O   LYS    43      42.343  25.290  23.927  1.00  0.00           O
ATOM    688  N   ILE    44      43.663  26.138  25.614  1.00  0.00           N
ATOM    689  H   ILE    44      43.959  26.278  26.569  1.00  0.00           H
ATOM    690  CA  ILE    44      44.855  26.347  24.778  1.00  0.00           C
ATOM    691  HA  ILE    44      44.433  26.804  23.884  1.00  0.00           H
ATOM    692  CB  ILE    44      45.742  27.433  25.352  1.00  0.00           C
ATOM    693  HB  ILE    44      45.300  28.429  25.334  1.00  0.00           H
ATOM    694  CG2 ILE    44      46.210  27.045  26.739  1.00  0.00           C
ATOM    695 HG21 ILE    44      45.365  26.965  27.424  1.00  0.00           H
ATOM    696 HG22 ILE    44      46.901  27.775  27.158  1.00  0.00           H
ATOM    697 HG23 ILE    44      46.826  26.146  26.747  1.00  0.00           H
ATOM    698  CG1 ILE    44      47.115  27.624  24.536  1.00  0.00           C
ATOM    699 HG12 ILE    44      47.743  28.380  25.005  1.00  0.00           H
ATOM    700 HG13 ILE    44      47.730  26.725  24.484  1.00  0.00           H
ATOM    701  CD1 ILE    44      46.866  28.089  23.046  1.00  0.00           C
ATOM    702 HD11 ILE    44      46.283  27.436  22.396  1.00  0.00           H
ATOM    703 HD12 ILE    44      47.814  28.213  22.522  1.00  0.00           H
ATOM    704 HD13 ILE    44      46.440  29.092  22.995  1.00  0.00           H
ATOM    705  C   ILE    44      45.535  25.000  24.351  1.00  0.00           C
ATOM    706  O   ILE    44      45.913  24.822  23.166  1.00  0.00           O
ATOM    707  N   ARG    45      45.628  24.018  25.226  1.00  0.00           N
ATOM    708  H   ARG    45      45.226  24.353  26.090  1.00  0.00           H
ATOM    709  CA  ARG    45      45.999  22.642  24.965  1.00  0.00           C
ATOM    710  HA  ARG    45      47.072  22.705  24.789  1.00  0.00           H
ATOM    711  CB  ARG    45      45.652  21.779  26.232  1.00  0.00           C
ATOM    712  HB2 ARG    45      45.489  22.514  27.021  1.00  0.00           H
ATOM    713  HB3 ARG    45      44.710  21.240  26.135  1.00  0.00           H
ATOM    714  CG  ARG    45      46.786  20.879  26.714  1.00  0.00           C
ATOM    715  HG2 ARG    45      47.351  20.650  25.811  1.00  0.00           H
ATOM    716  HG3 ARG    45      47.433  21.466  27.364  1.00  0.00           H
ATOM    717  CD  ARG    45      46.385  19.685  27.588  1.00  0.00           C
ATOM    718  HD2 ARG    45      45.771  20.109  28.382  1.00  0.00           H
ATOM    719  HD3 ARG    45      45.860  18.938  26.992  1.00  0.00           H
ATOM    720  NE  ARG    45      47.547  19.140  28.209  1.00  0.00           N
ATOM    721  HE  ARG    45      48.367  19.727  28.153  1.00  0.00           H
ATOM    722  CZ  ARG    45      47.527  18.133  29.056  1.00  0.00           C
ATOM    723  NH1 ARG    45      46.544  17.305  29.262  1.00  0.00           N
ATOM    724 HH11 ARG    45      45.632  17.671  29.031  1.00  0.00           H
ATOM    725 HH12 ARG    45      46.666  16.535  29.904  1.00  0.00           H
ATOM    726  NH2 ARG    45      48.610  17.918  29.711  1.00  0.00           N
ATOM    727 HH21 ARG    45      49.402  18.507  29.492  1.00  0.00           H
ATOM    728 HH22 ARG    45      48.605  17.241  30.460  1.00  0.00           H
ATOM    729  C   ARG    45      45.311  22.046  23.685  1.00  0.00           C
ATOM    730  O   ARG    45      46.039  21.679  22.756  1.00  0.00           O
ATOM    731  N   TYR    46      43.991  21.989  23.576  1.00  0.00           N
ATOM    732  H   TYR    46      43.573  22.161  24.479  1.00  0.00           H
ATOM    733  CA  TYR    46      43.173  21.530  22.392  1.00  0.00           C
ATOM    734  HA  TYR    46      43.401  20.503  22.105  1.00  0.00           H
ATOM    735  CB  TYR    46      41.735  21.625  22.787  1.00  0.00           C
ATOM    736  HB2 TYR    46      41.551  20.856  23.537  1.00  0.00           H
ATOM    737  HB3 TYR    46      41.547  22.651  23.104  1.00  0.00           H
ATOM    738  CG  TYR    46      40.726  21.381  21.658  1.00  0.00           C
ATOM    739  CD1 TYR    46      40.317  20.070  21.340  1.00  0.00           C
ATOM    740  HD1 TYR    46      40.591  19.256  21.995  1.00  0.00           H
ATOM    741  CE1 TYR    46      39.493  19.826  20.258  1.00  0.00           C
ATOM    742  HE1 TYR    46      39.144  18.819  20.087  1.00  0.00           H
ATOM    743  CZ  TYR    46      38.991  20.867  19.488  1.00  0.00           C
ATOM    744  OH  TYR    46      38.286  20.473  18.404  1.00  0.00           O
ATOM    745  HH  TYR    46      37.711  21.165  18.069  1.00  0.00           H
ATOM    746  CE2 TYR    46      39.422  22.177  19.729  1.00  0.00           C
ATOM    747  HE2 TYR    46      39.118  23.015  19.120  1.00  0.00           H
ATOM    748  CD2 TYR    46      40.258  22.406  20.814  1.00  0.00           C
ATOM    749  HD2 TYR    46      40.527  23.438  20.985  1.00  0.00           H
ATOM    750  C   TYR    46      43.410  22.428  21.158  1.00  0.00           C
ATOM    751  O   TYR    46      43.625  21.981  20.008  1.00  0.00           O
ATOM    752  N   GLU    47      43.385  23.727  21.320  1.00  0.00           N
ATOM    753  H   GLU    47      43.256  24.093  22.253  1.00  0.00           H
ATOM    754  CA  GLU    47      43.647  24.791  20.301  1.00  0.00           C
ATOM    755  HA  GLU    47      42.894  24.680  19.521  1.00  0.00           H
ATOM    756  CB  GLU    47      43.600  26.217  20.949  1.00  0.00           C
ATOM    757  HB2 GLU    47      42.745  26.400  21.600  1.00  0.00           H
ATOM    758  HB3 GLU    47      44.391  26.355  21.686  1.00  0.00           H
ATOM    759  CG  GLU    47      43.589  27.373  19.939  1.00  0.00           C
ATOM    760  HG2 GLU    47      44.028  28.296  20.321  1.00  0.00           H
ATOM    761  HG3 GLU    47      44.301  27.105  19.158  1.00  0.00           H
ATOM    762  CD  GLU    47      42.197  27.609  19.303  1.00  0.00           C
ATOM    763  OE1 GLU    47      42.173  28.374  18.316  1.00  0.00           O
ATOM    764  OE2 GLU    47      41.174  27.028  19.795  1.00  0.00           O
ATOM    765  C   GLU    47      45.001  24.541  19.635  1.00  0.00           C
ATOM    766  O   GLU    47      45.147  24.616  18.436  1.00  0.00           O
ATOM    767  N   SER    48      46.043  24.161  20.456  1.00  0.00           N
ATOM    768  H   SER    48      45.962  24.204  21.461  1.00  0.00           H
ATOM    769  CA  SER    48      47.458  23.799  20.001  1.00  0.00           C
ATOM    770  HA  SER    48      47.845  24.608  19.381  1.00  0.00           H
ATOM    771  CB  SER    48      48.456  23.754  21.152  1.00  0.00           C
ATOM    772  HB2 SER    48      49.456  23.924  20.752  1.00  0.00           H
ATOM    773  HB3 SER    48      48.291  24.653  21.746  1.00  0.00           H
ATOM    774  OG  SER    48      48.419  22.618  21.899  1.00  0.00           O
ATOM    775  HG  SER    48      47.534  22.451  22.234  1.00  0.00           H
ATOM    776  C   SER    48      47.563  22.538  19.050  1.00  0.00           C
ATOM    777  O   SER    48      48.479  22.375  18.288  1.00  0.00           O
ATOM    778  N   LEU    49      46.602  21.584  19.184  1.00  0.00           N
ATOM    779  H   LEU    49      45.852  21.906  19.779  1.00  0.00           H
ATOM    780  CA  LEU    49      46.451  20.388  18.345  1.00  0.00           C
ATOM    781  HA  LEU    49      47.367  19.800  18.291  1.00  0.00           H
ATOM    782  CB  LEU    49      45.370  19.411  18.860  1.00  0.00           C
ATOM    783  HB2 LEU    49      44.418  19.933  18.958  1.00  0.00           H
ATOM    784  HB3 LEU    49      45.272  18.575  18.167  1.00  0.00           H
ATOM    785  CG  LEU    49      45.841  18.822  20.162  1.00  0.00           C
ATOM    786  HG  LEU    49      45.703  19.604  20.909  1.00  0.00           H
ATOM    787  CD1 LEU    49      44.910  17.658  20.542  1.00  0.00           C
ATOM    788 HD11 LEU    49      45.359  16.964  21.252  1.00  0.00           H
ATOM    789 HD12 LEU    49      44.619  17.157  19.619  1.00  0.00           H
ATOM    790 HD13 LEU    49      44.003  18.137  20.910  1.00  0.00           H
ATOM    791  CD2 LEU    49      47.279  18.221  20.249  1.00  0.00           C
ATOM    792 HD21 LEU    49      47.543  17.641  21.134  1.00  0.00           H
ATOM    793 HD22 LEU    49      47.384  17.506  19.435  1.00  0.00           H
ATOM    794 HD23 LEU    49      48.019  19.010  20.117  1.00  0.00           H
ATOM    795  C   LEU    49      46.204  20.826  16.900  1.00  0.00           C
ATOM    796  O   LEU    49      46.608  20.103  15.946  1.00  0.00           O
ATOM    797  N   THR    50      45.423  21.857  16.672  1.00  0.00           N
ATOM    798  H   THR    50      45.108  22.432  17.440  1.00  0.00           H
ATOM    799  CA  THR    50      45.168  22.317  15.267  1.00  0.00           C
ATOM    800  HA  THR    50      45.413  21.486  14.605  1.00  0.00           H
ATOM    801  CB  THR    50      43.731  22.761  15.010  1.00  0.00           C
ATOM    802  HB  THR    50      43.622  23.513  15.792  1.00  0.00           H
ATOM    803  CG2 THR    50      43.375  23.436  13.636  1.00  0.00           C
ATOM    804 HG21 THR    50      43.809  22.790  12.873  1.00  0.00           H
ATOM    805 HG22 THR    50      43.895  24.375  13.444  1.00  0.00           H
ATOM    806 HG23 THR    50      42.314  23.608  13.459  1.00  0.00           H
ATOM    807  OG1 THR    50      42.813  21.628  15.213  1.00  0.00           O
ATOM    808  HG1 THR    50      42.614  21.671  16.151  1.00  0.00           H
ATOM    809  C   THR    50      46.154  23.377  14.763  1.00  0.00           C
ATOM    810  O   THR    50      46.349  23.549  13.598  1.00  0.00           O
ATOM    811  N   ASP    51      46.797  24.202  15.663  1.00  0.00           N
ATOM    812  H   ASP    51      46.450  24.183  16.611  1.00  0.00           H
ATOM    813  CA  ASP    51      47.796  25.239  15.352  1.00  0.00           C
ATOM    814  HA  ASP    51      48.462  24.807  14.604  1.00  0.00           H
ATOM    815  CB  ASP    51      47.148  26.455  14.726  1.00  0.00           C
ATOM    816  HB2 ASP    51      46.301  26.171  14.101  1.00  0.00           H
ATOM    817  HB3 ASP    51      46.779  27.035  15.571  1.00  0.00           H
ATOM    818  CG  ASP    51      48.193  27.355  13.950  1.00  0.00           C
ATOM    819  OD1 ASP    51      49.409  27.073  14.131  1.00  0.00           O
ATOM    820  OD2 ASP    51      47.798  28.341  13.335  1.00  0.00           O
ATOM    821  C   ASP    51      48.770  25.500  16.563  1.00  0.00           C
ATOM    822  O   ASP    51      48.449  26.324  17.407  1.00  0.00           O
ATOM    823  N   PRO    52      49.868  24.790  16.662  1.00  0.00           N
ATOM    824  CD  PRO    52      50.261  23.669  15.822  1.00  0.00           C
ATOM    825  HD2 PRO    52      50.599  23.870  14.806  1.00  0.00           H
ATOM    826  HD3 PRO    52      49.409  23.016  15.632  1.00  0.00           H
ATOM    827  CG  PRO    52      51.416  23.007  16.543  1.00  0.00           C
ATOM    828  HG2 PRO    52      52.097  22.740  15.734  1.00  0.00           H
ATOM    829  HG3 PRO    52      51.190  22.081  17.074  1.00  0.00           H
ATOM    830  CB  PRO    52      51.919  23.921  17.674  1.00  0.00           C
ATOM    831  HB2 PRO    52      52.889  24.317  17.371  1.00  0.00           H
ATOM    832  HB3 PRO    52      52.014  23.405  18.630  1.00  0.00           H
ATOM    833  CA  PRO    52      50.864  24.967  17.749  1.00  0.00           C
ATOM    834  HA  PRO    52      50.255  24.811  18.639  1.00  0.00           H
ATOM    835  C   PRO    52      51.494  26.381  17.799  1.00  0.00           C
ATOM    836  O   PRO    52      52.060  26.732  18.839  1.00  0.00           O
ATOM    837  N   SER    53      51.375  27.173  16.713  1.00  0.00           N
ATOM    838  H   SER    53      50.828  26.795  15.953  1.00  0.00           H
ATOM    839  CA  SER    53      51.992  28.483  16.550  1.00  0.00           C
ATOM    840  HA  SER    53      53.051  28.271  16.699  1.00  0.00           H
ATOM    841  CB  SER    53      51.775  29.096  15.145  1.00  0.00           C
ATOM    842  HB2 SER    53      52.354  30.019  15.094  1.00  0.00           H
ATOM    843  HB3 SER    53      52.233  28.472  14.378  1.00  0.00           H
ATOM    844  OG  SER    53      50.402  29.416  15.037  1.00  0.00           O
ATOM    845  HG  SER    53      49.926  28.607  14.838  1.00  0.00           H
ATOM    846  C   SER    53      51.471  29.501  17.661  1.00  0.00           C
ATOM    847  O   SER    53      51.957  30.573  17.979  1.00  0.00           O
ATOM    848  N   LYS    54      50.266  29.109  18.141  1.00  0.00           N
ATOM    849  H   LYS    54      49.893  28.322  17.630  1.00  0.00           H
ATOM    850  CA  LYS    54      49.527  29.761  19.275  1.00  0.00           C
ATOM    851  HA  LYS    54      49.526  30.827  19.044  1.00  0.00           H
ATOM    852  CB  LYS    54      48.071  29.247  19.160  1.00  0.00           C
ATOM    853  HB2 LYS    54      48.079  28.161  19.258  1.00  0.00           H
ATOM    854  HB3 LYS    54      47.598  29.728  20.016  1.00  0.00           H
ATOM    855  CG  LYS    54      47.400  29.512  17.751  1.00  0.00           C
ATOM    856  HG2 LYS    54      47.406  30.584  17.562  1.00  0.00           H
ATOM    857  HG3 LYS    54      48.012  29.033  16.988  1.00  0.00           H
ATOM    858  CD  LYS    54      45.957  28.863  17.690  1.00  0.00           C
ATOM    859  HD2 LYS    54      46.022  27.777  17.625  1.00  0.00           H
ATOM    860  HD3 LYS    54      45.428  29.166  18.593  1.00  0.00           H
ATOM    861  CE  LYS    54      45.307  29.436  16.434  1.00  0.00           C
ATOM    862  HE2 LYS    54      45.339  30.525  16.494  1.00  0.00           H
ATOM    863  HE3 LYS    54      45.813  29.194  15.499  1.00  0.00           H
ATOM    864  NZ  LYS    54      43.970  28.855  16.241  1.00  0.00           N
ATOM    865  HZ1 LYS    54      43.266  29.496  16.578  1.00  0.00           H
ATOM    866  HZ2 LYS    54      43.898  27.963  16.708  1.00  0.00           H
ATOM    867  HZ3 LYS    54      43.725  28.632  15.288  1.00  0.00           H
ATOM    868  C   LYS    54      50.129  29.716  20.711  1.00  0.00           C
ATOM    869  O   LYS    54      49.775  30.523  21.592  1.00  0.00           O
ATOM    870  N   LEU    55      51.051  28.758  20.967  1.00  0.00           N
ATOM    871  H   LEU    55      51.317  28.163  20.196  1.00  0.00           H
ATOM    872  CA  LEU    55      51.751  28.631  22.235  1.00  0.00           C
ATOM    873  HA  LEU    55      51.007  28.712  23.027  1.00  0.00           H
ATOM    874  CB  LEU    55      52.350  27.228  22.290  1.00  0.00           C
ATOM    875  HB2 LEU    55      53.046  27.189  21.451  1.00  0.00           H
ATOM    876  HB3 LEU    55      53.017  27.137  23.147  1.00  0.00           H
ATOM    877  CG  LEU    55      51.332  26.067  22.187  1.00  0.00           C
ATOM    878  HG  LEU    55      50.643  26.233  21.360  1.00  0.00           H
ATOM    879  CD1 LEU    55      52.114  24.817  21.807  1.00  0.00           C
ATOM    880 HD11 LEU    55      51.385  24.007  21.841  1.00  0.00           H
ATOM    881 HD12 LEU    55      52.981  24.618  22.438  1.00  0.00           H
ATOM    882 HD13 LEU    55      52.481  24.843  20.780  1.00  0.00           H
ATOM    883  CD2 LEU    55      50.636  25.736  23.501  1.00  0.00           C
ATOM    884 HD21 LEU    55      50.141  24.765  23.536  1.00  0.00           H
ATOM    885 HD22 LEU    55      51.271  25.553  24.368  1.00  0.00           H
ATOM    886 HD23 LEU    55      49.964  26.567  23.713  1.00  0.00           H
ATOM    887  C   LEU    55      52.835  29.663  22.330  1.00  0.00           C
ATOM    888  O   LEU    55      53.282  29.978  23.413  1.00  0.00           O
ATOM    889  N   ASP    56      53.366  30.126  21.189  1.00  0.00           N
ATOM    890  H   ASP    56      53.019  29.699  20.342  1.00  0.00           H
ATOM    891  CA  ASP    56      54.483  30.995  21.117  1.00  0.00           C
ATOM    892  HA  ASP    56      55.413  30.662  21.577  1.00  0.00           H
ATOM    893  CB  ASP    56      54.814  31.194  19.655  1.00  0.00           C
ATOM    894  HB2 ASP    56      53.915  31.534  19.141  1.00  0.00           H
ATOM    895  HB3 ASP    56      55.649  31.883  19.532  1.00  0.00           H
ATOM    896  CG  ASP    56      55.255  29.915  19.001  1.00  0.00           C
ATOM    897  OD1 ASP    56      55.670  28.908  19.628  1.00  0.00           O
ATOM    898  OD2 ASP    56      55.014  29.864  17.769  1.00  0.00           O
ATOM    899  C   ASP    56      54.380  32.385  21.940  1.00  0.00           C
ATOM    900  O   ASP    56      55.370  32.843  22.555  1.00  0.00           O
ATOM    901  N   SER    57      53.191  32.886  22.169  1.00  0.00           N
ATOM    902  H   SER    57      52.468  32.291  21.790  1.00  0.00           H
ATOM    903  CA  SER    57      52.841  33.898  23.147  1.00  0.00           C
ATOM    904  HA  SER    57      53.482  34.769  23.008  1.00  0.00           H
ATOM    905  CB  SER    57      51.447  34.464  22.858  1.00  0.00           C
ATOM    906  HB2 SER    57      51.214  35.219  23.608  1.00  0.00           H
ATOM    907  HB3 SER    57      51.358  34.957  21.890  1.00  0.00           H
ATOM    908  OG  SER    57      50.516  33.456  22.704  1.00  0.00           O
ATOM    909  HG  SER    57      49.818  33.776  22.128  1.00  0.00           H
ATOM    910  C   SER    57      52.881  33.448  24.683  1.00  0.00           C
ATOM    911  O   SER    57      52.355  34.167  25.557  1.00  0.00           O
ATOM    912  N   GLY    58      53.600  32.340  25.113  1.00  0.00           N
ATOM    913  H   GLY    58      54.075  31.823  24.387  1.00  0.00           H
ATOM    914  CA  GLY    58      53.604  31.793  26.506  1.00  0.00           C
ATOM    915  HA2 GLY    58      54.505  32.211  26.956  1.00  0.00           H
ATOM    916  HA3 GLY    58      52.712  32.011  27.094  1.00  0.00           H
ATOM    917  C   GLY    58      53.705  30.239  26.475  1.00  0.00           C
ATOM    918  O   GLY    58      52.654  29.604  26.756  1.00  0.00           O
ATOM    919  N   LYS    59      54.867  29.720  26.063  1.00  0.00           N
ATOM    920  H   LYS    59      55.603  30.295  25.679  1.00  0.00           H
ATOM    921  CA  LYS    59      55.009  28.271  25.826  1.00  0.00           C
ATOM    922  HA  LYS    59      54.392  28.049  24.955  1.00  0.00           H
ATOM    923  CB  LYS    59      56.464  27.989  25.430  1.00  0.00           C
ATOM    924  HB2 LYS    59      56.610  27.016  24.963  1.00  0.00           H
ATOM    925  HB3 LYS    59      56.806  28.690  24.667  1.00  0.00           H
ATOM    926  CG  LYS    59      57.528  28.128  26.626  1.00  0.00           C
ATOM    927  HG2 LYS    59      57.346  29.012  27.239  1.00  0.00           H
ATOM    928  HG3 LYS    59      57.423  27.306  27.334  1.00  0.00           H
ATOM    929  CD  LYS    59      58.935  27.998  26.027  1.00  0.00           C
ATOM    930  HD2 LYS    59      59.030  28.794  25.288  1.00  0.00           H
ATOM    931  HD3 LYS    59      59.628  28.302  26.813  1.00  0.00           H
ATOM    932  CE  LYS    59      59.241  26.612  25.342  1.00  0.00           C
ATOM    933  HE2 LYS    59      59.286  25.927  26.188  1.00  0.00           H
ATOM    934  HE3 LYS    59      58.383  26.321  24.735  1.00  0.00           H
ATOM    935  NZ  LYS    59      60.490  26.700  24.571  1.00  0.00           N
ATOM    936  HZ1 LYS    59      60.350  27.351  23.810  1.00  0.00           H
ATOM    937  HZ2 LYS    59      60.882  25.852  24.188  1.00  0.00           H
ATOM    938  HZ3 LYS    59      61.138  27.039  25.267  1.00  0.00           H
ATOM    939  C   LYS    59      54.504  27.307  26.925  1.00  0.00           C
ATOM    940  O   LYS    59      54.161  26.110  26.655  1.00  0.00           O
ATOM    941  N   GLU    60      54.679  27.716  28.170  1.00  0.00           N
ATOM    942  H   GLU    60      54.887  28.692  28.321  1.00  0.00           H
ATOM    943  CA  GLU    60      54.624  26.743  29.331  1.00  0.00           C
ATOM    944  HA  GLU    60      54.585  25.732  28.927  1.00  0.00           H
ATOM    945  CB  GLU    60      55.767  26.978  30.330  1.00  0.00           C
ATOM    946  HB2 GLU    60      56.674  26.962  29.727  1.00  0.00           H
ATOM    947  HB3 GLU    60      55.718  27.988  30.736  1.00  0.00           H
ATOM    948  CG  GLU    60      55.666  26.062  31.597  1.00  0.00           C
ATOM    949  HG2 GLU    60      56.380  26.334  32.375  1.00  0.00           H
ATOM    950  HG3 GLU    60      54.762  26.315  32.149  1.00  0.00           H
ATOM    951  CD  GLU    60      55.881  24.639  31.263  1.00  0.00           C
ATOM    952  OE1 GLU    60      56.594  24.283  30.306  1.00  0.00           O
ATOM    953  OE2 GLU    60      55.333  23.740  31.998  1.00  0.00           O
ATOM    954  C   GLU    60      53.220  26.932  29.951  1.00  0.00           C
ATOM    955  O   GLU    60      52.991  28.009  30.513  1.00  0.00           O
ATOM    956  N   LEU    61      52.394  25.889  29.904  1.00  0.00           N
ATOM    957  H   LEU    61      52.678  25.078  29.371  1.00  0.00           H
ATOM    958  CA  LEU    61      51.087  25.880  30.438  1.00  0.00           C
ATOM    959  HA  LEU    61      50.599  26.847  30.316  1.00  0.00           H
ATOM    960  CB  LEU    61      50.227  24.906  29.586  1.00  0.00           C
ATOM    961  HB2 LEU    61      50.383  23.871  29.888  1.00  0.00           H
ATOM    962  HB3 LEU    61      49.193  25.197  29.777  1.00  0.00           H
ATOM    963  CG  LEU    61      50.427  24.953  28.034  1.00  0.00           C
ATOM    964  HG  LEU    61      51.457  24.750  27.740  1.00  0.00           H
ATOM    965  CD1 LEU    61      49.497  23.952  27.363  1.00  0.00           C
ATOM    966 HD11 LEU    61      49.801  22.952  27.672  1.00  0.00           H
ATOM    967 HD12 LEU    61      49.588  24.067  26.283  1.00  0.00           H
ATOM    968 HD13 LEU    61      48.488  24.149  27.730  1.00  0.00           H
ATOM    969  CD2 LEU    61      50.145  26.398  27.473  1.00  0.00           C
ATOM    970 HD21 LEU    61      50.436  26.437  26.425  1.00  0.00           H
ATOM    971 HD22 LEU    61      49.091  26.664  27.564  1.00  0.00           H
ATOM    972 HD23 LEU    61      50.743  27.089  28.068  1.00  0.00           H
ATOM    973  C   LEU    61      51.063  25.615  31.949  1.00  0.00           C
ATOM    974  O   LEU    61      51.129  24.479  32.402  1.00  0.00           O
ATOM    975  N   HID    62      51.073  26.697  32.710  1.00  0.00           N
ATOM    976  H   HID    62      50.944  27.630  32.344  1.00  0.00           H
ATOM    977  CA  HID    62      51.262  26.655  34.155  1.00  0.00           C
ATOM    978  HA  HID    62      50.747  25.748  34.472  1.00  0.00           H
ATOM    979  CB  HID    62      52.721  26.619  34.445  1.00  0.00           C
ATOM    980  HB2 HID    62      52.771  26.202  35.450  1.00  0.00           H
ATOM    981  HB3 HID    62      53.292  25.990  33.762  1.00  0.00           H
ATOM    982  CG  HID    62      53.457  27.971  34.479  1.00  0.00           C
ATOM    983  ND1 HID    62      54.678  28.224  35.034  1.00  0.00           N
ATOM    984  HD1 HID    62      55.293  27.675  35.615  1.00  0.00           H
ATOM    985  CE1 HID    62      55.013  29.470  34.696  1.00  0.00           C
ATOM    986  HE1 HID    62      55.849  29.967  35.164  1.00  0.00           H
ATOM    987  NE2 HID    62      54.084  30.080  33.984  1.00  0.00           N
ATOM    988  CD2 HID    62      53.188  29.052  33.719  1.00  0.00           C
ATOM    989  HD2 HID    62      52.318  29.058  33.079  1.00  0.00           H
ATOM    990  C   HID    62      50.472  27.814  34.884  1.00  0.00           C
ATOM    991  O   HID    62      49.968  28.750  34.305  1.00  0.00           O
ATOM    992  N   ILE    63      50.519  27.696  36.189  1.00  0.00           N
ATOM    993  H   ILE    63      51.000  26.899  36.580  1.00  0.00           H
ATOM    994  CA  ILE    63      49.798  28.537  37.123  1.00  0.00           C
ATOM    995  HA  ILE    63      49.221  29.343  36.670  1.00  0.00           H
ATOM    996  CB  ILE    63      48.785  27.691  37.969  1.00  0.00           C
ATOM    997  HB  ILE    63      49.386  26.953  38.501  1.00  0.00           H
ATOM    998  CG2 ILE    63      48.146  28.514  39.058  1.00  0.00           C
ATOM    999 HG21 ILE    63      47.580  29.312  38.577  1.00  0.00           H
ATOM   1000 HG22 ILE    63      48.870  28.961  39.741  1.00  0.00           H
ATOM   1001 HG23 ILE    63      47.588  27.806  39.670  1.00  0.00           H
ATOM   1002  CG1 ILE    63      47.800  26.893  37.020  1.00  0.00           C
ATOM   1003 HG12 ILE    63      47.351  27.535  36.262  1.00  0.00           H
ATOM   1004 HG13 ILE    63      48.355  26.177  36.413  1.00  0.00           H
ATOM   1005  CD1 ILE    63      46.666  26.069  37.701  1.00  0.00           C
ATOM   1006 HD11 ILE    63      47.068  25.308  38.367  1.00  0.00           H
ATOM   1007 HD12 ILE    63      45.947  25.582  37.042  1.00  0.00           H
ATOM   1008 HD13 ILE    63      46.039  26.774  38.248  1.00  0.00           H
ATOM   1009  C   ILE    63      50.872  29.144  38.125  1.00  0.00           C
ATOM   1010  O   ILE    63      51.886  28.476  38.377  1.00  0.00           O
ATOM   1011  N   ASN    64      50.659  30.368  38.534  1.00  0.00           N
ATOM   1012  H   ASN    64      49.759  30.793  38.367  1.00  0.00           H
ATOM   1013  CA  ASN    64      51.500  30.950  39.485  1.00  0.00           C
ATOM   1014  HA  ASN    64      52.045  30.120  39.936  1.00  0.00           H
ATOM   1015  CB  ASN    64      52.461  31.881  38.849  1.00  0.00           C
ATOM   1016  HB2 ASN    64      51.913  32.659  38.317  1.00  0.00           H
ATOM   1017  HB3 ASN    64      53.048  32.494  39.534  1.00  0.00           H
ATOM   1018  CG  ASN    64      53.446  31.283  37.846  1.00  0.00           C
ATOM   1019  OD1 ASN    64      54.648  31.215  38.054  1.00  0.00           O
ATOM   1020  ND2 ASN    64      53.003  30.910  36.711  1.00  0.00           N
ATOM   1021 HD21 ASN    64      52.106  31.288  36.440  1.00  0.00           H
ATOM   1022 HD22 ASN    64      53.582  30.357  36.096  1.00  0.00           H
ATOM   1023  C   ASN    64      50.643  31.698  40.532  1.00  0.00           C
ATOM   1024  O   ASN    64      49.662  32.381  40.147  1.00  0.00           O
ATOM   1025  N   LEU    65      51.060  31.630  41.824  1.00  0.00           N
ATOM   1026  H   LEU    65      51.902  31.137  42.084  1.00  0.00           H
ATOM   1027  CA  LEU    65      50.351  32.214  42.998  1.00  0.00           C
ATOM   1028  HA  LEU    65      49.421  32.639  42.619  1.00  0.00           H
ATOM   1029  CB  LEU    65      50.011  31.104  43.983  1.00  0.00           C
ATOM   1030  HB2 LEU    65      50.888  30.593  44.379  1.00  0.00           H
ATOM   1031  HB3 LEU    65      49.603  31.512  44.907  1.00  0.00           H
ATOM   1032  CG  LEU    65      49.116  29.999  43.376  1.00  0.00           C
ATOM   1033  HG  LEU    65      49.459  29.622  42.413  1.00  0.00           H
ATOM   1034  CD1 LEU    65      48.897  28.850  44.384  1.00  0.00           C
ATOM   1035 HD11 LEU    65      48.652  27.914  43.883  1.00  0.00           H
ATOM   1036 HD12 LEU    65      48.237  29.189  45.182  1.00  0.00           H
ATOM   1037 HD13 LEU    65      49.785  28.612  44.969  1.00  0.00           H
ATOM   1038  CD2 LEU    65      47.708  30.489  43.139  1.00  0.00           C
ATOM   1039 HD21 LEU    65      47.075  29.673  42.791  1.00  0.00           H
ATOM   1040 HD22 LEU    65      47.370  31.085  43.987  1.00  0.00           H
ATOM   1041 HD23 LEU    65      47.600  31.089  42.236  1.00  0.00           H
ATOM   1042  C   LEU    65      51.275  33.203  43.624  1.00  0.00           C
ATOM   1043  O   LEU    65      52.340  32.834  44.144  1.00  0.00           O
ATOM   1044  N   ILE    66      50.908  34.494  43.474  1.00  0.00           N
ATOM   1045  H   ILE    66      50.135  34.693  42.854  1.00  0.00           H
ATOM   1046  CA  ILE    66      51.733  35.536  44.057  1.00  0.00           C
ATOM   1047  HA  ILE    66      52.657  35.216  44.538  1.00  0.00           H
ATOM   1048  CB  ILE    66      52.097  36.552  42.917  1.00  0.00           C
ATOM   1049  HB  ILE    66      51.293  37.275  42.776  1.00  0.00           H
ATOM   1050  CG2 ILE    66      53.315  37.394  43.360  1.00  0.00           C
ATOM   1051 HG21 ILE    66      54.223  36.797  43.436  1.00  0.00           H
ATOM   1052 HG22 ILE    66      53.214  37.748  44.386  1.00  0.00           H
ATOM   1053 HG23 ILE    66      53.431  38.231  42.671  1.00  0.00           H
ATOM   1054  CG1 ILE    66      52.429  35.935  41.539  1.00  0.00           C
ATOM   1055 HG12 ILE    66      52.988  36.764  41.105  1.00  0.00           H
ATOM   1056 HG13 ILE    66      53.139  35.114  41.634  1.00  0.00           H
ATOM   1057  CD1 ILE    66      51.239  35.602  40.604  1.00  0.00           C
ATOM   1058 HD11 ILE    66      50.871  34.584  40.733  1.00  0.00           H
ATOM   1059 HD12 ILE    66      51.618  35.646  39.582  1.00  0.00           H
ATOM   1060 HD13 ILE    66      50.476  36.343  40.839  1.00  0.00           H
ATOM   1061  C   ILE    66      50.877  36.277  45.128  1.00  0.00           C
ATOM   1062  O   ILE    66      49.947  36.909  44.782  1.00  0.00           O
ATOM   1063  N   PRO    67      51.289  36.382  46.404  1.00  0.00           N
ATOM   1064  CD  PRO    67      52.529  35.771  46.875  1.00  0.00           C
ATOM   1065  HD2 PRO    67      53.369  36.298  46.422  1.00  0.00           H
ATOM   1066  HD3 PRO    67      52.676  34.706  46.691  1.00  0.00           H
ATOM   1067  CG  PRO    67      52.594  35.897  48.356  1.00  0.00           C
ATOM   1068  HG2 PRO    67      53.542  36.389  48.575  1.00  0.00           H
ATOM   1069  HG3 PRO    67      52.554  34.905  48.805  1.00  0.00           H
ATOM   1070  CB  PRO    67      51.329  36.780  48.726  1.00  0.00           C
ATOM   1071  HB2 PRO    67      51.604  37.564  49.432  1.00  0.00           H
ATOM   1072  HB3 PRO    67      50.551  36.157  49.167  1.00  0.00           H
ATOM   1073  CA  PRO    67      50.811  37.341  47.389  1.00  0.00           C
ATOM   1074  HA  PRO    67      49.726  37.340  47.289  1.00  0.00           H
ATOM   1075  C   PRO    67      51.398  38.747  47.075  1.00  0.00           C
ATOM   1076  O   PRO    67      52.330  38.864  46.375  1.00  0.00           O
ATOM   1077  N   ASN    68      50.872  39.713  47.790  1.00  0.00           N
ATOM   1078  H   ASN    68      49.947  39.586  48.176  1.00  0.00           H
ATOM   1079  CA  ASN    68      51.510  41.043  47.973  1.00  0.00           C
ATOM   1080  HA  ASN    68      52.567  40.820  48.113  1.00  0.00           H
ATOM   1081  CB  ASN    68      51.427  41.982  46.810  1.00  0.00           C
ATOM   1082  HB2 ASN    68      51.718  41.495  45.879  1.00  0.00           H
ATOM   1083  HB3 ASN    68      50.371  42.186  46.635  1.00  0.00           H
ATOM   1084  CG  ASN    68      52.443  43.202  46.847  1.00  0.00           C
ATOM   1085  OD1 ASN    68      52.343  44.007  47.761  1.00  0.00           O
ATOM   1086  ND2 ASN    68      53.549  43.059  46.150  1.00  0.00           N
ATOM   1087 HD21 ASN    68      53.757  42.216  45.635  1.00  0.00           H
ATOM   1088 HD22 ASN    68      54.387  43.532  46.458  1.00  0.00           H
ATOM   1089  C   ASN    68      51.090  41.630  49.303  1.00  0.00           C
ATOM   1090  O   ASN    68      49.908  41.979  49.419  1.00  0.00           O
ATOM   1091  N   LYS    69      51.966  41.486  50.354  1.00  0.00           N
ATOM   1092  H   LYS    69      52.865  41.062  50.175  1.00  0.00           H
ATOM   1093  CA  LYS    69      51.465  41.803  51.676  1.00  0.00           C
ATOM   1094  HA  LYS    69      50.500  41.338  51.877  1.00  0.00           H
ATOM   1095  CB  LYS    69      52.527  41.452  52.712  1.00  0.00           C
ATOM   1096  HB2 LYS    69      53.436  41.978  52.419  1.00  0.00           H
ATOM   1097  HB3 LYS    69      52.174  41.901  53.640  1.00  0.00           H
ATOM   1098  CG  LYS    69      52.746  39.935  52.939  1.00  0.00           C
ATOM   1099  HG2 LYS    69      51.868  39.588  53.486  1.00  0.00           H
ATOM   1100  HG3 LYS    69      52.748  39.327  52.035  1.00  0.00           H
ATOM   1101  CD  LYS    69      53.918  39.634  53.829  1.00  0.00           C
ATOM   1102  HD2 LYS    69      54.839  39.898  53.310  1.00  0.00           H
ATOM   1103  HD3 LYS    69      53.841  40.047  54.836  1.00  0.00           H
ATOM   1104  CE  LYS    69      53.849  38.148  54.096  1.00  0.00           C
ATOM   1105  HE2 LYS    69      52.973  37.958  54.714  1.00  0.00           H
ATOM   1106  HE3 LYS    69      53.855  37.562  53.176  1.00  0.00           H
ATOM   1107  NZ  LYS    69      55.016  37.672  54.850  1.00  0.00           N
ATOM   1108  HZ1 LYS    69      55.709  37.620  54.118  1.00  0.00           H
ATOM   1109  HZ2 LYS    69      54.902  36.757  55.264  1.00  0.00           H
ATOM   1110  HZ3 LYS    69      55.264  38.350  55.556  1.00  0.00           H
ATOM   1111  C   LYS    69      51.374  43.322  51.784  1.00  0.00           C
ATOM   1112  O   LYS    69      50.425  43.752  52.408  1.00  0.00           O
ATOM   1113  N   GLN    70      52.304  44.076  51.124  1.00  0.00           N
ATOM   1114  H   GLN    70      52.991  43.524  50.630  1.00  0.00           H
ATOM   1115  CA  GLN    70      52.207  45.536  51.064  1.00  0.00           C
ATOM   1116  HA  GLN    70      52.110  45.917  52.081  1.00  0.00           H
ATOM   1117  CB  GLN    70      53.497  46.184  50.396  1.00  0.00           C
ATOM   1118  HB2 GLN    70      53.649  45.725  49.420  1.00  0.00           H
ATOM   1119  HB3 GLN    70      53.213  47.220  50.211  1.00  0.00           H
ATOM   1120  CG  GLN    70      54.807  46.105  51.277  1.00  0.00           C
ATOM   1121  HG2 GLN    70      55.520  46.855  50.935  1.00  0.00           H
ATOM   1122  HG3 GLN    70      54.564  46.275  52.326  1.00  0.00           H
ATOM   1123  CD  GLN    70      55.558  44.741  51.161  1.00  0.00           C
ATOM   1124  OE1 GLN    70      55.103  43.760  50.499  1.00  0.00           O
ATOM   1125  NE2 GLN    70      56.587  44.502  51.890  1.00  0.00           N
ATOM   1126 HE21 GLN    70      56.903  43.552  52.019  1.00  0.00           H
ATOM   1127 HE22 GLN    70      56.886  45.257  52.491  1.00  0.00           H
ATOM   1128  C   GLN    70      50.920  46.047  50.319  1.00  0.00           C
ATOM   1129  O   GLN    70      50.224  46.846  50.935  1.00  0.00           O
ATOM   1130  N   ASP    71      50.660  45.581  49.101  1.00  0.00           N
ATOM   1131  H   ASP    71      51.372  45.043  48.628  1.00  0.00           H
ATOM   1132  CA  ASP    71      49.412  45.816  48.391  1.00  0.00           C
ATOM   1133  HA  ASP    71      49.269  46.896  48.414  1.00  0.00           H
ATOM   1134  CB  ASP    71      49.565  45.376  46.954  1.00  0.00           C
ATOM   1135  HB2 ASP    71      49.727  44.300  46.906  1.00  0.00           H
ATOM   1136  HB3 ASP    71      48.619  45.679  46.504  1.00  0.00           H
ATOM   1137  CG  ASP    71      50.649  46.006  46.128  1.00  0.00           C
ATOM   1138  OD1 ASP    71      51.053  47.187  46.455  1.00  0.00           O
ATOM   1139  OD2 ASP    71      50.980  45.432  45.059  1.00  0.00           O
ATOM   1140  C   ASP    71      48.132  45.234  49.034  1.00  0.00           C
ATOM   1141  O   ASP    71      47.020  45.658  48.623  1.00  0.00           O
ATOM   1142  N   ARG    72      48.219  44.324  49.978  1.00  0.00           N
ATOM   1143  H   ARG    72      49.102  43.928  50.266  1.00  0.00           H
ATOM   1144  CA  ARG    72      47.038  43.623  50.613  1.00  0.00           C
ATOM   1145  HA  ARG    72      47.472  42.991  51.389  1.00  0.00           H
ATOM   1146  CB  ARG    72      46.157  44.588  51.449  1.00  0.00           C
ATOM   1147  HB2 ARG    72      46.595  45.410  52.016  1.00  0.00           H
ATOM   1148  HB3 ARG    72      45.510  45.171  50.793  1.00  0.00           H
ATOM   1149  CG  ARG    72      45.389  43.762  52.506  1.00  0.00           C
ATOM   1150  HG2 ARG    72      44.850  42.910  52.090  1.00  0.00           H
ATOM   1151  HG3 ARG    72      46.096  43.494  53.289  1.00  0.00           H
ATOM   1152  CD  ARG    72      44.167  44.562  53.170  1.00  0.00           C
ATOM   1153  HD2 ARG    72      43.454  44.865  52.404  1.00  0.00           H
ATOM   1154  HD3 ARG    72      43.630  43.892  53.842  1.00  0.00           H
ATOM   1155  NE  ARG    72      44.645  45.651  54.077  1.00  0.00           N
ATOM   1156  HE  ARG    72      44.803  45.353  55.028  1.00  0.00           H
ATOM   1157  CZ  ARG    72      44.928  46.856  53.795  1.00  0.00           C
ATOM   1158  NH1 ARG    72      44.874  47.400  52.626  1.00  0.00           N
ATOM   1159 HH11 ARG    72      44.765  46.941  51.733  1.00  0.00           H
ATOM   1160 HH12 ARG    72      45.110  48.381  52.572  1.00  0.00           H
ATOM   1161  NH2 ARG    72      45.421  47.628  54.729  1.00  0.00           N
ATOM   1162 HH21 ARG    72      45.518  47.464  55.721  1.00  0.00           H
ATOM   1163 HH22 ARG    72      45.714  48.513  54.343  1.00  0.00           H
ATOM   1164  C   ARG    72      46.288  42.689  49.566  1.00  0.00           C
ATOM   1165  O   ARG    72      45.160  42.296  49.825  1.00  0.00           O
ATOM   1166  N   THR    73      47.040  42.253  48.521  1.00  0.00           N
ATOM   1167  H   THR    73      48.007  42.537  48.459  1.00  0.00           H
ATOM   1168  CA  THR    73      46.487  41.327  47.464  1.00  0.00           C
ATOM   1169  HA  THR    73      45.422  41.340  47.696  1.00  0.00           H
ATOM   1170  CB  THR    73      46.832  41.791  46.052  1.00  0.00           C
ATOM   1171  HB  THR    73      46.361  41.066  45.388  1.00  0.00           H
ATOM   1172  CG2 THR    73      46.164  43.100  45.773  1.00  0.00           C
ATOM   1173 HG21 THR    73      46.539  43.803  46.516  1.00  0.00           H
ATOM   1174 HG22 THR    73      45.083  42.972  45.828  1.00  0.00           H
ATOM   1175 HG23 THR    73      46.305  43.347  44.719  1.00  0.00           H
ATOM   1176  OG1 THR    73      48.201  41.975  45.815  1.00  0.00           O
ATOM   1177  HG1 THR    73      48.475  41.221  45.287  1.00  0.00           H
ATOM   1178  C   THR    73      46.884  39.843  47.534  1.00  0.00           C
ATOM   1179  O   THR    73      47.947  39.519  47.984  1.00  0.00           O
ATOM   1180  N   LEU    74      46.047  38.920  46.953  1.00  0.00           N
ATOM   1181  H   LEU    74      45.142  39.226  46.626  1.00  0.00           H
ATOM   1182  CA  LEU    74      46.554  37.696  46.340  1.00  0.00           C
ATOM   1183  HA  LEU    74      47.641  37.774  46.354  1.00  0.00           H
ATOM   1184  CB  LEU    74      45.992  36.477  47.176  1.00  0.00           C
ATOM   1185  HB2 LEU    74      46.658  36.376  48.033  1.00  0.00           H
ATOM   1186  HB3 LEU    74      44.990  36.703  47.539  1.00  0.00           H
ATOM   1187  CG  LEU    74      46.034  35.121  46.471  1.00  0.00           C
ATOM   1188  HG  LEU    74      45.666  35.163  45.446  1.00  0.00           H
ATOM   1189  CD1 LEU    74      47.466  34.453  46.424  1.00  0.00           C
ATOM   1190 HD11 LEU    74      47.813  34.205  47.427  1.00  0.00           H
ATOM   1191 HD12 LEU    74      48.246  35.139  46.093  1.00  0.00           H
ATOM   1192 HD13 LEU    74      47.507  33.529  45.848  1.00  0.00           H
ATOM   1193  CD2 LEU    74      45.112  34.226  47.254  1.00  0.00           C
ATOM   1194 HD21 LEU    74      45.494  34.075  48.264  1.00  0.00           H
ATOM   1195 HD22 LEU    74      44.099  34.626  47.302  1.00  0.00           H
ATOM   1196 HD23 LEU    74      45.258  33.297  46.704  1.00  0.00           H
ATOM   1197  C   LEU    74      46.265  37.721  44.786  1.00  0.00           C
ATOM   1198  O   LEU    74      45.160  38.102  44.404  1.00  0.00           O
ATOM   1199  N   THR    75      47.280  37.312  43.986  1.00  0.00           N
ATOM   1200  H   THR    75      48.111  37.040  44.493  1.00  0.00           H
ATOM   1201  CA  THR    75      47.182  37.155  42.537  1.00  0.00           C
ATOM   1202  HA  THR    75      46.161  37.501  42.377  1.00  0.00           H
ATOM   1203  CB  THR    75      48.196  38.065  41.837  1.00  0.00           C
ATOM   1204  HB  THR    75      49.175  37.785  42.225  1.00  0.00           H
ATOM   1205  CG2 THR    75      48.148  37.925  40.319  1.00  0.00           C
ATOM   1206 HG21 THR    75      48.423  36.917  40.007  1.00  0.00           H
ATOM   1207 HG22 THR    75      48.790  38.657  39.829  1.00  0.00           H
ATOM   1208 HG23 THR    75      47.207  38.149  39.815  1.00  0.00           H
ATOM   1209  OG1 THR    75      47.909  39.364  42.234  1.00  0.00           O
ATOM   1210  HG1 THR    75      48.309  39.512  43.094  1.00  0.00           H
ATOM   1211  C   THR    75      47.211  35.677  42.183  1.00  0.00           C
ATOM   1212  O   THR    75      48.041  34.882  42.645  1.00  0.00           O
ATOM   1213  N   ILE    76      46.400  35.336  41.201  1.00  0.00           N
ATOM   1214  H   ILE    76      45.863  36.099  40.815  1.00  0.00           H
ATOM   1215  CA  ILE    76      46.520  34.080  40.457  1.00  0.00           C
ATOM   1216  HA  ILE    76      47.436  33.602  40.805  1.00  0.00           H
ATOM   1217  CB  ILE    76      45.265  33.134  40.703  1.00  0.00           C
ATOM   1218  HB  ILE    76      44.433  33.776  40.415  1.00  0.00           H
ATOM   1219  CG2 ILE    76      45.407  31.951  39.669  1.00  0.00           C
ATOM   1220 HG21 ILE    76      44.661  31.201  39.930  1.00  0.00           H
ATOM   1221 HG22 ILE    76      46.400  31.500  39.666  1.00  0.00           H
ATOM   1222 HG23 ILE    76      45.031  32.342  38.723  1.00  0.00           H
ATOM   1223  CG1 ILE    76      45.185  32.693  42.149  1.00  0.00           C
ATOM   1224 HG12 ILE    76      44.744  31.697  42.141  1.00  0.00           H
ATOM   1225 HG13 ILE    76      46.177  32.626  42.598  1.00  0.00           H
ATOM   1226  CD1 ILE    76      44.173  33.610  42.932  1.00  0.00           C
ATOM   1227 HD11 ILE    76      44.506  34.649  42.943  1.00  0.00           H
ATOM   1228 HD12 ILE    76      44.288  33.329  43.979  1.00  0.00           H
ATOM   1229 HD13 ILE    76      43.169  33.624  42.509  1.00  0.00           H
ATOM   1230  C   ILE    76      46.680  34.417  38.924  1.00  0.00           C
ATOM   1231  O   ILE    76      45.790  35.150  38.402  1.00  0.00           O
ATOM   1232  N   VAL    77      47.724  33.896  38.246  1.00  0.00           N
ATOM   1233  H   VAL    77      48.169  33.187  38.812  1.00  0.00           H
ATOM   1234  CA  VAL    77      47.991  33.988  36.794  1.00  0.00           C
ATOM   1235  HA  VAL    77      47.295  34.713  36.371  1.00  0.00           H
ATOM   1236  CB  VAL    77      49.442  34.532  36.459  1.00  0.00           C
ATOM   1237  HB  VAL    77      50.239  33.917  36.876  1.00  0.00           H
ATOM   1238  CG1 VAL    77      49.727  34.535  34.955  1.00  0.00           C
ATOM   1239 HG11 VAL    77      48.863  35.024  34.507  1.00  0.00           H
ATOM   1240 HG12 VAL    77      50.626  35.093  34.692  1.00  0.00           H
ATOM   1241 HG13 VAL    77      49.847  33.498  34.640  1.00  0.00           H
ATOM   1242  CG2 VAL    77      49.568  35.959  36.959  1.00  0.00           C
ATOM   1243 HG21 VAL    77      49.311  35.990  38.019  1.00  0.00           H
ATOM   1244 HG22 VAL    77      48.832  36.539  36.402  1.00  0.00           H
ATOM   1245 HG23 VAL    77      50.624  36.198  36.836  1.00  0.00           H
ATOM   1246  C   VAL    77      47.876  32.556  36.194  1.00  0.00           C
ATOM   1247  O   VAL    77      48.313  31.559  36.829  1.00  0.00           O
ATOM   1248  N   ASP    78      47.325  32.534  35.000  1.00  0.00           N
ATOM   1249  H   ASP    78      47.134  33.435  34.583  1.00  0.00           H
ATOM   1250  CA  ASP    78      47.365  31.380  34.167  1.00  0.00           C
ATOM   1251  HA  ASP    78      48.018  30.641  34.631  1.00  0.00           H
ATOM   1252  CB  ASP    78      46.086  30.632  34.116  1.00  0.00           C
ATOM   1253  HB2 ASP    78      46.253  29.634  33.716  1.00  0.00           H
ATOM   1254  HB3 ASP    78      45.810  30.340  35.130  1.00  0.00           H
ATOM   1255  CG  ASP    78      44.976  31.342  33.363  1.00  0.00           C
ATOM   1256  OD1 ASP    78      45.182  31.602  32.138  1.00  0.00           O
ATOM   1257  OD2 ASP    78      43.866  31.390  33.918  1.00  0.00           O
ATOM   1258  C   ASP    78      48.034  31.791  32.786  1.00  0.00           C
ATOM   1259  O   ASP    78      47.946  32.908  32.252  1.00  0.00           O
ATOM   1260  N   THR    79      48.836  30.887  32.220  1.00  0.00           N
ATOM   1261  H   THR    79      48.953  29.991  32.671  1.00  0.00           H
ATOM   1262  CA  THR    79      49.251  31.029  30.782  1.00  0.00           C
ATOM   1263  HA  THR    79      49.271  32.065  30.443  1.00  0.00           H
ATOM   1264  CB  THR    79      50.647  30.590  30.592  1.00  0.00           C
ATOM   1265  HB  THR    79      50.913  30.550  29.536  1.00  0.00           H
ATOM   1266  CG2 THR    79      51.643  31.508  31.333  1.00  0.00           C
ATOM   1267 HG21 THR    79      51.491  32.572  31.151  1.00  0.00           H
ATOM   1268 HG22 THR    79      52.626  31.329  30.897  1.00  0.00           H
ATOM   1269 HG23 THR    79      51.666  31.264  32.396  1.00  0.00           H
ATOM   1270  OG1 THR    79      50.908  29.366  31.184  1.00  0.00           O
ATOM   1271  HG1 THR    79      51.788  29.121  30.889  1.00  0.00           H
ATOM   1272  C   THR    79      48.232  30.337  29.824  1.00  0.00           C
ATOM   1273  O   THR    79      48.646  29.658  28.871  1.00  0.00           O
ATOM   1274  N   GLY    80      46.983  30.517  30.058  1.00  0.00           N
ATOM   1275  H   GLY    80      46.706  31.114  30.825  1.00  0.00           H
ATOM   1276  CA  GLY    80      45.997  29.832  29.212  1.00  0.00           C
ATOM   1277  HA2 GLY    80      46.383  28.876  28.859  1.00  0.00           H
ATOM   1278  HA3 GLY    80      45.114  29.610  29.810  1.00  0.00           H
ATOM   1279  C   GLY    80      45.545  30.656  27.969  1.00  0.00           C
ATOM   1280  O   GLY    80      46.361  31.312  27.308  1.00  0.00           O
ATOM   1281  N   ILE    81      44.353  30.351  27.459  1.00  0.00           N
ATOM   1282  H   ILE    81      43.771  29.720  27.992  1.00  0.00           H
ATOM   1283  CA  ILE    81      43.957  30.730  26.114  1.00  0.00           C
ATOM   1284  HA  ILE    81      44.790  30.656  25.415  1.00  0.00           H
ATOM   1285  CB  ILE    81      42.766  29.929  25.713  1.00  0.00           C
ATOM   1286  HB  ILE    81      43.028  28.875  25.787  1.00  0.00           H
ATOM   1287  CG2 ILE    81      41.606  30.167  26.701  1.00  0.00           C
ATOM   1288 HG21 ILE    81      40.855  29.435  26.405  1.00  0.00           H
ATOM   1289 HG22 ILE    81      41.129  31.146  26.667  1.00  0.00           H
ATOM   1290 HG23 ILE    81      41.799  29.989  27.760  1.00  0.00           H
ATOM   1291  CG1 ILE    81      42.398  30.187  24.282  1.00  0.00           C
ATOM   1292 HG12 ILE    81      41.458  29.738  23.961  1.00  0.00           H
ATOM   1293 HG13 ILE    81      42.221  31.248  24.104  1.00  0.00           H
ATOM   1294  CD1 ILE    81      43.395  29.615  23.309  1.00  0.00           C
ATOM   1295 HD11 ILE    81      43.126  30.123  22.382  1.00  0.00           H
ATOM   1296 HD12 ILE    81      43.303  28.531  23.232  1.00  0.00           H
ATOM   1297 HD13 ILE    81      44.411  29.835  23.636  1.00  0.00           H
ATOM   1298  C   ILE    81      43.600  32.190  26.129  1.00  0.00           C
ATOM   1299  O   ILE    81      43.834  32.751  25.086  1.00  0.00           O
ATOM   1300  N   GLY    82      43.162  32.691  27.263  1.00  0.00           N
ATOM   1301  H   GLY    82      43.133  32.054  28.046  1.00  0.00           H
ATOM   1302  CA  GLY    82      42.956  34.160  27.306  1.00  0.00           C
ATOM   1303  HA2 GLY    82      42.902  34.426  28.363  1.00  0.00           H
ATOM   1304  HA3 GLY    82      43.746  34.745  26.837  1.00  0.00           H
ATOM   1305  C   GLY    82      41.551  34.535  26.832  1.00  0.00           C
ATOM   1306  O   GLY    82      40.764  33.782  26.373  1.00  0.00           O
ATOM   1307  N   MET    83      41.252  35.871  27.088  1.00  0.00           N
ATOM   1308  H   MET    83      41.948  36.470  27.509  1.00  0.00           H
ATOM   1309  CA  MET    83      39.961  36.440  26.725  1.00  0.00           C
ATOM   1310  HA  MET    83      39.345  35.738  26.164  1.00  0.00           H
ATOM   1311  CB  MET    83      39.208  36.738  28.001  1.00  0.00           C
ATOM   1312  HB2 MET    83      39.827  37.367  28.640  1.00  0.00           H
ATOM   1313  HB3 MET    83      38.229  37.170  27.791  1.00  0.00           H
ATOM   1314  CG  MET    83      38.942  35.452  28.847  1.00  0.00           C
ATOM   1315  HG2 MET    83      38.501  34.711  28.182  1.00  0.00           H
ATOM   1316  HG3 MET    83      39.905  35.071  29.188  1.00  0.00           H
ATOM   1317  SD  MET    83      37.845  35.718  30.245  1.00  0.00           S
ATOM   1318  CE  MET    83      39.117  36.474  31.410  1.00  0.00           C
ATOM   1319  HE1 MET    83      39.744  37.205  30.899  1.00  0.00           H
ATOM   1320  HE2 MET    83      38.680  36.976  32.272  1.00  0.00           H
ATOM   1321  HE3 MET    83      39.772  35.628  31.618  1.00  0.00           H
ATOM   1322  C   MET    83      40.021  37.812  25.892  1.00  0.00           C
ATOM   1323  O   MET    83      41.049  38.452  25.853  1.00  0.00           O
ATOM   1324  N   THR    84      38.930  38.154  25.224  1.00  0.00           N
ATOM   1325  H   THR    84      38.181  37.477  25.221  1.00  0.00           H
ATOM   1326  CA  THR    84      38.747  39.348  24.336  1.00  0.00           C
ATOM   1327  HA  THR    84      39.724  39.612  23.931  1.00  0.00           H
ATOM   1328  CB  THR    84      37.901  38.966  23.099  1.00  0.00           C
ATOM   1329  HB  THR    84      37.942  39.784  22.380  1.00  0.00           H
ATOM   1330  CG2 THR    84      38.608  37.738  22.465  1.00  0.00           C
ATOM   1331 HG21 THR    84      38.271  36.877  23.041  1.00  0.00           H
ATOM   1332 HG22 THR    84      39.685  37.801  22.303  1.00  0.00           H
ATOM   1333 HG23 THR    84      38.076  37.495  21.546  1.00  0.00           H
ATOM   1334  OG1 THR    84      36.496  38.663  23.349  1.00  0.00           O
ATOM   1335  HG1 THR    84      36.403  37.800  23.763  1.00  0.00           H
ATOM   1336  C   THR    84      38.148  40.531  25.137  1.00  0.00           C
ATOM   1337  O   THR    84      37.460  40.289  26.172  1.00  0.00           O
ATOM   1338  N   LYS    85      38.223  41.708  24.533  1.00  0.00           N
ATOM   1339  H   LYS    85      38.765  41.759  23.681  1.00  0.00           H
ATOM   1340  CA  LYS    85      37.452  42.924  24.928  1.00  0.00           C
ATOM   1341  HA  LYS    85      37.839  43.255  25.891  1.00  0.00           H
ATOM   1342  CB  LYS    85      37.521  44.080  23.933  1.00  0.00           C
ATOM   1343  HB2 LYS    85      38.537  44.107  23.537  1.00  0.00           H
ATOM   1344  HB3 LYS    85      36.916  43.751  23.087  1.00  0.00           H
ATOM   1345  CG  LYS    85      36.911  45.428  24.333  1.00  0.00           C
ATOM   1346  HG2 LYS    85      35.826  45.415  24.224  1.00  0.00           H
ATOM   1347  HG3 LYS    85      37.148  45.591  25.385  1.00  0.00           H
ATOM   1348  CD  LYS    85      37.469  46.569  23.368  1.00  0.00           C
ATOM   1349  HD2 LYS    85      38.538  46.479  23.174  1.00  0.00           H
ATOM   1350  HD3 LYS    85      36.803  46.509  22.507  1.00  0.00           H
ATOM   1351  CE  LYS    85      37.237  47.877  24.133  1.00  0.00           C
ATOM   1352  HE2 LYS    85      36.199  47.940  24.460  1.00  0.00           H
ATOM   1353  HE3 LYS    85      37.968  47.822  24.940  1.00  0.00           H
ATOM   1354  NZ  LYS    85      37.552  49.115  23.286  1.00  0.00           N
ATOM   1355  HZ1 LYS    85      36.768  49.260  22.665  1.00  0.00           H
ATOM   1356  HZ2 LYS    85      38.402  48.967  22.762  1.00  0.00           H
ATOM   1357  HZ3 LYS    85      37.648  49.916  23.894  1.00  0.00           H
ATOM   1358  C   LYS    85      35.919  42.598  25.167  1.00  0.00           C
ATOM   1359  O   LYS    85      35.385  42.860  26.274  1.00  0.00           O
ATOM   1360  N   ALA    86      35.299  41.858  24.261  1.00  0.00           N
ATOM   1361  H   ALA    86      35.723  41.792  23.347  1.00  0.00           H
ATOM   1362  CA  ALA    86      33.911  41.399  24.381  1.00  0.00           C
ATOM   1363  HA  ALA    86      33.290  42.277  24.560  1.00  0.00           H
ATOM   1364  CB  ALA    86      33.434  41.032  23.039  1.00  0.00           C
ATOM   1365  HB1 ALA    86      34.155  40.250  22.803  1.00  0.00           H
ATOM   1366  HB2 ALA    86      33.429  41.925  22.413  1.00  0.00           H
ATOM   1367  HB3 ALA    86      32.388  40.726  23.039  1.00  0.00           H
ATOM   1368  C   ALA    86      33.608  40.311  25.377  1.00  0.00           C
ATOM   1369  O   ALA    86      32.547  40.294  26.039  1.00  0.00           O
ATOM   1370  N   ASP    87      34.571  39.427  25.665  1.00  0.00           N
ATOM   1371  H   ASP    87      35.447  39.430  25.163  1.00  0.00           H
ATOM   1372  CA  ASP    87      34.328  38.455  26.729  1.00  0.00           C
ATOM   1373  HA  ASP    87      33.364  38.002  26.495  1.00  0.00           H
ATOM   1374  CB  ASP    87      35.399  37.394  26.779  1.00  0.00           C
ATOM   1375  HB2 ASP    87      36.386  37.830  26.938  1.00  0.00           H
ATOM   1376  HB3 ASP    87      35.146  36.808  27.663  1.00  0.00           H
ATOM   1377  CG  ASP    87      35.461  36.554  25.472  1.00  0.00           C
ATOM   1378  OD1 ASP    87      34.424  35.994  25.005  1.00  0.00           O
ATOM   1379  OD2 ASP    87      36.510  36.570  24.813  1.00  0.00           O
ATOM   1380  C   ASP    87      34.237  39.061  28.094  1.00  0.00           C
ATOM   1381  O   ASP    87      33.441  38.661  28.922  1.00  0.00           O
ATOM   1382  N   LEU    88      34.987  40.166  28.382  1.00  0.00           N
ATOM   1383  H   LEU    88      35.587  40.479  27.633  1.00  0.00           H
ATOM   1384  CA  LEU    88      35.113  40.797  29.708  1.00  0.00           C
ATOM   1385  HA  LEU    88      35.284  39.939  30.358  1.00  0.00           H
ATOM   1386  CB  LEU    88      36.247  41.817  29.728  1.00  0.00           C
ATOM   1387  HB2 LEU    88      36.247  42.340  28.772  1.00  0.00           H
ATOM   1388  HB3 LEU    88      36.206  42.588  30.497  1.00  0.00           H
ATOM   1389  CG  LEU    88      37.595  41.200  29.765  1.00  0.00           C
ATOM   1390  HG  LEU    88      37.775  40.643  28.845  1.00  0.00           H
ATOM   1391  CD1 LEU    88      38.673  42.278  29.782  1.00  0.00           C
ATOM   1392 HD11 LEU    88      38.543  42.868  30.690  1.00  0.00           H
ATOM   1393 HD12 LEU    88      38.686  42.818  28.836  1.00  0.00           H
ATOM   1394 HD13 LEU    88      39.683  41.872  29.846  1.00  0.00           H
ATOM   1395  CD2 LEU    88      37.932  40.230  30.887  1.00  0.00           C
ATOM   1396 HD21 LEU    88      38.973  40.268  31.207  1.00  0.00           H
ATOM   1397 HD22 LEU    88      37.365  40.451  31.791  1.00  0.00           H
ATOM   1398 HD23 LEU    88      37.675  39.269  30.442  1.00  0.00           H
ATOM   1399  C   LEU    88      33.668  41.325  29.972  1.00  0.00           C
ATOM   1400  O   LEU    88      33.200  41.365  31.066  1.00  0.00           O
ATOM   1401  N   ILE    89      33.005  41.809  28.957  1.00  0.00           N
ATOM   1402  H   ILE    89      33.494  41.897  28.078  1.00  0.00           H
ATOM   1403  CA  ILE    89      31.636  42.296  29.041  1.00  0.00           C
ATOM   1404  HA  ILE    89      31.590  42.943  29.918  1.00  0.00           H
ATOM   1405  CB  ILE    89      31.406  43.174  27.803  1.00  0.00           C
ATOM   1406  HB  ILE    89      31.586  42.641  26.871  1.00  0.00           H
ATOM   1407  CG2 ILE    89      29.981  43.851  27.671  1.00  0.00           C
ATOM   1408 HG21 ILE    89      29.260  43.040  27.774  1.00  0.00           H
ATOM   1409 HG22 ILE    89      29.887  44.415  26.742  1.00  0.00           H
ATOM   1410 HG23 ILE    89      29.829  44.516  28.520  1.00  0.00           H
ATOM   1411  CG1 ILE    89      32.445  44.339  27.732  1.00  0.00           C
ATOM   1412 HG12 ILE    89      32.151  45.177  28.364  1.00  0.00           H
ATOM   1413 HG13 ILE    89      33.497  44.080  27.859  1.00  0.00           H
ATOM   1414  CD1 ILE    89      32.554  45.069  26.409  1.00  0.00           C
ATOM   1415 HD11 ILE    89      33.191  45.953  26.428  1.00  0.00           H
ATOM   1416 HD12 ILE    89      31.542  45.385  26.157  1.00  0.00           H
ATOM   1417 HD13 ILE    89      33.099  44.319  25.834  1.00  0.00           H
ATOM   1418  C   ILE    89      30.637  41.169  29.141  1.00  0.00           C
ATOM   1419  O   ILE    89      29.659  41.387  29.879  1.00  0.00           O
ATOM   1420  N   ASN    90      30.812  40.063  28.450  1.00  0.00           N
ATOM   1421  H   ASN    90      31.709  40.027  27.989  1.00  0.00           H
ATOM   1422  CA  ASN    90      29.890  38.897  28.658  1.00  0.00           C
ATOM   1423  HA  ASN    90      28.879  39.301  28.687  1.00  0.00           H
ATOM   1424  CB  ASN    90      30.094  38.027  27.416  1.00  0.00           C
ATOM   1425  HB2 ASN    90      31.163  37.845  27.305  1.00  0.00           H
ATOM   1426  HB3 ASN    90      29.660  37.040  27.581  1.00  0.00           H
ATOM   1427  CG  ASN    90      29.566  38.655  26.139  1.00  0.00           C
ATOM   1428  OD1 ASN    90      29.126  39.786  26.154  1.00  0.00           O
ATOM   1429  ND2 ASN    90      29.637  37.858  25.069  1.00  0.00           N
ATOM   1430 HD21 ASN    90      30.149  36.989  25.088  1.00  0.00           H
ATOM   1431 HD22 ASN    90      29.262  38.360  24.275  1.00  0.00           H
ATOM   1432  C   ASN    90      30.176  38.212  30.012  1.00  0.00           C
ATOM   1433  O   ASN    90      29.970  36.980  30.097  1.00  0.00           O
ATOM   1434  N   ASN    91      30.700  38.900  31.038  1.00  0.00           N
ATOM   1435  H   ASN    91      30.906  39.869  30.840  1.00  0.00           H
ATOM   1436  CA  ASN    91      30.989  38.365  32.376  1.00  0.00           C
ATOM   1437  HA  ASN    91      31.531  39.144  32.911  1.00  0.00           H
ATOM   1438  CB  ASN    91      29.675  37.963  33.142  1.00  0.00           C
ATOM   1439  HB2 ASN    91      29.301  37.026  32.726  1.00  0.00           H
ATOM   1440  HB3 ASN    91      29.902  37.654  34.162  1.00  0.00           H
ATOM   1441  CG  ASN    91      28.604  39.015  33.098  1.00  0.00           C
ATOM   1442  OD1 ASN    91      27.429  38.690  32.911  1.00  0.00           O
ATOM   1443  ND2 ASN    91      28.908  40.222  33.405  1.00  0.00           N
ATOM   1444 HD21 ASN    91      29.887  40.469  33.355  1.00  0.00           H
ATOM   1445 HD22 ASN    91      28.185  40.926  33.387  1.00  0.00           H
ATOM   1446  C   ASN    91      32.108  37.288  32.261  1.00  0.00           C
ATOM   1447  O   ASN    91      31.950  36.140  32.697  1.00  0.00           O
ATOM   1448  N   LEU    92      33.210  37.727  31.706  1.00  0.00           N
ATOM   1449  H   LEU    92      33.297  38.710  31.491  1.00  0.00           H
ATOM   1450  CA  LEU    92      34.439  36.883  31.569  1.00  0.00           C
ATOM   1451  HA  LEU    92      35.195  37.411  30.989  1.00  0.00           H
ATOM   1452  CB  LEU    92      34.944  36.601  32.983  1.00  0.00           C
ATOM   1453  HB2 LEU    92      34.252  35.844  33.354  1.00  0.00           H
ATOM   1454  HB3 LEU    92      35.872  36.030  32.932  1.00  0.00           H
ATOM   1455  CG  LEU    92      35.162  37.793  33.945  1.00  0.00           C
ATOM   1456  HG  LEU    92      34.205  38.278  34.143  1.00  0.00           H
ATOM   1457  CD1 LEU    92      35.539  37.468  35.336  1.00  0.00           C
ATOM   1458 HD11 LEU    92      34.593  37.292  35.850  1.00  0.00           H
ATOM   1459 HD12 LEU    92      36.061  38.292  35.821  1.00  0.00           H
ATOM   1460 HD13 LEU    92      36.188  36.594  35.403  1.00  0.00           H
ATOM   1461  CD2 LEU    92      36.183  38.781  33.321  1.00  0.00           C
ATOM   1462 HD21 LEU    92      37.140  38.289  33.145  1.00  0.00           H
ATOM   1463 HD22 LEU    92      35.728  39.340  32.503  1.00  0.00           H
ATOM   1464 HD23 LEU    92      36.424  39.542  34.062  1.00  0.00           H
ATOM   1465  C   LEU    92      33.947  35.617  30.758  1.00  0.00           C
ATOM   1466  O   LEU    92      34.280  34.442  30.987  1.00  0.00           O
ATOM   1467  N   GLY    93      33.033  35.910  29.787  1.00  0.00           N
ATOM   1468  H   GLY    93      32.716  36.869  29.767  1.00  0.00           H
ATOM   1469  CA  GLY    93      32.495  35.085  28.726  1.00  0.00           C
ATOM   1470  HA2 GLY    93      32.033  35.695  27.948  1.00  0.00           H
ATOM   1471  HA3 GLY    93      33.376  34.660  28.245  1.00  0.00           H
ATOM   1472  C   GLY    93      31.542  33.958  29.080  1.00  0.00           C
ATOM   1473  O   GLY    93      31.203  33.103  28.265  1.00  0.00           O
ATOM   1474  N   THR    94      30.986  33.999  30.328  1.00  0.00           N
ATOM   1475  H   THR    94      31.183  34.766  30.954  1.00  0.00           H
ATOM   1476  CA  THR    94      29.779  33.275  30.596  1.00  0.00           C
ATOM   1477  HA  THR    94      29.207  33.119  29.681  1.00  0.00           H
ATOM   1478  CB  THR    94      30.087  31.972  31.190  1.00  0.00           C
ATOM   1479  HB  THR    94      29.163  31.444  31.422  1.00  0.00           H
ATOM   1480  CG2 THR    94      30.925  31.031  30.334  1.00  0.00           C
ATOM   1481 HG21 THR    94      30.829  30.022  30.738  1.00  0.00           H
ATOM   1482 HG22 THR    94      31.924  31.466  30.316  1.00  0.00           H
ATOM   1483 HG23 THR    94      30.492  30.929  29.340  1.00  0.00           H
ATOM   1484  OG1 THR    94      30.789  32.061  32.414  1.00  0.00           O
ATOM   1485  HG1 THR    94      30.313  32.599  33.051  1.00  0.00           H
ATOM   1486  C   THR    94      28.888  34.142  31.614  1.00  0.00           C
ATOM   1487  O   THR    94      29.115  34.186  32.818  1.00  0.00           O
ATOM   1488  N   ILE    95      27.797  34.705  31.079  1.00  0.00           N
ATOM   1489  H   ILE    95      27.564  34.603  30.102  1.00  0.00           H
ATOM   1490  CA  ILE    95      26.699  35.348  31.972  1.00  0.00           C
ATOM   1491  HA  ILE    95      27.111  35.930  32.796  1.00  0.00           H
ATOM   1492  CB  ILE    95      25.777  36.246  31.085  1.00  0.00           C
ATOM   1493  HB  ILE    95      25.290  35.531  30.423  1.00  0.00           H
ATOM   1494  CG2 ILE    95      24.824  36.967  32.051  1.00  0.00           C
ATOM   1495 HG21 ILE    95      24.136  37.686  31.605  1.00  0.00           H
ATOM   1496 HG22 ILE    95      25.388  37.452  32.847  1.00  0.00           H
ATOM   1497 HG23 ILE    95      24.232  36.143  32.450  1.00  0.00           H
ATOM   1498  CG1 ILE    95      26.592  37.106  30.170  1.00  0.00           C
ATOM   1499 HG12 ILE    95      27.356  37.660  30.717  1.00  0.00           H
ATOM   1500 HG13 ILE    95      27.194  36.457  29.534  1.00  0.00           H
ATOM   1501  CD1 ILE    95      25.777  37.989  29.184  1.00  0.00           C
ATOM   1502 HD11 ILE    95      26.260  38.102  28.214  1.00  0.00           H
ATOM   1503 HD12 ILE    95      25.831  39.018  29.541  1.00  0.00           H
ATOM   1504 HD13 ILE    95      24.835  37.464  29.022  1.00  0.00           H
ATOM   1505  C   ILE    95      26.039  34.111  32.686  1.00  0.00           C
ATOM   1506  O   ILE    95      25.034  33.560  32.166  1.00  0.00           O
ATOM   1507  N   ALA    96      26.633  33.622  33.806  1.00  0.00           N
ATOM   1508  H   ALA    96      27.599  33.885  33.941  1.00  0.00           H
ATOM   1509  CA  ALA    96      26.071  32.419  34.499  1.00  0.00           C
ATOM   1510  HA  ALA    96      25.918  31.579  33.823  1.00  0.00           H
ATOM   1511  CB  ALA    96      27.157  31.837  35.421  1.00  0.00           C
ATOM   1512  HB1 ALA    96      27.508  32.505  36.207  1.00  0.00           H
ATOM   1513  HB2 ALA    96      28.028  31.462  34.885  1.00  0.00           H
ATOM   1514  HB3 ALA    96      26.744  30.965  35.929  1.00  0.00           H
ATOM   1515  C   ALA    96      24.747  32.686  35.245  1.00  0.00           C
ATOM   1516  O   ALA    96      24.557  32.234  36.378  1.00  0.00           O
ATOM   1517  N   LYS    97      23.800  33.352  34.550  1.00  0.00           N
ATOM   1518  H   LYS    97      24.045  33.685  33.628  1.00  0.00           H
ATOM   1519  CA  LYS    97      22.470  33.640  34.957  1.00  0.00           C
ATOM   1520  HA  LYS    97      22.529  34.415  35.720  1.00  0.00           H
ATOM   1521  CB  LYS    97      21.776  34.137  33.718  1.00  0.00           C
ATOM   1522  HB2 LYS    97      22.301  35.020  33.351  1.00  0.00           H
ATOM   1523  HB3 LYS    97      21.637  33.406  32.922  1.00  0.00           H
ATOM   1524  CG  LYS    97      20.332  34.767  33.998  1.00  0.00           C
ATOM   1525  HG2 LYS    97      19.622  34.030  34.374  1.00  0.00           H
ATOM   1526  HG3 LYS    97      20.392  35.537  34.766  1.00  0.00           H
ATOM   1527  CD  LYS    97      19.782  35.370  32.654  1.00  0.00           C
ATOM   1528  HD2 LYS    97      20.511  36.042  32.201  1.00  0.00           H
ATOM   1529  HD3 LYS    97      19.494  34.528  32.022  1.00  0.00           H
ATOM   1530  CE  LYS    97      18.501  36.189  32.854  1.00  0.00           C
ATOM   1531  HE2 LYS    97      18.017  36.350  31.890  1.00  0.00           H
ATOM   1532  HE3 LYS    97      17.756  35.587  33.375  1.00  0.00           H
ATOM   1533  NZ  LYS    97      18.758  37.544  33.353  1.00  0.00           N
ATOM   1534  HZ1 LYS    97      17.995  38.170  33.137  1.00  0.00           H
ATOM   1535  HZ2 LYS    97      19.655  37.869  33.024  1.00  0.00           H
ATOM   1536  HZ3 LYS    97      18.771  37.455  34.359  1.00  0.00           H
ATOM   1537  C   LYS    97      21.710  32.474  35.544  1.00  0.00           C
ATOM   1538  O   LYS    97      20.994  32.669  36.504  1.00  0.00           O
ATOM   1539  N   SER    98      21.898  31.254  34.965  1.00  0.00           N
ATOM   1540  H   SER    98      22.507  31.112  34.171  1.00  0.00           H
ATOM   1541  CA  SER    98      21.145  30.069  35.339  1.00  0.00           C
ATOM   1542  HA  SER    98      20.147  30.351  35.677  1.00  0.00           H
ATOM   1543  CB  SER    98      21.107  29.130  34.119  1.00  0.00           C
ATOM   1544  HB2 SER    98      21.018  28.118  34.514  1.00  0.00           H
ATOM   1545  HB3 SER    98      20.287  29.333  33.430  1.00  0.00           H
ATOM   1546  OG  SER    98      22.296  29.137  33.400  1.00  0.00           O
ATOM   1547  HG  SER    98      22.077  29.039  32.470  1.00  0.00           H
ATOM   1548  C   SER    98      21.744  29.419  36.558  1.00  0.00           C
ATOM   1549  O   SER    98      21.014  29.392  37.587  1.00  0.00           O
ATOM   1550  N   GLY    99      23.005  28.979  36.601  1.00  0.00           N
ATOM   1551  H   GLY    99      23.581  29.209  35.804  1.00  0.00           H
ATOM   1552  CA  GLY    99      23.570  28.364  37.712  1.00  0.00           C
ATOM   1553  HA2 GLY    99      22.973  27.473  37.908  1.00  0.00           H
ATOM   1554  HA3 GLY    99      24.616  28.140  37.506  1.00  0.00           H
ATOM   1555  C   GLY    99      23.515  29.293  38.927  1.00  0.00           C
ATOM   1556  O   GLY    99      23.275  28.724  39.993  1.00  0.00           O
ATOM   1557  N   THR   100      23.553  30.654  38.711  1.00  0.00           N
ATOM   1558  H   THR   100      23.623  31.047  37.783  1.00  0.00           H
ATOM   1559  CA  THR   100      23.395  31.634  39.784  1.00  0.00           C
ATOM   1560  HA  THR   100      24.234  31.717  40.475  1.00  0.00           H
ATOM   1561  CB  THR   100      23.467  33.044  39.161  1.00  0.00           C
ATOM   1562  HB  THR   100      22.809  33.046  38.292  1.00  0.00           H
ATOM   1563  CG2 THR   100      23.057  34.203  40.124  1.00  0.00           C
ATOM   1564 HG21 THR   100      23.577  35.143  39.942  1.00  0.00           H
ATOM   1565 HG22 THR   100      23.110  33.948  41.183  1.00  0.00           H
ATOM   1566 HG23 THR   100      21.980  34.332  40.014  1.00  0.00           H
ATOM   1567  OG1 THR   100      24.823  33.314  38.796  1.00  0.00           O
ATOM   1568  HG1 THR   100      24.830  32.755  38.016  1.00  0.00           H
ATOM   1569  C   THR   100      22.043  31.500  40.516  1.00  0.00           C
ATOM   1570  O   THR   100      22.043  31.582  41.709  1.00  0.00           O
ATOM   1571  N   LYS   101      20.942  31.278  39.793  1.00  0.00           N
ATOM   1572  H   LYS   101      20.950  31.256  38.784  1.00  0.00           H
ATOM   1573  CA  LYS   101      19.629  31.038  40.372  1.00  0.00           C
ATOM   1574  HA  LYS   101      19.319  31.850  41.029  1.00  0.00           H
ATOM   1575  CB  LYS   101      18.543  31.052  39.267  1.00  0.00           C
ATOM   1576  HB2 LYS   101      18.846  30.409  38.443  1.00  0.00           H
ATOM   1577  HB3 LYS   101      17.623  30.562  39.587  1.00  0.00           H
ATOM   1578  CG  LYS   101      18.298  32.553  38.816  1.00  0.00           C
ATOM   1579  HG2 LYS   101      17.591  33.066  39.469  1.00  0.00           H
ATOM   1580  HG3 LYS   101      19.183  33.182  38.907  1.00  0.00           H
ATOM   1581  CD  LYS   101      17.826  32.444  37.361  1.00  0.00           C
ATOM   1582  HD2 LYS   101      17.886  33.409  36.855  1.00  0.00           H
ATOM   1583  HD3 LYS   101      18.477  31.732  36.855  1.00  0.00           H
ATOM   1584  CE  LYS   101      16.400  31.843  37.128  1.00  0.00           C
ATOM   1585  HE2 LYS   101      16.372  30.980  37.794  1.00  0.00           H
ATOM   1586  HE3 LYS   101      15.669  32.600  37.411  1.00  0.00           H
ATOM   1587  NZ  LYS   101      16.088  31.400  35.738  1.00  0.00           N
ATOM   1588  HZ1 LYS   101      16.597  30.560  35.509  1.00  0.00           H
ATOM   1589  HZ2 LYS   101      16.457  32.082  35.093  1.00  0.00           H
ATOM   1590  HZ3 LYS   101      15.093  31.226  35.705  1.00  0.00           H
ATOM   1591  C   LYS   101      19.538  29.755  41.188  1.00  0.00           C
ATOM   1592  O   LYS   101      19.038  29.674  42.264  1.00  0.00           O
ATOM   1593  N   ALA   102      20.104  28.727  40.541  1.00  0.00           N
ATOM   1594  H   ALA   102      20.495  28.874  39.622  1.00  0.00           H
ATOM   1595  CA  ALA   102      20.160  27.370  41.145  1.00  0.00           C
ATOM   1596  HA  ALA   102      19.186  26.966  41.420  1.00  0.00           H
ATOM   1597  CB  ALA   102      20.744  26.341  40.169  1.00  0.00           C
ATOM   1598  HB1 ALA   102      20.324  26.493  39.174  1.00  0.00           H
ATOM   1599  HB2 ALA   102      20.441  25.343  40.488  1.00  0.00           H
ATOM   1600  HB3 ALA   102      21.830  26.365  40.082  1.00  0.00           H
ATOM   1601  C   ALA   102      20.945  27.433  42.438  1.00  0.00           C
ATOM   1602  O   ALA   102      20.467  26.852  43.464  1.00  0.00           O
ATOM   1603  N   PHE   103      22.079  28.189  42.522  1.00  0.00           N
ATOM   1604  H   PHE   103      22.452  28.716  41.747  1.00  0.00           H
ATOM   1605  CA  PHE   103      22.822  28.341  43.812  1.00  0.00           C
ATOM   1606  HA  PHE   103      22.926  27.372  44.303  1.00  0.00           H
ATOM   1607  CB  PHE   103      24.300  28.781  43.470  1.00  0.00           C
ATOM   1608  HB2 PHE   103      24.833  28.026  42.893  1.00  0.00           H
ATOM   1609  HB3 PHE   103      24.098  29.666  42.867  1.00  0.00           H
ATOM   1610  CG  PHE   103      25.194  29.075  44.644  1.00  0.00           C
ATOM   1611  CD1 PHE   103      25.688  28.030  45.382  1.00  0.00           C
ATOM   1612  HD1 PHE   103      25.326  27.033  45.179  1.00  0.00           H
ATOM   1613  CE1 PHE   103      26.604  28.189  46.435  1.00  0.00           C
ATOM   1614  HE1 PHE   103      26.990  27.377  47.033  1.00  0.00           H
ATOM   1615  CZ  PHE   103      26.977  29.522  46.734  1.00  0.00           C
ATOM   1616  HZ  PHE   103      27.709  29.651  47.517  1.00  0.00           H
ATOM   1617  CE2 PHE   103      26.500  30.566  45.960  1.00  0.00           C
ATOM   1618  HE2 PHE   103      26.832  31.558  46.224  1.00  0.00           H
ATOM   1619  CD2 PHE   103      25.575  30.362  44.949  1.00  0.00           C
ATOM   1620  HD2 PHE   103      25.153  31.199  44.414  1.00  0.00           H
ATOM   1621  C   PHE   103      22.154  29.188  44.826  1.00  0.00           C
ATOM   1622  O   PHE   103      22.278  28.930  46.034  1.00  0.00           O
ATOM   1623  N   MET   104      21.430  30.186  44.339  1.00  0.00           N
ATOM   1624  H   MET   104      21.373  30.236  43.332  1.00  0.00           H
ATOM   1625  CA  MET   104      20.639  31.071  45.229  1.00  0.00           C
ATOM   1626  HA  MET   104      21.269  31.517  46.000  1.00  0.00           H
ATOM   1627  CB  MET   104      20.107  32.249  44.520  1.00  0.00           C
ATOM   1628  HB2 MET   104      19.717  31.987  43.536  1.00  0.00           H
ATOM   1629  HB3 MET   104      19.255  32.621  45.088  1.00  0.00           H
ATOM   1630  CG  MET   104      21.141  33.422  44.285  1.00  0.00           C
ATOM   1631  HG2 MET   104      21.633  33.609  45.240  1.00  0.00           H
ATOM   1632  HG3 MET   104      21.816  33.072  43.503  1.00  0.00           H
ATOM   1633  SD  MET   104      20.391  35.049  43.868  1.00  0.00           S
ATOM   1634  CE  MET   104      19.655  34.630  42.265  1.00  0.00           C
ATOM   1635  HE1 MET   104      19.177  35.531  41.883  1.00  0.00           H
ATOM   1636  HE2 MET   104      20.471  34.224  41.668  1.00  0.00           H
ATOM   1637  HE3 MET   104      18.879  33.897  42.486  1.00  0.00           H
ATOM   1638  C   MET   104      19.608  30.312  46.012  1.00  0.00           C
ATOM   1639  O   MET   104      19.454  30.521  47.235  1.00  0.00           O
ATOM   1640  N   GLU   105      18.889  29.308  45.382  1.00  0.00           N
ATOM   1641  H   GLU   105      18.988  29.034  44.414  1.00  0.00           H
ATOM   1642  CA  GLU   105      17.831  28.513  46.014  1.00  0.00           C
ATOM   1643  HA  GLU   105      17.099  29.004  46.655  1.00  0.00           H
ATOM   1644  CB  GLU   105      17.143  27.745  44.904  1.00  0.00           C
ATOM   1645  HB2 GLU   105      17.878  27.304  44.230  1.00  0.00           H
ATOM   1646  HB3 GLU   105      16.475  26.986  45.309  1.00  0.00           H
ATOM   1647  CG  GLU   105      16.274  28.590  43.961  1.00  0.00           C
ATOM   1648  HG2 GLU   105      16.858  29.262  43.331  1.00  0.00           H
ATOM   1649  HG3 GLU   105      15.870  27.918  43.205  1.00  0.00           H
ATOM   1650  CD  GLU   105      15.122  29.370  44.690  1.00  0.00           C
ATOM   1651  OE1 GLU   105      14.625  28.956  45.725  1.00  0.00           O
ATOM   1652  OE2 GLU   105      14.626  30.315  44.108  1.00  0.00           O
ATOM   1653  C   GLU   105      18.442  27.422  46.914  1.00  0.00           C
ATOM   1654  O   GLU   105      17.742  26.943  47.845  1.00  0.00           O
ATOM   1655  N   ALA   106      19.667  26.957  46.619  1.00  0.00           N
ATOM   1656  H   ALA   106      20.288  27.168  45.851  1.00  0.00           H
ATOM   1657  CA  ALA   106      20.364  26.171  47.662  1.00  0.00           C
ATOM   1658  HA  ALA   106      19.672  25.401  48.005  1.00  0.00           H
ATOM   1659  CB  ALA   106      21.484  25.423  46.902  1.00  0.00           C
ATOM   1660  HB1 ALA   106      22.171  26.116  46.417  1.00  0.00           H
ATOM   1661  HB2 ALA   106      21.078  24.847  46.069  1.00  0.00           H
ATOM   1662  HB3 ALA   106      22.101  24.842  47.587  1.00  0.00           H
ATOM   1663  C   ALA   106      20.908  26.966  48.881  1.00  0.00           C
ATOM   1664  O   ALA   106      20.921  26.429  49.940  1.00  0.00           O
ATOM   1665  N   LEU   107      21.447  28.193  48.782  1.00  0.00           N
ATOM   1666  H   LEU   107      21.666  28.432  47.826  1.00  0.00           H
ATOM   1667  CA  LEU   107      21.951  29.056  49.870  1.00  0.00           C
ATOM   1668  HA  LEU   107      22.602  28.450  50.501  1.00  0.00           H
ATOM   1669  CB  LEU   107      22.826  30.201  49.209  1.00  0.00           C
ATOM   1670  HB2 LEU   107      23.618  29.847  48.549  1.00  0.00           H
ATOM   1671  HB3 LEU   107      22.187  30.837  48.597  1.00  0.00           H
ATOM   1672  CG  LEU   107      23.553  31.164  50.223  1.00  0.00           C
ATOM   1673  HG  LEU   107      22.913  31.945  50.635  1.00  0.00           H
ATOM   1674  CD1 LEU   107      24.165  30.429  51.394  1.00  0.00           C
ATOM   1675 HD11 LEU   107      24.899  29.699  51.056  1.00  0.00           H
ATOM   1676 HD12 LEU   107      23.390  30.007  52.035  1.00  0.00           H
ATOM   1677 HD13 LEU   107      24.655  31.134  52.067  1.00  0.00           H
ATOM   1678  CD2 LEU   107      24.740  31.874  49.464  1.00  0.00           C
ATOM   1679 HD21 LEU   107      25.606  31.227  49.322  1.00  0.00           H
ATOM   1680 HD22 LEU   107      24.480  32.156  48.444  1.00  0.00           H
ATOM   1681 HD23 LEU   107      25.161  32.707  50.025  1.00  0.00           H
ATOM   1682  C   LEU   107      20.839  29.680  50.735  1.00  0.00           C
ATOM   1683  O   LEU   107      20.874  29.557  51.950  1.00  0.00           O
ATOM   1684  N   GLN   108      19.784  30.179  50.101  1.00  0.00           N
ATOM   1685  H   GLN   108      19.776  30.197  49.091  1.00  0.00           H
ATOM   1686  CA  GLN   108      18.537  30.488  50.790  1.00  0.00           C
ATOM   1687  HA  GLN   108      18.837  31.285  51.471  1.00  0.00           H
ATOM   1688  CB  GLN   108      17.584  31.215  49.791  1.00  0.00           C
ATOM   1689  HB2 GLN   108      17.275  30.617  48.934  1.00  0.00           H
ATOM   1690  HB3 GLN   108      16.659  31.405  50.337  1.00  0.00           H
ATOM   1691  CG  GLN   108      18.111  32.535  49.187  1.00  0.00           C
ATOM   1692  HG2 GLN   108      17.845  33.350  49.860  1.00  0.00           H
ATOM   1693  HG3 GLN   108      19.190  32.402  49.265  1.00  0.00           H
ATOM   1694  CD  GLN   108      17.753  32.924  47.740  1.00  0.00           C
ATOM   1695  OE1 GLN   108      16.878  32.267  47.093  1.00  0.00           O
ATOM   1696  NE2 GLN   108      18.270  34.053  47.228  1.00  0.00           N
ATOM   1697 HE21 GLN   108      17.883  34.390  46.358  1.00  0.00           H
ATOM   1698 HE22 GLN   108      18.814  34.676  47.807  1.00  0.00           H
ATOM   1699  C   GLN   108      17.869  29.374  51.533  1.00  0.00           C
ATOM   1700  O   GLN   108      17.369  29.567  52.610  1.00  0.00           O
ATOM   1701  N   ALA   109      17.978  28.117  51.094  1.00  0.00           N
ATOM   1702  H   ALA   109      18.366  28.019  50.166  1.00  0.00           H
ATOM   1703  CA  ALA   109      17.631  26.933  51.871  1.00  0.00           C
ATOM   1704  HA  ALA   109      16.652  27.171  52.287  1.00  0.00           H
ATOM   1705  CB  ALA   109      17.517  25.729  50.921  1.00  0.00           C
ATOM   1706  HB1 ALA   109      16.862  25.911  50.071  1.00  0.00           H
ATOM   1707  HB2 ALA   109      17.145  24.887  51.505  1.00  0.00           H
ATOM   1708  HB3 ALA   109      18.550  25.493  50.663  1.00  0.00           H
ATOM   1709  C   ALA   109      18.450  26.621  53.052  1.00  0.00           C
ATOM   1710  O   ALA   109      17.868  26.085  54.052  1.00  0.00           O
ATOM   1711  N   GLY   110      19.804  26.847  52.940  1.00  0.00           N
ATOM   1712  H   GLY   110      20.111  27.169  52.034  1.00  0.00           H
ATOM   1713  CA  GLY   110      20.689  26.696  54.065  1.00  0.00           C
ATOM   1714  HA2 GLY   110      21.209  27.619  54.324  1.00  0.00           H
ATOM   1715  HA3 GLY   110      20.103  26.315  54.902  1.00  0.00           H
ATOM   1716  C   GLY   110      21.817  25.695  53.806  1.00  0.00           C
ATOM   1717  O   GLY   110      22.380  25.137  54.812  1.00  0.00           O
ATOM   1718  N   ALA   111      22.083  25.398  52.534  1.00  0.00           N
ATOM   1719  H   ALA   111      21.698  25.960  51.789  1.00  0.00           H
ATOM   1720  CA  ALA   111      23.303  24.592  52.132  1.00  0.00           C
ATOM   1721  HA  ALA   111      23.409  23.730  52.791  1.00  0.00           H
ATOM   1722  CB  ALA   111      23.273  24.170  50.683  1.00  0.00           C
ATOM   1723  HB1 ALA   111      24.059  23.446  50.463  1.00  0.00           H
ATOM   1724  HB2 ALA   111      23.480  24.977  49.979  1.00  0.00           H
ATOM   1725  HB3 ALA   111      22.321  23.693  50.451  1.00  0.00           H
ATOM   1726  C   ALA   111      24.603  25.341  52.280  1.00  0.00           C
ATOM   1727  O   ALA   111      24.644  26.499  52.789  1.00  0.00           O
ATOM   1728  N   ASP   112      25.769  24.685  52.125  1.00  0.00           N
ATOM   1729  H   ASP   112      25.675  23.682  52.202  1.00  0.00           H
ATOM   1730  CA  ASP   112      27.093  25.258  52.325  1.00  0.00           C
ATOM   1731  HA  ASP   112      27.039  26.046  53.075  1.00  0.00           H
ATOM   1732  CB  ASP   112      28.039  24.201  52.919  1.00  0.00           C
ATOM   1733  HB2 ASP   112      27.746  24.030  53.956  1.00  0.00           H
ATOM   1734  HB3 ASP   112      28.051  23.278  52.340  1.00  0.00           H
ATOM   1735  CG  ASP   112      29.473  24.667  53.124  1.00  0.00           C
ATOM   1736  OD1 ASP   112      30.497  23.895  52.916  1.00  0.00           O
ATOM   1737  OD2 ASP   112      29.594  25.859  53.470  1.00  0.00           O
ATOM   1738  C   ASP   112      27.658  25.917  51.010  1.00  0.00           C
ATOM   1739  O   ASP   112      27.510  25.372  49.868  1.00  0.00           O
ATOM   1740  N   ILE   113      28.471  26.889  51.162  1.00  0.00           N
ATOM   1741  H   ILE   113      28.912  27.073  52.052  1.00  0.00           H
ATOM   1742  CA  ILE   113      28.913  27.802  50.051  1.00  0.00           C
ATOM   1743  HA  ILE   113      28.030  27.870  49.415  1.00  0.00           H
ATOM   1744  CB  ILE   113      29.322  29.161  50.668  1.00  0.00           C
ATOM   1745  HB  ILE   113      30.132  29.073  51.392  1.00  0.00           H
ATOM   1746  CG2 ILE   113      29.942  30.054  49.562  1.00  0.00           C
ATOM   1747 HG21 ILE   113      29.975  31.107  49.839  1.00  0.00           H
ATOM   1748 HG22 ILE   113      29.272  30.082  48.702  1.00  0.00           H
ATOM   1749 HG23 ILE   113      30.895  29.625  49.254  1.00  0.00           H
ATOM   1750  CG1 ILE   113      28.186  29.910  51.506  1.00  0.00           C
ATOM   1751 HG12 ILE   113      27.424  30.263  50.810  1.00  0.00           H
ATOM   1752 HG13 ILE   113      27.721  29.220  52.208  1.00  0.00           H
ATOM   1753  CD1 ILE   113      28.621  31.207  52.202  1.00  0.00           C
ATOM   1754 HD11 ILE   113      29.692  31.221  52.405  1.00  0.00           H
ATOM   1755 HD12 ILE   113      28.118  31.151  53.167  1.00  0.00           H
ATOM   1756 HD13 ILE   113      28.280  32.117  51.708  1.00  0.00           H
ATOM   1757  C   ILE   113      30.048  27.227  49.200  1.00  0.00           C
ATOM   1758  O   ILE   113      30.210  27.526  48.010  1.00  0.00           O
ATOM   1759  N   SER   114      30.707  26.231  49.813  1.00  0.00           N
ATOM   1760  H   SER   114      30.488  25.993  50.770  1.00  0.00           H
ATOM   1761  CA  SER   114      31.532  25.306  49.068  1.00  0.00           C
ATOM   1762  HA  SER   114      32.326  25.806  48.514  1.00  0.00           H
ATOM   1763  CB  SER   114      32.113  24.203  49.949  1.00  0.00           C
ATOM   1764  HB2 SER   114      32.712  23.620  49.250  1.00  0.00           H
ATOM   1765  HB3 SER   114      32.616  24.698  50.779  1.00  0.00           H
ATOM   1766  OG  SER   114      31.201  23.297  50.428  1.00  0.00           O
ATOM   1767  HG  SER   114      30.839  23.591  51.268  1.00  0.00           H
ATOM   1768  C   SER   114      30.755  24.577  47.926  1.00  0.00           C
ATOM   1769  O   SER   114      31.362  24.055  47.048  1.00  0.00           O
ATOM   1770  N   MET   115      29.426  24.615  47.959  1.00  0.00           N
ATOM   1771  H   MET   115      28.867  24.935  48.736  1.00  0.00           H
ATOM   1772  CA  MET   115      28.553  23.994  46.919  1.00  0.00           C
ATOM   1773  HA  MET   115      28.949  23.052  46.542  1.00  0.00           H
ATOM   1774  CB  MET   115      27.125  23.668  47.501  1.00  0.00           C
ATOM   1775  HB2 MET   115      27.179  23.283  48.519  1.00  0.00           H
ATOM   1776  HB3 MET   115      26.528  24.560  47.691  1.00  0.00           H
ATOM   1777  CG  MET   115      26.296  22.771  46.574  1.00  0.00           C
ATOM   1778  HG2 MET   115      25.865  23.298  45.723  1.00  0.00           H
ATOM   1779  HG3 MET   115      26.944  21.970  46.216  1.00  0.00           H
ATOM   1780  SD  MET   115      24.803  22.130  47.334  1.00  0.00           S
ATOM   1781  CE  MET   115      25.447  21.099  48.766  1.00  0.00           C
ATOM   1782  HE1 MET   115      25.667  21.644  49.683  1.00  0.00           H
ATOM   1783  HE2 MET   115      24.837  20.232  49.021  1.00  0.00           H
ATOM   1784  HE3 MET   115      26.336  20.614  48.363  1.00  0.00           H
ATOM   1785  C   MET   115      28.468  24.820  45.636  1.00  0.00           C
ATOM   1786  O   MET   115      27.986  24.343  44.568  1.00  0.00           O
ATOM   1787  N   ILE   116      29.186  25.982  45.615  1.00  0.00           N
ATOM   1788  H   ILE   116      29.795  26.216  46.385  1.00  0.00           H
ATOM   1789  CA  ILE   116      29.343  26.801  44.390  1.00  0.00           C
ATOM   1790  HA  ILE   116      28.355  27.081  44.026  1.00  0.00           H
ATOM   1791  CB  ILE   116      29.976  28.103  44.788  1.00  0.00           C
ATOM   1792  HB  ILE   116      29.480  28.420  45.705  1.00  0.00           H
ATOM   1793  CG2 ILE   116      31.444  28.099  45.091  1.00  0.00           C
ATOM   1794 HG21 ILE   116      31.704  27.337  45.825  1.00  0.00           H
ATOM   1795 HG22 ILE   116      31.744  29.084  45.447  1.00  0.00           H
ATOM   1796 HG23 ILE   116      32.048  27.952  44.196  1.00  0.00           H
ATOM   1797  CG1 ILE   116      29.488  29.224  43.865  1.00  0.00           C
ATOM   1798 HG12 ILE   116      29.912  29.120  42.866  1.00  0.00           H
ATOM   1799 HG13 ILE   116      28.413  29.157  43.701  1.00  0.00           H
ATOM   1800  CD1 ILE   116      29.910  30.599  44.288  1.00  0.00           C
ATOM   1801 HD11 ILE   116      30.961  30.830  44.118  1.00  0.00           H
ATOM   1802 HD12 ILE   116      29.494  30.940  45.236  1.00  0.00           H
ATOM   1803 HD13 ILE   116      29.495  31.192  43.473  1.00  0.00           H
ATOM   1804  C   ILE   116      30.105  26.096  43.213  1.00  0.00           C
ATOM   1805  O   ILE   116      29.915  26.505  42.063  1.00  0.00           O
ATOM   1806  N   GLY   117      30.748  25.013  43.528  1.00  0.00           N
ATOM   1807  H   GLY   117      30.639  24.622  44.452  1.00  0.00           H
ATOM   1808  CA  GLY   117      31.365  24.111  42.515  1.00  0.00           C
ATOM   1809  HA2 GLY   117      31.807  24.620  41.659  1.00  0.00           H
ATOM   1810  HA3 GLY   117      32.117  23.440  42.929  1.00  0.00           H
ATOM   1811  C   GLY   117      30.426  23.112  41.849  1.00  0.00           C
ATOM   1812  O   GLY   117      30.682  22.571  40.786  1.00  0.00           O
ATOM   1813  N   GLN   118      29.312  22.788  42.528  1.00  0.00           N
ATOM   1814  H   GLN   118      29.073  23.311  43.359  1.00  0.00           H
ATOM   1815  CA  GLN   118      28.173  21.955  42.068  1.00  0.00           C
ATOM   1816  HA  GLN   118      28.681  21.054  41.723  1.00  0.00           H
ATOM   1817  CB  GLN   118      27.322  21.373  43.187  1.00  0.00           C
ATOM   1818  HB2 GLN   118      28.079  21.273  43.965  1.00  0.00           H
ATOM   1819  HB3 GLN   118      26.533  22.093  43.404  1.00  0.00           H
ATOM   1820  CG  GLN   118      26.594  20.059  42.889  1.00  0.00           C
ATOM   1821  HG2 GLN   118      27.024  19.684  41.959  1.00  0.00           H
ATOM   1822  HG3 GLN   118      26.788  19.299  43.646  1.00  0.00           H
ATOM   1823  CD  GLN   118      25.068  20.140  42.902  1.00  0.00           C
ATOM   1824  OE1 GLN   118      24.394  19.334  43.579  1.00  0.00           O
ATOM   1825  NE2 GLN   118      24.431  20.880  42.037  1.00  0.00           N
ATOM   1826 HE21 GLN   118      23.456  20.628  41.940  1.00  0.00           H
ATOM   1827 HE22 GLN   118      24.965  21.435  41.385  1.00  0.00           H
ATOM   1828  C   GLN   118      27.320  22.683  40.968  1.00  0.00           C
ATOM   1829  O   GLN   118      26.600  22.032  40.213  1.00  0.00           O
ATOM   1830  N   PHE   119      27.410  24.017  41.019  1.00  0.00           N
ATOM   1831  H   PHE   119      28.120  24.386  41.634  1.00  0.00           H
ATOM   1832  CA  PHE   119      26.741  24.935  40.092  1.00  0.00           C
ATOM   1833  HA  PHE   119      26.081  24.377  39.428  1.00  0.00           H
ATOM   1834  CB  PHE   119      25.770  25.809  41.002  1.00  0.00           C
ATOM   1835  HB2 PHE   119      26.387  26.553  41.506  1.00  0.00           H
ATOM   1836  HB3 PHE   119      25.143  26.385  40.321  1.00  0.00           H
ATOM   1837  CG  PHE   119      24.855  25.068  41.961  1.00  0.00           C
ATOM   1838  CD1 PHE   119      23.628  24.448  41.488  1.00  0.00           C
ATOM   1839  HD1 PHE   119      23.486  24.315  40.426  1.00  0.00           H
ATOM   1840  CE1 PHE   119      22.683  23.853  42.339  1.00  0.00           C
ATOM   1841  HE1 PHE   119      21.780  23.494  41.869  1.00  0.00           H
ATOM   1842  CZ  PHE   119      22.975  23.860  43.740  1.00  0.00           C
ATOM   1843  HZ  PHE   119      22.255  23.447  44.431  1.00  0.00           H
ATOM   1844  CE2 PHE   119      24.068  24.577  44.270  1.00  0.00           C
ATOM   1845  HE2 PHE   119      24.239  24.564  45.335  1.00  0.00           H
ATOM   1846  CD2 PHE   119      24.998  25.113  43.351  1.00  0.00           C
ATOM   1847  HD2 PHE   119      25.808  25.659  43.810  1.00  0.00           H
ATOM   1848  C   PHE   119      27.544  25.686  38.950  1.00  0.00           C
ATOM   1849  O   PHE   119      27.000  26.128  37.959  1.00  0.00           O
ATOM   1850  N   GLY   120      28.861  25.818  39.151  1.00  0.00           N
ATOM   1851  H   GLY   120      29.250  25.430  39.998  1.00  0.00           H
ATOM   1852  CA  GLY   120      29.746  26.443  38.174  1.00  0.00           C
ATOM   1853  HA2 GLY   120      30.808  26.229  38.290  1.00  0.00           H
ATOM   1854  HA3 GLY   120      29.430  26.113  37.185  1.00  0.00           H
ATOM   1855  C   GLY   120      29.715  27.945  38.057  1.00  0.00           C
ATOM   1856  O   GLY   120      30.196  28.559  37.109  1.00  0.00           O
ATOM   1857  N   VAL   121      29.313  28.563  39.190  1.00  0.00           N
ATOM   1858  H   VAL   121      29.110  27.966  39.980  1.00  0.00           H
ATOM   1859  CA  VAL   121      29.372  29.974  39.535  1.00  0.00           C
ATOM   1860  HA  VAL   121      29.396  30.460  38.559  1.00  0.00           H
ATOM   1861  CB  VAL   121      28.115  30.487  40.275  1.00  0.00           C
ATOM   1862  HB  VAL   121      28.379  31.046  41.173  1.00  0.00           H
ATOM   1863  CG1 VAL   121      27.381  31.453  39.340  1.00  0.00           C
ATOM   1864 HG11 VAL   121      26.768  30.904  38.625  1.00  0.00           H
ATOM   1865 HG12 VAL   121      26.838  32.127  40.002  1.00  0.00           H
ATOM   1866 HG13 VAL   121      28.085  32.088  38.803  1.00  0.00           H
ATOM   1867  CG2 VAL   121      27.300  29.366  40.820  1.00  0.00           C
ATOM   1868 HG21 VAL   121      27.836  28.944  41.670  1.00  0.00           H
ATOM   1869 HG22 VAL   121      26.924  28.683  40.058  1.00  0.00           H
ATOM   1870 HG23 VAL   121      26.430  29.858  41.254  1.00  0.00           H
ATOM   1871  C   VAL   121      30.665  30.413  40.179  1.00  0.00           C
ATOM   1872  O   VAL   121      30.690  31.572  40.639  1.00  0.00           O
ATOM   1873  N   GLY   122      31.647  29.572  40.310  1.00  0.00           N
ATOM   1874  H   GLY   122      31.633  28.740  39.737  1.00  0.00           H
ATOM   1875  CA  GLY   122      32.626  29.654  41.417  1.00  0.00           C
ATOM   1876  HA2 GLY   122      32.156  29.465  42.383  1.00  0.00           H
ATOM   1877  HA3 GLY   122      33.326  28.824  41.327  1.00  0.00           H
ATOM   1878  C   GLY   122      33.375  31.005  41.663  1.00  0.00           C
ATOM   1879  O   GLY   122      33.820  31.368  42.793  1.00  0.00           O
ATOM   1880  N   PHE   123      33.506  31.817  40.589  1.00  0.00           N
ATOM   1881  H   PHE   123      33.155  31.519  39.691  1.00  0.00           H
ATOM   1882  CA  PHE   123      34.193  33.094  40.593  1.00  0.00           C
ATOM   1883  HA  PHE   123      35.241  32.938  40.849  1.00  0.00           H
ATOM   1884  CB  PHE   123      34.042  33.800  39.237  1.00  0.00           C
ATOM   1885  HB2 PHE   123      34.705  33.258  38.561  1.00  0.00           H
ATOM   1886  HB3 PHE   123      33.002  33.840  38.912  1.00  0.00           H
ATOM   1887  CG  PHE   123      34.627  35.180  39.093  1.00  0.00           C
ATOM   1888  CD1 PHE   123      36.001  35.292  39.103  1.00  0.00           C
ATOM   1889  HD1 PHE   123      36.590  34.388  39.077  1.00  0.00           H
ATOM   1890  CE1 PHE   123      36.612  36.567  39.041  1.00  0.00           C
ATOM   1891  HE1 PHE   123      37.689  36.632  39.070  1.00  0.00           H
ATOM   1892  CZ  PHE   123      35.790  37.678  38.985  1.00  0.00           C
ATOM   1893  HZ  PHE   123      36.271  38.640  39.083  1.00  0.00           H
ATOM   1894  CE2 PHE   123      34.389  37.603  39.018  1.00  0.00           C
ATOM   1895  HE2 PHE   123      33.798  38.507  39.023  1.00  0.00           H
ATOM   1896  CD2 PHE   123      33.741  36.304  39.044  1.00  0.00           C
ATOM   1897  HD2 PHE   123      32.686  36.115  39.183  1.00  0.00           H
ATOM   1898  C   PHE   123      33.738  34.016  41.705  1.00  0.00           C
ATOM   1899  O   PHE   123      34.555  34.774  42.276  1.00  0.00           O
ATOM   1900  N   TYR   124      32.445  33.993  42.080  1.00  0.00           N
ATOM   1901  H   TYR   124      31.797  33.446  41.532  1.00  0.00           H
ATOM   1902  CA  TYR   124      31.796  34.930  43.015  1.00  0.00           C
ATOM   1903  HA  TYR   124      32.238  35.923  42.927  1.00  0.00           H
ATOM   1904  CB  TYR   124      30.268  35.242  42.759  1.00  0.00           C
ATOM   1905  HB2 TYR   124      29.711  34.327  42.961  1.00  0.00           H
ATOM   1906  HB3 TYR   124      29.842  36.020  43.394  1.00  0.00           H
ATOM   1907  CG  TYR   124      30.016  35.586  41.273  1.00  0.00           C
ATOM   1908  CD1 TYR   124      30.325  36.943  40.822  1.00  0.00           C
ATOM   1909  HD1 TYR   124      30.768  37.680  41.475  1.00  0.00           H
ATOM   1910  CE1 TYR   124      30.246  37.213  39.453  1.00  0.00           C
ATOM   1911  HE1 TYR   124      30.698  38.122  39.086  1.00  0.00           H
ATOM   1912  CZ  TYR   124      29.807  36.270  38.574  1.00  0.00           C
ATOM   1913  OH  TYR   124      29.896  36.423  37.204  1.00  0.00           O
ATOM   1914  HH  TYR   124      29.657  35.601  36.771  1.00  0.00           H
ATOM   1915  CE2 TYR   124      29.520  34.983  38.980  1.00  0.00           C
ATOM   1916  HE2 TYR   124      29.167  34.213  38.310  1.00  0.00           H
ATOM   1917  CD2 TYR   124      29.533  34.635  40.407  1.00  0.00           C
ATOM   1918  HD2 TYR   124      29.306  33.604  40.638  1.00  0.00           H
ATOM   1919  C   TYR   124      32.127  34.640  44.430  1.00  0.00           C
ATOM   1920  O   TYR   124      32.080  35.556  45.275  1.00  0.00           O
ATOM   1921  N   SER   125      32.680  33.441  44.812  1.00  0.00           N
ATOM   1922  H   SER   125      32.968  32.897  44.012  1.00  0.00           H
ATOM   1923  CA  SER   125      33.186  33.178  46.216  1.00  0.00           C
ATOM   1924  HA  SER   125      32.460  33.379  47.004  1.00  0.00           H
ATOM   1925  CB  SER   125      33.501  31.673  46.398  1.00  0.00           C
ATOM   1926  HB2 SER   125      33.901  31.500  47.397  1.00  0.00           H
ATOM   1927  HB3 SER   125      32.567  31.119  46.492  1.00  0.00           H
ATOM   1928  OG  SER   125      34.330  31.103  45.353  1.00  0.00           O
ATOM   1929  HG  SER   125      34.022  31.133  44.445  1.00  0.00           H
ATOM   1930  C   SER   125      34.509  33.916  46.520  1.00  0.00           C
ATOM   1931  O   SER   125      34.872  34.180  47.677  1.00  0.00           O
ATOM   1932  N   ALA   126      35.190  34.473  45.493  1.00  0.00           N
ATOM   1933  H   ALA   126      34.835  34.449  44.548  1.00  0.00           H
ATOM   1934  CA  ALA   126      36.265  35.437  45.686  1.00  0.00           C
ATOM   1935  HA  ALA   126      36.975  34.953  46.357  1.00  0.00           H
ATOM   1936  CB  ALA   126      36.868  35.704  44.344  1.00  0.00           C
ATOM   1937  HB1 ALA   126      37.849  36.153  44.500  1.00  0.00           H
ATOM   1938  HB2 ALA   126      36.234  36.376  43.765  1.00  0.00           H
ATOM   1939  HB3 ALA   126      37.014  34.787  43.773  1.00  0.00           H
ATOM   1940  C   ALA   126      35.754  36.735  46.399  1.00  0.00           C
ATOM   1941  O   ALA   126      36.493  37.268  47.213  1.00  0.00           O
ATOM   1942  N   TYR   127      34.415  37.104  46.211  1.00  0.00           N
ATOM   1943  H   TYR   127      33.873  36.484  45.628  1.00  0.00           H
ATOM   1944  CA  TYR   127      33.794  38.169  47.029  1.00  0.00           C
ATOM   1945  HA  TYR   127      34.501  38.993  47.123  1.00  0.00           H
ATOM   1946  CB  TYR   127      32.719  38.794  46.113  1.00  0.00           C
ATOM   1947  HB2 TYR   127      32.031  37.995  45.837  1.00  0.00           H
ATOM   1948  HB3 TYR   127      32.061  39.531  46.575  1.00  0.00           H
ATOM   1949  CG  TYR   127      33.235  39.492  44.882  1.00  0.00           C
ATOM   1950  CD1 TYR   127      33.873  40.766  44.977  1.00  0.00           C
ATOM   1951  HD1 TYR   127      33.973  41.222  45.951  1.00  0.00           H
ATOM   1952  CE1 TYR   127      34.217  41.474  43.798  1.00  0.00           C
ATOM   1953  HE1 TYR   127      34.604  42.478  43.884  1.00  0.00           H
ATOM   1954  CZ  TYR   127      33.990  40.908  42.574  1.00  0.00           C
ATOM   1955  OH  TYR   127      34.294  41.599  41.462  1.00  0.00           O
ATOM   1956  HH  TYR   127      34.297  42.496  41.806  1.00  0.00           H
ATOM   1957  CE2 TYR   127      33.363  39.605  42.503  1.00  0.00           C
ATOM   1958  HE2 TYR   127      33.166  39.088  41.576  1.00  0.00           H
ATOM   1959  CD2 TYR   127      33.097  38.831  43.660  1.00  0.00           C
ATOM   1960  HD2 TYR   127      32.685  37.834  43.626  1.00  0.00           H
ATOM   1961  C   TYR   127      33.431  37.812  48.502  1.00  0.00           C
ATOM   1962  O   TYR   127      32.742  38.583  49.136  1.00  0.00           O
ATOM   1963  N   LEU   128      33.899  36.686  49.014  1.00  0.00           N
ATOM   1964  H   LEU   128      34.239  35.943  48.421  1.00  0.00           H
ATOM   1965  CA  LEU   128      33.887  36.378  50.438  1.00  0.00           C
ATOM   1966  HA  LEU   128      32.907  36.648  50.832  1.00  0.00           H
ATOM   1967  CB  LEU   128      34.067  34.917  50.606  1.00  0.00           C
ATOM   1968  HB2 LEU   128      35.007  34.667  50.111  1.00  0.00           H
ATOM   1969  HB3 LEU   128      34.140  34.677  51.666  1.00  0.00           H
ATOM   1970  CG  LEU   128      33.024  33.890  50.069  1.00  0.00           C
ATOM   1971  HG  LEU   128      32.577  34.373  49.200  1.00  0.00           H
ATOM   1972  CD1 LEU   128      33.691  32.497  49.938  1.00  0.00           C
ATOM   1973 HD11 LEU   128      33.895  31.979  50.874  1.00  0.00           H
ATOM   1974 HD12 LEU   128      34.549  32.577  49.270  1.00  0.00           H
ATOM   1975 HD13 LEU   128      33.026  31.950  49.270  1.00  0.00           H
ATOM   1976  CD2 LEU   128      31.838  33.754  51.099  1.00  0.00           C
ATOM   1977 HD21 LEU   128      32.224  33.171  51.934  1.00  0.00           H
ATOM   1978 HD22 LEU   128      31.454  34.732  51.388  1.00  0.00           H
ATOM   1979 HD23 LEU   128      31.013  33.179  50.679  1.00  0.00           H
ATOM   1980  C   LEU   128      35.010  37.046  51.224  1.00  0.00           C
ATOM   1981  O   LEU   128      34.857  37.345  52.428  1.00  0.00           O
ATOM   1982  N   VAL   129      36.097  37.403  50.545  1.00  0.00           N
ATOM   1983  H   VAL   129      36.250  37.196  49.568  1.00  0.00           H
ATOM   1984  CA  VAL   129      37.432  37.670  51.199  1.00  0.00           C
ATOM   1985  HA  VAL   129      37.275  37.754  52.275  1.00  0.00           H
ATOM   1986  CB  VAL   129      38.422  36.562  50.855  1.00  0.00           C
ATOM   1987  HB  VAL   129      39.358  36.854  51.330  1.00  0.00           H
ATOM   1988  CG1 VAL   129      37.915  35.311  51.586  1.00  0.00           C
ATOM   1989 HG11 VAL   129      37.542  35.675  52.544  1.00  0.00           H
ATOM   1990 HG12 VAL   129      37.079  34.865  51.048  1.00  0.00           H
ATOM   1991 HG13 VAL   129      38.777  34.701  51.857  1.00  0.00           H
ATOM   1992  CG2 VAL   129      38.571  36.111  49.425  1.00  0.00           C
ATOM   1993 HG21 VAL   129      37.597  35.766  49.079  1.00  0.00           H
ATOM   1994 HG22 VAL   129      39.201  35.224  49.349  1.00  0.00           H
ATOM   1995 HG23 VAL   129      38.870  36.980  48.838  1.00  0.00           H
ATOM   1996  C   VAL   129      37.863  39.066  50.663  1.00  0.00           C
ATOM   1997  O   VAL   129      38.392  39.850  51.445  1.00  0.00           O
ATOM   1998  N   ALA   130      37.613  39.263  49.338  1.00  0.00           N
ATOM   1999  H   ALA   130      37.138  38.561  48.788  1.00  0.00           H
ATOM   2000  CA  ALA   130      37.935  40.477  48.633  1.00  0.00           C
ATOM   2001  HA  ALA   130      38.855  40.911  49.025  1.00  0.00           H
ATOM   2002  CB  ALA   130      38.241  40.051  47.145  1.00  0.00           C
ATOM   2003  HB1 ALA   130      37.283  39.770  46.707  1.00  0.00           H
ATOM   2004  HB2 ALA   130      38.886  39.175  47.190  1.00  0.00           H
ATOM   2005  HB3 ALA   130      38.703  40.856  46.575  1.00  0.00           H
ATOM   2006  C   ALA   130      36.853  41.553  48.636  1.00  0.00           C
ATOM   2007  O   ALA   130      35.683  41.232  48.353  1.00  0.00           O
ATOM   2008  N   GLU   131      37.299  42.809  48.677  1.00  0.00           N
ATOM   2009  H   GLU   131      38.295  42.940  48.782  1.00  0.00           H
ATOM   2010  CA  GLU   131      36.416  43.936  48.418  1.00  0.00           C
ATOM   2011  HA  GLU   131      35.395  43.595  48.594  1.00  0.00           H
ATOM   2012  CB  GLU   131      36.597  45.138  49.382  1.00  0.00           C
ATOM   2013  HB2 GLU   131      35.815  45.860  49.146  1.00  0.00           H
ATOM   2014  HB3 GLU   131      36.563  44.803  50.419  1.00  0.00           H
ATOM   2015  CG  GLU   131      37.967  45.859  49.236  1.00  0.00           C
ATOM   2016  HG2 GLU   131      38.814  45.201  49.422  1.00  0.00           H
ATOM   2017  HG3 GLU   131      38.012  46.103  48.175  1.00  0.00           H
ATOM   2018  CD  GLU   131      38.046  47.120  50.107  1.00  0.00           C
ATOM   2019  OE1 GLU   131      39.044  47.853  49.927  1.00  0.00           O
ATOM   2020  OE2 GLU   131      37.108  47.541  50.700  1.00  0.00           O
ATOM   2021  C   GLU   131      36.477  44.322  46.991  1.00  0.00           C
ATOM   2022  O   GLU   131      35.654  45.050  46.522  1.00  0.00           O
ATOM   2023  N   LYS   132      37.472  43.817  46.232  1.00  0.00           N
ATOM   2024  H   LYS   132      37.965  43.016  46.602  1.00  0.00           H
ATOM   2025  CA  LYS   132      37.633  44.233  44.771  1.00  0.00           C
ATOM   2026  HA  LYS   132      36.699  44.277  44.211  1.00  0.00           H
ATOM   2027  CB  LYS   132      38.198  45.646  44.778  1.00  0.00           C
ATOM   2028  HB2 LYS   132      37.450  46.370  45.102  1.00  0.00           H
ATOM   2029  HB3 LYS   132      39.030  45.726  45.476  1.00  0.00           H
ATOM   2030  CG  LYS   132      38.662  46.164  43.455  1.00  0.00           C
ATOM   2031  HG2 LYS   132      39.508  45.605  43.053  1.00  0.00           H
ATOM   2032  HG3 LYS   132      37.860  46.201  42.718  1.00  0.00           H
ATOM   2033  CD  LYS   132      39.345  47.542  43.682  1.00  0.00           C
ATOM   2034  HD2 LYS   132      38.620  48.344  43.541  1.00  0.00           H
ATOM   2035  HD3 LYS   132      39.741  47.571  44.696  1.00  0.00           H
ATOM   2036  CE  LYS   132      40.458  47.814  42.686  1.00  0.00           C
ATOM   2037  HE2 LYS   132      41.088  46.925  42.671  1.00  0.00           H
ATOM   2038  HE3 LYS   132      40.007  47.757  41.696  1.00  0.00           H
ATOM   2039  NZ  LYS   132      41.156  49.115  43.020  1.00  0.00           N
ATOM   2040  HZ1 LYS   132      41.347  49.200  44.007  1.00  0.00           H
ATOM   2041  HZ2 LYS   132      40.655  49.905  42.636  1.00  0.00           H
ATOM   2042  HZ3 LYS   132      42.058  49.175  42.567  1.00  0.00           H
ATOM   2043  C   LYS   132      38.427  43.206  44.094  1.00  0.00           C
ATOM   2044  O   LYS   132      39.326  42.485  44.679  1.00  0.00           O
ATOM   2045  N   VAL   133      38.105  42.995  42.828  1.00  0.00           N
ATOM   2046  H   VAL   133      37.447  43.603  42.363  1.00  0.00           H
ATOM   2047  CA  VAL   133      38.846  42.130  41.923  1.00  0.00           C
ATOM   2048  HA  VAL   133      39.800  41.933  42.409  1.00  0.00           H
ATOM   2049  CB  VAL   133      38.165  40.789  41.520  1.00  0.00           C
ATOM   2050  HB  VAL   133      37.163  40.988  41.137  1.00  0.00           H
ATOM   2051  CG1 VAL   133      38.968  39.901  40.560  1.00  0.00           C
ATOM   2052 HG11 VAL   133      39.904  39.681  41.071  1.00  0.00           H
ATOM   2053 HG12 VAL   133      38.335  39.060  40.278  1.00  0.00           H
ATOM   2054 HG13 VAL   133      39.276  40.437  39.662  1.00  0.00           H
ATOM   2055  CG2 VAL   133      37.962  39.912  42.778  1.00  0.00           C
ATOM   2056 HG21 VAL   133      38.955  39.661  43.148  1.00  0.00           H
ATOM   2057 HG22 VAL   133      37.457  39.013  42.424  1.00  0.00           H
ATOM   2058 HG23 VAL   133      37.281  40.380  43.490  1.00  0.00           H
ATOM   2059  C   VAL   133      39.173  42.931  40.651  1.00  0.00           C
ATOM   2060  O   VAL   133      38.418  43.840  40.280  1.00  0.00           O
ATOM   2061  N   THR   134      40.342  42.729  40.128  1.00  0.00           N
ATOM   2062  H   THR   134      40.888  42.155  40.755  1.00  0.00           H
ATOM   2063  CA  THR   134      40.914  43.146  38.904  1.00  0.00           C
ATOM   2064  HA  THR   134      40.107  43.692  38.416  1.00  0.00           H
ATOM   2065  CB  THR   134      42.023  44.197  39.098  1.00  0.00           C
ATOM   2066  HB  THR   134      42.898  43.652  39.450  1.00  0.00           H
ATOM   2067  CG2 THR   134      42.383  44.966  37.752  1.00  0.00           C
ATOM   2068 HG21 THR   134      42.315  44.303  36.889  1.00  0.00           H
ATOM   2069 HG22 THR   134      43.336  45.492  37.820  1.00  0.00           H
ATOM   2070 HG23 THR   134      41.664  45.762  37.558  1.00  0.00           H
ATOM   2071  OG1 THR   134      41.777  45.259  39.977  1.00  0.00           O
ATOM   2072  HG1 THR   134      41.760  44.835  40.837  1.00  0.00           H
ATOM   2073  C   THR   134      41.453  41.974  38.077  1.00  0.00           C
ATOM   2074  O   THR   134      42.345  41.244  38.555  1.00  0.00           O
ATOM   2075  N   VAL   135      40.919  41.797  36.848  1.00  0.00           N
ATOM   2076  H   VAL   135      40.300  42.523  36.516  1.00  0.00           H
ATOM   2077  CA  VAL   135      41.116  40.674  35.964  1.00  0.00           C
ATOM   2078  HA  VAL   135      41.842  39.989  36.401  1.00  0.00           H
ATOM   2079  CB  VAL   135      39.805  39.863  35.647  1.00  0.00           C
ATOM   2080  HB  VAL   135      39.032  40.515  35.242  1.00  0.00           H
ATOM   2081  CG1 VAL   135      40.164  38.695  34.707  1.00  0.00           C
ATOM   2082 HG11 VAL   135      40.511  39.158  33.783  1.00  0.00           H
ATOM   2083 HG12 VAL   135      40.883  37.947  35.043  1.00  0.00           H
ATOM   2084 HG13 VAL   135      39.260  38.138  34.463  1.00  0.00           H
ATOM   2085  CG2 VAL   135      39.227  39.321  36.916  1.00  0.00           C
ATOM   2086 HG21 VAL   135      38.936  40.104  37.616  1.00  0.00           H
ATOM   2087 HG22 VAL   135      40.061  38.854  37.440  1.00  0.00           H
ATOM   2088 HG23 VAL   135      38.398  38.619  36.826  1.00  0.00           H
ATOM   2089  C   VAL   135      41.790  41.209  34.675  1.00  0.00           C
ATOM   2090  O   VAL   135      41.090  41.890  33.899  1.00  0.00           O
ATOM   2091  N   ILE   136      43.038  40.905  34.428  1.00  0.00           N
ATOM   2092  H   ILE   136      43.525  40.309  35.082  1.00  0.00           H
ATOM   2093  CA  ILE   136      43.800  41.391  33.288  1.00  0.00           C
ATOM   2094  HA  ILE   136      43.291  42.138  32.678  1.00  0.00           H
ATOM   2095  CB  ILE   136      45.088  41.979  33.669  1.00  0.00           C
ATOM   2096  HB  ILE   136      45.779  41.153  33.833  1.00  0.00           H
ATOM   2097  CG2 ILE   136      45.670  42.827  32.539  1.00  0.00           C
ATOM   2098 HG21 ILE   136      46.730  42.947  32.761  1.00  0.00           H
ATOM   2099 HG22 ILE   136      45.276  43.844  32.512  1.00  0.00           H
ATOM   2100 HG23 ILE   136      45.594  42.358  31.558  1.00  0.00           H
ATOM   2101  CG1 ILE   136      44.956  42.763  34.999  1.00  0.00           C
ATOM   2102 HG12 ILE   136      44.354  43.630  34.726  1.00  0.00           H
ATOM   2103 HG13 ILE   136      44.443  42.268  35.823  1.00  0.00           H
ATOM   2104  CD1 ILE   136      46.236  43.308  35.569  1.00  0.00           C
ATOM   2105 HD11 ILE   136      46.727  44.053  34.943  1.00  0.00           H
ATOM   2106 HD12 ILE   136      46.941  42.572  35.955  1.00  0.00           H
ATOM   2107 HD13 ILE   136      46.042  43.878  36.478  1.00  0.00           H
ATOM   2108  C   ILE   136      43.907  40.219  32.324  1.00  0.00           C
ATOM   2109  O   ILE   136      43.916  39.050  32.772  1.00  0.00           O
ATOM   2110  N   THR   137      43.787  40.426  31.015  1.00  0.00           N
ATOM   2111  H   THR   137      43.697  41.356  30.633  1.00  0.00           H
ATOM   2112  CA  THR   137      43.839  39.316  30.030  1.00  0.00           C
ATOM   2113  HA  THR   137      44.532  38.585  30.446  1.00  0.00           H
ATOM   2114  CB  THR   137      42.483  38.598  29.992  1.00  0.00           C
ATOM   2115  HB  THR   137      42.317  38.236  31.006  1.00  0.00           H
ATOM   2116  CG2 THR   137      41.461  39.569  29.592  1.00  0.00           C
ATOM   2117 HG21 THR   137      41.757  40.052  28.661  1.00  0.00           H
ATOM   2118 HG22 THR   137      41.328  40.380  30.309  1.00  0.00           H
ATOM   2119 HG23 THR   137      40.460  39.171  29.427  1.00  0.00           H
ATOM   2120  OG1 THR   137      42.418  37.412  29.166  1.00  0.00           O
ATOM   2121  HG1 THR   137      42.759  36.662  29.657  1.00  0.00           H
ATOM   2122  C   THR   137      44.295  39.778  28.639  1.00  0.00           C
ATOM   2123  O   THR   137      44.258  40.946  28.245  1.00  0.00           O
ATOM   2124  N   LYS   138      44.648  38.786  27.794  1.00  0.00           N
ATOM   2125  H   LYS   138      44.460  37.824  28.039  1.00  0.00           H
ATOM   2126  CA  LYS   138      45.098  38.965  26.359  1.00  0.00           C
ATOM   2127  HA  LYS   138      44.627  39.835  25.901  1.00  0.00           H
ATOM   2128  CB  LYS   138      46.593  39.161  26.489  1.00  0.00           C
ATOM   2129  HB2 LYS   138      46.756  40.054  27.091  1.00  0.00           H
ATOM   2130  HB3 LYS   138      46.984  38.313  27.051  1.00  0.00           H
ATOM   2131  CG  LYS   138      47.470  39.254  25.225  1.00  0.00           C
ATOM   2132  HG2 LYS   138      48.514  39.289  25.540  1.00  0.00           H
ATOM   2133  HG3 LYS   138      47.438  38.324  24.657  1.00  0.00           H
ATOM   2134  CD  LYS   138      47.125  40.543  24.343  1.00  0.00           C
ATOM   2135  HD2 LYS   138      46.058  40.647  24.150  1.00  0.00           H
ATOM   2136  HD3 LYS   138      47.493  41.384  24.932  1.00  0.00           H
ATOM   2137  CE  LYS   138      47.928  40.460  23.019  1.00  0.00           C
ATOM   2138  HE2 LYS   138      47.887  41.424  22.513  1.00  0.00           H
ATOM   2139  HE3 LYS   138      48.977  40.315  23.281  1.00  0.00           H
ATOM   2140  NZ  LYS   138      47.422  39.445  22.136  1.00  0.00           N
ATOM   2141  HZ1 LYS   138      48.143  39.311  21.439  1.00  0.00           H
ATOM   2142  HZ2 LYS   138      46.612  39.751  21.618  1.00  0.00           H
ATOM   2143  HZ3 LYS   138      47.228  38.598  22.652  1.00  0.00           H
ATOM   2144  C   LYS   138      44.900  37.734  25.491  1.00  0.00           C
ATOM   2145  O   LYS   138      45.426  36.682  25.819  1.00  0.00           O
ATOM   2146  N   HIE   139      44.100  37.760  24.389  1.00  0.00           N
ATOM   2147  H   HIE   139      43.615  38.615  24.155  1.00  0.00           H
ATOM   2148  CA  HIE   139      43.975  36.576  23.554  1.00  0.00           C
ATOM   2149  HA  HIE   139      44.307  35.659  24.042  1.00  0.00           H
ATOM   2150  CB  HIE   139      42.427  36.331  23.306  1.00  0.00           C
ATOM   2151  HB2 HIE   139      41.932  36.445  24.271  1.00  0.00           H
ATOM   2152  HB3 HIE   139      42.066  37.157  22.693  1.00  0.00           H
ATOM   2153  CG  HIE   139      42.076  35.129  22.533  1.00  0.00           C
ATOM   2154  ND1 HIE   139      42.350  34.966  21.175  1.00  0.00           N
ATOM   2155  CE1 HIE   139      41.862  33.774  20.812  1.00  0.00           C
ATOM   2156  HE1 HIE   139      41.888  33.337  19.824  1.00  0.00           H
ATOM   2157  NE2 HIE   139      41.443  33.132  21.873  1.00  0.00           N
ATOM   2158  HE2 HIE   139      41.082  32.189  21.837  1.00  0.00           H
ATOM   2159  CD2 HIE   139      41.528  33.947  22.992  1.00  0.00           C
ATOM   2160  HD2 HIE   139      41.037  33.756  23.936  1.00  0.00           H
ATOM   2161  C   HIE   139      44.789  36.858  22.267  1.00  0.00           C
ATOM   2162  O   HIE   139      45.010  38.054  21.982  1.00  0.00           O
ATOM   2163  N   ASN   140      45.247  35.822  21.453  1.00  0.00           N
ATOM   2164  H   ASN   140      44.866  34.909  21.661  1.00  0.00           H
ATOM   2165  CA  ASN   140      46.063  35.983  20.240  1.00  0.00           C
ATOM   2166  HA  ASN   140      46.941  36.581  20.486  1.00  0.00           H
ATOM   2167  CB  ASN   140      46.441  34.652  19.655  1.00  0.00           C
ATOM   2168  HB2 ASN   140      45.546  34.036  19.740  1.00  0.00           H
ATOM   2169  HB3 ASN   140      46.670  34.796  18.599  1.00  0.00           H
ATOM   2170  CG  ASN   140      47.543  34.023  20.428  1.00  0.00           C
ATOM   2171  OD1 ASN   140      48.533  34.620  20.787  1.00  0.00           O
ATOM   2172  ND2 ASN   140      47.514  32.755  20.671  1.00  0.00           N
ATOM   2173 HD21 ASN   140      46.691  32.216  20.446  1.00  0.00           H
ATOM   2174 HD22 ASN   140      48.262  32.309  21.182  1.00  0.00           H
ATOM   2175  C   ASN   140      45.321  36.929  19.217  1.00  0.00           C
ATOM   2176  O   ASN   140      45.926  37.672  18.487  1.00  0.00           O
ATOM   2177  N   ASP   141      43.943  36.819  19.205  1.00  0.00           N
ATOM   2178  H   ASP   141      43.543  36.222  19.915  1.00  0.00           H
ATOM   2179  CA  ASP   141      43.209  37.596  18.239  1.00  0.00           C
ATOM   2180  HA  ASP   141      43.736  37.592  17.286  1.00  0.00           H
ATOM   2181  CB  ASP   141      41.807  37.078  18.141  1.00  0.00           C
ATOM   2182  HB2 ASP   141      41.314  36.982  19.107  1.00  0.00           H
ATOM   2183  HB3 ASP   141      41.280  37.822  17.545  1.00  0.00           H
ATOM   2184  CG  ASP   141      41.740  35.765  17.382  1.00  0.00           C
ATOM   2185  OD1 ASP   141      42.656  35.450  16.567  1.00  0.00           O
ATOM   2186  OD2 ASP   141      40.825  34.964  17.624  1.00  0.00           O
ATOM   2187  C   ASP   141      43.199  39.149  18.594  1.00  0.00           C
ATOM   2188  O   ASP   141      43.125  39.931  17.637  1.00  0.00           O
ATOM   2189  N   ASP   142      43.439  39.559  19.843  1.00  0.00           N
ATOM   2190  H   ASP   142      43.994  38.971  20.450  1.00  0.00           H
ATOM   2191  CA  ASP   142      43.072  40.899  20.309  1.00  0.00           C
ATOM   2192  HA  ASP   142      42.839  41.516  19.440  1.00  0.00           H
ATOM   2193  CB  ASP   142      41.893  40.640  21.313  1.00  0.00           C
ATOM   2194  HB2 ASP   142      41.273  39.815  20.965  1.00  0.00           H
ATOM   2195  HB3 ASP   142      42.199  40.560  22.356  1.00  0.00           H
ATOM   2196  CG  ASP   142      40.894  41.818  21.299  1.00  0.00           C
ATOM   2197  OD1 ASP   142      39.728  41.479  21.592  1.00  0.00           O
ATOM   2198  OD2 ASP   142      41.238  43.021  21.053  1.00  0.00           O
ATOM   2199  C   ASP   142      44.210  41.581  21.103  1.00  0.00           C
ATOM   2200  O   ASP   142      45.315  41.020  21.213  1.00  0.00           O
ATOM   2201  N   GLU   143      44.037  42.787  21.521  1.00  0.00           N
ATOM   2202  H   GLU   143      43.091  43.138  21.492  1.00  0.00           H
ATOM   2203  CA  GLU   143      44.983  43.575  22.394  1.00  0.00           C
ATOM   2204  HA  GLU   143      46.046  43.512  22.162  1.00  0.00           H
ATOM   2205  CB  GLU   143      44.526  45.012  22.147  1.00  0.00           C
ATOM   2206  HB2 GLU   143      43.453  45.131  22.305  1.00  0.00           H
ATOM   2207  HB3 GLU   143      44.989  45.672  22.880  1.00  0.00           H
ATOM   2208  CG  GLU   143      44.809  45.621  20.783  1.00  0.00           C
ATOM   2209  HG2 GLU   143      44.009  45.588  20.043  1.00  0.00           H
ATOM   2210  HG3 GLU   143      44.973  46.698  20.816  1.00  0.00           H
ATOM   2211  CD  GLU   143      46.091  45.062  20.130  1.00  0.00           C
ATOM   2212  OE1 GLU   143      47.197  45.124  20.695  1.00  0.00           O
ATOM   2213  OE2 GLU   143      46.028  44.424  19.043  1.00  0.00           O
ATOM   2214  C   GLU   143      44.887  43.161  23.890  1.00  0.00           C
ATOM   2215  O   GLU   143      44.110  42.242  24.296  1.00  0.00           O
ATOM   2216  N   GLN   144      45.661  43.699  24.773  1.00  0.00           N
ATOM   2217  H   GLN   144      46.318  44.306  24.304  1.00  0.00           H
ATOM   2218  CA  GLN   144      45.589  43.619  26.237  1.00  0.00           C
ATOM   2219  HA  GLN   144      45.255  42.620  26.522  1.00  0.00           H
ATOM   2220  CB  GLN   144      47.017  43.809  26.935  1.00  0.00           C
ATOM   2221  HB2 GLN   144      47.758  43.223  26.392  1.00  0.00           H
ATOM   2222  HB3 GLN   144      47.346  44.845  27.024  1.00  0.00           H
ATOM   2223  CG  GLN   144      46.992  43.131  28.363  1.00  0.00           C
ATOM   2224  HG2 GLN   144      46.286  43.749  28.920  1.00  0.00           H
ATOM   2225  HG3 GLN   144      46.506  42.156  28.402  1.00  0.00           H
ATOM   2226  CD  GLN   144      48.371  42.883  28.992  1.00  0.00           C
ATOM   2227  OE1 GLN   144      49.092  41.940  28.681  1.00  0.00           O
ATOM   2228  NE2 GLN   144      48.744  43.653  29.968  1.00  0.00           N
ATOM   2229 HE21 GLN   144      49.556  43.531  30.557  1.00  0.00           H
ATOM   2230 HE22 GLN   144      48.109  44.389  30.241  1.00  0.00           H
ATOM   2231  C   GLN   144      44.501  44.526  26.828  1.00  0.00           C
ATOM   2232  O   GLN   144      44.373  45.694  26.438  1.00  0.00           O
ATOM   2233  N   TYR   145      43.685  43.970  27.720  1.00  0.00           N
ATOM   2234  H   TYR   145      43.742  42.967  27.824  1.00  0.00           H
ATOM   2235  CA  TYR   145      42.574  44.510  28.549  1.00  0.00           C
ATOM   2236  HA  TYR   145      42.632  45.574  28.319  1.00  0.00           H
ATOM   2237  CB  TYR   145      41.200  44.040  28.107  1.00  0.00           C
ATOM   2238  HB2 TYR   145      41.182  43.017  28.481  1.00  0.00           H
ATOM   2239  HB3 TYR   145      40.381  44.523  28.638  1.00  0.00           H
ATOM   2240  CG  TYR   145      40.967  44.178  26.638  1.00  0.00           C
ATOM   2241  CD1 TYR   145      40.411  45.398  26.152  1.00  0.00           C
ATOM   2242  HD1 TYR   145      40.073  46.172  26.825  1.00  0.00           H
ATOM   2243  CE1 TYR   145      40.483  45.731  24.817  1.00  0.00           C
ATOM   2244  HE1 TYR   145      40.237  46.751  24.560  1.00  0.00           H
ATOM   2245  CZ  TYR   145      40.968  44.794  23.897  1.00  0.00           C
ATOM   2246  OH  TYR   145      40.907  45.061  22.569  1.00  0.00           O
ATOM   2247  HH  TYR   145      41.004  44.253  22.059  1.00  0.00           H
ATOM   2248  CE2 TYR   145      41.330  43.511  24.339  1.00  0.00           C
ATOM   2249  HE2 TYR   145      41.648  42.788  23.603  1.00  0.00           H
ATOM   2250  CD2 TYR   145      41.338  43.244  25.696  1.00  0.00           C
ATOM   2251  HD2 TYR   145      41.693  42.285  26.041  1.00  0.00           H
ATOM   2252  C   TYR   145      42.779  44.267  30.039  1.00  0.00           C
ATOM   2253  O   TYR   145      43.327  43.254  30.480  1.00  0.00           O
ATOM   2254  N   ALA   146      42.212  45.081  30.847  1.00  0.00           N
ATOM   2255  H   ALA   146      41.705  45.885  30.506  1.00  0.00           H
ATOM   2256  CA  ALA   146      41.750  44.755  32.203  1.00  0.00           C
ATOM   2257  HA  ALA   146      42.089  43.736  32.388  1.00  0.00           H
ATOM   2258  CB  ALA   146      42.554  45.658  33.199  1.00  0.00           C
ATOM   2259  HB1 ALA   146      42.051  45.527  34.157  1.00  0.00           H
ATOM   2260  HB2 ALA   146      42.577  46.702  32.890  1.00  0.00           H
ATOM   2261  HB3 ALA   146      43.608  45.396  33.098  1.00  0.00           H
ATOM   2262  C   ALA   146      40.222  44.827  32.322  1.00  0.00           C
ATOM   2263  O   ALA   146      39.577  45.683  31.695  1.00  0.00           O
ATOM   2264  N   TRP   147      39.702  44.083  33.274  1.00  0.00           N
ATOM   2265  H   TRP   147      40.372  43.475  33.723  1.00  0.00           H
ATOM   2266  CA  TRP   147      38.377  44.096  33.838  1.00  0.00           C
ATOM   2267  HA  TRP   147      37.760  44.872  33.384  1.00  0.00           H
ATOM   2268  CB  TRP   147      37.640  42.763  33.697  1.00  0.00           C
ATOM   2269  HB2 TRP   147      37.527  42.459  32.658  1.00  0.00           H
ATOM   2270  HB3 TRP   147      38.282  42.010  34.154  1.00  0.00           H
ATOM   2271  CG  TRP   147      36.294  42.589  34.376  1.00  0.00           C
ATOM   2272  CD1 TRP   147      35.086  42.553  33.781  1.00  0.00           C
ATOM   2273  HD1 TRP   147      34.997  42.634  32.708  1.00  0.00           H
ATOM   2274  NE1 TRP   147      34.082  42.093  34.640  1.00  0.00           N
ATOM   2275  HE1 TRP   147      33.112  42.016  34.371  1.00  0.00           H
ATOM   2276  CE2 TRP   147      34.609  41.832  35.862  1.00  0.00           C
ATOM   2277  CZ2 TRP   147      34.111  41.297  37.057  1.00  0.00           C
ATOM   2278  HZ2 TRP   147      33.062  41.052  37.140  1.00  0.00           H
ATOM   2279  CH2 TRP   147      34.972  41.230  38.189  1.00  0.00           C
ATOM   2280  HH2 TRP   147      34.564  40.731  39.056  1.00  0.00           H
ATOM   2281  CZ3 TRP   147      36.270  41.703  38.107  1.00  0.00           C
ATOM   2282  HZ3 TRP   147      36.771  41.813  39.057  1.00  0.00           H
ATOM   2283  CE3 TRP   147      36.792  42.111  36.876  1.00  0.00           C
ATOM   2284  HE3 TRP   147      37.837  42.379  36.829  1.00  0.00           H
ATOM   2285  CD2 TRP   147      36.002  42.218  35.758  1.00  0.00           C
ATOM   2286  C   TRP   147      38.570  44.401  35.314  1.00  0.00           C
ATOM   2287  O   TRP   147      39.522  43.956  35.984  1.00  0.00           O
ATOM   2288  N   GLU   148      37.779  45.337  35.839  1.00  0.00           N
ATOM   2289  H   GLU   148      37.161  45.759  35.161  1.00  0.00           H
ATOM   2290  CA  GLU   148      37.550  45.482  37.349  1.00  0.00           C
ATOM   2291  HA  GLU   148      37.967  44.613  37.861  1.00  0.00           H
ATOM   2292  CB  GLU   148      38.280  46.779  37.755  1.00  0.00           C
ATOM   2293  HB2 GLU   148      39.318  46.738  37.427  1.00  0.00           H
ATOM   2294  HB3 GLU   148      37.861  47.622  37.205  1.00  0.00           H
ATOM   2295  CG  GLU   148      38.320  47.155  39.223  1.00  0.00           C
ATOM   2296  HG2 GLU   148      37.316  47.105  39.644  1.00  0.00           H
ATOM   2297  HG3 GLU   148      38.893  46.431  39.802  1.00  0.00           H
ATOM   2298  CD  GLU   148      38.848  48.535  39.473  1.00  0.00           C
ATOM   2299  OE1 GLU   148      39.862  48.985  38.861  1.00  0.00           O
ATOM   2300  OE2 GLU   148      38.208  49.203  40.259  1.00  0.00           O
ATOM   2301  C   GLU   148      36.097  45.529  37.802  1.00  0.00           C
ATOM   2302  O   GLU   148      35.265  46.217  37.200  1.00  0.00           O
ATOM   2303  N   SER   149      35.758  45.052  39.011  1.00  0.00           N
ATOM   2304  H   SER   149      36.538  44.659  39.519  1.00  0.00           H
ATOM   2305  CA  SER   149      34.492  45.349  39.694  1.00  0.00           C
ATOM   2306  HA  SER   149      34.041  46.314  39.471  1.00  0.00           H
ATOM   2307  CB  SER   149      33.480  44.251  39.321  1.00  0.00           C
ATOM   2308  HB2 SER   149      33.170  44.470  38.299  1.00  0.00           H
ATOM   2309  HB3 SER   149      33.957  43.274  39.389  1.00  0.00           H
ATOM   2310  OG  SER   149      32.298  44.352  40.148  1.00  0.00           O
ATOM   2311  HG  SER   149      31.715  45.015  39.772  1.00  0.00           H
ATOM   2312  C   SER   149      34.840  45.283  41.200  1.00  0.00           C
ATOM   2313  O   SER   149      35.156  44.212  41.698  1.00  0.00           O
ATOM   2314  N   SER   150      34.388  46.325  41.868  1.00  0.00           N
ATOM   2315  H   SER   150      34.191  47.186  41.377  1.00  0.00           H
ATOM   2316  CA  SER   150      34.277  46.455  43.280  1.00  0.00           C
ATOM   2317  HA  SER   150      35.083  45.888  43.746  1.00  0.00           H
ATOM   2318  CB  SER   150      34.374  47.876  43.812  1.00  0.00           C
ATOM   2319  HB2 SER   150      33.493  48.367  43.394  1.00  0.00           H
ATOM   2320  HB3 SER   150      34.257  47.956  44.892  1.00  0.00           H
ATOM   2321  OG  SER   150      35.610  48.514  43.428  1.00  0.00           O
ATOM   2322  HG  SER   150      35.554  48.632  42.477  1.00  0.00           H
ATOM   2323  C   SER   150      33.070  45.753  43.926  1.00  0.00           C
ATOM   2324  O   SER   150      32.665  46.077  45.069  1.00  0.00           O
ATOM   2325  N   ALA   151      32.318  44.836  43.175  1.00  0.00           N
ATOM   2326  H   ALA   151      32.650  44.715  42.228  1.00  0.00           H
ATOM   2327  CA  ALA   151      30.923  44.385  43.319  1.00  0.00           C
ATOM   2328  HA  ALA   151      30.612  43.814  42.443  1.00  0.00           H
ATOM   2329  CB  ALA   151      30.810  43.428  44.529  1.00  0.00           C
ATOM   2330  HB1 ALA   151      31.662  42.754  44.613  1.00  0.00           H
ATOM   2331  HB2 ALA   151      29.886  42.876  44.357  1.00  0.00           H
ATOM   2332  HB3 ALA   151      30.745  43.961  45.478  1.00  0.00           H
ATOM   2333  C   ALA   151      29.969  45.542  43.261  1.00  0.00           C
ATOM   2334  O   ALA   151      30.194  46.442  42.390  1.00  0.00           O
ATOM   2335  N   GLY   152      28.951  45.654  44.161  1.00  0.00           N
ATOM   2336  H   GLY   152      28.758  44.925  44.831  1.00  0.00           H
ATOM   2337  CA  GLY   152      28.017  46.763  44.096  1.00  0.00           C
ATOM   2338  HA2 GLY   152      27.443  46.765  45.023  1.00  0.00           H
ATOM   2339  HA3 GLY   152      28.553  47.704  44.223  1.00  0.00           H
ATOM   2340  C   GLY   152      27.080  46.852  42.811  1.00  0.00           C
ATOM   2341  O   GLY   152      26.789  47.973  42.349  1.00  0.00           O
ATOM   2342  N   GLY   153      26.688  45.712  42.219  1.00  0.00           N
ATOM   2343  H   GLY   153      26.827  44.851  42.728  1.00  0.00           H
ATOM   2344  CA  GLY   153      25.872  45.639  41.039  1.00  0.00           C
ATOM   2345  HA2 GLY   153      25.577  44.608  40.844  1.00  0.00           H
ATOM   2346  HA3 GLY   153      24.911  46.125  41.207  1.00  0.00           H
ATOM   2347  C   GLY   153      26.499  46.059  39.688  1.00  0.00           C
ATOM   2348  O   GLY   153      25.742  46.133  38.716  1.00  0.00           O
ATOM   2349  N   SER   154      27.812  46.382  39.681  1.00  0.00           N
ATOM   2350  H   SER   154      28.323  46.159  40.524  1.00  0.00           H
ATOM   2351  CA  SER   154      28.445  47.162  38.576  1.00  0.00           C
ATOM   2352  HA  SER   154      27.720  47.121  37.764  1.00  0.00           H
ATOM   2353  CB  SER   154      28.475  48.590  39.178  1.00  0.00           C
ATOM   2354  HB2 SER   154      27.489  48.987  39.417  1.00  0.00           H
ATOM   2355  HB3 SER   154      29.062  48.744  40.083  1.00  0.00           H
ATOM   2356  OG  SER   154      29.180  49.424  38.215  1.00  0.00           O
ATOM   2357  HG  SER   154      28.684  49.466  37.395  1.00  0.00           H
ATOM   2358  C   SER   154      29.761  46.636  38.130  1.00  0.00           C
ATOM   2359  O   SER   154      30.483  46.068  38.962  1.00  0.00           O
ATOM   2360  N   PHE   155      30.318  46.834  36.902  1.00  0.00           N
ATOM   2361  H   PHE   155      29.765  47.413  36.287  1.00  0.00           H
ATOM   2362  CA  PHE   155      31.728  46.596  36.555  1.00  0.00           C
ATOM   2363  HA  PHE   155      32.398  46.658  37.411  1.00  0.00           H
ATOM   2364  CB  PHE   155      31.930  45.146  35.950  1.00  0.00           C
ATOM   2365  HB2 PHE   155      32.995  45.012  35.763  1.00  0.00           H
ATOM   2366  HB3 PHE   155      31.737  44.385  36.706  1.00  0.00           H
ATOM   2367  CG  PHE   155      31.139  44.759  34.676  1.00  0.00           C
ATOM   2368  CD1 PHE   155      31.693  45.003  33.442  1.00  0.00           C
ATOM   2369  HD1 PHE   155      32.630  45.523  33.308  1.00  0.00           H
ATOM   2370  CE1 PHE   155      30.971  44.726  32.300  1.00  0.00           C
ATOM   2371  HE1 PHE   155      31.317  44.878  31.288  1.00  0.00           H
ATOM   2372  CZ  PHE   155      29.710  44.206  32.449  1.00  0.00           C
ATOM   2373  HZ  PHE   155      29.021  44.079  31.628  1.00  0.00           H
ATOM   2374  CE2 PHE   155      29.147  43.926  33.691  1.00  0.00           C
ATOM   2375  HE2 PHE   155      28.125  43.584  33.761  1.00  0.00           H
ATOM   2376  CD2 PHE   155      29.847  44.242  34.834  1.00  0.00           C
ATOM   2377  HD2 PHE   155      29.435  44.080  35.819  1.00  0.00           H
ATOM   2378  C   PHE   155      32.258  47.630  35.507  1.00  0.00           C
ATOM   2379  O   PHE   155      31.562  48.523  34.971  1.00  0.00           O
ATOM   2380  N   THR   156      33.603  47.583  35.311  1.00  0.00           N
ATOM   2381  H   THR   156      34.119  46.898  35.845  1.00  0.00           H
ATOM   2382  CA  THR   156      34.348  48.421  34.393  1.00  0.00           C
ATOM   2383  HA  THR   156      33.668  48.947  33.724  1.00  0.00           H
ATOM   2384  CB  THR   156      35.211  49.412  35.213  1.00  0.00           C
ATOM   2385  HB  THR   156      35.870  49.912  34.503  1.00  0.00           H
ATOM   2386  CG2 THR   156      34.318  50.474  35.819  1.00  0.00           C
ATOM   2387 HG21 THR   156      33.756  51.074  35.103  1.00  0.00           H
ATOM   2388 HG22 THR   156      34.954  51.134  36.408  1.00  0.00           H
ATOM   2389 HG23 THR   156      33.591  49.995  36.476  1.00  0.00           H
ATOM   2390  OG1 THR   156      36.064  48.865  36.168  1.00  0.00           O
ATOM   2391  HG1 THR   156      35.527  48.347  36.772  1.00  0.00           H
ATOM   2392  C   THR   156      35.269  47.568  33.525  1.00  0.00           C
ATOM   2393  O   THR   156      35.874  46.663  34.018  1.00  0.00           O
ATOM   2394  N   VAL   157      35.390  47.967  32.316  1.00  0.00           N
ATOM   2395  H   VAL   157      34.923  48.791  31.968  1.00  0.00           H
ATOM   2396  CA  VAL   157      36.351  47.291  31.389  1.00  0.00           C
ATOM   2397  HA  VAL   157      36.990  46.599  31.940  1.00  0.00           H
ATOM   2398  CB  VAL   157      35.599  46.428  30.309  1.00  0.00           C
ATOM   2399  HB  VAL   157      35.112  47.074  29.580  1.00  0.00           H
ATOM   2400  CG1 VAL   157      36.706  45.602  29.643  1.00  0.00           C
ATOM   2401 HG11 VAL   157      37.121  44.834  30.294  1.00  0.00           H
ATOM   2402 HG12 VAL   157      36.290  45.107  28.766  1.00  0.00           H
ATOM   2403 HG13 VAL   157      37.529  46.155  29.192  1.00  0.00           H
ATOM   2404  CG2 VAL   157      34.621  45.459  30.855  1.00  0.00           C
ATOM   2405 HG21 VAL   157      34.994  44.697  31.539  1.00  0.00           H
ATOM   2406 HG22 VAL   157      34.048  45.056  30.020  1.00  0.00           H
ATOM   2407 HG23 VAL   157      33.902  46.050  31.424  1.00  0.00           H
ATOM   2408  C   VAL   157      37.183  48.339  30.712  1.00  0.00           C
ATOM   2409  O   VAL   157      36.618  49.219  30.138  1.00  0.00           O
ATOM   2410  N   ARG   158      38.519  48.088  30.597  1.00  0.00           N
ATOM   2411  H   ARG   158      38.980  47.281  30.996  1.00  0.00           H
ATOM   2412  CA  ARG   158      39.459  49.059  29.952  1.00  0.00           C
ATOM   2413  HA  ARG   158      38.903  49.716  29.285  1.00  0.00           H
ATOM   2414  CB  ARG   158      40.117  49.855  31.119  1.00  0.00           C
ATOM   2415  HB2 ARG   158      40.720  50.668  30.711  1.00  0.00           H
ATOM   2416  HB3 ARG   158      39.306  50.418  31.580  1.00  0.00           H
ATOM   2417  CG  ARG   158      40.970  49.095  32.119  1.00  0.00           C
ATOM   2418  HG2 ARG   158      40.567  48.114  32.371  1.00  0.00           H
ATOM   2419  HG3 ARG   158      41.954  49.126  31.649  1.00  0.00           H
ATOM   2420  CD  ARG   158      40.992  49.879  33.416  1.00  0.00           C
ATOM   2421  HD2 ARG   158      41.184  50.932  33.208  1.00  0.00           H
ATOM   2422  HD3 ARG   158      39.958  49.765  33.742  1.00  0.00           H
ATOM   2423  NE  ARG   158      41.850  49.132  34.357  1.00  0.00           N
ATOM   2424  HE  ARG   158      42.792  48.939  34.046  1.00  0.00           H
ATOM   2425  CZ  ARG   158      41.552  48.882  35.655  1.00  0.00           C
ATOM   2426  NH1 ARG   158      40.340  49.036  36.221  1.00  0.00           N
ATOM   2427 HH11 ARG   158      39.547  48.932  35.605  1.00  0.00           H
ATOM   2428 HH12 ARG   158      40.260  48.807  37.201  1.00  0.00           H
ATOM   2429  NH2 ARG   158      42.482  48.594  36.463  1.00  0.00           N
ATOM   2430 HH21 ARG   158      43.459  48.576  36.206  1.00  0.00           H
ATOM   2431 HH22 ARG   158      42.226  48.524  37.438  1.00  0.00           H
ATOM   2432  C   ARG   158      40.599  48.318  29.117  1.00  0.00           C
ATOM   2433  O   ARG   158      41.042  47.224  29.527  1.00  0.00           O
ATOM   2434  N   THR   159      41.025  48.935  28.029  1.00  0.00           N
ATOM   2435  H   THR   159      40.618  49.839  27.834  1.00  0.00           H
ATOM   2436  CA  THR   159      42.199  48.519  27.263  1.00  0.00           C
ATOM   2437  HA  THR   159      42.172  47.434  27.149  1.00  0.00           H
ATOM   2438  CB  THR   159      42.253  49.139  25.877  1.00  0.00           C
ATOM   2439  HB  THR   159      42.372  50.210  26.044  1.00  0.00           H
ATOM   2440  CG2 THR   159      43.343  48.693  24.851  1.00  0.00           C
ATOM   2441 HG21 THR   159      43.033  47.785  24.332  1.00  0.00           H
ATOM   2442 HG22 THR   159      44.250  48.496  25.423  1.00  0.00           H
ATOM   2443 HG23 THR   159      43.447  49.515  24.142  1.00  0.00           H
ATOM   2444  OG1 THR   159      41.035  49.000  25.187  1.00  0.00           O
ATOM   2445  HG1 THR   159      40.333  49.450  25.662  1.00  0.00           H
ATOM   2446  C   THR   159      43.525  48.830  28.071  1.00  0.00           C
ATOM   2447  O   THR   159      43.718  50.002  28.517  1.00  0.00           O
ATOM   2448  N   ASP   160      44.437  47.915  28.246  1.00  0.00           N
ATOM   2449  H   ASP   160      44.348  47.026  27.776  1.00  0.00           H
ATOM   2450  CA  ASP   160      45.413  48.086  29.354  1.00  0.00           C
ATOM   2451  HA  ASP   160      44.875  48.596  30.153  1.00  0.00           H
ATOM   2452  CB  ASP   160      45.782  46.670  29.899  1.00  0.00           C
ATOM   2453  HB2 ASP   160      44.909  46.144  30.284  1.00  0.00           H
ATOM   2454  HB3 ASP   160      46.240  46.130  29.071  1.00  0.00           H
ATOM   2455  CG  ASP   160      46.773  46.655  31.044  1.00  0.00           C
ATOM   2456  OD1 ASP   160      46.724  47.540  31.930  1.00  0.00           O
ATOM   2457  OD2 ASP   160      47.497  45.695  31.097  1.00  0.00           O
ATOM   2458  C   ASP   160      46.649  48.938  28.997  1.00  0.00           C
ATOM   2459  O   ASP   160      47.001  49.152  27.861  1.00  0.00           O
ATOM   2460  N   THR   161      47.546  49.267  30.050  1.00  0.00           N
ATOM   2461  H   THR   161      47.183  49.164  30.987  1.00  0.00           H
ATOM   2462  CA  THR   161      48.859  50.004  29.975  1.00  0.00           C
ATOM   2463  HA  THR   161      49.226  49.979  28.949  1.00  0.00           H
ATOM   2464  CB  THR   161      48.629  51.526  30.344  1.00  0.00           C
ATOM   2465  HB  THR   161      49.597  52.019  30.431  1.00  0.00           H
ATOM   2466  CG2 THR   161      47.719  52.266  29.280  1.00  0.00           C
ATOM   2467 HG21 THR   161      46.690  51.906  29.282  1.00  0.00           H
ATOM   2468 HG22 THR   161      48.160  52.047  28.308  1.00  0.00           H
ATOM   2469 HG23 THR   161      47.669  53.329  29.512  1.00  0.00           H
ATOM   2470  OG1 THR   161      47.965  51.820  31.553  1.00  0.00           O
ATOM   2471  HG1 THR   161      48.539  51.882  32.321  1.00  0.00           H
ATOM   2472  C   THR   161      50.063  49.393  30.723  1.00  0.00           C
ATOM   2473  O   THR   161      51.258  49.728  30.520  1.00  0.00           O
ATOM   2474  N   GLY   162      49.813  48.396  31.594  1.00  0.00           N
ATOM   2475  H   GLY   162      48.871  48.039  31.661  1.00  0.00           H
ATOM   2476  CA  GLY   162      50.986  47.660  32.162  1.00  0.00           C
ATOM   2477  HA2 GLY   162      51.644  48.444  32.535  1.00  0.00           H
ATOM   2478  HA3 GLY   162      50.610  46.997  32.941  1.00  0.00           H
ATOM   2479  C   GLY   162      51.738  46.838  31.118  1.00  0.00           C
ATOM   2480  O   GLY   162      51.353  46.857  29.938  1.00  0.00           O
ATOM   2481  N   GLU   163      52.901  46.299  31.530  1.00  0.00           N
ATOM   2482  H   GLU   163      53.177  46.411  32.494  1.00  0.00           H
ATOM   2483  CA  GLU   163      53.668  45.332  30.660  1.00  0.00           C
ATOM   2484  HA  GLU   163      54.205  45.882  29.887  1.00  0.00           H
ATOM   2485  CB  GLU   163      54.724  44.745  31.661  1.00  0.00           C
ATOM   2486  HB2 GLU   163      55.206  45.605  32.125  1.00  0.00           H
ATOM   2487  HB3 GLU   163      54.182  44.267  32.477  1.00  0.00           H
ATOM   2488  CG  GLU   163      55.915  43.935  31.186  1.00  0.00           C
ATOM   2489  HG2 GLU   163      56.470  43.739  32.104  1.00  0.00           H
ATOM   2490  HG3 GLU   163      55.656  43.016  30.662  1.00  0.00           H
ATOM   2491  CD  GLU   163      56.825  44.655  30.154  1.00  0.00           C
ATOM   2492  OE1 GLU   163      56.672  45.831  29.786  1.00  0.00           O
ATOM   2493  OE2 GLU   163      57.682  43.968  29.602  1.00  0.00           O
ATOM   2494  C   GLU   163      52.844  44.251  30.083  1.00  0.00           C
ATOM   2495  O   GLU   163      51.905  43.805  30.718  1.00  0.00           O
ATOM   2496  N   PRO   164      53.195  43.733  28.849  1.00  0.00           N
ATOM   2497  CD  PRO   164      54.170  44.178  27.926  1.00  0.00           C
ATOM   2498  HD2 PRO   164      55.175  44.421  28.272  1.00  0.00           H
ATOM   2499  HD3 PRO   164      53.729  45.035  27.417  1.00  0.00           H
ATOM   2500  CG  PRO   164      54.348  42.991  26.984  1.00  0.00           C
ATOM   2501  HG2 PRO   164      54.958  42.182  27.386  1.00  0.00           H
ATOM   2502  HG3 PRO   164      54.577  43.317  25.969  1.00  0.00           H
ATOM   2503  CB  PRO   164      52.880  42.412  26.977  1.00  0.00           C
ATOM   2504  HB2 PRO   164      52.803  41.425  26.520  1.00  0.00           H
ATOM   2505  HB3 PRO   164      52.257  43.123  26.436  1.00  0.00           H
ATOM   2506  CA  PRO   164      52.354  42.620  28.337  1.00  0.00           C
ATOM   2507  HA  PRO   164      51.314  42.913  28.192  1.00  0.00           H
ATOM   2508  C   PRO   164      52.515  41.321  29.112  1.00  0.00           C
ATOM   2509  O   PRO   164      53.565  41.079  29.750  1.00  0.00           O
ATOM   2510  N   MET   165      51.480  40.490  28.990  1.00  0.00           N
ATOM   2511  H   MET   165      50.657  40.754  28.468  1.00  0.00           H
ATOM   2512  CA  MET   165      51.476  39.104  29.391  1.00  0.00           C
ATOM   2513  HA  MET   165      52.352  39.070  30.039  1.00  0.00           H
ATOM   2514  CB  MET   165      50.285  38.731  30.228  1.00  0.00           C
ATOM   2515  HB2 MET   165      50.493  37.782  30.723  1.00  0.00           H
ATOM   2516  HB3 MET   165      50.206  39.459  31.035  1.00  0.00           H
ATOM   2517  CG  MET   165      49.001  38.736  29.576  1.00  0.00           C
ATOM   2518  HG2 MET   165      49.140  39.376  28.705  1.00  0.00           H
ATOM   2519  HG3 MET   165      48.631  37.720  29.434  1.00  0.00           H
ATOM   2520  SD  MET   165      47.653  39.317  30.644  1.00  0.00           S
ATOM   2521  CE  MET   165      47.404  37.853  31.606  1.00  0.00           C
ATOM   2522  HE1 MET   165      48.240  37.638  32.271  1.00  0.00           H
ATOM   2523  HE2 MET   165      46.596  37.933  32.334  1.00  0.00           H
ATOM   2524  HE3 MET   165      47.409  36.952  30.993  1.00  0.00           H
ATOM   2525  C   MET   165      51.737  38.170  28.261  1.00  0.00           C
ATOM   2526  O   MET   165      51.966  36.957  28.445  1.00  0.00           O
ATOM   2527  N   GLY   166      51.737  38.671  27.004  1.00  0.00           N
ATOM   2528  H   GLY   166      51.520  39.650  26.882  1.00  0.00           H
ATOM   2529  CA  GLY   166      51.861  37.845  25.818  1.00  0.00           C
ATOM   2530  HA2 GLY   166      52.129  38.667  25.154  1.00  0.00           H
ATOM   2531  HA3 GLY   166      52.647  37.103  25.959  1.00  0.00           H
ATOM   2532  C   GLY   166      50.594  37.132  25.403  1.00  0.00           C
ATOM   2533  O   GLY   166      50.074  37.409  24.330  1.00  0.00           O
ATOM   2534  N   ARG   167      49.999  36.286  26.272  1.00  0.00           N
ATOM   2535  H   ARG   167      50.570  36.242  27.102  1.00  0.00           H
ATOM   2536  CA  ARG   167      48.641  35.530  26.196  1.00  0.00           C
ATOM   2537  HA  ARG   167      47.936  36.229  25.746  1.00  0.00           H
ATOM   2538  CB  ARG   167      48.812  34.362  25.198  1.00  0.00           C
ATOM   2539  HB2 ARG   167      49.250  34.708  24.262  1.00  0.00           H
ATOM   2540  HB3 ARG   167      49.572  33.788  25.727  1.00  0.00           H
ATOM   2541  CG  ARG   167      47.502  33.648  24.845  1.00  0.00           C
ATOM   2542  HG2 ARG   167      46.984  33.335  25.751  1.00  0.00           H
ATOM   2543  HG3 ARG   167      46.863  34.324  24.275  1.00  0.00           H
ATOM   2544  CD  ARG   167      47.735  32.221  24.211  1.00  0.00           C
ATOM   2545  HD2 ARG   167      46.857  31.800  23.721  1.00  0.00           H
ATOM   2546  HD3 ARG   167      48.450  32.407  23.410  1.00  0.00           H
ATOM   2547  NE  ARG   167      48.296  31.254  25.297  1.00  0.00           N
ATOM   2548  HE  ARG   167      47.695  31.053  26.083  1.00  0.00           H
ATOM   2549  CZ  ARG   167      49.582  30.871  25.450  1.00  0.00           C
ATOM   2550  NH1 ARG   167      50.494  30.948  24.440  1.00  0.00           N
ATOM   2551 HH11 ARG   167      50.281  31.339  23.534  1.00  0.00           H
ATOM   2552 HH12 ARG   167      51.438  30.714  24.709  1.00  0.00           H
ATOM   2553  NH2 ARG   167      49.930  30.405  26.568  1.00  0.00           N
ATOM   2554 HH21 ARG   167      49.178  30.235  27.222  1.00  0.00           H
ATOM   2555 HH22 ARG   167      50.869  30.071  26.730  1.00  0.00           H
ATOM   2556  C   ARG   167      48.193  35.181  27.644  1.00  0.00           C
ATOM   2557  O   ARG   167      48.995  34.913  28.517  1.00  0.00           O
ATOM   2558  N   GLY   168      46.892  34.898  27.811  1.00  0.00           N
ATOM   2559  H   GLY   168      46.242  35.055  27.056  1.00  0.00           H
ATOM   2560  CA  GLY   168      46.329  34.229  28.982  1.00  0.00           C
ATOM   2561  HA2 GLY   168      45.561  33.597  28.536  1.00  0.00           H
ATOM   2562  HA3 GLY   168      47.043  33.566  29.469  1.00  0.00           H
ATOM   2563  C   GLY   168      45.703  35.284  29.949  1.00  0.00           C
ATOM   2564  O   GLY   168      45.167  36.320  29.499  1.00  0.00           O
ATOM   2565  N   THR   169      45.531  34.813  31.221  1.00  0.00           N
ATOM   2566  H   THR   169      45.847  33.898  31.508  1.00  0.00           H
ATOM   2567  CA  THR   169      44.720  35.553  32.219  1.00  0.00           C
ATOM   2568  HA  THR   169      44.688  36.541  31.758  1.00  0.00           H
ATOM   2569  CB  THR   169      43.277  35.059  32.283  1.00  0.00           C
ATOM   2570  HB  THR   169      43.124  33.991  32.436  1.00  0.00           H
ATOM   2571  CG2 THR   169      42.311  35.872  33.166  1.00  0.00           C
ATOM   2572 HG21 THR   169      42.589  35.798  34.217  1.00  0.00           H
ATOM   2573 HG22 THR   169      41.288  35.493  33.125  1.00  0.00           H
ATOM   2574 HG23 THR   169      42.238  36.936  32.940  1.00  0.00           H
ATOM   2575  OG1 THR   169      42.759  35.258  31.058  1.00  0.00           O
ATOM   2576  HG1 THR   169      41.982  34.723  30.879  1.00  0.00           H
ATOM   2577  C   THR   169      45.273  35.761  33.699  1.00  0.00           C
ATOM   2578  O   THR   169      45.873  34.859  34.256  1.00  0.00           O
ATOM   2579  N   LYS   170      45.076  36.930  34.265  1.00  0.00           N
ATOM   2580  H   LYS   170      44.883  37.735  33.686  1.00  0.00           H
ATOM   2581  CA  LYS   170      45.583  37.298  35.586  1.00  0.00           C
ATOM   2582  HA  LYS   170      46.144  36.485  36.047  1.00  0.00           H
ATOM   2583  CB  LYS   170      46.719  38.363  35.274  1.00  0.00           C
ATOM   2584  HB2 LYS   170      47.512  37.781  34.805  1.00  0.00           H
ATOM   2585  HB3 LYS   170      46.365  39.154  34.612  1.00  0.00           H
ATOM   2586  CG  LYS   170      47.324  39.011  36.562  1.00  0.00           C
ATOM   2587  HG2 LYS   170      46.552  39.530  37.131  1.00  0.00           H
ATOM   2588  HG3 LYS   170      47.880  38.396  37.270  1.00  0.00           H
ATOM   2589  CD  LYS   170      48.350  40.047  36.155  1.00  0.00           C
ATOM   2590  HD2 LYS   170      47.964  40.816  35.487  1.00  0.00           H
ATOM   2591  HD3 LYS   170      48.596  40.458  37.133  1.00  0.00           H
ATOM   2592  CE  LYS   170      49.680  39.351  35.610  1.00  0.00           C
ATOM   2593  HE2 LYS   170      50.106  38.750  36.414  1.00  0.00           H
ATOM   2594  HE3 LYS   170      49.523  38.733  34.726  1.00  0.00           H
ATOM   2595  NZ  LYS   170      50.663  40.466  35.349  1.00  0.00           N
ATOM   2596  HZ1 LYS   170      51.489  40.052  34.942  1.00  0.00           H
ATOM   2597  HZ2 LYS   170      50.903  41.011  36.164  1.00  0.00           H
ATOM   2598  HZ3 LYS   170      50.208  41.029  34.645  1.00  0.00           H
ATOM   2599  C   LYS   170      44.502  37.808  36.608  1.00  0.00           C
ATOM   2600  O   LYS   170      43.990  38.868  36.314  1.00  0.00           O
ATOM   2601  N   VAL   171      44.146  37.212  37.714  1.00  0.00           N
ATOM   2602  H   VAL   171      44.650  36.358  37.911  1.00  0.00           H
ATOM   2603  CA  VAL   171      43.227  37.687  38.738  1.00  0.00           C
ATOM   2604  HA  VAL   171      42.496  38.372  38.310  1.00  0.00           H
ATOM   2605  CB  VAL   171      42.309  36.445  39.030  1.00  0.00           C
ATOM   2606  HB  VAL   171      42.851  35.662  39.563  1.00  0.00           H
ATOM   2607  CG1 VAL   171      41.230  36.859  40.038  1.00  0.00           C
ATOM   2608 HG11 VAL   171      40.831  35.910  40.396  1.00  0.00           H
ATOM   2609 HG12 VAL   171      41.525  37.413  40.929  1.00  0.00           H
ATOM   2610 HG13 VAL   171      40.474  37.349  39.424  1.00  0.00           H
ATOM   2611  CG2 VAL   171      41.714  35.890  37.757  1.00  0.00           C
ATOM   2612 HG21 VAL   171      41.055  35.086  38.081  1.00  0.00           H
ATOM   2613 HG22 VAL   171      42.367  35.472  36.991  1.00  0.00           H
ATOM   2614 HG23 VAL   171      41.140  36.658  37.236  1.00  0.00           H
ATOM   2615  C   VAL   171      43.813  38.194  40.117  1.00  0.00           C
ATOM   2616  O   VAL   171      44.592  37.464  40.771  1.00  0.00           O
ATOM   2617  N   ILE   172      43.461  39.421  40.513  1.00  0.00           N
ATOM   2618  H   ILE   172      42.963  39.972  39.829  1.00  0.00           H
ATOM   2619  CA  ILE   172      44.052  40.069  41.654  1.00  0.00           C
ATOM   2620  HA  ILE   172      44.812  39.442  42.118  1.00  0.00           H
ATOM   2621  CB  ILE   172      44.724  41.308  41.105  1.00  0.00           C
ATOM   2622  HB  ILE   172      44.041  42.066  40.720  1.00  0.00           H
ATOM   2623  CG2 ILE   172      45.451  41.873  42.305  1.00  0.00           C
ATOM   2624 HG21 ILE   172      44.776  42.196  43.098  1.00  0.00           H
ATOM   2625 HG22 ILE   172      46.045  42.731  41.989  1.00  0.00           H
ATOM   2626 HG23 ILE   172      46.233  41.214  42.679  1.00  0.00           H
ATOM   2627  CG1 ILE   172      45.730  41.123  39.883  1.00  0.00           C
ATOM   2628 HG12 ILE   172      46.543  40.522  40.291  1.00  0.00           H
ATOM   2629 HG13 ILE   172      45.181  40.550  39.135  1.00  0.00           H
ATOM   2630  CD1 ILE   172      46.242  42.419  39.249  1.00  0.00           C
ATOM   2631 HD11 ILE   172      47.017  42.176  38.522  1.00  0.00           H
ATOM   2632 HD12 ILE   172      46.581  43.094  40.034  1.00  0.00           H
ATOM   2633 HD13 ILE   172      45.359  42.864  38.791  1.00  0.00           H
ATOM   2634  C   ILE   172      42.969  40.358  42.557  1.00  0.00           C
ATOM   2635  O   ILE   172      42.156  41.291  42.362  1.00  0.00           O
ATOM   2636  N   LEU   173      42.943  39.589  43.626  1.00  0.00           N
ATOM   2637  H   LEU   173      43.713  38.963  43.813  1.00  0.00           H
ATOM   2638  CA  LEU   173      42.183  39.800  44.847  1.00  0.00           C
ATOM   2639  HA  LEU   173      41.180  40.053  44.504  1.00  0.00           H
ATOM   2640  CB  LEU   173      42.082  38.549  45.712  1.00  0.00           C
ATOM   2641  HB2 LEU   173      43.077  38.151  45.912  1.00  0.00           H
ATOM   2642  HB3 LEU   173      41.747  38.893  46.691  1.00  0.00           H
ATOM   2643  CG  LEU   173      41.268  37.402  45.130  1.00  0.00           C
ATOM   2644  HG  LEU   173      40.627  37.822  44.355  1.00  0.00           H
ATOM   2645  CD1 LEU   173      42.220  36.369  44.526  1.00  0.00           C
ATOM   2646 HD11 LEU   173      42.913  36.092  45.321  1.00  0.00           H
ATOM   2647 HD12 LEU   173      42.929  36.689  43.763  1.00  0.00           H
ATOM   2648 HD13 LEU   173      41.768  35.471  44.106  1.00  0.00           H
ATOM   2649  CD2 LEU   173      40.302  36.694  46.041  1.00  0.00           C
ATOM   2650 HD21 LEU   173      39.851  35.833  45.549  1.00  0.00           H
ATOM   2651 HD22 LEU   173      40.919  36.283  46.841  1.00  0.00           H
ATOM   2652 HD23 LEU   173      39.512  37.346  46.415  1.00  0.00           H
ATOM   2653  C   LEU   173      42.790  40.864  45.716  1.00  0.00           C
ATOM   2654  O   LEU   173      43.913  40.684  46.236  1.00  0.00           O
ATOM   2655  N   HID   174      42.059  41.947  45.841  1.00  0.00           N
ATOM   2656  H   HID   174      41.262  41.936  45.222  1.00  0.00           H
ATOM   2657  CA  HID   174      42.204  42.929  46.832  1.00  0.00           C
ATOM   2658  HA  HID   174      43.270  43.073  47.010  1.00  0.00           H
ATOM   2659  CB  HID   174      41.738  44.311  46.335  1.00  0.00           C
ATOM   2660  HB2 HID   174      40.660  44.411  46.205  1.00  0.00           H
ATOM   2661  HB3 HID   174      42.005  45.112  47.023  1.00  0.00           H
ATOM   2662  CG  HID   174      42.186  44.687  45.032  1.00  0.00           C
ATOM   2663  ND1 HID   174      43.281  45.424  44.763  1.00  0.00           N
ATOM   2664  HD1 HID   174      43.878  45.777  45.497  1.00  0.00           H
ATOM   2665  CE1 HID   174      43.397  45.561  43.411  1.00  0.00           C
ATOM   2666  HE1 HID   174      44.170  46.121  42.903  1.00  0.00           H
ATOM   2667  NE2 HID   174      42.358  44.945  42.757  1.00  0.00           N
ATOM   2668  CD2 HID   174      41.602  44.427  43.813  1.00  0.00           C
ATOM   2669  HD2 HID   174      40.718  43.834  43.627  1.00  0.00           H
ATOM   2670  C   HID   174      41.497  42.511  48.128  1.00  0.00           C
ATOM   2671  O   HID   174      40.251  42.688  48.305  1.00  0.00           O
ATOM   2672  N   LEU   175      42.218  41.809  49.043  1.00  0.00           N
ATOM   2673  H   LEU   175      43.219  41.726  48.942  1.00  0.00           H
ATOM   2674  CA  LEU   175      41.681  41.242  50.246  1.00  0.00           C
ATOM   2675  HA  LEU   175      40.767  40.728  49.949  1.00  0.00           H
ATOM   2676  CB  LEU   175      42.576  40.164  50.812  1.00  0.00           C
ATOM   2677  HB2 LEU   175      43.477  40.656  51.176  1.00  0.00           H
ATOM   2678  HB3 LEU   175      41.981  39.735  51.618  1.00  0.00           H
ATOM   2679  CG  LEU   175      43.076  39.077  49.901  1.00  0.00           C
ATOM   2680  HG  LEU   175      43.678  39.508  49.101  1.00  0.00           H
ATOM   2681  CD1 LEU   175      43.826  37.937  50.595  1.00  0.00           C
ATOM   2682 HD11 LEU   175      44.120  37.149  49.901  1.00  0.00           H
ATOM   2683 HD12 LEU   175      43.120  37.539  51.323  1.00  0.00           H
ATOM   2684 HD13 LEU   175      44.746  38.286  51.064  1.00  0.00           H
ATOM   2685  CD2 LEU   175      41.816  38.283  49.388  1.00  0.00           C
ATOM   2686 HD21 LEU   175      41.200  37.838  50.169  1.00  0.00           H
ATOM   2687 HD22 LEU   175      41.137  38.916  48.817  1.00  0.00           H
ATOM   2688 HD23 LEU   175      42.254  37.516  48.750  1.00  0.00           H
ATOM   2689  C   LEU   175      41.275  42.300  51.315  1.00  0.00           C
ATOM   2690  O   LEU   175      41.964  43.305  51.459  1.00  0.00           O
ATOM   2691  N   LYS   176      40.222  42.086  52.072  1.00  0.00           N
ATOM   2692  H   LYS   176      39.596  41.320  51.868  1.00  0.00           H
ATOM   2693  CA  LYS   176      39.838  42.938  53.216  1.00  0.00           C
ATOM   2694  HA  LYS   176      39.903  43.921  52.753  1.00  0.00           H
ATOM   2695  CB  LYS   176      38.362  42.716  53.580  1.00  0.00           C
ATOM   2696  HB2 LYS   176      38.182  41.661  53.787  1.00  0.00           H
ATOM   2697  HB3 LYS   176      38.043  43.187  54.510  1.00  0.00           H
ATOM   2698  CG  LYS   176      37.450  43.235  52.500  1.00  0.00           C
ATOM   2699  HG2 LYS   176      37.568  44.317  52.432  1.00  0.00           H
ATOM   2700  HG3 LYS   176      37.796  42.739  51.594  1.00  0.00           H
ATOM   2701  CD  LYS   176      35.973  42.957  52.719  1.00  0.00           C
ATOM   2702  HD2 LYS   176      35.686  43.452  53.647  1.00  0.00           H
ATOM   2703  HD3 LYS   176      35.480  43.332  51.822  1.00  0.00           H
ATOM   2704  CE  LYS   176      35.533  41.489  52.777  1.00  0.00           C
ATOM   2705  HE2 LYS   176      35.840  41.033  51.835  1.00  0.00           H
ATOM   2706  HE3 LYS   176      36.002  41.027  53.646  1.00  0.00           H
ATOM   2707  NZ  LYS   176      34.094  41.301  52.891  1.00  0.00           N
ATOM   2708  HZ1 LYS   176      33.815  42.190  53.282  1.00  0.00           H
ATOM   2709  HZ2 LYS   176      33.857  40.551  53.525  1.00  0.00           H
ATOM   2710  HZ3 LYS   176      33.619  41.203  52.005  1.00  0.00           H
ATOM   2711  C   LYS   176      40.808  42.872  54.371  1.00  0.00           C
ATOM   2712  O   LYS   176      41.593  41.919  54.574  1.00  0.00           O
ATOM   2713  N   GLU   177      40.819  43.976  55.244  1.00  0.00           N
ATOM   2714  H   GLU   177      40.200  44.757  55.080  1.00  0.00           H
ATOM   2715  CA  GLU   177      41.725  44.185  56.347  1.00  0.00           C
ATOM   2716  HA  GLU   177      42.723  44.046  55.931  1.00  0.00           H
ATOM   2717  CB  GLU   177      41.594  45.652  56.908  1.00  0.00           C
ATOM   2718  HB2 GLU   177      40.603  45.809  57.332  1.00  0.00           H
ATOM   2719  HB3 GLU   177      42.282  45.758  57.747  1.00  0.00           H
ATOM   2720  CG  GLU   177      41.862  46.705  55.795  1.00  0.00           C
ATOM   2721  HG2 GLU   177      42.873  46.423  55.501  1.00  0.00           H
ATOM   2722  HG3 GLU   177      41.273  46.393  54.933  1.00  0.00           H
ATOM   2723  CD  GLU   177      41.601  48.113  56.250  1.00  0.00           C
ATOM   2724  OE1 GLU   177      41.495  48.372  57.480  1.00  0.00           O
ATOM   2725  OE2 GLU   177      41.467  48.955  55.316  1.00  0.00           O
ATOM   2726  C   GLU   177      41.671  43.183  57.460  1.00  0.00           C
ATOM   2727  O   GLU   177      42.670  42.980  58.178  1.00  0.00           O
ATOM   2728  N   ASP   178      40.548  42.448  57.585  1.00  0.00           N
ATOM   2729  H   ASP   178      39.773  42.644  56.969  1.00  0.00           H
ATOM   2730  CA  ASP   178      40.353  41.283  58.475  1.00  0.00           C
ATOM   2731  HA  ASP   178      41.087  41.387  59.275  1.00  0.00           H
ATOM   2732  CB  ASP   178      38.973  41.437  59.035  1.00  0.00           C
ATOM   2733  HB2 ASP   178      38.933  40.701  59.837  1.00  0.00           H
ATOM   2734  HB3 ASP   178      39.015  42.367  59.603  1.00  0.00           H
ATOM   2735  CG  ASP   178      37.679  41.348  58.178  1.00  0.00           C
ATOM   2736  OD1 ASP   178      36.556  40.950  58.644  1.00  0.00           O
ATOM   2737  OD2 ASP   178      37.889  41.570  56.963  1.00  0.00           O
ATOM   2738  C   ASP   178      40.606  39.942  57.761  1.00  0.00           C
ATOM   2739  O   ASP   178      40.404  38.856  58.313  1.00  0.00           O
ATOM   2740  N   GLN   179      40.909  39.957  56.475  1.00  0.00           N
ATOM   2741  H   GLN   179      41.011  40.854  56.024  1.00  0.00           H
ATOM   2742  CA  GLN   179      41.146  38.757  55.651  1.00  0.00           C
ATOM   2743  HA  GLN   179      40.813  37.869  56.190  1.00  0.00           H
ATOM   2744  CB  GLN   179      40.179  38.841  54.409  1.00  0.00           C
ATOM   2745  HB2 GLN   179      40.552  39.514  53.638  1.00  0.00           H
ATOM   2746  HB3 GLN   179      40.236  37.863  53.930  1.00  0.00           H
ATOM   2747  CG  GLN   179      38.732  39.181  54.787  1.00  0.00           C
ATOM   2748  HG2 GLN   179      38.589  40.141  55.281  1.00  0.00           H
ATOM   2749  HG3 GLN   179      38.267  39.288  53.807  1.00  0.00           H
ATOM   2750  CD  GLN   179      37.933  38.068  55.471  1.00  0.00           C
ATOM   2751  OE1 GLN   179      37.779  36.991  54.963  1.00  0.00           O
ATOM   2752  NE2 GLN   179      37.269  38.418  56.587  1.00  0.00           N
ATOM   2753 HE21 GLN   179      36.532  37.859  56.993  1.00  0.00           H
ATOM   2754 HE22 GLN   179      37.378  39.366  56.917  1.00  0.00           H
ATOM   2755  C   GLN   179      42.621  38.558  55.206  1.00  0.00           C
ATOM   2756  O   GLN   179      42.811  37.732  54.285  1.00  0.00           O
ATOM   2757  N   THR   180      43.549  39.248  55.745  1.00  0.00           N
ATOM   2758  H   THR   180      43.340  39.698  56.625  1.00  0.00           H
ATOM   2759  CA  THR   180      44.992  39.274  55.457  1.00  0.00           C
ATOM   2760  HA  THR   180      45.000  39.626  54.426  1.00  0.00           H
ATOM   2761  CB  THR   180      45.654  40.319  56.270  1.00  0.00           C
ATOM   2762  HB  THR   180      46.741  40.241  56.234  1.00  0.00           H
ATOM   2763  CG2 THR   180      45.250  41.719  55.954  1.00  0.00           C
ATOM   2764 HG21 THR   180      45.470  42.045  54.937  1.00  0.00           H
ATOM   2765 HG22 THR   180      45.870  42.289  56.646  1.00  0.00           H
ATOM   2766 HG23 THR   180      44.179  41.809  56.139  1.00  0.00           H
ATOM   2767  OG1 THR   180      45.247  40.159  57.607  1.00  0.00           O
ATOM   2768  HG1 THR   180      45.977  39.945  58.193  1.00  0.00           H
ATOM   2769  C   THR   180      45.745  37.915  55.624  1.00  0.00           C
ATOM   2770  O   THR   180      46.837  37.774  55.128  1.00  0.00           O
ATOM   2771  N   GLU   181      45.230  36.940  56.326  1.00  0.00           N
ATOM   2772  H   GLU   181      44.381  37.133  56.839  1.00  0.00           H
ATOM   2773  CA  GLU   181      45.889  35.603  56.523  1.00  0.00           C
ATOM   2774  HA  GLU   181      46.803  35.722  57.105  1.00  0.00           H
ATOM   2775  CB  GLU   181      45.074  34.486  57.318  1.00  0.00           C
ATOM   2776  HB2 GLU   181      45.728  33.630  57.486  1.00  0.00           H
ATOM   2777  HB3 GLU   181      44.845  34.790  58.340  1.00  0.00           H
ATOM   2778  CG  GLU   181      43.882  33.932  56.524  1.00  0.00           C
ATOM   2779  HG2 GLU   181      43.148  34.678  56.217  1.00  0.00           H
ATOM   2780  HG3 GLU   181      44.263  33.368  55.672  1.00  0.00           H
ATOM   2781  CD  GLU   181      43.150  33.032  57.478  1.00  0.00           C
ATOM   2782  OE1 GLU   181      42.913  31.843  57.259  1.00  0.00           O
ATOM   2783  OE2 GLU   181      42.689  33.418  58.590  1.00  0.00           O
ATOM   2784  C   GLU   181      46.401  34.924  55.166  1.00  0.00           C
ATOM   2785  O   GLU   181      47.414  34.229  55.197  1.00  0.00           O
ATOM   2786  N   TYR   182      45.659  34.955  54.060  1.00  0.00           N
ATOM   2787  H   TYR   182      44.783  35.451  54.140  1.00  0.00           H
ATOM   2788  CA  TYR   182      45.922  34.374  52.780  1.00  0.00           C
ATOM   2789  HA  TYR   182      46.285  33.353  52.906  1.00  0.00           H
ATOM   2790  CB  TYR   182      44.626  34.407  51.940  1.00  0.00           C
ATOM   2791  HB2 TYR   182      44.523  35.421  51.551  1.00  0.00           H
ATOM   2792  HB3 TYR   182      44.806  33.825  51.035  1.00  0.00           H
ATOM   2793  CG  TYR   182      43.343  33.844  52.516  1.00  0.00           C
ATOM   2794  CD1 TYR   182      43.314  32.429  52.738  1.00  0.00           C
ATOM   2795  HD1 TYR   182      44.186  31.806  52.602  1.00  0.00           H
ATOM   2796  CE1 TYR   182      42.187  31.911  53.449  1.00  0.00           C
ATOM   2797  HE1 TYR   182      42.240  30.862  53.702  1.00  0.00           H
ATOM   2798  CZ  TYR   182      41.044  32.749  53.753  1.00  0.00           C
ATOM   2799  OH  TYR   182      39.952  32.328  54.325  1.00  0.00           O
ATOM   2800  HH  TYR   182      39.511  33.026  54.817  1.00  0.00           H
ATOM   2801  CE2 TYR   182      41.023  34.081  53.312  1.00  0.00           C
ATOM   2802  HE2 TYR   182      40.104  34.614  53.503  1.00  0.00           H
ATOM   2803  CD2 TYR   182      42.210  34.657  52.751  1.00  0.00           C
ATOM   2804  HD2 TYR   182      42.288  35.728  52.641  1.00  0.00           H
ATOM   2805  C   TYR   182      46.970  35.180  51.978  1.00  0.00           C
ATOM   2806  O   TYR   182      47.523  34.658  51.051  1.00  0.00           O
ATOM   2807  N   LEU   183      47.394  36.377  52.418  1.00  0.00           N
ATOM   2808  H   LEU   183      46.910  36.805  53.196  1.00  0.00           H
ATOM   2809  CA  LEU   183      48.639  37.009  52.128  1.00  0.00           C
ATOM   2810  HA  LEU   183      48.671  37.063  51.040  1.00  0.00           H
ATOM   2811  CB  LEU   183      48.764  38.466  52.674  1.00  0.00           C
ATOM   2812  HB2 LEU   183      48.768  38.471  53.764  1.00  0.00           H
ATOM   2813  HB3 LEU   183      49.609  38.943  52.179  1.00  0.00           H
ATOM   2814  CG  LEU   183      47.542  39.260  52.260  1.00  0.00           C
ATOM   2815  HG  LEU   183      46.644  38.892  52.757  1.00  0.00           H
ATOM   2816  CD1 LEU   183      47.568  40.668  52.897  1.00  0.00           C
ATOM   2817 HD11 LEU   183      46.619  41.155  52.674  1.00  0.00           H
ATOM   2818 HD12 LEU   183      48.455  41.245  52.631  1.00  0.00           H
ATOM   2819 HD13 LEU   183      47.627  40.554  53.979  1.00  0.00           H
ATOM   2820  CD2 LEU   183      47.294  39.308  50.727  1.00  0.00           C
ATOM   2821 HD21 LEU   183      47.203  38.320  50.273  1.00  0.00           H
ATOM   2822 HD22 LEU   183      46.361  39.813  50.480  1.00  0.00           H
ATOM   2823 HD23 LEU   183      48.089  39.889  50.259  1.00  0.00           H
ATOM   2824  C   LEU   183      49.987  36.189  52.427  1.00  0.00           C
ATOM   2825  O   LEU   183      51.042  36.743  52.190  1.00  0.00           O
ATOM   2826  N   GLU   184      49.942  34.951  52.910  1.00  0.00           N
ATOM   2827  H   GLU   184      49.114  34.425  52.672  1.00  0.00           H
ATOM   2828  CA  GLU   184      51.153  34.265  53.349  1.00  0.00           C
ATOM   2829  HA  GLU   184      52.040  34.891  53.252  1.00  0.00           H
ATOM   2830  CB  GLU   184      50.980  33.775  54.814  1.00  0.00           C
ATOM   2831  HB2 GLU   184      50.037  33.230  54.879  1.00  0.00           H
ATOM   2832  HB3 GLU   184      51.894  33.189  54.906  1.00  0.00           H
ATOM   2833  CG  GLU   184      50.994  34.987  55.765  1.00  0.00           C
ATOM   2834  HG2 GLU   184      51.558  35.836  55.377  1.00  0.00           H
ATOM   2835  HG3 GLU   184      49.964  35.325  55.879  1.00  0.00           H
ATOM   2836  CD  GLU   184      51.624  34.681  57.158  1.00  0.00           C
ATOM   2837  OE1 GLU   184      52.670  34.044  57.235  1.00  0.00           O
ATOM   2838  OE2 GLU   184      50.949  34.904  58.170  1.00  0.00           O
ATOM   2839  C   GLU   184      51.410  32.972  52.516  1.00  0.00           C
ATOM   2840  O   GLU   184      50.505  32.200  52.442  1.00  0.00           O
ATOM   2841  N   GLU   185      52.611  32.717  51.973  1.00  0.00           N
ATOM   2842  H   GLU   185      53.327  33.375  52.248  1.00  0.00           H
ATOM   2843  CA  GLU   185      52.998  31.569  51.186  1.00  0.00           C
ATOM   2844  HA  GLU   185      52.371  31.572  50.294  1.00  0.00           H
ATOM   2845  CB  GLU   185      54.416  31.845  50.705  1.00  0.00           C
ATOM   2846  HB2 GLU   185      54.227  32.651  49.997  1.00  0.00           H
ATOM   2847  HB3 GLU   185      54.969  32.060  51.620  1.00  0.00           H
ATOM   2848  CG  GLU   185      55.045  30.685  49.971  1.00  0.00           C
ATOM   2849  HG2 GLU   185      54.281  29.934  49.767  1.00  0.00           H
ATOM   2850  HG3 GLU   185      55.501  30.935  49.014  1.00  0.00           H
ATOM   2851  CD  GLU   185      55.997  29.818  50.771  1.00  0.00           C
ATOM   2852  OE1 GLU   185      55.780  29.806  51.992  1.00  0.00           O
ATOM   2853  OE2 GLU   185      56.752  29.044  50.174  1.00  0.00           O
ATOM   2854  C   GLU   185      52.698  30.258  51.987  1.00  0.00           C
ATOM   2855  O   GLU   185      52.146  29.276  51.442  1.00  0.00           O
ATOM   2856  N   ARG   186      52.903  30.182  53.270  1.00  0.00           N
ATOM   2857  H   ARG   186      53.407  30.932  53.720  1.00  0.00           H
ATOM   2858  CA  ARG   186      52.492  28.989  54.008  1.00  0.00           C
ATOM   2859  HA  ARG   186      53.026  28.139  53.583  1.00  0.00           H
ATOM   2860  CB  ARG   186      53.016  29.008  55.437  1.00  0.00           C
ATOM   2861  HB2 ARG   186      52.531  28.182  55.957  1.00  0.00           H
ATOM   2862  HB3 ARG   186      54.098  28.943  55.555  1.00  0.00           H
ATOM   2863  CG  ARG   186      52.503  30.240  56.139  1.00  0.00           C
ATOM   2864  HG2 ARG   186      52.797  31.143  55.603  1.00  0.00           H
ATOM   2865  HG3 ARG   186      51.419  30.239  56.249  1.00  0.00           H
ATOM   2866  CD  ARG   186      53.004  30.403  57.606  1.00  0.00           C
ATOM   2867  HD2 ARG   186      52.932  29.468  58.162  1.00  0.00           H
ATOM   2868  HD3 ARG   186      54.058  30.663  57.512  1.00  0.00           H
ATOM   2869  NE  ARG   186      52.390  31.606  58.303  1.00  0.00           N
ATOM   2870  HE  ARG   186      52.086  32.383  57.734  1.00  0.00           H
ATOM   2871  CZ  ARG   186      52.009  31.820  59.515  1.00  0.00           C
ATOM   2872  NH1 ARG   186      52.083  30.857  60.475  1.00  0.00           N
ATOM   2873 HH11 ARG   186      52.801  30.156  60.360  1.00  0.00           H
ATOM   2874 HH12 ARG   186      51.661  31.001  61.382  1.00  0.00           H
ATOM   2875  NH2 ARG   186      51.524  32.941  59.936  1.00  0.00           N
ATOM   2876 HH21 ARG   186      51.393  33.683  59.264  1.00  0.00           H
ATOM   2877 HH22 ARG   186      51.195  33.159  60.865  1.00  0.00           H
ATOM   2878  C   ARG   186      50.968  28.674  53.938  1.00  0.00           C
ATOM   2879  O   ARG   186      50.589  27.508  53.786  1.00  0.00           O
ATOM   2880  N   ARG   187      50.119  29.695  54.028  1.00  0.00           N
ATOM   2881  H   ARG   187      50.660  30.544  53.953  1.00  0.00           H
ATOM   2882  CA  ARG   187      48.654  29.618  53.950  1.00  0.00           C
ATOM   2883  HA  ARG   187      48.386  28.653  54.380  1.00  0.00           H
ATOM   2884  CB  ARG   187      48.011  30.799  54.690  1.00  0.00           C
ATOM   2885  HB2 ARG   187      48.365  30.689  55.716  1.00  0.00           H
ATOM   2886  HB3 ARG   187      48.369  31.696  54.186  1.00  0.00           H
ATOM   2887  CG  ARG   187      46.429  30.786  54.722  1.00  0.00           C
ATOM   2888  HG2 ARG   187      46.165  31.649  55.333  1.00  0.00           H
ATOM   2889  HG3 ARG   187      45.941  30.863  53.750  1.00  0.00           H
ATOM   2890  CD  ARG   187      45.895  29.501  55.515  1.00  0.00           C
ATOM   2891  HD2 ARG   187      46.203  28.679  54.867  1.00  0.00           H
ATOM   2892  HD3 ARG   187      46.485  29.562  56.429  1.00  0.00           H
ATOM   2893  NE  ARG   187      44.415  29.728  55.671  1.00  0.00           N
ATOM   2894  HE  ARG   187      44.157  30.657  55.973  1.00  0.00           H
ATOM   2895  CZ  ARG   187      43.380  28.902  55.669  1.00  0.00           C
ATOM   2896  NH1 ARG   187      43.339  27.662  55.203  1.00  0.00           N
ATOM   2897 HH11 ARG   187      44.195  27.126  55.173  1.00  0.00           H
ATOM   2898 HH12 ARG   187      42.438  27.217  55.099  1.00  0.00           H
ATOM   2899  NH2 ARG   187      42.227  29.439  56.001  1.00  0.00           N
ATOM   2900 HH21 ARG   187      42.282  30.376  56.375  1.00  0.00           H
ATOM   2901 HH22 ARG   187      41.372  28.902  55.972  1.00  0.00           H
ATOM   2902  C   ARG   187      48.169  29.402  52.477  1.00  0.00           C
ATOM   2903  O   ARG   187      47.147  28.681  52.297  1.00  0.00           O
ATOM   2904  N   ILE   188      48.850  29.994  51.421  1.00  0.00           N
ATOM   2905  H   ILE   188      49.566  30.686  51.593  1.00  0.00           H
ATOM   2906  CA  ILE   188      48.630  29.634  50.011  1.00  0.00           C
ATOM   2907  HA  ILE   188      47.565  29.704  49.791  1.00  0.00           H
ATOM   2908  CB  ILE   188      49.358  30.580  48.941  1.00  0.00           C
ATOM   2909  HB  ILE   188      50.430  30.447  49.088  1.00  0.00           H
ATOM   2910  CG2 ILE   188      48.881  30.192  47.534  1.00  0.00           C
ATOM   2911 HG21 ILE   188      47.863  30.511  47.307  1.00  0.00           H
ATOM   2912 HG22 ILE   188      48.985  29.108  47.478  1.00  0.00           H
ATOM   2913 HG23 ILE   188      49.573  30.558  46.775  1.00  0.00           H
ATOM   2914  CG1 ILE   188      49.095  32.033  49.157  1.00  0.00           C
ATOM   2915 HG12 ILE   188      48.109  32.379  48.846  1.00  0.00           H
ATOM   2916 HG13 ILE   188      49.229  32.283  50.210  1.00  0.00           H
ATOM   2917  CD1 ILE   188      50.143  32.870  48.427  1.00  0.00           C
ATOM   2918 HD11 ILE   188      51.115  32.530  48.782  1.00  0.00           H
ATOM   2919 HD12 ILE   188      49.948  33.924  48.626  1.00  0.00           H
ATOM   2920 HD13 ILE   188      50.108  32.587  47.376  1.00  0.00           H
ATOM   2921  C   ILE   188      48.972  28.127  49.773  1.00  0.00           C
ATOM   2922  O   ILE   188      48.014  27.429  49.395  1.00  0.00           O
ATOM   2923  N   LYS   189      50.102  27.668  50.283  1.00  0.00           N
ATOM   2924  H   LYS   189      50.733  28.324  50.722  1.00  0.00           H
ATOM   2925  CA  LYS   189      50.434  26.208  50.118  1.00  0.00           C
ATOM   2926  HA  LYS   189      50.446  25.952  49.060  1.00  0.00           H
ATOM   2927  CB  LYS   189      51.755  25.840  50.713  1.00  0.00           C
ATOM   2928  HB2 LYS   189      51.914  26.181  51.737  1.00  0.00           H
ATOM   2929  HB3 LYS   189      51.822  24.754  50.779  1.00  0.00           H
ATOM   2930  CG  LYS   189      52.854  26.330  49.783  1.00  0.00           C
ATOM   2931  HG2 LYS   189      52.861  25.632  48.946  1.00  0.00           H
ATOM   2932  HG3 LYS   189      52.691  27.346  49.422  1.00  0.00           H
ATOM   2933  CD  LYS   189      54.266  26.243  50.410  1.00  0.00           C
ATOM   2934  HD2 LYS   189      54.345  25.164  50.533  1.00  0.00           H
ATOM   2935  HD3 LYS   189      55.028  26.313  49.633  1.00  0.00           H
ATOM   2936  CE  LYS   189      54.624  27.043  51.665  1.00  0.00           C
ATOM   2937  HE2 LYS   189      54.255  28.066  51.606  1.00  0.00           H
ATOM   2938  HE3 LYS   189      54.078  26.603  52.500  1.00  0.00           H
ATOM   2939  NZ  LYS   189      56.001  27.008  52.116  1.00  0.00           N
ATOM   2940  HZ1 LYS   189      56.676  27.340  51.442  1.00  0.00           H
ATOM   2941  HZ2 LYS   189      56.182  26.081  52.473  1.00  0.00           H
ATOM   2942  HZ3 LYS   189      56.107  27.606  52.922  1.00  0.00           H
ATOM   2943  C   LYS   189      49.377  25.280  50.770  1.00  0.00           C
ATOM   2944  O   LYS   189      49.033  24.297  50.105  1.00  0.00           O
ATOM   2945  N   GLU   190      48.945  25.620  51.978  1.00  0.00           N
ATOM   2946  H   GLU   190      49.581  26.279  52.405  1.00  0.00           H
ATOM   2947  CA  GLU   190      48.024  24.822  52.719  1.00  0.00           C
ATOM   2948  HA  GLU   190      48.535  23.898  52.988  1.00  0.00           H
ATOM   2949  CB  GLU   190      47.741  25.619  54.054  1.00  0.00           C
ATOM   2950  HB2 GLU   190      48.645  25.871  54.608  1.00  0.00           H
ATOM   2951  HB3 GLU   190      47.177  26.533  53.869  1.00  0.00           H
ATOM   2952  CG  GLU   190      46.991  24.775  55.069  1.00  0.00           C
ATOM   2953  HG2 GLU   190      46.118  24.326  54.595  1.00  0.00           H
ATOM   2954  HG3 GLU   190      47.641  23.978  55.433  1.00  0.00           H
ATOM   2955  CD  GLU   190      46.539  25.582  56.305  1.00  0.00           C
ATOM   2956  OE1 GLU   190      45.394  26.095  56.273  1.00  0.00           O
ATOM   2957  OE2 GLU   190      47.081  25.391  57.418  1.00  0.00           O
ATOM   2958  C   GLU   190      46.726  24.607  51.971  1.00  0.00           C
ATOM   2959  O   GLU   190      46.182  23.513  52.046  1.00  0.00           O
ATOM   2960  N   ILE   191      46.239  25.671  51.343  1.00  0.00           N
ATOM   2961  H   ILE   191      46.646  26.595  51.374  1.00  0.00           H
ATOM   2962  CA  ILE   191      44.961  25.616  50.574  1.00  0.00           C
ATOM   2963  HA  ILE   191      44.281  25.134  51.276  1.00  0.00           H
ATOM   2964  CB  ILE   191      44.494  27.089  50.339  1.00  0.00           C
ATOM   2965  HB  ILE   191      45.320  27.639  49.887  1.00  0.00           H
ATOM   2966  CG2 ILE   191      43.451  27.156  49.245  1.00  0.00           C
ATOM   2967 HG21 ILE   191      43.288  28.173  48.887  1.00  0.00           H
ATOM   2968 HG22 ILE   191      42.496  27.043  49.757  1.00  0.00           H
ATOM   2969 HG23 ILE   191      43.628  26.523  48.374  1.00  0.00           H
ATOM   2970  CG1 ILE   191      43.990  27.717  51.693  1.00  0.00           C
ATOM   2971 HG12 ILE   191      43.072  27.171  51.911  1.00  0.00           H
ATOM   2972 HG13 ILE   191      44.606  27.558  52.579  1.00  0.00           H
ATOM   2973  CD1 ILE   191      43.695  29.254  51.614  1.00  0.00           C
ATOM   2974 HD11 ILE   191      43.749  29.615  52.641  1.00  0.00           H
ATOM   2975 HD12 ILE   191      42.794  29.427  51.028  1.00  0.00           H
ATOM   2976 HD13 ILE   191      44.480  29.825  51.117  1.00  0.00           H
ATOM   2977  C   ILE   191      45.129  24.691  49.343  1.00  0.00           C
ATOM   2978  O   ILE   191      44.276  23.901  49.001  1.00  0.00           O
ATOM   2979  N   VAL   192      46.298  24.751  48.726  1.00  0.00           N
ATOM   2980  H   VAL   192      46.983  25.438  49.010  1.00  0.00           H
ATOM   2981  CA  VAL   192      46.676  23.964  47.512  1.00  0.00           C
ATOM   2982  HA  VAL   192      45.804  23.964  46.858  1.00  0.00           H
ATOM   2983  CB  VAL   192      47.830  24.691  46.764  1.00  0.00           C
ATOM   2984  HB  VAL   192      48.569  24.943  47.524  1.00  0.00           H
ATOM   2985  CG1 VAL   192      48.527  23.925  45.614  1.00  0.00           C
ATOM   2986 HG11 VAL   192      48.856  22.990  46.066  1.00  0.00           H
ATOM   2987 HG12 VAL   192      47.758  23.838  44.846  1.00  0.00           H
ATOM   2988 HG13 VAL   192      49.343  24.508  45.186  1.00  0.00           H
ATOM   2989  CG2 VAL   192      47.398  26.018  46.234  1.00  0.00           C
ATOM   2990 HG21 VAL   192      46.488  26.013  45.635  1.00  0.00           H
ATOM   2991 HG22 VAL   192      48.273  26.465  45.760  1.00  0.00           H
ATOM   2992 HG23 VAL   192      47.026  26.545  47.112  1.00  0.00           H
ATOM   2993  C   VAL   192      46.899  22.496  47.937  1.00  0.00           C
ATOM   2994  O   VAL   192      46.415  21.680  47.110  1.00  0.00           O
ATOM   2995  N   LYS   193      47.334  22.197  49.162  1.00  0.00           N
ATOM   2996  H   LYS   193      47.833  22.902  49.686  1.00  0.00           H
ATOM   2997  CA  LYS   193      47.462  20.776  49.619  1.00  0.00           C
ATOM   2998  HA  LYS   193      47.608  20.196  48.708  1.00  0.00           H
ATOM   2999  CB  LYS   193      48.738  20.560  50.440  1.00  0.00           C
ATOM   3000  HB2 LYS   193      48.911  19.488  50.530  1.00  0.00           H
ATOM   3001  HB3 LYS   193      49.570  20.988  49.881  1.00  0.00           H
ATOM   3002  CG  LYS   193      48.798  21.165  51.815  1.00  0.00           C
ATOM   3003  HG2 LYS   193      48.477  22.208  51.826  1.00  0.00           H
ATOM   3004  HG3 LYS   193      48.108  20.642  52.477  1.00  0.00           H
ATOM   3005  CD  LYS   193      50.145  21.184  52.501  1.00  0.00           C
ATOM   3006  HD2 LYS   193      50.691  22.061  52.155  1.00  0.00           H
ATOM   3007  HD3 LYS   193      49.934  21.477  53.530  1.00  0.00           H
ATOM   3008  CE  LYS   193      51.062  19.987  52.359  1.00  0.00           C
ATOM   3009  HE2 LYS   193      51.274  19.793  51.308  1.00  0.00           H
ATOM   3010  HE3 LYS   193      51.971  20.300  52.874  1.00  0.00           H
ATOM   3011  NZ  LYS   193      50.396  18.806  52.974  1.00  0.00           N
ATOM   3012  HZ1 LYS   193      50.944  17.964  52.874  1.00  0.00           H
ATOM   3013  HZ2 LYS   193      49.502  18.606  52.548  1.00  0.00           H
ATOM   3014  HZ3 LYS   193      50.310  18.909  53.976  1.00  0.00           H
ATOM   3015  C   LYS   193      46.164  20.283  50.309  1.00  0.00           C
ATOM   3016  O   LYS   193      46.133  19.125  50.622  1.00  0.00           O
ATOM   3017  N   LYS   194      45.075  21.060  50.402  1.00  0.00           N
ATOM   3018  H   LYS   194      45.245  22.048  50.277  1.00  0.00           H
ATOM   3019  CA  LYS   194      43.705  20.682  50.722  1.00  0.00           C
ATOM   3020  HA  LYS   194      43.769  19.732  51.253  1.00  0.00           H
ATOM   3021  CB  LYS   194      43.069  21.761  51.579  1.00  0.00           C
ATOM   3022  HB2 LYS   194      43.288  22.718  51.104  1.00  0.00           H
ATOM   3023  HB3 LYS   194      41.988  21.622  51.629  1.00  0.00           H
ATOM   3024  CG  LYS   194      43.590  21.852  53.068  1.00  0.00           C
ATOM   3025  HG2 LYS   194      43.288  21.030  53.717  1.00  0.00           H
ATOM   3026  HG3 LYS   194      44.679  21.890  53.098  1.00  0.00           H
ATOM   3027  CD  LYS   194      43.098  23.230  53.681  1.00  0.00           C
ATOM   3028  HD2 LYS   194      43.630  24.093  53.280  1.00  0.00           H
ATOM   3029  HD3 LYS   194      42.028  23.245  53.473  1.00  0.00           H
ATOM   3030  CE  LYS   194      43.381  23.220  55.160  1.00  0.00           C
ATOM   3031  HE2 LYS   194      43.046  22.239  55.499  1.00  0.00           H
ATOM   3032  HE3 LYS   194      44.457  23.239  55.333  1.00  0.00           H
ATOM   3033  NZ  LYS   194      42.596  24.340  55.672  1.00  0.00           N
ATOM   3034  HZ1 LYS   194      41.732  24.510  55.176  1.00  0.00           H
ATOM   3035  HZ2 LYS   194      43.201  25.147  55.610  1.00  0.00           H
ATOM   3036  HZ3 LYS   194      42.332  24.207  56.637  1.00  0.00           H
ATOM   3037  C   LYS   194      42.790  20.516  49.481  1.00  0.00           C
ATOM   3038  O   LYS   194      41.989  19.617  49.359  1.00  0.00           O
ATOM   3039  N   HIE   195      42.965  21.420  48.527  1.00  0.00           N
ATOM   3040  H   HIE   195      43.634  22.122  48.811  1.00  0.00           H
ATOM   3041  CA  HIE   195      41.962  21.703  47.472  1.00  0.00           C
ATOM   3042  HA  HIE   195      41.185  20.940  47.516  1.00  0.00           H
ATOM   3043  CB  HIE   195      41.321  23.110  47.674  1.00  0.00           C
ATOM   3044  HB2 HIE   195      42.010  23.952  47.601  1.00  0.00           H
ATOM   3045  HB3 HIE   195      40.581  23.167  46.877  1.00  0.00           H
ATOM   3046  CG  HIE   195      40.667  23.253  49.067  1.00  0.00           C
ATOM   3047  ND1 HIE   195      39.399  22.762  49.338  1.00  0.00           N
ATOM   3048  CE1 HIE   195      39.132  23.182  50.565  1.00  0.00           C
ATOM   3049  HE1 HIE   195      38.209  22.959  51.079  1.00  0.00           H
ATOM   3050  NE2 HIE   195      40.109  23.961  51.022  1.00  0.00           N
ATOM   3051  HE2 HIE   195      40.084  24.405  51.929  1.00  0.00           H
ATOM   3052  CD2 HIE   195      41.127  23.979  50.122  1.00  0.00           C
ATOM   3053  HD2 HIE   195      42.050  24.529  50.231  1.00  0.00           H
ATOM   3054  C   HIE   195      42.442  21.434  46.065  1.00  0.00           C
ATOM   3055  O   HIE   195      41.621  21.098  45.207  1.00  0.00           O
ATOM   3056  N   SER   196      43.719  21.613  45.707  1.00  0.00           N
ATOM   3057  H   SER   196      44.338  21.839  46.473  1.00  0.00           H
ATOM   3058  CA  SER   196      44.145  21.645  44.340  1.00  0.00           C
ATOM   3059  HA  SER   196      43.358  21.432  43.617  1.00  0.00           H
ATOM   3060  CB  SER   196      44.578  22.979  43.932  1.00  0.00           C
ATOM   3061  HB2 SER   196      45.321  23.253  44.681  1.00  0.00           H
ATOM   3062  HB3 SER   196      44.869  23.116  42.891  1.00  0.00           H
ATOM   3063  OG  SER   196      43.491  23.896  44.209  1.00  0.00           O
ATOM   3064  HG  SER   196      42.712  23.619  43.723  1.00  0.00           H
ATOM   3065  C   SER   196      45.330  20.683  44.015  1.00  0.00           C
ATOM   3066  O   SER   196      45.938  20.763  42.947  1.00  0.00           O
ATOM   3067  N   GLN   197      45.514  19.663  44.856  1.00  0.00           N
ATOM   3068  H   GLN   197      44.957  19.638  45.699  1.00  0.00           H
ATOM   3069  CA  GLN   197      46.577  18.718  44.840  1.00  0.00           C
ATOM   3070  HA  GLN   197      47.538  19.232  44.796  1.00  0.00           H
ATOM   3071  CB  GLN   197      46.629  17.791  46.115  1.00  0.00           C
ATOM   3072  HB2 GLN   197      47.396  17.036  45.945  1.00  0.00           H
ATOM   3073  HB3 GLN   197      47.078  18.351  46.935  1.00  0.00           H
ATOM   3074  CG  GLN   197      45.309  17.139  46.641  1.00  0.00           C
ATOM   3075  HG2 GLN   197      44.733  16.698  45.826  1.00  0.00           H
ATOM   3076  HG3 GLN   197      45.656  16.527  47.473  1.00  0.00           H
ATOM   3077  CD  GLN   197      44.275  18.066  47.272  1.00  0.00           C
ATOM   3078  OE1 GLN   197      44.558  19.235  47.430  1.00  0.00           O
ATOM   3079  NE2 GLN   197      43.122  17.661  47.696  1.00  0.00           N
ATOM   3080 HE21 GLN   197      42.436  18.332  48.013  1.00  0.00           H
ATOM   3081 HE22 GLN   197      42.955  16.666  47.645  1.00  0.00           H
ATOM   3082  C   GLN   197      46.482  17.732  43.649  1.00  0.00           C
ATOM   3083  O   GLN   197      47.520  17.183  43.267  1.00  0.00           O
ATOM   3084  N   PHE   198      45.324  17.560  43.023  1.00  0.00           N
ATOM   3085  H   PHE   198      44.480  17.909  43.452  1.00  0.00           H
ATOM   3086  CA  PHE   198      45.089  16.667  41.854  1.00  0.00           C
ATOM   3087  HA  PHE   198      45.811  15.850  41.857  1.00  0.00           H
ATOM   3088  CB  PHE   198      43.735  16.015  41.950  1.00  0.00           C
ATOM   3089  HB2 PHE   198      42.960  16.779  41.890  1.00  0.00           H
ATOM   3090  HB3 PHE   198      43.602  15.431  41.040  1.00  0.00           H
ATOM   3091  CG  PHE   198      43.545  14.992  43.115  1.00  0.00           C
ATOM   3092  CD1 PHE   198      44.627  14.548  43.920  1.00  0.00           C
ATOM   3093  HD1 PHE   198      45.642  14.909  43.846  1.00  0.00           H
ATOM   3094  CE1 PHE   198      44.367  13.612  44.954  1.00  0.00           C
ATOM   3095  HE1 PHE   198      45.143  13.245  45.609  1.00  0.00           H
ATOM   3096  CZ  PHE   198      43.059  13.175  45.135  1.00  0.00           C
ATOM   3097  HZ  PHE   198      42.815  12.456  45.903  1.00  0.00           H
ATOM   3098  CE2 PHE   198      42.003  13.564  44.332  1.00  0.00           C
ATOM   3099  HE2 PHE   198      40.990  13.253  44.539  1.00  0.00           H
ATOM   3100  CD2 PHE   198      42.191  14.482  43.310  1.00  0.00           C
ATOM   3101  HD2 PHE   198      41.410  14.950  42.729  1.00  0.00           H
ATOM   3102  C   PHE   198      45.259  17.433  40.557  1.00  0.00           C
ATOM   3103  O   PHE   198      45.155  16.889  39.484  1.00  0.00           O
ATOM   3104  N   ILE   199      45.563  18.733  40.580  1.00  0.00           N
ATOM   3105  H   ILE   199      45.717  19.206  41.459  1.00  0.00           H
ATOM   3106  CA  ILE   199      45.701  19.543  39.318  1.00  0.00           C
ATOM   3107  HA  ILE   199      44.857  19.353  38.654  1.00  0.00           H
ATOM   3108  CB  ILE   199      45.801  21.076  39.676  1.00  0.00           C
ATOM   3109  HB  ILE   199      46.581  21.314  40.399  1.00  0.00           H
ATOM   3110  CG2 ILE   199      46.059  21.982  38.394  1.00  0.00           C
ATOM   3111 HG21 ILE   199      47.002  21.728  37.909  1.00  0.00           H
ATOM   3112 HG22 ILE   199      46.172  23.015  38.720  1.00  0.00           H
ATOM   3113 HG23 ILE   199      45.323  21.914  37.593  1.00  0.00           H
ATOM   3114  CG1 ILE   199      44.514  21.678  40.302  1.00  0.00           C
ATOM   3115 HG12 ILE   199      44.264  21.124  41.207  1.00  0.00           H
ATOM   3116 HG13 ILE   199      44.736  22.695  40.625  1.00  0.00           H
ATOM   3117  CD1 ILE   199      43.294  21.709  39.381  1.00  0.00           C
ATOM   3118 HD11 ILE   199      43.231  22.600  38.755  1.00  0.00           H
ATOM   3119 HD12 ILE   199      42.327  21.790  39.878  1.00  0.00           H
ATOM   3120 HD13 ILE   199      43.214  20.808  38.773  1.00  0.00           H
ATOM   3121  C   ILE   199      46.923  19.139  38.565  1.00  0.00           C
ATOM   3122  O   ILE   199      47.919  18.850  39.222  1.00  0.00           O
ATOM   3123  N   GLY   200      46.859  18.941  37.258  1.00  0.00           N
ATOM   3124  H   GLY   200      45.992  19.228  36.827  1.00  0.00           H
ATOM   3125  CA  GLY   200      47.913  18.262  36.459  1.00  0.00           C
ATOM   3126  HA2 GLY   200      48.277  17.569  37.217  1.00  0.00           H
ATOM   3127  HA3 GLY   200      47.597  17.856  35.498  1.00  0.00           H
ATOM   3128  C   GLY   200      49.055  19.178  36.055  1.00  0.00           C
ATOM   3129  O   GLY   200      50.196  18.705  35.958  1.00  0.00           O
ATOM   3130  N   TYR   201      48.756  20.529  35.982  1.00  0.00           N
ATOM   3131  H   TYR   201      47.887  20.718  36.462  1.00  0.00           H
ATOM   3132  CA  TYR   201      49.678  21.622  35.670  1.00  0.00           C
ATOM   3133  HA  TYR   201      50.297  21.306  34.830  1.00  0.00           H
ATOM   3134  CB  TYR   201      48.886  22.825  35.239  1.00  0.00           C
ATOM   3135  HB2 TYR   201      48.223  23.273  35.979  1.00  0.00           H
ATOM   3136  HB3 TYR   201      49.553  23.686  35.195  1.00  0.00           H
ATOM   3137  CG  TYR   201      48.241  22.580  33.947  1.00  0.00           C
ATOM   3138  CD1 TYR   201      48.973  22.280  32.807  1.00  0.00           C
ATOM   3139  HD1 TYR   201      50.043  22.403  32.891  1.00  0.00           H
ATOM   3140  CE1 TYR   201      48.350  21.976  31.604  1.00  0.00           C
ATOM   3141  HE1 TYR   201      48.901  21.715  30.713  1.00  0.00           H
ATOM   3142  CZ  TYR   201      46.926  21.969  31.510  1.00  0.00           C
ATOM   3143  OH  TYR   201      46.339  21.718  30.292  1.00  0.00           O
ATOM   3144  HH  TYR   201      45.383  21.703  30.385  1.00  0.00           H
ATOM   3145  CE2 TYR   201      46.147  22.169  32.707  1.00  0.00           C
ATOM   3146  HE2 TYR   201      45.068  22.123  32.676  1.00  0.00           H
ATOM   3147  CD2 TYR   201      46.820  22.305  33.936  1.00  0.00           C
ATOM   3148  HD2 TYR   201      46.269  22.395  34.861  1.00  0.00           H
ATOM   3149  C   TYR   201      50.552  21.925  36.916  1.00  0.00           C
ATOM   3150  O   TYR   201      50.023  21.718  38.065  1.00  0.00           O
ATOM   3151  N   PRO   202      51.728  22.478  36.753  1.00  0.00           N
ATOM   3152  CD  PRO   202      52.296  22.667  35.427  1.00  0.00           C
ATOM   3153  HD2 PRO   202      51.744  23.404  34.843  1.00  0.00           H
ATOM   3154  HD3 PRO   202      52.548  21.752  34.893  1.00  0.00           H
ATOM   3155  CG  PRO   202      53.655  23.183  35.669  1.00  0.00           C
ATOM   3156  HG2 PRO   202      53.847  24.215  35.376  1.00  0.00           H
ATOM   3157  HG3 PRO   202      54.331  22.594  35.048  1.00  0.00           H
ATOM   3158  CB  PRO   202      53.967  23.045  37.203  1.00  0.00           C
ATOM   3159  HB2 PRO   202      54.551  23.922  37.484  1.00  0.00           H
ATOM   3160  HB3 PRO   202      54.612  22.209  37.472  1.00  0.00           H
ATOM   3161  CA  PRO   202      52.581  22.975  37.787  1.00  0.00           C
ATOM   3162  HA  PRO   202      52.536  22.229  38.582  1.00  0.00           H
ATOM   3163  C   PRO   202      51.993  24.264  38.382  1.00  0.00           C
ATOM   3164  O   PRO   202      51.374  25.054  37.607  1.00  0.00           O
ATOM   3165  N   ILE   203      52.276  24.473  39.641  1.00  0.00           N
ATOM   3166  H   ILE   203      52.773  23.693  40.048  1.00  0.00           H
ATOM   3167  CA  ILE   203      51.988  25.654  40.430  1.00  0.00           C
ATOM   3168  HA  ILE   203      51.412  26.337  39.805  1.00  0.00           H
ATOM   3169  CB  ILE   203      51.079  25.313  41.648  1.00  0.00           C
ATOM   3170  HB  ILE   203      51.694  24.615  42.217  1.00  0.00           H
ATOM   3171  CG2 ILE   203      50.793  26.559  42.531  1.00  0.00           C
ATOM   3172 HG21 ILE   203      50.274  27.227  41.844  1.00  0.00           H
ATOM   3173 HG22 ILE   203      51.695  27.000  42.955  1.00  0.00           H
ATOM   3174 HG23 ILE   203      50.166  26.317  43.389  1.00  0.00           H
ATOM   3175  CG1 ILE   203      49.798  24.533  41.206  1.00  0.00           C
ATOM   3176 HG12 ILE   203      49.131  25.153  40.609  1.00  0.00           H
ATOM   3177 HG13 ILE   203      50.219  23.823  40.493  1.00  0.00           H
ATOM   3178  CD1 ILE   203      48.893  23.797  42.233  1.00  0.00           C
ATOM   3179 HD11 ILE   203      49.522  23.370  43.014  1.00  0.00           H
ATOM   3180 HD12 ILE   203      48.387  23.012  41.671  1.00  0.00           H
ATOM   3181 HD13 ILE   203      48.068  24.346  42.685  1.00  0.00           H
ATOM   3182  C   ILE   203      53.279  26.307  40.944  1.00  0.00           C
ATOM   3183  O   ILE   203      53.982  25.804  41.786  1.00  0.00           O
ATOM   3184  N   THR   204      53.821  27.403  40.404  1.00  0.00           N
ATOM   3185  H   THR   204      53.289  27.800  39.643  1.00  0.00           H
ATOM   3186  CA  THR   204      55.040  28.120  40.862  1.00  0.00           C
ATOM   3187  HA  THR   204      55.754  27.491  41.394  1.00  0.00           H
ATOM   3188  CB  THR   204      55.847  28.731  39.694  1.00  0.00           C
ATOM   3189  HB  THR   204      55.252  29.278  38.962  1.00  0.00           H
ATOM   3190  CG2 THR   204      56.996  29.616  40.114  1.00  0.00           C
ATOM   3191 HG21 THR   204      57.384  29.304  41.083  1.00  0.00           H
ATOM   3192 HG22 THR   204      56.628  30.617  40.336  1.00  0.00           H
ATOM   3193 HG23 THR   204      57.743  29.685  39.323  1.00  0.00           H
ATOM   3194  OG1 THR   204      56.367  27.688  38.904  1.00  0.00           O
ATOM   3195  HG1 THR   204      55.574  27.558  38.380  1.00  0.00           H
ATOM   3196  C   THR   204      54.599  29.168  41.866  1.00  0.00           C
ATOM   3197  O   THR   204      53.831  30.145  41.626  1.00  0.00           O
ATOM   3198  N   LEU   205      55.130  29.011  43.100  1.00  0.00           N
ATOM   3199  H   LEU   205      55.803  28.273  43.247  1.00  0.00           H
ATOM   3200  CA  LEU   205      54.831  29.904  44.167  1.00  0.00           C
ATOM   3201  HA  LEU   205      53.840  30.354  44.111  1.00  0.00           H
ATOM   3202  CB  LEU   205      54.976  29.079  45.483  1.00  0.00           C
ATOM   3203  HB2 LEU   205      55.940  28.579  45.385  1.00  0.00           H
ATOM   3204  HB3 LEU   205      55.010  29.753  46.339  1.00  0.00           H
ATOM   3205  CG  LEU   205      53.868  28.014  45.645  1.00  0.00           C
ATOM   3206  HG  LEU   205      53.702  27.520  44.688  1.00  0.00           H
ATOM   3207  CD1 LEU   205      54.313  26.952  46.650  1.00  0.00           C
ATOM   3208 HD11 LEU   205      54.335  27.386  47.650  1.00  0.00           H
ATOM   3209 HD12 LEU   205      55.306  26.554  46.436  1.00  0.00           H
ATOM   3210 HD13 LEU   205      53.613  26.126  46.768  1.00  0.00           H
ATOM   3211  CD2 LEU   205      52.548  28.713  45.965  1.00  0.00           C
ATOM   3212 HD21 LEU   205      52.196  29.306  45.120  1.00  0.00           H
ATOM   3213 HD22 LEU   205      51.768  28.052  46.343  1.00  0.00           H
ATOM   3214 HD23 LEU   205      52.727  29.392  46.799  1.00  0.00           H
ATOM   3215  C   LEU   205      55.895  31.054  44.146  1.00  0.00           C
ATOM   3216  O   LEU   205      56.951  31.009  43.458  1.00  0.00           O
ATOM   3217  N   PHE   206      55.430  32.121  44.768  1.00  0.00           N
ATOM   3218  H   PHE   206      54.531  32.003  45.211  1.00  0.00           H
ATOM   3219  CA  PHE   206      56.270  33.273  45.070  1.00  0.00           C
ATOM   3220  HA  PHE   206      57.329  33.096  44.885  1.00  0.00           H
ATOM   3221  CB  PHE   206      55.800  34.443  44.215  1.00  0.00           C
ATOM   3222  HB2 PHE   206      54.733  34.627  44.332  1.00  0.00           H
ATOM   3223  HB3 PHE   206      56.360  35.284  44.626  1.00  0.00           H
ATOM   3224  CG  PHE   206      56.289  34.337  42.792  1.00  0.00           C
ATOM   3225  CD1 PHE   206      55.523  33.646  41.817  1.00  0.00           C
ATOM   3226  HD1 PHE   206      54.591  33.127  41.982  1.00  0.00           H
ATOM   3227  CE1 PHE   206      56.027  33.489  40.575  1.00  0.00           C
ATOM   3228  HE1 PHE   206      55.527  32.853  39.859  1.00  0.00           H
ATOM   3229  CZ  PHE   206      57.226  34.056  40.180  1.00  0.00           C
ATOM   3230  HZ  PHE   206      57.540  34.091  39.147  1.00  0.00           H
ATOM   3231  CE2 PHE   206      58.007  34.734  41.169  1.00  0.00           C
ATOM   3232  HE2 PHE   206      58.938  35.196  40.872  1.00  0.00           H
ATOM   3233  CD2 PHE   206      57.578  34.886  42.468  1.00  0.00           C
ATOM   3234  HD2 PHE   206      58.171  35.441  43.181  1.00  0.00           H
ATOM   3235  C   PHE   206      56.063  33.667  46.551  1.00  0.00           C
ATOM   3236  O   PHE   206      54.971  33.342  47.024  1.00  0.00           O
ATOM   3237  N   VAL   207      56.980  34.321  47.264  1.00  0.00           N
ATOM   3238  H   VAL   207      57.824  34.542  46.754  1.00  0.00           H
ATOM   3239  CA  VAL   207      56.931  34.549  48.769  1.00  0.00           C
ATOM   3240  HA  VAL   207      55.899  34.338  49.051  1.00  0.00           H
ATOM   3241  CB  VAL   207      57.763  33.523  49.483  1.00  0.00           C
ATOM   3242  HB  VAL   207      57.288  32.576  49.228  1.00  0.00           H
ATOM   3243  CG1 VAL   207      59.278  33.474  49.165  1.00  0.00           C
ATOM   3244 HG11 VAL   207      59.913  32.776  49.712  1.00  0.00           H
ATOM   3245 HG12 VAL   207      59.423  33.300  48.099  1.00  0.00           H
ATOM   3246 HG13 VAL   207      59.573  34.486  49.443  1.00  0.00           H
ATOM   3247  CG2 VAL   207      57.603  33.680  51.039  1.00  0.00           C
ATOM   3248 HG21 VAL   207      56.546  33.635  51.302  1.00  0.00           H
ATOM   3249 HG22 VAL   207      57.832  34.677  51.416  1.00  0.00           H
ATOM   3250 HG23 VAL   207      58.209  32.970  51.601  1.00  0.00           H
ATOM   3251  C   VAL   207      57.290  35.951  49.082  1.00  0.00           C
ATOM   3252  O   VAL   207      58.277  36.500  48.664  1.00  0.00           O
ATOM   3253  N   GLU   208      56.451  36.702  49.861  1.00  0.00           N
ATOM   3254  H   GLU   208      55.593  36.272  50.176  1.00  0.00           H
ATOM   3255  CA  GLU   208      56.685  37.973  50.530  1.00  0.00           C
ATOM   3256  HA  GLU   208      57.387  38.502  49.887  1.00  0.00           H
ATOM   3257  CB  GLU   208      55.455  38.884  50.527  1.00  0.00           C
ATOM   3258  HB2 GLU   208      54.662  38.401  51.097  1.00  0.00           H
ATOM   3259  HB3 GLU   208      55.674  39.798  51.078  1.00  0.00           H
ATOM   3260  CG  GLU   208      54.876  39.238  49.184  1.00  0.00           C
ATOM   3261  HG2 GLU   208      54.259  38.457  48.740  1.00  0.00           H
ATOM   3262  HG3 GLU   208      54.208  40.071  49.401  1.00  0.00           H
ATOM   3263  CD  GLU   208      55.993  39.678  48.195  1.00  0.00           C
ATOM   3264  OE1 GLU   208      56.977  40.295  48.594  1.00  0.00           O
ATOM   3265  OE2 GLU   208      55.856  39.480  46.962  1.00  0.00           O
ATOM   3266  C   GLU   208      57.308  37.798  51.902  1.00  0.00           C
ATOM   3267  O   GLU   208      58.449  38.321  52.131  1.00  0.00           O
ATOM   3268  OXT GLU   208      56.646  37.147  52.702  1.00  0.00           O
END
