# Supplementary material for: Worth the Weight: Sub-Pocket EXplorer (SubPEx), a Weighted Ensemble Method to Enhance Binding-Pocket Conformational Sampling
Source: J Chem Theory Comput. 2023 Aug 16;19(17):5677–89. doi: 10.1021/acs.jctc.3c00478 (PMC10500992; doi:10.1021/acs.jctc.3c00478)
Supplement: Supplementary file 2 — ct3c00478_si_002.zip [file ct3c00478_si_002.zip › clustered_structures/HSP90/subpex/rep.c9.aligned.pdb]

HELIX    1   1 ALA      9  ASN     20  1                                  12
HELIX    2   2 LYS     26  LEU     49  1                                  24
HELIX    3   3 PRO     52  LYS     54  1                                   3
HELIX    4   4 ASP     56  GLY     58  1                                   3
HELIX    5   5 LYS     85  ILE     89  1                                   5
HELIX    6   6 ALA     96  ALA    109  1                                  14
HELIX    7   7 ILE    113  GLY    117  1                                   5
HELIX    8   8 GLY    122  LEU    128  1                                   7
HELIX    9   9 GLU    177  LEU    183  1                                   7
HELIX   10  10 GLU    185  HIE    195  1                                  11
SHEET    1   1 1 ILE    63  ASN    68  0
SHEET    2   2 1 THR    73  ASP    78  0
SHEET    3   3 1 ALA   130  LYS   138  0
SHEET    4   4 1 GLN   144  SER   149  0
SHEET    5   5 1 THR   156  THR   159  0
SHEET    6   6 1 GLY   168  LEU   175  0
SHEET    7   7 1 ILE   203  LEU   205  0
CRYST1   70.221   64.426   72.492  90.00  90.00  90.00               1
ATOM      1  N   ALA     1      36.978  57.902  27.257  1.00  0.00           N
ATOM      2  H1  ALA     1      36.059  58.044  26.864  1.00  0.00           H
ATOM      3  H2  ALA     1      37.484  58.764  27.112  1.00  0.00           H
ATOM      4  H3  ALA     1      37.537  57.141  26.900  1.00  0.00           H
ATOM      5  CA  ALA     1      36.607  57.827  28.693  1.00  0.00           C
ATOM      6  HA  ALA     1      37.502  57.767  29.311  1.00  0.00           H
ATOM      7  CB  ALA     1      35.649  59.009  28.992  1.00  0.00           C
ATOM      8  HB1 ALA     1      35.457  58.886  30.058  1.00  0.00           H
ATOM      9  HB2 ALA     1      34.729  59.029  28.408  1.00  0.00           H
ATOM     10  HB3 ALA     1      36.278  59.888  28.857  1.00  0.00           H
ATOM     11  C   ALA     1      35.899  56.512  28.832  1.00  0.00           C
ATOM     12  O   ALA     1      35.059  56.136  28.067  1.00  0.00           O
ATOM     13  N   VAL     2      36.115  55.786  29.942  1.00  0.00           N
ATOM     14  H   VAL     2      36.788  56.109  30.623  1.00  0.00           H
ATOM     15  CA  VAL     2      35.329  54.603  30.267  1.00  0.00           C
ATOM     16  HA  VAL     2      35.156  54.005  29.374  1.00  0.00           H
ATOM     17  CB  VAL     2      36.219  53.742  31.247  1.00  0.00           C
ATOM     18  HB  VAL     2      36.588  54.402  32.031  1.00  0.00           H
ATOM     19  CG1 VAL     2      35.523  52.596  31.924  1.00  0.00           C
ATOM     20 HG11 VAL     2      35.420  51.758  31.234  1.00  0.00           H
ATOM     21 HG12 VAL     2      36.102  52.188  32.751  1.00  0.00           H
ATOM     22 HG13 VAL     2      34.583  52.918  32.372  1.00  0.00           H
ATOM     23  CG2 VAL     2      37.395  53.023  30.671  1.00  0.00           C
ATOM     24 HG21 VAL     2      37.944  52.527  31.471  1.00  0.00           H
ATOM     25 HG22 VAL     2      38.091  53.709  30.188  1.00  0.00           H
ATOM     26 HG23 VAL     2      37.079  52.366  29.861  1.00  0.00           H
ATOM     27  C   VAL     2      33.937  54.944  30.793  1.00  0.00           C
ATOM     28  O   VAL     2      33.738  56.010  31.303  1.00  0.00           O
ATOM     29  N   GLU     3      32.974  54.027  30.796  1.00  0.00           N
ATOM     30  H   GLU     3      33.082  53.232  30.182  1.00  0.00           H
ATOM     31  CA  GLU     3      31.632  54.227  31.371  1.00  0.00           C
ATOM     32  HA  GLU     3      31.660  55.095  32.030  1.00  0.00           H
ATOM     33  CB  GLU     3      30.718  54.447  30.166  1.00  0.00           C
ATOM     34  HB2 GLU     3      31.247  55.072  29.445  1.00  0.00           H
ATOM     35  HB3 GLU     3      30.550  53.433  29.804  1.00  0.00           H
ATOM     36  CG  GLU     3      29.382  55.134  30.451  1.00  0.00           C
ATOM     37  HG2 GLU     3      28.787  54.639  29.683  1.00  0.00           H
ATOM     38  HG3 GLU     3      29.045  54.848  31.447  1.00  0.00           H
ATOM     39  CD  GLU     3      29.309  56.645  30.142  1.00  0.00           C
ATOM     40  OE1 GLU     3      29.186  57.363  31.173  1.00  0.00           O
ATOM     41  OE2 GLU     3      29.335  57.093  28.944  1.00  0.00           O
ATOM     42  C   GLU     3      31.195  53.039  32.214  1.00  0.00           C
ATOM     43  O   GLU     3      31.243  51.862  31.721  1.00  0.00           O
ATOM     44  N   THR     4      30.860  53.266  33.462  1.00  0.00           N
ATOM     45  H   THR     4      31.072  54.157  33.887  1.00  0.00           H
ATOM     46  CA  THR     4      30.351  52.298  34.354  1.00  0.00           C
ATOM     47  HA  THR     4      31.091  51.508  34.492  1.00  0.00           H
ATOM     48  CB  THR     4      30.127  52.871  35.760  1.00  0.00           C
ATOM     49  HB  THR     4      29.451  53.713  35.609  1.00  0.00           H
ATOM     50  CG2 THR     4      29.612  51.891  36.800  1.00  0.00           C
ATOM     51 HG21 THR     4      29.889  50.850  36.632  1.00  0.00           H
ATOM     52 HG22 THR     4      28.522  51.911  36.765  1.00  0.00           H
ATOM     53 HG23 THR     4      29.815  52.025  37.862  1.00  0.00           H
ATOM     54  OG1 THR     4      31.362  53.285  36.363  1.00  0.00           O
ATOM     55  HG1 THR     4      31.814  53.726  35.641  1.00  0.00           H
ATOM     56  C   THR     4      29.191  51.560  33.762  1.00  0.00           C
ATOM     57  O   THR     4      28.251  52.170  33.445  1.00  0.00           O
ATOM     58  N   PHE     5      29.275  50.252  33.659  1.00  0.00           N
ATOM     59  H   PHE     5      30.100  49.786  34.009  1.00  0.00           H
ATOM     60  CA  PHE     5      28.151  49.308  33.504  1.00  0.00           C
ATOM     61  HA  PHE     5      27.430  49.813  32.863  1.00  0.00           H
ATOM     62  CB  PHE     5      28.576  47.992  32.848  1.00  0.00           C
ATOM     63  HB2 PHE     5      29.347  47.461  33.406  1.00  0.00           H
ATOM     64  HB3 PHE     5      27.688  47.361  32.869  1.00  0.00           H
ATOM     65  CG  PHE     5      28.918  47.999  31.426  1.00  0.00           C
ATOM     66  CD1 PHE     5      30.303  48.035  31.064  1.00  0.00           C
ATOM     67  HD1 PHE     5      31.036  48.315  31.807  1.00  0.00           H
ATOM     68  CE1 PHE     5      30.669  47.875  29.707  1.00  0.00           C
ATOM     69  HE1 PHE     5      31.722  47.849  29.465  1.00  0.00           H
ATOM     70  CZ  PHE     5      29.655  47.750  28.719  1.00  0.00           C
ATOM     71  HZ  PHE     5      30.003  47.712  27.698  1.00  0.00           H
ATOM     72  CE2 PHE     5      28.287  47.711  29.080  1.00  0.00           C
ATOM     73  HE2 PHE     5      27.559  47.612  28.288  1.00  0.00           H
ATOM     74  CD2 PHE     5      27.920  47.866  30.465  1.00  0.00           C
ATOM     75  HD2 PHE     5      26.892  47.945  30.789  1.00  0.00           H
ATOM     76  C   PHE     5      27.544  48.956  34.874  1.00  0.00           C
ATOM     77  O   PHE     5      28.158  48.483  35.757  1.00  0.00           O
ATOM     78  N   ALA     6      26.250  48.949  34.954  1.00  0.00           N
ATOM     79  H   ALA     6      25.782  49.280  34.121  1.00  0.00           H
ATOM     80  CA  ALA     6      25.526  48.268  36.057  1.00  0.00           C
ATOM     81  HA  ALA     6      26.021  48.322  37.026  1.00  0.00           H
ATOM     82  CB  ALA     6      24.218  49.001  36.240  1.00  0.00           C
ATOM     83  HB1 ALA     6      23.673  49.182  35.315  1.00  0.00           H
ATOM     84  HB2 ALA     6      24.435  49.876  36.853  1.00  0.00           H
ATOM     85  HB3 ALA     6      23.627  48.337  36.872  1.00  0.00           H
ATOM     86  C   ALA     6      25.445  46.765  35.710  1.00  0.00           C
ATOM     87  O   ALA     6      25.355  46.396  34.564  1.00  0.00           O
ATOM     88  N   PHE     7      25.471  45.843  36.672  1.00  0.00           N
ATOM     89  H   PHE     7      25.574  46.068  37.651  1.00  0.00           H
ATOM     90  CA  PHE     7      25.292  44.354  36.329  1.00  0.00           C
ATOM     91  HA  PHE     7      25.931  44.089  35.488  1.00  0.00           H
ATOM     92  CB  PHE     7      25.703  43.366  37.427  1.00  0.00           C
ATOM     93  HB2 PHE     7      24.974  43.383  38.237  1.00  0.00           H
ATOM     94  HB3 PHE     7      25.612  42.382  36.970  1.00  0.00           H
ATOM     95  CG  PHE     7      27.106  43.371  37.913  1.00  0.00           C
ATOM     96  CD1 PHE     7      28.108  42.821  37.027  1.00  0.00           C
ATOM     97  HD1 PHE     7      27.769  42.360  36.111  1.00  0.00           H
ATOM     98  CE1 PHE     7      29.437  42.911  37.305  1.00  0.00           C
ATOM     99  HE1 PHE     7      30.193  42.578  36.609  1.00  0.00           H
ATOM    100  CZ  PHE     7      29.858  43.351  38.572  1.00  0.00           C
ATOM    101  HZ  PHE     7      30.903  43.394  38.844  1.00  0.00           H
ATOM    102  CE2 PHE     7      28.860  43.751  39.554  1.00  0.00           C
ATOM    103  HE2 PHE     7      29.198  44.228  40.462  1.00  0.00           H
ATOM    104  CD2 PHE     7      27.486  43.793  39.202  1.00  0.00           C
ATOM    105  HD2 PHE     7      26.801  44.254  39.898  1.00  0.00           H
ATOM    106  C   PHE     7      23.795  44.016  35.950  1.00  0.00           C
ATOM    107  O   PHE     7      22.781  44.470  36.595  1.00  0.00           O
ATOM    108  N   GLN     8      23.637  42.990  35.062  1.00  0.00           N
ATOM    109  H   GLN     8      24.503  42.601  34.719  1.00  0.00           H
ATOM    110  CA  GLN     8      22.465  42.103  35.025  1.00  0.00           C
ATOM    111  HA  GLN     8      21.676  42.800  34.746  1.00  0.00           H
ATOM    112  CB  GLN     8      22.613  41.042  33.864  1.00  0.00           C
ATOM    113  HB2 GLN     8      23.469  40.409  34.098  1.00  0.00           H
ATOM    114  HB3 GLN     8      21.704  40.443  33.885  1.00  0.00           H
ATOM    115  CG  GLN     8      22.731  41.602  32.433  1.00  0.00           C
ATOM    116  HG2 GLN     8      21.773  42.052  32.176  1.00  0.00           H
ATOM    117  HG3 GLN     8      23.467  42.402  32.340  1.00  0.00           H
ATOM    118  CD  GLN     8      23.086  40.476  31.443  1.00  0.00           C
ATOM    119  OE1 GLN     8      23.602  39.371  31.779  1.00  0.00           O
ATOM    120  NE2 GLN     8      22.670  40.602  30.199  1.00  0.00           N
ATOM    121 HE21 GLN     8      22.632  39.733  29.684  1.00  0.00           H
ATOM    122 HE22 GLN     8      22.119  41.390  29.891  1.00  0.00           H
ATOM    123  C   GLN     8      22.136  41.556  36.399  1.00  0.00           C
ATOM    124  O   GLN     8      23.029  41.071  37.148  1.00  0.00           O
ATOM    125  N   ALA     9      20.858  41.600  36.821  1.00  0.00           N
ATOM    126  H   ALA     9      20.185  41.856  36.113  1.00  0.00           H
ATOM    127  CA  ALA     9      20.395  41.336  38.190  1.00  0.00           C
ATOM    128  HA  ALA     9      20.823  42.054  38.888  1.00  0.00           H
ATOM    129  CB  ALA     9      18.847  41.469  38.170  1.00  0.00           C
ATOM    130  HB1 ALA     9      18.502  40.570  37.661  1.00  0.00           H
ATOM    131  HB2 ALA     9      18.524  42.328  37.582  1.00  0.00           H
ATOM    132  HB3 ALA     9      18.471  41.465  39.193  1.00  0.00           H
ATOM    133  C   ALA     9      20.963  40.032  38.800  1.00  0.00           C
ATOM    134  O   ALA     9      21.481  39.964  39.922  1.00  0.00           O
ATOM    135  N   GLU    10      20.943  38.900  38.029  1.00  0.00           N
ATOM    136  H   GLU    10      20.480  38.990  37.136  1.00  0.00           H
ATOM    137  CA  GLU    10      21.540  37.632  38.475  1.00  0.00           C
ATOM    138  HA  GLU    10      20.978  37.322  39.357  1.00  0.00           H
ATOM    139  CB  GLU    10      21.416  36.542  37.387  1.00  0.00           C
ATOM    140  HB2 GLU    10      22.078  36.799  36.560  1.00  0.00           H
ATOM    141  HB3 GLU    10      21.814  35.699  37.950  1.00  0.00           H
ATOM    142  CG  GLU    10      19.980  36.230  36.888  1.00  0.00           C
ATOM    143  HG2 GLU    10      19.939  35.168  36.649  1.00  0.00           H
ATOM    144  HG3 GLU    10      19.301  36.249  37.740  1.00  0.00           H
ATOM    145  CD  GLU    10      19.360  36.976  35.741  1.00  0.00           C
ATOM    146  OE1 GLU    10      18.372  36.453  35.185  1.00  0.00           O
ATOM    147  OE2 GLU    10      19.914  37.965  35.285  1.00  0.00           O
ATOM    148  C   GLU    10      23.038  37.671  38.916  1.00  0.00           C
ATOM    149  O   GLU    10      23.341  36.840  39.754  1.00  0.00           O
ATOM    150  N   ILE    11      23.892  38.603  38.399  1.00  0.00           N
ATOM    151  H   ILE    11      23.503  39.250  37.729  1.00  0.00           H
ATOM    152  CA  ILE    11      25.348  38.691  38.811  1.00  0.00           C
ATOM    153  HA  ILE    11      25.669  37.686  39.082  1.00  0.00           H
ATOM    154  CB  ILE    11      26.178  39.250  37.649  1.00  0.00           C
ATOM    155  HB  ILE    11      25.641  40.117  37.263  1.00  0.00           H
ATOM    156  CG2 ILE    11      27.551  39.741  38.115  1.00  0.00           C
ATOM    157 HG21 ILE    11      28.092  40.158  37.265  1.00  0.00           H
ATOM    158 HG22 ILE    11      28.010  38.841  38.523  1.00  0.00           H
ATOM    159 HG23 ILE    11      27.477  40.464  38.927  1.00  0.00           H
ATOM    160  CG1 ILE    11      26.408  38.268  36.472  1.00  0.00           C
ATOM    161 HG12 ILE    11      27.368  38.469  35.997  1.00  0.00           H
ATOM    162 HG13 ILE    11      26.499  37.230  36.794  1.00  0.00           H
ATOM    163  CD1 ILE    11      25.330  38.287  35.449  1.00  0.00           C
ATOM    164 HD11 ILE    11      25.328  39.318  35.096  1.00  0.00           H
ATOM    165 HD12 ILE    11      24.335  37.961  35.748  1.00  0.00           H
ATOM    166 HD13 ILE    11      25.512  37.601  34.621  1.00  0.00           H
ATOM    167  C   ILE    11      25.506  39.490  40.142  1.00  0.00           C
ATOM    168  O   ILE    11      25.917  38.966  41.240  1.00  0.00           O
ATOM    169  N   ALA    12      24.858  40.656  40.153  1.00  0.00           N
ATOM    170  H   ALA    12      24.463  41.033  39.303  1.00  0.00           H
ATOM    171  CA  ALA    12      24.585  41.481  41.362  1.00  0.00           C
ATOM    172  HA  ALA    12      25.530  41.875  41.732  1.00  0.00           H
ATOM    173  CB  ALA    12      23.788  42.720  40.901  1.00  0.00           C
ATOM    174  HB1 ALA    12      22.782  42.340  40.727  1.00  0.00           H
ATOM    175  HB2 ALA    12      24.186  43.177  39.995  1.00  0.00           H
ATOM    176  HB3 ALA    12      23.664  43.549  41.599  1.00  0.00           H
ATOM    177  C   ALA    12      24.023  40.717  42.526  1.00  0.00           C
ATOM    178  O   ALA    12      24.576  40.861  43.585  1.00  0.00           O
ATOM    179  N   GLN    13      22.970  39.916  42.271  1.00  0.00           N
ATOM    180  H   GLN    13      22.599  39.957  41.333  1.00  0.00           H
ATOM    181  CA  GLN    13      22.363  39.082  43.274  1.00  0.00           C
ATOM    182  HA  GLN    13      22.140  39.624  44.194  1.00  0.00           H
ATOM    183  CB  GLN    13      21.143  38.302  42.809  1.00  0.00           C
ATOM    184  HB2 GLN    13      20.372  38.836  42.253  1.00  0.00           H
ATOM    185  HB3 GLN    13      21.508  37.646  42.020  1.00  0.00           H
ATOM    186  CG  GLN    13      20.454  37.475  43.854  1.00  0.00           C
ATOM    187  HG2 GLN    13      19.595  36.957  43.426  1.00  0.00           H
ATOM    188  HG3 GLN    13      20.987  36.559  44.110  1.00  0.00           H
ATOM    189  CD  GLN    13      20.010  38.156  45.137  1.00  0.00           C
ATOM    190  OE1 GLN    13      20.116  39.352  45.473  1.00  0.00           O
ATOM    191  NE2 GLN    13      19.600  37.361  46.033  1.00  0.00           N
ATOM    192 HE21 GLN    13      19.726  37.779  46.945  1.00  0.00           H
ATOM    193 HE22 GLN    13      19.561  36.364  45.881  1.00  0.00           H
ATOM    194  C   GLN    13      23.382  38.032  43.841  1.00  0.00           C
ATOM    195  O   GLN    13      23.382  37.743  45.043  1.00  0.00           O
ATOM    196  N   LEU    14      24.243  37.417  43.025  1.00  0.00           N
ATOM    197  H   LEU    14      24.150  37.682  42.055  1.00  0.00           H
ATOM    198  CA  LEU    14      25.265  36.474  43.475  1.00  0.00           C
ATOM    199  HA  LEU    14      24.775  35.829  44.204  1.00  0.00           H
ATOM    200  CB  LEU    14      25.836  35.824  42.213  1.00  0.00           C
ATOM    201  HB2 LEU    14      25.021  35.382  41.641  1.00  0.00           H
ATOM    202  HB3 LEU    14      26.326  36.557  41.570  1.00  0.00           H
ATOM    203  CG  LEU    14      26.827  34.717  42.488  1.00  0.00           C
ATOM    204  HG  LEU    14      27.681  35.236  42.923  1.00  0.00           H
ATOM    205  CD1 LEU    14      26.249  33.514  43.182  1.00  0.00           C
ATOM    206 HD11 LEU    14      25.343  33.188  42.671  1.00  0.00           H
ATOM    207 HD12 LEU    14      25.993  33.927  44.157  1.00  0.00           H
ATOM    208 HD13 LEU    14      26.873  32.622  43.240  1.00  0.00           H
ATOM    209  CD2 LEU    14      27.352  34.111  41.201  1.00  0.00           C
ATOM    210 HD21 LEU    14      28.168  33.406  41.360  1.00  0.00           H
ATOM    211 HD22 LEU    14      26.460  33.665  40.760  1.00  0.00           H
ATOM    212 HD23 LEU    14      27.712  34.846  40.481  1.00  0.00           H
ATOM    213  C   LEU    14      26.359  37.178  44.296  1.00  0.00           C
ATOM    214  O   LEU    14      26.763  36.688  45.355  1.00  0.00           O
ATOM    215  N   MET    15      26.781  38.388  43.925  1.00  0.00           N
ATOM    216  H   MET    15      26.363  38.679  43.054  1.00  0.00           H
ATOM    217  CA  MET    15      27.707  39.194  44.700  1.00  0.00           C
ATOM    218  HA  MET    15      28.579  38.575  44.911  1.00  0.00           H
ATOM    219  CB  MET    15      28.239  40.393  43.809  1.00  0.00           C
ATOM    220  HB2 MET    15      27.386  41.006  43.519  1.00  0.00           H
ATOM    221  HB3 MET    15      28.937  40.975  44.411  1.00  0.00           H
ATOM    222  CG  MET    15      28.899  39.792  42.556  1.00  0.00           C
ATOM    223  HG2 MET    15      29.678  39.189  43.024  1.00  0.00           H
ATOM    224  HG3 MET    15      28.243  39.035  42.127  1.00  0.00           H
ATOM    225  SD  MET    15      29.523  40.696  41.170  1.00  0.00           S
ATOM    226  CE  MET    15      31.095  41.402  41.793  1.00  0.00           C
ATOM    227  HE1 MET    15      30.816  42.169  42.516  1.00  0.00           H
ATOM    228  HE2 MET    15      31.808  40.641  42.113  1.00  0.00           H
ATOM    229  HE3 MET    15      31.550  42.024  41.022  1.00  0.00           H
ATOM    230  C   MET    15      27.143  39.740  45.998  1.00  0.00           C
ATOM    231  O   MET    15      27.882  39.736  46.970  1.00  0.00           O
ATOM    232  N   SER    16      25.905  40.186  46.101  1.00  0.00           N
ATOM    233  H   SER    16      25.341  40.193  45.263  1.00  0.00           H
ATOM    234  CA  SER    16      25.225  40.512  47.304  1.00  0.00           C
ATOM    235  HA  SER    16      25.719  41.318  47.848  1.00  0.00           H
ATOM    236  CB  SER    16      23.818  41.150  47.032  1.00  0.00           C
ATOM    237  HB2 SER    16      23.126  40.390  46.668  1.00  0.00           H
ATOM    238  HB3 SER    16      23.464  41.563  47.976  1.00  0.00           H
ATOM    239  OG  SER    16      23.804  42.211  46.158  1.00  0.00           O
ATOM    240  HG  SER    16      23.806  41.803  45.289  1.00  0.00           H
ATOM    241  C   SER    16      25.064  39.369  48.286  1.00  0.00           C
ATOM    242  O   SER    16      25.414  39.573  49.464  1.00  0.00           O
ATOM    243  N   LEU    17      24.436  38.265  47.887  1.00  0.00           N
ATOM    244  H   LEU    17      23.946  38.331  47.006  1.00  0.00           H
ATOM    245  CA  LEU    17      24.424  36.970  48.640  1.00  0.00           C
ATOM    246  HA  LEU    17      23.558  37.096  49.291  1.00  0.00           H
ATOM    247  CB  LEU    17      24.062  35.850  47.631  1.00  0.00           C
ATOM    248  HB2 LEU    17      23.027  36.001  47.325  1.00  0.00           H
ATOM    249  HB3 LEU    17      24.601  36.052  46.705  1.00  0.00           H
ATOM    250  CG  LEU    17      24.163  34.338  47.944  1.00  0.00           C
ATOM    251  HG  LEU    17      25.222  34.174  48.141  1.00  0.00           H
ATOM    252  CD1 LEU    17      23.143  33.939  49.111  1.00  0.00           C
ATOM    253 HD11 LEU    17      22.108  34.086  48.799  1.00  0.00           H
ATOM    254 HD12 LEU    17      23.373  34.451  50.045  1.00  0.00           H
ATOM    255 HD13 LEU    17      23.222  32.853  49.151  1.00  0.00           H
ATOM    256  CD2 LEU    17      23.836  33.643  46.634  1.00  0.00           C
ATOM    257 HD21 LEU    17      23.602  32.581  46.694  1.00  0.00           H
ATOM    258 HD22 LEU    17      23.033  34.074  46.036  1.00  0.00           H
ATOM    259 HD23 LEU    17      24.684  33.810  45.970  1.00  0.00           H
ATOM    260  C   LEU    17      25.787  36.636  49.359  1.00  0.00           C
ATOM    261  O   LEU    17      25.798  36.499  50.576  1.00  0.00           O
ATOM    262  N   ILE    18      26.903  36.642  48.656  1.00  0.00           N
ATOM    263  H   ILE    18      26.898  36.683  47.647  1.00  0.00           H
ATOM    264  CA  ILE    18      28.268  36.145  49.112  1.00  0.00           C
ATOM    265  HA  ILE    18      28.222  35.123  49.488  1.00  0.00           H
ATOM    266  CB  ILE    18      29.216  36.085  47.832  1.00  0.00           C
ATOM    267  HB  ILE    18      28.944  36.869  47.126  1.00  0.00           H
ATOM    268  CG2 ILE    18      30.718  36.035  48.094  1.00  0.00           C
ATOM    269 HG21 ILE    18      30.913  35.017  48.431  1.00  0.00           H
ATOM    270 HG22 ILE    18      31.100  36.723  48.847  1.00  0.00           H
ATOM    271 HG23 ILE    18      31.245  36.218  47.156  1.00  0.00           H
ATOM    272  CG1 ILE    18      28.677  34.820  47.078  1.00  0.00           C
ATOM    273 HG12 ILE    18      28.850  33.930  47.683  1.00  0.00           H
ATOM    274 HG13 ILE    18      27.621  34.929  46.830  1.00  0.00           H
ATOM    275  CD1 ILE    18      29.490  34.609  45.740  1.00  0.00           C
ATOM    276 HD11 ILE    18      28.841  33.919  45.200  1.00  0.00           H
ATOM    277 HD12 ILE    18      30.476  34.157  45.851  1.00  0.00           H
ATOM    278 HD13 ILE    18      29.596  35.564  45.224  1.00  0.00           H
ATOM    279  C   ILE    18      28.824  37.036  50.163  1.00  0.00           C
ATOM    280  O   ILE    18      29.612  36.619  51.025  1.00  0.00           O
ATOM    281  N   ILE    19      28.327  38.293  50.141  1.00  0.00           N
ATOM    282  H   ILE    19      27.689  38.498  49.386  1.00  0.00           H
ATOM    283  CA  ILE    19      28.735  39.308  51.069  1.00  0.00           C
ATOM    284  HA  ILE    19      29.750  39.099  51.404  1.00  0.00           H
ATOM    285  CB  ILE    19      28.798  40.714  50.414  1.00  0.00           C
ATOM    286  HB  ILE    19      27.887  40.867  49.836  1.00  0.00           H
ATOM    287  CG2 ILE    19      28.774  41.837  51.477  1.00  0.00           C
ATOM    288 HG21 ILE    19      29.421  41.573  52.314  1.00  0.00           H
ATOM    289 HG22 ILE    19      27.725  41.954  51.750  1.00  0.00           H
ATOM    290 HG23 ILE    19      29.197  42.758  51.077  1.00  0.00           H
ATOM    291  CG1 ILE    19      29.894  40.709  49.348  1.00  0.00           C
ATOM    292 HG12 ILE    19      30.898  40.542  49.740  1.00  0.00           H
ATOM    293 HG13 ILE    19      29.659  39.892  48.666  1.00  0.00           H
ATOM    294  CD1 ILE    19      30.019  42.031  48.504  1.00  0.00           C
ATOM    295 HD11 ILE    19      30.762  41.890  47.718  1.00  0.00           H
ATOM    296 HD12 ILE    19      30.320  42.894  49.098  1.00  0.00           H
ATOM    297 HD13 ILE    19      29.012  42.318  48.201  1.00  0.00           H
ATOM    298  C   ILE    19      27.978  39.178  52.404  1.00  0.00           C
ATOM    299  O   ILE    19      28.495  39.321  53.519  1.00  0.00           O
ATOM    300  N   ASN    20      26.661  39.020  52.315  1.00  0.00           N
ATOM    301  H   ASN    20      26.184  38.931  51.429  1.00  0.00           H
ATOM    302  CA  ASN    20      25.623  39.045  53.363  1.00  0.00           C
ATOM    303  HA  ASN    20      25.659  40.004  53.879  1.00  0.00           H
ATOM    304  CB  ASN    20      24.259  39.026  52.610  1.00  0.00           C
ATOM    305  HB2 ASN    20      24.238  38.343  51.761  1.00  0.00           H
ATOM    306  HB3 ASN    20      23.629  38.505  53.330  1.00  0.00           H
ATOM    307  CG  ASN    20      23.731  40.406  52.148  1.00  0.00           C
ATOM    308  OD1 ASN    20      24.458  41.382  52.010  1.00  0.00           O
ATOM    309  ND2 ASN    20      22.411  40.411  51.985  1.00  0.00           N
ATOM    310 HD21 ASN    20      21.854  39.601  52.218  1.00  0.00           H
ATOM    311 HD22 ASN    20      21.958  41.260  51.679  1.00  0.00           H
ATOM    312  C   ASN    20      25.758  37.901  54.305  1.00  0.00           C
ATOM    313  O   ASN    20      25.630  37.999  55.504  1.00  0.00           O
ATOM    314  N   THR    21      25.929  36.651  53.718  1.00  0.00           N
ATOM    315  H   THR    21      26.016  36.633  52.712  1.00  0.00           H
ATOM    316  CA  THR    21      26.001  35.340  54.441  1.00  0.00           C
ATOM    317  HA  THR    21      25.065  35.362  54.999  1.00  0.00           H
ATOM    318  CB  THR    21      25.953  34.120  53.416  1.00  0.00           C
ATOM    319  HB  THR    21      26.920  34.134  52.915  1.00  0.00           H
ATOM    320  CG2 THR    21      25.695  32.705  54.048  1.00  0.00           C
ATOM    321 HG21 THR    21      25.858  32.758  55.125  1.00  0.00           H
ATOM    322 HG22 THR    21      26.280  31.958  53.511  1.00  0.00           H
ATOM    323 HG23 THR    21      24.649  32.401  54.001  1.00  0.00           H
ATOM    324  OG1 THR    21      24.936  34.351  52.463  1.00  0.00           O
ATOM    325  HG1 THR    21      25.278  35.016  51.860  1.00  0.00           H
ATOM    326  C   THR    21      27.201  35.357  55.345  1.00  0.00           C
ATOM    327  O   THR    21      28.283  35.805  54.913  1.00  0.00           O
ATOM    328  N   PHE    22      27.144  34.777  56.543  1.00  0.00           N
ATOM    329  H   PHE    22      26.303  34.285  56.809  1.00  0.00           H
ATOM    330  CA  PHE    22      28.337  34.398  57.277  1.00  0.00           C
ATOM    331  HA  PHE    22      29.021  35.247  57.268  1.00  0.00           H
ATOM    332  CB  PHE    22      27.939  34.261  58.763  1.00  0.00           C
ATOM    333  HB2 PHE    22      27.810  35.209  59.286  1.00  0.00           H
ATOM    334  HB3 PHE    22      26.956  33.803  58.857  1.00  0.00           H
ATOM    335  CG  PHE    22      28.860  33.307  59.569  1.00  0.00           C
ATOM    336  CD1 PHE    22      30.046  33.863  60.042  1.00  0.00           C
ATOM    337  HD1 PHE    22      30.232  34.906  59.834  1.00  0.00           H
ATOM    338  CE1 PHE    22      30.989  32.957  60.651  1.00  0.00           C
ATOM    339  HE1 PHE    22      31.931  33.401  60.936  1.00  0.00           H
ATOM    340  CZ  PHE    22      30.675  31.628  60.935  1.00  0.00           C
ATOM    341  HZ  PHE    22      31.417  31.024  61.434  1.00  0.00           H
ATOM    342  CE2 PHE    22      29.417  31.077  60.552  1.00  0.00           C
ATOM    343  HE2 PHE    22      29.109  30.079  60.824  1.00  0.00           H
ATOM    344  CD2 PHE    22      28.473  31.968  59.950  1.00  0.00           C
ATOM    345  HD2 PHE    22      27.457  31.651  59.762  1.00  0.00           H
ATOM    346  C   PHE    22      28.888  33.090  56.721  1.00  0.00           C
ATOM    347  O   PHE    22      28.137  32.101  56.506  1.00  0.00           O
ATOM    348  N   TYR    23      30.212  32.910  56.608  1.00  0.00           N
ATOM    349  H   TYR    23      30.796  33.735  56.621  1.00  0.00           H
ATOM    350  CA  TYR    23      30.819  31.623  56.193  1.00  0.00           C
ATOM    351  HA  TYR    23      30.326  30.771  56.660  1.00  0.00           H
ATOM    352  CB  TYR    23      30.557  31.572  54.636  1.00  0.00           C
ATOM    353  HB2 TYR    23      29.538  31.640  54.257  1.00  0.00           H
ATOM    354  HB3 TYR    23      31.102  32.360  54.117  1.00  0.00           H
ATOM    355  CG  TYR    23      30.995  30.324  53.899  1.00  0.00           C
ATOM    356  CD1 TYR    23      30.245  29.151  53.879  1.00  0.00           C
ATOM    357  HD1 TYR    23      29.362  29.144  54.502  1.00  0.00           H
ATOM    358  CE1 TYR    23      30.771  27.965  53.320  1.00  0.00           C
ATOM    359  HE1 TYR    23      30.254  27.026  53.189  1.00  0.00           H
ATOM    360  CZ  TYR    23      32.020  28.045  52.701  1.00  0.00           C
ATOM    361  OH  TYR    23      32.433  26.929  52.047  1.00  0.00           O
ATOM    362  HH  TYR    23      31.689  26.323  52.026  1.00  0.00           H
ATOM    363  CE2 TYR    23      32.705  29.195  52.633  1.00  0.00           C
ATOM    364  HE2 TYR    23      33.610  29.300  52.052  1.00  0.00           H
ATOM    365  CD2 TYR    23      32.270  30.382  53.242  1.00  0.00           C
ATOM    366  HD2 TYR    23      32.843  31.296  53.188  1.00  0.00           H
ATOM    367  C   TYR    23      32.325  31.559  56.451  1.00  0.00           C
ATOM    368  O   TYR    23      33.066  32.428  55.988  1.00  0.00           O
ATOM    369  N   SER    24      32.854  30.557  57.143  1.00  0.00           N
ATOM    370  H   SER    24      32.227  29.854  57.509  1.00  0.00           H
ATOM    371  CA  SER    24      34.253  30.534  57.661  1.00  0.00           C
ATOM    372  HA  SER    24      34.610  31.563  57.662  1.00  0.00           H
ATOM    373  CB  SER    24      34.215  30.085  59.177  1.00  0.00           C
ATOM    374  HB2 SER    24      33.330  30.429  59.713  1.00  0.00           H
ATOM    375  HB3 SER    24      33.937  29.034  59.251  1.00  0.00           H
ATOM    376  OG  SER    24      35.343  30.541  59.824  1.00  0.00           O
ATOM    377  HG  SER    24      35.012  30.924  60.640  1.00  0.00           H
ATOM    378  C   SER    24      35.224  29.745  56.790  1.00  0.00           C
ATOM    379  O   SER    24      36.413  30.065  56.686  1.00  0.00           O
ATOM    380  N   ASN    25      34.713  28.739  56.035  1.00  0.00           N
ATOM    381  H   ASN    25      33.731  28.517  56.114  1.00  0.00           H
ATOM    382  CA  ASN    25      35.498  27.912  55.099  1.00  0.00           C
ATOM    383  HA  ASN    25      36.452  27.672  55.569  1.00  0.00           H
ATOM    384  CB  ASN    25      34.672  26.645  54.769  1.00  0.00           C
ATOM    385  HB2 ASN    25      33.731  27.044  54.392  1.00  0.00           H
ATOM    386  HB3 ASN    25      35.259  26.128  54.010  1.00  0.00           H
ATOM    387  CG  ASN    25      34.374  25.702  56.054  1.00  0.00           C
ATOM    388  OD1 ASN    25      33.417  25.972  56.814  1.00  0.00           O
ATOM    389  ND2 ASN    25      35.198  24.721  56.288  1.00  0.00           N
ATOM    390 HD21 ASN    25      35.900  24.653  55.564  1.00  0.00           H
ATOM    391 HD22 ASN    25      35.392  24.563  57.266  1.00  0.00           H
ATOM    392  C   ASN    25      35.909  28.576  53.772  1.00  0.00           C
ATOM    393  O   ASN    25      36.025  27.912  52.772  1.00  0.00           O
ATOM    394  N   LYS    26      36.105  29.913  53.821  1.00  0.00           N
ATOM    395  H   LYS    26      36.040  30.296  54.753  1.00  0.00           H
ATOM    396  CA  LYS    26      36.423  30.825  52.680  1.00  0.00           C
ATOM    397  HA  LYS    26      35.604  30.776  51.961  1.00  0.00           H
ATOM    398  CB  LYS    26      36.663  32.285  53.134  1.00  0.00           C
ATOM    399  HB2 LYS    26      37.598  32.407  53.682  1.00  0.00           H
ATOM    400  HB3 LYS    26      36.722  32.932  52.259  1.00  0.00           H
ATOM    401  CG  LYS    26      35.562  32.925  54.012  1.00  0.00           C
ATOM    402  HG2 LYS    26      34.634  32.975  53.442  1.00  0.00           H
ATOM    403  HG3 LYS    26      35.524  32.193  54.819  1.00  0.00           H
ATOM    404  CD  LYS    26      35.853  34.352  54.597  1.00  0.00           C
ATOM    405  HD2 LYS    26      36.645  34.519  55.327  1.00  0.00           H
ATOM    406  HD3 LYS    26      36.225  34.946  53.762  1.00  0.00           H
ATOM    407  CE  LYS    26      34.470  34.954  54.855  1.00  0.00           C
ATOM    408  HE2 LYS    26      33.753  34.785  54.053  1.00  0.00           H
ATOM    409  HE3 LYS    26      34.016  34.371  55.656  1.00  0.00           H
ATOM    410  NZ  LYS    26      34.626  36.409  55.202  1.00  0.00           N
ATOM    411  HZ1 LYS    26      35.233  36.540  56.000  1.00  0.00           H
ATOM    412  HZ2 LYS    26      33.767  36.866  55.474  1.00  0.00           H
ATOM    413  HZ3 LYS    26      34.947  36.938  54.405  1.00  0.00           H
ATOM    414  C   LYS    26      37.692  30.465  51.880  1.00  0.00           C
ATOM    415  O   LYS    26      37.899  30.882  50.719  1.00  0.00           O
ATOM    416  N   GLU    27      38.577  29.680  52.554  1.00  0.00           N
ATOM    417  H   GLU    27      38.411  29.530  53.539  1.00  0.00           H
ATOM    418  CA  GLU    27      39.847  29.175  52.003  1.00  0.00           C
ATOM    419  HA  GLU    27      40.568  29.979  51.845  1.00  0.00           H
ATOM    420  CB  GLU    27      40.656  28.344  53.015  1.00  0.00           C
ATOM    421  HB2 GLU    27      41.669  28.217  52.634  1.00  0.00           H
ATOM    422  HB3 GLU    27      40.695  29.034  53.858  1.00  0.00           H
ATOM    423  CG  GLU    27      39.957  27.035  53.379  1.00  0.00           C
ATOM    424  HG2 GLU    27      38.879  26.980  53.231  1.00  0.00           H
ATOM    425  HG3 GLU    27      40.433  26.271  52.765  1.00  0.00           H
ATOM    426  CD  GLU    27      40.253  26.695  54.852  1.00  0.00           C
ATOM    427  OE1 GLU    27      39.412  26.097  55.515  1.00  0.00           O
ATOM    428  OE2 GLU    27      41.374  27.007  55.302  1.00  0.00           O
ATOM    429  C   GLU    27      39.654  28.372  50.713  1.00  0.00           C
ATOM    430  O   GLU    27      40.611  28.175  49.970  1.00  0.00           O
ATOM    431  N   ILE    28      38.437  27.850  50.521  1.00  0.00           N
ATOM    432  H   ILE    28      37.789  28.009  51.279  1.00  0.00           H
ATOM    433  CA  ILE    28      38.009  27.062  49.334  1.00  0.00           C
ATOM    434  HA  ILE    28      38.746  26.310  49.058  1.00  0.00           H
ATOM    435  CB  ILE    28      36.637  26.414  49.476  1.00  0.00           C
ATOM    436  HB  ILE    28      36.423  25.860  48.562  1.00  0.00           H
ATOM    437  CG2 ILE    28      36.514  25.451  50.662  1.00  0.00           C
ATOM    438 HG21 ILE    28      37.050  25.897  51.500  1.00  0.00           H
ATOM    439 HG22 ILE    28      37.029  24.508  50.474  1.00  0.00           H
ATOM    440 HG23 ILE    28      35.484  25.187  50.901  1.00  0.00           H
ATOM    441  CG1 ILE    28      35.486  27.506  49.527  1.00  0.00           C
ATOM    442 HG12 ILE    28      34.749  27.129  50.237  1.00  0.00           H
ATOM    443 HG13 ILE    28      35.890  28.438  49.923  1.00  0.00           H
ATOM    444  CD1 ILE    28      34.807  27.772  48.288  1.00  0.00           C
ATOM    445 HD11 ILE    28      34.306  26.879  47.914  1.00  0.00           H
ATOM    446 HD12 ILE    28      35.590  28.063  47.588  1.00  0.00           H
ATOM    447 HD13 ILE    28      33.991  28.490  48.380  1.00  0.00           H
ATOM    448  C   ILE    28      38.124  27.899  48.031  1.00  0.00           C
ATOM    449  O   ILE    28      38.376  27.240  47.020  1.00  0.00           O
ATOM    450  N   PHE    29      37.955  29.262  48.112  1.00  0.00           N
ATOM    451  H   PHE    29      37.671  29.731  48.960  1.00  0.00           H
ATOM    452  CA  PHE    29      37.848  30.120  46.934  1.00  0.00           C
ATOM    453  HA  PHE    29      36.833  30.051  46.541  1.00  0.00           H
ATOM    454  CB  PHE    29      37.963  31.591  47.389  1.00  0.00           C
ATOM    455  HB2 PHE    29      37.427  32.179  46.644  1.00  0.00           H
ATOM    456  HB3 PHE    29      37.399  31.659  48.318  1.00  0.00           H
ATOM    457  CG  PHE    29      39.301  32.245  47.595  1.00  0.00           C
ATOM    458  CD1 PHE    29      40.139  31.941  48.651  1.00  0.00           C
ATOM    459  HD1 PHE    29      39.697  31.271  49.374  1.00  0.00           H
ATOM    460  CE1 PHE    29      41.474  32.353  48.746  1.00  0.00           C
ATOM    461  HE1 PHE    29      41.956  32.040  49.661  1.00  0.00           H
ATOM    462  CZ  PHE    29      41.971  33.107  47.637  1.00  0.00           C
ATOM    463  HZ  PHE    29      43.041  33.250  47.645  1.00  0.00           H
ATOM    464  CE2 PHE    29      41.141  33.380  46.546  1.00  0.00           C
ATOM    465  HE2 PHE    29      41.554  33.977  45.745  1.00  0.00           H
ATOM    466  CD2 PHE    29      39.812  32.945  46.543  1.00  0.00           C
ATOM    467  HD2 PHE    29      39.140  33.138  45.719  1.00  0.00           H
ATOM    468  C   PHE    29      38.878  29.791  45.845  1.00  0.00           C
ATOM    469  O   PHE    29      38.533  29.746  44.664  1.00  0.00           O
ATOM    470  N   LEU    30      40.154  29.660  46.281  1.00  0.00           N
ATOM    471  H   LEU    30      40.392  29.550  47.255  1.00  0.00           H
ATOM    472  CA  LEU    30      41.315  29.504  45.383  1.00  0.00           C
ATOM    473  HA  LEU    30      41.331  30.258  44.595  1.00  0.00           H
ATOM    474  CB  LEU    30      42.544  29.569  46.254  1.00  0.00           C
ATOM    475  HB2 LEU    30      42.563  30.452  46.892  1.00  0.00           H
ATOM    476  HB3 LEU    30      42.432  28.660  46.845  1.00  0.00           H
ATOM    477  CG  LEU    30      43.896  29.466  45.515  1.00  0.00           C
ATOM    478  HG  LEU    30      43.906  28.562  44.905  1.00  0.00           H
ATOM    479  CD1 LEU    30      44.112  30.627  44.654  1.00  0.00           C
ATOM    480 HD11 LEU    30      43.733  31.557  45.079  1.00  0.00           H
ATOM    481 HD12 LEU    30      43.581  30.392  43.732  1.00  0.00           H
ATOM    482 HD13 LEU    30      45.166  30.688  44.382  1.00  0.00           H
ATOM    483  CD2 LEU    30      45.106  29.439  46.433  1.00  0.00           C
ATOM    484 HD21 LEU    30      44.983  28.743  47.263  1.00  0.00           H
ATOM    485 HD22 LEU    30      45.947  29.077  45.843  1.00  0.00           H
ATOM    486 HD23 LEU    30      45.270  30.472  46.740  1.00  0.00           H
ATOM    487  C   LEU    30      41.238  28.190  44.556  1.00  0.00           C
ATOM    488  O   LEU    30      41.792  28.135  43.437  1.00  0.00           O
ATOM    489  N   ARG    31      40.535  27.177  45.037  1.00  0.00           N
ATOM    490  H   ARG    31      40.304  27.228  46.018  1.00  0.00           H
ATOM    491  CA  ARG    31      40.257  25.896  44.224  1.00  0.00           C
ATOM    492  HA  ARG    31      41.209  25.401  44.030  1.00  0.00           H
ATOM    493  CB  ARG    31      39.430  24.914  45.027  1.00  0.00           C
ATOM    494  HB2 ARG    31      40.033  24.640  45.893  1.00  0.00           H
ATOM    495  HB3 ARG    31      38.643  25.540  45.447  1.00  0.00           H
ATOM    496  CG  ARG    31      38.957  23.606  44.279  1.00  0.00           C
ATOM    497  HG2 ARG    31      38.441  23.912  43.369  1.00  0.00           H
ATOM    498  HG3 ARG    31      39.907  23.147  44.003  1.00  0.00           H
ATOM    499  CD  ARG    31      38.176  22.604  45.130  1.00  0.00           C
ATOM    500  HD2 ARG    31      37.854  21.750  44.533  1.00  0.00           H
ATOM    501  HD3 ARG    31      38.820  22.248  45.935  1.00  0.00           H
ATOM    502  NE  ARG    31      36.977  23.293  45.753  1.00  0.00           N
ATOM    503  HE  ARG    31      36.596  24.055  45.210  1.00  0.00           H
ATOM    504  CZ  ARG    31      36.359  22.942  46.901  1.00  0.00           C
ATOM    505  NH1 ARG    31      36.847  22.015  47.773  1.00  0.00           N
ATOM    506 HH11 ARG    31      37.681  21.504  47.523  1.00  0.00           H
ATOM    507 HH12 ARG    31      36.457  21.981  48.705  1.00  0.00           H
ATOM    508  NH2 ARG    31      35.239  23.585  47.142  1.00  0.00           N
ATOM    509 HH21 ARG    31      35.014  24.440  46.652  1.00  0.00           H
ATOM    510 HH22 ARG    31      34.541  23.220  47.774  1.00  0.00           H
ATOM    511  C   ARG    31      39.521  26.200  42.900  1.00  0.00           C
ATOM    512  O   ARG    31      39.888  25.942  41.814  1.00  0.00           O
ATOM    513  N   GLU    32      38.552  27.175  43.094  1.00  0.00           N
ATOM    514  H   GLU    32      38.327  27.538  44.009  1.00  0.00           H
ATOM    515  CA  GLU    32      37.683  27.524  42.025  1.00  0.00           C
ATOM    516  HA  GLU    32      37.483  26.652  41.403  1.00  0.00           H
ATOM    517  CB  GLU    32      36.326  28.054  42.650  1.00  0.00           C
ATOM    518  HB2 GLU    32      36.393  29.094  42.969  1.00  0.00           H
ATOM    519  HB3 GLU    32      35.581  28.093  41.855  1.00  0.00           H
ATOM    520  CG  GLU    32      35.667  27.344  43.834  1.00  0.00           C
ATOM    521  HG2 GLU    32      36.313  27.515  44.695  1.00  0.00           H
ATOM    522  HG3 GLU    32      34.626  27.642  43.960  1.00  0.00           H
ATOM    523  CD  GLU    32      35.445  25.865  43.726  1.00  0.00           C
ATOM    524  OE1 GLU    32      35.140  25.154  44.741  1.00  0.00           O
ATOM    525  OE2 GLU    32      35.473  25.332  42.588  1.00  0.00           O
ATOM    526  C   GLU    32      38.269  28.556  41.040  1.00  0.00           C
ATOM    527  O   GLU    32      38.031  28.387  39.811  1.00  0.00           O
ATOM    528  N   LEU    33      39.033  29.550  41.525  1.00  0.00           N
ATOM    529  H   LEU    33      39.276  29.627  42.502  1.00  0.00           H
ATOM    530  CA  LEU    33      39.754  30.467  40.606  1.00  0.00           C
ATOM    531  HA  LEU    33      39.014  30.799  39.876  1.00  0.00           H
ATOM    532  CB  LEU    33      40.430  31.583  41.402  1.00  0.00           C
ATOM    533  HB2 LEU    33      41.035  31.123  42.184  1.00  0.00           H
ATOM    534  HB3 LEU    33      41.223  32.000  40.780  1.00  0.00           H
ATOM    535  CG  LEU    33      39.554  32.745  41.719  1.00  0.00           C
ATOM    536  HG  LEU    33      39.285  33.253  40.794  1.00  0.00           H
ATOM    537  CD1 LEU    33      38.202  32.520  42.458  1.00  0.00           C
ATOM    538 HD11 LEU    33      37.518  33.366  42.378  1.00  0.00           H
ATOM    539 HD12 LEU    33      38.335  32.261  43.508  1.00  0.00           H
ATOM    540 HD13 LEU    33      37.660  31.745  41.917  1.00  0.00           H
ATOM    541  CD2 LEU    33      40.303  33.842  42.553  1.00  0.00           C
ATOM    542 HD21 LEU    33      40.574  33.574  43.574  1.00  0.00           H
ATOM    543 HD22 LEU    33      41.249  33.945  42.022  1.00  0.00           H
ATOM    544 HD23 LEU    33      39.801  34.805  42.459  1.00  0.00           H
ATOM    545  C   LEU    33      40.873  29.726  39.837  1.00  0.00           C
ATOM    546  O   LEU    33      41.012  30.023  38.639  1.00  0.00           O
ATOM    547  N   ILE    34      41.615  28.800  40.449  1.00  0.00           N
ATOM    548  H   ILE    34      41.573  28.626  41.442  1.00  0.00           H
ATOM    549  CA  ILE    34      42.662  27.910  39.793  1.00  0.00           C
ATOM    550  HA  ILE    34      43.309  28.526  39.168  1.00  0.00           H
ATOM    551  CB  ILE    34      43.657  27.251  40.829  1.00  0.00           C
ATOM    552  HB  ILE    34      42.982  26.838  41.578  1.00  0.00           H
ATOM    553  CG2 ILE    34      44.491  26.069  40.257  1.00  0.00           C
ATOM    554 HG21 ILE    34      43.866  25.259  39.881  1.00  0.00           H
ATOM    555 HG22 ILE    34      45.075  25.538  41.008  1.00  0.00           H
ATOM    556 HG23 ILE    34      45.205  26.422  39.513  1.00  0.00           H
ATOM    557  CG1 ILE    34      44.542  28.288  41.477  1.00  0.00           C
ATOM    558 HG12 ILE    34      45.167  28.833  40.770  1.00  0.00           H
ATOM    559 HG13 ILE    34      43.931  29.033  41.987  1.00  0.00           H
ATOM    560  CD1 ILE    34      45.512  27.699  42.521  1.00  0.00           C
ATOM    561 HD11 ILE    34      46.448  27.407  42.045  1.00  0.00           H
ATOM    562 HD12 ILE    34      45.037  26.844  43.004  1.00  0.00           H
ATOM    563 HD13 ILE    34      45.627  28.417  43.333  1.00  0.00           H
ATOM    564  C   ILE    34      42.061  26.825  38.840  1.00  0.00           C
ATOM    565  O   ILE    34      42.612  26.489  37.769  1.00  0.00           O
ATOM    566  N   SER    35      40.941  26.243  39.241  1.00  0.00           N
ATOM    567  H   SER    35      40.761  26.371  40.227  1.00  0.00           H
ATOM    568  CA  SER    35      40.236  25.286  38.510  1.00  0.00           C
ATOM    569  HA  SER    35      40.878  24.481  38.152  1.00  0.00           H
ATOM    570  CB  SER    35      39.117  24.595  39.275  1.00  0.00           C
ATOM    571  HB2 SER    35      39.649  23.933  39.958  1.00  0.00           H
ATOM    572  HB3 SER    35      38.474  25.327  39.763  1.00  0.00           H
ATOM    573  OG  SER    35      38.332  23.773  38.409  1.00  0.00           O
ATOM    574  HG  SER    35      37.899  23.053  38.874  1.00  0.00           H
ATOM    575  C   SER    35      39.750  25.867  37.192  1.00  0.00           C
ATOM    576  O   SER    35      39.849  25.124  36.247  1.00  0.00           O
ATOM    577  N   ASN    36      39.351  27.164  37.192  1.00  0.00           N
ATOM    578  H   ASN    36      39.221  27.640  38.073  1.00  0.00           H
ATOM    579  CA  ASN    36      38.976  27.811  35.913  1.00  0.00           C
ATOM    580  HA  ASN    36      38.273  27.115  35.454  1.00  0.00           H
ATOM    581  CB  ASN    36      38.268  29.169  36.184  1.00  0.00           C
ATOM    582  HB2 ASN    36      37.255  28.892  36.476  1.00  0.00           H
ATOM    583  HB3 ASN    36      38.686  29.757  37.001  1.00  0.00           H
ATOM    584  CG  ASN    36      37.994  29.948  34.902  1.00  0.00           C
ATOM    585  OD1 ASN    36      37.182  29.534  34.128  1.00  0.00           O
ATOM    586  ND2 ASN    36      38.646  31.051  34.721  1.00  0.00           N
ATOM    587 HD21 ASN    36      39.287  31.413  35.412  1.00  0.00           H
ATOM    588 HD22 ASN    36      38.593  31.509  33.822  1.00  0.00           H
ATOM    589  C   ASN    36      40.250  27.933  35.036  1.00  0.00           C
ATOM    590  O   ASN    36      40.217  27.659  33.807  1.00  0.00           O
ATOM    591  N   SER    37      41.381  28.405  35.563  1.00  0.00           N
ATOM    592  H   SER    37      41.375  28.723  36.522  1.00  0.00           H
ATOM    593  CA  SER    37      42.622  28.553  34.817  1.00  0.00           C
ATOM    594  HA  SER    37      42.606  29.331  34.052  1.00  0.00           H
ATOM    595  CB  SER    37      43.622  29.027  35.813  1.00  0.00           C
ATOM    596  HB2 SER    37      43.668  28.413  36.712  1.00  0.00           H
ATOM    597  HB3 SER    37      44.682  28.959  35.567  1.00  0.00           H
ATOM    598  OG  SER    37      43.256  30.341  36.211  1.00  0.00           O
ATOM    599  HG  SER    37      43.510  30.906  35.478  1.00  0.00           H
ATOM    600  C   SER    37      43.052  27.250  34.091  1.00  0.00           C
ATOM    601  O   SER    37      43.481  27.253  32.960  1.00  0.00           O
ATOM    602  N   SER    38      43.028  26.083  34.813  1.00  0.00           N
ATOM    603  H   SER    38      42.804  26.145  35.796  1.00  0.00           H
ATOM    604  CA  SER    38      43.218  24.794  34.202  1.00  0.00           C
ATOM    605  HA  SER    38      44.237  24.708  33.825  1.00  0.00           H
ATOM    606  CB  SER    38      42.981  23.625  35.295  1.00  0.00           C
ATOM    607  HB2 SER    38      43.612  23.749  36.175  1.00  0.00           H
ATOM    608  HB3 SER    38      41.934  23.678  35.599  1.00  0.00           H
ATOM    609  OG  SER    38      43.150  22.359  34.814  1.00  0.00           O
ATOM    610  HG  SER    38      42.263  22.032  34.651  1.00  0.00           H
ATOM    611  C   SER    38      42.278  24.602  33.019  1.00  0.00           C
ATOM    612  O   SER    38      42.673  23.931  32.053  1.00  0.00           O
ATOM    613  N   ASP    39      41.063  25.037  33.109  1.00  0.00           N
ATOM    614  H   ASP    39      40.874  25.594  33.929  1.00  0.00           H
ATOM    615  CA  ASP    39      40.127  24.936  31.899  1.00  0.00           C
ATOM    616  HA  ASP    39      40.167  23.893  31.580  1.00  0.00           H
ATOM    617  CB  ASP    39      38.604  25.182  32.250  1.00  0.00           C
ATOM    618  HB2 ASP    39      38.510  26.268  32.218  1.00  0.00           H
ATOM    619  HB3 ASP    39      38.064  24.870  31.355  1.00  0.00           H
ATOM    620  CG  ASP    39      38.051  24.447  33.466  1.00  0.00           C
ATOM    621  OD1 ASP    39      37.288  25.031  34.259  1.00  0.00           O
ATOM    622  OD2 ASP    39      38.352  23.232  33.746  1.00  0.00           O
ATOM    623  C   ASP    39      40.532  25.872  30.699  1.00  0.00           C
ATOM    624  O   ASP    39      40.307  25.526  29.495  1.00  0.00           O
ATOM    625  N   ALA    40      41.096  27.028  31.028  1.00  0.00           N
ATOM    626  H   ALA    40      40.998  27.249  32.009  1.00  0.00           H
ATOM    627  CA  ALA    40      41.631  27.913  30.022  1.00  0.00           C
ATOM    628  HA  ALA    40      41.019  27.907  29.120  1.00  0.00           H
ATOM    629  CB  ALA    40      41.946  29.297  30.609  1.00  0.00           C
ATOM    630  HB1 ALA    40      42.576  29.055  31.464  1.00  0.00           H
ATOM    631  HB2 ALA    40      41.038  29.750  31.009  1.00  0.00           H
ATOM    632  HB3 ALA    40      42.408  29.911  29.837  1.00  0.00           H
ATOM    633  C   ALA    40      42.920  27.291  29.462  1.00  0.00           C
ATOM    634  O   ALA    40      43.124  27.454  28.260  1.00  0.00           O
ATOM    635  N   LEU    41      43.756  26.560  30.244  1.00  0.00           N
ATOM    636  H   LEU    41      43.462  26.435  31.203  1.00  0.00           H
ATOM    637  CA  LEU    41      44.905  25.815  29.911  1.00  0.00           C
ATOM    638  HA  LEU    41      45.549  26.361  29.221  1.00  0.00           H
ATOM    639  CB  LEU    41      45.744  25.418  31.181  1.00  0.00           C
ATOM    640  HB2 LEU    41      45.153  24.791  31.848  1.00  0.00           H
ATOM    641  HB3 LEU    41      46.586  24.821  30.829  1.00  0.00           H
ATOM    642  CG  LEU    41      46.262  26.686  31.848  1.00  0.00           C
ATOM    643  HG  LEU    41      45.522  27.474  31.700  1.00  0.00           H
ATOM    644  CD1 LEU    41      46.793  26.504  33.294  1.00  0.00           C
ATOM    645 HD11 LEU    41      46.040  25.897  33.797  1.00  0.00           H
ATOM    646 HD12 LEU    41      47.229  27.430  33.671  1.00  0.00           H
ATOM    647 HD13 LEU    41      47.662  25.848  33.252  1.00  0.00           H
ATOM    648  CD2 LEU    41      47.519  27.242  31.100  1.00  0.00           C
ATOM    649 HD21 LEU    41      48.382  26.587  31.208  1.00  0.00           H
ATOM    650 HD22 LEU    41      47.215  27.484  30.082  1.00  0.00           H
ATOM    651 HD23 LEU    41      47.643  28.227  31.550  1.00  0.00           H
ATOM    652  C   LEU    41      44.404  24.524  29.051  1.00  0.00           C
ATOM    653  O   LEU    41      44.879  24.377  27.935  1.00  0.00           O
ATOM    654  N   ASP    42      43.335  23.804  29.413  1.00  0.00           N
ATOM    655  H   ASP    42      42.958  24.109  30.299  1.00  0.00           H
ATOM    656  CA  ASP    42      42.756  22.817  28.485  1.00  0.00           C
ATOM    657  HA  ASP    42      43.485  22.043  28.244  1.00  0.00           H
ATOM    658  CB  ASP    42      41.580  22.213  29.183  1.00  0.00           C
ATOM    659  HB2 ASP    42      40.829  22.956  29.454  1.00  0.00           H
ATOM    660  HB3 ASP    42      41.154  21.496  28.481  1.00  0.00           H
ATOM    661  CG  ASP    42      41.952  21.479  30.470  1.00  0.00           C
ATOM    662  OD1 ASP    42      43.131  21.061  30.616  1.00  0.00           O
ATOM    663  OD2 ASP    42      41.022  21.248  31.371  1.00  0.00           O
ATOM    664  C   ASP    42      42.246  23.313  27.155  1.00  0.00           C
ATOM    665  O   ASP    42      42.222  22.549  26.194  1.00  0.00           O
ATOM    666  N   LYS    43      41.746  24.554  27.071  1.00  0.00           N
ATOM    667  H   LYS    43      41.542  25.081  27.908  1.00  0.00           H
ATOM    668  CA  LYS    43      41.508  25.238  25.868  1.00  0.00           C
ATOM    669  HA  LYS    43      40.999  24.537  25.207  1.00  0.00           H
ATOM    670  CB  LYS    43      40.530  26.349  26.205  1.00  0.00           C
ATOM    671  HB2 LYS    43      40.968  26.977  26.981  1.00  0.00           H
ATOM    672  HB3 LYS    43      40.294  26.895  25.292  1.00  0.00           H
ATOM    673  CG  LYS    43      39.148  25.790  26.686  1.00  0.00           C
ATOM    674  HG2 LYS    43      38.558  25.411  25.851  1.00  0.00           H
ATOM    675  HG3 LYS    43      39.336  24.972  27.381  1.00  0.00           H
ATOM    676  CD  LYS    43      38.367  26.847  27.479  1.00  0.00           C
ATOM    677  HD2 LYS    43      38.980  27.391  28.197  1.00  0.00           H
ATOM    678  HD3 LYS    43      37.808  27.532  26.841  1.00  0.00           H
ATOM    679  CE  LYS    43      37.163  26.239  28.249  1.00  0.00           C
ATOM    680  HE2 LYS    43      36.589  25.512  27.673  1.00  0.00           H
ATOM    681  HE3 LYS    43      37.533  25.744  29.147  1.00  0.00           H
ATOM    682  NZ  LYS    43      36.170  27.282  28.716  1.00  0.00           N
ATOM    683  HZ1 LYS    43      35.657  27.553  27.890  1.00  0.00           H
ATOM    684  HZ2 LYS    43      36.593  28.139  29.045  1.00  0.00           H
ATOM    685  HZ3 LYS    43      35.539  26.962  29.436  1.00  0.00           H
ATOM    686  C   LYS    43      42.706  25.637  25.064  1.00  0.00           C
ATOM    687  O   LYS    43      42.636  25.399  23.869  1.00  0.00           O
ATOM    688  N   ILE    44      43.784  26.171  25.582  1.00  0.00           N
ATOM    689  H   ILE    44      43.784  26.454  26.551  1.00  0.00           H
ATOM    690  CA  ILE    44      44.971  26.401  24.781  1.00  0.00           C
ATOM    691  HA  ILE    44      44.611  26.796  23.832  1.00  0.00           H
ATOM    692  CB  ILE    44      45.877  27.525  25.317  1.00  0.00           C
ATOM    693  HB  ILE    44      45.234  28.405  25.332  1.00  0.00           H
ATOM    694  CG2 ILE    44      46.377  27.412  26.692  1.00  0.00           C
ATOM    695 HG21 ILE    44      47.081  26.590  26.820  1.00  0.00           H
ATOM    696 HG22 ILE    44      45.548  27.310  27.393  1.00  0.00           H
ATOM    697 HG23 ILE    44      46.847  28.351  26.982  1.00  0.00           H
ATOM    698  CG1 ILE    44      47.074  27.698  24.391  1.00  0.00           C
ATOM    699 HG12 ILE    44      47.711  28.490  24.785  1.00  0.00           H
ATOM    700 HG13 ILE    44      47.757  26.850  24.411  1.00  0.00           H
ATOM    701  CD1 ILE    44      46.789  28.079  22.954  1.00  0.00           C
ATOM    702 HD11 ILE    44      46.106  28.917  23.096  1.00  0.00           H
ATOM    703 HD12 ILE    44      46.343  27.311  22.321  1.00  0.00           H
ATOM    704 HD13 ILE    44      47.738  28.421  22.544  1.00  0.00           H
ATOM    705  C   ILE    44      45.578  25.045  24.368  1.00  0.00           C
ATOM    706  O   ILE    44      45.977  24.934  23.187  1.00  0.00           O
ATOM    707  N   ARG    45      45.527  24.033  25.236  1.00  0.00           N
ATOM    708  H   ARG    45      45.121  24.204  26.145  1.00  0.00           H
ATOM    709  CA  ARG    45      45.861  22.653  24.854  1.00  0.00           C
ATOM    710  HA  ARG    45      46.923  22.601  24.618  1.00  0.00           H
ATOM    711  CB  ARG    45      45.655  21.837  26.191  1.00  0.00           C
ATOM    712  HB2 ARG    45      46.317  22.291  26.929  1.00  0.00           H
ATOM    713  HB3 ARG    45      44.625  21.842  26.549  1.00  0.00           H
ATOM    714  CG  ARG    45      45.993  20.320  26.039  1.00  0.00           C
ATOM    715  HG2 ARG    45      45.203  19.730  25.575  1.00  0.00           H
ATOM    716  HG3 ARG    45      46.942  20.260  25.506  1.00  0.00           H
ATOM    717  CD  ARG    45      46.300  19.669  27.399  1.00  0.00           C
ATOM    718  HD2 ARG    45      46.532  18.654  27.080  1.00  0.00           H
ATOM    719  HD3 ARG    45      47.126  20.232  27.834  1.00  0.00           H
ATOM    720  NE  ARG    45      45.143  19.564  28.326  1.00  0.00           N
ATOM    721  HE  ARG    45      45.089  20.120  29.167  1.00  0.00           H
ATOM    722  CZ  ARG    45      44.131  18.674  28.199  1.00  0.00           C
ATOM    723  NH1 ARG    45      44.091  17.805  27.264  1.00  0.00           N
ATOM    724 HH11 ARG    45      44.920  17.622  26.715  1.00  0.00           H
ATOM    725 HH12 ARG    45      43.433  17.054  27.417  1.00  0.00           H
ATOM    726  NH2 ARG    45      43.106  18.794  28.940  1.00  0.00           N
ATOM    727 HH21 ARG    45      43.104  19.594  29.558  1.00  0.00           H
ATOM    728 HH22 ARG    45      42.371  18.105  28.878  1.00  0.00           H
ATOM    729  C   ARG    45      45.080  22.067  23.669  1.00  0.00           C
ATOM    730  O   ARG    45      45.719  21.449  22.821  1.00  0.00           O
ATOM    731  N   TYR    46      43.778  22.369  23.560  1.00  0.00           N
ATOM    732  H   TYR    46      43.380  22.555  24.470  1.00  0.00           H
ATOM    733  CA  TYR    46      42.901  22.070  22.398  1.00  0.00           C
ATOM    734  HA  TYR    46      43.146  21.026  22.204  1.00  0.00           H
ATOM    735  CB  TYR    46      41.489  22.273  22.773  1.00  0.00           C
ATOM    736  HB2 TYR    46      41.207  21.369  23.311  1.00  0.00           H
ATOM    737  HB3 TYR    46      41.419  23.228  23.296  1.00  0.00           H
ATOM    738  CG  TYR    46      40.436  22.434  21.703  1.00  0.00           C
ATOM    739  CD1 TYR    46      39.806  21.364  21.078  1.00  0.00           C
ATOM    740  HD1 TYR    46      40.117  20.342  21.236  1.00  0.00           H
ATOM    741  CE1 TYR    46      38.891  21.557  19.995  1.00  0.00           C
ATOM    742  HE1 TYR    46      38.514  20.742  19.395  1.00  0.00           H
ATOM    743  CZ  TYR    46      38.506  22.867  19.669  1.00  0.00           C
ATOM    744  OH  TYR    46      37.652  23.113  18.593  1.00  0.00           O
ATOM    745  HH  TYR    46      37.670  24.019  18.274  1.00  0.00           H
ATOM    746  CE2 TYR    46      39.080  23.933  20.334  1.00  0.00           C
ATOM    747  HE2 TYR    46      38.900  24.972  20.098  1.00  0.00           H
ATOM    748  CD2 TYR    46      40.027  23.751  21.346  1.00  0.00           C
ATOM    749  HD2 TYR    46      40.487  24.580  21.863  1.00  0.00           H
ATOM    750  C   TYR    46      43.376  22.932  21.182  1.00  0.00           C
ATOM    751  O   TYR    46      43.681  22.299  20.107  1.00  0.00           O
ATOM    752  N   GLU    47      43.435  24.218  21.254  1.00  0.00           N
ATOM    753  H   GLU    47      43.278  24.631  22.162  1.00  0.00           H
ATOM    754  CA  GLU    47      43.758  25.066  20.100  1.00  0.00           C
ATOM    755  HA  GLU    47      43.056  24.857  19.292  1.00  0.00           H
ATOM    756  CB  GLU    47      43.744  26.560  20.545  1.00  0.00           C
ATOM    757  HB2 GLU    47      42.872  26.797  21.156  1.00  0.00           H
ATOM    758  HB3 GLU    47      44.631  26.780  21.140  1.00  0.00           H
ATOM    759  CG  GLU    47      43.735  27.557  19.339  1.00  0.00           C
ATOM    760  HG2 GLU    47      43.779  28.556  19.773  1.00  0.00           H
ATOM    761  HG3 GLU    47      44.632  27.467  18.727  1.00  0.00           H
ATOM    762  CD  GLU    47      42.574  27.586  18.338  1.00  0.00           C
ATOM    763  OE1 GLU    47      41.489  28.078  18.598  1.00  0.00           O
ATOM    764  OE2 GLU    47      42.651  26.920  17.284  1.00  0.00           O
ATOM    765  C   GLU    47      45.151  24.753  19.554  1.00  0.00           C
ATOM    766  O   GLU    47      45.349  24.694  18.351  1.00  0.00           O
ATOM    767  N   SER    48      46.130  24.328  20.423  1.00  0.00           N
ATOM    768  H   SER    48      45.938  24.373  21.414  1.00  0.00           H
ATOM    769  CA  SER    48      47.372  23.813  20.029  1.00  0.00           C
ATOM    770  HA  SER    48      47.700  24.536  19.282  1.00  0.00           H
ATOM    771  CB  SER    48      48.431  23.981  21.110  1.00  0.00           C
ATOM    772  HB2 SER    48      49.352  23.506  20.772  1.00  0.00           H
ATOM    773  HB3 SER    48      48.669  25.033  21.265  1.00  0.00           H
ATOM    774  OG  SER    48      48.105  23.292  22.278  1.00  0.00           O
ATOM    775  HG  SER    48      47.673  23.842  22.935  1.00  0.00           H
ATOM    776  C   SER    48      47.403  22.469  19.360  1.00  0.00           C
ATOM    777  O   SER    48      48.414  22.093  18.717  1.00  0.00           O
ATOM    778  N   LEU    49      46.306  21.588  19.330  1.00  0.00           N
ATOM    779  H   LEU    49      45.432  21.801  19.788  1.00  0.00           H
ATOM    780  CA  LEU    49      46.230  20.450  18.422  1.00  0.00           C
ATOM    781  HA  LEU    49      47.180  19.922  18.509  1.00  0.00           H
ATOM    782  CB  LEU    49      45.151  19.490  18.903  1.00  0.00           C
ATOM    783  HB2 LEU    49      44.250  20.085  19.059  1.00  0.00           H
ATOM    784  HB3 LEU    49      44.940  18.860  18.039  1.00  0.00           H
ATOM    785  CG  LEU    49      45.739  18.675  20.100  1.00  0.00           C
ATOM    786  HG  LEU    49      46.384  19.307  20.711  1.00  0.00           H
ATOM    787  CD1 LEU    49      44.628  18.458  20.992  1.00  0.00           C
ATOM    788 HD11 LEU    49      43.945  17.716  20.581  1.00  0.00           H
ATOM    789 HD12 LEU    49      44.160  19.381  21.336  1.00  0.00           H
ATOM    790 HD13 LEU    49      44.969  18.008  21.925  1.00  0.00           H
ATOM    791  CD2 LEU    49      46.428  17.343  19.627  1.00  0.00           C
ATOM    792 HD21 LEU    49      46.803  16.775  20.477  1.00  0.00           H
ATOM    793 HD22 LEU    49      45.579  16.754  19.280  1.00  0.00           H
ATOM    794 HD23 LEU    49      47.199  17.534  18.880  1.00  0.00           H
ATOM    795  C   LEU    49      46.050  20.805  16.975  1.00  0.00           C
ATOM    796  O   LEU    49      46.318  20.014  16.095  1.00  0.00           O
ATOM    797  N   THR    50      45.713  22.060  16.764  1.00  0.00           N
ATOM    798  H   THR    50      45.538  22.737  17.494  1.00  0.00           H
ATOM    799  CA  THR    50      45.672  22.608  15.431  1.00  0.00           C
ATOM    800  HA  THR    50      45.808  21.806  14.704  1.00  0.00           H
ATOM    801  CB  THR    50      44.329  23.333  15.194  1.00  0.00           C
ATOM    802  HB  THR    50      44.077  24.090  15.936  1.00  0.00           H
ATOM    803  CG2 THR    50      44.347  23.879  13.764  1.00  0.00           C
ATOM    804 HG21 THR    50      43.365  24.352  13.747  1.00  0.00           H
ATOM    805 HG22 THR    50      44.465  23.130  12.981  1.00  0.00           H
ATOM    806 HG23 THR    50      45.198  24.549  13.638  1.00  0.00           H
ATOM    807  OG1 THR    50      43.417  22.276  15.144  1.00  0.00           O
ATOM    808  HG1 THR    50      43.165  21.861  15.971  1.00  0.00           H
ATOM    809  C   THR    50      46.891  23.536  15.162  1.00  0.00           C
ATOM    810  O   THR    50      47.538  23.392  14.166  1.00  0.00           O
ATOM    811  N   ASP    51      47.181  24.424  16.121  1.00  0.00           N
ATOM    812  H   ASP    51      46.420  24.559  16.771  1.00  0.00           H
ATOM    813  CA  ASP    51      48.199  25.522  16.008  1.00  0.00           C
ATOM    814  HA  ASP    51      48.692  25.283  15.066  1.00  0.00           H
ATOM    815  CB  ASP    51      47.500  26.808  15.568  1.00  0.00           C
ATOM    816  HB2 ASP    51      46.820  26.663  14.728  1.00  0.00           H
ATOM    817  HB3 ASP    51      46.962  27.118  16.463  1.00  0.00           H
ATOM    818  CG  ASP    51      48.502  27.884  15.285  1.00  0.00           C
ATOM    819  OD1 ASP    51      49.612  27.550  14.793  1.00  0.00           O
ATOM    820  OD2 ASP    51      48.197  29.081  15.400  1.00  0.00           O
ATOM    821  C   ASP    51      49.187  25.533  17.225  1.00  0.00           C
ATOM    822  O   ASP    51      48.999  26.335  18.167  1.00  0.00           O
ATOM    823  N   PRO    52      50.322  24.840  17.123  1.00  0.00           N
ATOM    824  CD  PRO    52      50.481  23.713  16.214  1.00  0.00           C
ATOM    825  HD2 PRO    52      50.817  24.091  15.248  1.00  0.00           H
ATOM    826  HD3 PRO    52      49.508  23.239  16.093  1.00  0.00           H
ATOM    827  CG  PRO    52      51.513  22.700  16.784  1.00  0.00           C
ATOM    828  HG2 PRO    52      52.095  22.360  15.927  1.00  0.00           H
ATOM    829  HG3 PRO    52      50.972  21.844  17.187  1.00  0.00           H
ATOM    830  CB  PRO    52      52.291  23.483  17.794  1.00  0.00           C
ATOM    831  HB2 PRO    52      53.165  23.886  17.282  1.00  0.00           H
ATOM    832  HB3 PRO    52      52.638  22.921  18.660  1.00  0.00           H
ATOM    833  CA  PRO    52      51.427  24.666  18.155  1.00  0.00           C
ATOM    834  HA  PRO    52      50.923  24.470  19.102  1.00  0.00           H
ATOM    835  C   PRO    52      52.251  26.041  18.291  1.00  0.00           C
ATOM    836  O   PRO    52      52.899  26.203  19.326  1.00  0.00           O
ATOM    837  N   SER    53      52.085  26.939  17.329  1.00  0.00           N
ATOM    838  H   SER    53      51.588  26.599  16.519  1.00  0.00           H
ATOM    839  CA  SER    53      52.696  28.249  17.308  1.00  0.00           C
ATOM    840  HA  SER    53      53.784  28.165  17.309  1.00  0.00           H
ATOM    841  CB  SER    53      52.477  29.096  15.920  1.00  0.00           C
ATOM    842  HB2 SER    53      52.976  30.063  15.992  1.00  0.00           H
ATOM    843  HB3 SER    53      52.757  28.600  14.990  1.00  0.00           H
ATOM    844  OG  SER    53      51.104  29.517  15.760  1.00  0.00           O
ATOM    845  HG  SER    53      50.504  28.822  15.478  1.00  0.00           H
ATOM    846  C   SER    53      52.247  29.080  18.497  1.00  0.00           C
ATOM    847  O   SER    53      53.033  29.873  18.932  1.00  0.00           O
ATOM    848  N   LYS    54      51.001  28.874  18.952  1.00  0.00           N
ATOM    849  H   LYS    54      50.484  28.135  18.499  1.00  0.00           H
ATOM    850  CA  LYS    54      50.308  29.523  20.063  1.00  0.00           C
ATOM    851  HA  LYS    54      50.552  30.576  19.925  1.00  0.00           H
ATOM    852  CB  LYS    54      48.787  29.391  19.953  1.00  0.00           C
ATOM    853  HB2 LYS    54      48.456  28.408  20.288  1.00  0.00           H
ATOM    854  HB3 LYS    54      48.280  30.098  20.608  1.00  0.00           H
ATOM    855  CG  LYS    54      48.136  29.587  18.490  1.00  0.00           C
ATOM    856  HG2 LYS    54      48.767  30.283  17.937  1.00  0.00           H
ATOM    857  HG3 LYS    54      48.275  28.608  18.031  1.00  0.00           H
ATOM    858  CD  LYS    54      46.718  30.031  18.658  1.00  0.00           C
ATOM    859  HD2 LYS    54      46.248  29.342  19.361  1.00  0.00           H
ATOM    860  HD3 LYS    54      46.732  31.028  19.098  1.00  0.00           H
ATOM    861  CE  LYS    54      45.879  30.065  17.359  1.00  0.00           C
ATOM    862  HE2 LYS    54      46.166  29.203  16.757  1.00  0.00           H
ATOM    863  HE3 LYS    54      44.827  30.044  17.643  1.00  0.00           H
ATOM    864  NZ  LYS    54      46.050  31.303  16.559  1.00  0.00           N
ATOM    865  HZ1 LYS    54      45.599  31.203  15.662  1.00  0.00           H
ATOM    866  HZ2 LYS    54      47.040  31.431  16.402  1.00  0.00           H
ATOM    867  HZ3 LYS    54      45.629  32.133  16.953  1.00  0.00           H
ATOM    868  C   LYS    54      50.890  29.067  21.489  1.00  0.00           C
ATOM    869  O   LYS    54      50.335  29.540  22.463  1.00  0.00           O
ATOM    870  N   LEU    55      51.793  28.145  21.556  1.00  0.00           N
ATOM    871  H   LEU    55      52.206  27.669  20.767  1.00  0.00           H
ATOM    872  CA  LEU    55      52.452  27.900  22.851  1.00  0.00           C
ATOM    873  HA  LEU    55      51.732  28.090  23.647  1.00  0.00           H
ATOM    874  CB  LEU    55      52.870  26.334  22.901  1.00  0.00           C
ATOM    875  HB2 LEU    55      53.602  26.137  22.118  1.00  0.00           H
ATOM    876  HB3 LEU    55      53.310  26.171  23.885  1.00  0.00           H
ATOM    877  CG  LEU    55      51.669  25.343  22.706  1.00  0.00           C
ATOM    878  HG  LEU    55      51.004  25.732  21.936  1.00  0.00           H
ATOM    879  CD1 LEU    55      52.036  23.928  22.467  1.00  0.00           C
ATOM    880 HD11 LEU    55      52.734  23.706  23.274  1.00  0.00           H
ATOM    881 HD12 LEU    55      52.551  23.860  21.509  1.00  0.00           H
ATOM    882 HD13 LEU    55      51.135  23.315  22.455  1.00  0.00           H
ATOM    883  CD2 LEU    55      50.873  25.374  23.971  1.00  0.00           C
ATOM    884 HD21 LEU    55      50.641  26.418  24.180  1.00  0.00           H
ATOM    885 HD22 LEU    55      49.934  24.820  23.977  1.00  0.00           H
ATOM    886 HD23 LEU    55      51.420  25.079  24.867  1.00  0.00           H
ATOM    887  C   LEU    55      53.550  28.924  23.211  1.00  0.00           C
ATOM    888  O   LEU    55      53.590  29.383  24.359  1.00  0.00           O
ATOM    889  N   ASP    56      54.394  29.294  22.256  1.00  0.00           N
ATOM    890  H   ASP    56      54.284  28.836  21.362  1.00  0.00           H
ATOM    891  CA  ASP    56      55.497  30.291  22.532  1.00  0.00           C
ATOM    892  HA  ASP    56      56.321  29.658  22.861  1.00  0.00           H
ATOM    893  CB  ASP    56      56.010  30.658  21.095  1.00  0.00           C
ATOM    894  HB2 ASP    56      56.047  29.836  20.381  1.00  0.00           H
ATOM    895  HB3 ASP    56      55.281  31.347  20.667  1.00  0.00           H
ATOM    896  CG  ASP    56      57.376  31.262  21.100  1.00  0.00           C
ATOM    897  OD1 ASP    56      58.334  30.590  21.598  1.00  0.00           O
ATOM    898  OD2 ASP    56      57.412  32.388  20.530  1.00  0.00           O
ATOM    899  C   ASP    56      55.249  31.579  23.293  1.00  0.00           C
ATOM    900  O   ASP    56      56.147  32.029  24.051  1.00  0.00           O
ATOM    901  N   SER    57      54.010  32.063  23.298  1.00  0.00           N
ATOM    902  H   SER    57      53.286  31.726  22.680  1.00  0.00           H
ATOM    903  CA  SER    57      53.509  33.216  24.051  1.00  0.00           C
ATOM    904  HA  SER    57      54.386  33.860  24.085  1.00  0.00           H
ATOM    905  CB  SER    57      52.309  33.815  23.266  1.00  0.00           C
ATOM    906  HB2 SER    57      51.863  34.636  23.826  1.00  0.00           H
ATOM    907  HB3 SER    57      52.649  34.086  22.267  1.00  0.00           H
ATOM    908  OG  SER    57      51.292  32.865  22.971  1.00  0.00           O
ATOM    909  HG  SER    57      50.718  33.203  22.279  1.00  0.00           H
ATOM    910  C   SER    57      53.305  33.012  25.518  1.00  0.00           C
ATOM    911  O   SER    57      52.625  33.783  26.243  1.00  0.00           O
ATOM    912  N   GLY    58      53.856  31.873  26.058  1.00  0.00           N
ATOM    913  H   GLY    58      54.428  31.322  25.433  1.00  0.00           H
ATOM    914  CA  GLY    58      53.590  31.468  27.411  1.00  0.00           C
ATOM    915  HA2 GLY    58      54.143  32.018  28.173  1.00  0.00           H
ATOM    916  HA3 GLY    58      52.529  31.601  27.621  1.00  0.00           H
ATOM    917  C   GLY    58      54.014  29.984  27.418  1.00  0.00           C
ATOM    918  O   GLY    58      53.141  29.061  27.213  1.00  0.00           O
ATOM    919  N   LYS    59      55.316  29.717  27.340  1.00  0.00           N
ATOM    920  H   LYS    59      55.921  30.521  27.251  1.00  0.00           H
ATOM    921  CA  LYS    59      55.895  28.412  26.939  1.00  0.00           C
ATOM    922  HA  LYS    59      55.540  28.200  25.930  1.00  0.00           H
ATOM    923  CB  LYS    59      57.405  28.554  26.919  1.00  0.00           C
ATOM    924  HB2 LYS    59      57.739  28.799  27.928  1.00  0.00           H
ATOM    925  HB3 LYS    59      57.829  27.578  26.681  1.00  0.00           H
ATOM    926  CG  LYS    59      57.844  29.524  25.817  1.00  0.00           C
ATOM    927  HG2 LYS    59      57.257  29.384  24.909  1.00  0.00           H
ATOM    928  HG3 LYS    59      57.567  30.532  26.128  1.00  0.00           H
ATOM    929  CD  LYS    59      59.336  29.407  25.507  1.00  0.00           C
ATOM    930  HD2 LYS    59      59.919  29.710  26.376  1.00  0.00           H
ATOM    931  HD3 LYS    59      59.580  28.360  25.328  1.00  0.00           H
ATOM    932  CE  LYS    59      59.802  30.114  24.269  1.00  0.00           C
ATOM    933  HE2 LYS    59      60.887  30.231  24.249  1.00  0.00           H
ATOM    934  HE3 LYS    59      59.413  29.556  23.417  1.00  0.00           H
ATOM    935  NZ  LYS    59      59.352  31.520  24.184  1.00  0.00           N
ATOM    936  HZ1 LYS    59      59.624  32.170  24.906  1.00  0.00           H
ATOM    937  HZ2 LYS    59      58.343  31.551  24.158  1.00  0.00           H
ATOM    938  HZ3 LYS    59      59.551  31.986  23.311  1.00  0.00           H
ATOM    939  C   LYS    59      55.416  27.214  27.758  1.00  0.00           C
ATOM    940  O   LYS    59      54.992  26.205  27.236  1.00  0.00           O
ATOM    941  N   GLU    60      55.295  27.456  29.127  1.00  0.00           N
ATOM    942  H   GLU    60      55.793  28.270  29.459  1.00  0.00           H
ATOM    943  CA  GLU    60      54.641  26.482  30.024  1.00  0.00           C
ATOM    944  HA  GLU    60      54.864  25.548  29.508  1.00  0.00           H
ATOM    945  CB  GLU    60      55.447  26.477  31.313  1.00  0.00           C
ATOM    946  HB2 GLU    60      56.487  26.562  30.999  1.00  0.00           H
ATOM    947  HB3 GLU    60      55.242  27.391  31.870  1.00  0.00           H
ATOM    948  CG  GLU    60      55.082  25.334  32.239  1.00  0.00           C
ATOM    949  HG2 GLU    60      55.324  25.597  33.269  1.00  0.00           H
ATOM    950  HG3 GLU    60      53.995  25.252  32.243  1.00  0.00           H
ATOM    951  CD  GLU    60      55.692  24.000  31.894  1.00  0.00           C
ATOM    952  OE1 GLU    60      56.786  23.935  31.333  1.00  0.00           O
ATOM    953  OE2 GLU    60      55.077  22.950  32.134  1.00  0.00           O
ATOM    954  C   GLU    60      53.142  26.705  30.238  1.00  0.00           C
ATOM    955  O   GLU    60      52.712  27.773  30.555  1.00  0.00           O
ATOM    956  N   LEU    61      52.364  25.599  30.146  1.00  0.00           N
ATOM    957  H   LEU    61      52.669  24.747  29.698  1.00  0.00           H
ATOM    958  CA  LEU    61      50.971  25.730  30.592  1.00  0.00           C
ATOM    959  HA  LEU    61      50.624  26.751  30.428  1.00  0.00           H
ATOM    960  CB  LEU    61      50.121  24.794  29.783  1.00  0.00           C
ATOM    961  HB2 LEU    61      50.321  23.759  30.062  1.00  0.00           H
ATOM    962  HB3 LEU    61      49.066  24.999  29.967  1.00  0.00           H
ATOM    963  CG  LEU    61      50.120  25.020  28.227  1.00  0.00           C
ATOM    964  HG  LEU    61      51.140  24.789  27.917  1.00  0.00           H
ATOM    965  CD1 LEU    61      49.246  23.946  27.565  1.00  0.00           C
ATOM    966 HD11 LEU    61      49.638  22.931  27.630  1.00  0.00           H
ATOM    967 HD12 LEU    61      49.169  24.187  26.505  1.00  0.00           H
ATOM    968 HD13 LEU    61      48.217  24.037  27.911  1.00  0.00           H
ATOM    969  CD2 LEU    61      49.757  26.449  27.692  1.00  0.00           C
ATOM    970 HD21 LEU    61      49.657  26.406  26.608  1.00  0.00           H
ATOM    971 HD22 LEU    61      48.927  26.925  28.217  1.00  0.00           H
ATOM    972 HD23 LEU    61      50.612  27.071  27.957  1.00  0.00           H
ATOM    973  C   LEU    61      50.907  25.476  32.128  1.00  0.00           C
ATOM    974  O   LEU    61      51.189  24.390  32.607  1.00  0.00           O
ATOM    975  N   HID    62      50.727  26.560  32.851  1.00  0.00           N
ATOM    976  H   HID    62      50.587  27.473  32.442  1.00  0.00           H
ATOM    977  CA  HID    62      51.030  26.677  34.253  1.00  0.00           C
ATOM    978  HA  HID    62      50.709  25.758  34.743  1.00  0.00           H
ATOM    979  CB  HID    62      52.577  26.878  34.466  1.00  0.00           C
ATOM    980  HB2 HID    62      52.844  26.604  35.485  1.00  0.00           H
ATOM    981  HB3 HID    62      53.171  26.207  33.846  1.00  0.00           H
ATOM    982  CG  HID    62      53.235  28.242  34.261  1.00  0.00           C
ATOM    983  ND1 HID    62      54.431  28.601  34.788  1.00  0.00           N
ATOM    984  HD1 HID    62      54.926  28.013  35.443  1.00  0.00           H
ATOM    985  CE1 HID    62      54.613  29.904  34.551  1.00  0.00           C
ATOM    986  HE1 HID    62      55.416  30.550  34.872  1.00  0.00           H
ATOM    987  NE2 HID    62      53.541  30.407  33.866  1.00  0.00           N
ATOM    988  CD2 HID    62      52.620  29.368  33.754  1.00  0.00           C
ATOM    989  HD2 HID    62      51.656  29.433  33.272  1.00  0.00           H
ATOM    990  C   HID    62      50.205  27.750  34.931  1.00  0.00           C
ATOM    991  O   HID    62      49.782  28.709  34.317  1.00  0.00           O
ATOM    992  N   ILE    63      50.134  27.624  36.290  1.00  0.00           N
ATOM    993  H   ILE    63      50.651  26.833  36.647  1.00  0.00           H
ATOM    994  CA  ILE    63      49.641  28.656  37.258  1.00  0.00           C
ATOM    995  HA  ILE    63      49.202  29.565  36.848  1.00  0.00           H
ATOM    996  CB  ILE    63      48.482  28.029  38.074  1.00  0.00           C
ATOM    997  HB  ILE    63      48.760  26.996  38.284  1.00  0.00           H
ATOM    998  CG2 ILE    63      48.121  28.659  39.393  1.00  0.00           C
ATOM    999 HG21 ILE    63      48.956  28.460  40.064  1.00  0.00           H
ATOM   1000 HG22 ILE    63      47.364  28.038  39.870  1.00  0.00           H
ATOM   1001 HG23 ILE    63      47.754  29.685  39.356  1.00  0.00           H
ATOM   1002  CG1 ILE    63      47.169  28.021  37.211  1.00  0.00           C
ATOM   1003 HG12 ILE    63      46.304  28.389  37.761  1.00  0.00           H
ATOM   1004 HG13 ILE    63      47.224  28.712  36.369  1.00  0.00           H
ATOM   1005  CD1 ILE    63      46.807  26.646  36.700  1.00  0.00           C
ATOM   1006 HD11 ILE    63      45.892  26.691  36.109  1.00  0.00           H
ATOM   1007 HD12 ILE    63      46.459  26.140  37.601  1.00  0.00           H
ATOM   1008 HD13 ILE    63      47.578  26.144  36.117  1.00  0.00           H
ATOM   1009  C   ILE    63      50.771  29.115  38.282  1.00  0.00           C
ATOM   1010  O   ILE    63      51.516  28.346  38.888  1.00  0.00           O
ATOM   1011  N   ASN    64      50.803  30.443  38.451  1.00  0.00           N
ATOM   1012  H   ASN    64      50.152  31.002  37.918  1.00  0.00           H
ATOM   1013  CA  ASN    64      51.707  31.116  39.418  1.00  0.00           C
ATOM   1014  HA  ASN    64      52.123  30.326  40.043  1.00  0.00           H
ATOM   1015  CB  ASN    64      52.752  31.918  38.668  1.00  0.00           C
ATOM   1016  HB2 ASN    64      52.419  32.476  37.793  1.00  0.00           H
ATOM   1017  HB3 ASN    64      53.193  32.687  39.302  1.00  0.00           H
ATOM   1018  CG  ASN    64      53.902  31.114  38.130  1.00  0.00           C
ATOM   1019  OD1 ASN    64      53.831  29.948  37.906  1.00  0.00           O
ATOM   1020  ND2 ASN    64      54.942  31.863  37.807  1.00  0.00           N
ATOM   1021 HD21 ASN    64      54.873  32.843  38.042  1.00  0.00           H
ATOM   1022 HD22 ASN    64      55.568  31.558  37.074  1.00  0.00           H
ATOM   1023  C   ASN    64      50.893  32.022  40.330  1.00  0.00           C
ATOM   1024  O   ASN    64      49.898  32.582  39.906  1.00  0.00           O
ATOM   1025  N   LEU    65      51.251  32.104  41.628  1.00  0.00           N
ATOM   1026  H   LEU    65      52.114  31.603  41.781  1.00  0.00           H
ATOM   1027  CA  LEU    65      50.554  32.598  42.755  1.00  0.00           C
ATOM   1028  HA  LEU    65      49.725  33.210  42.400  1.00  0.00           H
ATOM   1029  CB  LEU    65      50.095  31.367  43.620  1.00  0.00           C
ATOM   1030  HB2 LEU    65      51.024  30.904  43.951  1.00  0.00           H
ATOM   1031  HB3 LEU    65      49.482  31.711  44.452  1.00  0.00           H
ATOM   1032  CG  LEU    65      49.325  30.181  43.014  1.00  0.00           C
ATOM   1033  HG  LEU    65      49.790  29.653  42.182  1.00  0.00           H
ATOM   1034  CD1 LEU    65      49.011  29.100  44.061  1.00  0.00           C
ATOM   1035 HD11 LEU    65      48.352  28.308  43.708  1.00  0.00           H
ATOM   1036 HD12 LEU    65      48.391  29.647  44.772  1.00  0.00           H
ATOM   1037 HD13 LEU    65      49.932  28.735  44.516  1.00  0.00           H
ATOM   1038  CD2 LEU    65      47.955  30.794  42.560  1.00  0.00           C
ATOM   1039 HD21 LEU    65      47.499  31.086  43.506  1.00  0.00           H
ATOM   1040 HD22 LEU    65      48.014  31.685  41.937  1.00  0.00           H
ATOM   1041 HD23 LEU    65      47.399  30.094  41.937  1.00  0.00           H
ATOM   1042  C   LEU    65      51.461  33.592  43.471  1.00  0.00           C
ATOM   1043  O   LEU    65      52.555  33.261  43.942  1.00  0.00           O
ATOM   1044  N   ILE    66      51.053  34.866  43.566  1.00  0.00           N
ATOM   1045  H   ILE    66      50.068  34.986  43.381  1.00  0.00           H
ATOM   1046  CA  ILE    66      51.813  36.034  43.946  1.00  0.00           C
ATOM   1047  HA  ILE    66      52.746  35.688  44.390  1.00  0.00           H
ATOM   1048  CB  ILE    66      52.206  36.897  42.742  1.00  0.00           C
ATOM   1049  HB  ILE    66      51.276  37.269  42.312  1.00  0.00           H
ATOM   1050  CG2 ILE    66      52.996  38.184  43.167  1.00  0.00           C
ATOM   1051 HG21 ILE    66      52.402  38.726  43.903  1.00  0.00           H
ATOM   1052 HG22 ILE    66      53.235  38.768  42.277  1.00  0.00           H
ATOM   1053 HG23 ILE    66      53.934  38.015  43.697  1.00  0.00           H
ATOM   1054  CG1 ILE    66      53.114  36.057  41.804  1.00  0.00           C
ATOM   1055 HG12 ILE    66      53.905  36.726  41.464  1.00  0.00           H
ATOM   1056 HG13 ILE    66      53.679  35.282  42.324  1.00  0.00           H
ATOM   1057  CD1 ILE    66      52.379  35.418  40.585  1.00  0.00           C
ATOM   1058 HD11 ILE    66      53.080  34.818  40.005  1.00  0.00           H
ATOM   1059 HD12 ILE    66      52.037  36.242  39.958  1.00  0.00           H
ATOM   1060 HD13 ILE    66      51.512  34.811  40.842  1.00  0.00           H
ATOM   1061  C   ILE    66      51.032  36.862  45.083  1.00  0.00           C
ATOM   1062  O   ILE    66      50.062  37.605  44.779  1.00  0.00           O
ATOM   1063  N   PRO    67      51.328  36.731  46.349  1.00  0.00           N
ATOM   1064  CD  PRO    67      52.160  35.745  46.955  1.00  0.00           C
ATOM   1065  HD2 PRO    67      53.194  35.965  46.692  1.00  0.00           H
ATOM   1066  HD3 PRO    67      51.906  34.747  46.597  1.00  0.00           H
ATOM   1067  CG  PRO    67      51.933  35.839  48.484  1.00  0.00           C
ATOM   1068  HG2 PRO    67      52.834  36.019  49.070  1.00  0.00           H
ATOM   1069  HG3 PRO    67      51.397  34.949  48.814  1.00  0.00           H
ATOM   1070  CB  PRO    67      50.911  36.980  48.643  1.00  0.00           C
ATOM   1071  HB2 PRO    67      51.091  37.725  49.417  1.00  0.00           H
ATOM   1072  HB3 PRO    67      49.928  36.594  48.911  1.00  0.00           H
ATOM   1073  CA  PRO    67      50.854  37.743  47.344  1.00  0.00           C
ATOM   1074  HA  PRO    67      49.821  38.075  47.229  1.00  0.00           H
ATOM   1075  C   PRO    67      51.587  39.071  47.293  1.00  0.00           C
ATOM   1076  O   PRO    67      52.775  39.126  46.885  1.00  0.00           O
ATOM   1077  N   ASN    68      51.054  40.175  47.843  1.00  0.00           N
ATOM   1078  H   ASN    68      50.115  40.064  48.198  1.00  0.00           H
ATOM   1079  CA  ASN    68      51.725  41.461  47.895  1.00  0.00           C
ATOM   1080  HA  ASN    68      52.783  41.214  47.978  1.00  0.00           H
ATOM   1081  CB  ASN    68      51.376  42.233  46.626  1.00  0.00           C
ATOM   1082  HB2 ASN    68      51.423  41.574  45.758  1.00  0.00           H
ATOM   1083  HB3 ASN    68      50.326  42.524  46.679  1.00  0.00           H
ATOM   1084  CG  ASN    68      52.209  43.492  46.585  1.00  0.00           C
ATOM   1085  OD1 ASN    68      53.012  43.840  47.542  1.00  0.00           O
ATOM   1086  ND2 ASN    68      52.153  44.333  45.548  1.00  0.00           N
ATOM   1087 HD21 ASN    68      51.554  44.082  44.775  1.00  0.00           H
ATOM   1088 HD22 ASN    68      52.858  45.055  45.498  1.00  0.00           H
ATOM   1089  C   ASN    68      51.340  42.159  49.260  1.00  0.00           C
ATOM   1090  O   ASN    68      50.126  42.508  49.387  1.00  0.00           O
ATOM   1091  N   LYS    69      52.318  42.291  50.162  1.00  0.00           N
ATOM   1092  H   LYS    69      53.250  41.989  49.918  1.00  0.00           H
ATOM   1093  CA  LYS    69      52.088  43.079  51.327  1.00  0.00           C
ATOM   1094  HA  LYS    69      51.275  42.618  51.888  1.00  0.00           H
ATOM   1095  CB  LYS    69      53.380  42.965  52.230  1.00  0.00           C
ATOM   1096  HB2 LYS    69      53.524  41.908  52.455  1.00  0.00           H
ATOM   1097  HB3 LYS    69      54.221  43.417  51.705  1.00  0.00           H
ATOM   1098  CG  LYS    69      53.241  43.550  53.667  1.00  0.00           C
ATOM   1099  HG2 LYS    69      52.861  44.570  53.610  1.00  0.00           H
ATOM   1100  HG3 LYS    69      52.428  43.067  54.210  1.00  0.00           H
ATOM   1101  CD  LYS    69      54.520  43.341  54.493  1.00  0.00           C
ATOM   1102  HD2 LYS    69      55.341  43.811  53.952  1.00  0.00           H
ATOM   1103  HD3 LYS    69      54.398  43.937  55.396  1.00  0.00           H
ATOM   1104  CE  LYS    69      54.962  41.931  54.908  1.00  0.00           C
ATOM   1105  HE2 LYS    69      54.962  41.284  54.032  1.00  0.00           H
ATOM   1106  HE3 LYS    69      55.966  41.942  55.335  1.00  0.00           H
ATOM   1107  NZ  LYS    69      54.039  41.351  55.873  1.00  0.00           N
ATOM   1108  HZ1 LYS    69      53.253  40.878  55.449  1.00  0.00           H
ATOM   1109  HZ2 LYS    69      53.873  42.034  56.598  1.00  0.00           H
ATOM   1110  HZ3 LYS    69      54.519  40.593  56.337  1.00  0.00           H
ATOM   1111  C   LYS    69      51.674  44.537  51.131  1.00  0.00           C
ATOM   1112  O   LYS    69      50.602  44.903  51.711  1.00  0.00           O
ATOM   1113  N   GLN    70      52.412  45.302  50.349  1.00  0.00           N
ATOM   1114  H   GLN    70      53.228  44.943  49.872  1.00  0.00           H
ATOM   1115  CA  GLN    70      52.277  46.768  50.107  1.00  0.00           C
ATOM   1116  HA  GLN    70      52.307  47.221  51.098  1.00  0.00           H
ATOM   1117  CB  GLN    70      53.389  47.310  49.292  1.00  0.00           C
ATOM   1118  HB2 GLN    70      53.468  46.768  48.351  1.00  0.00           H
ATOM   1119  HB3 GLN    70      53.000  48.246  48.887  1.00  0.00           H
ATOM   1120  CG  GLN    70      54.811  47.497  49.852  1.00  0.00           C
ATOM   1121  HG2 GLN    70      55.433  48.149  49.240  1.00  0.00           H
ATOM   1122  HG3 GLN    70      54.696  47.881  50.865  1.00  0.00           H
ATOM   1123  CD  GLN    70      55.660  46.181  49.959  1.00  0.00           C
ATOM   1124  OE1 GLN    70      55.211  45.085  49.653  1.00  0.00           O
ATOM   1125  NE2 GLN    70      56.797  46.315  50.466  1.00  0.00           N
ATOM   1126 HE21 GLN    70      57.250  45.460  50.755  1.00  0.00           H
ATOM   1127 HE22 GLN    70      57.160  47.202  50.782  1.00  0.00           H
ATOM   1128  C   GLN    70      50.864  46.980  49.437  1.00  0.00           C
ATOM   1129  O   GLN    70      50.095  47.803  49.912  1.00  0.00           O
ATOM   1130  N   ASP    71      50.474  46.260  48.369  1.00  0.00           N
ATOM   1131  H   ASP    71      51.044  45.622  47.834  1.00  0.00           H
ATOM   1132  CA  ASP    71      49.195  46.462  47.684  1.00  0.00           C
ATOM   1133  HA  ASP    71      49.062  47.538  47.566  1.00  0.00           H
ATOM   1134  CB  ASP    71      49.260  45.889  46.272  1.00  0.00           C
ATOM   1135  HB2 ASP    71      49.412  44.810  46.320  1.00  0.00           H
ATOM   1136  HB3 ASP    71      48.274  45.930  45.809  1.00  0.00           H
ATOM   1137  CG  ASP    71      50.224  46.543  45.287  1.00  0.00           C
ATOM   1138  OD1 ASP    71      49.950  46.485  44.038  1.00  0.00           O
ATOM   1139  OD2 ASP    71      51.174  47.175  45.706  1.00  0.00           O
ATOM   1140  C   ASP    71      47.990  45.933  48.482  1.00  0.00           C
ATOM   1141  O   ASP    71      46.845  46.301  48.320  1.00  0.00           O
ATOM   1142  N   ARG    72      48.355  45.027  49.409  1.00  0.00           N
ATOM   1143  H   ARG    72      49.347  44.846  49.446  1.00  0.00           H
ATOM   1144  CA  ARG    72      47.392  44.129  49.969  1.00  0.00           C
ATOM   1145  HA  ARG    72      47.968  43.399  50.538  1.00  0.00           H
ATOM   1146  CB  ARG    72      46.471  44.937  50.915  1.00  0.00           C
ATOM   1147  HB2 ARG    72      47.138  45.596  51.470  1.00  0.00           H
ATOM   1148  HB3 ARG    72      45.924  45.666  50.318  1.00  0.00           H
ATOM   1149  CG  ARG    72      45.645  44.285  51.951  1.00  0.00           C
ATOM   1150  HG2 ARG    72      44.956  43.529  51.579  1.00  0.00           H
ATOM   1151  HG3 ARG    72      46.290  43.775  52.666  1.00  0.00           H
ATOM   1152  CD  ARG    72      44.846  45.309  52.768  1.00  0.00           C
ATOM   1153  HD2 ARG    72      44.797  44.902  53.778  1.00  0.00           H
ATOM   1154  HD3 ARG    72      45.372  46.263  52.724  1.00  0.00           H
ATOM   1155  NE  ARG    72      43.523  45.571  52.177  1.00  0.00           N
ATOM   1156  HE  ARG    72      43.094  44.690  51.931  1.00  0.00           H
ATOM   1157  CZ  ARG    72      42.666  46.549  52.227  1.00  0.00           C
ATOM   1158  NH1 ARG    72      42.878  47.605  52.926  1.00  0.00           N
ATOM   1159 HH11 ARG    72      43.787  47.671  53.361  1.00  0.00           H
ATOM   1160 HH12 ARG    72      42.124  48.229  53.173  1.00  0.00           H
ATOM   1161  NH2 ARG    72      41.540  46.386  51.622  1.00  0.00           N
ATOM   1162 HH21 ARG    72      41.355  45.435  51.338  1.00  0.00           H
ATOM   1163 HH22 ARG    72      40.793  47.066  51.602  1.00  0.00           H
ATOM   1164  C   ARG    72      46.559  43.331  48.970  1.00  0.00           C
ATOM   1165  O   ARG    72      45.366  43.185  49.030  1.00  0.00           O
ATOM   1166  N   THR    73      47.257  42.615  48.086  1.00  0.00           N
ATOM   1167  H   THR    73      48.263  42.622  48.170  1.00  0.00           H
ATOM   1168  CA  THR    73      46.646  41.816  47.052  1.00  0.00           C
ATOM   1169  HA  THR    73      45.577  41.700  47.232  1.00  0.00           H
ATOM   1170  CB  THR    73      46.856  42.364  45.607  1.00  0.00           C
ATOM   1171  HB  THR    73      46.527  41.608  44.895  1.00  0.00           H
ATOM   1172  CG2 THR    73      46.133  43.584  45.360  1.00  0.00           C
ATOM   1173 HG21 THR    73      46.465  44.431  45.961  1.00  0.00           H
ATOM   1174 HG22 THR    73      45.088  43.309  45.509  1.00  0.00           H
ATOM   1175 HG23 THR    73      46.174  43.792  44.291  1.00  0.00           H
ATOM   1176  OG1 THR    73      48.232  42.576  45.329  1.00  0.00           O
ATOM   1177  HG1 THR    73      48.251  43.213  44.611  1.00  0.00           H
ATOM   1178  C   THR    73      47.286  40.411  46.994  1.00  0.00           C
ATOM   1179  O   THR    73      48.456  40.331  47.026  1.00  0.00           O
ATOM   1180  N   LEU    74      46.494  39.432  46.739  1.00  0.00           N
ATOM   1181  H   LEU    74      45.552  39.713  46.508  1.00  0.00           H
ATOM   1182  CA  LEU    74      46.934  38.222  46.159  1.00  0.00           C
ATOM   1183  HA  LEU    74      48.009  38.044  46.183  1.00  0.00           H
ATOM   1184  CB  LEU    74      46.189  37.107  46.968  1.00  0.00           C
ATOM   1185  HB2 LEU    74      46.518  37.192  48.003  1.00  0.00           H
ATOM   1186  HB3 LEU    74      45.133  37.362  46.878  1.00  0.00           H
ATOM   1187  CG  LEU    74      46.171  35.700  46.424  1.00  0.00           C
ATOM   1188  HG  LEU    74      45.865  35.673  45.378  1.00  0.00           H
ATOM   1189  CD1 LEU    74      47.575  35.039  46.541  1.00  0.00           C
ATOM   1190 HD11 LEU    74      47.426  34.015  46.200  1.00  0.00           H
ATOM   1191 HD12 LEU    74      47.744  35.183  47.608  1.00  0.00           H
ATOM   1192 HD13 LEU    74      48.350  35.536  45.956  1.00  0.00           H
ATOM   1193  CD2 LEU    74      45.146  34.933  47.228  1.00  0.00           C
ATOM   1194 HD21 LEU    74      45.451  34.917  48.274  1.00  0.00           H
ATOM   1195 HD22 LEU    74      44.184  35.445  47.263  1.00  0.00           H
ATOM   1196 HD23 LEU    74      45.005  33.902  46.906  1.00  0.00           H
ATOM   1197  C   LEU    74      46.645  38.256  44.643  1.00  0.00           C
ATOM   1198  O   LEU    74      45.620  38.842  44.161  1.00  0.00           O
ATOM   1199  N   THR    75      47.410  37.450  43.859  1.00  0.00           N
ATOM   1200  H   THR    75      48.209  37.030  44.313  1.00  0.00           H
ATOM   1201  CA  THR    75      47.267  37.341  42.402  1.00  0.00           C
ATOM   1202  HA  THR    75      46.361  37.760  41.967  1.00  0.00           H
ATOM   1203  CB  THR    75      48.307  38.267  41.799  1.00  0.00           C
ATOM   1204  HB  THR    75      49.227  38.179  42.377  1.00  0.00           H
ATOM   1205  CG2 THR    75      48.501  38.074  40.326  1.00  0.00           C
ATOM   1206 HG21 THR    75      49.006  37.123  40.159  1.00  0.00           H
ATOM   1207 HG22 THR    75      48.992  38.983  39.980  1.00  0.00           H
ATOM   1208 HG23 THR    75      47.527  38.013  39.841  1.00  0.00           H
ATOM   1209  OG1 THR    75      47.918  39.598  41.918  1.00  0.00           O
ATOM   1210  HG1 THR    75      48.277  39.977  42.724  1.00  0.00           H
ATOM   1211  C   THR    75      47.555  35.971  42.010  1.00  0.00           C
ATOM   1212  O   THR    75      48.592  35.416  42.306  1.00  0.00           O
ATOM   1213  N   ILE    76      46.597  35.368  41.334  1.00  0.00           N
ATOM   1214  H   ILE    76      45.769  35.870  41.052  1.00  0.00           H
ATOM   1215  CA  ILE    76      46.811  34.176  40.543  1.00  0.00           C
ATOM   1216  HA  ILE    76      47.649  33.603  40.939  1.00  0.00           H
ATOM   1217  CB  ILE    76      45.538  33.280  40.602  1.00  0.00           C
ATOM   1218  HB  ILE    76      44.728  33.735  40.030  1.00  0.00           H
ATOM   1219  CG2 ILE    76      45.620  31.954  39.753  1.00  0.00           C
ATOM   1220 HG21 ILE    76      45.901  32.152  38.719  1.00  0.00           H
ATOM   1221 HG22 ILE    76      44.676  31.423  39.633  1.00  0.00           H
ATOM   1222 HG23 ILE    76      46.430  31.355  40.170  1.00  0.00           H
ATOM   1223  CG1 ILE    76      45.179  32.861  42.019  1.00  0.00           C
ATOM   1224 HG12 ILE    76      44.758  31.856  42.025  1.00  0.00           H
ATOM   1225 HG13 ILE    76      46.140  32.852  42.532  1.00  0.00           H
ATOM   1226  CD1 ILE    76      44.253  33.805  42.851  1.00  0.00           C
ATOM   1227 HD11 ILE    76      43.267  33.462  42.540  1.00  0.00           H
ATOM   1228 HD12 ILE    76      44.408  34.822  42.491  1.00  0.00           H
ATOM   1229 HD13 ILE    76      44.499  33.672  43.905  1.00  0.00           H
ATOM   1230  C   ILE    76      47.105  34.634  39.103  1.00  0.00           C
ATOM   1231  O   ILE    76      46.622  35.712  38.674  1.00  0.00           O
ATOM   1232  N   VAL    77      47.817  33.864  38.312  1.00  0.00           N
ATOM   1233  H   VAL    77      48.254  33.042  38.703  1.00  0.00           H
ATOM   1234  CA  VAL    77      48.163  34.077  36.938  1.00  0.00           C
ATOM   1235  HA  VAL    77      47.547  34.794  36.396  1.00  0.00           H
ATOM   1236  CB  VAL    77      49.656  34.475  36.981  1.00  0.00           C
ATOM   1237  HB  VAL    77      50.176  33.608  37.388  1.00  0.00           H
ATOM   1238  CG1 VAL    77      50.178  34.784  35.503  1.00  0.00           C
ATOM   1239 HG11 VAL    77      50.202  33.879  34.895  1.00  0.00           H
ATOM   1240 HG12 VAL    77      49.578  35.507  34.952  1.00  0.00           H
ATOM   1241 HG13 VAL    77      51.191  35.186  35.471  1.00  0.00           H
ATOM   1242  CG2 VAL    77      49.939  35.565  37.889  1.00  0.00           C
ATOM   1243 HG21 VAL    77      50.960  35.869  37.661  1.00  0.00           H
ATOM   1244 HG22 VAL    77      49.888  35.116  38.880  1.00  0.00           H
ATOM   1245 HG23 VAL    77      49.175  36.335  37.777  1.00  0.00           H
ATOM   1246  C   VAL    77      48.061  32.732  36.252  1.00  0.00           C
ATOM   1247  O   VAL    77      48.476  31.698  36.798  1.00  0.00           O
ATOM   1248  N   ASP    78      47.688  32.742  34.945  1.00  0.00           N
ATOM   1249  H   ASP    78      47.121  33.517  34.631  1.00  0.00           H
ATOM   1250  CA  ASP    78      47.775  31.559  34.027  1.00  0.00           C
ATOM   1251  HA  ASP    78      48.531  30.865  34.396  1.00  0.00           H
ATOM   1252  CB  ASP    78      46.402  30.718  33.902  1.00  0.00           C
ATOM   1253  HB2 ASP    78      46.531  29.806  33.321  1.00  0.00           H
ATOM   1254  HB3 ASP    78      46.186  30.368  34.911  1.00  0.00           H
ATOM   1255  CG  ASP    78      45.263  31.508  33.224  1.00  0.00           C
ATOM   1256  OD1 ASP    78      45.458  31.902  32.071  1.00  0.00           O
ATOM   1257  OD2 ASP    78      44.203  31.563  33.920  1.00  0.00           O
ATOM   1258  C   ASP    78      48.318  32.052  32.656  1.00  0.00           C
ATOM   1259  O   ASP    78      48.241  33.239  32.326  1.00  0.00           O
ATOM   1260  N   THR    79      48.864  31.130  31.913  1.00  0.00           N
ATOM   1261  H   THR    79      49.075  30.319  32.478  1.00  0.00           H
ATOM   1262  CA  THR    79      49.217  31.086  30.443  1.00  0.00           C
ATOM   1263  HA  THR    79      49.133  32.093  30.035  1.00  0.00           H
ATOM   1264  CB  THR    79      50.672  30.725  30.324  1.00  0.00           C
ATOM   1265  HB  THR    79      50.893  30.648  29.260  1.00  0.00           H
ATOM   1266  CG2 THR    79      51.669  31.675  30.962  1.00  0.00           C
ATOM   1267 HG21 THR    79      51.548  31.680  32.046  1.00  0.00           H
ATOM   1268 HG22 THR    79      51.582  32.720  30.666  1.00  0.00           H
ATOM   1269 HG23 THR    79      52.690  31.301  30.877  1.00  0.00           H
ATOM   1270  OG1 THR    79      50.989  29.469  30.907  1.00  0.00           O
ATOM   1271  HG1 THR    79      51.834  29.130  30.603  1.00  0.00           H
ATOM   1272  C   THR    79      48.167  30.377  29.656  1.00  0.00           C
ATOM   1273  O   THR    79      48.482  29.527  28.824  1.00  0.00           O
ATOM   1274  N   GLY    80      46.853  30.585  30.004  1.00  0.00           N
ATOM   1275  H   GLY    80      46.559  31.249  30.707  1.00  0.00           H
ATOM   1276  CA  GLY    80      45.724  29.941  29.295  1.00  0.00           C
ATOM   1277  HA2 GLY    80      46.008  28.896  29.178  1.00  0.00           H
ATOM   1278  HA3 GLY    80      44.789  29.888  29.852  1.00  0.00           H
ATOM   1279  C   GLY    80      45.480  30.647  27.966  1.00  0.00           C
ATOM   1280  O   GLY    80      46.260  31.491  27.470  1.00  0.00           O
ATOM   1281  N   ILE    81      44.261  30.389  27.455  1.00  0.00           N
ATOM   1282  H   ILE    81      43.559  29.932  28.021  1.00  0.00           H
ATOM   1283  CA  ILE    81      43.899  30.897  26.089  1.00  0.00           C
ATOM   1284  HA  ILE    81      44.738  30.697  25.423  1.00  0.00           H
ATOM   1285  CB  ILE    81      42.716  30.007  25.563  1.00  0.00           C
ATOM   1286  HB  ILE    81      42.982  28.955  25.673  1.00  0.00           H
ATOM   1287  CG2 ILE    81      41.398  30.097  26.315  1.00  0.00           C
ATOM   1288 HG21 ILE    81      40.623  29.512  25.817  1.00  0.00           H
ATOM   1289 HG22 ILE    81      41.081  31.115  26.541  1.00  0.00           H
ATOM   1290 HG23 ILE    81      41.673  29.601  27.245  1.00  0.00           H
ATOM   1291  CG1 ILE    81      42.434  30.381  24.093  1.00  0.00           C
ATOM   1292 HG12 ILE    81      41.890  31.322  24.006  1.00  0.00           H
ATOM   1293 HG13 ILE    81      43.413  30.457  23.621  1.00  0.00           H
ATOM   1294  CD1 ILE    81      41.584  29.383  23.262  1.00  0.00           C
ATOM   1295 HD11 ILE    81      40.592  29.370  23.713  1.00  0.00           H
ATOM   1296 HD12 ILE    81      42.077  28.411  23.211  1.00  0.00           H
ATOM   1297 HD13 ILE    81      41.530  29.812  22.262  1.00  0.00           H
ATOM   1298  C   ILE    81      43.519  32.448  26.172  1.00  0.00           C
ATOM   1299  O   ILE    81      43.519  33.079  25.095  1.00  0.00           O
ATOM   1300  N   GLY    82      43.279  33.054  27.362  1.00  0.00           N
ATOM   1301  H   GLY    82      43.310  32.542  28.232  1.00  0.00           H
ATOM   1302  CA  GLY    82      42.686  34.395  27.496  1.00  0.00           C
ATOM   1303  HA2 GLY    82      42.837  34.740  28.520  1.00  0.00           H
ATOM   1304  HA3 GLY    82      43.270  34.927  26.746  1.00  0.00           H
ATOM   1305  C   GLY    82      41.232  34.495  27.094  1.00  0.00           C
ATOM   1306  O   GLY    82      40.655  33.513  26.689  1.00  0.00           O
ATOM   1307  N   MET    83      40.654  35.613  27.362  1.00  0.00           N
ATOM   1308  H   MET    83      41.324  36.279  27.718  1.00  0.00           H
ATOM   1309  CA  MET    83      39.340  36.030  26.878  1.00  0.00           C
ATOM   1310  HA  MET    83      39.062  35.347  26.076  1.00  0.00           H
ATOM   1311  CB  MET    83      38.272  35.766  27.946  1.00  0.00           C
ATOM   1312  HB2 MET    83      37.346  35.905  27.389  1.00  0.00           H
ATOM   1313  HB3 MET    83      38.329  34.800  28.447  1.00  0.00           H
ATOM   1314  CG  MET    83      38.132  36.783  29.002  1.00  0.00           C
ATOM   1315  HG2 MET    83      39.031  36.741  29.617  1.00  0.00           H
ATOM   1316  HG3 MET    83      38.054  37.722  28.454  1.00  0.00           H
ATOM   1317  SD  MET    83      36.812  36.605  30.183  1.00  0.00           S
ATOM   1318  CE  MET    83      37.376  35.121  31.115  1.00  0.00           C
ATOM   1319  HE1 MET    83      38.424  35.316  31.343  1.00  0.00           H
ATOM   1320  HE2 MET    83      36.847  35.041  32.065  1.00  0.00           H
ATOM   1321  HE3 MET    83      37.217  34.254  30.476  1.00  0.00           H
ATOM   1322  C   MET    83      39.314  37.417  26.270  1.00  0.00           C
ATOM   1323  O   MET    83      40.303  38.040  26.200  1.00  0.00           O
ATOM   1324  N   THR    84      38.216  37.810  25.687  1.00  0.00           N
ATOM   1325  H   THR    84      37.390  37.242  25.805  1.00  0.00           H
ATOM   1326  CA  THR    84      38.127  39.048  24.937  1.00  0.00           C
ATOM   1327  HA  THR    84      39.114  39.490  24.800  1.00  0.00           H
ATOM   1328  CB  THR    84      37.538  38.785  23.605  1.00  0.00           C
ATOM   1329  HB  THR    84      37.575  39.788  23.181  1.00  0.00           H
ATOM   1330  CG2 THR    84      38.119  37.645  22.746  1.00  0.00           C
ATOM   1331 HG21 THR    84      39.047  38.069  22.361  1.00  0.00           H
ATOM   1332 HG22 THR    84      37.411  37.448  21.942  1.00  0.00           H
ATOM   1333 HG23 THR    84      38.356  36.677  23.187  1.00  0.00           H
ATOM   1334  OG1 THR    84      36.197  38.513  23.766  1.00  0.00           O
ATOM   1335  HG1 THR    84      36.198  37.736  24.329  1.00  0.00           H
ATOM   1336  C   THR    84      37.277  40.050  25.790  1.00  0.00           C
ATOM   1337  O   THR    84      36.735  39.635  26.775  1.00  0.00           O
ATOM   1338  N   LYS    85      37.240  41.311  25.326  1.00  0.00           N
ATOM   1339  H   LYS    85      37.627  41.516  24.416  1.00  0.00           H
ATOM   1340  CA  LYS    85      36.454  42.349  26.045  1.00  0.00           C
ATOM   1341  HA  LYS    85      36.809  42.320  27.076  1.00  0.00           H
ATOM   1342  CB  LYS    85      36.783  43.752  25.378  1.00  0.00           C
ATOM   1343  HB2 LYS    85      37.837  43.718  25.100  1.00  0.00           H
ATOM   1344  HB3 LYS    85      36.194  43.879  24.470  1.00  0.00           H
ATOM   1345  CG  LYS    85      36.429  44.901  26.306  1.00  0.00           C
ATOM   1346  HG2 LYS    85      35.380  44.930  26.597  1.00  0.00           H
ATOM   1347  HG3 LYS    85      37.091  44.783  27.164  1.00  0.00           H
ATOM   1348  CD  LYS    85      36.677  46.344  25.867  1.00  0.00           C
ATOM   1349  HD2 LYS    85      36.774  47.106  26.641  1.00  0.00           H
ATOM   1350  HD3 LYS    85      37.650  46.402  25.379  1.00  0.00           H
ATOM   1351  CE  LYS    85      35.567  46.836  24.968  1.00  0.00           C
ATOM   1352  HE2 LYS    85      35.522  46.251  24.050  1.00  0.00           H
ATOM   1353  HE3 LYS    85      34.589  46.814  25.448  1.00  0.00           H
ATOM   1354  NZ  LYS    85      35.722  48.196  24.491  1.00  0.00           N
ATOM   1355  HZ1 LYS    85      35.757  48.795  25.303  1.00  0.00           H
ATOM   1356  HZ2 LYS    85      35.009  48.461  23.825  1.00  0.00           H
ATOM   1357  HZ3 LYS    85      36.588  48.145  23.972  1.00  0.00           H
ATOM   1358  C   LYS    85      34.904  42.054  26.023  1.00  0.00           C
ATOM   1359  O   LYS    85      34.288  42.376  27.025  1.00  0.00           O
ATOM   1360  N   ALA    86      34.337  41.488  24.891  1.00  0.00           N
ATOM   1361  H   ALA    86      34.925  41.182  24.129  1.00  0.00           H
ATOM   1362  CA  ALA    86      32.943  41.051  24.774  1.00  0.00           C
ATOM   1363  HA  ALA    86      32.257  41.868  24.995  1.00  0.00           H
ATOM   1364  CB  ALA    86      32.598  40.542  23.421  1.00  0.00           C
ATOM   1365  HB1 ALA    86      32.882  41.283  22.674  1.00  0.00           H
ATOM   1366  HB2 ALA    86      31.545  40.267  23.360  1.00  0.00           H
ATOM   1367  HB3 ALA    86      33.134  39.602  23.284  1.00  0.00           H
ATOM   1368  C   ALA    86      32.710  39.951  25.876  1.00  0.00           C
ATOM   1369  O   ALA    86      31.648  39.927  26.476  1.00  0.00           O
ATOM   1370  N   ASP    87      33.646  39.059  26.183  1.00  0.00           N
ATOM   1371  H   ASP    87      34.459  38.947  25.595  1.00  0.00           H
ATOM   1372  CA  ASP    87      33.453  38.058  27.258  1.00  0.00           C
ATOM   1373  HA  ASP    87      32.444  37.672  27.112  1.00  0.00           H
ATOM   1374  CB  ASP    87      34.527  36.942  27.184  1.00  0.00           C
ATOM   1375  HB2 ASP    87      35.518  37.220  27.546  1.00  0.00           H
ATOM   1376  HB3 ASP    87      34.126  36.095  27.741  1.00  0.00           H
ATOM   1377  CG  ASP    87      34.694  36.443  25.687  1.00  0.00           C
ATOM   1378  OD1 ASP    87      33.692  36.300  24.986  1.00  0.00           O
ATOM   1379  OD2 ASP    87      35.902  36.237  25.269  1.00  0.00           O
ATOM   1380  C   ASP    87      33.505  38.731  28.671  1.00  0.00           C
ATOM   1381  O   ASP    87      32.641  38.349  29.430  1.00  0.00           O
ATOM   1382  N   LEU    88      34.372  39.692  28.943  1.00  0.00           N
ATOM   1383  H   LEU    88      34.865  40.108  28.167  1.00  0.00           H
ATOM   1384  CA  LEU    88      34.361  40.402  30.216  1.00  0.00           C
ATOM   1385  HA  LEU    88      34.450  39.714  31.056  1.00  0.00           H
ATOM   1386  CB  LEU    88      35.558  41.436  30.280  1.00  0.00           C
ATOM   1387  HB2 LEU    88      35.411  41.919  29.314  1.00  0.00           H
ATOM   1388  HB3 LEU    88      35.445  42.093  31.144  1.00  0.00           H
ATOM   1389  CG  LEU    88      36.906  40.679  30.383  1.00  0.00           C
ATOM   1390  HG  LEU    88      36.933  39.827  29.705  1.00  0.00           H
ATOM   1391  CD1 LEU    88      37.993  41.774  29.972  1.00  0.00           C
ATOM   1392 HD11 LEU    88      37.903  41.920  28.896  1.00  0.00           H
ATOM   1393 HD12 LEU    88      38.996  41.504  30.306  1.00  0.00           H
ATOM   1394 HD13 LEU    88      37.728  42.656  30.554  1.00  0.00           H
ATOM   1395  CD2 LEU    88      37.216  40.133  31.804  1.00  0.00           C
ATOM   1396 HD21 LEU    88      36.496  40.375  32.586  1.00  0.00           H
ATOM   1397 HD22 LEU    88      37.151  39.057  31.638  1.00  0.00           H
ATOM   1398 HD23 LEU    88      38.230  40.324  32.156  1.00  0.00           H
ATOM   1399  C   LEU    88      33.075  41.184  30.404  1.00  0.00           C
ATOM   1400  O   LEU    88      32.489  41.231  31.464  1.00  0.00           O
ATOM   1401  N   ILE    89      32.599  41.807  29.265  1.00  0.00           N
ATOM   1402  H   ILE    89      33.165  41.726  28.432  1.00  0.00           H
ATOM   1403  CA  ILE    89      31.239  42.542  29.287  1.00  0.00           C
ATOM   1404  HA  ILE    89      31.248  43.292  30.078  1.00  0.00           H
ATOM   1405  CB  ILE    89      31.014  43.248  27.985  1.00  0.00           C
ATOM   1406  HB  ILE    89      31.142  42.656  27.079  1.00  0.00           H
ATOM   1407  CG2 ILE    89      29.578  43.822  27.959  1.00  0.00           C
ATOM   1408 HG21 ILE    89      28.885  42.981  27.972  1.00  0.00           H
ATOM   1409 HG22 ILE    89      29.390  44.287  26.991  1.00  0.00           H
ATOM   1410 HG23 ILE    89      29.504  44.574  28.745  1.00  0.00           H
ATOM   1411  CG1 ILE    89      32.014  44.394  27.845  1.00  0.00           C
ATOM   1412 HG12 ILE    89      31.752  45.142  28.592  1.00  0.00           H
ATOM   1413 HG13 ILE    89      32.999  43.972  28.049  1.00  0.00           H
ATOM   1414  CD1 ILE    89      32.054  44.898  26.372  1.00  0.00           C
ATOM   1415 HD11 ILE    89      32.743  45.701  26.111  1.00  0.00           H
ATOM   1416 HD12 ILE    89      31.054  45.258  26.133  1.00  0.00           H
ATOM   1417 HD13 ILE    89      32.230  44.007  25.768  1.00  0.00           H
ATOM   1418  C   ILE    89      30.095  41.549  29.667  1.00  0.00           C
ATOM   1419  O   ILE    89      29.341  41.755  30.580  1.00  0.00           O
ATOM   1420  N   ASN    90      30.164  40.382  29.040  1.00  0.00           N
ATOM   1421  H   ASN    90      30.851  40.372  28.299  1.00  0.00           H
ATOM   1422  CA  ASN    90      29.297  39.235  29.337  1.00  0.00           C
ATOM   1423  HA  ASN    90      28.282  39.616  29.452  1.00  0.00           H
ATOM   1424  CB  ASN    90      29.226  38.317  28.080  1.00  0.00           C
ATOM   1425  HB2 ASN    90      30.233  38.050  27.758  1.00  0.00           H
ATOM   1426  HB3 ASN    90      28.705  37.374  28.242  1.00  0.00           H
ATOM   1427  CG  ASN    90      28.488  38.922  26.906  1.00  0.00           C
ATOM   1428  OD1 ASN    90      27.494  39.604  26.968  1.00  0.00           O
ATOM   1429  ND2 ASN    90      28.973  38.679  25.722  1.00  0.00           N
ATOM   1430 HD21 ASN    90      29.751  38.063  25.531  1.00  0.00           H
ATOM   1431 HD22 ASN    90      28.361  39.195  25.106  1.00  0.00           H
ATOM   1432  C   ASN    90      29.580  38.495  30.668  1.00  0.00           C
ATOM   1433  O   ASN    90      29.442  37.290  30.726  1.00  0.00           O
ATOM   1434  N   ASN    91      30.170  39.182  31.631  1.00  0.00           N
ATOM   1435  H   ASN    91      30.437  40.126  31.389  1.00  0.00           H
ATOM   1436  CA  ASN    91      30.385  38.747  33.025  1.00  0.00           C
ATOM   1437  HA  ASN    91      30.834  39.524  33.644  1.00  0.00           H
ATOM   1438  CB  ASN    91      29.023  38.498  33.647  1.00  0.00           C
ATOM   1439  HB2 ASN    91      28.540  37.577  33.324  1.00  0.00           H
ATOM   1440  HB3 ASN    91      29.147  38.407  34.727  1.00  0.00           H
ATOM   1441  CG  ASN    91      28.137  39.674  33.393  1.00  0.00           C
ATOM   1442  OD1 ASN    91      28.300  40.662  34.104  1.00  0.00           O
ATOM   1443  ND2 ASN    91      27.164  39.668  32.497  1.00  0.00           N
ATOM   1444 HD21 ASN    91      27.129  38.829  31.936  1.00  0.00           H
ATOM   1445 HD22 ASN    91      26.536  40.452  32.389  1.00  0.00           H
ATOM   1446  C   ASN    91      31.404  37.530  33.068  1.00  0.00           C
ATOM   1447  O   ASN    91      31.192  36.448  33.690  1.00  0.00           O
ATOM   1448  N   LEU    92      32.536  37.755  32.397  1.00  0.00           N
ATOM   1449  H   LEU    92      32.549  38.678  31.987  1.00  0.00           H
ATOM   1450  CA  LEU    92      33.689  36.892  32.201  1.00  0.00           C
ATOM   1451  HA  LEU    92      34.202  37.352  31.357  1.00  0.00           H
ATOM   1452  CB  LEU    92      34.556  36.792  33.498  1.00  0.00           C
ATOM   1453  HB2 LEU    92      33.982  36.203  34.213  1.00  0.00           H
ATOM   1454  HB3 LEU    92      35.507  36.354  33.191  1.00  0.00           H
ATOM   1455  CG  LEU    92      35.031  38.086  34.183  1.00  0.00           C
ATOM   1456  HG  LEU    92      35.174  38.905  33.479  1.00  0.00           H
ATOM   1457  CD1 LEU    92      34.025  38.463  35.284  1.00  0.00           C
ATOM   1458 HD11 LEU    92      33.868  37.689  36.036  1.00  0.00           H
ATOM   1459 HD12 LEU    92      33.152  38.951  34.853  1.00  0.00           H
ATOM   1460 HD13 LEU    92      34.517  39.209  35.908  1.00  0.00           H
ATOM   1461  CD2 LEU    92      36.344  37.774  34.885  1.00  0.00           C
ATOM   1462 HD21 LEU    92      36.238  36.839  35.436  1.00  0.00           H
ATOM   1463 HD22 LEU    92      37.032  37.582  34.061  1.00  0.00           H
ATOM   1464 HD23 LEU    92      36.614  38.574  35.574  1.00  0.00           H
ATOM   1465  C   LEU    92      33.170  35.576  31.519  1.00  0.00           C
ATOM   1466  O   LEU    92      33.641  34.508  31.885  1.00  0.00           O
ATOM   1467  N   GLY    93      32.077  35.669  30.645  1.00  0.00           N
ATOM   1468  H   GLY    93      31.763  36.622  30.519  1.00  0.00           H
ATOM   1469  CA  GLY    93      31.374  34.441  30.052  1.00  0.00           C
ATOM   1470  HA2 GLY    93      30.582  34.711  29.352  1.00  0.00           H
ATOM   1471  HA3 GLY    93      32.132  33.870  29.515  1.00  0.00           H
ATOM   1472  C   GLY    93      30.763  33.505  31.112  1.00  0.00           C
ATOM   1473  O   GLY    93      30.186  32.560  30.646  1.00  0.00           O
ATOM   1474  N   THR    94      30.935  33.768  32.421  1.00  0.00           N
ATOM   1475  H   THR    94      31.491  34.559  32.712  1.00  0.00           H
ATOM   1476  CA  THR    94      30.177  33.040  33.495  1.00  0.00           C
ATOM   1477  HA  THR    94      30.608  32.043  33.410  1.00  0.00           H
ATOM   1478  CB  THR    94      30.564  33.443  34.982  1.00  0.00           C
ATOM   1479  HB  THR    94      30.012  32.773  35.640  1.00  0.00           H
ATOM   1480  CG2 THR    94      32.054  33.319  35.328  1.00  0.00           C
ATOM   1481 HG21 THR    94      32.385  32.314  35.068  1.00  0.00           H
ATOM   1482 HG22 THR    94      32.175  33.535  36.390  1.00  0.00           H
ATOM   1483 HG23 THR    94      32.687  34.124  34.954  1.00  0.00           H
ATOM   1484  OG1 THR    94      30.020  34.697  35.221  1.00  0.00           O
ATOM   1485  HG1 THR    94      30.521  35.302  34.670  1.00  0.00           H
ATOM   1486  C   THR    94      28.654  32.866  33.247  1.00  0.00           C
ATOM   1487  O   THR    94      27.988  33.782  32.819  1.00  0.00           O
ATOM   1488  N   ILE    95      28.104  31.622  33.371  1.00  0.00           N
ATOM   1489  H   ILE    95      28.693  30.853  33.658  1.00  0.00           H
ATOM   1490  CA  ILE    95      26.769  31.228  32.988  1.00  0.00           C
ATOM   1491  HA  ILE    95      26.378  31.821  32.161  1.00  0.00           H
ATOM   1492  CB  ILE    95      26.678  29.805  32.370  1.00  0.00           C
ATOM   1493  HB  ILE    95      25.667  29.455  32.159  1.00  0.00           H
ATOM   1494  CG2 ILE    95      27.366  29.968  31.010  1.00  0.00           C
ATOM   1495 HG21 ILE    95      27.013  30.820  30.429  1.00  0.00           H
ATOM   1496 HG22 ILE    95      27.320  29.063  30.406  1.00  0.00           H
ATOM   1497 HG23 ILE    95      28.448  30.072  31.082  1.00  0.00           H
ATOM   1498  CG1 ILE    95      27.287  28.726  33.202  1.00  0.00           C
ATOM   1499 HG12 ILE    95      28.361  28.908  33.207  1.00  0.00           H
ATOM   1500 HG13 ILE    95      26.881  28.784  34.213  1.00  0.00           H
ATOM   1501  CD1 ILE    95      27.017  27.258  32.743  1.00  0.00           C
ATOM   1502 HD11 ILE    95      27.759  27.080  31.963  1.00  0.00           H
ATOM   1503 HD12 ILE    95      26.013  27.026  32.388  1.00  0.00           H
ATOM   1504 HD13 ILE    95      27.234  26.522  33.517  1.00  0.00           H
ATOM   1505  C   ILE    95      25.800  31.441  34.124  1.00  0.00           C
ATOM   1506  O   ILE    95      25.284  30.529  34.766  1.00  0.00           O
ATOM   1507  N   ALA    96      25.573  32.726  34.409  1.00  0.00           N
ATOM   1508  H   ALA    96      26.158  33.431  33.986  1.00  0.00           H
ATOM   1509  CA  ALA    96      25.029  33.278  35.685  1.00  0.00           C
ATOM   1510  HA  ALA    96      25.280  32.568  36.472  1.00  0.00           H
ATOM   1511  CB  ALA    96      25.549  34.692  35.867  1.00  0.00           C
ATOM   1512  HB1 ALA    96      26.636  34.725  35.777  1.00  0.00           H
ATOM   1513  HB2 ALA    96      25.224  35.089  36.829  1.00  0.00           H
ATOM   1514  HB3 ALA    96      25.074  35.399  35.187  1.00  0.00           H
ATOM   1515  C   ALA    96      23.486  33.212  35.692  1.00  0.00           C
ATOM   1516  O   ALA    96      22.928  33.046  36.810  1.00  0.00           O
ATOM   1517  N   LYS    97      22.810  33.267  34.526  1.00  0.00           N
ATOM   1518  H   LYS    97      23.342  33.270  33.668  1.00  0.00           H
ATOM   1519  CA  LYS    97      21.338  33.059  34.424  1.00  0.00           C
ATOM   1520  HA  LYS    97      21.001  33.650  35.275  1.00  0.00           H
ATOM   1521  CB  LYS    97      20.764  33.580  33.140  1.00  0.00           C
ATOM   1522  HB2 LYS    97      21.348  33.121  32.342  1.00  0.00           H
ATOM   1523  HB3 LYS    97      19.713  33.345  32.977  1.00  0.00           H
ATOM   1524  CG  LYS    97      20.961  35.048  32.966  1.00  0.00           C
ATOM   1525  HG2 LYS    97      20.480  35.615  33.762  1.00  0.00           H
ATOM   1526  HG3 LYS    97      22.012  35.319  33.054  1.00  0.00           H
ATOM   1527  CD  LYS    97      20.469  35.698  31.682  1.00  0.00           C
ATOM   1528  HD2 LYS    97      21.063  35.310  30.856  1.00  0.00           H
ATOM   1529  HD3 LYS    97      19.489  35.256  31.506  1.00  0.00           H
ATOM   1530  CE  LYS    97      20.377  37.198  31.611  1.00  0.00           C
ATOM   1531  HE2 LYS    97      21.329  37.706  31.764  1.00  0.00           H
ATOM   1532  HE3 LYS    97      20.006  37.339  30.597  1.00  0.00           H
ATOM   1533  NZ  LYS    97      19.393  37.768  32.578  1.00  0.00           N
ATOM   1534  HZ1 LYS    97      19.134  38.705  32.304  1.00  0.00           H
ATOM   1535  HZ2 LYS    97      19.751  37.877  33.517  1.00  0.00           H
ATOM   1536  HZ3 LYS    97      18.559  37.196  32.586  1.00  0.00           H
ATOM   1537  C   LYS    97      20.903  31.652  34.724  1.00  0.00           C
ATOM   1538  O   LYS    97      19.922  31.444  35.438  1.00  0.00           O
ATOM   1539  N   SER    98      21.668  30.626  34.355  1.00  0.00           N
ATOM   1540  H   SER    98      22.436  30.754  33.712  1.00  0.00           H
ATOM   1541  CA  SER    98      21.445  29.276  34.852  1.00  0.00           C
ATOM   1542  HA  SER    98      20.380  29.053  34.779  1.00  0.00           H
ATOM   1543  CB  SER    98      22.096  28.233  33.910  1.00  0.00           C
ATOM   1544  HB2 SER    98      22.148  27.262  34.402  1.00  0.00           H
ATOM   1545  HB3 SER    98      21.488  28.207  33.006  1.00  0.00           H
ATOM   1546  OG  SER    98      23.378  28.649  33.590  1.00  0.00           O
ATOM   1547  HG  SER    98      23.324  28.875  32.659  1.00  0.00           H
ATOM   1548  C   SER    98      22.033  29.054  36.235  1.00  0.00           C
ATOM   1549  O   SER    98      21.478  28.225  37.021  1.00  0.00           O
ATOM   1550  N   GLY    99      23.121  29.785  36.620  1.00  0.00           N
ATOM   1551  H   GLY    99      23.631  30.349  35.955  1.00  0.00           H
ATOM   1552  CA  GLY    99      23.774  29.653  37.946  1.00  0.00           C
ATOM   1553  HA2 GLY    99      24.058  28.612  38.100  1.00  0.00           H
ATOM   1554  HA3 GLY    99      24.707  30.213  37.886  1.00  0.00           H
ATOM   1555  C   GLY    99      22.983  30.119  39.152  1.00  0.00           C
ATOM   1556  O   GLY    99      22.608  29.322  40.006  1.00  0.00           O
ATOM   1557  N   THR   100      22.954  31.461  39.388  1.00  0.00           N
ATOM   1558  H   THR   100      23.131  32.133  38.656  1.00  0.00           H
ATOM   1559  CA  THR   100      22.498  32.033  40.660  1.00  0.00           C
ATOM   1560  HA  THR   100      23.251  31.707  41.378  1.00  0.00           H
ATOM   1561  CB  THR   100      22.359  33.496  40.515  1.00  0.00           C
ATOM   1562  HB  THR   100      21.520  33.795  39.888  1.00  0.00           H
ATOM   1563  CG2 THR   100      22.147  34.248  41.809  1.00  0.00           C
ATOM   1564 HG21 THR   100      21.966  35.322  41.764  1.00  0.00           H
ATOM   1565 HG22 THR   100      22.998  34.010  42.446  1.00  0.00           H
ATOM   1566 HG23 THR   100      21.208  33.955  42.278  1.00  0.00           H
ATOM   1567  OG1 THR   100      23.595  34.021  40.042  1.00  0.00           O
ATOM   1568  HG1 THR   100      23.315  34.822  39.593  1.00  0.00           H
ATOM   1569  C   THR   100      21.107  31.459  41.050  1.00  0.00           C
ATOM   1570  O   THR   100      20.854  31.224  42.209  1.00  0.00           O
ATOM   1571  N   LYS   101      20.168  31.321  40.110  1.00  0.00           N
ATOM   1572  H   LYS   101      20.268  31.698  39.179  1.00  0.00           H
ATOM   1573  CA  LYS   101      18.804  30.660  40.378  1.00  0.00           C
ATOM   1574  HA  LYS   101      18.410  31.181  41.250  1.00  0.00           H
ATOM   1575  CB  LYS   101      17.899  30.942  39.134  1.00  0.00           C
ATOM   1576  HB2 LYS   101      18.216  30.355  38.272  1.00  0.00           H
ATOM   1577  HB3 LYS   101      16.932  30.562  39.466  1.00  0.00           H
ATOM   1578  CG  LYS   101      17.896  32.463  38.741  1.00  0.00           C
ATOM   1579  HG2 LYS   101      17.390  33.142  39.427  1.00  0.00           H
ATOM   1580  HG3 LYS   101      18.932  32.768  38.588  1.00  0.00           H
ATOM   1581  CD  LYS   101      17.046  32.677  37.495  1.00  0.00           C
ATOM   1582  HD2 LYS   101      17.332  31.977  36.711  1.00  0.00           H
ATOM   1583  HD3 LYS   101      16.083  32.292  37.833  1.00  0.00           H
ATOM   1584  CE  LYS   101      16.926  34.138  36.903  1.00  0.00           C
ATOM   1585  HE2 LYS   101      17.842  34.446  36.399  1.00  0.00           H
ATOM   1586  HE3 LYS   101      16.029  34.021  36.296  1.00  0.00           H
ATOM   1587  NZ  LYS   101      16.585  35.129  37.935  1.00  0.00           N
ATOM   1588  HZ1 LYS   101      17.353  35.408  38.529  1.00  0.00           H
ATOM   1589  HZ2 LYS   101      15.878  34.791  38.573  1.00  0.00           H
ATOM   1590  HZ3 LYS   101      16.228  35.974  37.513  1.00  0.00           H
ATOM   1591  C   LYS   101      18.823  29.130  40.690  1.00  0.00           C
ATOM   1592  O   LYS   101      17.922  28.673  41.388  1.00  0.00           O
ATOM   1593  N   ALA   102      19.845  28.437  40.293  1.00  0.00           N
ATOM   1594  H   ALA   102      20.554  28.944  39.782  1.00  0.00           H
ATOM   1595  CA  ALA   102      20.036  27.047  40.656  1.00  0.00           C
ATOM   1596  HA  ALA   102      19.088  26.514  40.728  1.00  0.00           H
ATOM   1597  CB  ALA   102      20.801  26.380  39.567  1.00  0.00           C
ATOM   1598  HB1 ALA   102      20.674  25.298  39.615  1.00  0.00           H
ATOM   1599  HB2 ALA   102      21.870  26.576  39.481  1.00  0.00           H
ATOM   1600  HB3 ALA   102      20.371  26.749  38.636  1.00  0.00           H
ATOM   1601  C   ALA   102      20.747  26.988  42.032  1.00  0.00           C
ATOM   1602  O   ALA   102      20.335  26.268  42.961  1.00  0.00           O
ATOM   1603  N   PHE   103      21.825  27.783  42.206  1.00  0.00           N
ATOM   1604  H   PHE   103      22.178  28.291  41.408  1.00  0.00           H
ATOM   1605  CA  PHE   103      22.615  27.755  43.418  1.00  0.00           C
ATOM   1606  HA  PHE   103      23.205  26.838  43.448  1.00  0.00           H
ATOM   1607  CB  PHE   103      23.711  28.855  43.172  1.00  0.00           C
ATOM   1608  HB2 PHE   103      24.320  28.419  42.380  1.00  0.00           H
ATOM   1609  HB3 PHE   103      23.399  29.802  42.732  1.00  0.00           H
ATOM   1610  CG  PHE   103      24.671  29.037  44.389  1.00  0.00           C
ATOM   1611  CD1 PHE   103      25.307  27.986  45.062  1.00  0.00           C
ATOM   1612  HD1 PHE   103      25.257  26.987  44.654  1.00  0.00           H
ATOM   1613  CE1 PHE   103      26.042  28.275  46.258  1.00  0.00           C
ATOM   1614  HE1 PHE   103      26.486  27.506  46.872  1.00  0.00           H
ATOM   1615  CZ  PHE   103      26.465  29.585  46.514  1.00  0.00           C
ATOM   1616  HZ  PHE   103      27.104  29.717  47.375  1.00  0.00           H
ATOM   1617  CE2 PHE   103      25.879  30.646  45.773  1.00  0.00           C
ATOM   1618  HE2 PHE   103      25.994  31.690  46.024  1.00  0.00           H
ATOM   1619  CD2 PHE   103      24.940  30.374  44.752  1.00  0.00           C
ATOM   1620  HD2 PHE   103      24.454  31.182  44.226  1.00  0.00           H
ATOM   1621  C   PHE   103      21.876  28.080  44.711  1.00  0.00           C
ATOM   1622  O   PHE   103      22.014  27.361  45.692  1.00  0.00           O
ATOM   1623  N   MET   104      21.025  29.150  44.704  1.00  0.00           N
ATOM   1624  H   MET   104      21.077  29.677  43.843  1.00  0.00           H
ATOM   1625  CA  MET   104      20.132  29.563  45.803  1.00  0.00           C
ATOM   1626  HA  MET   104      20.885  29.590  46.590  1.00  0.00           H
ATOM   1627  CB  MET   104      19.521  30.894  45.443  1.00  0.00           C
ATOM   1628  HB2 MET   104      19.069  30.966  44.454  1.00  0.00           H
ATOM   1629  HB3 MET   104      18.767  31.103  46.202  1.00  0.00           H
ATOM   1630  CG  MET   104      20.513  32.075  45.432  1.00  0.00           C
ATOM   1631  HG2 MET   104      20.890  32.369  46.411  1.00  0.00           H
ATOM   1632  HG3 MET   104      21.405  31.858  44.845  1.00  0.00           H
ATOM   1633  SD  MET   104      19.796  33.633  44.856  1.00  0.00           S
ATOM   1634  CE  MET   104      18.742  33.879  46.250  1.00  0.00           C
ATOM   1635  HE1 MET   104      18.536  34.949  46.257  1.00  0.00           H
ATOM   1636  HE2 MET   104      17.811  33.313  46.211  1.00  0.00           H
ATOM   1637  HE3 MET   104      19.249  33.644  47.186  1.00  0.00           H
ATOM   1638  C   MET   104      19.065  28.498  46.275  1.00  0.00           C
ATOM   1639  O   MET   104      18.890  28.474  47.496  1.00  0.00           O
ATOM   1640  N   GLU   105      18.529  27.708  45.360  1.00  0.00           N
ATOM   1641  H   GLU   105      18.742  27.919  44.396  1.00  0.00           H
ATOM   1642  CA  GLU   105      17.618  26.549  45.701  1.00  0.00           C
ATOM   1643  HA  GLU   105      16.847  26.886  46.394  1.00  0.00           H
ATOM   1644  CB  GLU   105      16.986  26.062  44.392  1.00  0.00           C
ATOM   1645  HB2 GLU   105      17.756  25.959  43.627  1.00  0.00           H
ATOM   1646  HB3 GLU   105      16.563  25.059  44.428  1.00  0.00           H
ATOM   1647  CG  GLU   105      15.798  26.838  43.820  1.00  0.00           C
ATOM   1648  HG2 GLU   105      16.099  27.849  43.548  1.00  0.00           H
ATOM   1649  HG3 GLU   105      15.524  26.450  42.839  1.00  0.00           H
ATOM   1650  CD  GLU   105      14.508  26.865  44.724  1.00  0.00           C
ATOM   1651  OE1 GLU   105      13.726  27.838  44.589  1.00  0.00           O
ATOM   1652  OE2 GLU   105      14.189  25.870  45.461  1.00  0.00           O
ATOM   1653  C   GLU   105      18.375  25.402  46.374  1.00  0.00           C
ATOM   1654  O   GLU   105      17.822  24.561  47.071  1.00  0.00           O
ATOM   1655  N   ALA   106      19.658  25.258  46.039  1.00  0.00           N
ATOM   1656  H   ALA   106      20.114  25.987  45.508  1.00  0.00           H
ATOM   1657  CA  ALA   106      20.573  24.316  46.610  1.00  0.00           C
ATOM   1658  HA  ALA   106      20.079  23.349  46.708  1.00  0.00           H
ATOM   1659  CB  ALA   106      21.806  24.114  45.669  1.00  0.00           C
ATOM   1660  HB1 ALA   106      22.252  23.137  45.851  1.00  0.00           H
ATOM   1661  HB2 ALA   106      22.449  24.964  45.902  1.00  0.00           H
ATOM   1662  HB3 ALA   106      21.505  24.189  44.624  1.00  0.00           H
ATOM   1663  C   ALA   106      21.076  24.681  48.007  1.00  0.00           C
ATOM   1664  O   ALA   106      21.193  23.856  48.887  1.00  0.00           O
ATOM   1665  N   LEU   107      21.235  25.973  48.363  1.00  0.00           N
ATOM   1666  H   LEU   107      21.242  26.739  47.705  1.00  0.00           H
ATOM   1667  CA  LEU   107      21.415  26.395  49.794  1.00  0.00           C
ATOM   1668  HA  LEU   107      22.314  25.862  50.105  1.00  0.00           H
ATOM   1669  CB  LEU   107      21.549  27.978  49.802  1.00  0.00           C
ATOM   1670  HB2 LEU   107      20.614  28.355  49.388  1.00  0.00           H
ATOM   1671  HB3 LEU   107      21.538  28.262  50.854  1.00  0.00           H
ATOM   1672  CG  LEU   107      22.740  28.491  48.984  1.00  0.00           C
ATOM   1673  HG  LEU   107      22.665  28.046  47.992  1.00  0.00           H
ATOM   1674  CD1 LEU   107      22.677  29.988  48.892  1.00  0.00           C
ATOM   1675 HD11 LEU   107      22.831  30.484  49.850  1.00  0.00           H
ATOM   1676 HD12 LEU   107      21.656  30.277  48.638  1.00  0.00           H
ATOM   1677 HD13 LEU   107      23.262  30.412  48.076  1.00  0.00           H
ATOM   1678  CD2 LEU   107      24.072  28.104  49.683  1.00  0.00           C
ATOM   1679 HD21 LEU   107      24.981  28.331  49.127  1.00  0.00           H
ATOM   1680 HD22 LEU   107      24.212  28.686  50.594  1.00  0.00           H
ATOM   1681 HD23 LEU   107      24.150  27.076  50.037  1.00  0.00           H
ATOM   1682  C   LEU   107      20.142  25.998  50.543  1.00  0.00           C
ATOM   1683  O   LEU   107      20.129  25.316  51.549  1.00  0.00           O
ATOM   1684  N   GLN   108      19.018  26.462  49.969  1.00  0.00           N
ATOM   1685  H   GLN   108      19.122  27.084  49.180  1.00  0.00           H
ATOM   1686  CA  GLN   108      17.675  26.207  50.419  1.00  0.00           C
ATOM   1687  HA  GLN   108      17.423  26.643  51.385  1.00  0.00           H
ATOM   1688  CB  GLN   108      16.804  26.907  49.396  1.00  0.00           C
ATOM   1689  HB2 GLN   108      16.830  27.970  49.634  1.00  0.00           H
ATOM   1690  HB3 GLN   108      17.114  26.771  48.359  1.00  0.00           H
ATOM   1691  CG  GLN   108      15.361  26.419  49.302  1.00  0.00           C
ATOM   1692  HG2 GLN   108      15.054  26.790  48.325  1.00  0.00           H
ATOM   1693  HG3 GLN   108      15.313  25.336  49.190  1.00  0.00           H
ATOM   1694  CD  GLN   108      14.428  26.926  50.494  1.00  0.00           C
ATOM   1695  OE1 GLN   108      14.220  28.069  50.803  1.00  0.00           O
ATOM   1696  NE2 GLN   108      14.013  25.923  51.227  1.00  0.00           N
ATOM   1697 HE21 GLN   108      13.908  26.116  52.214  1.00  0.00           H
ATOM   1698 HE22 GLN   108      14.177  24.954  50.994  1.00  0.00           H
ATOM   1699  C   GLN   108      17.438  24.658  50.684  1.00  0.00           C
ATOM   1700  O   GLN   108      16.901  24.272  51.720  1.00  0.00           O
ATOM   1701  N   ALA   109      17.903  23.752  49.790  1.00  0.00           N
ATOM   1702  H   ALA   109      18.237  24.081  48.895  1.00  0.00           H
ATOM   1703  CA  ALA   109      17.831  22.264  50.047  1.00  0.00           C
ATOM   1704  HA  ALA   109      16.799  22.003  50.279  1.00  0.00           H
ATOM   1705  CB  ALA   109      18.276  21.622  48.753  1.00  0.00           C
ATOM   1706  HB1 ALA   109      18.281  20.534  48.826  1.00  0.00           H
ATOM   1707  HB2 ALA   109      19.266  21.960  48.452  1.00  0.00           H
ATOM   1708  HB3 ALA   109      17.574  21.774  47.935  1.00  0.00           H
ATOM   1709  C   ALA   109      18.821  21.817  51.133  1.00  0.00           C
ATOM   1710  O   ALA   109      18.353  21.013  51.923  1.00  0.00           O
ATOM   1711  N   GLY   110      19.992  22.456  51.233  1.00  0.00           N
ATOM   1712  H   GLY   110      20.253  23.125  50.524  1.00  0.00           H
ATOM   1713  CA  GLY   110      20.824  22.254  52.455  1.00  0.00           C
ATOM   1714  HA2 GLY   110      20.547  23.081  53.108  1.00  0.00           H
ATOM   1715  HA3 GLY   110      20.580  21.274  52.866  1.00  0.00           H
ATOM   1716  C   GLY   110      22.293  22.353  52.132  1.00  0.00           C
ATOM   1717  O   GLY   110      23.054  21.715  52.883  1.00  0.00           O
ATOM   1718  N   ALA   111      22.777  23.067  51.123  1.00  0.00           N
ATOM   1719  H   ALA   111      22.065  23.580  50.624  1.00  0.00           H
ATOM   1720  CA  ALA   111      24.130  23.127  50.609  1.00  0.00           C
ATOM   1721  HA  ALA   111      24.632  22.231  50.974  1.00  0.00           H
ATOM   1722  CB  ALA   111      24.089  23.127  49.040  1.00  0.00           C
ATOM   1723  HB1 ALA   111      23.627  22.168  48.805  1.00  0.00           H
ATOM   1724  HB2 ALA   111      25.106  23.206  48.658  1.00  0.00           H
ATOM   1725  HB3 ALA   111      23.591  24.049  48.740  1.00  0.00           H
ATOM   1726  C   ALA   111      24.944  24.260  51.178  1.00  0.00           C
ATOM   1727  O   ALA   111      24.395  24.991  51.978  1.00  0.00           O
ATOM   1728  N   ASP   112      26.164  24.516  50.738  1.00  0.00           N
ATOM   1729  H   ASP   112      26.627  23.910  50.077  1.00  0.00           H
ATOM   1730  CA  ASP   112      26.880  25.730  51.194  1.00  0.00           C
ATOM   1731  HA  ASP   112      26.179  26.469  51.584  1.00  0.00           H
ATOM   1732  CB  ASP   112      27.831  25.397  52.309  1.00  0.00           C
ATOM   1733  HB2 ASP   112      28.030  26.296  52.892  1.00  0.00           H
ATOM   1734  HB3 ASP   112      27.321  24.700  52.973  1.00  0.00           H
ATOM   1735  CG  ASP   112      29.121  24.708  51.798  1.00  0.00           C
ATOM   1736  OD1 ASP   112      30.178  25.360  51.591  1.00  0.00           O
ATOM   1737  OD2 ASP   112      29.002  23.528  51.541  1.00  0.00           O
ATOM   1738  C   ASP   112      27.791  26.445  50.208  1.00  0.00           C
ATOM   1739  O   ASP   112      27.861  26.015  49.017  1.00  0.00           O
ATOM   1740  N   ILE   113      28.263  27.633  50.582  1.00  0.00           N
ATOM   1741  H   ILE   113      28.186  27.843  51.567  1.00  0.00           H
ATOM   1742  CA  ILE   113      28.846  28.533  49.587  1.00  0.00           C
ATOM   1743  HA  ILE   113      28.037  28.606  48.860  1.00  0.00           H
ATOM   1744  CB  ILE   113      29.336  29.901  50.128  1.00  0.00           C
ATOM   1745  HB  ILE   113      30.168  29.755  50.817  1.00  0.00           H
ATOM   1746  CG2 ILE   113      29.792  30.818  49.053  1.00  0.00           C
ATOM   1747 HG21 ILE   113      29.835  31.849  49.407  1.00  0.00           H
ATOM   1748 HG22 ILE   113      29.047  30.821  48.258  1.00  0.00           H
ATOM   1749 HG23 ILE   113      30.735  30.615  48.547  1.00  0.00           H
ATOM   1750  CG1 ILE   113      28.319  30.613  50.990  1.00  0.00           C
ATOM   1751 HG12 ILE   113      28.113  30.153  51.956  1.00  0.00           H
ATOM   1752 HG13 ILE   113      28.738  31.566  51.310  1.00  0.00           H
ATOM   1753  CD1 ILE   113      26.894  30.865  50.393  1.00  0.00           C
ATOM   1754 HD11 ILE   113      26.350  29.930  50.522  1.00  0.00           H
ATOM   1755 HD12 ILE   113      26.946  31.126  49.337  1.00  0.00           H
ATOM   1756 HD13 ILE   113      26.376  31.719  50.832  1.00  0.00           H
ATOM   1757  C   ILE   113      29.974  27.832  48.680  1.00  0.00           C
ATOM   1758  O   ILE   113      30.244  28.223  47.571  1.00  0.00           O
ATOM   1759  N   SER   114      30.566  26.663  49.150  1.00  0.00           N
ATOM   1760  H   SER   114      30.259  26.404  50.076  1.00  0.00           H
ATOM   1761  CA  SER   114      31.652  26.004  48.434  1.00  0.00           C
ATOM   1762  HA  SER   114      32.352  26.706  47.981  1.00  0.00           H
ATOM   1763  CB  SER   114      32.448  24.995  49.197  1.00  0.00           C
ATOM   1764  HB2 SER   114      33.237  24.489  48.641  1.00  0.00           H
ATOM   1765  HB3 SER   114      32.928  25.578  49.983  1.00  0.00           H
ATOM   1766  OG  SER   114      31.418  24.098  49.677  1.00  0.00           O
ATOM   1767  HG  SER   114      31.032  24.615  50.387  1.00  0.00           H
ATOM   1768  C   SER   114      31.139  25.173  47.206  1.00  0.00           C
ATOM   1769  O   SER   114      31.915  24.833  46.358  1.00  0.00           O
ATOM   1770  N   MET   115      29.792  24.927  47.046  1.00  0.00           N
ATOM   1771  H   MET   115      29.195  25.111  47.839  1.00  0.00           H
ATOM   1772  CA  MET   115      29.056  24.382  45.831  1.00  0.00           C
ATOM   1773  HA  MET   115      29.660  23.517  45.556  1.00  0.00           H
ATOM   1774  CB  MET   115      27.622  23.941  46.212  1.00  0.00           C
ATOM   1775  HB2 MET   115      27.508  23.795  47.285  1.00  0.00           H
ATOM   1776  HB3 MET   115      26.922  24.661  45.789  1.00  0.00           H
ATOM   1777  CG  MET   115      27.239  22.594  45.539  1.00  0.00           C
ATOM   1778  HG2 MET   115      27.602  22.627  44.512  1.00  0.00           H
ATOM   1779  HG3 MET   115      27.758  21.819  46.102  1.00  0.00           H
ATOM   1780  SD  MET   115      25.433  22.368  45.680  1.00  0.00           S
ATOM   1781  CE  MET   115      25.102  20.950  44.532  1.00  0.00           C
ATOM   1782  HE1 MET   115      25.727  21.116  43.655  1.00  0.00           H
ATOM   1783  HE2 MET   115      25.430  19.994  44.940  1.00  0.00           H
ATOM   1784  HE3 MET   115      24.059  20.811  44.245  1.00  0.00           H
ATOM   1785  C   MET   115      29.035  25.311  44.613  1.00  0.00           C
ATOM   1786  O   MET   115      29.025  24.793  43.465  1.00  0.00           O
ATOM   1787  N   ILE   116      29.356  26.639  44.839  1.00  0.00           N
ATOM   1788  H   ILE   116      29.603  26.952  45.767  1.00  0.00           H
ATOM   1789  CA  ILE   116      29.376  27.638  43.733  1.00  0.00           C
ATOM   1790  HA  ILE   116      28.311  27.808  43.573  1.00  0.00           H
ATOM   1791  CB  ILE   116      29.831  29.038  44.293  1.00  0.00           C
ATOM   1792  HB  ILE   116      29.335  29.079  45.263  1.00  0.00           H
ATOM   1793  CG2 ILE   116      31.345  29.038  44.584  1.00  0.00           C
ATOM   1794 HG21 ILE   116      31.539  29.975  45.106  1.00  0.00           H
ATOM   1795 HG22 ILE   116      32.032  28.829  43.765  1.00  0.00           H
ATOM   1796 HG23 ILE   116      31.534  28.231  45.292  1.00  0.00           H
ATOM   1797  CG1 ILE   116      29.384  30.150  43.351  1.00  0.00           C
ATOM   1798 HG12 ILE   116      29.999  30.049  42.457  1.00  0.00           H
ATOM   1799 HG13 ILE   116      28.360  29.969  43.025  1.00  0.00           H
ATOM   1800  CD1 ILE   116      29.574  31.561  43.931  1.00  0.00           C
ATOM   1801 HD11 ILE   116      29.231  32.306  43.212  1.00  0.00           H
ATOM   1802 HD12 ILE   116      30.626  31.765  44.131  1.00  0.00           H
ATOM   1803 HD13 ILE   116      29.110  31.671  44.911  1.00  0.00           H
ATOM   1804  C   ILE   116      30.246  27.209  42.456  1.00  0.00           C
ATOM   1805  O   ILE   116      29.835  27.563  41.329  1.00  0.00           O
ATOM   1806  N   GLY   117      31.404  26.497  42.628  1.00  0.00           N
ATOM   1807  H   GLY   117      31.651  26.077  43.513  1.00  0.00           H
ATOM   1808  CA  GLY   117      32.298  26.016  41.591  1.00  0.00           C
ATOM   1809  HA2 GLY   117      32.647  26.940  41.129  1.00  0.00           H
ATOM   1810  HA3 GLY   117      33.072  25.503  42.162  1.00  0.00           H
ATOM   1811  C   GLY   117      31.541  25.075  40.638  1.00  0.00           C
ATOM   1812  O   GLY   117      32.101  24.899  39.558  1.00  0.00           O
ATOM   1813  N   GLN   118      30.457  24.362  41.008  1.00  0.00           N
ATOM   1814  H   GLN   118      30.079  24.634  41.904  1.00  0.00           H
ATOM   1815  CA  GLN   118      29.734  23.488  40.097  1.00  0.00           C
ATOM   1816  HA  GLN   118      30.443  22.905  39.509  1.00  0.00           H
ATOM   1817  CB  GLN   118      28.909  22.545  40.971  1.00  0.00           C
ATOM   1818  HB2 GLN   118      28.045  23.064  41.386  1.00  0.00           H
ATOM   1819  HB3 GLN   118      28.491  21.716  40.402  1.00  0.00           H
ATOM   1820  CG  GLN   118      29.753  21.823  42.074  1.00  0.00           C
ATOM   1821  HG2 GLN   118      30.577  21.300  41.591  1.00  0.00           H
ATOM   1822  HG3 GLN   118      30.155  22.501  42.826  1.00  0.00           H
ATOM   1823  CD  GLN   118      29.034  20.762  42.863  1.00  0.00           C
ATOM   1824  OE1 GLN   118      27.855  20.485  42.578  1.00  0.00           O
ATOM   1825  NE2 GLN   118      29.710  20.066  43.771  1.00  0.00           N
ATOM   1826 HE21 GLN   118      29.374  19.282  44.312  1.00  0.00           H
ATOM   1827 HE22 GLN   118      30.712  20.183  43.820  1.00  0.00           H
ATOM   1828  C   GLN   118      28.741  24.273  39.272  1.00  0.00           C
ATOM   1829  O   GLN   118      28.485  23.870  38.109  1.00  0.00           O
ATOM   1830  N   PHE   119      28.105  25.363  39.731  1.00  0.00           N
ATOM   1831  H   PHE   119      28.276  25.550  40.708  1.00  0.00           H
ATOM   1832  CA  PHE   119      27.186  26.244  38.957  1.00  0.00           C
ATOM   1833  HA  PHE   119      26.566  25.516  38.436  1.00  0.00           H
ATOM   1834  CB  PHE   119      26.360  27.187  39.904  1.00  0.00           C
ATOM   1835  HB2 PHE   119      26.928  27.890  40.514  1.00  0.00           H
ATOM   1836  HB3 PHE   119      25.670  27.829  39.357  1.00  0.00           H
ATOM   1837  CG  PHE   119      25.463  26.441  40.839  1.00  0.00           C
ATOM   1838  CD1 PHE   119      24.200  25.905  40.486  1.00  0.00           C
ATOM   1839  HD1 PHE   119      23.868  26.098  39.477  1.00  0.00           H
ATOM   1840  CE1 PHE   119      23.686  24.892  41.310  1.00  0.00           C
ATOM   1841  HE1 PHE   119      22.755  24.385  41.101  1.00  0.00           H
ATOM   1842  CZ  PHE   119      24.348  24.596  42.503  1.00  0.00           C
ATOM   1843  HZ  PHE   119      23.922  23.884  43.195  1.00  0.00           H
ATOM   1844  CE2 PHE   119      25.555  25.161  42.921  1.00  0.00           C
ATOM   1845  HE2 PHE   119      26.071  24.750  43.776  1.00  0.00           H
ATOM   1846  CD2 PHE   119      26.051  26.076  42.051  1.00  0.00           C
ATOM   1847  HD2 PHE   119      27.035  26.464  42.265  1.00  0.00           H
ATOM   1848  C   PHE   119      27.844  26.977  37.808  1.00  0.00           C
ATOM   1849  O   PHE   119      27.147  27.680  37.171  1.00  0.00           O
ATOM   1850  N   GLY   120      29.139  26.854  37.451  1.00  0.00           N
ATOM   1851  H   GLY   120      29.650  26.021  37.704  1.00  0.00           H
ATOM   1852  CA  GLY   120      29.654  27.572  36.306  1.00  0.00           C
ATOM   1853  HA2 GLY   120      30.603  27.120  36.019  1.00  0.00           H
ATOM   1854  HA3 GLY   120      28.966  27.444  35.471  1.00  0.00           H
ATOM   1855  C   GLY   120      29.845  29.037  36.479  1.00  0.00           C
ATOM   1856  O   GLY   120      29.960  29.799  35.520  1.00  0.00           O
ATOM   1857  N   VAL   121      30.037  29.363  37.736  1.00  0.00           N
ATOM   1858  H   VAL   121      29.724  28.623  38.348  1.00  0.00           H
ATOM   1859  CA  VAL   121      30.152  30.733  38.208  1.00  0.00           C
ATOM   1860  HA  VAL   121      30.618  31.200  37.340  1.00  0.00           H
ATOM   1861  CB  VAL   121      28.860  31.433  38.530  1.00  0.00           C
ATOM   1862  HB  VAL   121      29.204  32.449  38.723  1.00  0.00           H
ATOM   1863  CG1 VAL   121      27.769  31.448  37.443  1.00  0.00           C
ATOM   1864 HG11 VAL   121      27.300  30.471  37.327  1.00  0.00           H
ATOM   1865 HG12 VAL   121      27.007  32.183  37.703  1.00  0.00           H
ATOM   1866 HG13 VAL   121      28.228  31.664  36.478  1.00  0.00           H
ATOM   1867  CG2 VAL   121      28.127  30.843  39.680  1.00  0.00           C
ATOM   1868 HG21 VAL   121      27.945  29.795  39.448  1.00  0.00           H
ATOM   1869 HG22 VAL   121      27.209  31.370  39.943  1.00  0.00           H
ATOM   1870 HG23 VAL   121      28.670  30.846  40.624  1.00  0.00           H
ATOM   1871  C   VAL   121      31.173  31.018  39.381  1.00  0.00           C
ATOM   1872  O   VAL   121      31.055  31.997  40.097  1.00  0.00           O
ATOM   1873  N   GLY   122      32.076  30.074  39.655  1.00  0.00           N
ATOM   1874  H   GLY   122      32.133  29.319  38.986  1.00  0.00           H
ATOM   1875  CA  GLY   122      32.901  30.131  40.897  1.00  0.00           C
ATOM   1876  HA2 GLY   122      32.249  30.371  41.737  1.00  0.00           H
ATOM   1877  HA3 GLY   122      33.363  29.164  41.098  1.00  0.00           H
ATOM   1878  C   GLY   122      33.935  31.217  40.968  1.00  0.00           C
ATOM   1879  O   GLY   122      34.301  31.485  42.122  1.00  0.00           O
ATOM   1880  N   PHE   123      34.199  31.997  39.902  1.00  0.00           N
ATOM   1881  H   PHE   123      33.837  31.618  39.038  1.00  0.00           H
ATOM   1882  CA  PHE   123      34.892  33.275  39.995  1.00  0.00           C
ATOM   1883  HA  PHE   123      35.955  33.096  40.157  1.00  0.00           H
ATOM   1884  CB  PHE   123      34.962  33.990  38.581  1.00  0.00           C
ATOM   1885  HB2 PHE   123      35.691  33.442  37.984  1.00  0.00           H
ATOM   1886  HB3 PHE   123      33.991  34.072  38.092  1.00  0.00           H
ATOM   1887  CG  PHE   123      35.349  35.422  38.735  1.00  0.00           C
ATOM   1888  CD1 PHE   123      36.672  35.867  39.014  1.00  0.00           C
ATOM   1889  HD1 PHE   123      37.441  35.129  39.183  1.00  0.00           H
ATOM   1890  CE1 PHE   123      36.922  37.203  39.280  1.00  0.00           C
ATOM   1891  HE1 PHE   123      37.927  37.520  39.521  1.00  0.00           H
ATOM   1892  CZ  PHE   123      35.830  38.131  39.222  1.00  0.00           C
ATOM   1893  HZ  PHE   123      36.019  39.190  39.325  1.00  0.00           H
ATOM   1894  CE2 PHE   123      34.499  37.741  38.822  1.00  0.00           C
ATOM   1895  HE2 PHE   123      33.698  38.455  38.703  1.00  0.00           H
ATOM   1896  CD2 PHE   123      34.279  36.375  38.699  1.00  0.00           C
ATOM   1897  HD2 PHE   123      33.339  35.996  38.326  1.00  0.00           H
ATOM   1898  C   PHE   123      34.529  34.121  41.218  1.00  0.00           C
ATOM   1899  O   PHE   123      35.391  34.477  41.997  1.00  0.00           O
ATOM   1900  N   TYR   124      33.217  34.433  41.394  1.00  0.00           N
ATOM   1901  H   TYR   124      32.504  34.180  40.724  1.00  0.00           H
ATOM   1902  CA  TYR   124      32.725  35.292  42.493  1.00  0.00           C
ATOM   1903  HA  TYR   124      33.130  36.303  42.449  1.00  0.00           H
ATOM   1904  CB  TYR   124      31.224  35.573  42.350  1.00  0.00           C
ATOM   1905  HB2 TYR   124      30.645  34.671  42.551  1.00  0.00           H
ATOM   1906  HB3 TYR   124      30.888  36.308  43.081  1.00  0.00           H
ATOM   1907  CG  TYR   124      30.931  36.187  40.995  1.00  0.00           C
ATOM   1908  CD1 TYR   124      31.147  37.553  40.724  1.00  0.00           C
ATOM   1909  HD1 TYR   124      31.531  38.176  41.519  1.00  0.00           H
ATOM   1910  CE1 TYR   124      30.820  38.054  39.435  1.00  0.00           C
ATOM   1911  HE1 TYR   124      31.026  39.084  39.182  1.00  0.00           H
ATOM   1912  CZ  TYR   124      30.394  37.227  38.387  1.00  0.00           C
ATOM   1913  OH  TYR   124      30.118  37.736  37.194  1.00  0.00           O
ATOM   1914  HH  TYR   124      29.863  37.015  36.614  1.00  0.00           H
ATOM   1915  CE2 TYR   124      30.204  35.880  38.643  1.00  0.00           C
ATOM   1916  HE2 TYR   124      29.880  35.199  37.870  1.00  0.00           H
ATOM   1917  CD2 TYR   124      30.506  35.346  39.958  1.00  0.00           C
ATOM   1918  HD2 TYR   124      30.436  34.296  40.202  1.00  0.00           H
ATOM   1919  C   TYR   124      32.961  34.905  43.931  1.00  0.00           C
ATOM   1920  O   TYR   124      32.900  35.749  44.725  1.00  0.00           O
ATOM   1921  N   SER   125      33.395  33.705  44.181  1.00  0.00           N
ATOM   1922  H   SER   125      33.433  33.059  43.407  1.00  0.00           H
ATOM   1923  CA  SER   125      33.936  33.246  45.430  1.00  0.00           C
ATOM   1924  HA  SER   125      33.147  33.139  46.175  1.00  0.00           H
ATOM   1925  CB  SER   125      34.411  31.809  45.299  1.00  0.00           C
ATOM   1926  HB2 SER   125      34.542  31.363  46.284  1.00  0.00           H
ATOM   1927  HB3 SER   125      33.592  31.356  44.738  1.00  0.00           H
ATOM   1928  OG  SER   125      35.531  31.718  44.475  1.00  0.00           O
ATOM   1929  HG  SER   125      35.283  31.570  43.560  1.00  0.00           H
ATOM   1930  C   SER   125      34.960  34.156  46.021  1.00  0.00           C
ATOM   1931  O   SER   125      34.931  34.370  47.236  1.00  0.00           O
ATOM   1932  N   ALA   126      35.772  34.813  45.174  1.00  0.00           N
ATOM   1933  H   ALA   126      35.789  34.508  44.211  1.00  0.00           H
ATOM   1934  CA  ALA   126      36.734  35.831  45.542  1.00  0.00           C
ATOM   1935  HA  ALA   126      37.602  35.279  45.902  1.00  0.00           H
ATOM   1936  CB  ALA   126      37.178  36.672  44.409  1.00  0.00           C
ATOM   1937  HB1 ALA   126      37.937  37.390  44.720  1.00  0.00           H
ATOM   1938  HB2 ALA   126      36.365  37.235  43.951  1.00  0.00           H
ATOM   1939  HB3 ALA   126      37.707  35.993  43.741  1.00  0.00           H
ATOM   1940  C   ALA   126      36.232  36.893  46.566  1.00  0.00           C
ATOM   1941  O   ALA   126      36.941  37.312  47.446  1.00  0.00           O
ATOM   1942  N   TYR   127      34.972  37.376  46.394  1.00  0.00           N
ATOM   1943  H   TYR   127      34.426  37.042  45.612  1.00  0.00           H
ATOM   1944  CA  TYR   127      34.260  38.344  47.224  1.00  0.00           C
ATOM   1945  HA  TYR   127      34.808  39.283  47.282  1.00  0.00           H
ATOM   1946  CB  TYR   127      32.970  38.835  46.419  1.00  0.00           C
ATOM   1947  HB2 TYR   127      32.258  38.035  46.221  1.00  0.00           H
ATOM   1948  HB3 TYR   127      32.447  39.513  47.093  1.00  0.00           H
ATOM   1949  CG  TYR   127      33.255  39.724  45.192  1.00  0.00           C
ATOM   1950  CD1 TYR   127      33.530  41.113  45.298  1.00  0.00           C
ATOM   1951  HD1 TYR   127      33.472  41.684  46.212  1.00  0.00           H
ATOM   1952  CE1 TYR   127      33.854  41.860  44.191  1.00  0.00           C
ATOM   1953  HE1 TYR   127      34.095  42.906  44.308  1.00  0.00           H
ATOM   1954  CZ  TYR   127      34.249  41.208  43.004  1.00  0.00           C
ATOM   1955  OH  TYR   127      34.837  41.888  42.022  1.00  0.00           O
ATOM   1956  HH  TYR   127      35.061  42.774  42.317  1.00  0.00           H
ATOM   1957  CE2 TYR   127      34.043  39.806  42.878  1.00  0.00           C
ATOM   1958  HE2 TYR   127      34.382  39.213  42.041  1.00  0.00           H
ATOM   1959  CD2 TYR   127      33.413  39.095  43.930  1.00  0.00           C
ATOM   1960  HD2 TYR   127      33.203  38.042  43.812  1.00  0.00           H
ATOM   1961  C   TYR   127      34.025  37.772  48.690  1.00  0.00           C
ATOM   1962  O   TYR   127      33.713  38.519  49.577  1.00  0.00           O
ATOM   1963  N   LEU   128      34.352  36.507  48.998  1.00  0.00           N
ATOM   1964  H   LEU   128      34.331  35.859  48.224  1.00  0.00           H
ATOM   1965  CA  LEU   128      34.461  36.068  50.386  1.00  0.00           C
ATOM   1966  HA  LEU   128      33.617  36.397  50.993  1.00  0.00           H
ATOM   1967  CB  LEU   128      34.436  34.567  50.410  1.00  0.00           C
ATOM   1968  HB2 LEU   128      35.244  34.093  49.854  1.00  0.00           H
ATOM   1969  HB3 LEU   128      34.590  34.241  51.438  1.00  0.00           H
ATOM   1970  CG  LEU   128      33.164  33.908  49.910  1.00  0.00           C
ATOM   1971  HG  LEU   128      33.014  34.146  48.857  1.00  0.00           H
ATOM   1972  CD1 LEU   128      33.275  32.423  49.975  1.00  0.00           C
ATOM   1973 HD11 LEU   128      33.411  32.061  50.995  1.00  0.00           H
ATOM   1974 HD12 LEU   128      34.093  32.042  49.363  1.00  0.00           H
ATOM   1975 HD13 LEU   128      32.305  32.095  49.601  1.00  0.00           H
ATOM   1976  CD2 LEU   128      31.979  34.402  50.732  1.00  0.00           C
ATOM   1977 HD21 LEU   128      32.227  34.360  51.793  1.00  0.00           H
ATOM   1978 HD22 LEU   128      31.790  35.466  50.588  1.00  0.00           H
ATOM   1979 HD23 LEU   128      31.136  33.748  50.512  1.00  0.00           H
ATOM   1980  C   LEU   128      35.712  36.586  51.122  1.00  0.00           C
ATOM   1981  O   LEU   128      35.701  36.759  52.296  1.00  0.00           O
ATOM   1982  N   VAL   129      36.778  36.856  50.320  1.00  0.00           N
ATOM   1983  H   VAL   129      36.681  36.726  49.323  1.00  0.00           H
ATOM   1984  CA  VAL   129      38.046  37.347  50.721  1.00  0.00           C
ATOM   1985  HA  VAL   129      37.845  37.553  51.773  1.00  0.00           H
ATOM   1986  CB  VAL   129      39.113  36.193  50.655  1.00  0.00           C
ATOM   1987  HB  VAL   129      40.102  36.516  50.981  1.00  0.00           H
ATOM   1988  CG1 VAL   129      38.621  35.015  51.515  1.00  0.00           C
ATOM   1989 HG11 VAL   129      37.643  34.638  51.219  1.00  0.00           H
ATOM   1990 HG12 VAL   129      39.287  34.154  51.463  1.00  0.00           H
ATOM   1991 HG13 VAL   129      38.541  35.361  52.545  1.00  0.00           H
ATOM   1992  CG2 VAL   129      39.444  35.786  49.295  1.00  0.00           C
ATOM   1993 HG21 VAL   129      38.563  35.270  48.914  1.00  0.00           H
ATOM   1994 HG22 VAL   129      40.237  35.039  49.279  1.00  0.00           H
ATOM   1995 HG23 VAL   129      39.735  36.651  48.702  1.00  0.00           H
ATOM   1996  C   VAL   129      38.427  38.673  50.129  1.00  0.00           C
ATOM   1997  O   VAL   129      39.413  39.227  50.608  1.00  0.00           O
ATOM   1998  N   ALA   130      37.657  39.328  49.168  1.00  0.00           N
ATOM   1999  H   ALA   130      36.953  38.750  48.731  1.00  0.00           H
ATOM   2000  CA  ALA   130      38.134  40.558  48.490  1.00  0.00           C
ATOM   2001  HA  ALA   130      39.004  40.854  49.076  1.00  0.00           H
ATOM   2002  CB  ALA   130      38.630  40.189  47.097  1.00  0.00           C
ATOM   2003  HB1 ALA   130      37.750  40.295  46.463  1.00  0.00           H
ATOM   2004  HB2 ALA   130      39.102  39.208  47.145  1.00  0.00           H
ATOM   2005  HB3 ALA   130      39.309  40.957  46.723  1.00  0.00           H
ATOM   2006  C   ALA   130      37.140  41.760  48.450  1.00  0.00           C
ATOM   2007  O   ALA   130      36.058  41.725  47.949  1.00  0.00           O
ATOM   2008  N   GLU   131      37.717  42.868  48.870  1.00  0.00           N
ATOM   2009  H   GLU   131      38.717  42.985  48.798  1.00  0.00           H
ATOM   2010  CA  GLU   131      37.063  44.187  48.761  1.00  0.00           C
ATOM   2011  HA  GLU   131      36.181  44.214  49.401  1.00  0.00           H
ATOM   2012  CB  GLU   131      38.093  45.094  49.326  1.00  0.00           C
ATOM   2013  HB2 GLU   131      38.385  44.811  50.338  1.00  0.00           H
ATOM   2014  HB3 GLU   131      38.976  45.168  48.691  1.00  0.00           H
ATOM   2015  CG  GLU   131      37.466  46.475  49.581  1.00  0.00           C
ATOM   2016  HG2 GLU   131      38.375  47.074  49.649  1.00  0.00           H
ATOM   2017  HG3 GLU   131      36.710  46.804  48.869  1.00  0.00           H
ATOM   2018  CD  GLU   131      36.801  46.607  50.923  1.00  0.00           C
ATOM   2019  OE1 GLU   131      35.634  46.176  51.081  1.00  0.00           O
ATOM   2020  OE2 GLU   131      37.471  46.981  51.870  1.00  0.00           O
ATOM   2021  C   GLU   131      36.648  44.558  47.337  1.00  0.00           C
ATOM   2022  O   GLU   131      35.631  45.196  47.036  1.00  0.00           O
ATOM   2023  N   LYS   132      37.580  44.193  46.417  1.00  0.00           N
ATOM   2024  H   LYS   132      38.300  43.574  46.760  1.00  0.00           H
ATOM   2025  CA  LYS   132      37.432  44.353  45.019  1.00  0.00           C
ATOM   2026  HA  LYS   132      36.415  44.219  44.650  1.00  0.00           H
ATOM   2027  CB  LYS   132      37.945  45.828  44.799  1.00  0.00           C
ATOM   2028  HB2 LYS   132      37.365  46.550  45.374  1.00  0.00           H
ATOM   2029  HB3 LYS   132      38.971  45.882  45.162  1.00  0.00           H
ATOM   2030  CG  LYS   132      38.021  46.346  43.354  1.00  0.00           C
ATOM   2031  HG2 LYS   132      38.606  45.712  42.688  1.00  0.00           H
ATOM   2032  HG3 LYS   132      37.014  46.366  42.937  1.00  0.00           H
ATOM   2033  CD  LYS   132      38.680  47.719  43.300  1.00  0.00           C
ATOM   2034  HD2 LYS   132      38.292  48.242  42.426  1.00  0.00           H
ATOM   2035  HD3 LYS   132      38.221  48.277  44.115  1.00  0.00           H
ATOM   2036  CE  LYS   132      40.217  47.669  43.153  1.00  0.00           C
ATOM   2037  HE2 LYS   132      40.573  46.802  43.710  1.00  0.00           H
ATOM   2038  HE3 LYS   132      40.509  47.620  42.105  1.00  0.00           H
ATOM   2039  NZ  LYS   132      40.888  48.881  43.751  1.00  0.00           N
ATOM   2040  HZ1 LYS   132      40.463  49.733  43.415  1.00  0.00           H
ATOM   2041  HZ2 LYS   132      41.867  48.846  43.499  1.00  0.00           H
ATOM   2042  HZ3 LYS   132      40.727  48.909  44.748  1.00  0.00           H
ATOM   2043  C   LYS   132      38.189  43.296  44.265  1.00  0.00           C
ATOM   2044  O   LYS   132      39.189  42.792  44.797  1.00  0.00           O
ATOM   2045  N   VAL   133      37.892  43.096  43.009  1.00  0.00           N
ATOM   2046  H   VAL   133      37.102  43.547  42.570  1.00  0.00           H
ATOM   2047  CA  VAL   133      38.719  42.154  42.146  1.00  0.00           C
ATOM   2048  HA  VAL   133      39.639  41.978  42.702  1.00  0.00           H
ATOM   2049  CB  VAL   133      38.121  40.745  41.946  1.00  0.00           C
ATOM   2050  HB  VAL   133      37.206  40.942  41.387  1.00  0.00           H
ATOM   2051  CG1 VAL   133      39.008  39.817  41.260  1.00  0.00           C
ATOM   2052 HG11 VAL   133      39.908  39.592  41.832  1.00  0.00           H
ATOM   2053 HG12 VAL   133      38.458  38.877  41.305  1.00  0.00           H
ATOM   2054 HG13 VAL   133      39.219  40.057  40.218  1.00  0.00           H
ATOM   2055  CG2 VAL   133      37.584  40.081  43.248  1.00  0.00           C
ATOM   2056 HG21 VAL   133      37.017  39.155  43.154  1.00  0.00           H
ATOM   2057 HG22 VAL   133      36.879  40.805  43.656  1.00  0.00           H
ATOM   2058 HG23 VAL   133      38.427  39.974  43.930  1.00  0.00           H
ATOM   2059  C   VAL   133      38.958  42.895  40.827  1.00  0.00           C
ATOM   2060  O   VAL   133      38.067  43.529  40.231  1.00  0.00           O
ATOM   2061  N   THR   134      40.167  42.681  40.340  1.00  0.00           N
ATOM   2062  H   THR   134      40.763  42.057  40.865  1.00  0.00           H
ATOM   2063  CA  THR   134      40.652  43.107  39.032  1.00  0.00           C
ATOM   2064  HA  THR   134      39.848  43.576  38.465  1.00  0.00           H
ATOM   2065  CB  THR   134      41.857  44.001  39.266  1.00  0.00           C
ATOM   2066  HB  THR   134      42.674  43.449  39.730  1.00  0.00           H
ATOM   2067  CG2 THR   134      42.403  44.707  38.004  1.00  0.00           C
ATOM   2068 HG21 THR   134      43.165  45.476  38.133  1.00  0.00           H
ATOM   2069 HG22 THR   134      41.555  45.071  37.423  1.00  0.00           H
ATOM   2070 HG23 THR   134      42.763  43.957  37.302  1.00  0.00           H
ATOM   2071  OG1 THR   134      41.459  45.135  40.035  1.00  0.00           O
ATOM   2072  HG1 THR   134      41.631  44.776  40.910  1.00  0.00           H
ATOM   2073  C   THR   134      41.051  41.943  38.183  1.00  0.00           C
ATOM   2074  O   THR   134      41.830  41.119  38.668  1.00  0.00           O
ATOM   2075  N   VAL   135      40.528  41.872  36.957  1.00  0.00           N
ATOM   2076  H   VAL   135      39.905  42.600  36.640  1.00  0.00           H
ATOM   2077  CA  VAL   135      40.929  40.752  36.131  1.00  0.00           C
ATOM   2078  HA  VAL   135      41.763  40.188  36.550  1.00  0.00           H
ATOM   2079  CB  VAL   135      39.656  39.805  35.847  1.00  0.00           C
ATOM   2080  HB  VAL   135      38.876  40.438  35.424  1.00  0.00           H
ATOM   2081  CG1 VAL   135      39.989  38.615  34.876  1.00  0.00           C
ATOM   2082 HG11 VAL   135      39.981  39.111  33.906  1.00  0.00           H
ATOM   2083 HG12 VAL   135      40.936  38.100  35.031  1.00  0.00           H
ATOM   2084 HG13 VAL   135      39.222  37.840  34.904  1.00  0.00           H
ATOM   2085  CG2 VAL   135      39.109  39.268  37.139  1.00  0.00           C
ATOM   2086 HG21 VAL   135      38.607  40.130  37.577  1.00  0.00           H
ATOM   2087 HG22 VAL   135      39.832  38.988  37.906  1.00  0.00           H
ATOM   2088 HG23 VAL   135      38.375  38.470  37.027  1.00  0.00           H
ATOM   2089  C   VAL   135      41.441  41.189  34.717  1.00  0.00           C
ATOM   2090  O   VAL   135      40.844  42.065  34.115  1.00  0.00           O
ATOM   2091  N   ILE   136      42.682  40.820  34.284  1.00  0.00           N
ATOM   2092  H   ILE   136      42.952  40.001  34.810  1.00  0.00           H
ATOM   2093  CA  ILE   136      43.456  41.215  33.100  1.00  0.00           C
ATOM   2094  HA  ILE   136      42.860  41.914  32.512  1.00  0.00           H
ATOM   2095  CB  ILE   136      44.765  41.884  33.550  1.00  0.00           C
ATOM   2096  HB  ILE   136      45.399  41.140  34.031  1.00  0.00           H
ATOM   2097  CG2 ILE   136      45.530  42.324  32.275  1.00  0.00           C
ATOM   2098 HG21 ILE   136      45.824  41.508  31.614  1.00  0.00           H
ATOM   2099 HG22 ILE   136      46.483  42.802  32.501  1.00  0.00           H
ATOM   2100 HG23 ILE   136      44.953  42.991  31.636  1.00  0.00           H
ATOM   2101  CG1 ILE   136      44.437  42.971  34.588  1.00  0.00           C
ATOM   2102 HG12 ILE   136      43.639  43.604  34.201  1.00  0.00           H
ATOM   2103 HG13 ILE   136      44.132  42.492  35.517  1.00  0.00           H
ATOM   2104  CD1 ILE   136      45.609  43.874  35.029  1.00  0.00           C
ATOM   2105 HD11 ILE   136      46.401  43.349  35.564  1.00  0.00           H
ATOM   2106 HD12 ILE   136      45.270  44.762  35.564  1.00  0.00           H
ATOM   2107 HD13 ILE   136      46.144  44.364  34.216  1.00  0.00           H
ATOM   2108  C   ILE   136      43.689  39.922  32.231  1.00  0.00           C
ATOM   2109  O   ILE   136      44.002  38.885  32.785  1.00  0.00           O
ATOM   2110  N   THR   137      43.547  40.013  30.890  1.00  0.00           N
ATOM   2111  H   THR   137      43.286  40.872  30.427  1.00  0.00           H
ATOM   2112  CA  THR   137      43.398  38.727  30.104  1.00  0.00           C
ATOM   2113  HA  THR   137      43.876  37.873  30.582  1.00  0.00           H
ATOM   2114  CB  THR   137      41.951  38.347  30.096  1.00  0.00           C
ATOM   2115  HB  THR   137      41.679  38.237  31.146  1.00  0.00           H
ATOM   2116  CG2 THR   137      41.009  39.379  29.440  1.00  0.00           C
ATOM   2117 HG21 THR   137      41.068  40.457  29.590  1.00  0.00           H
ATOM   2118 HG22 THR   137      40.065  39.063  29.883  1.00  0.00           H
ATOM   2119 HG23 THR   137      40.854  39.108  28.395  1.00  0.00           H
ATOM   2120  OG1 THR   137      41.742  37.096  29.385  1.00  0.00           O
ATOM   2121  HG1 THR   137      42.096  36.389  29.931  1.00  0.00           H
ATOM   2122  C   THR   137      43.929  39.001  28.658  1.00  0.00           C
ATOM   2123  O   THR   137      43.731  40.134  28.140  1.00  0.00           O
ATOM   2124  N   LYS   138      44.811  38.153  28.144  1.00  0.00           N
ATOM   2125  H   LYS   138      45.012  37.348  28.720  1.00  0.00           H
ATOM   2126  CA  LYS   138      45.460  38.260  26.855  1.00  0.00           C
ATOM   2127  HA  LYS   138      45.071  39.151  26.361  1.00  0.00           H
ATOM   2128  CB  LYS   138      46.974  38.494  27.055  1.00  0.00           C
ATOM   2129  HB2 LYS   138      47.165  39.428  27.583  1.00  0.00           H
ATOM   2130  HB3 LYS   138      47.319  37.707  27.726  1.00  0.00           H
ATOM   2131  CG  LYS   138      47.753  38.421  25.723  1.00  0.00           C
ATOM   2132  HG2 LYS   138      48.815  38.455  25.965  1.00  0.00           H
ATOM   2133  HG3 LYS   138      47.573  37.498  25.171  1.00  0.00           H
ATOM   2134  CD  LYS   138      47.386  39.697  24.948  1.00  0.00           C
ATOM   2135  HD2 LYS   138      46.345  39.706  24.625  1.00  0.00           H
ATOM   2136  HD3 LYS   138      47.536  40.551  25.611  1.00  0.00           H
ATOM   2137  CE  LYS   138      48.391  39.724  23.751  1.00  0.00           C
ATOM   2138  HE2 LYS   138      48.669  40.749  23.506  1.00  0.00           H
ATOM   2139  HE3 LYS   138      49.320  39.244  24.056  1.00  0.00           H
ATOM   2140  NZ  LYS   138      47.890  39.037  22.540  1.00  0.00           N
ATOM   2141  HZ1 LYS   138      47.384  38.206  22.808  1.00  0.00           H
ATOM   2142  HZ2 LYS   138      48.642  38.699  21.955  1.00  0.00           H
ATOM   2143  HZ3 LYS   138      47.250  39.620  22.021  1.00  0.00           H
ATOM   2144  C   LYS   138      45.147  37.012  25.995  1.00  0.00           C
ATOM   2145  O   LYS   138      45.719  35.944  26.215  1.00  0.00           O
ATOM   2146  N   HIE   139      44.193  37.139  25.045  1.00  0.00           N
ATOM   2147  H   HIE   139      43.640  37.979  24.959  1.00  0.00           H
ATOM   2148  CA  HIE   139      44.114  36.233  23.889  1.00  0.00           C
ATOM   2149  HA  HIE   139      44.141  35.208  24.261  1.00  0.00           H
ATOM   2150  CB  HIE   139      42.787  36.418  23.133  1.00  0.00           C
ATOM   2151  HB2 HIE   139      41.990  36.436  23.875  1.00  0.00           H
ATOM   2152  HB3 HIE   139      42.707  37.397  22.660  1.00  0.00           H
ATOM   2153  CG  HIE   139      42.411  35.357  22.146  1.00  0.00           C
ATOM   2154  ND1 HIE   139      42.894  35.358  20.876  1.00  0.00           N
ATOM   2155  CE1 HIE   139      42.275  34.329  20.295  1.00  0.00           C
ATOM   2156  HE1 HIE   139      42.261  34.136  19.232  1.00  0.00           H
ATOM   2157  NE2 HIE   139      41.484  33.708  21.136  1.00  0.00           N
ATOM   2158  HE2 HIE   139      40.734  33.079  20.886  1.00  0.00           H
ATOM   2159  CD2 HIE   139      41.604  34.267  22.333  1.00  0.00           C
ATOM   2160  HD2 HIE   139      41.114  34.103  23.282  1.00  0.00           H
ATOM   2161  C   HIE   139      45.274  36.509  22.987  1.00  0.00           C
ATOM   2162  O   HIE   139      45.631  37.604  22.603  1.00  0.00           O
ATOM   2163  N   ASN   140      45.947  35.415  22.518  1.00  0.00           N
ATOM   2164  H   ASN   140      45.671  34.482  22.788  1.00  0.00           H
ATOM   2165  CA  ASN   140      47.154  35.457  21.694  1.00  0.00           C
ATOM   2166  HA  ASN   140      47.966  35.894  22.273  1.00  0.00           H
ATOM   2167  CB  ASN   140      47.598  33.984  21.437  1.00  0.00           C
ATOM   2168  HB2 ASN   140      47.797  33.454  22.369  1.00  0.00           H
ATOM   2169  HB3 ASN   140      46.811  33.497  20.862  1.00  0.00           H
ATOM   2170  CG  ASN   140      48.861  33.978  20.643  1.00  0.00           C
ATOM   2171  OD1 ASN   140      49.840  34.135  21.338  1.00  0.00           O
ATOM   2172  ND2 ASN   140      48.821  33.845  19.351  1.00  0.00           N
ATOM   2173 HD21 ASN   140      47.941  33.755  18.865  1.00  0.00           H
ATOM   2174 HD22 ASN   140      49.664  33.903  18.796  1.00  0.00           H
ATOM   2175  C   ASN   140      46.852  36.335  20.408  1.00  0.00           C
ATOM   2176  O   ASN   140      47.635  37.230  20.083  1.00  0.00           O
ATOM   2177  N   ASP   141      45.716  36.068  19.774  1.00  0.00           N
ATOM   2178  H   ASP   141      45.018  35.520  20.257  1.00  0.00           H
ATOM   2179  CA  ASP   141      45.312  36.669  18.486  1.00  0.00           C
ATOM   2180  HA  ASP   141      46.260  36.853  17.979  1.00  0.00           H
ATOM   2181  CB  ASP   141      44.541  35.636  17.693  1.00  0.00           C
ATOM   2182  HB2 ASP   141      43.532  35.564  18.098  1.00  0.00           H
ATOM   2183  HB3 ASP   141      44.374  35.928  16.656  1.00  0.00           H
ATOM   2184  CG  ASP   141      45.117  34.216  17.655  1.00  0.00           C
ATOM   2185  OD1 ASP   141      46.353  34.046  17.611  1.00  0.00           O
ATOM   2186  OD2 ASP   141      44.324  33.258  17.409  1.00  0.00           O
ATOM   2187  C   ASP   141      44.675  37.995  18.608  1.00  0.00           C
ATOM   2188  O   ASP   141      44.236  38.575  17.592  1.00  0.00           O
ATOM   2189  N   ASP   142      44.465  38.661  19.744  1.00  0.00           N
ATOM   2190  H   ASP   142      44.731  38.347  20.666  1.00  0.00           H
ATOM   2191  CA  ASP   142      43.862  40.015  19.899  1.00  0.00           C
ATOM   2192  HA  ASP   142      44.072  40.530  18.962  1.00  0.00           H
ATOM   2193  CB  ASP   142      42.386  39.824  20.075  1.00  0.00           C
ATOM   2194  HB2 ASP   142      41.955  39.178  19.310  1.00  0.00           H
ATOM   2195  HB3 ASP   142      42.211  39.275  21.001  1.00  0.00           H
ATOM   2196  CG  ASP   142      41.552  41.144  20.117  1.00  0.00           C
ATOM   2197  OD1 ASP   142      42.001  42.229  19.653  1.00  0.00           O
ATOM   2198  OD2 ASP   142      40.379  41.053  20.482  1.00  0.00           O
ATOM   2199  C   ASP   142      44.573  40.715  21.055  1.00  0.00           C
ATOM   2200  O   ASP   142      45.560  40.263  21.574  1.00  0.00           O
ATOM   2201  N   GLU   143      44.273  41.972  21.378  1.00  0.00           N
ATOM   2202  H   GLU   143      43.422  42.325  20.962  1.00  0.00           H
ATOM   2203  CA  GLU   143      44.893  42.748  22.470  1.00  0.00           C
ATOM   2204  HA  GLU   143      45.951  42.641  22.226  1.00  0.00           H
ATOM   2205  CB  GLU   143      44.549  44.225  22.311  1.00  0.00           C
ATOM   2206  HB2 GLU   143      43.471  44.326  22.187  1.00  0.00           H
ATOM   2207  HB3 GLU   143      44.922  44.733  23.200  1.00  0.00           H
ATOM   2208  CG  GLU   143      45.200  45.098  21.209  1.00  0.00           C
ATOM   2209  HG2 GLU   143      44.701  44.779  20.294  1.00  0.00           H
ATOM   2210  HG3 GLU   143      44.921  46.136  21.391  1.00  0.00           H
ATOM   2211  CD  GLU   143      46.755  44.961  21.165  1.00  0.00           C
ATOM   2212  OE1 GLU   143      47.218  44.629  20.020  1.00  0.00           O
ATOM   2213  OE2 GLU   143      47.495  45.464  22.042  1.00  0.00           O
ATOM   2214  C   GLU   143      44.645  42.185  23.887  1.00  0.00           C
ATOM   2215  O   GLU   143      43.720  41.419  24.157  1.00  0.00           O
ATOM   2216  N   GLN   144      45.398  42.746  24.813  1.00  0.00           N
ATOM   2217  H   GLN   144      46.075  43.441  24.533  1.00  0.00           H
ATOM   2218  CA  GLN   144      45.314  42.592  26.297  1.00  0.00           C
ATOM   2219  HA  GLN   144      45.208  41.532  26.527  1.00  0.00           H
ATOM   2220  CB  GLN   144      46.595  43.107  26.933  1.00  0.00           C
ATOM   2221  HB2 GLN   144      47.327  42.650  26.267  1.00  0.00           H
ATOM   2222  HB3 GLN   144      46.536  44.182  26.766  1.00  0.00           H
ATOM   2223  CG  GLN   144      46.825  42.666  28.411  1.00  0.00           C
ATOM   2224  HG2 GLN   144      46.494  43.519  29.003  1.00  0.00           H
ATOM   2225  HG3 GLN   144      46.250  41.773  28.654  1.00  0.00           H
ATOM   2226  CD  GLN   144      48.282  42.385  28.569  1.00  0.00           C
ATOM   2227  OE1 GLN   144      48.920  41.564  27.956  1.00  0.00           O
ATOM   2228  NE2 GLN   144      48.987  42.968  29.585  1.00  0.00           N
ATOM   2229 HE21 GLN   144      49.934  42.667  29.767  1.00  0.00           H
ATOM   2230 HE22 GLN   144      48.443  43.395  30.320  1.00  0.00           H
ATOM   2231  C   GLN   144      44.115  43.411  26.819  1.00  0.00           C
ATOM   2232  O   GLN   144      44.060  44.628  26.602  1.00  0.00           O
ATOM   2233  N   TYR   145      43.211  42.777  27.585  1.00  0.00           N
ATOM   2234  H   TYR   145      43.269  41.773  27.671  1.00  0.00           H
ATOM   2235  CA  TYR   145      41.968  43.439  28.045  1.00  0.00           C
ATOM   2236  HA  TYR   145      42.030  44.468  27.694  1.00  0.00           H
ATOM   2237  CB  TYR   145      40.693  42.763  27.451  1.00  0.00           C
ATOM   2238  HB2 TYR   145      40.829  41.684  27.522  1.00  0.00           H
ATOM   2239  HB3 TYR   145      39.811  43.159  27.954  1.00  0.00           H
ATOM   2240  CG  TYR   145      40.587  42.996  25.935  1.00  0.00           C
ATOM   2241  CD1 TYR   145      40.221  44.264  25.446  1.00  0.00           C
ATOM   2242  HD1 TYR   145      39.890  44.997  26.167  1.00  0.00           H
ATOM   2243  CE1 TYR   145      40.251  44.512  24.031  1.00  0.00           C
ATOM   2244  HE1 TYR   145      39.836  45.431  23.644  1.00  0.00           H
ATOM   2245  CZ  TYR   145      40.731  43.510  23.165  1.00  0.00           C
ATOM   2246  OH  TYR   145      40.776  43.693  21.787  1.00  0.00           O
ATOM   2247  HH  TYR   145      40.897  42.822  21.402  1.00  0.00           H
ATOM   2248  CE2 TYR   145      40.988  42.189  23.647  1.00  0.00           C
ATOM   2249  HE2 TYR   145      41.153  41.363  22.970  1.00  0.00           H
ATOM   2250  CD2 TYR   145      40.950  42.004  25.052  1.00  0.00           C
ATOM   2251  HD2 TYR   145      41.186  41.014  25.412  1.00  0.00           H
ATOM   2252  C   TYR   145      41.777  43.439  29.599  1.00  0.00           C
ATOM   2253  O   TYR   145      42.421  42.603  30.248  1.00  0.00           O
ATOM   2254  N   ALA   146      40.871  44.236  30.197  1.00  0.00           N
ATOM   2255  H   ALA   146      40.314  44.906  29.686  1.00  0.00           H
ATOM   2256  CA  ALA   146      40.784  44.338  31.679  1.00  0.00           C
ATOM   2257  HA  ALA   146      41.229  43.436  32.096  1.00  0.00           H
ATOM   2258  CB  ALA   146      41.698  45.449  32.155  1.00  0.00           C
ATOM   2259  HB1 ALA   146      41.455  45.604  33.207  1.00  0.00           H
ATOM   2260  HB2 ALA   146      41.377  46.395  31.719  1.00  0.00           H
ATOM   2261  HB3 ALA   146      42.754  45.408  31.892  1.00  0.00           H
ATOM   2262  C   ALA   146      39.346  44.554  32.155  1.00  0.00           C
ATOM   2263  O   ALA   146      38.547  45.308  31.547  1.00  0.00           O
ATOM   2264  N   TRP   147      39.021  43.994  33.289  1.00  0.00           N
ATOM   2265  H   TRP   147      39.715  43.378  33.686  1.00  0.00           H
ATOM   2266  CA  TRP   147      37.691  44.111  34.054  1.00  0.00           C
ATOM   2267  HA  TRP   147      37.166  44.895  33.509  1.00  0.00           H
ATOM   2268  CB  TRP   147      36.804  42.808  33.947  1.00  0.00           C
ATOM   2269  HB2 TRP   147      36.663  42.726  32.870  1.00  0.00           H
ATOM   2270  HB3 TRP   147      37.578  42.089  34.218  1.00  0.00           H
ATOM   2271  CG  TRP   147      35.589  42.498  34.719  1.00  0.00           C
ATOM   2272  CD1 TRP   147      34.328  42.376  34.251  1.00  0.00           C
ATOM   2273  HD1 TRP   147      34.091  42.555  33.212  1.00  0.00           H
ATOM   2274  NE1 TRP   147      33.443  41.896  35.196  1.00  0.00           N
ATOM   2275  HE1 TRP   147      32.476  41.744  34.948  1.00  0.00           H
ATOM   2276  CE2 TRP   147      34.043  41.807  36.398  1.00  0.00           C
ATOM   2277  CZ2 TRP   147      33.489  41.521  37.706  1.00  0.00           C
ATOM   2278  HZ2 TRP   147      32.464  41.216  37.860  1.00  0.00           H
ATOM   2279  CH2 TRP   147      34.383  41.480  38.741  1.00  0.00           C
ATOM   2280  HH2 TRP   147      34.079  41.142  39.720  1.00  0.00           H
ATOM   2281  CZ3 TRP   147      35.776  41.770  38.564  1.00  0.00           C
ATOM   2282  HZ3 TRP   147      36.435  41.738  39.420  1.00  0.00           H
ATOM   2283  CE3 TRP   147      36.280  41.984  37.219  1.00  0.00           C
ATOM   2284  HE3 TRP   147      37.323  42.243  37.105  1.00  0.00           H
ATOM   2285  CD2 TRP   147      35.399  42.126  36.128  1.00  0.00           C
ATOM   2286  C   TRP   147      37.866  44.536  35.540  1.00  0.00           C
ATOM   2287  O   TRP   147      38.848  44.030  36.176  1.00  0.00           O
ATOM   2288  N   GLU   148      36.926  45.264  36.135  1.00  0.00           N
ATOM   2289  H   GLU   148      36.107  45.529  35.607  1.00  0.00           H
ATOM   2290  CA  GLU   148      36.978  45.718  37.530  1.00  0.00           C
ATOM   2291  HA  GLU   148      37.620  45.057  38.111  1.00  0.00           H
ATOM   2292  CB  GLU   148      37.839  47.041  37.586  1.00  0.00           C
ATOM   2293  HB2 GLU   148      38.832  46.845  37.184  1.00  0.00           H
ATOM   2294  HB3 GLU   148      37.227  47.835  37.156  1.00  0.00           H
ATOM   2295  CG  GLU   148      38.152  47.544  39.080  1.00  0.00           C
ATOM   2296  HG2 GLU   148      37.631  46.924  39.809  1.00  0.00           H
ATOM   2297  HG3 GLU   148      39.193  47.349  39.340  1.00  0.00           H
ATOM   2298  CD  GLU   148      37.756  49.014  39.331  1.00  0.00           C
ATOM   2299  OE1 GLU   148      36.494  49.270  39.532  1.00  0.00           O
ATOM   2300  OE2 GLU   148      38.662  49.917  39.348  1.00  0.00           O
ATOM   2301  C   GLU   148      35.595  45.780  38.208  1.00  0.00           C
ATOM   2302  O   GLU   148      34.610  46.299  37.706  1.00  0.00           O
ATOM   2303  N   SER   149      35.512  45.291  39.466  1.00  0.00           N
ATOM   2304  H   SER   149      36.286  44.796  39.886  1.00  0.00           H
ATOM   2305  CA  SER   149      34.333  45.529  40.341  1.00  0.00           C
ATOM   2306  HA  SER   149      33.986  46.530  40.085  1.00  0.00           H
ATOM   2307  CB  SER   149      33.249  44.524  39.913  1.00  0.00           C
ATOM   2308  HB2 SER   149      32.955  44.546  38.863  1.00  0.00           H
ATOM   2309  HB3 SER   149      33.713  43.588  40.224  1.00  0.00           H
ATOM   2310  OG  SER   149      32.038  44.806  40.689  1.00  0.00           O
ATOM   2311  HG  SER   149      31.552  45.512  40.256  1.00  0.00           H
ATOM   2312  C   SER   149      34.666  45.474  41.834  1.00  0.00           C
ATOM   2313  O   SER   149      35.339  44.597  42.354  1.00  0.00           O
ATOM   2314  N   SER   150      34.025  46.371  42.595  1.00  0.00           N
ATOM   2315  H   SER   150      33.365  46.927  42.069  1.00  0.00           H
ATOM   2316  CA  SER   150      33.887  46.401  44.056  1.00  0.00           C
ATOM   2317  HA  SER   150      34.690  45.808  44.494  1.00  0.00           H
ATOM   2318  CB  SER   150      34.173  47.888  44.473  1.00  0.00           C
ATOM   2319  HB2 SER   150      33.513  48.558  43.922  1.00  0.00           H
ATOM   2320  HB3 SER   150      33.995  48.133  45.521  1.00  0.00           H
ATOM   2321  OG  SER   150      35.480  48.188  44.145  1.00  0.00           O
ATOM   2322  HG  SER   150      35.463  48.647  43.303  1.00  0.00           H
ATOM   2323  C   SER   150      32.496  45.991  44.564  1.00  0.00           C
ATOM   2324  O   SER   150      32.006  46.526  45.570  1.00  0.00           O
ATOM   2325  N   ALA   151      31.847  45.186  43.805  1.00  0.00           N
ATOM   2326  H   ALA   151      32.251  45.023  42.894  1.00  0.00           H
ATOM   2327  CA  ALA   151      30.451  44.816  43.949  1.00  0.00           C
ATOM   2328  HA  ALA   151      30.294  44.297  43.004  1.00  0.00           H
ATOM   2329  CB  ALA   151      30.184  43.880  45.110  1.00  0.00           C
ATOM   2330  HB1 ALA   151      29.159  43.512  45.155  1.00  0.00           H
ATOM   2331  HB2 ALA   151      30.312  44.438  46.037  1.00  0.00           H
ATOM   2332  HB3 ALA   151      30.883  43.044  45.148  1.00  0.00           H
ATOM   2333  C   ALA   151      29.492  46.060  43.796  1.00  0.00           C
ATOM   2334  O   ALA   151      29.609  46.888  42.912  1.00  0.00           O
ATOM   2335  N   GLY   152      28.466  46.097  44.670  1.00  0.00           N
ATOM   2336  H   GLY   152      28.370  45.372  45.368  1.00  0.00           H
ATOM   2337  CA  GLY   152      27.483  47.169  44.820  1.00  0.00           C
ATOM   2338  HA2 GLY   152      26.971  47.193  45.782  1.00  0.00           H
ATOM   2339  HA3 GLY   152      28.008  48.122  44.759  1.00  0.00           H
ATOM   2340  C   GLY   152      26.490  47.227  43.676  1.00  0.00           C
ATOM   2341  O   GLY   152      25.714  48.180  43.561  1.00  0.00           O
ATOM   2342  N   GLY   153      26.482  46.264  42.701  1.00  0.00           N
ATOM   2343  H   GLY   153      27.028  45.442  42.917  1.00  0.00           H
ATOM   2344  CA  GLY   153      25.678  46.238  41.503  1.00  0.00           C
ATOM   2345  HA2 GLY   153      25.417  45.204  41.275  1.00  0.00           H
ATOM   2346  HA3 GLY   153      24.798  46.859  41.666  1.00  0.00           H
ATOM   2347  C   GLY   153      26.370  46.922  40.307  1.00  0.00           C
ATOM   2348  O   GLY   153      25.707  47.130  39.283  1.00  0.00           O
ATOM   2349  N   SER   154      27.735  47.168  40.360  1.00  0.00           N
ATOM   2350  H   SER   154      28.287  46.901  41.163  1.00  0.00           H
ATOM   2351  CA  SER   154      28.358  47.678  39.088  1.00  0.00           C
ATOM   2352  HA  SER   154      27.795  47.304  38.232  1.00  0.00           H
ATOM   2353  CB  SER   154      28.241  49.277  39.057  1.00  0.00           C
ATOM   2354  HB2 SER   154      28.591  49.590  38.074  1.00  0.00           H
ATOM   2355  HB3 SER   154      27.258  49.708  39.246  1.00  0.00           H
ATOM   2356  OG  SER   154      29.205  49.805  39.962  1.00  0.00           O
ATOM   2357  HG  SER   154      30.051  49.779  39.511  1.00  0.00           H
ATOM   2358  C   SER   154      29.782  47.280  38.802  1.00  0.00           C
ATOM   2359  O   SER   154      30.479  46.780  39.625  1.00  0.00           O
ATOM   2360  N   PHE   155      30.217  47.560  37.520  1.00  0.00           N
ATOM   2361  H   PHE   155      29.574  47.948  36.845  1.00  0.00           H
ATOM   2362  CA  PHE   155      31.498  47.189  36.915  1.00  0.00           C
ATOM   2363  HA  PHE   155      32.231  47.156  37.720  1.00  0.00           H
ATOM   2364  CB  PHE   155      31.468  45.730  36.359  1.00  0.00           C
ATOM   2365  HB2 PHE   155      32.462  45.295  36.260  1.00  0.00           H
ATOM   2366  HB3 PHE   155      31.151  45.044  37.144  1.00  0.00           H
ATOM   2367  CG  PHE   155      30.655  45.302  35.134  1.00  0.00           C
ATOM   2368  CD1 PHE   155      31.361  45.128  33.889  1.00  0.00           C
ATOM   2369  HD1 PHE   155      32.420  45.339  33.892  1.00  0.00           H
ATOM   2370  CE1 PHE   155      30.638  44.664  32.765  1.00  0.00           C
ATOM   2371  HE1 PHE   155      31.192  44.423  31.870  1.00  0.00           H
ATOM   2372  CZ  PHE   155      29.265  44.626  32.824  1.00  0.00           C
ATOM   2373  HZ  PHE   155      28.588  44.343  32.031  1.00  0.00           H
ATOM   2374  CE2 PHE   155      28.597  44.868  34.042  1.00  0.00           C
ATOM   2375  HE2 PHE   155      27.520  44.803  33.985  1.00  0.00           H
ATOM   2376  CD2 PHE   155      29.298  45.195  35.248  1.00  0.00           C
ATOM   2377  HD2 PHE   155      28.774  45.569  36.114  1.00  0.00           H
ATOM   2378  C   PHE   155      32.043  48.113  35.829  1.00  0.00           C
ATOM   2379  O   PHE   155      31.335  49.029  35.356  1.00  0.00           O
ATOM   2380  N   THR   156      33.269  47.842  35.308  1.00  0.00           N
ATOM   2381  H   THR   156      33.835  47.161  35.793  1.00  0.00           H
ATOM   2382  CA  THR   156      33.758  48.435  34.067  1.00  0.00           C
ATOM   2383  HA  THR   156      32.955  48.685  33.374  1.00  0.00           H
ATOM   2384  CB  THR   156      34.586  49.683  34.394  1.00  0.00           C
ATOM   2385  HB  THR   156      35.132  49.941  33.488  1.00  0.00           H
ATOM   2386  CG2 THR   156      33.849  50.932  34.708  1.00  0.00           C
ATOM   2387 HG21 THR   156      33.140  50.740  35.514  1.00  0.00           H
ATOM   2388 HG22 THR   156      33.255  51.238  33.847  1.00  0.00           H
ATOM   2389 HG23 THR   156      34.550  51.697  35.041  1.00  0.00           H
ATOM   2390  OG1 THR   156      35.503  49.539  35.498  1.00  0.00           O
ATOM   2391  HG1 THR   156      36.347  49.199  35.193  1.00  0.00           H
ATOM   2392  C   THR   156      34.717  47.516  33.380  1.00  0.00           C
ATOM   2393  O   THR   156      35.338  46.687  34.006  1.00  0.00           O
ATOM   2394  N   VAL   157      34.929  47.781  32.049  1.00  0.00           N
ATOM   2395  H   VAL   157      34.522  48.606  31.630  1.00  0.00           H
ATOM   2396  CA  VAL   157      35.699  46.954  31.131  1.00  0.00           C
ATOM   2397  HA  VAL   157      36.517  46.423  31.615  1.00  0.00           H
ATOM   2398  CB  VAL   157      34.830  45.945  30.356  1.00  0.00           C
ATOM   2399  HB  VAL   157      34.453  46.327  29.407  1.00  0.00           H
ATOM   2400  CG1 VAL   157      35.791  44.839  29.854  1.00  0.00           C
ATOM   2401 HG11 VAL   157      35.118  44.266  29.217  1.00  0.00           H
ATOM   2402 HG12 VAL   157      36.528  45.270  29.178  1.00  0.00           H
ATOM   2403 HG13 VAL   157      36.178  44.170  30.623  1.00  0.00           H
ATOM   2404  CG2 VAL   157      33.763  45.241  31.140  1.00  0.00           C
ATOM   2405 HG21 VAL   157      33.312  44.453  30.537  1.00  0.00           H
ATOM   2406 HG22 VAL   157      33.043  46.007  31.429  1.00  0.00           H
ATOM   2407 HG23 VAL   157      34.272  44.765  31.978  1.00  0.00           H
ATOM   2408  C   VAL   157      36.355  47.856  30.113  1.00  0.00           C
ATOM   2409  O   VAL   157      35.684  48.538  29.366  1.00  0.00           O
ATOM   2410  N   ARG   158      37.679  47.605  29.922  1.00  0.00           N
ATOM   2411  H   ARG   158      38.139  46.793  30.307  1.00  0.00           H
ATOM   2412  CA  ARG   158      38.535  48.482  29.126  1.00  0.00           C
ATOM   2413  HA  ARG   158      37.832  48.732  28.332  1.00  0.00           H
ATOM   2414  CB  ARG   158      38.918  49.729  29.881  1.00  0.00           C
ATOM   2415  HB2 ARG   158      39.575  50.430  29.368  1.00  0.00           H
ATOM   2416  HB3 ARG   158      38.020  50.247  30.217  1.00  0.00           H
ATOM   2417  CG  ARG   158      39.612  49.250  31.247  1.00  0.00           C
ATOM   2418  HG2 ARG   158      38.826  49.094  31.986  1.00  0.00           H
ATOM   2419  HG3 ARG   158      40.248  48.385  31.059  1.00  0.00           H
ATOM   2420  CD  ARG   158      40.441  50.486  31.547  1.00  0.00           C
ATOM   2421  HD2 ARG   158      41.242  50.685  30.835  1.00  0.00           H
ATOM   2422  HD3 ARG   158      39.817  51.368  31.692  1.00  0.00           H
ATOM   2423  NE  ARG   158      41.128  50.355  32.827  1.00  0.00           N
ATOM   2424  HE  ARG   158      40.581  50.790  33.557  1.00  0.00           H
ATOM   2425  CZ  ARG   158      42.208  49.667  33.040  1.00  0.00           C
ATOM   2426  NH1 ARG   158      42.978  49.093  32.206  1.00  0.00           N
ATOM   2427 HH11 ARG   158      42.707  49.102  31.233  1.00  0.00           H
ATOM   2428 HH12 ARG   158      43.808  48.621  32.536  1.00  0.00           H
ATOM   2429  NH2 ARG   158      42.699  49.631  34.207  1.00  0.00           N
ATOM   2430 HH21 ARG   158      42.367  50.193  34.978  1.00  0.00           H
ATOM   2431 HH22 ARG   158      43.443  48.989  34.441  1.00  0.00           H
ATOM   2432  C   ARG   158      39.698  47.690  28.456  1.00  0.00           C
ATOM   2433  O   ARG   158      39.795  46.534  28.742  1.00  0.00           O
ATOM   2434  N   THR   159      40.522  48.315  27.638  1.00  0.00           N
ATOM   2435  H   THR   159      40.287  49.295  27.579  1.00  0.00           H
ATOM   2436  CA  THR   159      41.819  47.769  27.387  1.00  0.00           C
ATOM   2437  HA  THR   159      41.779  46.689  27.253  1.00  0.00           H
ATOM   2438  CB  THR   159      42.497  48.152  26.062  1.00  0.00           C
ATOM   2439  HB  THR   159      43.492  47.709  26.104  1.00  0.00           H
ATOM   2440  CG2 THR   159      41.710  47.696  24.915  1.00  0.00           C
ATOM   2441 HG21 THR   159      42.197  48.044  24.004  1.00  0.00           H
ATOM   2442 HG22 THR   159      40.661  47.991  24.913  1.00  0.00           H
ATOM   2443 HG23 THR   159      41.820  46.611  24.949  1.00  0.00           H
ATOM   2444  OG1 THR   159      42.615  49.516  25.866  1.00  0.00           O
ATOM   2445  HG1 THR   159      43.289  49.977  26.370  1.00  0.00           H
ATOM   2446  C   THR   159      42.807  47.920  28.494  1.00  0.00           C
ATOM   2447  O   THR   159      42.632  48.682  29.475  1.00  0.00           O
ATOM   2448  N   ASP   160      43.818  47.046  28.630  1.00  0.00           N
ATOM   2449  H   ASP   160      43.987  46.415  27.860  1.00  0.00           H
ATOM   2450  CA  ASP   160      44.831  47.142  29.637  1.00  0.00           C
ATOM   2451  HA  ASP   160      44.331  47.382  30.575  1.00  0.00           H
ATOM   2452  CB  ASP   160      45.502  45.778  29.829  1.00  0.00           C
ATOM   2453  HB2 ASP   160      44.641  45.133  30.007  1.00  0.00           H
ATOM   2454  HB3 ASP   160      45.899  45.500  28.852  1.00  0.00           H
ATOM   2455  CG  ASP   160      46.436  45.607  30.977  1.00  0.00           C
ATOM   2456  OD1 ASP   160      46.192  46.277  32.036  1.00  0.00           O
ATOM   2457  OD2 ASP   160      47.396  44.865  30.777  1.00  0.00           O
ATOM   2458  C   ASP   160      45.882  48.160  29.325  1.00  0.00           C
ATOM   2459  O   ASP   160      46.114  48.606  28.180  1.00  0.00           O
ATOM   2460  N   THR   161      46.706  48.535  30.366  1.00  0.00           N
ATOM   2461  H   THR   161      46.450  48.148  31.262  1.00  0.00           H
ATOM   2462  CA  THR   161      47.717  49.597  30.358  1.00  0.00           C
ATOM   2463  HA  THR   161      47.963  49.787  29.314  1.00  0.00           H
ATOM   2464  CB  THR   161      47.218  50.860  31.049  1.00  0.00           C
ATOM   2465  HB  THR   161      48.001  51.615  31.123  1.00  0.00           H
ATOM   2466  CG2 THR   161      46.022  51.578  30.281  1.00  0.00           C
ATOM   2467 HG21 THR   161      45.125  51.000  30.508  1.00  0.00           H
ATOM   2468 HG22 THR   161      46.162  51.659  29.203  1.00  0.00           H
ATOM   2469 HG23 THR   161      46.013  52.605  30.643  1.00  0.00           H
ATOM   2470  OG1 THR   161      46.665  50.537  32.364  1.00  0.00           O
ATOM   2471  HG1 THR   161      47.394  50.667  32.976  1.00  0.00           H
ATOM   2472  C   THR   161      49.004  49.173  31.102  1.00  0.00           C
ATOM   2473  O   THR   161      50.031  49.943  31.012  1.00  0.00           O
ATOM   2474  N   GLY   162      49.081  47.879  31.586  1.00  0.00           N
ATOM   2475  H   GLY   162      48.232  47.361  31.764  1.00  0.00           H
ATOM   2476  CA  GLY   162      50.265  47.335  32.293  1.00  0.00           C
ATOM   2477  HA2 GLY   162      50.824  48.149  32.754  1.00  0.00           H
ATOM   2478  HA3 GLY   162      49.837  46.745  33.103  1.00  0.00           H
ATOM   2479  C   GLY   162      51.241  46.501  31.380  1.00  0.00           C
ATOM   2480  O   GLY   162      51.199  46.459  30.113  1.00  0.00           O
ATOM   2481  N   GLU   163      52.187  45.835  32.062  1.00  0.00           N
ATOM   2482  H   GLU   163      52.079  45.922  33.062  1.00  0.00           H
ATOM   2483  CA  GLU   163      53.148  44.849  31.426  1.00  0.00           C
ATOM   2484  HA  GLU   163      53.826  45.438  30.809  1.00  0.00           H
ATOM   2485  CB  GLU   163      53.970  44.321  32.616  1.00  0.00           C
ATOM   2486  HB2 GLU   163      54.082  45.064  33.405  1.00  0.00           H
ATOM   2487  HB3 GLU   163      53.523  43.391  32.965  1.00  0.00           H
ATOM   2488  CG  GLU   163      55.358  43.931  32.162  1.00  0.00           C
ATOM   2489  HG2 GLU   163      55.730  43.327  32.990  1.00  0.00           H
ATOM   2490  HG3 GLU   163      55.296  43.267  31.301  1.00  0.00           H
ATOM   2491  CD  GLU   163      56.338  45.114  31.914  1.00  0.00           C
ATOM   2492  OE1 GLU   163      56.218  46.111  32.676  1.00  0.00           O
ATOM   2493  OE2 GLU   163      57.280  45.069  31.087  1.00  0.00           O
ATOM   2494  C   GLU   163      52.456  43.771  30.590  1.00  0.00           C
ATOM   2495  O   GLU   163      51.561  43.014  31.039  1.00  0.00           O
ATOM   2496  N   PRO   164      52.807  43.512  29.297  1.00  0.00           N
ATOM   2497  CD  PRO   164      53.434  44.569  28.458  1.00  0.00           C
ATOM   2498  HD2 PRO   164      54.520  44.478  28.500  1.00  0.00           H
ATOM   2499  HD3 PRO   164      53.093  45.591  28.625  1.00  0.00           H
ATOM   2500  CG  PRO   164      53.136  44.096  27.055  1.00  0.00           C
ATOM   2501  HG2 PRO   164      53.742  44.410  26.205  1.00  0.00           H
ATOM   2502  HG3 PRO   164      52.099  44.327  26.814  1.00  0.00           H
ATOM   2503  CB  PRO   164      53.290  42.598  27.194  1.00  0.00           C
ATOM   2504  HB2 PRO   164      54.323  42.269  27.302  1.00  0.00           H
ATOM   2505  HB3 PRO   164      52.805  42.013  26.411  1.00  0.00           H
ATOM   2506  CA  PRO   164      52.495  42.331  28.444  1.00  0.00           C
ATOM   2507  HA  PRO   164      51.428  42.448  28.250  1.00  0.00           H
ATOM   2508  C   PRO   164      52.837  41.004  29.113  1.00  0.00           C
ATOM   2509  O   PRO   164      53.850  40.942  29.770  1.00  0.00           O
ATOM   2510  N   MET   165      51.902  40.039  29.050  1.00  0.00           N
ATOM   2511  H   MET   165      51.107  40.253  28.466  1.00  0.00           H
ATOM   2512  CA  MET   165      51.960  38.716  29.651  1.00  0.00           C
ATOM   2513  HA  MET   165      52.828  38.644  30.306  1.00  0.00           H
ATOM   2514  CB  MET   165      50.617  38.410  30.376  1.00  0.00           C
ATOM   2515  HB2 MET   165      50.473  37.353  30.603  1.00  0.00           H
ATOM   2516  HB3 MET   165      50.582  39.052  31.257  1.00  0.00           H
ATOM   2517  CG  MET   165      49.380  38.622  29.511  1.00  0.00           C
ATOM   2518  HG2 MET   165      49.707  39.434  28.862  1.00  0.00           H
ATOM   2519  HG3 MET   165      49.192  37.766  28.862  1.00  0.00           H
ATOM   2520  SD  MET   165      47.836  39.144  30.361  1.00  0.00           S
ATOM   2521  CE  MET   165      47.640  37.691  31.387  1.00  0.00           C
ATOM   2522  HE1 MET   165      46.604  37.754  31.721  1.00  0.00           H
ATOM   2523  HE2 MET   165      47.830  36.801  30.788  1.00  0.00           H
ATOM   2524  HE3 MET   165      48.371  37.703  32.196  1.00  0.00           H
ATOM   2525  C   MET   165      52.218  37.645  28.549  1.00  0.00           C
ATOM   2526  O   MET   165      52.577  36.502  28.844  1.00  0.00           O
ATOM   2527  N   GLY   166      52.093  37.960  27.291  1.00  0.00           N
ATOM   2528  H   GLY   166      51.860  38.920  27.076  1.00  0.00           H
ATOM   2529  CA  GLY   166      52.122  37.063  26.096  1.00  0.00           C
ATOM   2530  HA2 GLY   166      52.341  37.744  25.275  1.00  0.00           H
ATOM   2531  HA3 GLY   166      52.934  36.343  25.996  1.00  0.00           H
ATOM   2532  C   GLY   166      50.830  36.336  25.870  1.00  0.00           C
ATOM   2533  O   GLY   166      50.206  36.392  24.804  1.00  0.00           O
ATOM   2534  N   ARG   167      50.249  35.801  26.926  1.00  0.00           N
ATOM   2535  H   ARG   167      50.763  35.779  27.795  1.00  0.00           H
ATOM   2536  CA  ARG   167      49.029  35.116  26.866  1.00  0.00           C
ATOM   2537  HA  ARG   167      48.387  35.684  26.191  1.00  0.00           H
ATOM   2538  CB  ARG   167      49.267  33.786  26.106  1.00  0.00           C
ATOM   2539  HB2 ARG   167      50.065  34.028  25.405  1.00  0.00           H
ATOM   2540  HB3 ARG   167      49.587  33.098  26.890  1.00  0.00           H
ATOM   2541  CG  ARG   167      48.059  33.222  25.305  1.00  0.00           C
ATOM   2542  HG2 ARG   167      47.181  33.351  25.939  1.00  0.00           H
ATOM   2543  HG3 ARG   167      47.891  33.958  24.518  1.00  0.00           H
ATOM   2544  CD  ARG   167      48.274  31.837  24.733  1.00  0.00           C
ATOM   2545  HD2 ARG   167      47.310  31.417  24.445  1.00  0.00           H
ATOM   2546  HD3 ARG   167      48.961  31.875  23.889  1.00  0.00           H
ATOM   2547  NE  ARG   167      48.816  30.894  25.656  1.00  0.00           N
ATOM   2548  HE  ARG   167      48.119  30.674  26.352  1.00  0.00           H
ATOM   2549  CZ  ARG   167      50.072  30.517  25.866  1.00  0.00           C
ATOM   2550  NH1 ARG   167      51.097  30.852  25.112  1.00  0.00           N
ATOM   2551 HH11 ARG   167      50.881  31.205  24.190  1.00  0.00           H
ATOM   2552 HH12 ARG   167      51.946  30.325  25.260  1.00  0.00           H
ATOM   2553  NH2 ARG   167      50.398  29.744  26.869  1.00  0.00           N
ATOM   2554 HH21 ARG   167      49.738  29.417  27.560  1.00  0.00           H
ATOM   2555 HH22 ARG   167      51.384  29.598  27.031  1.00  0.00           H
ATOM   2556  C   ARG   167      48.339  34.977  28.224  1.00  0.00           C
ATOM   2557  O   ARG   167      49.010  35.061  29.265  1.00  0.00           O
ATOM   2558  N   GLY   168      47.053  34.556  28.291  1.00  0.00           N
ATOM   2559  H   GLY   168      46.390  34.636  27.533  1.00  0.00           H
ATOM   2560  CA  GLY   168      46.446  33.949  29.529  1.00  0.00           C
ATOM   2561  HA2 GLY   168      45.835  33.058  29.382  1.00  0.00           H
ATOM   2562  HA3 GLY   168      47.271  33.634  30.169  1.00  0.00           H
ATOM   2563  C   GLY   168      45.527  34.885  30.267  1.00  0.00           C
ATOM   2564  O   GLY   168      44.988  35.794  29.704  1.00  0.00           O
ATOM   2565  N   THR   169      45.342  34.663  31.556  1.00  0.00           N
ATOM   2566  H   THR   169      45.802  33.936  32.083  1.00  0.00           H
ATOM   2567  CA  THR   169      44.454  35.565  32.379  1.00  0.00           C
ATOM   2568  HA  THR   169      44.337  36.552  31.933  1.00  0.00           H
ATOM   2569  CB  THR   169      42.984  35.045  32.393  1.00  0.00           C
ATOM   2570  HB  THR   169      43.014  34.085  32.907  1.00  0.00           H
ATOM   2571  CG2 THR   169      42.044  35.960  33.186  1.00  0.00           C
ATOM   2572 HG21 THR   169      41.792  36.908  32.709  1.00  0.00           H
ATOM   2573 HG22 THR   169      42.497  36.235  34.139  1.00  0.00           H
ATOM   2574 HG23 THR   169      41.199  35.406  33.596  1.00  0.00           H
ATOM   2575  OG1 THR   169      42.564  34.944  31.070  1.00  0.00           O
ATOM   2576  HG1 THR   169      42.786  34.057  30.777  1.00  0.00           H
ATOM   2577  C   THR   169      45.049  35.597  33.853  1.00  0.00           C
ATOM   2578  O   THR   169      45.501  34.473  34.309  1.00  0.00           O
ATOM   2579  N   LYS   170      45.107  36.759  34.420  1.00  0.00           N
ATOM   2580  H   LYS   170      44.819  37.541  33.849  1.00  0.00           H
ATOM   2581  CA  LYS   170      45.459  36.899  35.825  1.00  0.00           C
ATOM   2582  HA  LYS   170      45.521  35.848  36.107  1.00  0.00           H
ATOM   2583  CB  LYS   170      46.820  37.612  36.049  1.00  0.00           C
ATOM   2584  HB2 LYS   170      47.018  37.647  37.120  1.00  0.00           H
ATOM   2585  HB3 LYS   170      47.520  36.955  35.533  1.00  0.00           H
ATOM   2586  CG  LYS   170      46.892  39.101  35.466  1.00  0.00           C
ATOM   2587  HG2 LYS   170      46.774  39.083  34.382  1.00  0.00           H
ATOM   2588  HG3 LYS   170      46.033  39.594  35.923  1.00  0.00           H
ATOM   2589  CD  LYS   170      48.116  39.912  35.952  1.00  0.00           C
ATOM   2590  HD2 LYS   170      47.987  40.936  35.601  1.00  0.00           H
ATOM   2591  HD3 LYS   170      48.293  39.823  37.023  1.00  0.00           H
ATOM   2592  CE  LYS   170      49.324  39.293  35.218  1.00  0.00           C
ATOM   2593  HE2 LYS   170      49.356  38.237  35.487  1.00  0.00           H
ATOM   2594  HE3 LYS   170      49.307  39.291  34.128  1.00  0.00           H
ATOM   2595  NZ  LYS   170      50.639  39.937  35.581  1.00  0.00           N
ATOM   2596  HZ1 LYS   170      51.370  39.390  35.149  1.00  0.00           H
ATOM   2597  HZ2 LYS   170      50.703  39.853  36.585  1.00  0.00           H
ATOM   2598  HZ3 LYS   170      50.666  40.848  35.146  1.00  0.00           H
ATOM   2599  C   LYS   170      44.344  37.457  36.642  1.00  0.00           C
ATOM   2600  O   LYS   170      43.777  38.454  36.270  1.00  0.00           O
ATOM   2601  N   VAL   171      44.079  36.933  37.862  1.00  0.00           N
ATOM   2602  H   VAL   171      44.762  36.286  38.228  1.00  0.00           H
ATOM   2603  CA  VAL   171      42.987  37.386  38.808  1.00  0.00           C
ATOM   2604  HA  VAL   171      42.472  38.240  38.370  1.00  0.00           H
ATOM   2605  CB  VAL   171      41.919  36.347  39.081  1.00  0.00           C
ATOM   2606  HB  VAL   171      42.434  35.458  39.445  1.00  0.00           H
ATOM   2607  CG1 VAL   171      40.959  36.847  40.192  1.00  0.00           C
ATOM   2608 HG11 VAL   171      40.067  36.224  40.255  1.00  0.00           H
ATOM   2609 HG12 VAL   171      41.475  36.742  41.146  1.00  0.00           H
ATOM   2610 HG13 VAL   171      40.500  37.815  39.995  1.00  0.00           H
ATOM   2611  CG2 VAL   171      41.160  36.000  37.779  1.00  0.00           C
ATOM   2612 HG21 VAL   171      40.949  36.882  37.176  1.00  0.00           H
ATOM   2613 HG22 VAL   171      40.210  35.546  38.061  1.00  0.00           H
ATOM   2614 HG23 VAL   171      41.684  35.331  37.095  1.00  0.00           H
ATOM   2615  C   VAL   171      43.761  37.961  40.018  1.00  0.00           C
ATOM   2616  O   VAL   171      44.560  37.207  40.666  1.00  0.00           O
ATOM   2617  N   ILE   172      43.421  39.144  40.341  1.00  0.00           N
ATOM   2618  H   ILE   172      42.731  39.588  39.753  1.00  0.00           H
ATOM   2619  CA  ILE   172      43.957  40.021  41.450  1.00  0.00           C
ATOM   2620  HA  ILE   172      44.849  39.516  41.820  1.00  0.00           H
ATOM   2621  CB  ILE   172      44.479  41.405  40.897  1.00  0.00           C
ATOM   2622  HB  ILE   172      43.618  41.891  40.437  1.00  0.00           H
ATOM   2623  CG2 ILE   172      44.885  42.358  42.054  1.00  0.00           C
ATOM   2624 HG21 ILE   172      44.070  42.383  42.778  1.00  0.00           H
ATOM   2625 HG22 ILE   172      44.959  43.403  41.754  1.00  0.00           H
ATOM   2626 HG23 ILE   172      45.815  42.148  42.581  1.00  0.00           H
ATOM   2627  CG1 ILE   172      45.626  41.351  39.888  1.00  0.00           C
ATOM   2628 HG12 ILE   172      46.235  42.254  39.832  1.00  0.00           H
ATOM   2629 HG13 ILE   172      46.214  40.473  40.161  1.00  0.00           H
ATOM   2630  CD1 ILE   172      45.300  41.028  38.419  1.00  0.00           C
ATOM   2631 HD11 ILE   172      44.475  41.704  38.193  1.00  0.00           H
ATOM   2632 HD12 ILE   172      44.841  40.043  38.336  1.00  0.00           H
ATOM   2633 HD13 ILE   172      46.069  41.317  37.704  1.00  0.00           H
ATOM   2634  C   ILE   172      42.888  40.235  42.496  1.00  0.00           C
ATOM   2635  O   ILE   172      41.943  41.049  42.269  1.00  0.00           O
ATOM   2636  N   LEU   173      42.968  39.636  43.681  1.00  0.00           N
ATOM   2637  H   LEU   173      43.854  39.174  43.817  1.00  0.00           H
ATOM   2638  CA  LEU   173      42.037  39.752  44.797  1.00  0.00           C
ATOM   2639  HA  LEU   173      41.037  40.048  44.475  1.00  0.00           H
ATOM   2640  CB  LEU   173      41.889  38.505  45.623  1.00  0.00           C
ATOM   2641  HB2 LEU   173      42.850  38.288  46.089  1.00  0.00           H
ATOM   2642  HB3 LEU   173      41.332  38.747  46.528  1.00  0.00           H
ATOM   2643  CG  LEU   173      41.380  37.255  44.869  1.00  0.00           C
ATOM   2644  HG  LEU   173      40.693  37.590  44.091  1.00  0.00           H
ATOM   2645  CD1 LEU   173      42.490  36.373  44.219  1.00  0.00           C
ATOM   2646 HD11 LEU   173      43.304  36.184  44.920  1.00  0.00           H
ATOM   2647 HD12 LEU   173      42.940  36.903  43.381  1.00  0.00           H
ATOM   2648 HD13 LEU   173      42.090  35.475  43.748  1.00  0.00           H
ATOM   2649  CD2 LEU   173      40.615  36.447  45.829  1.00  0.00           C
ATOM   2650 HD21 LEU   173      39.766  36.976  46.260  1.00  0.00           H
ATOM   2651 HD22 LEU   173      40.097  35.611  45.358  1.00  0.00           H
ATOM   2652 HD23 LEU   173      41.268  36.201  46.666  1.00  0.00           H
ATOM   2653  C   LEU   173      42.694  40.833  45.714  1.00  0.00           C
ATOM   2654  O   LEU   173      43.668  40.600  46.410  1.00  0.00           O
ATOM   2655  N   HID   174      42.024  41.995  45.779  1.00  0.00           N
ATOM   2656  H   HID   174      41.086  41.927  45.412  1.00  0.00           H
ATOM   2657  CA  HID   174      42.285  43.121  46.755  1.00  0.00           C
ATOM   2658  HA  HID   174      43.329  43.347  46.975  1.00  0.00           H
ATOM   2659  CB  HID   174      41.706  44.510  46.209  1.00  0.00           C
ATOM   2660  HB2 HID   174      40.659  44.271  46.021  1.00  0.00           H
ATOM   2661  HB3 HID   174      41.868  45.369  46.859  1.00  0.00           H
ATOM   2662  CG  HID   174      42.362  44.849  44.901  1.00  0.00           C
ATOM   2663  ND1 HID   174      43.532  45.474  44.705  1.00  0.00           N
ATOM   2664  HD1 HID   174      44.155  45.948  45.344  1.00  0.00           H
ATOM   2665  CE1 HID   174      43.650  45.646  43.400  1.00  0.00           C
ATOM   2666  HE1 HID   174      44.384  46.269  42.908  1.00  0.00           H
ATOM   2667  NE2 HID   174      42.643  45.048  42.791  1.00  0.00           N
ATOM   2668  CD2 HID   174      41.743  44.528  43.698  1.00  0.00           C
ATOM   2669  HD2 HID   174      40.905  43.903  43.425  1.00  0.00           H
ATOM   2670  C   HID   174      41.684  42.673  48.072  1.00  0.00           C
ATOM   2671  O   HID   174      40.483  42.646  48.278  1.00  0.00           O
ATOM   2672  N   LEU   175      42.445  42.216  49.023  1.00  0.00           N
ATOM   2673  H   LEU   175      43.450  42.178  48.933  1.00  0.00           H
ATOM   2674  CA  LEU   175      41.866  41.529  50.216  1.00  0.00           C
ATOM   2675  HA  LEU   175      41.144  40.807  49.836  1.00  0.00           H
ATOM   2676  CB  LEU   175      42.931  40.671  50.909  1.00  0.00           C
ATOM   2677  HB2 LEU   175      43.737  41.389  51.062  1.00  0.00           H
ATOM   2678  HB3 LEU   175      42.563  40.188  51.815  1.00  0.00           H
ATOM   2679  CG  LEU   175      43.513  39.566  49.944  1.00  0.00           C
ATOM   2680  HG  LEU   175      44.050  39.986  49.093  1.00  0.00           H
ATOM   2681  CD1 LEU   175      44.669  38.895  50.681  1.00  0.00           C
ATOM   2682 HD11 LEU   175      44.361  38.298  51.540  1.00  0.00           H
ATOM   2683 HD12 LEU   175      45.447  39.610  50.947  1.00  0.00           H
ATOM   2684 HD13 LEU   175      45.051  38.152  49.981  1.00  0.00           H
ATOM   2685  CD2 LEU   175      42.689  38.357  49.458  1.00  0.00           C
ATOM   2686 HD21 LEU   175      43.103  37.770  48.639  1.00  0.00           H
ATOM   2687 HD22 LEU   175      42.387  37.801  50.346  1.00  0.00           H
ATOM   2688 HD23 LEU   175      41.733  38.700  49.060  1.00  0.00           H
ATOM   2689  C   LEU   175      41.080  42.454  51.170  1.00  0.00           C
ATOM   2690  O   LEU   175      41.439  43.603  51.368  1.00  0.00           O
ATOM   2691  N   LYS   176      39.997  41.875  51.769  1.00  0.00           N
ATOM   2692  H   LYS   176      39.865  40.923  51.456  1.00  0.00           H
ATOM   2693  CA  LYS   176      39.350  42.427  53.025  1.00  0.00           C
ATOM   2694  HA  LYS   176      39.046  43.445  52.777  1.00  0.00           H
ATOM   2695  CB  LYS   176      38.090  41.682  53.297  1.00  0.00           C
ATOM   2696  HB2 LYS   176      38.321  40.623  53.419  1.00  0.00           H
ATOM   2697  HB3 LYS   176      37.639  41.919  54.261  1.00  0.00           H
ATOM   2698  CG  LYS   176      37.027  41.863  52.096  1.00  0.00           C
ATOM   2699  HG2 LYS   176      36.936  42.940  51.957  1.00  0.00           H
ATOM   2700  HG3 LYS   176      37.465  41.564  51.144  1.00  0.00           H
ATOM   2701  CD  LYS   176      35.626  41.262  52.301  1.00  0.00           C
ATOM   2702  HD2 LYS   176      35.015  41.615  51.471  1.00  0.00           H
ATOM   2703  HD3 LYS   176      35.630  40.174  52.249  1.00  0.00           H
ATOM   2704  CE  LYS   176      34.916  41.795  53.572  1.00  0.00           C
ATOM   2705  HE2 LYS   176      34.011  41.239  53.814  1.00  0.00           H
ATOM   2706  HE3 LYS   176      35.577  41.710  54.435  1.00  0.00           H
ATOM   2707  NZ  LYS   176      34.594  43.213  53.474  1.00  0.00           N
ATOM   2708  HZ1 LYS   176      35.445  43.753  53.417  1.00  0.00           H
ATOM   2709  HZ2 LYS   176      34.134  43.485  54.330  1.00  0.00           H
ATOM   2710  HZ3 LYS   176      33.940  43.396  52.726  1.00  0.00           H
ATOM   2711  C   LYS   176      40.359  42.531  54.246  1.00  0.00           C
ATOM   2712  O   LYS   176      41.284  41.759  54.309  1.00  0.00           O
ATOM   2713  N   GLU   177      40.163  43.461  55.207  1.00  0.00           N
ATOM   2714  H   GLU   177      39.257  43.895  55.308  1.00  0.00           H
ATOM   2715  CA  GLU   177      41.214  43.703  56.251  1.00  0.00           C
ATOM   2716  HA  GLU   177      42.167  43.847  55.742  1.00  0.00           H
ATOM   2717  CB  GLU   177      40.878  44.973  56.971  1.00  0.00           C
ATOM   2718  HB2 GLU   177      39.832  44.922  57.273  1.00  0.00           H
ATOM   2719  HB3 GLU   177      41.538  45.021  57.837  1.00  0.00           H
ATOM   2720  CG  GLU   177      41.213  46.169  56.035  1.00  0.00           C
ATOM   2721  HG2 GLU   177      41.610  46.919  56.719  1.00  0.00           H
ATOM   2722  HG3 GLU   177      41.988  45.860  55.334  1.00  0.00           H
ATOM   2723  CD  GLU   177      40.156  46.807  55.125  1.00  0.00           C
ATOM   2724  OE1 GLU   177      39.108  46.144  54.795  1.00  0.00           O
ATOM   2725  OE2 GLU   177      40.214  47.985  54.712  1.00  0.00           O
ATOM   2726  C   GLU   177      41.369  42.396  57.142  1.00  0.00           C
ATOM   2727  O   GLU   177      42.487  41.937  57.284  1.00  0.00           O
ATOM   2728  N   ASP   178      40.273  41.777  57.578  1.00  0.00           N
ATOM   2729  H   ASP   178      39.401  42.162  57.244  1.00  0.00           H
ATOM   2730  CA  ASP   178      40.221  40.559  58.439  1.00  0.00           C
ATOM   2731  HA  ASP   178      40.913  40.552  59.282  1.00  0.00           H
ATOM   2732  CB  ASP   178      38.774  40.440  58.981  1.00  0.00           C
ATOM   2733  HB2 ASP   178      38.646  39.640  59.710  1.00  0.00           H
ATOM   2734  HB3 ASP   178      38.611  41.355  59.552  1.00  0.00           H
ATOM   2735  CG  ASP   178      37.821  40.183  57.766  1.00  0.00           C
ATOM   2736  OD1 ASP   178      37.108  39.201  57.755  1.00  0.00           O
ATOM   2737  OD2 ASP   178      37.759  40.965  56.789  1.00  0.00           O
ATOM   2738  C   ASP   178      40.491  39.302  57.627  1.00  0.00           C
ATOM   2739  O   ASP   178      40.620  38.184  58.125  1.00  0.00           O
ATOM   2740  N   GLN   179      40.608  39.428  56.332  1.00  0.00           N
ATOM   2741  H   GLN   179      40.594  40.390  56.023  1.00  0.00           H
ATOM   2742  CA  GLN   179      40.984  38.407  55.371  1.00  0.00           C
ATOM   2743  HA  GLN   179      41.017  37.400  55.787  1.00  0.00           H
ATOM   2744  CB  GLN   179      39.988  38.459  54.177  1.00  0.00           C
ATOM   2745  HB2 GLN   179      40.134  39.416  53.675  1.00  0.00           H
ATOM   2746  HB3 GLN   179      40.200  37.741  53.384  1.00  0.00           H
ATOM   2747  CG  GLN   179      38.484  38.130  54.522  1.00  0.00           C
ATOM   2748  HG2 GLN   179      38.186  38.998  55.111  1.00  0.00           H
ATOM   2749  HG3 GLN   179      37.935  37.984  53.591  1.00  0.00           H
ATOM   2750  CD  GLN   179      38.294  36.943  55.421  1.00  0.00           C
ATOM   2751  OE1 GLN   179      38.834  35.886  55.210  1.00  0.00           O
ATOM   2752  NE2 GLN   179      37.481  36.955  56.433  1.00  0.00           N
ATOM   2753 HE21 GLN   179      37.308  36.162  57.033  1.00  0.00           H
ATOM   2754 HE22 GLN   179      37.210  37.870  56.764  1.00  0.00           H
ATOM   2755  C   GLN   179      42.373  38.525  54.812  1.00  0.00           C
ATOM   2756  O   GLN   179      42.716  37.660  53.975  1.00  0.00           O
ATOM   2757  N   THR   180      43.272  39.356  55.373  1.00  0.00           N
ATOM   2758  H   THR   180      42.944  39.989  56.087  1.00  0.00           H
ATOM   2759  CA  THR   180      44.657  39.420  55.052  1.00  0.00           C
ATOM   2760  HA  THR   180      44.722  39.501  53.967  1.00  0.00           H
ATOM   2761  CB  THR   180      45.277  40.683  55.747  1.00  0.00           C
ATOM   2762  HB  THR   180      46.353  40.511  55.699  1.00  0.00           H
ATOM   2763  CG2 THR   180      44.953  42.044  55.014  1.00  0.00           C
ATOM   2764 HG21 THR   180      45.333  42.883  55.596  1.00  0.00           H
ATOM   2765 HG22 THR   180      43.881  42.206  55.136  1.00  0.00           H
ATOM   2766 HG23 THR   180      45.208  42.072  53.954  1.00  0.00           H
ATOM   2767  OG1 THR   180      44.761  40.745  56.993  1.00  0.00           O
ATOM   2768  HG1 THR   180      43.911  41.176  56.880  1.00  0.00           H
ATOM   2769  C   THR   180      45.567  38.154  55.214  1.00  0.00           C
ATOM   2770  O   THR   180      46.752  38.168  54.839  1.00  0.00           O
ATOM   2771  N   GLU   181      44.918  37.062  55.750  1.00  0.00           N
ATOM   2772  H   GLU   181      43.922  37.174  55.871  1.00  0.00           H
ATOM   2773  CA  GLU   181      45.577  35.784  56.105  1.00  0.00           C
ATOM   2774  HA  GLU   181      46.400  36.118  56.736  1.00  0.00           H
ATOM   2775  CB  GLU   181      44.679  34.893  56.943  1.00  0.00           C
ATOM   2776  HB2 GLU   181      45.285  34.009  57.146  1.00  0.00           H
ATOM   2777  HB3 GLU   181      44.342  35.360  57.869  1.00  0.00           H
ATOM   2778  CG  GLU   181      43.377  34.439  56.186  1.00  0.00           C
ATOM   2779  HG2 GLU   181      42.952  35.351  55.770  1.00  0.00           H
ATOM   2780  HG3 GLU   181      43.508  33.791  55.319  1.00  0.00           H
ATOM   2781  CD  GLU   181      42.434  33.737  57.208  1.00  0.00           C
ATOM   2782  OE1 GLU   181      41.377  34.325  57.588  1.00  0.00           O
ATOM   2783  OE2 GLU   181      42.675  32.563  57.504  1.00  0.00           O
ATOM   2784  C   GLU   181      46.191  35.059  54.909  1.00  0.00           C
ATOM   2785  O   GLU   181      47.266  34.429  55.025  1.00  0.00           O
ATOM   2786  N   TYR   182      45.622  35.177  53.661  1.00  0.00           N
ATOM   2787  H   TYR   182      44.772  35.713  53.565  1.00  0.00           H
ATOM   2788  CA  TYR   182      46.057  34.589  52.420  1.00  0.00           C
ATOM   2789  HA  TYR   182      46.256  33.573  52.763  1.00  0.00           H
ATOM   2790  CB  TYR   182      44.893  34.555  51.450  1.00  0.00           C
ATOM   2791  HB2 TYR   182      44.641  35.605  51.302  1.00  0.00           H
ATOM   2792  HB3 TYR   182      45.234  34.075  50.532  1.00  0.00           H
ATOM   2793  CG  TYR   182      43.608  33.905  51.984  1.00  0.00           C
ATOM   2794  CD1 TYR   182      43.515  32.565  52.000  1.00  0.00           C
ATOM   2795  HD1 TYR   182      44.294  31.988  51.526  1.00  0.00           H
ATOM   2796  CE1 TYR   182      42.478  31.876  52.694  1.00  0.00           C
ATOM   2797  HE1 TYR   182      42.476  30.797  52.673  1.00  0.00           H
ATOM   2798  CZ  TYR   182      41.474  32.585  53.343  1.00  0.00           C
ATOM   2799  OH  TYR   182      40.418  32.069  54.020  1.00  0.00           O
ATOM   2800  HH  TYR   182      40.068  32.647  54.701  1.00  0.00           H
ATOM   2801  CE2 TYR   182      41.549  33.975  53.224  1.00  0.00           C
ATOM   2802  HE2 TYR   182      40.718  34.554  53.601  1.00  0.00           H
ATOM   2803  CD2 TYR   182      42.586  34.678  52.599  1.00  0.00           C
ATOM   2804  HD2 TYR   182      42.653  35.754  52.535  1.00  0.00           H
ATOM   2805  C   TYR   182      47.336  35.240  51.851  1.00  0.00           C
ATOM   2806  O   TYR   182      47.655  35.021  50.691  1.00  0.00           O
ATOM   2807  N   LEU   183      47.934  36.274  52.557  1.00  0.00           N
ATOM   2808  H   LEU   183      47.562  36.668  53.410  1.00  0.00           H
ATOM   2809  CA  LEU   183      49.269  36.812  52.174  1.00  0.00           C
ATOM   2810  HA  LEU   183      49.369  36.776  51.089  1.00  0.00           H
ATOM   2811  CB  LEU   183      49.390  38.255  52.512  1.00  0.00           C
ATOM   2812  HB2 LEU   183      49.337  38.373  53.594  1.00  0.00           H
ATOM   2813  HB3 LEU   183      50.376  38.607  52.206  1.00  0.00           H
ATOM   2814  CG  LEU   183      48.389  39.227  51.898  1.00  0.00           C
ATOM   2815  HG  LEU   183      47.376  38.846  52.030  1.00  0.00           H
ATOM   2816  CD1 LEU   183      48.530  40.553  52.528  1.00  0.00           C
ATOM   2817 HD11 LEU   183      49.460  41.071  52.296  1.00  0.00           H
ATOM   2818 HD12 LEU   183      48.412  40.360  53.594  1.00  0.00           H
ATOM   2819 HD13 LEU   183      47.687  41.185  52.246  1.00  0.00           H
ATOM   2820  CD2 LEU   183      48.730  39.428  50.467  1.00  0.00           C
ATOM   2821 HD21 LEU   183      49.740  39.838  50.467  1.00  0.00           H
ATOM   2822 HD22 LEU   183      48.874  38.463  49.980  1.00  0.00           H
ATOM   2823 HD23 LEU   183      48.017  40.054  49.930  1.00  0.00           H
ATOM   2824  C   LEU   183      50.475  36.045  52.684  1.00  0.00           C
ATOM   2825  O   LEU   183      51.631  36.245  52.230  1.00  0.00           O
ATOM   2826  N   GLU   184      50.205  35.173  53.640  1.00  0.00           N
ATOM   2827  H   GLU   184      49.237  35.095  53.919  1.00  0.00           H
ATOM   2828  CA  GLU   184      51.162  34.329  54.282  1.00  0.00           C
ATOM   2829  HA  GLU   184      52.126  34.837  54.247  1.00  0.00           H
ATOM   2830  CB  GLU   184      50.752  33.997  55.692  1.00  0.00           C
ATOM   2831  HB2 GLU   184      49.770  33.549  55.532  1.00  0.00           H
ATOM   2832  HB3 GLU   184      51.504  33.294  56.046  1.00  0.00           H
ATOM   2833  CG  GLU   184      50.700  35.209  56.617  1.00  0.00           C
ATOM   2834  HG2 GLU   184      51.739  35.443  56.850  1.00  0.00           H
ATOM   2835  HG3 GLU   184      50.238  36.084  56.159  1.00  0.00           H
ATOM   2836  CD  GLU   184      50.214  34.856  57.984  1.00  0.00           C
ATOM   2837  OE1 GLU   184      50.343  33.665  58.364  1.00  0.00           O
ATOM   2838  OE2 GLU   184      49.679  35.747  58.676  1.00  0.00           O
ATOM   2839  C   GLU   184      51.367  33.004  53.526  1.00  0.00           C
ATOM   2840  O   GLU   184      50.341  32.335  53.178  1.00  0.00           O
ATOM   2841  N   GLU   185      52.602  32.654  53.156  1.00  0.00           N
ATOM   2842  H   GLU   185      53.423  33.228  53.284  1.00  0.00           H
ATOM   2843  CA  GLU   185      52.858  31.595  52.206  1.00  0.00           C
ATOM   2844  HA  GLU   185      52.243  31.782  51.326  1.00  0.00           H
ATOM   2845  CB  GLU   185      54.375  31.587  51.828  1.00  0.00           C
ATOM   2846  HB2 GLU   185      54.440  32.549  51.320  1.00  0.00           H
ATOM   2847  HB3 GLU   185      55.006  31.691  52.711  1.00  0.00           H
ATOM   2848  CG  GLU   185      54.947  30.610  50.864  1.00  0.00           C
ATOM   2849  HG2 GLU   185      54.210  30.494  50.069  1.00  0.00           H
ATOM   2850  HG3 GLU   185      55.904  30.991  50.509  1.00  0.00           H
ATOM   2851  CD  GLU   185      55.398  29.282  51.498  1.00  0.00           C
ATOM   2852  OE1 GLU   185      54.844  28.985  52.624  1.00  0.00           O
ATOM   2853  OE2 GLU   185      56.295  28.633  50.969  1.00  0.00           O
ATOM   2854  C   GLU   185      52.289  30.249  52.833  1.00  0.00           C
ATOM   2855  O   GLU   185      51.766  29.378  52.129  1.00  0.00           O
ATOM   2856  N   ARG   186      52.435  30.008  54.132  1.00  0.00           N
ATOM   2857  H   ARG   186      52.943  30.642  54.732  1.00  0.00           H
ATOM   2858  CA  ARG   186      51.790  28.889  54.761  1.00  0.00           C
ATOM   2859  HA  ARG   186      52.351  28.029  54.395  1.00  0.00           H
ATOM   2860  CB  ARG   186      52.157  28.914  56.345  1.00  0.00           C
ATOM   2861  HB2 ARG   186      51.694  28.016  56.752  1.00  0.00           H
ATOM   2862  HB3 ARG   186      53.244  28.837  56.365  1.00  0.00           H
ATOM   2863  CG  ARG   186      51.683  30.288  56.959  1.00  0.00           C
ATOM   2864  HG2 ARG   186      52.221  31.102  56.473  1.00  0.00           H
ATOM   2865  HG3 ARG   186      50.653  30.588  56.765  1.00  0.00           H
ATOM   2866  CD  ARG   186      52.109  30.282  58.466  1.00  0.00           C
ATOM   2867  HD2 ARG   186      51.860  29.339  58.951  1.00  0.00           H
ATOM   2868  HD3 ARG   186      53.195  30.362  58.491  1.00  0.00           H
ATOM   2869  NE  ARG   186      51.538  31.368  59.266  1.00  0.00           N
ATOM   2870  HE  ARG   186      50.799  31.920  58.853  1.00  0.00           H
ATOM   2871  CZ  ARG   186      51.898  31.786  60.445  1.00  0.00           C
ATOM   2872  NH1 ARG   186      52.923  31.386  61.118  1.00  0.00           N
ATOM   2873 HH11 ARG   186      53.608  30.731  60.767  1.00  0.00           H
ATOM   2874 HH12 ARG   186      53.149  31.796  62.013  1.00  0.00           H
ATOM   2875  NH2 ARG   186      51.385  32.893  60.863  1.00  0.00           N
ATOM   2876 HH21 ARG   186      50.816  33.458  60.249  1.00  0.00           H
ATOM   2877 HH22 ARG   186      51.657  33.366  61.713  1.00  0.00           H
ATOM   2878  C   ARG   186      50.272  28.708  54.435  1.00  0.00           C
ATOM   2879  O   ARG   186      49.803  27.580  54.368  1.00  0.00           O
ATOM   2880  N   ARG   187      49.502  29.822  54.270  1.00  0.00           N
ATOM   2881  H   ARG   187      50.030  30.665  54.447  1.00  0.00           H
ATOM   2882  CA  ARG   187      48.052  29.729  54.101  1.00  0.00           C
ATOM   2883  HA  ARG   187      47.655  29.031  54.839  1.00  0.00           H
ATOM   2884  CB  ARG   187      47.497  31.156  54.423  1.00  0.00           C
ATOM   2885  HB2 ARG   187      48.033  31.496  55.309  1.00  0.00           H
ATOM   2886  HB3 ARG   187      47.729  31.848  53.612  1.00  0.00           H
ATOM   2887  CG  ARG   187      45.938  31.254  54.623  1.00  0.00           C
ATOM   2888  HG2 ARG   187      45.732  32.323  54.557  1.00  0.00           H
ATOM   2889  HG3 ARG   187      45.311  30.789  53.862  1.00  0.00           H
ATOM   2890  CD  ARG   187      45.510  30.846  55.979  1.00  0.00           C
ATOM   2891  HD2 ARG   187      45.839  29.822  56.150  1.00  0.00           H
ATOM   2892  HD3 ARG   187      45.896  31.401  56.833  1.00  0.00           H
ATOM   2893  NE  ARG   187      44.059  30.741  55.966  1.00  0.00           N
ATOM   2894  HE  ARG   187      43.544  31.459  56.455  1.00  0.00           H
ATOM   2895  CZ  ARG   187      43.405  29.669  55.497  1.00  0.00           C
ATOM   2896  NH1 ARG   187      44.046  28.605  55.065  1.00  0.00           N
ATOM   2897 HH11 ARG   187      45.038  28.491  55.224  1.00  0.00           H
ATOM   2898 HH12 ARG   187      43.538  27.804  54.716  1.00  0.00           H
ATOM   2899  NH2 ARG   187      42.107  29.559  55.730  1.00  0.00           N
ATOM   2900 HH21 ARG   187      41.652  30.284  56.266  1.00  0.00           H
ATOM   2901 HH22 ARG   187      41.567  28.750  55.458  1.00  0.00           H
ATOM   2902  C   ARG   187      47.651  29.317  52.692  1.00  0.00           C
ATOM   2903  O   ARG   187      46.675  28.623  52.543  1.00  0.00           O
ATOM   2904  N   ILE   188      48.416  29.774  51.733  1.00  0.00           N
ATOM   2905  H   ILE   188      49.254  30.271  52.001  1.00  0.00           H
ATOM   2906  CA  ILE   188      48.428  29.330  50.388  1.00  0.00           C
ATOM   2907  HA  ILE   188      47.388  29.406  50.071  1.00  0.00           H
ATOM   2908  CB  ILE   188      49.247  30.341  49.589  1.00  0.00           C
ATOM   2909  HB  ILE   188      50.295  30.294  49.888  1.00  0.00           H
ATOM   2910  CG2 ILE   188      49.231  29.911  48.066  1.00  0.00           C
ATOM   2911 HG21 ILE   188      48.212  29.726  47.728  1.00  0.00           H
ATOM   2912 HG22 ILE   188      49.933  29.090  47.923  1.00  0.00           H
ATOM   2913 HG23 ILE   188      49.504  30.731  47.403  1.00  0.00           H
ATOM   2914  CG1 ILE   188      48.699  31.750  49.850  1.00  0.00           C
ATOM   2915 HG12 ILE   188      47.616  31.809  49.739  1.00  0.00           H
ATOM   2916 HG13 ILE   188      48.800  32.070  50.887  1.00  0.00           H
ATOM   2917  CD1 ILE   188      49.418  32.792  49.008  1.00  0.00           C
ATOM   2918 HD11 ILE   188      49.230  33.828  49.291  1.00  0.00           H
ATOM   2919 HD12 ILE   188      49.032  32.763  47.989  1.00  0.00           H
ATOM   2920 HD13 ILE   188      50.500  32.661  48.976  1.00  0.00           H
ATOM   2921  C   ILE   188      48.780  27.868  50.230  1.00  0.00           C
ATOM   2922  O   ILE   188      48.145  27.092  49.476  1.00  0.00           O
ATOM   2923  N   LYS   189      49.849  27.467  50.966  1.00  0.00           N
ATOM   2924  H   LYS   189      50.313  28.204  51.477  1.00  0.00           H
ATOM   2925  CA  LYS   189      50.546  26.148  50.857  1.00  0.00           C
ATOM   2926  HA  LYS   189      50.836  26.022  49.814  1.00  0.00           H
ATOM   2927  CB  LYS   189      51.839  26.212  51.750  1.00  0.00           C
ATOM   2928  HB2 LYS   189      52.430  27.056  51.398  1.00  0.00           H
ATOM   2929  HB3 LYS   189      51.517  26.540  52.738  1.00  0.00           H
ATOM   2930  CG  LYS   189      52.649  24.894  51.619  1.00  0.00           C
ATOM   2931  HG2 LYS   189      53.160  24.688  52.559  1.00  0.00           H
ATOM   2932  HG3 LYS   189      52.141  23.951  51.415  1.00  0.00           H
ATOM   2933  CD  LYS   189      53.682  25.061  50.493  1.00  0.00           C
ATOM   2934  HD2 LYS   189      53.193  25.198  49.528  1.00  0.00           H
ATOM   2935  HD3 LYS   189      54.346  25.912  50.646  1.00  0.00           H
ATOM   2936  CE  LYS   189      54.621  23.855  50.364  1.00  0.00           C
ATOM   2937  HE2 LYS   189      54.982  23.702  51.380  1.00  0.00           H
ATOM   2938  HE3 LYS   189      53.994  23.018  50.058  1.00  0.00           H
ATOM   2939  NZ  LYS   189      55.744  24.049  49.495  1.00  0.00           N
ATOM   2940  HZ1 LYS   189      55.522  24.356  48.560  1.00  0.00           H
ATOM   2941  HZ2 LYS   189      56.354  23.245  49.448  1.00  0.00           H
ATOM   2942  HZ3 LYS   189      56.383  24.699  49.928  1.00  0.00           H
ATOM   2943  C   LYS   189      49.613  25.006  51.248  1.00  0.00           C
ATOM   2944  O   LYS   189      49.537  23.999  50.504  1.00  0.00           O
ATOM   2945  N   GLU   190      48.822  25.217  52.354  1.00  0.00           N
ATOM   2946  H   GLU   190      49.032  25.984  52.977  1.00  0.00           H
ATOM   2947  CA  GLU   190      47.871  24.174  52.942  1.00  0.00           C
ATOM   2948  HA  GLU   190      48.361  23.201  52.948  1.00  0.00           H
ATOM   2949  CB  GLU   190      47.554  24.632  54.368  1.00  0.00           C
ATOM   2950  HB2 GLU   190      47.076  23.803  54.890  1.00  0.00           H
ATOM   2951  HB3 GLU   190      48.467  24.918  54.889  1.00  0.00           H
ATOM   2952  CG  GLU   190      46.671  25.850  54.391  1.00  0.00           C
ATOM   2953  HG2 GLU   190      47.251  26.640  53.912  1.00  0.00           H
ATOM   2954  HG3 GLU   190      45.776  25.664  53.798  1.00  0.00           H
ATOM   2955  CD  GLU   190      46.218  26.203  55.789  1.00  0.00           C
ATOM   2956  OE1 GLU   190      45.769  25.307  56.618  1.00  0.00           O
ATOM   2957  OE2 GLU   190      46.445  27.360  56.274  1.00  0.00           O
ATOM   2958  C   GLU   190      46.534  23.979  52.115  1.00  0.00           C
ATOM   2959  O   GLU   190      45.758  23.016  52.185  1.00  0.00           O
ATOM   2960  N   ILE   191      46.244  25.092  51.352  1.00  0.00           N
ATOM   2961  H   ILE   191      46.830  25.914  51.391  1.00  0.00           H
ATOM   2962  CA  ILE   191      45.138  25.028  50.381  1.00  0.00           C
ATOM   2963  HA  ILE   191      44.252  24.668  50.904  1.00  0.00           H
ATOM   2964  CB  ILE   191      44.632  26.407  49.889  1.00  0.00           C
ATOM   2965  HB  ILE   191      45.420  27.027  49.463  1.00  0.00           H
ATOM   2966  CG2 ILE   191      43.626  26.300  48.733  1.00  0.00           C
ATOM   2967 HG21 ILE   191      42.868  25.698  49.236  1.00  0.00           H
ATOM   2968 HG22 ILE   191      43.932  25.903  47.765  1.00  0.00           H
ATOM   2969 HG23 ILE   191      43.198  27.243  48.393  1.00  0.00           H
ATOM   2970  CG1 ILE   191      44.036  27.171  51.075  1.00  0.00           C
ATOM   2971 HG12 ILE   191      43.110  26.623  51.252  1.00  0.00           H
ATOM   2972 HG13 ILE   191      44.636  27.049  51.976  1.00  0.00           H
ATOM   2973  CD1 ILE   191      43.805  28.674  51.009  1.00  0.00           C
ATOM   2974 HD11 ILE   191      44.501  29.048  50.258  1.00  0.00           H
ATOM   2975 HD12 ILE   191      43.917  29.183  51.967  1.00  0.00           H
ATOM   2976 HD13 ILE   191      42.798  28.833  50.623  1.00  0.00           H
ATOM   2977  C   ILE   191      45.377  24.123  49.182  1.00  0.00           C
ATOM   2978  O   ILE   191      44.665  23.186  48.860  1.00  0.00           O
ATOM   2979  N   VAL   192      46.512  24.420  48.553  1.00  0.00           N
ATOM   2980  H   VAL   192      47.001  25.285  48.732  1.00  0.00           H
ATOM   2981  CA  VAL   192      47.049  23.661  47.394  1.00  0.00           C
ATOM   2982  HA  VAL   192      46.418  23.928  46.546  1.00  0.00           H
ATOM   2983  CB  VAL   192      48.442  24.145  46.944  1.00  0.00           C
ATOM   2984  HB  VAL   192      49.063  24.097  47.838  1.00  0.00           H
ATOM   2985  CG1 VAL   192      49.030  23.214  45.848  1.00  0.00           C
ATOM   2986 HG11 VAL   192      48.384  23.192  44.970  1.00  0.00           H
ATOM   2987 HG12 VAL   192      50.031  23.547  45.574  1.00  0.00           H
ATOM   2988 HG13 VAL   192      49.266  22.226  46.243  1.00  0.00           H
ATOM   2989  CG2 VAL   192      48.430  25.553  46.407  1.00  0.00           C
ATOM   2990 HG21 VAL   192      49.383  25.867  45.982  1.00  0.00           H
ATOM   2991 HG22 VAL   192      48.170  26.221  47.229  1.00  0.00           H
ATOM   2992 HG23 VAL   192      47.700  25.644  45.601  1.00  0.00           H
ATOM   2993  C   VAL   192      47.099  22.123  47.527  1.00  0.00           C
ATOM   2994  O   VAL   192      46.431  21.449  46.697  1.00  0.00           O
ATOM   2995  N   LYS   193      47.734  21.682  48.595  1.00  0.00           N
ATOM   2996  H   LYS   193      47.939  22.460  49.207  1.00  0.00           H
ATOM   2997  CA  LYS   193      47.904  20.266  49.071  1.00  0.00           C
ATOM   2998  HA  LYS   193      48.491  19.770  48.298  1.00  0.00           H
ATOM   2999  CB  LYS   193      48.828  20.107  50.320  1.00  0.00           C
ATOM   3000  HB2 LYS   193      48.872  19.041  50.540  1.00  0.00           H
ATOM   3001  HB3 LYS   193      49.762  20.520  49.938  1.00  0.00           H
ATOM   3002  CG  LYS   193      48.521  20.900  51.584  1.00  0.00           C
ATOM   3003  HG2 LYS   193      48.452  21.953  51.311  1.00  0.00           H
ATOM   3004  HG3 LYS   193      47.610  20.572  52.084  1.00  0.00           H
ATOM   3005  CD  LYS   193      49.661  20.828  52.539  1.00  0.00           C
ATOM   3006  HD2 LYS   193      50.417  21.443  52.051  1.00  0.00           H
ATOM   3007  HD3 LYS   193      49.284  21.357  53.414  1.00  0.00           H
ATOM   3008  CE  LYS   193      50.086  19.393  52.937  1.00  0.00           C
ATOM   3009  HE2 LYS   193      49.277  19.081  53.597  1.00  0.00           H
ATOM   3010  HE3 LYS   193      50.255  18.702  52.111  1.00  0.00           H
ATOM   3011  NZ  LYS   193      51.300  19.399  53.796  1.00  0.00           N
ATOM   3012  HZ1 LYS   193      51.104  20.079  54.517  1.00  0.00           H
ATOM   3013  HZ2 LYS   193      52.081  19.698  53.229  1.00  0.00           H
ATOM   3014  HZ3 LYS   193      51.517  18.505  54.211  1.00  0.00           H
ATOM   3015  C   LYS   193      46.666  19.442  49.290  1.00  0.00           C
ATOM   3016  O   LYS   193      46.725  18.220  49.281  1.00  0.00           O
ATOM   3017  N   LYS   194      45.505  20.128  49.552  1.00  0.00           N
ATOM   3018  H   LYS   194      45.506  21.134  49.641  1.00  0.00           H
ATOM   3019  CA  LYS   194      44.191  19.476  49.842  1.00  0.00           C
ATOM   3020  HA  LYS   194      44.343  18.397  49.823  1.00  0.00           H
ATOM   3021  CB  LYS   194      43.596  19.776  51.265  1.00  0.00           C
ATOM   3022  HB2 LYS   194      43.484  20.859  51.307  1.00  0.00           H
ATOM   3023  HB3 LYS   194      42.610  19.310  51.270  1.00  0.00           H
ATOM   3024  CG  LYS   194      44.402  19.160  52.399  1.00  0.00           C
ATOM   3025  HG2 LYS   194      44.622  18.126  52.130  1.00  0.00           H
ATOM   3026  HG3 LYS   194      45.382  19.605  52.564  1.00  0.00           H
ATOM   3027  CD  LYS   194      43.609  19.211  53.739  1.00  0.00           C
ATOM   3028  HD2 LYS   194      43.784  20.214  54.132  1.00  0.00           H
ATOM   3029  HD3 LYS   194      42.580  18.873  53.626  1.00  0.00           H
ATOM   3030  CE  LYS   194      44.345  18.248  54.683  1.00  0.00           C
ATOM   3031  HE2 LYS   194      44.116  17.250  54.307  1.00  0.00           H
ATOM   3032  HE3 LYS   194      45.409  18.475  54.698  1.00  0.00           H
ATOM   3033  NZ  LYS   194      43.865  18.059  56.038  1.00  0.00           N
ATOM   3034  HZ1 LYS   194      44.261  17.163  56.282  1.00  0.00           H
ATOM   3035  HZ2 LYS   194      42.859  18.019  56.106  1.00  0.00           H
ATOM   3036  HZ3 LYS   194      44.143  18.826  56.636  1.00  0.00           H
ATOM   3037  C   LYS   194      43.147  19.807  48.776  1.00  0.00           C
ATOM   3038  O   LYS   194      42.191  18.975  48.645  1.00  0.00           O
ATOM   3039  N   HIE   195      43.195  20.933  48.056  1.00  0.00           N
ATOM   3040  H   HIE   195      44.076  21.424  48.116  1.00  0.00           H
ATOM   3041  CA  HIE   195      42.222  21.576  47.206  1.00  0.00           C
ATOM   3042  HA  HIE   195      41.503  20.786  46.987  1.00  0.00           H
ATOM   3043  CB  HIE   195      41.470  22.679  47.972  1.00  0.00           C
ATOM   3044  HB2 HIE   195      42.125  23.529  48.161  1.00  0.00           H
ATOM   3045  HB3 HIE   195      40.591  22.861  47.355  1.00  0.00           H
ATOM   3046  CG  HIE   195      40.872  22.357  49.281  1.00  0.00           C
ATOM   3047  ND1 HIE   195      39.685  21.525  49.507  1.00  0.00           N
ATOM   3048  CE1 HIE   195      39.657  21.465  50.846  1.00  0.00           C
ATOM   3049  HE1 HIE   195      38.959  20.849  51.393  1.00  0.00           H
ATOM   3050  NE2 HIE   195      40.555  22.249  51.450  1.00  0.00           N
ATOM   3051  HE2 HIE   195      40.645  22.419  52.442  1.00  0.00           H
ATOM   3052  CD2 HIE   195      41.363  22.728  50.507  1.00  0.00           C
ATOM   3053  HD2 HIE   195      42.164  23.409  50.753  1.00  0.00           H
ATOM   3054  C   HIE   195      42.665  22.167  45.834  1.00  0.00           C
ATOM   3055  O   HIE   195      42.024  23.028  45.289  1.00  0.00           O
ATOM   3056  N   SER   196      43.772  21.616  45.284  1.00  0.00           N
ATOM   3057  H   SER   196      44.138  20.881  45.871  1.00  0.00           H
ATOM   3058  CA  SER   196      44.467  22.136  44.079  1.00  0.00           C
ATOM   3059  HA  SER   196      43.731  22.399  43.321  1.00  0.00           H
ATOM   3060  CB  SER   196      45.215  23.379  44.330  1.00  0.00           C
ATOM   3061  HB2 SER   196      46.078  23.086  44.927  1.00  0.00           H
ATOM   3062  HB3 SER   196      45.521  23.815  43.378  1.00  0.00           H
ATOM   3063  OG  SER   196      44.357  24.276  44.977  1.00  0.00           O
ATOM   3064  HG  SER   196      43.503  23.966  44.668  1.00  0.00           H
ATOM   3065  C   SER   196      45.528  21.166  43.511  1.00  0.00           C
ATOM   3066  O   SER   196      46.114  21.395  42.449  1.00  0.00           O
ATOM   3067  N   GLN   197      45.657  20.011  44.193  1.00  0.00           N
ATOM   3068  H   GLN   197      45.094  19.857  45.017  1.00  0.00           H
ATOM   3069  CA  GLN   197      46.603  19.019  43.924  1.00  0.00           C
ATOM   3070  HA  GLN   197      47.493  19.595  43.673  1.00  0.00           H
ATOM   3071  CB  GLN   197      46.897  18.189  45.134  1.00  0.00           C
ATOM   3072  HB2 GLN   197      47.890  17.796  44.921  1.00  0.00           H
ATOM   3073  HB3 GLN   197      47.172  18.820  45.979  1.00  0.00           H
ATOM   3074  CG  GLN   197      45.904  17.174  45.607  1.00  0.00           C
ATOM   3075  HG2 GLN   197      45.466  16.637  44.767  1.00  0.00           H
ATOM   3076  HG3 GLN   197      46.403  16.405  46.197  1.00  0.00           H
ATOM   3077  CD  GLN   197      44.663  17.721  46.455  1.00  0.00           C
ATOM   3078  OE1 GLN   197      44.323  18.872  46.349  1.00  0.00           O
ATOM   3079  NE2 GLN   197      43.943  16.904  47.195  1.00  0.00           N
ATOM   3080 HE21 GLN   197      43.165  17.220  47.756  1.00  0.00           H
ATOM   3081 HE22 GLN   197      44.186  15.925  47.251  1.00  0.00           H
ATOM   3082  C   GLN   197      46.192  18.227  42.654  1.00  0.00           C
ATOM   3083  O   GLN   197      47.039  17.608  42.003  1.00  0.00           O
ATOM   3084  N   PHE   198      44.935  18.084  42.367  1.00  0.00           N
ATOM   3085  H   PHE   198      44.413  18.459  43.146  1.00  0.00           H
ATOM   3086  CA  PHE   198      44.332  17.468  41.166  1.00  0.00           C
ATOM   3087  HA  PHE   198      44.998  16.622  41.001  1.00  0.00           H
ATOM   3088  CB  PHE   198      42.983  16.940  41.591  1.00  0.00           C
ATOM   3089  HB2 PHE   198      42.283  16.711  40.788  1.00  0.00           H
ATOM   3090  HB3 PHE   198      43.103  16.002  42.136  1.00  0.00           H
ATOM   3091  CG  PHE   198      42.216  17.821  42.446  1.00  0.00           C
ATOM   3092  CD1 PHE   198      42.259  17.605  43.807  1.00  0.00           C
ATOM   3093  HD1 PHE   198      42.751  16.736  44.217  1.00  0.00           H
ATOM   3094  CE1 PHE   198      41.467  18.380  44.671  1.00  0.00           C
ATOM   3095  HE1 PHE   198      41.464  18.166  45.730  1.00  0.00           H
ATOM   3096  CZ  PHE   198      40.743  19.511  44.122  1.00  0.00           C
ATOM   3097  HZ  PHE   198      40.024  20.059  44.714  1.00  0.00           H
ATOM   3098  CE2 PHE   198      40.850  19.866  42.792  1.00  0.00           C
ATOM   3099  HE2 PHE   198      40.377  20.781  42.469  1.00  0.00           H
ATOM   3100  CD2 PHE   198      41.490  18.949  41.886  1.00  0.00           C
ATOM   3101  HD2 PHE   198      41.556  19.086  40.816  1.00  0.00           H
ATOM   3102  C   PHE   198      44.291  18.325  39.858  1.00  0.00           C
ATOM   3103  O   PHE   198      43.806  17.861  38.819  1.00  0.00           O
ATOM   3104  N   ILE   199      44.994  19.396  39.835  1.00  0.00           N
ATOM   3105  H   ILE   199      45.419  19.582  40.732  1.00  0.00           H
ATOM   3106  CA  ILE   199      45.386  20.063  38.542  1.00  0.00           C
ATOM   3107  HA  ILE   199      44.544  20.004  37.850  1.00  0.00           H
ATOM   3108  CB  ILE   199      45.569  21.553  38.786  1.00  0.00           C
ATOM   3109  HB  ILE   199      46.532  21.562  39.297  1.00  0.00           H
ATOM   3110  CG2 ILE   199      45.762  22.369  37.475  1.00  0.00           C
ATOM   3111 HG21 ILE   199      46.797  22.234  37.161  1.00  0.00           H
ATOM   3112 HG22 ILE   199      45.435  23.398  37.623  1.00  0.00           H
ATOM   3113 HG23 ILE   199      45.168  22.046  36.620  1.00  0.00           H
ATOM   3114  CG1 ILE   199      44.434  22.271  39.503  1.00  0.00           C
ATOM   3115 HG12 ILE   199      44.220  21.967  40.528  1.00  0.00           H
ATOM   3116 HG13 ILE   199      44.644  23.337  39.589  1.00  0.00           H
ATOM   3117  CD1 ILE   199      43.038  22.130  38.862  1.00  0.00           C
ATOM   3118 HD11 ILE   199      42.843  22.794  38.020  1.00  0.00           H
ATOM   3119 HD12 ILE   199      42.344  22.460  39.635  1.00  0.00           H
ATOM   3120 HD13 ILE   199      42.794  21.104  38.586  1.00  0.00           H
ATOM   3121  C   ILE   199      46.605  19.261  37.999  1.00  0.00           C
ATOM   3122  O   ILE   199      47.544  18.933  38.775  1.00  0.00           O
ATOM   3123  N   GLY   200      46.567  18.845  36.693  1.00  0.00           N
ATOM   3124  H   GLY   200      45.701  19.020  36.202  1.00  0.00           H
ATOM   3125  CA  GLY   200      47.668  18.320  35.922  1.00  0.00           C
ATOM   3126  HA2 GLY   200      48.142  17.410  36.290  1.00  0.00           H
ATOM   3127  HA3 GLY   200      47.416  18.042  34.898  1.00  0.00           H
ATOM   3128  C   GLY   200      48.828  19.282  35.705  1.00  0.00           C
ATOM   3129  O   GLY   200      49.906  18.871  35.351  1.00  0.00           O
ATOM   3130  N   TYR   201      48.502  20.552  35.575  1.00  0.00           N
ATOM   3131  H   TYR   201      47.533  20.823  35.668  1.00  0.00           H
ATOM   3132  CA  TYR   201      49.503  21.590  35.391  1.00  0.00           C
ATOM   3133  HA  TYR   201      50.193  21.217  34.635  1.00  0.00           H
ATOM   3134  CB  TYR   201      48.846  22.866  34.862  1.00  0.00           C
ATOM   3135  HB2 TYR   201      48.291  23.369  35.653  1.00  0.00           H
ATOM   3136  HB3 TYR   201      49.615  23.554  34.510  1.00  0.00           H
ATOM   3137  CG  TYR   201      47.969  22.482  33.724  1.00  0.00           C
ATOM   3138  CD1 TYR   201      48.539  22.003  32.548  1.00  0.00           C
ATOM   3139  HD1 TYR   201      49.608  21.881  32.451  1.00  0.00           H
ATOM   3140  CE1 TYR   201      47.731  21.480  31.526  1.00  0.00           C
ATOM   3141  HE1 TYR   201      48.116  20.961  30.660  1.00  0.00           H
ATOM   3142  CZ  TYR   201      46.363  21.637  31.711  1.00  0.00           C
ATOM   3143  OH  TYR   201      45.597  20.968  30.825  1.00  0.00           O
ATOM   3144  HH  TYR   201      44.645  21.084  30.863  1.00  0.00           H
ATOM   3145  CE2 TYR   201      45.755  22.210  32.807  1.00  0.00           C
ATOM   3146  HE2 TYR   201      44.677  22.255  32.768  1.00  0.00           H
ATOM   3147  CD2 TYR   201      46.570  22.716  33.807  1.00  0.00           C
ATOM   3148  HD2 TYR   201      46.124  23.192  34.668  1.00  0.00           H
ATOM   3149  C   TYR   201      50.286  21.924  36.728  1.00  0.00           C
ATOM   3150  O   TYR   201      49.782  21.733  37.867  1.00  0.00           O
ATOM   3151  N   PRO   202      51.529  22.493  36.710  1.00  0.00           N
ATOM   3152  CD  PRO   202      52.385  22.522  35.553  1.00  0.00           C
ATOM   3153  HD2 PRO   202      51.882  23.002  34.712  1.00  0.00           H
ATOM   3154  HD3 PRO   202      52.567  21.462  35.376  1.00  0.00           H
ATOM   3155  CG  PRO   202      53.645  23.347  35.955  1.00  0.00           C
ATOM   3156  HG2 PRO   202      53.519  24.428  35.893  1.00  0.00           H
ATOM   3157  HG3 PRO   202      54.455  23.131  35.258  1.00  0.00           H
ATOM   3158  CB  PRO   202      53.853  22.909  37.417  1.00  0.00           C
ATOM   3159  HB2 PRO   202      54.409  23.605  38.044  1.00  0.00           H
ATOM   3160  HB3 PRO   202      54.215  21.881  37.380  1.00  0.00           H
ATOM   3161  CA  PRO   202      52.339  22.924  37.827  1.00  0.00           C
ATOM   3162  HA  PRO   202      52.244  22.128  38.566  1.00  0.00           H
ATOM   3163  C   PRO   202      51.796  24.213  38.491  1.00  0.00           C
ATOM   3164  O   PRO   202      51.273  25.127  37.845  1.00  0.00           O
ATOM   3165  N   ILE   203      51.906  24.340  39.803  1.00  0.00           N
ATOM   3166  H   ILE   203      52.153  23.501  40.307  1.00  0.00           H
ATOM   3167  CA  ILE   203      51.452  25.449  40.602  1.00  0.00           C
ATOM   3168  HA  ILE   203      51.017  26.190  39.931  1.00  0.00           H
ATOM   3169  CB  ILE   203      50.423  24.890  41.614  1.00  0.00           C
ATOM   3170  HB  ILE   203      50.800  24.050  42.197  1.00  0.00           H
ATOM   3171  CG2 ILE   203      49.908  25.958  42.553  1.00  0.00           C
ATOM   3172 HG21 ILE   203      49.412  25.473  43.394  1.00  0.00           H
ATOM   3173 HG22 ILE   203      49.349  26.671  41.947  1.00  0.00           H
ATOM   3174 HG23 ILE   203      50.648  26.633  42.984  1.00  0.00           H
ATOM   3175  CG1 ILE   203      49.242  24.273  40.831  1.00  0.00           C
ATOM   3176 HG12 ILE   203      48.827  25.053  40.192  1.00  0.00           H
ATOM   3177 HG13 ILE   203      49.679  23.409  40.331  1.00  0.00           H
ATOM   3178  CD1 ILE   203      47.908  23.882  41.646  1.00  0.00           C
ATOM   3179 HD11 ILE   203      47.332  24.758  41.943  1.00  0.00           H
ATOM   3180 HD12 ILE   203      48.192  23.254  42.489  1.00  0.00           H
ATOM   3181 HD13 ILE   203      47.194  23.294  41.068  1.00  0.00           H
ATOM   3182  C   ILE   203      52.653  25.987  41.351  1.00  0.00           C
ATOM   3183  O   ILE   203      53.303  25.260  42.050  1.00  0.00           O
ATOM   3184  N   THR   204      52.970  27.263  41.267  1.00  0.00           N
ATOM   3185  H   THR   204      52.485  27.903  40.653  1.00  0.00           H
ATOM   3186  CA  THR   204      54.214  27.879  41.879  1.00  0.00           C
ATOM   3187  HA  THR   204      54.605  27.165  42.604  1.00  0.00           H
ATOM   3188  CB  THR   204      55.218  28.158  40.831  1.00  0.00           C
ATOM   3189  HB  THR   204      54.728  28.794  40.093  1.00  0.00           H
ATOM   3190  CG2 THR   204      56.584  28.791  41.348  1.00  0.00           C
ATOM   3191 HG21 THR   204      56.435  29.753  41.837  1.00  0.00           H
ATOM   3192 HG22 THR   204      57.256  28.954  40.506  1.00  0.00           H
ATOM   3193 HG23 THR   204      57.112  28.039  41.934  1.00  0.00           H
ATOM   3194  OG1 THR   204      55.545  27.030  40.173  1.00  0.00           O
ATOM   3195  HG1 THR   204      54.817  26.819  39.584  1.00  0.00           H
ATOM   3196  C   THR   204      54.055  29.167  42.701  1.00  0.00           C
ATOM   3197  O   THR   204      53.555  30.147  42.154  1.00  0.00           O
ATOM   3198  N   LEU   205      54.534  29.130  43.969  1.00  0.00           N
ATOM   3199  H   LEU   205      54.979  28.331  44.397  1.00  0.00           H
ATOM   3200  CA  LEU   205      54.114  30.196  44.917  1.00  0.00           C
ATOM   3201  HA  LEU   205      53.410  30.879  44.443  1.00  0.00           H
ATOM   3202  CB  LEU   205      53.476  29.547  46.101  1.00  0.00           C
ATOM   3203  HB2 LEU   205      52.577  29.030  45.767  1.00  0.00           H
ATOM   3204  HB3 LEU   205      54.117  28.692  46.314  1.00  0.00           H
ATOM   3205  CG  LEU   205      53.395  30.281  47.487  1.00  0.00           C
ATOM   3206  HG  LEU   205      54.385  30.488  47.894  1.00  0.00           H
ATOM   3207  CD1 LEU   205      52.629  31.560  47.445  1.00  0.00           C
ATOM   3208 HD11 LEU   205      52.928  32.207  46.622  1.00  0.00           H
ATOM   3209 HD12 LEU   205      52.833  32.072  48.387  1.00  0.00           H
ATOM   3210 HD13 LEU   205      51.596  31.221  47.369  1.00  0.00           H
ATOM   3211  CD2 LEU   205      52.804  29.202  48.419  1.00  0.00           C
ATOM   3212 HD21 LEU   205      53.644  28.578  48.726  1.00  0.00           H
ATOM   3213 HD22 LEU   205      52.393  29.696  49.299  1.00  0.00           H
ATOM   3214 HD23 LEU   205      51.999  28.643  47.939  1.00  0.00           H
ATOM   3215  C   LEU   205      55.409  30.901  45.285  1.00  0.00           C
ATOM   3216  O   LEU   205      56.333  30.313  45.777  1.00  0.00           O
ATOM   3217  N   PHE   206      55.389  32.186  45.036  1.00  0.00           N
ATOM   3218  H   PHE   206      54.599  32.580  44.545  1.00  0.00           H
ATOM   3219  CA  PHE   206      56.448  33.100  45.510  1.00  0.00           C
ATOM   3220  HA  PHE   206      57.402  32.573  45.538  1.00  0.00           H
ATOM   3221  CB  PHE   206      56.562  34.287  44.538  1.00  0.00           C
ATOM   3222  HB2 PHE   206      55.556  34.706  44.507  1.00  0.00           H
ATOM   3223  HB3 PHE   206      57.279  34.991  44.959  1.00  0.00           H
ATOM   3224  CG  PHE   206      57.082  33.862  43.167  1.00  0.00           C
ATOM   3225  CD1 PHE   206      58.469  33.943  42.882  1.00  0.00           C
ATOM   3226  HD1 PHE   206      59.169  34.284  43.632  1.00  0.00           H
ATOM   3227  CE1 PHE   206      58.841  33.604  41.583  1.00  0.00           C
ATOM   3228  HE1 PHE   206      59.877  33.668  41.288  1.00  0.00           H
ATOM   3229  CZ  PHE   206      57.867  33.220  40.629  1.00  0.00           C
ATOM   3230  HZ  PHE   206      58.215  33.028  39.625  1.00  0.00           H
ATOM   3231  CE2 PHE   206      56.522  33.043  40.934  1.00  0.00           C
ATOM   3232  HE2 PHE   206      55.790  32.642  40.249  1.00  0.00           H
ATOM   3233  CD2 PHE   206      56.109  33.405  42.209  1.00  0.00           C
ATOM   3234  HD2 PHE   206      55.070  33.409  42.504  1.00  0.00           H
ATOM   3235  C   PHE   206      56.139  33.530  47.003  1.00  0.00           C
ATOM   3236  O   PHE   206      55.138  34.197  47.205  1.00  0.00           O
ATOM   3237  N   VAL   207      57.110  33.318  47.884  1.00  0.00           N
ATOM   3238  H   VAL   207      57.808  32.658  47.572  1.00  0.00           H
ATOM   3239  CA  VAL   207      57.102  33.840  49.306  1.00  0.00           C
ATOM   3240  HA  VAL   207      56.195  33.488  49.798  1.00  0.00           H
ATOM   3241  CB  VAL   207      58.255  33.196  50.227  1.00  0.00           C
ATOM   3242  HB  VAL   207      58.063  32.137  50.402  1.00  0.00           H
ATOM   3243  CG1 VAL   207      59.617  33.271  49.529  1.00  0.00           C
ATOM   3244 HG11 VAL   207      60.282  32.767  50.231  1.00  0.00           H
ATOM   3245 HG12 VAL   207      59.654  32.792  48.552  1.00  0.00           H
ATOM   3246 HG13 VAL   207      59.862  34.322  49.376  1.00  0.00           H
ATOM   3247  CG2 VAL   207      58.276  33.815  51.618  1.00  0.00           C
ATOM   3248 HG21 VAL   207      57.257  33.970  51.975  1.00  0.00           H
ATOM   3249 HG22 VAL   207      58.747  34.794  51.705  1.00  0.00           H
ATOM   3250 HG23 VAL   207      58.729  33.123  52.329  1.00  0.00           H
ATOM   3251  C   VAL   207      57.097  35.399  49.339  1.00  0.00           C
ATOM   3252  O   VAL   207      58.074  35.956  48.881  1.00  0.00           O
ATOM   3253  N   GLU   208      56.205  36.049  50.110  1.00  0.00           N
ATOM   3254  H   GLU   208      55.430  35.558  50.532  1.00  0.00           H
ATOM   3255  CA  GLU   208      56.181  37.543  50.412  1.00  0.00           C
ATOM   3256  HA  GLU   208      57.061  38.039  50.001  1.00  0.00           H
ATOM   3257  CB  GLU   208      54.845  38.231  49.955  1.00  0.00           C
ATOM   3258  HB2 GLU   208      54.495  37.962  48.959  1.00  0.00           H
ATOM   3259  HB3 GLU   208      54.162  37.604  50.528  1.00  0.00           H
ATOM   3260  CG  GLU   208      54.603  39.698  50.305  1.00  0.00           C
ATOM   3261  HG2 GLU   208      53.541  39.945  50.291  1.00  0.00           H
ATOM   3262  HG3 GLU   208      54.800  39.803  51.372  1.00  0.00           H
ATOM   3263  CD  GLU   208      55.398  40.761  49.467  1.00  0.00           C
ATOM   3264  OE1 GLU   208      54.808  41.829  49.205  1.00  0.00           O
ATOM   3265  OE2 GLU   208      56.524  40.528  49.070  1.00  0.00           O
ATOM   3266  C   GLU   208      56.507  37.810  51.898  1.00  0.00           C
ATOM   3267  O   GLU   208      55.557  37.919  52.726  1.00  0.00           O
ATOM   3268  OXT GLU   208      57.667  38.038  52.239  1.00  0.00           O
END
