# Supplementary material for: Worth the Weight: Sub-Pocket EXplorer (SubPEx), a Weighted Ensemble Method to Enhance Binding-Pocket Conformational Sampling
Source: J Chem Theory Comput. 2023 Aug 16;19(17):5677–89. doi: 10.1021/acs.jctc.3c00478 (PMC10500992; doi:10.1021/acs.jctc.3c00478)
Supplement: Supplementary file 2 — ct3c00478_si_002.zip [file ct3c00478_si_002.zip › clustered_structures/HSP90/subpex/rep.c14.aligned.pdb]

HELIX    1   1 ALA      9  ASN     20  1                                  12
HELIX    2   2 LYS     26  LEU     49  1                                  24
HELIX    3   3 PRO     52  LEU     55  1                                   4
HELIX    4   4 LYS     85  ILE     89  1                                   5
HELIX    5   5 SER     98  GLN    108  1                                  11
HELIX    6   6 ILE    113  GLN    118  1                                   6
HELIX    7   7 GLY    122  VAL    129  1                                   8
HELIX    8   8 ASP    178  LEU    183  1                                   6
HELIX    9   9 GLU    185  HIE    195  1                                  11
SHEET    1   1 1 VAL     2  ALA     6  0
SHEET    2   2 1 ILE    63  ASN    68  0
SHEET    3   3 1 THR    73  ASP    78  0
SHEET    4   4 1 ALA   130  LYS   138  0
SHEET    5   5 1 TYR   145  SER   149  0
SHEET    6   6 1 SER   154  THR   159  0
SHEET    7   7 1 GLY   168  LEU   175  0
SHEET    8   8 1 ILE   203  LEU   205  0
CRYST1   70.269   64.470   72.541  90.00  90.00  90.00               1
ATOM      1  N   ALA     1      42.287  53.329  27.237  1.00  0.00           N
ATOM      2  H1  ALA     1      42.930  53.736  26.573  1.00  0.00           H
ATOM      3  H2  ALA     1      42.675  53.737  28.077  1.00  0.00           H
ATOM      4  H3  ALA     1      42.527  52.355  27.127  1.00  0.00           H
ATOM      5  CA  ALA     1      40.928  53.689  27.027  1.00  0.00           C
ATOM      6  HA  ALA     1      40.785  54.756  27.196  1.00  0.00           H
ATOM      7  CB  ALA     1      40.489  53.388  25.612  1.00  0.00           C
ATOM      8  HB1 ALA     1      39.471  53.767  25.521  1.00  0.00           H
ATOM      9  HB2 ALA     1      40.431  52.323  25.389  1.00  0.00           H
ATOM     10  HB3 ALA     1      41.035  53.976  24.874  1.00  0.00           H
ATOM     11  C   ALA     1      40.036  52.830  28.078  1.00  0.00           C
ATOM     12  O   ALA     1      40.450  51.787  28.564  1.00  0.00           O
ATOM     13  N   VAL     2      38.853  53.364  28.472  1.00  0.00           N
ATOM     14  H   VAL     2      38.823  54.374  28.459  1.00  0.00           H
ATOM     15  CA  VAL     2      38.020  52.925  29.631  1.00  0.00           C
ATOM     16  HA  VAL     2      38.068  51.838  29.700  1.00  0.00           H
ATOM     17  CB  VAL     2      38.673  53.521  30.947  1.00  0.00           C
ATOM     18  HB  VAL     2      39.747  53.363  30.858  1.00  0.00           H
ATOM     19  CG1 VAL     2      38.497  55.089  31.047  1.00  0.00           C
ATOM     20 HG11 VAL     2      37.524  55.385  31.440  1.00  0.00           H
ATOM     21 HG12 VAL     2      39.221  55.391  31.804  1.00  0.00           H
ATOM     22 HG13 VAL     2      38.619  55.498  30.044  1.00  0.00           H
ATOM     23  CG2 VAL     2      38.142  52.782  32.193  1.00  0.00           C
ATOM     24 HG21 VAL     2      38.213  51.719  31.966  1.00  0.00           H
ATOM     25 HG22 VAL     2      37.165  53.177  32.474  1.00  0.00           H
ATOM     26 HG23 VAL     2      38.818  53.028  33.012  1.00  0.00           H
ATOM     27  C   VAL     2      36.572  53.297  29.381  1.00  0.00           C
ATOM     28  O   VAL     2      36.221  54.361  28.823  1.00  0.00           O
ATOM     29  N   GLU     3      35.617  52.460  29.861  1.00  0.00           N
ATOM     30  H   GLU     3      35.897  51.536  30.157  1.00  0.00           H
ATOM     31  CA  GLU     3      34.123  52.696  30.005  1.00  0.00           C
ATOM     32  HA  GLU     3      34.075  53.785  30.053  1.00  0.00           H
ATOM     33  CB  GLU     3      33.364  52.446  28.682  1.00  0.00           C
ATOM     34  HB2 GLU     3      33.900  52.908  27.853  1.00  0.00           H
ATOM     35  HB3 GLU     3      33.560  51.387  28.514  1.00  0.00           H
ATOM     36  CG  GLU     3      31.848  52.734  28.691  1.00  0.00           C
ATOM     37  HG2 GLU     3      31.507  52.371  27.721  1.00  0.00           H
ATOM     38  HG3 GLU     3      31.419  52.077  29.448  1.00  0.00           H
ATOM     39  CD  GLU     3      31.443  54.237  28.764  1.00  0.00           C
ATOM     40  OE1 GLU     3      31.651  54.966  27.820  1.00  0.00           O
ATOM     41  OE2 GLU     3      30.914  54.581  29.847  1.00  0.00           O
ATOM     42  C   GLU     3      33.627  52.025  31.258  1.00  0.00           C
ATOM     43  O   GLU     3      34.198  51.031  31.717  1.00  0.00           O
ATOM     44  N   THR     4      32.587  52.466  31.833  1.00  0.00           N
ATOM     45  H   THR     4      32.083  53.203  31.362  1.00  0.00           H
ATOM     46  CA  THR     4      31.977  52.015  33.072  1.00  0.00           C
ATOM     47  HA  THR     4      32.433  51.202  33.638  1.00  0.00           H
ATOM     48  CB  THR     4      31.820  53.093  34.175  1.00  0.00           C
ATOM     49  HB  THR     4      31.107  53.841  33.827  1.00  0.00           H
ATOM     50  CG2 THR     4      31.220  52.595  35.541  1.00  0.00           C
ATOM     51 HG21 THR     4      30.249  52.186  35.257  1.00  0.00           H
ATOM     52 HG22 THR     4      31.181  53.474  36.184  1.00  0.00           H
ATOM     53 HG23 THR     4      31.893  51.818  35.905  1.00  0.00           H
ATOM     54  OG1 THR     4      33.021  53.777  34.462  1.00  0.00           O
ATOM     55  HG1 THR     4      33.301  54.266  33.685  1.00  0.00           H
ATOM     56  C   THR     4      30.608  51.450  32.784  1.00  0.00           C
ATOM     57  O   THR     4      29.755  52.113  32.153  1.00  0.00           O
ATOM     58  N   PHE     5      30.357  50.187  33.283  1.00  0.00           N
ATOM     59  H   PHE     5      31.161  49.763  33.723  1.00  0.00           H
ATOM     60  CA  PHE     5      29.193  49.319  32.972  1.00  0.00           C
ATOM     61  HA  PHE     5      28.474  49.878  32.372  1.00  0.00           H
ATOM     62  CB  PHE     5      29.666  48.151  32.106  1.00  0.00           C
ATOM     63  HB2 PHE     5      30.408  47.599  32.683  1.00  0.00           H
ATOM     64  HB3 PHE     5      28.843  47.437  32.127  1.00  0.00           H
ATOM     65  CG  PHE     5      30.226  48.468  30.735  1.00  0.00           C
ATOM     66  CD1 PHE     5      31.599  48.616  30.722  1.00  0.00           C
ATOM     67  HD1 PHE     5      32.211  48.357  31.574  1.00  0.00           H
ATOM     68  CE1 PHE     5      32.192  49.007  29.502  1.00  0.00           C
ATOM     69  HE1 PHE     5      33.237  49.264  29.418  1.00  0.00           H
ATOM     70  CZ  PHE     5      31.390  48.978  28.329  1.00  0.00           C
ATOM     71  HZ  PHE     5      31.851  49.126  27.364  1.00  0.00           H
ATOM     72  CE2 PHE     5      30.004  48.812  28.385  1.00  0.00           C
ATOM     73  HE2 PHE     5      29.419  48.895  27.481  1.00  0.00           H
ATOM     74  CD2 PHE     5      29.380  48.580  29.613  1.00  0.00           C
ATOM     75  HD2 PHE     5      28.313  48.424  29.553  1.00  0.00           H
ATOM     76  C   PHE     5      28.422  48.905  34.255  1.00  0.00           C
ATOM     77  O   PHE     5      28.931  48.972  35.340  1.00  0.00           O
ATOM     78  N   ALA     6      27.107  48.662  34.071  1.00  0.00           N
ATOM     79  H   ALA     6      26.641  48.920  33.213  1.00  0.00           H
ATOM     80  CA  ALA     6      26.290  48.019  35.135  1.00  0.00           C
ATOM     81  HA  ALA     6      26.688  48.057  36.149  1.00  0.00           H
ATOM     82  CB  ALA     6      24.826  48.579  35.156  1.00  0.00           C
ATOM     83  HB1 ALA     6      24.346  48.408  36.118  1.00  0.00           H
ATOM     84  HB2 ALA     6      24.268  48.227  34.287  1.00  0.00           H
ATOM     85  HB3 ALA     6      24.983  49.658  35.146  1.00  0.00           H
ATOM     86  C   ALA     6      26.303  46.461  34.940  1.00  0.00           C
ATOM     87  O   ALA     6      26.328  46.017  33.852  1.00  0.00           O
ATOM     88  N   PHE     7      26.107  45.637  36.022  1.00  0.00           N
ATOM     89  H   PHE     7      26.061  46.073  36.932  1.00  0.00           H
ATOM     90  CA  PHE     7      25.675  44.281  35.919  1.00  0.00           C
ATOM     91  HA  PHE     7      26.222  43.765  35.131  1.00  0.00           H
ATOM     92  CB  PHE     7      26.258  43.501  37.155  1.00  0.00           C
ATOM     93  HB2 PHE     7      26.068  44.087  38.055  1.00  0.00           H
ATOM     94  HB3 PHE     7      25.709  42.564  37.243  1.00  0.00           H
ATOM     95  CG  PHE     7      27.752  43.314  37.288  1.00  0.00           C
ATOM     96  CD1 PHE     7      28.373  42.497  36.269  1.00  0.00           C
ATOM     97  HD1 PHE     7      27.895  42.232  35.338  1.00  0.00           H
ATOM     98  CE1 PHE     7      29.720  42.071  36.531  1.00  0.00           C
ATOM     99  HE1 PHE     7      30.160  41.475  35.745  1.00  0.00           H
ATOM    100  CZ  PHE     7      30.411  42.403  37.693  1.00  0.00           C
ATOM    101  HZ  PHE     7      31.388  41.980  37.870  1.00  0.00           H
ATOM    102  CE2 PHE     7      29.764  43.216  38.717  1.00  0.00           C
ATOM    103  HE2 PHE     7      30.344  43.490  39.586  1.00  0.00           H
ATOM    104  CD2 PHE     7      28.469  43.711  38.475  1.00  0.00           C
ATOM    105  HD2 PHE     7      27.908  44.264  39.213  1.00  0.00           H
ATOM    106  C   PHE     7      24.145  44.008  35.814  1.00  0.00           C
ATOM    107  O   PHE     7      23.358  44.639  36.483  1.00  0.00           O
ATOM    108  N   GLN     8      23.736  43.040  35.086  1.00  0.00           N
ATOM    109  H   GLN     8      24.292  42.584  34.377  1.00  0.00           H
ATOM    110  CA  GLN     8      22.338  42.566  35.148  1.00  0.00           C
ATOM    111  HA  GLN     8      21.677  43.434  35.153  1.00  0.00           H
ATOM    112  CB  GLN     8      22.072  41.865  33.798  1.00  0.00           C
ATOM    113  HB2 GLN     8      22.837  41.107  33.628  1.00  0.00           H
ATOM    114  HB3 GLN     8      21.100  41.374  33.837  1.00  0.00           H
ATOM    115  CG  GLN     8      22.010  42.811  32.589  1.00  0.00           C
ATOM    116  HG2 GLN     8      21.008  43.219  32.446  1.00  0.00           H
ATOM    117  HG3 GLN     8      22.691  43.661  32.626  1.00  0.00           H
ATOM    118  CD  GLN     8      22.392  42.030  31.377  1.00  0.00           C
ATOM    119  OE1 GLN     8      22.239  40.847  31.361  1.00  0.00           O
ATOM    120  NE2 GLN     8      23.053  42.587  30.468  1.00  0.00           N
ATOM    121 HE21 GLN     8      23.454  42.023  29.733  1.00  0.00           H
ATOM    122 HE22 GLN     8      23.242  43.575  30.554  1.00  0.00           H
ATOM    123  C   GLN     8      21.978  41.706  36.337  1.00  0.00           C
ATOM    124  O   GLN     8      22.770  41.068  37.001  1.00  0.00           O
ATOM    125  N   ALA     9      20.758  41.786  36.630  1.00  0.00           N
ATOM    126  H   ALA     9      20.128  42.354  36.082  1.00  0.00           H
ATOM    127  CA  ALA     9      20.173  41.408  37.926  1.00  0.00           C
ATOM    128  HA  ALA     9      20.344  42.115  38.738  1.00  0.00           H
ATOM    129  CB  ALA     9      18.643  41.184  37.873  1.00  0.00           C
ATOM    130  HB1 ALA     9      18.132  42.122  37.654  1.00  0.00           H
ATOM    131  HB2 ALA     9      18.250  40.997  38.872  1.00  0.00           H
ATOM    132  HB3 ALA     9      18.279  40.517  37.091  1.00  0.00           H
ATOM    133  C   ALA     9      20.743  40.078  38.474  1.00  0.00           C
ATOM    134  O   ALA     9      21.266  40.134  39.589  1.00  0.00           O
ATOM    135  N   GLU    10      20.730  38.967  37.696  1.00  0.00           N
ATOM    136  H   GLU    10      20.404  39.046  36.743  1.00  0.00           H
ATOM    137  CA  GLU    10      21.171  37.630  38.133  1.00  0.00           C
ATOM    138  HA  GLU    10      20.556  37.350  38.987  1.00  0.00           H
ATOM    139  CB  GLU    10      20.988  36.604  36.941  1.00  0.00           C
ATOM    140  HB2 GLU    10      21.599  36.906  36.090  1.00  0.00           H
ATOM    141  HB3 GLU    10      21.295  35.596  37.219  1.00  0.00           H
ATOM    142  CG  GLU    10      19.556  36.518  36.468  1.00  0.00           C
ATOM    143  HG2 GLU    10      19.511  35.588  35.900  1.00  0.00           H
ATOM    144  HG3 GLU    10      18.896  36.160  37.256  1.00  0.00           H
ATOM    145  CD  GLU    10      18.938  37.697  35.703  1.00  0.00           C
ATOM    146  OE1 GLU    10      19.698  38.274  34.840  1.00  0.00           O
ATOM    147  OE2 GLU    10      17.682  37.888  35.656  1.00  0.00           O
ATOM    148  C   GLU    10      22.607  37.524  38.650  1.00  0.00           C
ATOM    149  O   GLU    10      22.828  36.819  39.639  1.00  0.00           O
ATOM    150  N   ILE    11      23.529  38.358  38.212  1.00  0.00           N
ATOM    151  H   ILE    11      23.223  39.034  37.527  1.00  0.00           H
ATOM    152  CA  ILE    11      24.901  38.616  38.657  1.00  0.00           C
ATOM    153  HA  ILE    11      25.425  37.671  38.804  1.00  0.00           H
ATOM    154  CB  ILE    11      25.736  39.254  37.469  1.00  0.00           C
ATOM    155  HB  ILE    11      25.260  40.121  37.010  1.00  0.00           H
ATOM    156  CG2 ILE    11      27.027  39.875  37.921  1.00  0.00           C
ATOM    157 HG21 ILE    11      27.668  39.161  38.439  1.00  0.00           H
ATOM    158 HG22 ILE    11      26.929  40.745  38.571  1.00  0.00           H
ATOM    159 HG23 ILE    11      27.629  40.103  37.042  1.00  0.00           H
ATOM    160  CG1 ILE    11      26.120  38.210  36.369  1.00  0.00           C
ATOM    161 HG12 ILE    11      27.038  38.450  35.833  1.00  0.00           H
ATOM    162 HG13 ILE    11      26.187  37.244  36.869  1.00  0.00           H
ATOM    163  CD1 ILE    11      24.980  38.251  35.331  1.00  0.00           C
ATOM    164 HD11 ILE    11      25.153  37.451  34.611  1.00  0.00           H
ATOM    165 HD12 ILE    11      24.952  39.243  34.879  1.00  0.00           H
ATOM    166 HD13 ILE    11      23.981  38.015  35.699  1.00  0.00           H
ATOM    167  C   ILE    11      24.876  39.464  39.915  1.00  0.00           C
ATOM    168  O   ILE    11      25.567  39.003  40.819  1.00  0.00           O
ATOM    169  N   ALA    12      24.165  40.601  39.858  1.00  0.00           N
ATOM    170  H   ALA    12      23.486  40.613  39.111  1.00  0.00           H
ATOM    171  CA  ALA    12      24.300  41.525  40.933  1.00  0.00           C
ATOM    172  HA  ALA    12      25.347  41.752  41.134  1.00  0.00           H
ATOM    173  CB  ALA    12      23.512  42.779  40.409  1.00  0.00           C
ATOM    174  HB1 ALA    12      22.444  42.567  40.361  1.00  0.00           H
ATOM    175  HB2 ALA    12      23.850  42.992  39.395  1.00  0.00           H
ATOM    176  HB3 ALA    12      23.613  43.564  41.159  1.00  0.00           H
ATOM    177  C   ALA    12      23.747  40.826  42.186  1.00  0.00           C
ATOM    178  O   ALA    12      24.316  41.014  43.285  1.00  0.00           O
ATOM    179  N   GLN    13      22.630  40.058  42.021  1.00  0.00           N
ATOM    180  H   GLN    13      22.340  39.985  41.055  1.00  0.00           H
ATOM    181  CA  GLN    13      21.810  39.462  43.111  1.00  0.00           C
ATOM    182  HA  GLN    13      21.668  40.251  43.851  1.00  0.00           H
ATOM    183  CB  GLN    13      20.479  38.930  42.564  1.00  0.00           C
ATOM    184  HB2 GLN    13      19.981  39.796  42.129  1.00  0.00           H
ATOM    185  HB3 GLN    13      20.597  38.232  41.734  1.00  0.00           H
ATOM    186  CG  GLN    13      19.643  38.278  43.718  1.00  0.00           C
ATOM    187  HG2 GLN    13      20.178  37.505  44.269  1.00  0.00           H
ATOM    188  HG3 GLN    13      19.414  39.049  44.454  1.00  0.00           H
ATOM    189  CD  GLN    13      18.389  37.680  43.110  1.00  0.00           C
ATOM    190  OE1 GLN    13      18.047  37.922  41.991  1.00  0.00           O
ATOM    191  NE2 GLN    13      17.620  36.846  43.824  1.00  0.00           N
ATOM    192 HE21 GLN    13      17.047  36.230  43.264  1.00  0.00           H
ATOM    193 HE22 GLN    13      17.741  36.760  44.822  1.00  0.00           H
ATOM    194  C   GLN    13      22.686  38.349  43.691  1.00  0.00           C
ATOM    195  O   GLN    13      22.931  38.314  44.926  1.00  0.00           O
ATOM    196  N   LEU    14      23.032  37.317  42.874  1.00  0.00           N
ATOM    197  H   LEU    14      22.846  37.392  41.884  1.00  0.00           H
ATOM    198  CA  LEU    14      23.911  36.172  43.159  1.00  0.00           C
ATOM    199  HA  LEU    14      23.401  35.637  43.961  1.00  0.00           H
ATOM    200  CB  LEU    14      24.260  35.187  41.989  1.00  0.00           C
ATOM    201  HB2 LEU    14      23.320  34.785  41.608  1.00  0.00           H
ATOM    202  HB3 LEU    14      24.743  35.737  41.181  1.00  0.00           H
ATOM    203  CG  LEU    14      25.278  34.137  42.299  1.00  0.00           C
ATOM    204  HG  LEU    14      26.284  34.538  42.425  1.00  0.00           H
ATOM    205  CD1 LEU    14      24.809  33.373  43.499  1.00  0.00           C
ATOM    206 HD11 LEU    14      23.774  33.034  43.439  1.00  0.00           H
ATOM    207 HD12 LEU    14      24.952  33.921  44.431  1.00  0.00           H
ATOM    208 HD13 LEU    14      25.384  32.451  43.588  1.00  0.00           H
ATOM    209  CD2 LEU    14      25.378  33.243  41.087  1.00  0.00           C
ATOM    210 HD21 LEU    14      26.165  32.556  41.393  1.00  0.00           H
ATOM    211 HD22 LEU    14      24.432  32.758  40.843  1.00  0.00           H
ATOM    212 HD23 LEU    14      25.817  33.766  40.237  1.00  0.00           H
ATOM    213  C   LEU    14      25.243  36.743  43.810  1.00  0.00           C
ATOM    214  O   LEU    14      25.620  36.388  44.904  1.00  0.00           O
ATOM    215  N   MET    15      25.912  37.791  43.200  1.00  0.00           N
ATOM    216  H   MET    15      25.435  38.275  42.453  1.00  0.00           H
ATOM    217  CA  MET    15      27.179  38.378  43.675  1.00  0.00           C
ATOM    218  HA  MET    15      27.866  37.533  43.744  1.00  0.00           H
ATOM    219  CB  MET    15      27.829  39.395  42.774  1.00  0.00           C
ATOM    220  HB2 MET    15      27.073  40.064  42.361  1.00  0.00           H
ATOM    221  HB3 MET    15      28.517  39.948  43.412  1.00  0.00           H
ATOM    222  CG  MET    15      28.600  38.602  41.741  1.00  0.00           C
ATOM    223  HG2 MET    15      29.296  37.960  42.281  1.00  0.00           H
ATOM    224  HG3 MET    15      28.017  37.867  41.186  1.00  0.00           H
ATOM    225  SD  MET    15      29.544  39.610  40.536  1.00  0.00           S
ATOM    226  CE  MET    15      30.848  40.282  41.553  1.00  0.00           C
ATOM    227  HE1 MET    15      30.481  40.883  42.385  1.00  0.00           H
ATOM    228  HE2 MET    15      31.425  39.483  42.018  1.00  0.00           H
ATOM    229  HE3 MET    15      31.569  40.877  40.992  1.00  0.00           H
ATOM    230  C   MET    15      26.932  39.030  45.055  1.00  0.00           C
ATOM    231  O   MET    15      27.697  38.784  45.991  1.00  0.00           O
ATOM    232  N   SER    16      25.887  39.827  45.276  1.00  0.00           N
ATOM    233  H   SER    16      25.268  40.073  44.517  1.00  0.00           H
ATOM    234  CA  SER    16      25.362  40.360  46.571  1.00  0.00           C
ATOM    235  HA  SER    16      26.115  40.958  47.084  1.00  0.00           H
ATOM    236  CB  SER    16      24.126  41.230  46.486  1.00  0.00           C
ATOM    237  HB2 SER    16      24.251  42.179  45.965  1.00  0.00           H
ATOM    238  HB3 SER    16      23.368  40.622  45.993  1.00  0.00           H
ATOM    239  OG  SER    16      23.543  41.447  47.766  1.00  0.00           O
ATOM    240  HG  SER    16      23.783  42.333  48.049  1.00  0.00           H
ATOM    241  C   SER    16      25.074  39.147  47.562  1.00  0.00           C
ATOM    242  O   SER    16      25.585  39.115  48.682  1.00  0.00           O
ATOM    243  N   LEU    17      24.363  38.114  47.144  1.00  0.00           N
ATOM    244  H   LEU    17      23.842  38.113  46.278  1.00  0.00           H
ATOM    245  CA  LEU    17      24.051  36.967  48.000  1.00  0.00           C
ATOM    246  HA  LEU    17      23.469  37.224  48.886  1.00  0.00           H
ATOM    247  CB  LEU    17      23.077  36.037  47.149  1.00  0.00           C
ATOM    248  HB2 LEU    17      22.241  36.599  46.735  1.00  0.00           H
ATOM    249  HB3 LEU    17      23.605  35.580  46.312  1.00  0.00           H
ATOM    250  CG  LEU    17      22.495  34.824  47.989  1.00  0.00           C
ATOM    251  HG  LEU    17      23.256  34.207  48.466  1.00  0.00           H
ATOM    252  CD1 LEU    17      21.423  35.239  49.062  1.00  0.00           C
ATOM    253 HD11 LEU    17      21.810  35.841  49.885  1.00  0.00           H
ATOM    254 HD12 LEU    17      21.047  34.305  49.480  1.00  0.00           H
ATOM    255 HD13 LEU    17      20.578  35.808  48.675  1.00  0.00           H
ATOM    256  CD2 LEU    17      21.785  33.893  46.960  1.00  0.00           C
ATOM    257 HD21 LEU    17      22.539  33.497  46.279  1.00  0.00           H
ATOM    258 HD22 LEU    17      21.358  33.015  47.445  1.00  0.00           H
ATOM    259 HD23 LEU    17      21.119  34.600  46.466  1.00  0.00           H
ATOM    260  C   LEU    17      25.317  36.224  48.450  1.00  0.00           C
ATOM    261  O   LEU    17      25.459  35.759  49.563  1.00  0.00           O
ATOM    262  N   ILE    18      26.269  36.046  47.575  1.00  0.00           N
ATOM    263  H   ILE    18      26.099  36.409  46.649  1.00  0.00           H
ATOM    264  CA  ILE    18      27.598  35.479  47.831  1.00  0.00           C
ATOM    265  HA  ILE    18      27.402  34.453  48.144  1.00  0.00           H
ATOM    266  CB  ILE    18      28.491  35.241  46.584  1.00  0.00           C
ATOM    267  HB  ILE    18      28.485  36.180  46.030  1.00  0.00           H
ATOM    268  CG2 ILE    18      30.033  35.011  46.901  1.00  0.00           C
ATOM    269 HG21 ILE    18      30.217  34.038  47.356  1.00  0.00           H
ATOM    270 HG22 ILE    18      30.401  35.813  47.543  1.00  0.00           H
ATOM    271 HG23 ILE    18      30.598  34.954  45.972  1.00  0.00           H
ATOM    272  CG1 ILE    18      27.967  34.069  45.693  1.00  0.00           C
ATOM    273 HG12 ILE    18      28.102  33.122  46.216  1.00  0.00           H
ATOM    274 HG13 ILE    18      26.879  34.098  45.638  1.00  0.00           H
ATOM    275  CD1 ILE    18      28.331  34.038  44.233  1.00  0.00           C
ATOM    276 HD11 ILE    18      28.049  35.025  43.865  1.00  0.00           H
ATOM    277 HD12 ILE    18      27.670  33.365  43.687  1.00  0.00           H
ATOM    278 HD13 ILE    18      29.405  33.871  44.149  1.00  0.00           H
ATOM    279  C   ILE    18      28.409  36.266  48.831  1.00  0.00           C
ATOM    280  O   ILE    18      29.120  35.696  49.681  1.00  0.00           O
ATOM    281  N   ILE    19      28.303  37.608  48.861  1.00  0.00           N
ATOM    282  H   ILE    19      27.874  38.029  48.048  1.00  0.00           H
ATOM    283  CA  ILE    19      29.054  38.486  49.809  1.00  0.00           C
ATOM    284  HA  ILE    19      30.070  38.096  49.876  1.00  0.00           H
ATOM    285  CB  ILE    19      29.222  39.929  49.142  1.00  0.00           C
ATOM    286  HB  ILE    19      28.220  40.136  48.767  1.00  0.00           H
ATOM    287  CG2 ILE    19      29.705  40.947  50.179  1.00  0.00           C
ATOM    288 HG21 ILE    19      28.967  40.970  50.981  1.00  0.00           H
ATOM    289 HG22 ILE    19      29.551  41.898  49.667  1.00  0.00           H
ATOM    290 HG23 ILE    19      30.662  40.729  50.650  1.00  0.00           H
ATOM    291  CG1 ILE    19      30.137  39.789  47.920  1.00  0.00           C
ATOM    292 HG12 ILE    19      31.120  39.482  48.280  1.00  0.00           H
ATOM    293 HG13 ILE    19      29.828  38.971  47.270  1.00  0.00           H
ATOM    294  CD1 ILE    19      30.391  41.098  47.081  1.00  0.00           C
ATOM    295 HD11 ILE    19      31.023  41.750  47.682  1.00  0.00           H
ATOM    296 HD12 ILE    19      29.468  41.637  46.868  1.00  0.00           H
ATOM    297 HD13 ILE    19      30.897  40.911  46.133  1.00  0.00           H
ATOM    298  C   ILE    19      28.329  38.512  51.146  1.00  0.00           C
ATOM    299  O   ILE    19      28.959  38.376  52.213  1.00  0.00           O
ATOM    300  N   ASN    20      27.040  38.487  51.064  1.00  0.00           N
ATOM    301  H   ASN    20      26.635  38.734  50.172  1.00  0.00           H
ATOM    302  CA  ASN    20      26.240  38.561  52.309  1.00  0.00           C
ATOM    303  HA  ASN    20      26.787  39.216  52.987  1.00  0.00           H
ATOM    304  CB  ASN    20      24.897  39.154  51.964  1.00  0.00           C
ATOM    305  HB2 ASN    20      24.461  38.707  51.071  1.00  0.00           H
ATOM    306  HB3 ASN    20      24.239  38.783  52.750  1.00  0.00           H
ATOM    307  CG  ASN    20      25.124  40.602  51.803  1.00  0.00           C
ATOM    308  OD1 ASN    20      25.627  41.303  52.687  1.00  0.00           O
ATOM    309  ND2 ASN    20      24.702  41.252  50.735  1.00  0.00           N
ATOM    310 HD21 ASN    20      24.561  40.678  49.917  1.00  0.00           H
ATOM    311 HD22 ASN    20      24.893  42.234  50.589  1.00  0.00           H
ATOM    312  C   ASN    20      26.089  37.196  53.045  1.00  0.00           C
ATOM    313  O   ASN    20      26.027  37.145  54.262  1.00  0.00           O
ATOM    314  N   THR    21      26.058  36.045  52.337  1.00  0.00           N
ATOM    315  H   THR    21      25.969  36.051  51.331  1.00  0.00           H
ATOM    316  CA  THR    21      26.074  34.716  53.018  1.00  0.00           C
ATOM    317  HA  THR    21      25.259  34.620  53.736  1.00  0.00           H
ATOM    318  CB  THR    21      25.817  33.612  52.013  1.00  0.00           C
ATOM    319  HB  THR    21      26.576  33.687  51.235  1.00  0.00           H
ATOM    320  CG2 THR    21      25.816  32.178  52.484  1.00  0.00           C
ATOM    321 HG21 THR    21      25.330  32.116  53.459  1.00  0.00           H
ATOM    322 HG22 THR    21      26.862  31.876  52.458  1.00  0.00           H
ATOM    323 HG23 THR    21      25.187  31.521  51.886  1.00  0.00           H
ATOM    324  OG1 THR    21      24.559  33.882  51.442  1.00  0.00           O
ATOM    325  HG1 THR    21      24.694  34.496  50.718  1.00  0.00           H
ATOM    326  C   THR    21      27.380  34.465  53.840  1.00  0.00           C
ATOM    327  O   THR    21      28.466  34.774  53.465  1.00  0.00           O
ATOM    328  N   PHE    22      27.229  33.892  55.041  1.00  0.00           N
ATOM    329  H   PHE    22      26.316  33.626  55.383  1.00  0.00           H
ATOM    330  CA  PHE    22      28.313  33.239  55.862  1.00  0.00           C
ATOM    331  HA  PHE    22      29.139  33.948  55.814  1.00  0.00           H
ATOM    332  CB  PHE    22      27.850  33.037  57.326  1.00  0.00           C
ATOM    333  HB2 PHE    22      27.850  34.019  57.800  1.00  0.00           H
ATOM    334  HB3 PHE    22      26.890  32.522  57.274  1.00  0.00           H
ATOM    335  CG  PHE    22      28.737  32.289  58.273  1.00  0.00           C
ATOM    336  CD1 PHE    22      29.954  32.708  58.771  1.00  0.00           C
ATOM    337  HD1 PHE    22      30.136  33.771  58.719  1.00  0.00           H
ATOM    338  CE1 PHE    22      30.764  31.797  59.499  1.00  0.00           C
ATOM    339  HE1 PHE    22      31.649  32.198  59.972  1.00  0.00           H
ATOM    340  CZ  PHE    22      30.380  30.499  59.744  1.00  0.00           C
ATOM    341  HZ  PHE    22      30.852  29.840  60.459  1.00  0.00           H
ATOM    342  CE2 PHE    22      29.148  30.055  59.212  1.00  0.00           C
ATOM    343  HE2 PHE    22      28.767  29.077  59.463  1.00  0.00           H
ATOM    344  CD2 PHE    22      28.312  30.967  58.518  1.00  0.00           C
ATOM    345  HD2 PHE    22      27.381  30.541  58.176  1.00  0.00           H
ATOM    346  C   PHE    22      28.821  31.876  55.315  1.00  0.00           C
ATOM    347  O   PHE    22      27.947  31.011  55.086  1.00  0.00           O
ATOM    348  N   TYR    23      30.137  31.633  55.228  1.00  0.00           N
ATOM    349  H   TYR    23      30.881  32.304  55.356  1.00  0.00           H
ATOM    350  CA  TYR    23      30.638  30.337  54.865  1.00  0.00           C
ATOM    351  HA  TYR    23      29.923  29.596  55.219  1.00  0.00           H
ATOM    352  CB  TYR    23      30.686  30.222  53.275  1.00  0.00           C
ATOM    353  HB2 TYR    23      29.655  30.318  52.935  1.00  0.00           H
ATOM    354  HB3 TYR    23      31.309  31.039  52.910  1.00  0.00           H
ATOM    355  CG  TYR    23      31.079  28.849  52.816  1.00  0.00           C
ATOM    356  CD1 TYR    23      30.232  27.832  53.075  1.00  0.00           C
ATOM    357  HD1 TYR    23      29.303  28.029  53.590  1.00  0.00           H
ATOM    358  CE1 TYR    23      30.504  26.589  52.559  1.00  0.00           C
ATOM    359  HE1 TYR    23      29.783  25.787  52.604  1.00  0.00           H
ATOM    360  CZ  TYR    23      31.756  26.354  51.928  1.00  0.00           C
ATOM    361  OH  TYR    23      32.058  25.147  51.401  1.00  0.00           O
ATOM    362  HH  TYR    23      31.280  24.651  51.136  1.00  0.00           H
ATOM    363  CE2 TYR    23      32.573  27.436  51.673  1.00  0.00           C
ATOM    364  HE2 TYR    23      33.495  27.279  51.131  1.00  0.00           H
ATOM    365  CD2 TYR    23      32.222  28.761  52.135  1.00  0.00           C
ATOM    366  HD2 TYR    23      32.860  29.626  52.024  1.00  0.00           H
ATOM    367  C   TYR    23      31.955  30.052  55.532  1.00  0.00           C
ATOM    368  O   TYR    23      32.796  30.891  55.715  1.00  0.00           O
ATOM    369  N   SER    24      32.066  28.799  56.014  1.00  0.00           N
ATOM    370  H   SER    24      31.338  28.131  55.804  1.00  0.00           H
ATOM    371  CA  SER    24      33.115  28.359  56.945  1.00  0.00           C
ATOM    372  HA  SER    24      33.434  29.239  57.504  1.00  0.00           H
ATOM    373  CB  SER    24      32.544  27.357  58.009  1.00  0.00           C
ATOM    374  HB2 SER    24      31.647  27.774  58.469  1.00  0.00           H
ATOM    375  HB3 SER    24      32.235  26.465  57.465  1.00  0.00           H
ATOM    376  OG  SER    24      33.574  26.858  58.865  1.00  0.00           O
ATOM    377  HG  SER    24      33.815  25.966  58.606  1.00  0.00           H
ATOM    378  C   SER    24      34.305  27.820  56.180  1.00  0.00           C
ATOM    379  O   SER    24      35.379  28.381  56.426  1.00  0.00           O
ATOM    380  N   ASN    25      34.160  26.967  55.159  1.00  0.00           N
ATOM    381  H   ASN    25      33.224  26.655  54.943  1.00  0.00           H
ATOM    382  CA  ASN    25      35.224  26.570  54.268  1.00  0.00           C
ATOM    383  HA  ASN    25      36.116  26.609  54.891  1.00  0.00           H
ATOM    384  CB  ASN    25      35.070  25.059  53.718  1.00  0.00           C
ATOM    385  HB2 ASN    25      34.153  24.927  53.145  1.00  0.00           H
ATOM    386  HB3 ASN    25      35.879  24.824  53.026  1.00  0.00           H
ATOM    387  CG  ASN    25      35.169  24.125  54.863  1.00  0.00           C
ATOM    388  OD1 ASN    25      35.410  24.493  55.989  1.00  0.00           O
ATOM    389  ND2 ASN    25      34.776  22.900  54.627  1.00  0.00           N
ATOM    390 HD21 ASN    25      34.606  22.563  53.691  1.00  0.00           H
ATOM    391 HD22 ASN    25      34.561  22.394  55.476  1.00  0.00           H
ATOM    392  C   ASN    25      35.659  27.525  53.117  1.00  0.00           C
ATOM    393  O   ASN    25      36.153  27.170  52.031  1.00  0.00           O
ATOM    394  N   LYS    26      35.448  28.815  53.469  1.00  0.00           N
ATOM    395  H   LYS    26      35.269  29.134  54.410  1.00  0.00           H
ATOM    396  CA  LYS    26      35.685  29.940  52.554  1.00  0.00           C
ATOM    397  HA  LYS    26      35.041  29.832  51.681  1.00  0.00           H
ATOM    398  CB  LYS    26      35.422  31.311  53.290  1.00  0.00           C
ATOM    399  HB2 LYS    26      35.465  32.084  52.523  1.00  0.00           H
ATOM    400  HB3 LYS    26      34.401  31.239  53.666  1.00  0.00           H
ATOM    401  CG  LYS    26      36.396  31.607  54.476  1.00  0.00           C
ATOM    402  HG2 LYS    26      36.361  30.807  55.216  1.00  0.00           H
ATOM    403  HG3 LYS    26      37.385  31.619  54.017  1.00  0.00           H
ATOM    404  CD  LYS    26      36.211  32.950  55.097  1.00  0.00           C
ATOM    405  HD2 LYS    26      36.995  33.135  55.831  1.00  0.00           H
ATOM    406  HD3 LYS    26      36.335  33.700  54.317  1.00  0.00           H
ATOM    407  CE  LYS    26      34.798  33.032  55.656  1.00  0.00           C
ATOM    408  HE2 LYS    26      34.105  33.107  54.819  1.00  0.00           H
ATOM    409  HE3 LYS    26      34.719  32.072  56.168  1.00  0.00           H
ATOM    410  NZ  LYS    26      34.703  34.152  56.682  1.00  0.00           N
ATOM    411  HZ1 LYS    26      33.742  34.376  56.897  1.00  0.00           H
ATOM    412  HZ2 LYS    26      35.149  34.973  56.296  1.00  0.00           H
ATOM    413  HZ3 LYS    26      35.314  33.897  57.445  1.00  0.00           H
ATOM    414  C   LYS    26      37.077  30.007  51.768  1.00  0.00           C
ATOM    415  O   LYS    26      37.173  30.707  50.777  1.00  0.00           O
ATOM    416  N   GLU    27      38.126  29.339  52.269  1.00  0.00           N
ATOM    417  H   GLU    27      37.886  28.663  52.979  1.00  0.00           H
ATOM    418  CA  GLU    27      39.382  29.099  51.540  1.00  0.00           C
ATOM    419  HA  GLU    27      39.949  29.998  51.295  1.00  0.00           H
ATOM    420  CB  GLU    27      40.438  28.393  52.419  1.00  0.00           C
ATOM    421  HB2 GLU    27      41.409  28.463  51.931  1.00  0.00           H
ATOM    422  HB3 GLU    27      40.376  28.842  53.410  1.00  0.00           H
ATOM    423  CG  GLU    27      40.140  26.892  52.631  1.00  0.00           C
ATOM    424  HG2 GLU    27      39.088  26.604  52.676  1.00  0.00           H
ATOM    425  HG3 GLU    27      40.523  26.395  51.741  1.00  0.00           H
ATOM    426  CD  GLU    27      40.712  26.419  53.938  1.00  0.00           C
ATOM    427  OE1 GLU    27      40.756  27.236  54.864  1.00  0.00           O
ATOM    428  OE2 GLU    27      41.180  25.248  53.977  1.00  0.00           O
ATOM    429  C   GLU    27      39.228  28.257  50.261  1.00  0.00           C
ATOM    430  O   GLU    27      40.204  28.249  49.457  1.00  0.00           O
ATOM    431  N   ILE    28      38.067  27.613  49.984  1.00  0.00           N
ATOM    432  H   ILE    28      37.489  27.329  50.761  1.00  0.00           H
ATOM    433  CA  ILE    28      37.903  26.879  48.722  1.00  0.00           C
ATOM    434  HA  ILE    28      38.783  26.285  48.475  1.00  0.00           H
ATOM    435  CB  ILE    28      36.678  25.928  48.649  1.00  0.00           C
ATOM    436  HB  ILE    28      36.492  25.440  47.692  1.00  0.00           H
ATOM    437  CG2 ILE    28      36.830  24.797  49.719  1.00  0.00           C
ATOM    438 HG21 ILE    28      37.637  24.151  49.375  1.00  0.00           H
ATOM    439 HG22 ILE    28      35.938  24.174  49.654  1.00  0.00           H
ATOM    440 HG23 ILE    28      37.018  25.208  50.710  1.00  0.00           H
ATOM    441  CG1 ILE    28      35.301  26.580  48.894  1.00  0.00           C
ATOM    442 HG12 ILE    28      34.603  25.776  49.132  1.00  0.00           H
ATOM    443 HG13 ILE    28      35.297  27.249  49.754  1.00  0.00           H
ATOM    444  CD1 ILE    28      34.640  27.358  47.694  1.00  0.00           C
ATOM    445 HD11 ILE    28      34.329  26.727  46.861  1.00  0.00           H
ATOM    446 HD12 ILE    28      35.383  28.109  47.427  1.00  0.00           H
ATOM    447 HD13 ILE    28      33.669  27.775  47.964  1.00  0.00           H
ATOM    448  C   ILE    28      37.877  27.955  47.514  1.00  0.00           C
ATOM    449  O   ILE    28      38.005  27.578  46.342  1.00  0.00           O
ATOM    450  N   PHE    29      37.859  29.242  47.878  1.00  0.00           N
ATOM    451  H   PHE    29      37.705  29.596  48.812  1.00  0.00           H
ATOM    452  CA  PHE    29      38.188  30.291  46.803  1.00  0.00           C
ATOM    453  HA  PHE    29      37.407  30.260  46.043  1.00  0.00           H
ATOM    454  CB  PHE    29      38.110  31.725  47.379  1.00  0.00           C
ATOM    455  HB2 PHE    29      37.661  32.387  46.639  1.00  0.00           H
ATOM    456  HB3 PHE    29      37.483  31.614  48.265  1.00  0.00           H
ATOM    457  CG  PHE    29      39.453  32.314  47.814  1.00  0.00           C
ATOM    458  CD1 PHE    29      39.936  31.918  49.104  1.00  0.00           C
ATOM    459  HD1 PHE    29      39.287  31.438  49.822  1.00  0.00           H
ATOM    460  CE1 PHE    29      41.197  32.424  49.478  1.00  0.00           C
ATOM    461  HE1 PHE    29      41.472  32.211  50.501  1.00  0.00           H
ATOM    462  CZ  PHE    29      41.971  33.179  48.657  1.00  0.00           C
ATOM    463  HZ  PHE    29      42.991  33.474  48.854  1.00  0.00           H
ATOM    464  CE2 PHE    29      41.530  33.466  47.352  1.00  0.00           C
ATOM    465  HE2 PHE    29      42.230  33.997  46.723  1.00  0.00           H
ATOM    466  CD2 PHE    29      40.261  33.044  46.933  1.00  0.00           C
ATOM    467  HD2 PHE    29      39.909  33.374  45.966  1.00  0.00           H
ATOM    468  C   PHE    29      39.494  30.072  46.072  1.00  0.00           C
ATOM    469  O   PHE    29      39.444  30.147  44.886  1.00  0.00           O
ATOM    470  N   LEU    30      40.580  29.641  46.708  1.00  0.00           N
ATOM    471  H   LEU    30      40.570  29.561  47.714  1.00  0.00           H
ATOM    472  CA  LEU    30      41.848  29.342  46.124  1.00  0.00           C
ATOM    473  HA  LEU    30      42.141  30.036  45.336  1.00  0.00           H
ATOM    474  CB  LEU    30      42.910  29.323  47.314  1.00  0.00           C
ATOM    475  HB2 LEU    30      42.574  29.996  48.103  1.00  0.00           H
ATOM    476  HB3 LEU    30      42.852  28.342  47.785  1.00  0.00           H
ATOM    477  CG  LEU    30      44.254  29.853  46.816  1.00  0.00           C
ATOM    478  HG  LEU    30      44.611  29.330  45.928  1.00  0.00           H
ATOM    479  CD1 LEU    30      44.284  31.432  46.660  1.00  0.00           C
ATOM    480 HD11 LEU    30      44.269  31.982  47.602  1.00  0.00           H
ATOM    481 HD12 LEU    30      43.439  31.716  46.034  1.00  0.00           H
ATOM    482 HD13 LEU    30      45.188  31.769  46.152  1.00  0.00           H
ATOM    483  CD2 LEU    30      45.323  29.579  47.896  1.00  0.00           C
ATOM    484 HD21 LEU    30      45.335  28.523  48.169  1.00  0.00           H
ATOM    485 HD22 LEU    30      46.300  29.858  47.502  1.00  0.00           H
ATOM    486 HD23 LEU    30      45.014  30.150  48.771  1.00  0.00           H
ATOM    487  C   LEU    30      41.678  28.104  45.191  1.00  0.00           C
ATOM    488  O   LEU    30      42.262  28.107  44.115  1.00  0.00           O
ATOM    489  N   ARG    31      40.901  27.139  45.706  1.00  0.00           N
ATOM    490  H   ARG    31      40.312  27.302  46.511  1.00  0.00           H
ATOM    491  CA  ARG    31      40.779  25.810  44.998  1.00  0.00           C
ATOM    492  HA  ARG    31      41.820  25.547  44.817  1.00  0.00           H
ATOM    493  CB  ARG    31      39.961  24.838  45.901  1.00  0.00           C
ATOM    494  HB2 ARG    31      40.338  24.810  46.924  1.00  0.00           H
ATOM    495  HB3 ARG    31      38.928  25.185  45.928  1.00  0.00           H
ATOM    496  CG  ARG    31      39.988  23.450  45.181  1.00  0.00           C
ATOM    497  HG2 ARG    31      39.489  23.637  44.229  1.00  0.00           H
ATOM    498  HG3 ARG    31      41.007  23.069  45.123  1.00  0.00           H
ATOM    499  CD  ARG    31      39.209  22.449  46.033  1.00  0.00           C
ATOM    500  HD2 ARG    31      39.495  21.515  45.546  1.00  0.00           H
ATOM    501  HD3 ARG    31      39.561  22.427  47.064  1.00  0.00           H
ATOM    502  NE  ARG    31      37.717  22.613  45.852  1.00  0.00           N
ATOM    503  HE  ARG    31      37.399  23.068  45.007  1.00  0.00           H
ATOM    504  CZ  ARG    31      36.826  22.287  46.774  1.00  0.00           C
ATOM    505  NH1 ARG    31      36.999  21.812  47.941  1.00  0.00           N
ATOM    506 HH11 ARG    31      37.825  21.278  48.168  1.00  0.00           H
ATOM    507 HH12 ARG    31      36.149  21.562  48.426  1.00  0.00           H
ATOM    508  NH2 ARG    31      35.544  22.470  46.587  1.00  0.00           N
ATOM    509 HH21 ARG    31      35.160  22.668  45.674  1.00  0.00           H
ATOM    510 HH22 ARG    31      34.953  21.994  47.254  1.00  0.00           H
ATOM    511  C   ARG    31      40.061  26.034  43.641  1.00  0.00           C
ATOM    512  O   ARG    31      40.603  25.622  42.668  1.00  0.00           O
ATOM    513  N   GLU    32      38.951  26.801  43.662  1.00  0.00           N
ATOM    514  H   GLU    32      38.671  27.087  44.590  1.00  0.00           H
ATOM    515  CA  GLU    32      38.010  27.079  42.595  1.00  0.00           C
ATOM    516  HA  GLU    32      37.802  26.251  41.918  1.00  0.00           H
ATOM    517  CB  GLU    32      36.643  27.359  43.163  1.00  0.00           C
ATOM    518  HB2 GLU    32      36.538  28.237  43.798  1.00  0.00           H
ATOM    519  HB3 GLU    32      35.975  27.554  42.324  1.00  0.00           H
ATOM    520  CG  GLU    32      36.070  26.215  44.013  1.00  0.00           C
ATOM    521  HG2 GLU    32      36.748  26.107  44.860  1.00  0.00           H
ATOM    522  HG3 GLU    32      35.109  26.482  44.450  1.00  0.00           H
ATOM    523  CD  GLU    32      35.819  24.913  43.208  1.00  0.00           C
ATOM    524  OE1 GLU    32      35.984  23.813  43.784  1.00  0.00           O
ATOM    525  OE2 GLU    32      35.447  25.002  42.032  1.00  0.00           O
ATOM    526  C   GLU    32      38.489  28.192  41.681  1.00  0.00           C
ATOM    527  O   GLU    32      38.226  28.061  40.480  1.00  0.00           O
ATOM    528  N   LEU    33      39.327  29.052  42.131  1.00  0.00           N
ATOM    529  H   LEU    33      39.331  29.183  43.132  1.00  0.00           H
ATOM    530  CA  LEU    33      40.083  29.920  41.194  1.00  0.00           C
ATOM    531  HA  LEU    33      39.460  30.378  40.425  1.00  0.00           H
ATOM    532  CB  LEU    33      40.581  31.226  41.840  1.00  0.00           C
ATOM    533  HB2 LEU    33      41.270  30.878  42.607  1.00  0.00           H
ATOM    534  HB3 LEU    33      41.036  31.905  41.119  1.00  0.00           H
ATOM    535  CG  LEU    33      39.424  32.070  42.469  1.00  0.00           C
ATOM    536  HG  LEU    33      38.823  31.549  43.215  1.00  0.00           H
ATOM    537  CD1 LEU    33      40.032  33.340  43.029  1.00  0.00           C
ATOM    538 HD11 LEU    33      40.810  33.153  43.770  1.00  0.00           H
ATOM    539 HD12 LEU    33      39.257  34.058  43.299  1.00  0.00           H
ATOM    540 HD13 LEU    33      40.598  33.745  42.189  1.00  0.00           H
ATOM    541  CD2 LEU    33      38.477  32.564  41.464  1.00  0.00           C
ATOM    542 HD21 LEU    33      37.744  31.813  41.174  1.00  0.00           H
ATOM    543 HD22 LEU    33      37.832  33.370  41.814  1.00  0.00           H
ATOM    544 HD23 LEU    33      38.990  32.944  40.581  1.00  0.00           H
ATOM    545  C   LEU    33      41.297  29.256  40.460  1.00  0.00           C
ATOM    546  O   LEU    33      41.604  29.745  39.349  1.00  0.00           O
ATOM    547  N   ILE    34      41.933  28.225  41.044  1.00  0.00           N
ATOM    548  H   ILE    34      41.677  27.932  41.976  1.00  0.00           H
ATOM    549  CA  ILE    34      42.911  27.386  40.328  1.00  0.00           C
ATOM    550  HA  ILE    34      43.544  27.920  39.619  1.00  0.00           H
ATOM    551  CB  ILE    34      43.855  26.679  41.361  1.00  0.00           C
ATOM    552  HB  ILE    34      43.187  26.340  42.154  1.00  0.00           H
ATOM    553  CG2 ILE    34      44.565  25.535  40.719  1.00  0.00           C
ATOM    554 HG21 ILE    34      45.093  25.879  39.829  1.00  0.00           H
ATOM    555 HG22 ILE    34      43.901  24.764  40.328  1.00  0.00           H
ATOM    556 HG23 ILE    34      45.191  25.023  41.451  1.00  0.00           H
ATOM    557  CG1 ILE    34      44.924  27.759  41.837  1.00  0.00           C
ATOM    558 HG12 ILE    34      45.489  28.127  40.980  1.00  0.00           H
ATOM    559 HG13 ILE    34      44.315  28.607  42.149  1.00  0.00           H
ATOM    560  CD1 ILE    34      45.707  27.216  43.046  1.00  0.00           C
ATOM    561 HD11 ILE    34      44.970  26.917  43.792  1.00  0.00           H
ATOM    562 HD12 ILE    34      46.414  27.975  43.378  1.00  0.00           H
ATOM    563 HD13 ILE    34      46.238  26.304  42.772  1.00  0.00           H
ATOM    564  C   ILE    34      42.219  26.391  39.470  1.00  0.00           C
ATOM    565  O   ILE    34      42.649  26.116  38.358  1.00  0.00           O
ATOM    566  N   SER    35      41.049  25.892  39.924  1.00  0.00           N
ATOM    567  H   SER    35      40.755  26.000  40.885  1.00  0.00           H
ATOM    568  CA  SER    35      40.291  24.906  39.202  1.00  0.00           C
ATOM    569  HA  SER    35      40.953  24.111  38.861  1.00  0.00           H
ATOM    570  CB  SER    35      39.379  24.195  40.147  1.00  0.00           C
ATOM    571  HB2 SER    35      38.796  24.826  40.818  1.00  0.00           H
ATOM    572  HB3 SER    35      38.622  23.763  39.491  1.00  0.00           H
ATOM    573  OG  SER    35      40.069  23.254  40.960  1.00  0.00           O
ATOM    574  HG  SER    35      39.667  22.382  40.951  1.00  0.00           H
ATOM    575  C   SER    35      39.647  25.479  37.892  1.00  0.00           C
ATOM    576  O   SER    35      39.616  24.849  36.845  1.00  0.00           O
ATOM    577  N   ASN    36      39.268  26.776  37.952  1.00  0.00           N
ATOM    578  H   ASN    36      39.141  27.098  38.902  1.00  0.00           H
ATOM    579  CA  ASN    36      38.920  27.628  36.850  1.00  0.00           C
ATOM    580  HA  ASN    36      38.290  27.100  36.133  1.00  0.00           H
ATOM    581  CB  ASN    36      38.192  28.831  37.460  1.00  0.00           C
ATOM    582  HB2 ASN    36      37.275  28.479  37.932  1.00  0.00           H
ATOM    583  HB3 ASN    36      38.754  29.268  38.285  1.00  0.00           H
ATOM    584  CG  ASN    36      38.056  29.934  36.451  1.00  0.00           C
ATOM    585  OD1 ASN    36      37.226  29.908  35.598  1.00  0.00           O
ATOM    586  ND2 ASN    36      38.716  30.990  36.649  1.00  0.00           N
ATOM    587 HD21 ASN    36      39.553  31.146  37.192  1.00  0.00           H
ATOM    588 HD22 ASN    36      38.494  31.730  36.000  1.00  0.00           H
ATOM    589  C   ASN    36      40.106  27.922  35.882  1.00  0.00           C
ATOM    590  O   ASN    36      39.929  28.006  34.699  1.00  0.00           O
ATOM    591  N   SER    37      41.398  28.041  36.388  1.00  0.00           N
ATOM    592  H   SER    37      41.483  27.928  37.388  1.00  0.00           H
ATOM    593  CA  SER    37      42.610  28.264  35.578  1.00  0.00           C
ATOM    594  HA  SER    37      42.418  28.979  34.778  1.00  0.00           H
ATOM    595  CB  SER    37      43.739  28.857  36.411  1.00  0.00           C
ATOM    596  HB2 SER    37      43.826  28.423  37.408  1.00  0.00           H
ATOM    597  HB3 SER    37      44.702  28.494  36.052  1.00  0.00           H
ATOM    598  OG  SER    37      43.730  30.281  36.499  1.00  0.00           O
ATOM    599  HG  SER    37      43.904  30.664  35.635  1.00  0.00           H
ATOM    600  C   SER    37      43.052  26.925  34.901  1.00  0.00           C
ATOM    601  O   SER    37      43.414  26.937  33.783  1.00  0.00           O
ATOM    602  N   SER    38      42.852  25.835  35.673  1.00  0.00           N
ATOM    603  H   SER    38      42.492  25.987  36.606  1.00  0.00           H
ATOM    604  CA  SER    38      43.074  24.479  35.213  1.00  0.00           C
ATOM    605  HA  SER    38      44.073  24.330  34.806  1.00  0.00           H
ATOM    606  CB  SER    38      42.908  23.620  36.433  1.00  0.00           C
ATOM    607  HB2 SER    38      43.473  23.971  37.298  1.00  0.00           H
ATOM    608  HB3 SER    38      41.862  23.693  36.734  1.00  0.00           H
ATOM    609  OG  SER    38      43.199  22.238  36.174  1.00  0.00           O
ATOM    610  HG  SER    38      42.508  21.971  35.564  1.00  0.00           H
ATOM    611  C   SER    38      42.079  24.098  34.053  1.00  0.00           C
ATOM    612  O   SER    38      42.527  23.402  33.181  1.00  0.00           O
ATOM    613  N   ASP    39      40.923  24.759  34.077  1.00  0.00           N
ATOM    614  H   ASP    39      40.650  25.167  34.959  1.00  0.00           H
ATOM    615  CA  ASP    39      39.979  24.532  32.983  1.00  0.00           C
ATOM    616  HA  ASP    39      40.117  23.513  32.622  1.00  0.00           H
ATOM    617  CB  ASP    39      38.572  24.830  33.467  1.00  0.00           C
ATOM    618  HB2 ASP    39      38.547  25.856  33.833  1.00  0.00           H
ATOM    619  HB3 ASP    39      37.941  24.791  32.579  1.00  0.00           H
ATOM    620  CG  ASP    39      38.079  23.783  34.496  1.00  0.00           C
ATOM    621  OD1 ASP    39      38.693  22.738  34.611  1.00  0.00           O
ATOM    622  OD2 ASP    39      37.099  24.105  35.242  1.00  0.00           O
ATOM    623  C   ASP    39      40.376  25.504  31.857  1.00  0.00           C
ATOM    624  O   ASP    39      40.398  25.095  30.733  1.00  0.00           O
ATOM    625  N   ALA    40      40.800  26.734  32.105  1.00  0.00           N
ATOM    626  H   ALA    40      40.865  27.069  33.055  1.00  0.00           H
ATOM    627  CA  ALA    40      41.339  27.584  31.053  1.00  0.00           C
ATOM    628  HA  ALA    40      40.508  27.634  30.350  1.00  0.00           H
ATOM    629  CB  ALA    40      41.571  28.971  31.629  1.00  0.00           C
ATOM    630  HB1 ALA    40      41.999  29.609  30.857  1.00  0.00           H
ATOM    631  HB2 ALA    40      42.370  28.967  32.370  1.00  0.00           H
ATOM    632  HB3 ALA    40      40.646  29.427  31.982  1.00  0.00           H
ATOM    633  C   ALA    40      42.525  27.014  30.321  1.00  0.00           C
ATOM    634  O   ALA    40      42.682  27.248  29.134  1.00  0.00           O
ATOM    635  N   LEU    41      43.409  26.385  31.036  1.00  0.00           N
ATOM    636  H   LEU    41      43.298  26.243  32.030  1.00  0.00           H
ATOM    637  CA  LEU    41      44.508  25.656  30.463  1.00  0.00           C
ATOM    638  HA  LEU    41      45.109  26.344  29.868  1.00  0.00           H
ATOM    639  CB  LEU    41      45.430  25.175  31.642  1.00  0.00           C
ATOM    640  HB2 LEU    41      44.792  24.718  32.397  1.00  0.00           H
ATOM    641  HB3 LEU    41      46.114  24.410  31.272  1.00  0.00           H
ATOM    642  CG  LEU    41      46.317  26.278  32.260  1.00  0.00           C
ATOM    643  HG  LEU    41      45.709  27.137  32.548  1.00  0.00           H
ATOM    644  CD1 LEU    41      47.116  25.810  33.421  1.00  0.00           C
ATOM    645 HD11 LEU    41      47.087  26.650  34.117  1.00  0.00           H
ATOM    646 HD12 LEU    41      48.101  25.485  33.088  1.00  0.00           H
ATOM    647 HD13 LEU    41      46.565  25.037  33.958  1.00  0.00           H
ATOM    648  CD2 LEU    41      47.351  26.963  31.343  1.00  0.00           C
ATOM    649 HD21 LEU    41      48.275  26.394  31.245  1.00  0.00           H
ATOM    650 HD22 LEU    41      46.892  27.114  30.366  1.00  0.00           H
ATOM    651 HD23 LEU    41      47.595  27.975  31.666  1.00  0.00           H
ATOM    652  C   LEU    41      44.066  24.500  29.521  1.00  0.00           C
ATOM    653  O   LEU    41      44.461  24.460  28.378  1.00  0.00           O
ATOM    654  N   ASP    42      43.230  23.623  30.026  1.00  0.00           N
ATOM    655  H   ASP    42      43.104  23.592  31.028  1.00  0.00           H
ATOM    656  CA  ASP    42      42.644  22.579  29.207  1.00  0.00           C
ATOM    657  HA  ASP    42      43.322  21.794  28.875  1.00  0.00           H
ATOM    658  CB  ASP    42      41.558  21.663  29.949  1.00  0.00           C
ATOM    659  HB2 ASP    42      40.943  22.370  30.505  1.00  0.00           H
ATOM    660  HB3 ASP    42      40.983  21.201  29.146  1.00  0.00           H
ATOM    661  CG  ASP    42      42.078  20.610  30.895  1.00  0.00           C
ATOM    662  OD1 ASP    42      43.113  20.024  30.547  1.00  0.00           O
ATOM    663  OD2 ASP    42      41.423  20.249  31.866  1.00  0.00           O
ATOM    664  C   ASP    42      41.926  23.143  27.970  1.00  0.00           C
ATOM    665  O   ASP    42      41.924  22.551  26.886  1.00  0.00           O
ATOM    666  N   LYS    43      41.206  24.252  28.106  1.00  0.00           N
ATOM    667  H   LYS    43      41.309  24.647  29.030  1.00  0.00           H
ATOM    668  CA  LYS    43      40.518  24.879  26.968  1.00  0.00           C
ATOM    669  HA  LYS    43      39.897  24.156  26.439  1.00  0.00           H
ATOM    670  CB  LYS    43      39.521  25.992  27.465  1.00  0.00           C
ATOM    671  HB2 LYS    43      40.111  26.767  27.952  1.00  0.00           H
ATOM    672  HB3 LYS    43      39.055  26.536  26.643  1.00  0.00           H
ATOM    673  CG  LYS    43      38.332  25.401  28.278  1.00  0.00           C
ATOM    674  HG2 LYS    43      37.605  24.903  27.637  1.00  0.00           H
ATOM    675  HG3 LYS    43      38.742  24.615  28.910  1.00  0.00           H
ATOM    676  CD  LYS    43      37.675  26.566  28.995  1.00  0.00           C
ATOM    677  HD2 LYS    43      38.411  27.208  29.479  1.00  0.00           H
ATOM    678  HD3 LYS    43      37.098  27.099  28.239  1.00  0.00           H
ATOM    679  CE  LYS    43      36.727  25.954  29.976  1.00  0.00           C
ATOM    680  HE2 LYS    43      36.016  25.356  29.405  1.00  0.00           H
ATOM    681  HE3 LYS    43      37.229  25.374  30.750  1.00  0.00           H
ATOM    682  NZ  LYS    43      35.842  26.933  30.665  1.00  0.00           N
ATOM    683  HZ1 LYS    43      34.895  26.582  30.636  1.00  0.00           H
ATOM    684  HZ2 LYS    43      35.945  27.871  30.306  1.00  0.00           H
ATOM    685  HZ3 LYS    43      36.095  26.914  31.643  1.00  0.00           H
ATOM    686  C   LYS    43      41.417  25.461  25.839  1.00  0.00           C
ATOM    687  O   LYS    43      40.887  25.643  24.732  1.00  0.00           O
ATOM    688  N   ILE    44      42.681  25.758  26.083  1.00  0.00           N
ATOM    689  H   ILE    44      43.074  25.618  27.003  1.00  0.00           H
ATOM    690  CA  ILE    44      43.632  26.099  25.038  1.00  0.00           C
ATOM    691  HA  ILE    44      43.128  26.569  24.194  1.00  0.00           H
ATOM    692  CB  ILE    44      44.554  27.275  25.412  1.00  0.00           C
ATOM    693  HB  ILE    44      44.017  28.204  25.602  1.00  0.00           H
ATOM    694  CG2 ILE    44      45.423  26.894  26.648  1.00  0.00           C
ATOM    695 HG21 ILE    44      44.797  26.710  27.521  1.00  0.00           H
ATOM    696 HG22 ILE    44      46.014  27.791  26.832  1.00  0.00           H
ATOM    697 HG23 ILE    44      46.184  26.136  26.461  1.00  0.00           H
ATOM    698  CG1 ILE    44      45.537  27.613  24.316  1.00  0.00           C
ATOM    699 HG12 ILE    44      46.200  28.362  24.749  1.00  0.00           H
ATOM    700 HG13 ILE    44      46.195  26.759  24.152  1.00  0.00           H
ATOM    701  CD1 ILE    44      45.049  28.113  22.962  1.00  0.00           C
ATOM    702 HD11 ILE    44      44.521  29.056  23.102  1.00  0.00           H
ATOM    703 HD12 ILE    44      44.369  27.387  22.514  1.00  0.00           H
ATOM    704 HD13 ILE    44      45.960  28.214  22.372  1.00  0.00           H
ATOM    705  C   ILE    44      44.412  24.862  24.506  1.00  0.00           C
ATOM    706  O   ILE    44      44.624  24.711  23.329  1.00  0.00           O
ATOM    707  N   ARG    45      44.712  23.925  25.438  1.00  0.00           N
ATOM    708  H   ARG    45      44.412  24.100  26.386  1.00  0.00           H
ATOM    709  CA  ARG    45      45.253  22.614  25.037  1.00  0.00           C
ATOM    710  HA  ARG    45      46.118  22.815  24.405  1.00  0.00           H
ATOM    711  CB  ARG    45      45.420  21.807  26.330  1.00  0.00           C
ATOM    712  HB2 ARG    45      45.983  22.427  27.027  1.00  0.00           H
ATOM    713  HB3 ARG    45      44.419  21.645  26.731  1.00  0.00           H
ATOM    714  CG  ARG    45      46.128  20.469  26.151  1.00  0.00           C
ATOM    715  HG2 ARG    45      45.585  19.739  25.550  1.00  0.00           H
ATOM    716  HG3 ARG    45      47.151  20.605  25.798  1.00  0.00           H
ATOM    717  CD  ARG    45      46.183  19.884  27.557  1.00  0.00           C
ATOM    718  HD2 ARG    45      46.822  19.004  27.494  1.00  0.00           H
ATOM    719  HD3 ARG    45      46.643  20.572  28.265  1.00  0.00           H
ATOM    720  NE  ARG    45      44.926  19.391  28.175  1.00  0.00           N
ATOM    721  HE  ARG    45      44.502  19.995  28.864  1.00  0.00           H
ATOM    722  CZ  ARG    45      44.295  18.216  28.165  1.00  0.00           C
ATOM    723  NH1 ARG    45      44.749  17.239  27.459  1.00  0.00           N
ATOM    724 HH11 ARG    45      45.333  17.391  26.649  1.00  0.00           H
ATOM    725 HH12 ARG    45      44.274  16.355  27.569  1.00  0.00           H
ATOM    726  NH2 ARG    45      43.352  17.920  28.937  1.00  0.00           N
ATOM    727 HH21 ARG    45      43.030  18.582  29.628  1.00  0.00           H
ATOM    728 HH22 ARG    45      42.989  16.981  28.858  1.00  0.00           H
ATOM    729  C   ARG    45      44.298  21.893  24.041  1.00  0.00           C
ATOM    730  O   ARG    45      44.894  21.433  23.029  1.00  0.00           O
ATOM    731  N   TYR    46      43.035  21.802  24.311  1.00  0.00           N
ATOM    732  H   TYR    46      42.823  22.103  25.251  1.00  0.00           H
ATOM    733  CA  TYR    46      42.166  21.185  23.366  1.00  0.00           C
ATOM    734  HA  TYR    46      42.579  20.202  23.143  1.00  0.00           H
ATOM    735  CB  TYR    46      40.718  21.089  23.936  1.00  0.00           C
ATOM    736  HB2 TYR    46      40.781  20.780  24.980  1.00  0.00           H
ATOM    737  HB3 TYR    46      40.150  22.011  23.816  1.00  0.00           H
ATOM    738  CG  TYR    46      39.943  20.025  23.224  1.00  0.00           C
ATOM    739  CD1 TYR    46      40.119  18.631  23.547  1.00  0.00           C
ATOM    740  HD1 TYR    46      40.623  18.387  24.471  1.00  0.00           H
ATOM    741  CE1 TYR    46      39.384  17.692  22.826  1.00  0.00           C
ATOM    742  HE1 TYR    46      39.431  16.636  23.042  1.00  0.00           H
ATOM    743  CZ  TYR    46      38.586  18.052  21.739  1.00  0.00           C
ATOM    744  OH  TYR    46      37.929  17.079  21.028  1.00  0.00           O
ATOM    745  HH  TYR    46      37.776  16.317  21.591  1.00  0.00           H
ATOM    746  CE2 TYR    46      38.511  19.411  21.341  1.00  0.00           C
ATOM    747  HE2 TYR    46      37.857  19.614  20.506  1.00  0.00           H
ATOM    748  CD2 TYR    46      39.229  20.366  22.044  1.00  0.00           C
ATOM    749  HD2 TYR    46      39.097  21.415  21.824  1.00  0.00           H
ATOM    750  C   TYR    46      42.188  21.880  21.971  1.00  0.00           C
ATOM    751  O   TYR    46      42.233  21.158  20.978  1.00  0.00           O
ATOM    752  N   GLU    47      42.236  23.172  21.909  1.00  0.00           N
ATOM    753  H   GLU    47      42.181  23.651  22.795  1.00  0.00           H
ATOM    754  CA  GLU    47      42.322  24.051  20.679  1.00  0.00           C
ATOM    755  HA  GLU    47      41.395  23.826  20.153  1.00  0.00           H
ATOM    756  CB  GLU    47      42.315  25.513  21.063  1.00  0.00           C
ATOM    757  HB2 GLU    47      41.523  25.652  21.799  1.00  0.00           H
ATOM    758  HB3 GLU    47      43.281  25.766  21.499  1.00  0.00           H
ATOM    759  CG  GLU    47      42.205  26.430  19.807  1.00  0.00           C
ATOM    760  HG2 GLU    47      42.320  27.474  20.098  1.00  0.00           H
ATOM    761  HG3 GLU    47      43.050  26.266  19.138  1.00  0.00           H
ATOM    762  CD  GLU    47      40.813  26.379  19.124  1.00  0.00           C
ATOM    763  OE1 GLU    47      39.932  25.554  19.566  1.00  0.00           O
ATOM    764  OE2 GLU    47      40.363  27.378  18.547  1.00  0.00           O
ATOM    765  C   GLU    47      43.540  23.616  19.769  1.00  0.00           C
ATOM    766  O   GLU    47      43.389  23.603  18.568  1.00  0.00           O
ATOM    767  N   SER    48      44.668  23.205  20.396  1.00  0.00           N
ATOM    768  H   SER    48      44.664  23.037  21.392  1.00  0.00           H
ATOM    769  CA  SER    48      45.821  22.659  19.661  1.00  0.00           C
ATOM    770  HA  SER    48      46.142  23.489  19.030  1.00  0.00           H
ATOM    771  CB  SER    48      46.922  22.382  20.623  1.00  0.00           C
ATOM    772  HB2 SER    48      47.892  22.416  20.126  1.00  0.00           H
ATOM    773  HB3 SER    48      46.991  23.177  21.365  1.00  0.00           H
ATOM    774  OG  SER    48      46.814  21.218  21.349  1.00  0.00           O
ATOM    775  HG  SER    48      46.100  21.282  21.987  1.00  0.00           H
ATOM    776  C   SER    48      45.547  21.567  18.607  1.00  0.00           C
ATOM    777  O   SER    48      46.268  21.473  17.614  1.00  0.00           O
ATOM    778  N   LEU    49      44.491  20.788  18.851  1.00  0.00           N
ATOM    779  H   LEU    49      44.171  20.809  19.809  1.00  0.00           H
ATOM    780  CA  LEU    49      43.898  19.786  17.944  1.00  0.00           C
ATOM    781  HA  LEU    49      44.713  19.173  17.559  1.00  0.00           H
ATOM    782  CB  LEU    49      42.848  19.003  18.700  1.00  0.00           C
ATOM    783  HB2 LEU    49      41.980  19.598  18.980  1.00  0.00           H
ATOM    784  HB3 LEU    49      42.544  18.134  18.114  1.00  0.00           H
ATOM    785  CG  LEU    49      43.375  18.282  19.969  1.00  0.00           C
ATOM    786  HG  LEU    49      43.707  19.077  20.637  1.00  0.00           H
ATOM    787  CD1 LEU    49      42.258  17.733  20.829  1.00  0.00           C
ATOM    788 HD11 LEU    49      42.560  17.069  21.639  1.00  0.00           H
ATOM    789 HD12 LEU    49      41.623  17.031  20.288  1.00  0.00           H
ATOM    790 HD13 LEU    49      41.660  18.579  21.167  1.00  0.00           H
ATOM    791  CD2 LEU    49      44.380  17.153  19.648  1.00  0.00           C
ATOM    792 HD21 LEU    49      44.046  16.423  18.910  1.00  0.00           H
ATOM    793 HD22 LEU    49      45.280  17.599  19.225  1.00  0.00           H
ATOM    794 HD23 LEU    49      44.684  16.661  20.572  1.00  0.00           H
ATOM    795  C   LEU    49      43.288  20.368  16.655  1.00  0.00           C
ATOM    796  O   LEU    49      43.075  19.574  15.733  1.00  0.00           O
ATOM    797  N   THR    50      43.111  21.697  16.469  1.00  0.00           N
ATOM    798  H   THR    50      43.436  22.210  17.276  1.00  0.00           H
ATOM    799  CA  THR    50      42.605  22.406  15.255  1.00  0.00           C
ATOM    800  HA  THR    50      42.616  21.642  14.478  1.00  0.00           H
ATOM    801  CB  THR    50      41.213  22.863  15.464  1.00  0.00           C
ATOM    802  HB  THR    50      41.180  23.647  16.219  1.00  0.00           H
ATOM    803  CG2 THR    50      40.603  23.395  14.173  1.00  0.00           C
ATOM    804 HG21 THR    50      40.980  22.657  13.463  1.00  0.00           H
ATOM    805 HG22 THR    50      40.940  24.412  13.975  1.00  0.00           H
ATOM    806 HG23 THR    50      39.514  23.353  14.196  1.00  0.00           H
ATOM    807  OG1 THR    50      40.411  21.820  15.887  1.00  0.00           O
ATOM    808  HG1 THR    50      40.631  21.709  16.815  1.00  0.00           H
ATOM    809  C   THR    50      43.644  23.502  14.863  1.00  0.00           C
ATOM    810  O   THR    50      43.837  23.640  13.640  1.00  0.00           O
ATOM    811  N   ASP    51      44.350  24.199  15.790  1.00  0.00           N
ATOM    812  H   ASP    51      44.133  23.952  16.746  1.00  0.00           H
ATOM    813  CA  ASP    51      45.567  24.905  15.455  1.00  0.00           C
ATOM    814  HA  ASP    51      46.103  24.663  14.537  1.00  0.00           H
ATOM    815  CB  ASP    51      45.263  26.349  15.191  1.00  0.00           C
ATOM    816  HB2 ASP    51      44.527  26.390  14.389  1.00  0.00           H
ATOM    817  HB3 ASP    51      44.840  26.817  16.080  1.00  0.00           H
ATOM    818  CG  ASP    51      46.427  27.208  14.638  1.00  0.00           C
ATOM    819  OD1 ASP    51      47.596  26.827  14.785  1.00  0.00           O
ATOM    820  OD2 ASP    51      46.132  28.359  14.286  1.00  0.00           O
ATOM    821  C   ASP    51      46.642  24.832  16.664  1.00  0.00           C
ATOM    822  O   ASP    51      46.536  25.579  17.648  1.00  0.00           O
ATOM    823  N   PRO    52      47.743  24.096  16.519  1.00  0.00           N
ATOM    824  CD  PRO    52      47.882  23.151  15.469  1.00  0.00           C
ATOM    825  HD2 PRO    52      48.149  23.605  14.515  1.00  0.00           H
ATOM    826  HD3 PRO    52      47.033  22.479  15.347  1.00  0.00           H
ATOM    827  CG  PRO    52      49.021  22.216  15.957  1.00  0.00           C
ATOM    828  HG2 PRO    52      49.590  21.679  15.197  1.00  0.00           H
ATOM    829  HG3 PRO    52      48.551  21.507  16.639  1.00  0.00           H
ATOM    830  CB  PRO    52      49.928  23.184  16.770  1.00  0.00           C
ATOM    831  HB2 PRO    52      50.469  23.815  16.065  1.00  0.00           H
ATOM    832  HB3 PRO    52      50.570  22.736  17.529  1.00  0.00           H
ATOM    833  CA  PRO    52      48.846  24.131  17.441  1.00  0.00           C
ATOM    834  HA  PRO    52      48.548  23.672  18.384  1.00  0.00           H
ATOM    835  C   PRO    52      49.536  25.514  17.734  1.00  0.00           C
ATOM    836  O   PRO    52      50.027  25.725  18.851  1.00  0.00           O
ATOM    837  N   SER    53      49.614  26.456  16.755  1.00  0.00           N
ATOM    838  H   SER    53      49.034  26.245  15.957  1.00  0.00           H
ATOM    839  CA  SER    53      50.219  27.758  16.934  1.00  0.00           C
ATOM    840  HA  SER    53      51.226  27.505  17.266  1.00  0.00           H
ATOM    841  CB  SER    53      50.323  28.430  15.533  1.00  0.00           C
ATOM    842  HB2 SER    53      51.016  29.270  15.600  1.00  0.00           H
ATOM    843  HB3 SER    53      50.760  27.758  14.796  1.00  0.00           H
ATOM    844  OG  SER    53      49.084  28.866  15.043  1.00  0.00           O
ATOM    845  HG  SER    53      48.425  28.179  14.925  1.00  0.00           H
ATOM    846  C   SER    53      49.499  28.641  17.910  1.00  0.00           C
ATOM    847  O   SER    53      50.067  29.642  18.408  1.00  0.00           O
ATOM    848  N   LYS    54      48.311  28.353  18.367  1.00  0.00           N
ATOM    849  H   LYS    54      47.830  27.633  17.847  1.00  0.00           H
ATOM    850  CA  LYS    54      47.669  29.101  19.390  1.00  0.00           C
ATOM    851  HA  LYS    54      47.823  30.173  19.281  1.00  0.00           H
ATOM    852  CB  LYS    54      46.165  28.680  19.311  1.00  0.00           C
ATOM    853  HB2 LYS    54      46.045  27.610  19.141  1.00  0.00           H
ATOM    854  HB3 LYS    54      45.740  29.083  20.230  1.00  0.00           H
ATOM    855  CG  LYS    54      45.507  29.292  18.147  1.00  0.00           C
ATOM    856  HG2 LYS    54      45.747  30.355  18.160  1.00  0.00           H
ATOM    857  HG3 LYS    54      45.959  28.920  17.228  1.00  0.00           H
ATOM    858  CD  LYS    54      44.030  29.071  18.106  1.00  0.00           C
ATOM    859  HD2 LYS    54      43.907  27.992  18.188  1.00  0.00           H
ATOM    860  HD3 LYS    54      43.617  29.484  19.026  1.00  0.00           H
ATOM    861  CE  LYS    54      43.424  29.550  16.821  1.00  0.00           C
ATOM    862  HE2 LYS    54      43.632  30.611  16.677  1.00  0.00           H
ATOM    863  HE3 LYS    54      43.837  29.021  15.963  1.00  0.00           H
ATOM    864  NZ  LYS    54      41.976  29.222  16.797  1.00  0.00           N
ATOM    865  HZ1 LYS    54      41.497  29.708  17.542  1.00  0.00           H
ATOM    866  HZ2 LYS    54      41.796  28.228  16.756  1.00  0.00           H
ATOM    867  HZ3 LYS    54      41.618  29.568  15.918  1.00  0.00           H
ATOM    868  C   LYS    54      48.199  28.792  20.793  1.00  0.00           C
ATOM    869  O   LYS    54      48.035  29.599  21.711  1.00  0.00           O
ATOM    870  N   LEU    55      49.080  27.819  20.912  1.00  0.00           N
ATOM    871  H   LEU    55      49.188  27.285  20.062  1.00  0.00           H
ATOM    872  CA  LEU    55      49.938  27.622  22.066  1.00  0.00           C
ATOM    873  HA  LEU    55      49.421  27.848  22.999  1.00  0.00           H
ATOM    874  CB  LEU    55      50.460  26.258  22.138  1.00  0.00           C
ATOM    875  HB2 LEU    55      51.017  26.067  21.220  1.00  0.00           H
ATOM    876  HB3 LEU    55      51.071  26.144  23.033  1.00  0.00           H
ATOM    877  CG  LEU    55      49.493  25.096  22.297  1.00  0.00           C
ATOM    878  HG  LEU    55      48.674  25.269  21.598  1.00  0.00           H
ATOM    879  CD1 LEU    55      50.033  23.751  21.844  1.00  0.00           C
ATOM    880 HD11 LEU    55      49.169  23.092  21.930  1.00  0.00           H
ATOM    881 HD12 LEU    55      50.723  23.346  22.584  1.00  0.00           H
ATOM    882 HD13 LEU    55      50.473  23.841  20.852  1.00  0.00           H
ATOM    883  CD2 LEU    55      48.940  25.106  23.773  1.00  0.00           C
ATOM    884 HD21 LEU    55      48.544  26.099  23.985  1.00  0.00           H
ATOM    885 HD22 LEU    55      48.067  24.488  23.984  1.00  0.00           H
ATOM    886 HD23 LEU    55      49.769  24.925  24.457  1.00  0.00           H
ATOM    887  C   LEU    55      51.161  28.553  22.047  1.00  0.00           C
ATOM    888  O   LEU    55      51.625  29.002  23.040  1.00  0.00           O
ATOM    889  N   ASP    56      51.749  28.848  20.853  1.00  0.00           N
ATOM    890  H   ASP    56      51.249  28.700  19.989  1.00  0.00           H
ATOM    891  CA  ASP    56      53.072  29.516  20.681  1.00  0.00           C
ATOM    892  HA  ASP    56      53.834  28.967  21.234  1.00  0.00           H
ATOM    893  CB  ASP    56      53.547  29.560  19.225  1.00  0.00           C
ATOM    894  HB2 ASP    56      52.749  29.936  18.586  1.00  0.00           H
ATOM    895  HB3 ASP    56      54.360  30.284  19.196  1.00  0.00           H
ATOM    896  CG  ASP    56      54.076  28.233  18.704  1.00  0.00           C
ATOM    897  OD1 ASP    56      54.231  27.343  19.534  1.00  0.00           O
ATOM    898  OD2 ASP    56      54.244  28.036  17.473  1.00  0.00           O
ATOM    899  C   ASP    56      53.172  30.929  21.214  1.00  0.00           C
ATOM    900  O   ASP    56      54.236  31.557  21.355  1.00  0.00           O
ATOM    901  N   SER    57      52.045  31.587  21.494  1.00  0.00           N
ATOM    902  H   SER    57      51.185  31.058  21.464  1.00  0.00           H
ATOM    903  CA  SER    57      51.984  32.886  22.186  1.00  0.00           C
ATOM    904  HA  SER    57      52.641  33.566  21.644  1.00  0.00           H
ATOM    905  CB  SER    57      50.500  33.397  21.910  1.00  0.00           C
ATOM    906  HB2 SER    57      50.418  34.397  22.337  1.00  0.00           H
ATOM    907  HB3 SER    57      50.310  33.500  20.842  1.00  0.00           H
ATOM    908  OG  SER    57      49.486  32.542  22.399  1.00  0.00           O
ATOM    909  HG  SER    57      48.597  32.746  22.101  1.00  0.00           H
ATOM    910  C   SER    57      52.387  32.814  23.619  1.00  0.00           C
ATOM    911  O   SER    57      52.492  33.837  24.269  1.00  0.00           O
ATOM    912  N   GLY    58      52.348  31.650  24.187  1.00  0.00           N
ATOM    913  H   GLY    58      52.173  30.857  23.587  1.00  0.00           H
ATOM    914  CA  GLY    58      52.554  31.477  25.609  1.00  0.00           C
ATOM    915  HA2 GLY    58      53.508  31.938  25.863  1.00  0.00           H
ATOM    916  HA3 GLY    58      51.689  31.812  26.182  1.00  0.00           H
ATOM    917  C   GLY    58      52.600  29.955  25.911  1.00  0.00           C
ATOM    918  O   GLY    58      51.738  29.362  26.535  1.00  0.00           O
ATOM    919  N   LYS    59      53.671  29.193  25.500  1.00  0.00           N
ATOM    920  H   LYS    59      54.420  29.626  24.979  1.00  0.00           H
ATOM    921  CA  LYS    59      53.644  27.710  25.501  1.00  0.00           C
ATOM    922  HA  LYS    59      52.677  27.390  25.112  1.00  0.00           H
ATOM    923  CB  LYS    59      54.656  27.003  24.649  1.00  0.00           C
ATOM    924  HB2 LYS    59      54.299  25.983  24.512  1.00  0.00           H
ATOM    925  HB3 LYS    59      54.592  27.596  23.736  1.00  0.00           H
ATOM    926  CG  LYS    59      56.117  27.006  25.125  1.00  0.00           C
ATOM    927  HG2 LYS    59      56.342  28.029  25.425  1.00  0.00           H
ATOM    928  HG3 LYS    59      56.167  26.394  26.026  1.00  0.00           H
ATOM    929  CD  LYS    59      57.031  26.410  24.031  1.00  0.00           C
ATOM    930  HD2 LYS    59      56.878  26.850  23.045  1.00  0.00           H
ATOM    931  HD3 LYS    59      58.026  26.585  24.441  1.00  0.00           H
ATOM    932  CE  LYS    59      56.881  24.888  24.095  1.00  0.00           C
ATOM    933  HE2 LYS    59      57.203  24.475  25.051  1.00  0.00           H
ATOM    934  HE3 LYS    59      55.814  24.691  23.991  1.00  0.00           H
ATOM    935  NZ  LYS    59      57.575  24.250  23.015  1.00  0.00           N
ATOM    936  HZ1 LYS    59      58.553  24.476  23.122  1.00  0.00           H
ATOM    937  HZ2 LYS    59      57.101  24.496  22.157  1.00  0.00           H
ATOM    938  HZ3 LYS    59      57.631  23.259  23.195  1.00  0.00           H
ATOM    939  C   LYS    59      53.529  26.992  26.858  1.00  0.00           C
ATOM    940  O   LYS    59      53.150  25.828  26.922  1.00  0.00           O
ATOM    941  N   GLU    60      53.936  27.674  27.876  1.00  0.00           N
ATOM    942  H   GLU    60      54.045  28.672  27.769  1.00  0.00           H
ATOM    943  CA  GLU    60      54.132  27.158  29.227  1.00  0.00           C
ATOM    944  HA  GLU    60      54.539  26.161  29.061  1.00  0.00           H
ATOM    945  CB  GLU    60      55.302  27.910  29.890  1.00  0.00           C
ATOM    946  HB2 GLU    60      56.092  27.922  29.138  1.00  0.00           H
ATOM    947  HB3 GLU    60      54.938  28.883  30.221  1.00  0.00           H
ATOM    948  CG  GLU    60      55.912  27.246  31.112  1.00  0.00           C
ATOM    949  HG2 GLU    60      56.558  27.917  31.678  1.00  0.00           H
ATOM    950  HG3 GLU    60      55.050  27.011  31.739  1.00  0.00           H
ATOM    951  CD  GLU    60      56.751  26.042  30.853  1.00  0.00           C
ATOM    952  OE1 GLU    60      58.004  26.166  30.761  1.00  0.00           O
ATOM    953  OE2 GLU    60      56.134  24.937  30.636  1.00  0.00           O
ATOM    954  C   GLU    60      52.844  27.083  30.041  1.00  0.00           C
ATOM    955  O   GLU    60      52.484  28.058  30.651  1.00  0.00           O
ATOM    956  N   LEU    61      52.256  25.939  30.013  1.00  0.00           N
ATOM    957  H   LEU    61      52.712  25.187  29.517  1.00  0.00           H
ATOM    958  CA  LEU    61      50.927  25.737  30.634  1.00  0.00           C
ATOM    959  HA  LEU    61      50.471  26.720  30.520  1.00  0.00           H
ATOM    960  CB  LEU    61      50.069  24.611  29.910  1.00  0.00           C
ATOM    961  HB2 LEU    61      50.513  23.635  30.107  1.00  0.00           H
ATOM    962  HB3 LEU    61      49.128  24.588  30.459  1.00  0.00           H
ATOM    963  CG  LEU    61      49.790  24.788  28.422  1.00  0.00           C
ATOM    964  HG  LEU    61      50.762  24.705  27.936  1.00  0.00           H
ATOM    965  CD1 LEU    61      48.941  23.775  27.851  1.00  0.00           C
ATOM    966 HD11 LEU    61      48.793  23.933  26.783  1.00  0.00           H
ATOM    967 HD12 LEU    61      47.975  23.680  28.346  1.00  0.00           H
ATOM    968 HD13 LEU    61      49.486  22.842  27.992  1.00  0.00           H
ATOM    969  CD2 LEU    61      49.197  26.163  28.065  1.00  0.00           C
ATOM    970 HD21 LEU    61      49.576  26.907  28.766  1.00  0.00           H
ATOM    971 HD22 LEU    61      49.286  26.408  27.006  1.00  0.00           H
ATOM    972 HD23 LEU    61      48.113  26.060  28.110  1.00  0.00           H
ATOM    973  C   LEU    61      51.024  25.506  32.165  1.00  0.00           C
ATOM    974  O   LEU    61      51.329  24.413  32.578  1.00  0.00           O
ATOM    975  N   HID    62      50.856  26.602  32.953  1.00  0.00           N
ATOM    976  H   HID    62      50.518  27.423  32.470  1.00  0.00           H
ATOM    977  CA  HID    62      51.285  26.655  34.421  1.00  0.00           C
ATOM    978  HA  HID    62      50.944  25.855  35.079  1.00  0.00           H
ATOM    979  CB  HID    62      52.814  26.549  34.580  1.00  0.00           C
ATOM    980  HB2 HID    62      52.925  26.222  35.613  1.00  0.00           H
ATOM    981  HB3 HID    62      53.277  25.834  33.902  1.00  0.00           H
ATOM    982  CG  HID    62      53.505  27.882  34.380  1.00  0.00           C
ATOM    983  ND1 HID    62      53.407  28.614  33.225  1.00  0.00           N
ATOM    984  HD1 HID    62      53.064  28.245  32.350  1.00  0.00           H
ATOM    985  CE1 HID    62      53.754  29.878  33.496  1.00  0.00           C
ATOM    986  HE1 HID    62      53.767  30.590  32.685  1.00  0.00           H
ATOM    987  NE2 HID    62      54.096  29.952  34.798  1.00  0.00           N
ATOM    988  CD2 HID    62      53.968  28.711  35.402  1.00  0.00           C
ATOM    989  HD2 HID    62      54.023  28.532  36.466  1.00  0.00           H
ATOM    990  C   HID    62      50.707  27.917  35.097  1.00  0.00           C
ATOM    991  O   HID    62      50.283  28.874  34.462  1.00  0.00           O
ATOM    992  N   ILE    63      50.696  27.772  36.476  1.00  0.00           N
ATOM    993  H   ILE    63      51.160  26.998  36.929  1.00  0.00           H
ATOM    994  CA  ILE    63      49.970  28.586  37.370  1.00  0.00           C
ATOM    995  HA  ILE    63      49.544  29.348  36.717  1.00  0.00           H
ATOM    996  CB  ILE    63      48.766  27.837  38.066  1.00  0.00           C
ATOM    997  HB  ILE    63      49.155  26.867  38.373  1.00  0.00           H
ATOM    998  CG2 ILE    63      48.156  28.574  39.286  1.00  0.00           C
ATOM    999 HG21 ILE    63      47.290  27.975  39.571  1.00  0.00           H
ATOM   1000 HG22 ILE    63      47.968  29.631  39.093  1.00  0.00           H
ATOM   1001 HG23 ILE    63      48.794  28.421  40.155  1.00  0.00           H
ATOM   1002  CG1 ILE    63      47.779  27.391  36.882  1.00  0.00           C
ATOM   1003 HG12 ILE    63      47.124  28.245  36.713  1.00  0.00           H
ATOM   1004 HG13 ILE    63      48.177  27.082  35.916  1.00  0.00           H
ATOM   1005  CD1 ILE    63      46.911  26.216  37.320  1.00  0.00           C
ATOM   1006 HD11 ILE    63      47.541  25.342  37.480  1.00  0.00           H
ATOM   1007 HD12 ILE    63      46.257  25.871  36.520  1.00  0.00           H
ATOM   1008 HD13 ILE    63      46.302  26.544  38.163  1.00  0.00           H
ATOM   1009  C   ILE    63      50.946  29.235  38.387  1.00  0.00           C
ATOM   1010  O   ILE    63      51.993  28.623  38.741  1.00  0.00           O
ATOM   1011  N   ASN    64      50.633  30.391  38.974  1.00  0.00           N
ATOM   1012  H   ASN    64      49.809  30.896  38.679  1.00  0.00           H
ATOM   1013  CA  ASN    64      51.492  30.982  40.054  1.00  0.00           C
ATOM   1014  HA  ASN    64      52.028  30.148  40.508  1.00  0.00           H
ATOM   1015  CB  ASN    64      52.545  31.957  39.538  1.00  0.00           C
ATOM   1016  HB2 ASN    64      52.070  32.801  39.038  1.00  0.00           H
ATOM   1017  HB3 ASN    64      53.013  32.322  40.452  1.00  0.00           H
ATOM   1018  CG  ASN    64      53.514  31.349  38.519  1.00  0.00           C
ATOM   1019  OD1 ASN    64      54.564  30.883  38.794  1.00  0.00           O
ATOM   1020  ND2 ASN    64      53.233  31.431  37.228  1.00  0.00           N
ATOM   1021 HD21 ASN    64      52.452  31.937  36.836  1.00  0.00           H
ATOM   1022 HD22 ASN    64      53.936  31.063  36.603  1.00  0.00           H
ATOM   1023  C   ASN    64      50.614  31.853  41.027  1.00  0.00           C
ATOM   1024  O   ASN    64      49.548  32.283  40.522  1.00  0.00           O
ATOM   1025  N   LEU    65      51.135  32.203  42.217  1.00  0.00           N
ATOM   1026  H   LEU    65      51.974  31.688  42.449  1.00  0.00           H
ATOM   1027  CA  LEU    65      50.382  32.916  43.265  1.00  0.00           C
ATOM   1028  HA  LEU    65      49.559  33.370  42.713  1.00  0.00           H
ATOM   1029  CB  LEU    65      49.935  31.917  44.370  1.00  0.00           C
ATOM   1030  HB2 LEU    65      50.793  31.455  44.857  1.00  0.00           H
ATOM   1031  HB3 LEU    65      49.271  32.437  45.060  1.00  0.00           H
ATOM   1032  CG  LEU    65      49.002  30.804  43.851  1.00  0.00           C
ATOM   1033  HG  LEU    65      49.485  30.380  42.971  1.00  0.00           H
ATOM   1034  CD1 LEU    65      48.919  29.753  44.903  1.00  0.00           C
ATOM   1035 HD11 LEU    65      49.877  29.604  45.401  1.00  0.00           H
ATOM   1036 HD12 LEU    65      48.490  28.879  44.413  1.00  0.00           H
ATOM   1037 HD13 LEU    65      48.218  30.176  45.623  1.00  0.00           H
ATOM   1038  CD2 LEU    65      47.565  31.334  43.554  1.00  0.00           C
ATOM   1039 HD21 LEU    65      47.373  32.193  44.199  1.00  0.00           H
ATOM   1040 HD22 LEU    65      47.495  31.628  42.507  1.00  0.00           H
ATOM   1041 HD23 LEU    65      46.774  30.628  43.809  1.00  0.00           H
ATOM   1042  C   LEU    65      51.399  33.984  43.829  1.00  0.00           C
ATOM   1043  O   LEU    65      52.433  33.628  44.455  1.00  0.00           O
ATOM   1044  N   ILE    66      51.128  35.291  43.748  1.00  0.00           N
ATOM   1045  H   ILE    66      50.261  35.552  43.301  1.00  0.00           H
ATOM   1046  CA  ILE    66      51.939  36.305  44.341  1.00  0.00           C
ATOM   1047  HA  ILE    66      52.864  35.874  44.722  1.00  0.00           H
ATOM   1048  CB  ILE    66      52.505  37.219  43.197  1.00  0.00           C
ATOM   1049  HB  ILE    66      51.681  37.868  42.905  1.00  0.00           H
ATOM   1050  CG2 ILE    66      53.618  38.032  43.760  1.00  0.00           C
ATOM   1051 HG21 ILE    66      53.140  38.695  44.480  1.00  0.00           H
ATOM   1052 HG22 ILE    66      54.162  38.624  43.025  1.00  0.00           H
ATOM   1053 HG23 ILE    66      54.295  37.327  44.242  1.00  0.00           H
ATOM   1054  CG1 ILE    66      53.075  36.483  41.970  1.00  0.00           C
ATOM   1055 HG12 ILE    66      53.968  36.987  41.598  1.00  0.00           H
ATOM   1056 HG13 ILE    66      53.312  35.442  42.191  1.00  0.00           H
ATOM   1057  CD1 ILE    66      52.108  36.405  40.835  1.00  0.00           C
ATOM   1058 HD11 ILE    66      52.325  35.638  40.093  1.00  0.00           H
ATOM   1059 HD12 ILE    66      51.940  37.367  40.349  1.00  0.00           H
ATOM   1060 HD13 ILE    66      51.153  36.107  41.267  1.00  0.00           H
ATOM   1061  C   ILE    66      51.143  37.204  45.315  1.00  0.00           C
ATOM   1062  O   ILE    66      50.271  37.946  44.873  1.00  0.00           O
ATOM   1063  N   PRO    67      51.412  37.117  46.649  1.00  0.00           N
ATOM   1064  CD  PRO    67      52.149  36.031  47.251  1.00  0.00           C
ATOM   1065  HD2 PRO    67      53.156  35.878  46.863  1.00  0.00           H
ATOM   1066  HD3 PRO    67      51.553  35.119  47.212  1.00  0.00           H
ATOM   1067  CG  PRO    67      52.282  36.365  48.753  1.00  0.00           C
ATOM   1068  HG2 PRO    67      53.259  36.732  49.067  1.00  0.00           H
ATOM   1069  HG3 PRO    67      52.001  35.449  49.274  1.00  0.00           H
ATOM   1070  CB  PRO    67      51.242  37.448  48.956  1.00  0.00           C
ATOM   1071  HB2 PRO    67      51.629  38.118  49.723  1.00  0.00           H
ATOM   1072  HB3 PRO    67      50.327  37.004  49.347  1.00  0.00           H
ATOM   1073  CA  PRO    67      50.988  38.147  47.637  1.00  0.00           C
ATOM   1074  HA  PRO    67      49.960  38.485  47.508  1.00  0.00           H
ATOM   1075  C   PRO    67      51.724  39.443  47.545  1.00  0.00           C
ATOM   1076  O   PRO    67      52.857  39.474  47.111  1.00  0.00           O
ATOM   1077  N   ASN    68      51.047  40.536  48.009  1.00  0.00           N
ATOM   1078  H   ASN    68      50.054  40.369  48.086  1.00  0.00           H
ATOM   1079  CA  ASN    68      51.643  41.822  48.452  1.00  0.00           C
ATOM   1080  HA  ASN    68      52.702  41.589  48.556  1.00  0.00           H
ATOM   1081  CB  ASN    68      51.506  42.920  47.379  1.00  0.00           C
ATOM   1082  HB2 ASN    68      51.877  42.582  46.411  1.00  0.00           H
ATOM   1083  HB3 ASN    68      50.457  43.184  47.246  1.00  0.00           H
ATOM   1084  CG  ASN    68      52.294  44.134  47.765  1.00  0.00           C
ATOM   1085  OD1 ASN    68      52.849  44.279  48.841  1.00  0.00           O
ATOM   1086  ND2 ASN    68      52.287  45.075  46.876  1.00  0.00           N
ATOM   1087 HD21 ASN    68      51.790  44.939  46.008  1.00  0.00           H
ATOM   1088 HD22 ASN    68      52.839  45.890  47.104  1.00  0.00           H
ATOM   1089  C   ASN    68      50.996  42.369  49.746  1.00  0.00           C
ATOM   1090  O   ASN    68      49.909  42.844  49.756  1.00  0.00           O
ATOM   1091  N   LYS    69      51.721  42.393  50.848  1.00  0.00           N
ATOM   1092  H   LYS    69      52.674  42.058  50.864  1.00  0.00           H
ATOM   1093  CA  LYS    69      51.211  43.020  52.098  1.00  0.00           C
ATOM   1094  HA  LYS    69      50.202  42.671  52.325  1.00  0.00           H
ATOM   1095  CB  LYS    69      52.046  42.724  53.363  1.00  0.00           C
ATOM   1096  HB2 LYS    69      52.989  43.262  53.266  1.00  0.00           H
ATOM   1097  HB3 LYS    69      51.526  43.156  54.217  1.00  0.00           H
ATOM   1098  CG  LYS    69      52.189  41.245  53.674  1.00  0.00           C
ATOM   1099  HG2 LYS    69      51.211  40.763  53.641  1.00  0.00           H
ATOM   1100  HG3 LYS    69      52.824  40.860  52.876  1.00  0.00           H
ATOM   1101  CD  LYS    69      52.672  41.157  55.078  1.00  0.00           C
ATOM   1102  HD2 LYS    69      53.552  41.794  55.165  1.00  0.00           H
ATOM   1103  HD3 LYS    69      51.951  41.398  55.859  1.00  0.00           H
ATOM   1104  CE  LYS    69      53.218  39.821  55.351  1.00  0.00           C
ATOM   1105  HE2 LYS    69      52.358  39.151  55.396  1.00  0.00           H
ATOM   1106  HE3 LYS    69      53.775  39.464  54.485  1.00  0.00           H
ATOM   1107  NZ  LYS    69      54.122  39.783  56.559  1.00  0.00           N
ATOM   1108  HZ1 LYS    69      53.603  40.181  57.329  1.00  0.00           H
ATOM   1109  HZ2 LYS    69      54.977  40.303  56.424  1.00  0.00           H
ATOM   1110  HZ3 LYS    69      54.374  38.827  56.764  1.00  0.00           H
ATOM   1111  C   LYS    69      50.993  44.529  51.935  1.00  0.00           C
ATOM   1112  O   LYS    69      49.971  44.941  52.493  1.00  0.00           O
ATOM   1113  N   GLN    70      51.875  45.315  51.288  1.00  0.00           N
ATOM   1114  H   GLN    70      52.465  44.788  50.660  1.00  0.00           H
ATOM   1115  CA  GLN    70      51.817  46.789  51.215  1.00  0.00           C
ATOM   1116  HA  GLN    70      51.692  47.165  52.231  1.00  0.00           H
ATOM   1117  CB  GLN    70      53.191  47.352  50.719  1.00  0.00           C
ATOM   1118  HB2 GLN    70      53.430  46.835  49.790  1.00  0.00           H
ATOM   1119  HB3 GLN    70      53.056  48.396  50.433  1.00  0.00           H
ATOM   1120  CG  GLN    70      54.279  47.338  51.810  1.00  0.00           C
ATOM   1121  HG2 GLN    70      53.830  47.969  52.576  1.00  0.00           H
ATOM   1122  HG3 GLN    70      54.416  46.319  52.170  1.00  0.00           H
ATOM   1123  CD  GLN    70      55.528  48.134  51.427  1.00  0.00           C
ATOM   1124  OE1 GLN    70      55.463  49.318  51.296  1.00  0.00           O
ATOM   1125  NE2 GLN    70      56.711  47.557  51.210  1.00  0.00           N
ATOM   1126 HE21 GLN    70      57.360  48.134  50.695  1.00  0.00           H
ATOM   1127 HE22 GLN    70      56.812  46.553  51.172  1.00  0.00           H
ATOM   1128  C   GLN    70      50.567  47.274  50.414  1.00  0.00           C
ATOM   1129  O   GLN    70      49.863  48.163  50.921  1.00  0.00           O
ATOM   1130  N   ASP    71      50.280  46.652  49.233  1.00  0.00           N
ATOM   1131  H   ASP    71      50.789  45.831  48.933  1.00  0.00           H
ATOM   1132  CA  ASP    71      49.030  46.934  48.556  1.00  0.00           C
ATOM   1133  HA  ASP    71      48.788  47.996  48.613  1.00  0.00           H
ATOM   1134  CB  ASP    71      49.152  46.708  47.012  1.00  0.00           C
ATOM   1135  HB2 ASP    71      49.276  45.630  46.914  1.00  0.00           H
ATOM   1136  HB3 ASP    71      48.231  46.980  46.498  1.00  0.00           H
ATOM   1137  CG  ASP    71      50.165  47.514  46.291  1.00  0.00           C
ATOM   1138  OD1 ASP    71      50.671  47.150  45.213  1.00  0.00           O
ATOM   1139  OD2 ASP    71      50.589  48.528  46.891  1.00  0.00           O
ATOM   1140  C   ASP    71      47.778  46.179  49.017  1.00  0.00           C
ATOM   1141  O   ASP    71      46.660  46.409  48.535  1.00  0.00           O
ATOM   1142  N   ARG    72      47.988  45.178  50.005  1.00  0.00           N
ATOM   1143  H   ARG    72      48.925  44.958  50.311  1.00  0.00           H
ATOM   1144  CA  ARG    72      46.936  44.213  50.434  1.00  0.00           C
ATOM   1145  HA  ARG    72      47.461  43.524  51.094  1.00  0.00           H
ATOM   1146  CB  ARG    72      45.976  44.922  51.370  1.00  0.00           C
ATOM   1147  HB2 ARG    72      46.501  45.664  51.971  1.00  0.00           H
ATOM   1148  HB3 ARG    72      45.260  45.391  50.693  1.00  0.00           H
ATOM   1149  CG  ARG    72      45.170  44.101  52.357  1.00  0.00           C
ATOM   1150  HG2 ARG    72      44.617  43.354  51.789  1.00  0.00           H
ATOM   1151  HG3 ARG    72      45.782  43.497  53.027  1.00  0.00           H
ATOM   1152  CD  ARG    72      44.157  44.782  53.218  1.00  0.00           C
ATOM   1153  HD2 ARG    72      43.489  45.358  52.577  1.00  0.00           H
ATOM   1154  HD3 ARG    72      43.432  44.032  53.536  1.00  0.00           H
ATOM   1155  NE  ARG    72      44.799  45.513  54.318  1.00  0.00           N
ATOM   1156  HE  ARG    72      45.727  45.278  54.639  1.00  0.00           H
ATOM   1157  CZ  ARG    72      44.321  46.627  54.874  1.00  0.00           C
ATOM   1158  NH1 ARG    72      43.243  47.203  54.492  1.00  0.00           N
ATOM   1159 HH11 ARG    72      42.657  46.779  53.787  1.00  0.00           H
ATOM   1160 HH12 ARG    72      43.078  48.134  54.846  1.00  0.00           H
ATOM   1161  NH2 ARG    72      44.889  47.123  55.954  1.00  0.00           N
ATOM   1162 HH21 ARG    72      45.709  46.728  56.389  1.00  0.00           H
ATOM   1163 HH22 ARG    72      44.322  47.687  56.572  1.00  0.00           H
ATOM   1164  C   ARG    72      46.295  43.348  49.253  1.00  0.00           C
ATOM   1165  O   ARG    72      45.076  43.040  49.261  1.00  0.00           O
ATOM   1166  N   THR    73      47.158  42.809  48.311  1.00  0.00           N
ATOM   1167  H   THR    73      48.104  43.162  48.321  1.00  0.00           H
ATOM   1168  CA  THR    73      46.702  42.120  47.069  1.00  0.00           C
ATOM   1169  HA  THR    73      45.634  41.939  47.192  1.00  0.00           H
ATOM   1170  CB  THR    73      47.072  42.752  45.707  1.00  0.00           C
ATOM   1171  HB  THR    73      46.589  42.166  44.924  1.00  0.00           H
ATOM   1172  CG2 THR    73      46.599  44.186  45.619  1.00  0.00           C
ATOM   1173 HG21 THR    73      45.521  44.217  45.783  1.00  0.00           H
ATOM   1174 HG22 THR    73      46.801  44.526  44.604  1.00  0.00           H
ATOM   1175 HG23 THR    73      47.021  44.899  46.328  1.00  0.00           H
ATOM   1176  OG1 THR    73      48.470  42.805  45.496  1.00  0.00           O
ATOM   1177  HG1 THR    73      48.810  42.122  44.913  1.00  0.00           H
ATOM   1178  C   THR    73      47.103  40.602  47.072  1.00  0.00           C
ATOM   1179  O   THR    73      48.236  40.366  47.480  1.00  0.00           O
ATOM   1180  N   LEU    74      46.301  39.692  46.491  1.00  0.00           N
ATOM   1181  H   LEU    74      45.389  39.993  46.176  1.00  0.00           H
ATOM   1182  CA  LEU    74      46.814  38.323  46.172  1.00  0.00           C
ATOM   1183  HA  LEU    74      47.878  38.294  46.404  1.00  0.00           H
ATOM   1184  CB  LEU    74      46.150  37.197  46.940  1.00  0.00           C
ATOM   1185  HB2 LEU    74      46.579  37.306  47.936  1.00  0.00           H
ATOM   1186  HB3 LEU    74      45.067  37.313  46.902  1.00  0.00           H
ATOM   1187  CG  LEU    74      46.545  35.821  46.548  1.00  0.00           C
ATOM   1188  HG  LEU    74      46.401  35.667  45.479  1.00  0.00           H
ATOM   1189  CD1 LEU    74      48.051  35.447  46.826  1.00  0.00           C
ATOM   1190 HD11 LEU    74      48.325  35.470  47.881  1.00  0.00           H
ATOM   1191 HD12 LEU    74      48.740  36.136  46.336  1.00  0.00           H
ATOM   1192 HD13 LEU    74      48.259  34.383  46.717  1.00  0.00           H
ATOM   1193  CD2 LEU    74      45.718  34.803  47.430  1.00  0.00           C
ATOM   1194 HD21 LEU    74      45.995  33.765  47.244  1.00  0.00           H
ATOM   1195 HD22 LEU    74      45.919  35.061  48.469  1.00  0.00           H
ATOM   1196 HD23 LEU    74      44.636  34.918  47.374  1.00  0.00           H
ATOM   1197  C   LEU    74      46.552  38.133  44.677  1.00  0.00           C
ATOM   1198  O   LEU    74      45.361  38.301  44.296  1.00  0.00           O
ATOM   1199  N   THR    75      47.566  37.707  43.888  1.00  0.00           N
ATOM   1200  H   THR    75      48.439  37.649  44.392  1.00  0.00           H
ATOM   1201  CA  THR    75      47.549  37.687  42.461  1.00  0.00           C
ATOM   1202  HA  THR    75      46.635  38.163  42.103  1.00  0.00           H
ATOM   1203  CB  THR    75      48.740  38.396  41.832  1.00  0.00           C
ATOM   1204  HB  THR    75      49.647  37.964  42.257  1.00  0.00           H
ATOM   1205  CG2 THR    75      48.760  38.278  40.335  1.00  0.00           C
ATOM   1206 HG21 THR    75      47.917  38.899  40.029  1.00  0.00           H
ATOM   1207 HG22 THR    75      48.734  37.245  39.989  1.00  0.00           H
ATOM   1208 HG23 THR    75      49.687  38.691  39.939  1.00  0.00           H
ATOM   1209  OG1 THR    75      48.608  39.789  42.140  1.00  0.00           O
ATOM   1210  HG1 THR    75      48.993  39.974  42.999  1.00  0.00           H
ATOM   1211  C   THR    75      47.569  36.205  42.106  1.00  0.00           C
ATOM   1212  O   THR    75      48.622  35.496  42.346  1.00  0.00           O
ATOM   1213  N   ILE    76      46.494  35.688  41.557  1.00  0.00           N
ATOM   1214  H   ILE    76      45.683  36.271  41.414  1.00  0.00           H
ATOM   1215  CA  ILE    76      46.456  34.398  40.906  1.00  0.00           C
ATOM   1216  HA  ILE    76      47.175  33.747  41.405  1.00  0.00           H
ATOM   1217  CB  ILE    76      45.071  33.701  41.046  1.00  0.00           C
ATOM   1218  HB  ILE    76      44.388  34.355  40.502  1.00  0.00           H
ATOM   1219  CG2 ILE    76      45.121  32.322  40.410  1.00  0.00           C
ATOM   1220 HG21 ILE    76      44.946  32.361  39.336  1.00  0.00           H
ATOM   1221 HG22 ILE    76      44.228  31.715  40.563  1.00  0.00           H
ATOM   1222 HG23 ILE    76      46.043  31.787  40.635  1.00  0.00           H
ATOM   1223  CG1 ILE    76      44.787  33.819  42.580  1.00  0.00           C
ATOM   1224 HG12 ILE    76      45.585  33.431  43.213  1.00  0.00           H
ATOM   1225 HG13 ILE    76      44.552  34.832  42.906  1.00  0.00           H
ATOM   1226  CD1 ILE    76      43.480  33.009  42.879  1.00  0.00           C
ATOM   1227 HD11 ILE    76      43.717  31.951  42.995  1.00  0.00           H
ATOM   1228 HD12 ILE    76      42.709  33.236  42.143  1.00  0.00           H
ATOM   1229 HD13 ILE    76      43.042  33.224  43.854  1.00  0.00           H
ATOM   1230  C   ILE    76      46.801  34.612  39.408  1.00  0.00           C
ATOM   1231  O   ILE    76      46.412  35.701  38.924  1.00  0.00           O
ATOM   1232  N   VAL    77      47.475  33.675  38.779  1.00  0.00           N
ATOM   1233  H   VAL    77      47.802  32.828  39.222  1.00  0.00           H
ATOM   1234  CA  VAL    77      47.888  33.851  37.319  1.00  0.00           C
ATOM   1235  HA  VAL    77      47.302  34.638  36.842  1.00  0.00           H
ATOM   1236  CB  VAL    77      49.407  34.310  37.279  1.00  0.00           C
ATOM   1237  HB  VAL    77      50.075  33.510  37.597  1.00  0.00           H
ATOM   1238  CG1 VAL    77      50.007  34.642  35.877  1.00  0.00           C
ATOM   1239 HG11 VAL    77      49.499  35.487  35.410  1.00  0.00           H
ATOM   1240 HG12 VAL    77      51.063  34.908  35.931  1.00  0.00           H
ATOM   1241 HG13 VAL    77      49.937  33.756  35.247  1.00  0.00           H
ATOM   1242  CG2 VAL    77      49.696  35.574  38.085  1.00  0.00           C
ATOM   1243 HG21 VAL    77      49.670  35.326  39.146  1.00  0.00           H
ATOM   1244 HG22 VAL    77      48.834  36.227  37.944  1.00  0.00           H
ATOM   1245 HG23 VAL    77      50.663  35.995  37.810  1.00  0.00           H
ATOM   1246  C   VAL    77      47.855  32.463  36.589  1.00  0.00           C
ATOM   1247  O   VAL    77      48.257  31.433  37.155  1.00  0.00           O
ATOM   1248  N   ASP    78      47.555  32.550  35.263  1.00  0.00           N
ATOM   1249  H   ASP    78      47.289  33.422  34.828  1.00  0.00           H
ATOM   1250  CA  ASP    78      47.540  31.439  34.354  1.00  0.00           C
ATOM   1251  HA  ASP    78      48.206  30.671  34.748  1.00  0.00           H
ATOM   1252  CB  ASP    78      46.182  30.671  34.217  1.00  0.00           C
ATOM   1253  HB2 ASP    78      46.286  29.750  33.640  1.00  0.00           H
ATOM   1254  HB3 ASP    78      45.917  30.422  35.245  1.00  0.00           H
ATOM   1255  CG  ASP    78      45.135  31.447  33.526  1.00  0.00           C
ATOM   1256  OD1 ASP    78      45.286  31.961  32.360  1.00  0.00           O
ATOM   1257  OD2 ASP    78      44.008  31.543  34.126  1.00  0.00           O
ATOM   1258  C   ASP    78      48.159  31.801  32.972  1.00  0.00           C
ATOM   1259  O   ASP    78      48.436  32.963  32.596  1.00  0.00           O
ATOM   1260  N   THR    79      48.368  30.786  32.187  1.00  0.00           N
ATOM   1261  H   THR    79      48.358  29.876  32.628  1.00  0.00           H
ATOM   1262  CA  THR    79      48.679  30.860  30.718  1.00  0.00           C
ATOM   1263  HA  THR    79      48.699  31.892  30.369  1.00  0.00           H
ATOM   1264  CB  THR    79      50.115  30.323  30.376  1.00  0.00           C
ATOM   1265  HB  THR    79      50.373  30.161  29.328  1.00  0.00           H
ATOM   1266  CG2 THR    79      51.193  31.165  31.002  1.00  0.00           C
ATOM   1267 HG21 THR    79      51.212  32.189  30.629  1.00  0.00           H
ATOM   1268 HG22 THR    79      52.194  30.899  30.664  1.00  0.00           H
ATOM   1269 HG23 THR    79      51.054  31.216  32.082  1.00  0.00           H
ATOM   1270  OG1 THR    79      50.146  29.068  31.041  1.00  0.00           O
ATOM   1271  HG1 THR    79      51.013  28.695  30.867  1.00  0.00           H
ATOM   1272  C   THR    79      47.622  30.109  29.914  1.00  0.00           C
ATOM   1273  O   THR    79      47.933  29.429  28.919  1.00  0.00           O
ATOM   1274  N   GLY    80      46.402  30.142  30.334  1.00  0.00           N
ATOM   1275  H   GLY    80      46.279  30.830  31.063  1.00  0.00           H
ATOM   1276  CA  GLY    80      45.173  29.498  29.807  1.00  0.00           C
ATOM   1277  HA2 GLY    80      45.366  28.452  29.571  1.00  0.00           H
ATOM   1278  HA3 GLY    80      44.381  29.441  30.553  1.00  0.00           H
ATOM   1279  C   GLY    80      44.687  30.225  28.495  1.00  0.00           C
ATOM   1280  O   GLY    80      45.433  31.032  27.941  1.00  0.00           O
ATOM   1281  N   ILE    81      43.446  29.987  28.125  1.00  0.00           N
ATOM   1282  H   ILE    81      43.011  29.347  28.775  1.00  0.00           H
ATOM   1283  CA  ILE    81      42.827  30.437  26.861  1.00  0.00           C
ATOM   1284  HA  ILE    81      43.548  30.206  26.078  1.00  0.00           H
ATOM   1285  CB  ILE    81      41.576  29.600  26.573  1.00  0.00           C
ATOM   1286  HB  ILE    81      41.913  28.566  26.503  1.00  0.00           H
ATOM   1287  CG2 ILE    81      40.622  29.666  27.804  1.00  0.00           C
ATOM   1288 HG21 ILE    81      41.053  29.165  28.671  1.00  0.00           H
ATOM   1289 HG22 ILE    81      39.690  29.158  27.556  1.00  0.00           H
ATOM   1290 HG23 ILE    81      40.413  30.715  28.017  1.00  0.00           H
ATOM   1291  CG1 ILE    81      40.832  29.827  25.255  1.00  0.00           C
ATOM   1292 HG12 ILE    81      39.969  29.195  25.044  1.00  0.00           H
ATOM   1293 HG13 ILE    81      40.322  30.790  25.277  1.00  0.00           H
ATOM   1294  CD1 ILE    81      41.763  29.481  24.011  1.00  0.00           C
ATOM   1295 HD11 ILE    81      41.255  29.778  23.092  1.00  0.00           H
ATOM   1296 HD12 ILE    81      41.955  28.410  23.937  1.00  0.00           H
ATOM   1297 HD13 ILE    81      42.571  30.165  24.272  1.00  0.00           H
ATOM   1298  C   ILE    81      42.570  31.948  26.814  1.00  0.00           C
ATOM   1299  O   ILE    81      42.600  32.507  25.814  1.00  0.00           O
ATOM   1300  N   GLY    82      42.389  32.622  27.938  1.00  0.00           N
ATOM   1301  H   GLY    82      42.638  32.091  28.761  1.00  0.00           H
ATOM   1302  CA  GLY    82      41.980  34.066  28.107  1.00  0.00           C
ATOM   1303  HA2 GLY    82      42.080  34.462  29.117  1.00  0.00           H
ATOM   1304  HA3 GLY    82      42.643  34.665  27.481  1.00  0.00           H
ATOM   1305  C   GLY    82      40.472  34.403  27.689  1.00  0.00           C
ATOM   1306  O   GLY    82      39.682  33.525  27.456  1.00  0.00           O
ATOM   1307  N   MET    83      40.173  35.706  27.646  1.00  0.00           N
ATOM   1308  H   MET    83      40.983  36.278  27.833  1.00  0.00           H
ATOM   1309  CA  MET    83      38.839  36.301  27.408  1.00  0.00           C
ATOM   1310  HA  MET    83      38.145  35.613  26.926  1.00  0.00           H
ATOM   1311  CB  MET    83      38.148  36.597  28.850  1.00  0.00           C
ATOM   1312  HB2 MET    83      38.339  37.649  29.060  1.00  0.00           H
ATOM   1313  HB3 MET    83      37.064  36.496  28.782  1.00  0.00           H
ATOM   1314  CG  MET    83      38.578  35.894  30.145  1.00  0.00           C
ATOM   1315  HG2 MET    83      38.508  34.817  29.991  1.00  0.00           H
ATOM   1316  HG3 MET    83      39.640  36.123  30.231  1.00  0.00           H
ATOM   1317  SD  MET    83      37.783  36.508  31.684  1.00  0.00           S
ATOM   1318  CE  MET    83      36.074  36.208  31.399  1.00  0.00           C
ATOM   1319  HE1 MET    83      35.483  36.276  32.312  1.00  0.00           H
ATOM   1320  HE2 MET    83      35.776  36.933  30.642  1.00  0.00           H
ATOM   1321  HE3 MET    83      35.908  35.234  30.937  1.00  0.00           H
ATOM   1322  C   MET    83      38.916  37.532  26.538  1.00  0.00           C
ATOM   1323  O   MET    83      39.818  38.347  26.769  1.00  0.00           O
ATOM   1324  N   THR    84      37.987  37.667  25.569  1.00  0.00           N
ATOM   1325  H   THR    84      37.218  37.014  25.567  1.00  0.00           H
ATOM   1326  CA  THR    84      37.841  38.863  24.720  1.00  0.00           C
ATOM   1327  HA  THR    84      38.839  39.164  24.401  1.00  0.00           H
ATOM   1328  CB  THR    84      36.977  38.567  23.424  1.00  0.00           C
ATOM   1329  HB  THR    84      37.030  39.429  22.759  1.00  0.00           H
ATOM   1330  CG2 THR    84      37.595  37.370  22.683  1.00  0.00           C
ATOM   1331 HG21 THR    84      37.321  36.416  23.134  1.00  0.00           H
ATOM   1332 HG22 THR    84      38.660  37.605  22.689  1.00  0.00           H
ATOM   1333 HG23 THR    84      37.127  37.262  21.705  1.00  0.00           H
ATOM   1334  OG1 THR    84      35.584  38.297  23.738  1.00  0.00           O
ATOM   1335  HG1 THR    84      35.574  37.442  24.176  1.00  0.00           H
ATOM   1336  C   THR    84      37.269  40.046  25.469  1.00  0.00           C
ATOM   1337  O   THR    84      36.678  39.900  26.571  1.00  0.00           O
ATOM   1338  N   LYS    85      37.311  41.232  24.847  1.00  0.00           N
ATOM   1339  H   LYS    85      37.809  41.254  23.968  1.00  0.00           H
ATOM   1340  CA  LYS    85      36.621  42.354  25.413  1.00  0.00           C
ATOM   1341  HA  LYS    85      36.888  42.473  26.463  1.00  0.00           H
ATOM   1342  CB  LYS    85      36.837  43.775  24.713  1.00  0.00           C
ATOM   1343  HB2 LYS    85      37.845  43.825  24.301  1.00  0.00           H
ATOM   1344  HB3 LYS    85      36.198  43.927  23.844  1.00  0.00           H
ATOM   1345  CG  LYS    85      36.609  44.995  25.566  1.00  0.00           C
ATOM   1346  HG2 LYS    85      35.608  44.962  25.997  1.00  0.00           H
ATOM   1347  HG3 LYS    85      37.291  45.106  26.408  1.00  0.00           H
ATOM   1348  CD  LYS    85      36.556  46.336  24.818  1.00  0.00           C
ATOM   1349  HD2 LYS    85      36.574  47.232  25.438  1.00  0.00           H
ATOM   1350  HD3 LYS    85      37.559  46.351  24.394  1.00  0.00           H
ATOM   1351  CE  LYS    85      35.390  46.583  23.766  1.00  0.00           C
ATOM   1352  HE2 LYS    85      35.320  45.765  23.048  1.00  0.00           H
ATOM   1353  HE3 LYS    85      34.411  46.485  24.236  1.00  0.00           H
ATOM   1354  NZ  LYS    85      35.393  47.944  23.137  1.00  0.00           N
ATOM   1355  HZ1 LYS    85      34.599  48.075  22.528  1.00  0.00           H
ATOM   1356  HZ2 LYS    85      36.160  47.929  22.480  1.00  0.00           H
ATOM   1357  HZ3 LYS    85      35.508  48.614  23.885  1.00  0.00           H
ATOM   1358  C   LYS    85      35.103  42.254  25.503  1.00  0.00           C
ATOM   1359  O   LYS    85      34.510  42.805  26.492  1.00  0.00           O
ATOM   1360  N   ALA    86      34.466  41.502  24.642  1.00  0.00           N
ATOM   1361  H   ALA    86      35.047  41.053  23.949  1.00  0.00           H
ATOM   1362  CA  ALA    86      33.061  41.237  24.654  1.00  0.00           C
ATOM   1363  HA  ALA    86      32.495  42.164  24.741  1.00  0.00           H
ATOM   1364  CB  ALA    86      32.650  40.647  23.320  1.00  0.00           C
ATOM   1365  HB1 ALA    86      32.814  41.429  22.578  1.00  0.00           H
ATOM   1366  HB2 ALA    86      31.588  40.404  23.318  1.00  0.00           H
ATOM   1367  HB3 ALA    86      33.315  39.831  23.037  1.00  0.00           H
ATOM   1368  C   ALA    86      32.578  40.285  25.785  1.00  0.00           C
ATOM   1369  O   ALA    86      31.505  40.525  26.360  1.00  0.00           O
ATOM   1370  N   ASP    87      33.376  39.259  26.146  1.00  0.00           N
ATOM   1371  H   ASP    87      34.186  39.096  25.564  1.00  0.00           H
ATOM   1372  CA  ASP    87      33.194  38.440  27.349  1.00  0.00           C
ATOM   1373  HA  ASP    87      32.207  37.979  27.328  1.00  0.00           H
ATOM   1374  CB  ASP    87      34.117  37.211  27.199  1.00  0.00           C
ATOM   1375  HB2 ASP    87      35.136  37.589  27.290  1.00  0.00           H
ATOM   1376  HB3 ASP    87      33.924  36.542  28.037  1.00  0.00           H
ATOM   1377  CG  ASP    87      34.129  36.368  25.936  1.00  0.00           C
ATOM   1378  OD1 ASP    87      33.001  35.874  25.680  1.00  0.00           O
ATOM   1379  OD2 ASP    87      35.163  36.190  25.282  1.00  0.00           O
ATOM   1380  C   ASP    87      33.489  39.141  28.687  1.00  0.00           C
ATOM   1381  O   ASP    87      32.858  38.931  29.714  1.00  0.00           O
ATOM   1382  N   LEU    88      34.311  40.200  28.641  1.00  0.00           N
ATOM   1383  H   LEU    88      34.867  40.276  27.802  1.00  0.00           H
ATOM   1384  CA  LEU    88      34.585  41.152  29.783  1.00  0.00           C
ATOM   1385  HA  LEU    88      34.670  40.500  30.652  1.00  0.00           H
ATOM   1386  CB  LEU    88      35.900  41.984  29.635  1.00  0.00           C
ATOM   1387  HB2 LEU    88      36.023  42.618  28.758  1.00  0.00           H
ATOM   1388  HB3 LEU    88      35.827  42.754  30.403  1.00  0.00           H
ATOM   1389  CG  LEU    88      37.219  41.223  29.923  1.00  0.00           C
ATOM   1390  HG  LEU    88      37.460  40.516  29.130  1.00  0.00           H
ATOM   1391  CD1 LEU    88      38.495  42.117  30.048  1.00  0.00           C
ATOM   1392 HD11 LEU    88      39.393  41.504  30.142  1.00  0.00           H
ATOM   1393 HD12 LEU    88      38.510  42.781  30.913  1.00  0.00           H
ATOM   1394 HD13 LEU    88      38.560  42.777  29.182  1.00  0.00           H
ATOM   1395  CD2 LEU    88      37.159  40.338  31.212  1.00  0.00           C
ATOM   1396 HD21 LEU    88      38.168  39.955  31.367  1.00  0.00           H
ATOM   1397 HD22 LEU    88      36.903  40.956  32.073  1.00  0.00           H
ATOM   1398 HD23 LEU    88      36.416  39.543  31.162  1.00  0.00           H
ATOM   1399  C   LEU    88      33.417  42.123  30.062  1.00  0.00           C
ATOM   1400  O   LEU    88      33.218  42.648  31.179  1.00  0.00           O
ATOM   1401  N   ILE    89      32.751  42.574  28.956  1.00  0.00           N
ATOM   1402  H   ILE    89      33.144  42.172  28.116  1.00  0.00           H
ATOM   1403  CA  ILE    89      31.552  43.472  28.931  1.00  0.00           C
ATOM   1404  HA  ILE    89      31.614  44.283  29.656  1.00  0.00           H
ATOM   1405  CB  ILE    89      31.451  44.198  27.564  1.00  0.00           C
ATOM   1406  HB  ILE    89      31.568  43.517  26.721  1.00  0.00           H
ATOM   1407  CG2 ILE    89      30.029  44.893  27.359  1.00  0.00           C
ATOM   1408 HG21 ILE    89      30.066  45.512  26.464  1.00  0.00           H
ATOM   1409 HG22 ILE    89      29.747  45.480  28.234  1.00  0.00           H
ATOM   1410 HG23 ILE    89      29.276  44.120  27.208  1.00  0.00           H
ATOM   1411  CG1 ILE    89      32.590  45.343  27.563  1.00  0.00           C
ATOM   1412 HG12 ILE    89      32.332  46.103  28.300  1.00  0.00           H
ATOM   1413 HG13 ILE    89      33.531  44.880  27.860  1.00  0.00           H
ATOM   1414  CD1 ILE    89      32.812  45.972  26.153  1.00  0.00           C
ATOM   1415 HD11 ILE    89      31.966  46.580  25.834  1.00  0.00           H
ATOM   1416 HD12 ILE    89      32.902  45.183  25.405  1.00  0.00           H
ATOM   1417 HD13 ILE    89      33.710  46.585  26.071  1.00  0.00           H
ATOM   1418  C   ILE    89      30.283  42.633  29.239  1.00  0.00           C
ATOM   1419  O   ILE    89      29.401  43.091  30.001  1.00  0.00           O
ATOM   1420  N   ASN    90      30.246  41.388  28.731  1.00  0.00           N
ATOM   1421  H   ASN    90      30.988  41.035  28.144  1.00  0.00           H
ATOM   1422  CA  ASN    90      29.153  40.379  29.064  1.00  0.00           C
ATOM   1423  HA  ASN    90      28.254  40.984  29.173  1.00  0.00           H
ATOM   1424  CB  ASN    90      28.922  39.354  27.906  1.00  0.00           C
ATOM   1425  HB2 ASN    90      29.905  39.033  27.563  1.00  0.00           H
ATOM   1426  HB3 ASN    90      28.304  38.494  28.165  1.00  0.00           H
ATOM   1427  CG  ASN    90      28.156  39.988  26.782  1.00  0.00           C
ATOM   1428  OD1 ASN    90      26.950  40.220  26.884  1.00  0.00           O
ATOM   1429  ND2 ASN    90      28.823  40.256  25.622  1.00  0.00           N
ATOM   1430 HD21 ASN    90      29.790  39.964  25.610  1.00  0.00           H
ATOM   1431 HD22 ASN    90      28.430  40.622  24.767  1.00  0.00           H
ATOM   1432  C   ASN    90      29.364  39.782  30.410  1.00  0.00           C
ATOM   1433  O   ASN    90      29.479  38.545  30.597  1.00  0.00           O
ATOM   1434  N   ASN    91      29.255  40.631  31.419  1.00  0.00           N
ATOM   1435  H   ASN    91      29.076  41.599  31.193  1.00  0.00           H
ATOM   1436  CA  ASN    91      29.042  40.391  32.886  1.00  0.00           C
ATOM   1437  HA  ASN    91      29.205  41.372  33.332  1.00  0.00           H
ATOM   1438  CB  ASN    91      27.590  39.957  33.283  1.00  0.00           C
ATOM   1439  HB2 ASN    91      27.443  38.936  32.928  1.00  0.00           H
ATOM   1440  HB3 ASN    91      27.569  39.889  34.371  1.00  0.00           H
ATOM   1441  CG  ASN    91      26.466  40.813  32.662  1.00  0.00           C
ATOM   1442  OD1 ASN    91      26.132  41.803  33.234  1.00  0.00           O
ATOM   1443  ND2 ASN    91      25.763  40.464  31.624  1.00  0.00           N
ATOM   1444 HD21 ASN    91      25.930  39.621  31.092  1.00  0.00           H
ATOM   1445 HD22 ASN    91      25.062  41.138  31.352  1.00  0.00           H
ATOM   1446  C   ASN    91      30.151  39.564  33.585  1.00  0.00           C
ATOM   1447  O   ASN    91      30.023  39.146  34.729  1.00  0.00           O
ATOM   1448  N   LEU    92      31.234  39.354  32.810  1.00  0.00           N
ATOM   1449  H   LEU    92      30.986  39.600  31.863  1.00  0.00           H
ATOM   1450  CA  LEU    92      32.431  38.528  33.001  1.00  0.00           C
ATOM   1451  HA  LEU    92      33.101  38.909  32.229  1.00  0.00           H
ATOM   1452  CB  LEU    92      33.235  38.802  34.304  1.00  0.00           C
ATOM   1453  HB2 LEU    92      33.242  39.873  34.509  1.00  0.00           H
ATOM   1454  HB3 LEU    92      32.845  38.165  35.097  1.00  0.00           H
ATOM   1455  CG  LEU    92      34.793  38.450  34.214  1.00  0.00           C
ATOM   1456  HG  LEU    92      35.034  38.299  33.163  1.00  0.00           H
ATOM   1457  CD1 LEU    92      35.686  39.581  34.671  1.00  0.00           C
ATOM   1458 HD11 LEU    92      35.330  40.568  34.374  1.00  0.00           H
ATOM   1459 HD12 LEU    92      36.603  39.341  34.132  1.00  0.00           H
ATOM   1460 HD13 LEU    92      35.809  39.452  35.746  1.00  0.00           H
ATOM   1461  CD2 LEU    92      35.264  37.104  34.946  1.00  0.00           C
ATOM   1462 HD21 LEU    92      36.147  36.651  34.499  1.00  0.00           H
ATOM   1463 HD22 LEU    92      35.355  37.196  36.028  1.00  0.00           H
ATOM   1464 HD23 LEU    92      34.460  36.379  34.815  1.00  0.00           H
ATOM   1465  C   LEU    92      32.295  37.073  32.531  1.00  0.00           C
ATOM   1466  O   LEU    92      32.863  36.094  33.057  1.00  0.00           O
ATOM   1467  N   GLY    93      31.709  36.857  31.309  1.00  0.00           N
ATOM   1468  H   GLY    93      31.486  37.704  30.807  1.00  0.00           H
ATOM   1469  CA  GLY    93      31.560  35.476  30.692  1.00  0.00           C
ATOM   1470  HA2 GLY    93      32.531  35.231  30.260  1.00  0.00           H
ATOM   1471  HA3 GLY    93      31.321  34.686  31.405  1.00  0.00           H
ATOM   1472  C   GLY    93      30.552  35.498  29.496  1.00  0.00           C
ATOM   1473  O   GLY    93      30.513  36.392  28.650  1.00  0.00           O
ATOM   1474  N   THR    94      29.675  34.545  29.508  1.00  0.00           N
ATOM   1475  H   THR    94      29.551  34.017  30.361  1.00  0.00           H
ATOM   1476  CA  THR    94      28.764  34.243  28.388  1.00  0.00           C
ATOM   1477  HA  THR    94      29.245  34.386  27.420  1.00  0.00           H
ATOM   1478  CB  THR    94      28.247  32.781  28.496  1.00  0.00           C
ATOM   1479  HB  THR    94      27.544  32.548  27.696  1.00  0.00           H
ATOM   1480  CG2 THR    94      29.433  31.879  28.363  1.00  0.00           C
ATOM   1481 HG21 THR    94      29.093  30.845  28.294  1.00  0.00           H
ATOM   1482 HG22 THR    94      30.046  31.909  29.263  1.00  0.00           H
ATOM   1483 HG23 THR    94      30.020  32.125  27.477  1.00  0.00           H
ATOM   1484  OG1 THR    94      27.687  32.412  29.711  1.00  0.00           O
ATOM   1485  HG1 THR    94      26.815  32.811  29.762  1.00  0.00           H
ATOM   1486  C   THR    94      27.465  35.162  28.319  1.00  0.00           C
ATOM   1487  O   THR    94      26.894  35.501  29.334  1.00  0.00           O
ATOM   1488  N   ILE    95      26.923  35.251  27.129  1.00  0.00           N
ATOM   1489  H   ILE    95      27.446  34.710  26.454  1.00  0.00           H
ATOM   1490  CA  ILE    95      25.675  35.942  26.843  1.00  0.00           C
ATOM   1491  HA  ILE    95      25.735  36.910  27.340  1.00  0.00           H
ATOM   1492  CB  ILE    95      25.548  36.281  25.329  1.00  0.00           C
ATOM   1493  HB  ILE    95      25.601  35.381  24.718  1.00  0.00           H
ATOM   1494  CG2 ILE    95      24.243  36.990  25.068  1.00  0.00           C
ATOM   1495 HG21 ILE    95      23.461  36.263  25.291  1.00  0.00           H
ATOM   1496 HG22 ILE    95      24.105  37.168  24.003  1.00  0.00           H
ATOM   1497 HG23 ILE    95      24.115  37.930  25.607  1.00  0.00           H
ATOM   1498  CG1 ILE    95      26.711  37.252  24.874  1.00  0.00           C
ATOM   1499 HG12 ILE    95      26.638  38.256  25.292  1.00  0.00           H
ATOM   1500 HG13 ILE    95      27.652  36.923  25.315  1.00  0.00           H
ATOM   1501  CD1 ILE    95      26.804  37.300  23.366  1.00  0.00           C
ATOM   1502 HD11 ILE    95      25.960  37.769  22.859  1.00  0.00           H
ATOM   1503 HD12 ILE    95      26.891  36.310  22.918  1.00  0.00           H
ATOM   1504 HD13 ILE    95      27.685  37.859  23.052  1.00  0.00           H
ATOM   1505  C   ILE    95      24.418  35.338  27.473  1.00  0.00           C
ATOM   1506  O   ILE    95      23.599  36.025  28.080  1.00  0.00           O
ATOM   1507  N   ALA    96      24.290  34.040  27.369  1.00  0.00           N
ATOM   1508  H   ALA    96      25.056  33.633  26.851  1.00  0.00           H
ATOM   1509  CA  ALA    96      23.481  33.164  28.236  1.00  0.00           C
ATOM   1510  HA  ALA    96      22.453  33.489  28.070  1.00  0.00           H
ATOM   1511  CB  ALA    96      23.684  31.722  27.716  1.00  0.00           C
ATOM   1512  HB1 ALA    96      23.121  31.015  28.325  1.00  0.00           H
ATOM   1513  HB2 ALA    96      24.703  31.336  27.724  1.00  0.00           H
ATOM   1514  HB3 ALA    96      23.254  31.682  26.715  1.00  0.00           H
ATOM   1515  C   ALA    96      23.881  33.367  29.756  1.00  0.00           C
ATOM   1516  O   ALA    96      25.080  33.325  30.055  1.00  0.00           O
ATOM   1517  N   LYS    97      22.944  33.516  30.710  1.00  0.00           N
ATOM   1518  H   LYS    97      22.010  33.720  30.383  1.00  0.00           H
ATOM   1519  CA  LYS    97      23.352  33.545  32.171  1.00  0.00           C
ATOM   1520  HA  LYS    97      24.435  33.507  32.288  1.00  0.00           H
ATOM   1521  CB  LYS    97      22.852  34.916  32.866  1.00  0.00           C
ATOM   1522  HB2 LYS    97      21.768  34.932  32.759  1.00  0.00           H
ATOM   1523  HB3 LYS    97      23.148  35.060  33.905  1.00  0.00           H
ATOM   1524  CG  LYS    97      23.451  36.041  32.069  1.00  0.00           C
ATOM   1525  HG2 LYS    97      24.478  36.105  32.429  1.00  0.00           H
ATOM   1526  HG3 LYS    97      23.355  35.961  30.986  1.00  0.00           H
ATOM   1527  CD  LYS    97      22.744  37.377  32.460  1.00  0.00           C
ATOM   1528  HD2 LYS    97      22.644  37.338  33.545  1.00  0.00           H
ATOM   1529  HD3 LYS    97      23.442  38.153  32.150  1.00  0.00           H
ATOM   1530  CE  LYS    97      21.469  37.647  31.713  1.00  0.00           C
ATOM   1531  HE2 LYS    97      21.548  37.874  30.650  1.00  0.00           H
ATOM   1532  HE3 LYS    97      20.958  36.687  31.790  1.00  0.00           H
ATOM   1533  NZ  LYS    97      20.746  38.761  32.266  1.00  0.00           N
ATOM   1534  HZ1 LYS    97      20.392  38.549  33.188  1.00  0.00           H
ATOM   1535  HZ2 LYS    97      19.958  39.039  31.698  1.00  0.00           H
ATOM   1536  HZ3 LYS    97      21.301  39.603  32.331  1.00  0.00           H
ATOM   1537  C   LYS    97      22.913  32.265  32.898  1.00  0.00           C
ATOM   1538  O   LYS    97      22.673  32.299  34.091  1.00  0.00           O
ATOM   1539  N   SER    98      22.651  31.210  32.158  1.00  0.00           N
ATOM   1540  H   SER    98      22.754  31.199  31.153  1.00  0.00           H
ATOM   1541  CA  SER    98      22.121  29.986  32.673  1.00  0.00           C
ATOM   1542  HA  SER    98      21.161  30.111  33.176  1.00  0.00           H
ATOM   1543  CB  SER    98      21.892  29.011  31.528  1.00  0.00           C
ATOM   1544  HB2 SER    98      21.753  28.012  31.942  1.00  0.00           H
ATOM   1545  HB3 SER    98      20.981  29.315  31.014  1.00  0.00           H
ATOM   1546  OG  SER    98      23.083  28.869  30.693  1.00  0.00           O
ATOM   1547  HG  SER    98      23.768  28.338  31.106  1.00  0.00           H
ATOM   1548  C   SER    98      22.907  29.419  33.846  1.00  0.00           C
ATOM   1549  O   SER    98      22.290  29.028  34.861  1.00  0.00           O
ATOM   1550  N   GLY    99      24.247  29.483  33.794  1.00  0.00           N
ATOM   1551  H   GLY    99      24.610  29.892  32.945  1.00  0.00           H
ATOM   1552  CA  GLY    99      25.177  29.080  34.892  1.00  0.00           C
ATOM   1553  HA2 GLY    99      25.116  27.993  34.945  1.00  0.00           H
ATOM   1554  HA3 GLY    99      26.192  29.394  34.647  1.00  0.00           H
ATOM   1555  C   GLY    99      24.833  29.695  36.225  1.00  0.00           C
ATOM   1556  O   GLY    99      24.599  29.035  37.271  1.00  0.00           O
ATOM   1557  N   THR   100      24.910  31.042  36.187  1.00  0.00           N
ATOM   1558  H   THR   100      25.333  31.416  35.350  1.00  0.00           H
ATOM   1559  CA  THR   100      24.700  32.027  37.239  1.00  0.00           C
ATOM   1560  HA  THR   100      25.548  31.999  37.923  1.00  0.00           H
ATOM   1561  CB  THR   100      24.937  33.469  36.600  1.00  0.00           C
ATOM   1562  HB  THR   100      24.351  33.606  35.691  1.00  0.00           H
ATOM   1563  CG2 THR   100      24.541  34.628  37.559  1.00  0.00           C
ATOM   1564 HG21 THR   100      25.074  35.530  37.255  1.00  0.00           H
ATOM   1565 HG22 THR   100      24.827  34.328  38.567  1.00  0.00           H
ATOM   1566 HG23 THR   100      23.478  34.849  37.651  1.00  0.00           H
ATOM   1567  OG1 THR   100      26.309  33.792  36.289  1.00  0.00           O
ATOM   1568  HG1 THR   100      26.598  33.449  35.440  1.00  0.00           H
ATOM   1569  C   THR   100      23.293  31.701  37.910  1.00  0.00           C
ATOM   1570  O   THR   100      23.210  31.440  39.115  1.00  0.00           O
ATOM   1571  N   LYS   101      22.245  31.680  37.117  1.00  0.00           N
ATOM   1572  H   LYS   101      22.424  31.916  36.151  1.00  0.00           H
ATOM   1573  CA  LYS   101      20.856  31.335  37.595  1.00  0.00           C
ATOM   1574  HA  LYS   101      20.514  32.036  38.356  1.00  0.00           H
ATOM   1575  CB  LYS   101      19.924  31.309  36.399  1.00  0.00           C
ATOM   1576  HB2 LYS   101      20.298  30.685  35.588  1.00  0.00           H
ATOM   1577  HB3 LYS   101      19.094  30.724  36.795  1.00  0.00           H
ATOM   1578  CG  LYS   101      19.314  32.689  36.086  1.00  0.00           C
ATOM   1579  HG2 LYS   101      18.653  33.045  36.877  1.00  0.00           H
ATOM   1580  HG3 LYS   101      20.108  33.430  35.986  1.00  0.00           H
ATOM   1581  CD  LYS   101      18.492  32.756  34.766  1.00  0.00           C
ATOM   1582  HD2 LYS   101      18.335  33.814  34.554  1.00  0.00           H
ATOM   1583  HD3 LYS   101      19.021  32.361  33.900  1.00  0.00           H
ATOM   1584  CE  LYS   101      17.193  31.991  34.843  1.00  0.00           C
ATOM   1585  HE2 LYS   101      16.879  31.838  33.811  1.00  0.00           H
ATOM   1586  HE3 LYS   101      17.490  31.030  35.261  1.00  0.00           H
ATOM   1587  NZ  LYS   101      16.204  32.738  35.545  1.00  0.00           N
ATOM   1588  HZ1 LYS   101      15.772  33.478  35.011  1.00  0.00           H
ATOM   1589  HZ2 LYS   101      16.538  33.225  36.366  1.00  0.00           H
ATOM   1590  HZ3 LYS   101      15.547  32.053  35.889  1.00  0.00           H
ATOM   1591  C   LYS   101      20.770  29.989  38.256  1.00  0.00           C
ATOM   1592  O   LYS   101      20.136  29.804  39.263  1.00  0.00           O
ATOM   1593  N   ALA   102      21.475  28.972  37.666  1.00  0.00           N
ATOM   1594  H   ALA   102      22.152  29.318  37.000  1.00  0.00           H
ATOM   1595  CA  ALA   102      21.374  27.596  38.147  1.00  0.00           C
ATOM   1596  HA  ALA   102      20.347  27.290  38.348  1.00  0.00           H
ATOM   1597  CB  ALA   102      21.972  26.641  37.061  1.00  0.00           C
ATOM   1598  HB1 ALA   102      23.033  26.636  36.806  1.00  0.00           H
ATOM   1599  HB2 ALA   102      21.389  26.756  36.148  1.00  0.00           H
ATOM   1600  HB3 ALA   102      21.708  25.635  37.387  1.00  0.00           H
ATOM   1601  C   ALA   102      22.155  27.472  39.517  1.00  0.00           C
ATOM   1602  O   ALA   102      21.651  26.812  40.428  1.00  0.00           O
ATOM   1603  N   PHE   103      23.370  28.026  39.674  1.00  0.00           N
ATOM   1604  H   PHE   103      23.825  28.317  38.820  1.00  0.00           H
ATOM   1605  CA  PHE   103      23.982  28.045  41.009  1.00  0.00           C
ATOM   1606  HA  PHE   103      24.115  27.007  41.316  1.00  0.00           H
ATOM   1607  CB  PHE   103      25.336  28.711  40.942  1.00  0.00           C
ATOM   1608  HB2 PHE   103      25.932  28.058  40.303  1.00  0.00           H
ATOM   1609  HB3 PHE   103      25.338  29.731  40.559  1.00  0.00           H
ATOM   1610  CG  PHE   103      26.063  28.896  42.271  1.00  0.00           C
ATOM   1611  CD1 PHE   103      25.913  28.076  43.412  1.00  0.00           C
ATOM   1612  HD1 PHE   103      25.158  27.304  43.427  1.00  0.00           H
ATOM   1613  CE1 PHE   103      26.815  28.203  44.525  1.00  0.00           C
ATOM   1614  HE1 PHE   103      26.706  27.495  45.333  1.00  0.00           H
ATOM   1615  CZ  PHE   103      27.696  29.249  44.624  1.00  0.00           C
ATOM   1616  HZ  PHE   103      28.308  29.464  45.488  1.00  0.00           H
ATOM   1617  CE2 PHE   103      27.853  30.093  43.550  1.00  0.00           C
ATOM   1618  HE2 PHE   103      28.579  30.889  43.608  1.00  0.00           H
ATOM   1619  CD2 PHE   103      27.128  29.887  42.335  1.00  0.00           C
ATOM   1620  HD2 PHE   103      27.247  30.641  41.570  1.00  0.00           H
ATOM   1621  C   PHE   103      23.112  28.757  41.981  1.00  0.00           C
ATOM   1622  O   PHE   103      22.859  28.272  43.072  1.00  0.00           O
ATOM   1623  N   MET   104      22.581  29.919  41.558  1.00  0.00           N
ATOM   1624  H   MET   104      22.769  30.059  40.576  1.00  0.00           H
ATOM   1625  CA  MET   104      21.806  30.882  42.305  1.00  0.00           C
ATOM   1626  HA  MET   104      22.408  31.251  43.135  1.00  0.00           H
ATOM   1627  CB  MET   104      21.448  32.149  41.528  1.00  0.00           C
ATOM   1628  HB2 MET   104      22.355  32.664  41.212  1.00  0.00           H
ATOM   1629  HB3 MET   104      20.783  31.885  40.707  1.00  0.00           H
ATOM   1630  CG  MET   104      20.648  33.115  42.471  1.00  0.00           C
ATOM   1631  HG2 MET   104      19.631  32.759  42.638  1.00  0.00           H
ATOM   1632  HG3 MET   104      21.199  33.117  43.412  1.00  0.00           H
ATOM   1633  SD  MET   104      20.410  34.811  41.848  1.00  0.00           S
ATOM   1634  CE  MET   104      19.332  34.530  40.415  1.00  0.00           C
ATOM   1635  HE1 MET   104      19.811  33.819  39.741  1.00  0.00           H
ATOM   1636  HE2 MET   104      18.351  34.168  40.727  1.00  0.00           H
ATOM   1637  HE3 MET   104      19.108  35.447  39.871  1.00  0.00           H
ATOM   1638  C   MET   104      20.559  30.283  42.965  1.00  0.00           C
ATOM   1639  O   MET   104      20.437  30.315  44.203  1.00  0.00           O
ATOM   1640  N   GLU   105      19.760  29.667  42.091  1.00  0.00           N
ATOM   1641  H   GLU   105      19.939  29.774  41.103  1.00  0.00           H
ATOM   1642  CA  GLU   105      18.632  28.824  42.502  1.00  0.00           C
ATOM   1643  HA  GLU   105      17.942  29.444  43.073  1.00  0.00           H
ATOM   1644  CB  GLU   105      17.889  28.284  41.217  1.00  0.00           C
ATOM   1645  HB2 GLU   105      17.797  29.105  40.506  1.00  0.00           H
ATOM   1646  HB3 GLU   105      18.477  27.505  40.732  1.00  0.00           H
ATOM   1647  CG  GLU   105      16.517  27.858  41.624  1.00  0.00           C
ATOM   1648  HG2 GLU   105      16.655  26.894  42.115  1.00  0.00           H
ATOM   1649  HG3 GLU   105      16.068  28.588  42.296  1.00  0.00           H
ATOM   1650  CD  GLU   105      15.563  27.720  40.459  1.00  0.00           C
ATOM   1651  OE1 GLU   105      14.384  27.356  40.752  1.00  0.00           O
ATOM   1652  OE2 GLU   105      15.884  28.065  39.286  1.00  0.00           O
ATOM   1653  C   GLU   105      18.965  27.678  43.468  1.00  0.00           C
ATOM   1654  O   GLU   105      18.189  27.407  44.396  1.00  0.00           O
ATOM   1655  N   ALA   106      20.068  26.882  43.250  1.00  0.00           N
ATOM   1656  H   ALA   106      20.680  27.070  42.469  1.00  0.00           H
ATOM   1657  CA  ALA   106      20.529  25.921  44.268  1.00  0.00           C
ATOM   1658  HA  ALA   106      19.609  25.408  44.549  1.00  0.00           H
ATOM   1659  CB  ALA   106      21.532  24.998  43.691  1.00  0.00           C
ATOM   1660  HB1 ALA   106      22.532  25.413  43.814  1.00  0.00           H
ATOM   1661  HB2 ALA   106      21.292  24.612  42.701  1.00  0.00           H
ATOM   1662  HB3 ALA   106      21.595  24.095  44.298  1.00  0.00           H
ATOM   1663  C   ALA   106      21.064  26.548  45.600  1.00  0.00           C
ATOM   1664  O   ALA   106      20.861  25.974  46.676  1.00  0.00           O
ATOM   1665  N   LEU   107      21.609  27.758  45.551  1.00  0.00           N
ATOM   1666  H   LEU   107      21.764  28.233  44.674  1.00  0.00           H
ATOM   1667  CA  LEU   107      22.186  28.302  46.703  1.00  0.00           C
ATOM   1668  HA  LEU   107      22.574  27.491  47.320  1.00  0.00           H
ATOM   1669  CB  LEU   107      23.291  29.315  46.211  1.00  0.00           C
ATOM   1670  HB2 LEU   107      24.142  28.738  45.850  1.00  0.00           H
ATOM   1671  HB3 LEU   107      22.965  29.872  45.333  1.00  0.00           H
ATOM   1672  CG  LEU   107      23.741  30.257  47.383  1.00  0.00           C
ATOM   1673  HG  LEU   107      22.976  30.982  47.658  1.00  0.00           H
ATOM   1674  CD1 LEU   107      24.342  29.531  48.539  1.00  0.00           C
ATOM   1675 HD11 LEU   107      25.394  29.303  48.361  1.00  0.00           H
ATOM   1676 HD12 LEU   107      23.965  28.534  48.765  1.00  0.00           H
ATOM   1677 HD13 LEU   107      24.253  30.158  49.425  1.00  0.00           H
ATOM   1678  CD2 LEU   107      24.872  31.123  46.777  1.00  0.00           C
ATOM   1679 HD21 LEU   107      24.415  31.698  45.970  1.00  0.00           H
ATOM   1680 HD22 LEU   107      25.173  31.824  47.555  1.00  0.00           H
ATOM   1681 HD23 LEU   107      25.687  30.569  46.311  1.00  0.00           H
ATOM   1682  C   LEU   107      21.122  29.031  47.559  1.00  0.00           C
ATOM   1683  O   LEU   107      21.173  29.045  48.802  1.00  0.00           O
ATOM   1684  N   GLN   108      20.062  29.643  46.963  1.00  0.00           N
ATOM   1685  H   GLN   108      20.210  29.818  45.980  1.00  0.00           H
ATOM   1686  CA  GLN   108      18.774  29.948  47.558  1.00  0.00           C
ATOM   1687  HA  GLN   108      18.940  30.750  48.277  1.00  0.00           H
ATOM   1688  CB  GLN   108      17.872  30.444  46.407  1.00  0.00           C
ATOM   1689  HB2 GLN   108      18.161  29.802  45.575  1.00  0.00           H
ATOM   1690  HB3 GLN   108      16.819  30.250  46.616  1.00  0.00           H
ATOM   1691  CG  GLN   108      18.011  31.922  46.014  1.00  0.00           C
ATOM   1692  HG2 GLN   108      17.406  32.457  46.747  1.00  0.00           H
ATOM   1693  HG3 GLN   108      19.068  32.183  46.056  1.00  0.00           H
ATOM   1694  CD  GLN   108      17.401  32.445  44.793  1.00  0.00           C
ATOM   1695  OE1 GLN   108      17.027  31.615  43.919  1.00  0.00           O
ATOM   1696  NE2 GLN   108      17.226  33.747  44.710  1.00  0.00           N
ATOM   1697 HE21 GLN   108      16.566  34.199  44.093  1.00  0.00           H
ATOM   1698 HE22 GLN   108      17.697  34.353  45.366  1.00  0.00           H
ATOM   1699  C   GLN   108      18.172  28.705  48.218  1.00  0.00           C
ATOM   1700  O   GLN   108      17.636  28.813  49.296  1.00  0.00           O
ATOM   1701  N   ALA   109      18.334  27.520  47.643  1.00  0.00           N
ATOM   1702  H   ALA   109      18.703  27.550  46.704  1.00  0.00           H
ATOM   1703  CA  ALA   109      18.112  26.218  48.324  1.00  0.00           C
ATOM   1704  HA  ALA   109      17.228  26.339  48.951  1.00  0.00           H
ATOM   1705  CB  ALA   109      17.593  25.097  47.377  1.00  0.00           C
ATOM   1706  HB1 ALA   109      16.921  25.518  46.630  1.00  0.00           H
ATOM   1707  HB2 ALA   109      17.184  24.183  47.809  1.00  0.00           H
ATOM   1708  HB3 ALA   109      18.440  24.678  46.836  1.00  0.00           H
ATOM   1709  C   ALA   109      19.301  25.710  49.220  1.00  0.00           C
ATOM   1710  O   ALA   109      19.346  24.567  49.460  1.00  0.00           O
ATOM   1711  N   GLY   110      20.190  26.534  49.750  1.00  0.00           N
ATOM   1712  H   GLY   110      20.262  27.425  49.280  1.00  0.00           H
ATOM   1713  CA  GLY   110      21.250  26.168  50.702  1.00  0.00           C
ATOM   1714  HA2 GLY   110      21.782  27.089  50.942  1.00  0.00           H
ATOM   1715  HA3 GLY   110      20.755  25.728  51.568  1.00  0.00           H
ATOM   1716  C   GLY   110      22.347  25.304  50.148  1.00  0.00           C
ATOM   1717  O   GLY   110      23.174  24.933  50.976  1.00  0.00           O
ATOM   1718  N   ALA   111      22.433  24.976  48.834  1.00  0.00           N
ATOM   1719  H   ALA   111      21.699  25.187  48.174  1.00  0.00           H
ATOM   1720  CA  ALA   111      23.555  24.242  48.303  1.00  0.00           C
ATOM   1721  HA  ALA   111      23.486  23.211  48.649  1.00  0.00           H
ATOM   1722  CB  ALA   111      23.417  24.083  46.789  1.00  0.00           C
ATOM   1723  HB1 ALA   111      24.166  23.426  46.347  1.00  0.00           H
ATOM   1724  HB2 ALA   111      23.604  25.029  46.281  1.00  0.00           H
ATOM   1725  HB3 ALA   111      22.410  23.747  46.540  1.00  0.00           H
ATOM   1726  C   ALA   111      24.941  24.847  48.618  1.00  0.00           C
ATOM   1727  O   ALA   111      25.138  26.029  48.459  1.00  0.00           O
ATOM   1728  N   ASP   112      25.794  24.012  49.234  1.00  0.00           N
ATOM   1729  H   ASP   112      25.631  23.051  48.967  1.00  0.00           H
ATOM   1730  CA  ASP   112      27.111  24.449  49.761  1.00  0.00           C
ATOM   1731  HA  ASP   112      27.047  25.264  50.483  1.00  0.00           H
ATOM   1732  CB  ASP   112      27.835  23.132  50.278  1.00  0.00           C
ATOM   1733  HB2 ASP   112      27.152  22.551  50.898  1.00  0.00           H
ATOM   1734  HB3 ASP   112      27.946  22.466  49.422  1.00  0.00           H
ATOM   1735  CG  ASP   112      29.101  23.419  51.002  1.00  0.00           C
ATOM   1736  OD1 ASP   112      29.258  23.020  52.174  1.00  0.00           O
ATOM   1737  OD2 ASP   112      29.979  24.019  50.361  1.00  0.00           O
ATOM   1738  C   ASP   112      27.915  25.158  48.650  1.00  0.00           C
ATOM   1739  O   ASP   112      28.087  24.662  47.563  1.00  0.00           O
ATOM   1740  N   ILE   113      28.579  26.293  48.991  1.00  0.00           N
ATOM   1741  H   ILE   113      28.461  26.616  49.940  1.00  0.00           H
ATOM   1742  CA  ILE   113      29.368  27.183  48.159  1.00  0.00           C
ATOM   1743  HA  ILE   113      28.694  27.463  47.350  1.00  0.00           H
ATOM   1744  CB  ILE   113      29.661  28.460  48.869  1.00  0.00           C
ATOM   1745  HB  ILE   113      30.187  28.100  49.753  1.00  0.00           H
ATOM   1746  CG2 ILE   113      30.596  29.425  48.170  1.00  0.00           C
ATOM   1747 HG21 ILE   113      30.880  30.282  48.781  1.00  0.00           H
ATOM   1748 HG22 ILE   113      30.184  29.862  47.259  1.00  0.00           H
ATOM   1749 HG23 ILE   113      31.476  28.823  47.946  1.00  0.00           H
ATOM   1750  CG1 ILE   113      28.349  29.219  49.064  1.00  0.00           C
ATOM   1751 HG12 ILE   113      28.086  29.788  48.171  1.00  0.00           H
ATOM   1752 HG13 ILE   113      27.543  28.522  49.296  1.00  0.00           H
ATOM   1753  CD1 ILE   113      28.422  30.320  50.143  1.00  0.00           C
ATOM   1754 HD11 ILE   113      28.447  29.855  51.129  1.00  0.00           H
ATOM   1755 HD12 ILE   113      27.510  30.905  50.026  1.00  0.00           H
ATOM   1756 HD13 ILE   113      29.274  30.993  50.051  1.00  0.00           H
ATOM   1757  C   ILE   113      30.529  26.461  47.468  1.00  0.00           C
ATOM   1758  O   ILE   113      30.959  26.858  46.379  1.00  0.00           O
ATOM   1759  N   SER   114      31.078  25.392  48.105  1.00  0.00           N
ATOM   1760  H   SER   114      30.611  25.033  48.925  1.00  0.00           H
ATOM   1761  CA  SER   114      32.185  24.609  47.492  1.00  0.00           C
ATOM   1762  HA  SER   114      33.086  25.201  47.335  1.00  0.00           H
ATOM   1763  CB  SER   114      32.555  23.429  48.418  1.00  0.00           C
ATOM   1764  HB2 SER   114      33.381  22.948  47.893  1.00  0.00           H
ATOM   1765  HB3 SER   114      32.973  23.972  49.265  1.00  0.00           H
ATOM   1766  OG  SER   114      31.510  22.601  48.712  1.00  0.00           O
ATOM   1767  HG  SER   114      30.943  23.217  49.180  1.00  0.00           H
ATOM   1768  C   SER   114      31.799  23.950  46.113  1.00  0.00           C
ATOM   1769  O   SER   114      32.669  23.432  45.374  1.00  0.00           O
ATOM   1770  N   MET   115      30.516  23.933  45.768  1.00  0.00           N
ATOM   1771  H   MET   115      29.834  24.389  46.357  1.00  0.00           H
ATOM   1772  CA  MET   115      29.960  23.304  44.545  1.00  0.00           C
ATOM   1773  HA  MET   115      30.673  22.507  44.334  1.00  0.00           H
ATOM   1774  CB  MET   115      28.564  22.818  44.784  1.00  0.00           C
ATOM   1775  HB2 MET   115      27.946  23.700  44.949  1.00  0.00           H
ATOM   1776  HB3 MET   115      28.146  22.305  43.917  1.00  0.00           H
ATOM   1777  CG  MET   115      28.386  21.749  45.919  1.00  0.00           C
ATOM   1778  HG2 MET   115      28.633  20.796  45.450  1.00  0.00           H
ATOM   1779  HG3 MET   115      29.020  21.847  46.800  1.00  0.00           H
ATOM   1780  SD  MET   115      26.747  21.551  46.499  1.00  0.00           S
ATOM   1781  CE  MET   115      26.021  20.590  45.125  1.00  0.00           C
ATOM   1782  HE1 MET   115      26.435  19.583  45.077  1.00  0.00           H
ATOM   1783  HE2 MET   115      24.937  20.592  45.243  1.00  0.00           H
ATOM   1784  HE3 MET   115      26.287  21.146  44.225  1.00  0.00           H
ATOM   1785  C   MET   115      29.861  24.291  43.377  1.00  0.00           C
ATOM   1786  O   MET   115      29.398  23.857  42.329  1.00  0.00           O
ATOM   1787  N   ILE   116      30.443  25.474  43.532  1.00  0.00           N
ATOM   1788  H   ILE   116      30.764  25.782  44.439  1.00  0.00           H
ATOM   1789  CA  ILE   116      30.436  26.514  42.515  1.00  0.00           C
ATOM   1790  HA  ILE   116      29.361  26.639  42.381  1.00  0.00           H
ATOM   1791  CB  ILE   116      31.059  27.781  43.152  1.00  0.00           C
ATOM   1792  HB  ILE   116      30.361  27.977  43.967  1.00  0.00           H
ATOM   1793  CG2 ILE   116      32.525  27.681  43.588  1.00  0.00           C
ATOM   1794 HG21 ILE   116      32.781  28.326  44.427  1.00  0.00           H
ATOM   1795 HG22 ILE   116      33.174  27.836  42.725  1.00  0.00           H
ATOM   1796 HG23 ILE   116      32.689  26.682  43.992  1.00  0.00           H
ATOM   1797  CG1 ILE   116      31.043  29.038  42.186  1.00  0.00           C
ATOM   1798 HG12 ILE   116      31.607  28.935  41.258  1.00  0.00           H
ATOM   1799 HG13 ILE   116      29.994  29.034  41.889  1.00  0.00           H
ATOM   1800  CD1 ILE   116      31.496  30.368  42.845  1.00  0.00           C
ATOM   1801 HD11 ILE   116      30.813  30.763  43.597  1.00  0.00           H
ATOM   1802 HD12 ILE   116      31.641  31.098  42.049  1.00  0.00           H
ATOM   1803 HD13 ILE   116      32.441  30.355  43.389  1.00  0.00           H
ATOM   1804  C   ILE   116      31.053  26.123  41.183  1.00  0.00           C
ATOM   1805  O   ILE   116      30.487  26.478  40.161  1.00  0.00           O
ATOM   1806  N   GLY   117      32.149  25.358  41.198  1.00  0.00           N
ATOM   1807  H   GLY   117      32.661  25.102  42.030  1.00  0.00           H
ATOM   1808  CA  GLY   117      32.667  24.787  39.939  1.00  0.00           C
ATOM   1809  HA2 GLY   117      32.735  25.622  39.242  1.00  0.00           H
ATOM   1810  HA3 GLY   117      33.700  24.460  40.061  1.00  0.00           H
ATOM   1811  C   GLY   117      31.882  23.706  39.256  1.00  0.00           C
ATOM   1812  O   GLY   117      32.155  23.413  38.089  1.00  0.00           O
ATOM   1813  N   GLN   118      30.849  23.215  39.882  1.00  0.00           N
ATOM   1814  H   GLN   118      30.774  23.253  40.888  1.00  0.00           H
ATOM   1815  CA  GLN   118      29.949  22.164  39.372  1.00  0.00           C
ATOM   1816  HA  GLN   118      30.442  21.462  38.700  1.00  0.00           H
ATOM   1817  CB  GLN   118      29.298  21.260  40.464  1.00  0.00           C
ATOM   1818  HB2 GLN   118      28.512  21.860  40.921  1.00  0.00           H
ATOM   1819  HB3 GLN   118      28.745  20.427  40.028  1.00  0.00           H
ATOM   1820  CG  GLN   118      30.111  20.725  41.585  1.00  0.00           C
ATOM   1821  HG2 GLN   118      30.935  20.175  41.132  1.00  0.00           H
ATOM   1822  HG3 GLN   118      30.524  21.514  42.214  1.00  0.00           H
ATOM   1823  CD  GLN   118      29.446  19.830  42.610  1.00  0.00           C
ATOM   1824  OE1 GLN   118      28.226  19.628  42.619  1.00  0.00           O
ATOM   1825  NE2 GLN   118      30.213  19.354  43.569  1.00  0.00           N
ATOM   1826 HE21 GLN   118      29.882  18.897  44.408  1.00  0.00           H
ATOM   1827 HE22 GLN   118      31.197  19.574  43.609  1.00  0.00           H
ATOM   1828  C   GLN   118      28.837  22.820  38.547  1.00  0.00           C
ATOM   1829  O   GLN   118      28.224  22.135  37.683  1.00  0.00           O
ATOM   1830  N   PHE   119      28.625  24.131  38.686  1.00  0.00           N
ATOM   1831  H   PHE   119      29.241  24.649  39.295  1.00  0.00           H
ATOM   1832  CA  PHE   119      27.816  24.904  37.698  1.00  0.00           C
ATOM   1833  HA  PHE   119      27.103  24.320  37.114  1.00  0.00           H
ATOM   1834  CB  PHE   119      26.970  25.877  38.493  1.00  0.00           C
ATOM   1835  HB2 PHE   119      27.602  26.578  39.041  1.00  0.00           H
ATOM   1836  HB3 PHE   119      26.494  26.463  37.708  1.00  0.00           H
ATOM   1837  CG  PHE   119      25.921  25.216  39.415  1.00  0.00           C
ATOM   1838  CD1 PHE   119      24.666  24.787  38.985  1.00  0.00           C
ATOM   1839  HD1 PHE   119      24.417  24.954  37.947  1.00  0.00           H
ATOM   1840  CE1 PHE   119      23.701  24.328  39.931  1.00  0.00           C
ATOM   1841  HE1 PHE   119      22.704  24.155  39.555  1.00  0.00           H
ATOM   1842  CZ  PHE   119      24.041  24.311  41.311  1.00  0.00           C
ATOM   1843  HZ  PHE   119      23.418  23.876  42.079  1.00  0.00           H
ATOM   1844  CE2 PHE   119      25.282  24.679  41.753  1.00  0.00           C
ATOM   1845  HE2 PHE   119      25.567  24.753  42.792  1.00  0.00           H
ATOM   1846  CD2 PHE   119      26.192  25.158  40.781  1.00  0.00           C
ATOM   1847  HD2 PHE   119      27.191  25.440  41.079  1.00  0.00           H
ATOM   1848  C   PHE   119      28.702  25.622  36.560  1.00  0.00           C
ATOM   1849  O   PHE   119      28.215  26.277  35.661  1.00  0.00           O
ATOM   1850  N   GLY   120      30.047  25.598  36.792  1.00  0.00           N
ATOM   1851  H   GLY   120      30.351  25.052  37.586  1.00  0.00           H
ATOM   1852  CA  GLY   120      31.097  26.146  35.970  1.00  0.00           C
ATOM   1853  HA2 GLY   120      32.044  25.638  36.153  1.00  0.00           H
ATOM   1854  HA3 GLY   120      30.839  26.019  34.918  1.00  0.00           H
ATOM   1855  C   GLY   120      31.297  27.649  36.164  1.00  0.00           C
ATOM   1856  O   GLY   120      31.768  28.321  35.209  1.00  0.00           O
ATOM   1857  N   VAL   121      30.937  28.227  37.282  1.00  0.00           N
ATOM   1858  H   VAL   121      30.458  27.640  37.949  1.00  0.00           H
ATOM   1859  CA  VAL   121      31.033  29.641  37.536  1.00  0.00           C
ATOM   1860  HA  VAL   121      31.452  30.116  36.650  1.00  0.00           H
ATOM   1861  CB  VAL   121      29.617  30.328  37.668  1.00  0.00           C
ATOM   1862  HB  VAL   121      29.808  31.400  37.647  1.00  0.00           H
ATOM   1863  CG1 VAL   121      28.791  30.089  36.394  1.00  0.00           C
ATOM   1864 HG11 VAL   121      28.658  29.051  36.092  1.00  0.00           H
ATOM   1865 HG12 VAL   121      27.851  30.611  36.573  1.00  0.00           H
ATOM   1866 HG13 VAL   121      29.219  30.716  35.611  1.00  0.00           H
ATOM   1867  CG2 VAL   121      28.734  29.919  38.893  1.00  0.00           C
ATOM   1868 HG21 VAL   121      29.313  30.250  39.755  1.00  0.00           H
ATOM   1869 HG22 VAL   121      28.457  28.867  38.819  1.00  0.00           H
ATOM   1870 HG23 VAL   121      27.884  30.589  39.023  1.00  0.00           H
ATOM   1871  C   VAL   121      32.004  30.091  38.641  1.00  0.00           C
ATOM   1872  O   VAL   121      31.724  30.945  39.507  1.00  0.00           O
ATOM   1873  N   GLY   122      33.207  29.524  38.621  1.00  0.00           N
ATOM   1874  H   GLY   122      33.328  28.951  37.799  1.00  0.00           H
ATOM   1875  CA  GLY   122      34.220  29.560  39.709  1.00  0.00           C
ATOM   1876  HA2 GLY   122      33.843  28.934  40.517  1.00  0.00           H
ATOM   1877  HA3 GLY   122      35.174  29.117  39.423  1.00  0.00           H
ATOM   1878  C   GLY   122      34.644  30.928  40.145  1.00  0.00           C
ATOM   1879  O   GLY   122      34.971  31.179  41.294  1.00  0.00           O
ATOM   1880  N   PHE   123      34.622  31.886  39.258  1.00  0.00           N
ATOM   1881  H   PHE   123      33.977  31.656  38.516  1.00  0.00           H
ATOM   1882  CA  PHE   123      35.050  33.246  39.531  1.00  0.00           C
ATOM   1883  HA  PHE   123      36.122  33.398  39.652  1.00  0.00           H
ATOM   1884  CB  PHE   123      34.683  34.067  38.294  1.00  0.00           C
ATOM   1885  HB2 PHE   123      35.243  33.712  37.428  1.00  0.00           H
ATOM   1886  HB3 PHE   123      33.613  33.894  38.174  1.00  0.00           H
ATOM   1887  CG  PHE   123      34.945  35.511  38.437  1.00  0.00           C
ATOM   1888  CD1 PHE   123      36.248  35.978  38.415  1.00  0.00           C
ATOM   1889  HD1 PHE   123      37.066  35.273  38.422  1.00  0.00           H
ATOM   1890  CE1 PHE   123      36.465  37.345  38.559  1.00  0.00           C
ATOM   1891  HE1 PHE   123      37.458  37.744  38.406  1.00  0.00           H
ATOM   1892  CZ  PHE   123      35.404  38.228  38.771  1.00  0.00           C
ATOM   1893  HZ  PHE   123      35.457  39.300  38.896  1.00  0.00           H
ATOM   1894  CE2 PHE   123      34.124  37.718  38.852  1.00  0.00           C
ATOM   1895  HE2 PHE   123      33.342  38.463  38.830  1.00  0.00           H
ATOM   1896  CD2 PHE   123      33.876  36.373  38.711  1.00  0.00           C
ATOM   1897  HD2 PHE   123      32.848  36.041  38.732  1.00  0.00           H
ATOM   1898  C   PHE   123      34.500  33.883  40.845  1.00  0.00           C
ATOM   1899  O   PHE   123      35.262  34.512  41.546  1.00  0.00           O
ATOM   1900  N   TYR   124      33.218  33.711  41.169  1.00  0.00           N
ATOM   1901  H   TYR   124      32.650  33.143  40.557  1.00  0.00           H
ATOM   1902  CA  TYR   124      32.580  34.677  42.039  1.00  0.00           C
ATOM   1903  HA  TYR   124      32.871  35.669  41.694  1.00  0.00           H
ATOM   1904  CB  TYR   124      31.023  34.468  41.926  1.00  0.00           C
ATOM   1905  HB2 TYR   124      30.660  33.515  42.312  1.00  0.00           H
ATOM   1906  HB3 TYR   124      30.600  35.226  42.585  1.00  0.00           H
ATOM   1907  CG  TYR   124      30.427  34.636  40.430  1.00  0.00           C
ATOM   1908  CD1 TYR   124      30.304  35.914  39.941  1.00  0.00           C
ATOM   1909  HD1 TYR   124      30.707  36.732  40.519  1.00  0.00           H
ATOM   1910  CE1 TYR   124      29.657  36.103  38.753  1.00  0.00           C
ATOM   1911  HE1 TYR   124      29.594  37.114  38.380  1.00  0.00           H
ATOM   1912  CZ  TYR   124      28.943  35.083  38.067  1.00  0.00           C
ATOM   1913  OH  TYR   124      28.290  35.434  36.965  1.00  0.00           O
ATOM   1914  HH  TYR   124      27.587  34.781  36.916  1.00  0.00           H
ATOM   1915  CE2 TYR   124      28.894  33.790  38.657  1.00  0.00           C
ATOM   1916  HE2 TYR   124      28.322  32.966  38.257  1.00  0.00           H
ATOM   1917  CD2 TYR   124      29.718  33.562  39.828  1.00  0.00           C
ATOM   1918  HD2 TYR   124      29.800  32.551  40.198  1.00  0.00           H
ATOM   1919  C   TYR   124      33.013  34.444  43.512  1.00  0.00           C
ATOM   1920  O   TYR   124      32.851  35.413  44.275  1.00  0.00           O
ATOM   1921  N   SER   125      33.668  33.308  43.725  1.00  0.00           N
ATOM   1922  H   SER   125      34.001  32.682  43.005  1.00  0.00           H
ATOM   1923  CA  SER   125      34.295  33.059  45.065  1.00  0.00           C
ATOM   1924  HA  SER   125      33.484  33.084  45.793  1.00  0.00           H
ATOM   1925  CB  SER   125      34.876  31.684  45.037  1.00  0.00           C
ATOM   1926  HB2 SER   125      35.238  31.340  46.005  1.00  0.00           H
ATOM   1927  HB3 SER   125      34.108  30.978  44.720  1.00  0.00           H
ATOM   1928  OG  SER   125      35.922  31.638  44.062  1.00  0.00           O
ATOM   1929  HG  SER   125      35.621  31.455  43.169  1.00  0.00           H
ATOM   1930  C   SER   125      35.358  34.044  45.534  1.00  0.00           C
ATOM   1931  O   SER   125      35.647  34.095  46.763  1.00  0.00           O
ATOM   1932  N   ALA   126      36.022  34.831  44.615  1.00  0.00           N
ATOM   1933  H   ALA   126      35.693  34.857  43.661  1.00  0.00           H
ATOM   1934  CA  ALA   126      37.017  35.842  44.974  1.00  0.00           C
ATOM   1935  HA  ALA   126      37.962  35.484  45.380  1.00  0.00           H
ATOM   1936  CB  ALA   126      37.471  36.558  43.696  1.00  0.00           C
ATOM   1937  HB1 ALA   126      36.585  37.088  43.349  1.00  0.00           H
ATOM   1938  HB2 ALA   126      37.839  35.811  42.993  1.00  0.00           H
ATOM   1939  HB3 ALA   126      38.244  37.323  43.778  1.00  0.00           H
ATOM   1940  C   ALA   126      36.389  36.825  45.930  1.00  0.00           C
ATOM   1941  O   ALA   126      37.076  37.373  46.807  1.00  0.00           O
ATOM   1942  N   TYR   127      35.097  37.136  45.802  1.00  0.00           N
ATOM   1943  H   TYR   127      34.610  36.664  45.055  1.00  0.00           H
ATOM   1944  CA  TYR   127      34.390  38.063  46.741  1.00  0.00           C
ATOM   1945  HA  TYR   127      35.114  38.873  46.829  1.00  0.00           H
ATOM   1946  CB  TYR   127      33.164  38.666  46.003  1.00  0.00           C
ATOM   1947  HB2 TYR   127      32.563  37.852  45.597  1.00  0.00           H
ATOM   1948  HB3 TYR   127      32.532  39.241  46.680  1.00  0.00           H
ATOM   1949  CG  TYR   127      33.493  39.660  44.854  1.00  0.00           C
ATOM   1950  CD1 TYR   127      33.895  41.000  45.201  1.00  0.00           C
ATOM   1951  HD1 TYR   127      33.657  41.339  46.199  1.00  0.00           H
ATOM   1952  CE1 TYR   127      34.382  41.842  44.212  1.00  0.00           C
ATOM   1953  HE1 TYR   127      34.749  42.822  44.479  1.00  0.00           H
ATOM   1954  CZ  TYR   127      34.495  41.405  42.911  1.00  0.00           C
ATOM   1955  OH  TYR   127      34.869  42.302  41.977  1.00  0.00           O
ATOM   1956  HH  TYR   127      34.980  43.184  42.339  1.00  0.00           H
ATOM   1957  CE2 TYR   127      34.115  40.088  42.591  1.00  0.00           C
ATOM   1958  HE2 TYR   127      34.249  39.880  41.541  1.00  0.00           H
ATOM   1959  CD2 TYR   127      33.639  39.193  43.560  1.00  0.00           C
ATOM   1960  HD2 TYR   127      33.538  38.132  43.391  1.00  0.00           H
ATOM   1961  C   TYR   127      34.176  37.567  48.190  1.00  0.00           C
ATOM   1962  O   TYR   127      33.708  38.301  49.040  1.00  0.00           O
ATOM   1963  N   LEU   128      34.448  36.325  48.515  1.00  0.00           N
ATOM   1964  H   LEU   128      34.832  35.716  47.806  1.00  0.00           H
ATOM   1965  CA  LEU   128      34.510  35.931  49.892  1.00  0.00           C
ATOM   1966  HA  LEU   128      33.566  36.219  50.354  1.00  0.00           H
ATOM   1967  CB  LEU   128      34.695  34.399  49.875  1.00  0.00           C
ATOM   1968  HB2 LEU   128      35.686  34.074  49.555  1.00  0.00           H
ATOM   1969  HB3 LEU   128      34.682  34.131  50.932  1.00  0.00           H
ATOM   1970  CG  LEU   128      33.700  33.491  49.175  1.00  0.00           C
ATOM   1971  HG  LEU   128      33.541  33.851  48.159  1.00  0.00           H
ATOM   1972  CD1 LEU   128      34.293  32.100  49.228  1.00  0.00           C
ATOM   1973 HD11 LEU   128      33.575  31.526  48.643  1.00  0.00           H
ATOM   1974 HD12 LEU   128      34.507  31.798  50.254  1.00  0.00           H
ATOM   1975 HD13 LEU   128      35.250  32.148  48.711  1.00  0.00           H
ATOM   1976  CD2 LEU   128      32.349  33.506  49.840  1.00  0.00           C
ATOM   1977 HD21 LEU   128      31.976  34.529  49.894  1.00  0.00           H
ATOM   1978 HD22 LEU   128      31.659  32.923  49.230  1.00  0.00           H
ATOM   1979 HD23 LEU   128      32.449  33.112  50.851  1.00  0.00           H
ATOM   1980  C   LEU   128      35.686  36.736  50.510  1.00  0.00           C
ATOM   1981  O   LEU   128      35.545  37.196  51.685  1.00  0.00           O
ATOM   1982  N   VAL   129      36.875  36.632  49.881  1.00  0.00           N
ATOM   1983  H   VAL   129      37.118  35.918  49.210  1.00  0.00           H
ATOM   1984  CA  VAL   129      38.010  37.237  50.484  1.00  0.00           C
ATOM   1985  HA  VAL   129      37.874  37.227  51.566  1.00  0.00           H
ATOM   1986  CB  VAL   129      39.212  36.253  50.388  1.00  0.00           C
ATOM   1987  HB  VAL   129      39.932  36.786  51.009  1.00  0.00           H
ATOM   1988  CG1 VAL   129      38.833  34.763  50.801  1.00  0.00           C
ATOM   1989 HG11 VAL   129      39.700  34.124  50.968  1.00  0.00           H
ATOM   1990 HG12 VAL   129      38.273  34.752  51.735  1.00  0.00           H
ATOM   1991 HG13 VAL   129      38.215  34.207  50.097  1.00  0.00           H
ATOM   1992  CG2 VAL   129      39.689  36.095  48.894  1.00  0.00           C
ATOM   1993 HG21 VAL   129      40.670  35.633  49.001  1.00  0.00           H
ATOM   1994 HG22 VAL   129      39.833  37.056  48.401  1.00  0.00           H
ATOM   1995 HG23 VAL   129      38.998  35.479  48.317  1.00  0.00           H
ATOM   1996  C   VAL   129      38.333  38.687  50.119  1.00  0.00           C
ATOM   1997  O   VAL   129      39.013  39.480  50.864  1.00  0.00           O
ATOM   1998  N   ALA   130      38.049  39.067  48.897  1.00  0.00           N
ATOM   1999  H   ALA   130      37.620  38.383  48.291  1.00  0.00           H
ATOM   2000  CA  ALA   130      38.308  40.420  48.342  1.00  0.00           C
ATOM   2001  HA  ALA   130      39.006  40.939  48.997  1.00  0.00           H
ATOM   2002  CB  ALA   130      38.750  40.354  46.908  1.00  0.00           C
ATOM   2003  HB1 ALA   130      39.115  41.341  46.625  1.00  0.00           H
ATOM   2004  HB2 ALA   130      37.970  40.009  46.229  1.00  0.00           H
ATOM   2005  HB3 ALA   130      39.597  39.669  46.900  1.00  0.00           H
ATOM   2006  C   ALA   130      37.066  41.379  48.410  1.00  0.00           C
ATOM   2007  O   ALA   130      35.912  40.921  48.485  1.00  0.00           O
ATOM   2008  N   GLU   131      37.362  42.729  48.449  1.00  0.00           N
ATOM   2009  H   GLU   131      38.341  42.953  48.351  1.00  0.00           H
ATOM   2010  CA  GLU   131      36.387  43.843  48.417  1.00  0.00           C
ATOM   2011  HA  GLU   131      35.366  43.544  48.656  1.00  0.00           H
ATOM   2012  CB  GLU   131      36.825  44.818  49.524  1.00  0.00           C
ATOM   2013  HB2 GLU   131      35.982  45.459  49.784  1.00  0.00           H
ATOM   2014  HB3 GLU   131      37.109  44.308  50.444  1.00  0.00           H
ATOM   2015  CG  GLU   131      38.060  45.689  49.095  1.00  0.00           C
ATOM   2016  HG2 GLU   131      38.710  45.102  48.446  1.00  0.00           H
ATOM   2017  HG3 GLU   131      37.686  46.490  48.458  1.00  0.00           H
ATOM   2018  CD  GLU   131      38.947  46.279  50.275  1.00  0.00           C
ATOM   2019  OE1 GLU   131      40.049  46.823  49.975  1.00  0.00           O
ATOM   2020  OE2 GLU   131      38.429  46.496  51.400  1.00  0.00           O
ATOM   2021  C   GLU   131      36.343  44.446  47.006  1.00  0.00           C
ATOM   2022  O   GLU   131      35.350  45.072  46.577  1.00  0.00           O
ATOM   2023  N   LYS   132      37.506  44.259  46.318  1.00  0.00           N
ATOM   2024  H   LYS   132      38.330  43.928  46.800  1.00  0.00           H
ATOM   2025  CA  LYS   132      37.727  44.550  44.893  1.00  0.00           C
ATOM   2026  HA  LYS   132      36.801  44.512  44.319  1.00  0.00           H
ATOM   2027  CB  LYS   132      38.363  45.891  44.809  1.00  0.00           C
ATOM   2028  HB2 LYS   132      37.768  46.643  45.328  1.00  0.00           H
ATOM   2029  HB3 LYS   132      39.289  45.685  45.347  1.00  0.00           H
ATOM   2030  CG  LYS   132      38.822  46.480  43.437  1.00  0.00           C
ATOM   2031  HG2 LYS   132      39.718  45.965  43.091  1.00  0.00           H
ATOM   2032  HG3 LYS   132      38.001  46.372  42.728  1.00  0.00           H
ATOM   2033  CD  LYS   132      39.089  48.010  43.546  1.00  0.00           C
ATOM   2034  HD2 LYS   132      39.161  48.434  42.544  1.00  0.00           H
ATOM   2035  HD3 LYS   132      38.283  48.542  44.052  1.00  0.00           H
ATOM   2036  CE  LYS   132      40.340  48.394  44.352  1.00  0.00           C
ATOM   2037  HE2 LYS   132      40.565  47.687  45.150  1.00  0.00           H
ATOM   2038  HE3 LYS   132      41.128  48.374  43.597  1.00  0.00           H
ATOM   2039  NZ  LYS   132      40.333  49.840  44.770  1.00  0.00           N
ATOM   2040  HZ1 LYS   132      41.187  50.156  45.209  1.00  0.00           H
ATOM   2041  HZ2 LYS   132      39.564  50.089  45.375  1.00  0.00           H
ATOM   2042  HZ3 LYS   132      40.162  50.466  43.996  1.00  0.00           H
ATOM   2043  C   LYS   132      38.600  43.482  44.258  1.00  0.00           C
ATOM   2044  O   LYS   132      39.356  42.757  44.941  1.00  0.00           O
ATOM   2045  N   VAL   133      38.402  43.180  42.934  1.00  0.00           N
ATOM   2046  H   VAL   133      37.767  43.773  42.419  1.00  0.00           H
ATOM   2047  CA  VAL   133      39.111  42.306  42.096  1.00  0.00           C
ATOM   2048  HA  VAL   133      40.014  42.148  42.687  1.00  0.00           H
ATOM   2049  CB  VAL   133      38.251  41.063  41.857  1.00  0.00           C
ATOM   2050  HB  VAL   133      37.317  41.297  41.347  1.00  0.00           H
ATOM   2051  CG1 VAL   133      38.930  40.037  40.949  1.00  0.00           C
ATOM   2052 HG11 VAL   133      39.961  39.843  41.243  1.00  0.00           H
ATOM   2053 HG12 VAL   133      38.507  39.033  40.990  1.00  0.00           H
ATOM   2054 HG13 VAL   133      39.157  40.346  39.929  1.00  0.00           H
ATOM   2055  CG2 VAL   133      38.025  40.309  43.163  1.00  0.00           C
ATOM   2056 HG21 VAL   133      37.518  40.943  43.890  1.00  0.00           H
ATOM   2057 HG22 VAL   133      39.002  39.983  43.524  1.00  0.00           H
ATOM   2058 HG23 VAL   133      37.498  39.379  42.955  1.00  0.00           H
ATOM   2059  C   VAL   133      39.508  43.092  40.792  1.00  0.00           C
ATOM   2060  O   VAL   133      38.782  43.921  40.255  1.00  0.00           O
ATOM   2061  N   THR   134      40.690  42.685  40.269  1.00  0.00           N
ATOM   2062  H   THR   134      41.221  42.028  40.822  1.00  0.00           H
ATOM   2063  CA  THR   134      41.230  43.018  38.920  1.00  0.00           C
ATOM   2064  HA  THR   134      40.502  43.646  38.406  1.00  0.00           H
ATOM   2065  CB  THR   134      42.535  43.918  38.947  1.00  0.00           C
ATOM   2066  HB  THR   134      43.329  43.325  39.402  1.00  0.00           H
ATOM   2067  CG2 THR   134      42.985  44.692  37.659  1.00  0.00           C
ATOM   2068 HG21 THR   134      42.918  43.958  36.856  1.00  0.00           H
ATOM   2069 HG22 THR   134      44.014  45.043  37.731  1.00  0.00           H
ATOM   2070 HG23 THR   134      42.299  45.521  37.489  1.00  0.00           H
ATOM   2071  OG1 THR   134      42.344  45.023  39.837  1.00  0.00           O
ATOM   2072  HG1 THR   134      42.498  44.783  40.754  1.00  0.00           H
ATOM   2073  C   THR   134      41.405  41.769  38.160  1.00  0.00           C
ATOM   2074  O   THR   134      41.944  40.767  38.688  1.00  0.00           O
ATOM   2075  N   VAL   135      41.014  41.769  36.935  1.00  0.00           N
ATOM   2076  H   VAL   135      40.494  42.570  36.605  1.00  0.00           H
ATOM   2077  CA  VAL   135      41.303  40.652  35.937  1.00  0.00           C
ATOM   2078  HA  VAL   135      41.973  39.962  36.451  1.00  0.00           H
ATOM   2079  CB  VAL   135      40.032  39.818  35.532  1.00  0.00           C
ATOM   2080  HB  VAL   135      39.201  40.476  35.281  1.00  0.00           H
ATOM   2081  CG1 VAL   135      40.360  38.883  34.393  1.00  0.00           C
ATOM   2082 HG11 VAL   135      39.618  38.083  34.385  1.00  0.00           H
ATOM   2083 HG12 VAL   135      40.191  39.483  33.499  1.00  0.00           H
ATOM   2084 HG13 VAL   135      41.299  38.371  34.602  1.00  0.00           H
ATOM   2085  CG2 VAL   135      39.443  39.037  36.701  1.00  0.00           C
ATOM   2086 HG21 VAL   135      39.277  39.707  37.545  1.00  0.00           H
ATOM   2087 HG22 VAL   135      40.042  38.151  36.912  1.00  0.00           H
ATOM   2088 HG23 VAL   135      38.461  38.684  36.385  1.00  0.00           H
ATOM   2089  C   VAL   135      41.996  41.265  34.823  1.00  0.00           C
ATOM   2090  O   VAL   135      41.457  42.149  34.235  1.00  0.00           O
ATOM   2091  N   ILE   136      43.179  40.747  34.590  1.00  0.00           N
ATOM   2092  H   ILE   136      43.359  39.816  34.936  1.00  0.00           H
ATOM   2093  CA  ILE   136      43.872  41.102  33.395  1.00  0.00           C
ATOM   2094  HA  ILE   136      43.349  41.934  32.923  1.00  0.00           H
ATOM   2095  CB  ILE   136      45.085  41.826  33.855  1.00  0.00           C
ATOM   2096  HB  ILE   136      45.715  41.015  34.220  1.00  0.00           H
ATOM   2097  CG2 ILE   136      45.811  42.390  32.608  1.00  0.00           C
ATOM   2098 HG21 ILE   136      45.262  43.227  32.176  1.00  0.00           H
ATOM   2099 HG22 ILE   136      46.024  41.538  31.964  1.00  0.00           H
ATOM   2100 HG23 ILE   136      46.831  42.746  32.755  1.00  0.00           H
ATOM   2101  CG1 ILE   136      44.971  42.944  34.853  1.00  0.00           C
ATOM   2102 HG12 ILE   136      45.479  43.867  34.574  1.00  0.00           H
ATOM   2103 HG13 ILE   136      43.952  43.313  34.963  1.00  0.00           H
ATOM   2104  CD1 ILE   136      45.651  42.629  36.186  1.00  0.00           C
ATOM   2105 HD11 ILE   136      46.606  42.136  36.002  1.00  0.00           H
ATOM   2106 HD12 ILE   136      44.983  42.096  36.863  1.00  0.00           H
ATOM   2107 HD13 ILE   136      45.998  43.500  36.740  1.00  0.00           H
ATOM   2108  C   ILE   136      44.041  39.875  32.421  1.00  0.00           C
ATOM   2109  O   ILE   136      44.353  38.792  32.833  1.00  0.00           O
ATOM   2110  N   THR   137      43.876  40.099  31.110  1.00  0.00           N
ATOM   2111  H   THR   137      43.456  40.980  30.849  1.00  0.00           H
ATOM   2112  CA  THR   137      43.821  38.978  30.206  1.00  0.00           C
ATOM   2113  HA  THR   137      44.611  38.310  30.550  1.00  0.00           H
ATOM   2114  CB  THR   137      42.446  38.246  30.355  1.00  0.00           C
ATOM   2115  HB  THR   137      42.231  38.066  31.408  1.00  0.00           H
ATOM   2116  CG2 THR   137      41.342  39.083  29.716  1.00  0.00           C
ATOM   2117 HG21 THR   137      40.389  38.573  29.857  1.00  0.00           H
ATOM   2118 HG22 THR   137      41.592  39.361  28.691  1.00  0.00           H
ATOM   2119 HG23 THR   137      41.380  40.025  30.264  1.00  0.00           H
ATOM   2120  OG1 THR   137      42.566  37.047  29.652  1.00  0.00           O
ATOM   2121  HG1 THR   137      42.651  36.357  30.312  1.00  0.00           H
ATOM   2122  C   THR   137      44.159  39.302  28.759  1.00  0.00           C
ATOM   2123  O   THR   137      44.034  40.429  28.335  1.00  0.00           O
ATOM   2124  N   LYS   138      44.649  38.234  28.057  1.00  0.00           N
ATOM   2125  H   LYS   138      44.647  37.350  28.544  1.00  0.00           H
ATOM   2126  CA  LYS   138      44.935  38.241  26.605  1.00  0.00           C
ATOM   2127  HA  LYS   138      44.419  39.058  26.100  1.00  0.00           H
ATOM   2128  CB  LYS   138      46.437  38.575  26.456  1.00  0.00           C
ATOM   2129  HB2 LYS   138      46.589  39.591  26.819  1.00  0.00           H
ATOM   2130  HB3 LYS   138      47.043  37.905  27.067  1.00  0.00           H
ATOM   2131  CG  LYS   138      46.961  38.509  24.998  1.00  0.00           C
ATOM   2132  HG2 LYS   138      48.019  38.751  25.105  1.00  0.00           H
ATOM   2133  HG3 LYS   138      46.923  37.507  24.572  1.00  0.00           H
ATOM   2134  CD  LYS   138      46.321  39.634  24.116  1.00  0.00           C
ATOM   2135  HD2 LYS   138      45.253  39.530  23.922  1.00  0.00           H
ATOM   2136  HD3 LYS   138      46.414  40.568  24.669  1.00  0.00           H
ATOM   2137  CE  LYS   138      47.092  39.722  22.702  1.00  0.00           C
ATOM   2138  HE2 LYS   138      46.986  40.755  22.368  1.00  0.00           H
ATOM   2139  HE3 LYS   138      48.158  39.558  22.860  1.00  0.00           H
ATOM   2140  NZ  LYS   138      46.635  38.718  21.599  1.00  0.00           N
ATOM   2141  HZ1 LYS   138      47.060  38.922  20.706  1.00  0.00           H
ATOM   2142  HZ2 LYS   138      45.653  38.872  21.418  1.00  0.00           H
ATOM   2143  HZ3 LYS   138      46.827  37.772  21.897  1.00  0.00           H
ATOM   2144  C   LYS   138      44.529  36.970  25.867  1.00  0.00           C
ATOM   2145  O   LYS   138      44.790  35.843  26.294  1.00  0.00           O
ATOM   2146  N   HIE   139      43.942  37.194  24.720  1.00  0.00           N
ATOM   2147  H   HIE   139      43.986  38.115  24.308  1.00  0.00           H
ATOM   2148  CA  HIE   139      43.393  36.093  23.905  1.00  0.00           C
ATOM   2149  HA  HIE   139      43.692  35.125  24.307  1.00  0.00           H
ATOM   2150  CB  HIE   139      41.886  36.214  23.962  1.00  0.00           C
ATOM   2151  HB2 HIE   139      41.610  36.219  25.018  1.00  0.00           H
ATOM   2152  HB3 HIE   139      41.513  37.144  23.532  1.00  0.00           H
ATOM   2153  CG  HIE   139      41.103  35.075  23.322  1.00  0.00           C
ATOM   2154  ND1 HIE   139      41.272  34.580  22.001  1.00  0.00           N
ATOM   2155  CE1 HIE   139      40.419  33.523  21.902  1.00  0.00           C
ATOM   2156  HE1 HIE   139      40.152  33.045  20.971  1.00  0.00           H
ATOM   2157  NE2 HIE   139      39.771  33.259  23.033  1.00  0.00           N
ATOM   2158  HE2 HIE   139      39.014  32.610  23.190  1.00  0.00           H
ATOM   2159  CD2 HIE   139      40.293  34.164  23.953  1.00  0.00           C
ATOM   2160  HD2 HIE   139      40.134  34.073  25.018  1.00  0.00           H
ATOM   2161  C   HIE   139      43.933  36.191  22.488  1.00  0.00           C
ATOM   2162  O   HIE   139      44.162  37.286  22.013  1.00  0.00           O
ATOM   2163  N   ASN   140      44.232  35.091  21.784  1.00  0.00           N
ATOM   2164  H   ASN   140      43.981  34.288  22.342  1.00  0.00           H
ATOM   2165  CA  ASN   140      44.704  35.014  20.375  1.00  0.00           C
ATOM   2166  HA  ASN   140      45.635  35.570  20.260  1.00  0.00           H
ATOM   2167  CB  ASN   140      45.187  33.587  20.008  1.00  0.00           C
ATOM   2168  HB2 ASN   140      44.283  33.015  19.795  1.00  0.00           H
ATOM   2169  HB3 ASN   140      45.772  33.665  19.093  1.00  0.00           H
ATOM   2170  CG  ASN   140      46.126  32.912  21.022  1.00  0.00           C
ATOM   2171  OD1 ASN   140      47.176  33.338  21.440  1.00  0.00           O
ATOM   2172  ND2 ASN   140      45.767  31.741  21.540  1.00  0.00           N
ATOM   2173 HD21 ASN   140      44.813  31.477  21.335  1.00  0.00           H
ATOM   2174 HD22 ASN   140      46.427  31.073  21.914  1.00  0.00           H
ATOM   2175  C   ASN   140      43.744  35.598  19.340  1.00  0.00           C
ATOM   2176  O   ASN   140      44.066  35.688  18.153  1.00  0.00           O
ATOM   2177  N   ASP   141      42.534  35.970  19.764  1.00  0.00           N
ATOM   2178  H   ASP   141      42.375  35.801  20.748  1.00  0.00           H
ATOM   2179  CA  ASP   141      41.502  36.695  19.032  1.00  0.00           C
ATOM   2180  HA  ASP   141      41.530  36.558  17.951  1.00  0.00           H
ATOM   2181  CB  ASP   141      40.036  36.273  19.606  1.00  0.00           C
ATOM   2182  HB2 ASP   141      40.047  36.343  20.694  1.00  0.00           H
ATOM   2183  HB3 ASP   141      39.296  36.996  19.260  1.00  0.00           H
ATOM   2184  CG  ASP   141      39.527  34.871  19.158  1.00  0.00           C
ATOM   2185  OD1 ASP   141      38.329  34.565  19.394  1.00  0.00           O
ATOM   2186  OD2 ASP   141      40.247  34.133  18.470  1.00  0.00           O
ATOM   2187  C   ASP   141      41.724  38.164  19.150  1.00  0.00           C
ATOM   2188  O   ASP   141      41.310  38.893  18.252  1.00  0.00           O
ATOM   2189  N   ASP   142      42.433  38.710  20.214  1.00  0.00           N
ATOM   2190  H   ASP   142      42.931  38.105  20.852  1.00  0.00           H
ATOM   2191  CA  ASP   142      42.078  40.104  20.730  1.00  0.00           C
ATOM   2192  HA  ASP   142      41.681  40.795  19.987  1.00  0.00           H
ATOM   2193  CB  ASP   142      40.965  40.022  21.853  1.00  0.00           C
ATOM   2194  HB2 ASP   142      40.584  39.007  21.959  1.00  0.00           H
ATOM   2195  HB3 ASP   142      41.349  40.245  22.849  1.00  0.00           H
ATOM   2196  CG  ASP   142      39.685  40.957  21.577  1.00  0.00           C
ATOM   2197  OD1 ASP   142      39.697  41.637  20.551  1.00  0.00           O
ATOM   2198  OD2 ASP   142      38.786  41.106  22.449  1.00  0.00           O
ATOM   2199  C   ASP   142      43.189  40.932  21.393  1.00  0.00           C
ATOM   2200  O   ASP   142      44.358  40.544  21.456  1.00  0.00           O
ATOM   2201  N   GLU   143      42.831  42.215  21.705  1.00  0.00           N
ATOM   2202  H   GLU   143      41.853  42.441  21.597  1.00  0.00           H
ATOM   2203  CA  GLU   143      43.770  43.107  22.326  1.00  0.00           C
ATOM   2204  HA  GLU   143      44.743  43.078  21.837  1.00  0.00           H
ATOM   2205  CB  GLU   143      43.292  44.521  22.079  1.00  0.00           C
ATOM   2206  HB2 GLU   143      42.464  44.628  22.781  1.00  0.00           H
ATOM   2207  HB3 GLU   143      44.175  45.109  22.325  1.00  0.00           H
ATOM   2208  CG  GLU   143      42.827  44.967  20.686  1.00  0.00           C
ATOM   2209  HG2 GLU   143      42.025  44.295  20.378  1.00  0.00           H
ATOM   2210  HG3 GLU   143      42.272  45.890  20.851  1.00  0.00           H
ATOM   2211  CD  GLU   143      43.922  45.044  19.569  1.00  0.00           C
ATOM   2212  OE1 GLU   143      44.267  46.125  19.116  1.00  0.00           O
ATOM   2213  OE2 GLU   143      44.536  44.053  19.092  1.00  0.00           O
ATOM   2214  C   GLU   143      44.073  42.813  23.809  1.00  0.00           C
ATOM   2215  O   GLU   143      43.434  41.908  24.370  1.00  0.00           O
ATOM   2216  N   GLN   144      45.024  43.439  24.483  1.00  0.00           N
ATOM   2217  H   GLN   144      45.565  44.161  24.029  1.00  0.00           H
ATOM   2218  CA  GLN   144      45.224  43.178  25.932  1.00  0.00           C
ATOM   2219  HA  GLN   144      44.975  42.150  26.192  1.00  0.00           H
ATOM   2220  CB  GLN   144      46.745  43.252  26.225  1.00  0.00           C
ATOM   2221  HB2 GLN   144      47.282  42.592  25.543  1.00  0.00           H
ATOM   2222  HB3 GLN   144      47.136  44.249  26.027  1.00  0.00           H
ATOM   2223  CG  GLN   144      47.078  42.979  27.756  1.00  0.00           C
ATOM   2224  HG2 GLN   144      46.924  43.923  28.278  1.00  0.00           H
ATOM   2225  HG3 GLN   144      46.433  42.280  28.290  1.00  0.00           H
ATOM   2226  CD  GLN   144      48.575  42.707  28.009  1.00  0.00           C
ATOM   2227  OE1 GLN   144      49.233  41.941  27.270  1.00  0.00           O
ATOM   2228  NE2 GLN   144      49.177  43.300  28.983  1.00  0.00           N
ATOM   2229 HE21 GLN   144      50.135  43.039  29.171  1.00  0.00           H
ATOM   2230 HE22 GLN   144      48.610  43.739  29.695  1.00  0.00           H
ATOM   2231  C   GLN   144      44.357  44.067  26.820  1.00  0.00           C
ATOM   2232  O   GLN   144      44.332  45.284  26.695  1.00  0.00           O
ATOM   2233  N   TYR   145      43.592  43.514  27.762  1.00  0.00           N
ATOM   2234  H   TYR   145      43.745  42.535  27.962  1.00  0.00           H
ATOM   2235  CA  TYR   145      42.572  44.173  28.628  1.00  0.00           C
ATOM   2236  HA  TYR   145      42.743  45.239  28.481  1.00  0.00           H
ATOM   2237  CB  TYR   145      41.072  43.980  28.129  1.00  0.00           C
ATOM   2238  HB2 TYR   145      40.856  42.927  28.303  1.00  0.00           H
ATOM   2239  HB3 TYR   145      40.305  44.345  28.813  1.00  0.00           H
ATOM   2240  CG  TYR   145      40.665  44.411  26.708  1.00  0.00           C
ATOM   2241  CD1 TYR   145      40.472  45.766  26.535  1.00  0.00           C
ATOM   2242  HD1 TYR   145      40.653  46.332  27.437  1.00  0.00           H
ATOM   2243  CE1 TYR   145      40.027  46.215  25.257  1.00  0.00           C
ATOM   2244  HE1 TYR   145      39.734  47.224  25.009  1.00  0.00           H
ATOM   2245  CZ  TYR   145      39.963  45.368  24.170  1.00  0.00           C
ATOM   2246  OH  TYR   145      39.651  45.782  22.902  1.00  0.00           O
ATOM   2247  HH  TYR   145      39.572  44.999  22.351  1.00  0.00           H
ATOM   2248  CE2 TYR   145      40.403  44.056  24.318  1.00  0.00           C
ATOM   2249  HE2 TYR   145      40.623  43.465  23.442  1.00  0.00           H
ATOM   2250  CD2 TYR   145      40.862  43.562  25.593  1.00  0.00           C
ATOM   2251  HD2 TYR   145      41.110  42.512  25.574  1.00  0.00           H
ATOM   2252  C   TYR   145      42.681  43.929  30.118  1.00  0.00           C
ATOM   2253  O   TYR   145      43.231  42.956  30.561  1.00  0.00           O
ATOM   2254  N   ALA   146      42.001  44.727  30.879  1.00  0.00           N
ATOM   2255  H   ALA   146      41.540  45.496  30.414  1.00  0.00           H
ATOM   2256  CA  ALA   146      41.680  44.487  32.237  1.00  0.00           C
ATOM   2257  HA  ALA   146      41.757  43.418  32.438  1.00  0.00           H
ATOM   2258  CB  ALA   146      42.663  45.234  33.182  1.00  0.00           C
ATOM   2259  HB1 ALA   146      43.707  44.920  33.168  1.00  0.00           H
ATOM   2260  HB2 ALA   146      42.342  44.926  34.176  1.00  0.00           H
ATOM   2261  HB3 ALA   146      42.585  46.322  33.160  1.00  0.00           H
ATOM   2262  C   ALA   146      40.160  44.751  32.530  1.00  0.00           C
ATOM   2263  O   ALA   146      39.501  45.481  31.792  1.00  0.00           O
ATOM   2264  N   TRP   147      39.671  44.242  33.701  1.00  0.00           N
ATOM   2265  H   TRP   147      40.256  43.572  34.177  1.00  0.00           H
ATOM   2266  CA  TRP   147      38.384  44.443  34.255  1.00  0.00           C
ATOM   2267  HA  TRP   147      37.852  45.252  33.754  1.00  0.00           H
ATOM   2268  CB  TRP   147      37.607  43.139  33.875  1.00  0.00           C
ATOM   2269  HB2 TRP   147      37.484  43.255  32.798  1.00  0.00           H
ATOM   2270  HB3 TRP   147      38.215  42.238  33.959  1.00  0.00           H
ATOM   2271  CG  TRP   147      36.384  42.955  34.640  1.00  0.00           C
ATOM   2272  CD1 TRP   147      35.185  43.245  34.081  1.00  0.00           C
ATOM   2273  HD1 TRP   147      34.990  43.632  33.091  1.00  0.00           H
ATOM   2274  NE1 TRP   147      34.236  42.996  35.088  1.00  0.00           N
ATOM   2275  HE1 TRP   147      33.254  43.135  34.897  1.00  0.00           H
ATOM   2276  CE2 TRP   147      34.814  42.590  36.300  1.00  0.00           C
ATOM   2277  CZ2 TRP   147      34.218  42.357  37.585  1.00  0.00           C
ATOM   2278  HZ2 TRP   147      33.205  42.647  37.822  1.00  0.00           H
ATOM   2279  CH2 TRP   147      35.083  41.774  38.541  1.00  0.00           C
ATOM   2280  HH2 TRP   147      34.587  41.520  39.466  1.00  0.00           H
ATOM   2281  CZ3 TRP   147      36.476  41.611  38.292  1.00  0.00           C
ATOM   2282  HZ3 TRP   147      37.188  41.201  38.992  1.00  0.00           H
ATOM   2283  CE3 TRP   147      37.039  41.951  37.042  1.00  0.00           C
ATOM   2284  HE3 TRP   147      38.114  41.942  36.939  1.00  0.00           H
ATOM   2285  CD2 TRP   147      36.189  42.458  36.026  1.00  0.00           C
ATOM   2286  C   TRP   147      38.532  44.740  35.716  1.00  0.00           C
ATOM   2287  O   TRP   147      39.431  44.117  36.286  1.00  0.00           O
ATOM   2288  N   GLU   148      37.720  45.652  36.297  1.00  0.00           N
ATOM   2289  H   GLU   148      37.216  46.308  35.717  1.00  0.00           H
ATOM   2290  CA  GLU   148      37.899  46.081  37.709  1.00  0.00           C
ATOM   2291  HA  GLU   148      38.454  45.327  38.266  1.00  0.00           H
ATOM   2292  CB  GLU   148      38.579  47.393  37.753  1.00  0.00           C
ATOM   2293  HB2 GLU   148      39.597  47.236  37.393  1.00  0.00           H
ATOM   2294  HB3 GLU   148      38.059  47.992  37.005  1.00  0.00           H
ATOM   2295  CG  GLU   148      38.624  48.024  39.115  1.00  0.00           C
ATOM   2296  HG2 GLU   148      37.616  48.395  39.304  1.00  0.00           H
ATOM   2297  HG3 GLU   148      38.893  47.272  39.857  1.00  0.00           H
ATOM   2298  CD  GLU   148      39.598  49.222  39.279  1.00  0.00           C
ATOM   2299  OE1 GLU   148      39.127  50.224  39.894  1.00  0.00           O
ATOM   2300  OE2 GLU   148      40.756  49.066  38.840  1.00  0.00           O
ATOM   2301  C   GLU   148      36.520  46.279  38.305  1.00  0.00           C
ATOM   2302  O   GLU   148      35.662  46.985  37.707  1.00  0.00           O
ATOM   2303  N   SER   149      36.246  45.693  39.503  1.00  0.00           N
ATOM   2304  H   SER   149      36.876  44.992  39.865  1.00  0.00           H
ATOM   2305  CA  SER   149      35.020  45.923  40.278  1.00  0.00           C
ATOM   2306  HA  SER   149      34.598  46.872  39.947  1.00  0.00           H
ATOM   2307  CB  SER   149      33.973  44.926  39.827  1.00  0.00           C
ATOM   2308  HB2 SER   149      33.779  44.984  38.755  1.00  0.00           H
ATOM   2309  HB3 SER   149      34.389  43.932  39.988  1.00  0.00           H
ATOM   2310  OG  SER   149      32.758  45.057  40.598  1.00  0.00           O
ATOM   2311  HG  SER   149      32.144  45.698  40.230  1.00  0.00           H
ATOM   2312  C   SER   149      35.372  45.886  41.778  1.00  0.00           C
ATOM   2313  O   SER   149      36.047  44.993  42.303  1.00  0.00           O
ATOM   2314  N   SER   150      34.770  46.740  42.596  1.00  0.00           N
ATOM   2315  H   SER   150      34.328  47.489  42.081  1.00  0.00           H
ATOM   2316  CA  SER   150      34.336  46.556  44.012  1.00  0.00           C
ATOM   2317  HA  SER   150      35.154  45.932  44.372  1.00  0.00           H
ATOM   2318  CB  SER   150      34.399  47.918  44.771  1.00  0.00           C
ATOM   2319  HB2 SER   150      33.503  48.468  44.484  1.00  0.00           H
ATOM   2320  HB3 SER   150      34.220  47.722  45.828  1.00  0.00           H
ATOM   2321  OG  SER   150      35.770  48.355  44.515  1.00  0.00           O
ATOM   2322  HG  SER   150      35.994  48.503  43.592  1.00  0.00           H
ATOM   2323  C   SER   150      33.010  45.813  44.300  1.00  0.00           C
ATOM   2324  O   SER   150      32.315  46.148  45.249  1.00  0.00           O
ATOM   2325  N   ALA   151      32.575  44.942  43.294  1.00  0.00           N
ATOM   2326  H   ALA   151      33.108  44.822  42.443  1.00  0.00           H
ATOM   2327  CA  ALA   151      31.206  44.489  43.223  1.00  0.00           C
ATOM   2328  HA  ALA   151      31.057  43.815  42.379  1.00  0.00           H
ATOM   2329  CB  ALA   151      30.875  43.569  44.426  1.00  0.00           C
ATOM   2330  HB1 ALA   151      29.812  43.342  44.358  1.00  0.00           H
ATOM   2331  HB2 ALA   151      30.990  44.144  45.346  1.00  0.00           H
ATOM   2332  HB3 ALA   151      31.560  42.721  44.417  1.00  0.00           H
ATOM   2333  C   ALA   151      30.268  45.641  42.998  1.00  0.00           C
ATOM   2334  O   ALA   151      30.321  46.238  41.999  1.00  0.00           O
ATOM   2335  N   GLY   152      29.324  46.000  43.916  1.00  0.00           N
ATOM   2336  H   GLY   152      29.421  45.291  44.629  1.00  0.00           H
ATOM   2337  CA  GLY   152      28.387  47.151  43.899  1.00  0.00           C
ATOM   2338  HA2 GLY   152      27.851  47.071  44.845  1.00  0.00           H
ATOM   2339  HA3 GLY   152      28.922  48.066  44.152  1.00  0.00           H
ATOM   2340  C   GLY   152      27.508  47.304  42.672  1.00  0.00           C
ATOM   2341  O   GLY   152      26.990  48.402  42.539  1.00  0.00           O
ATOM   2342  N   GLY   153      27.303  46.275  41.850  1.00  0.00           N
ATOM   2343  H   GLY   153      27.844  45.429  41.963  1.00  0.00           H
ATOM   2344  CA  GLY   153      26.354  46.407  40.691  1.00  0.00           C
ATOM   2345  HA2 GLY   153      26.063  45.377  40.485  1.00  0.00           H
ATOM   2346  HA3 GLY   153      25.507  46.977  41.072  1.00  0.00           H
ATOM   2347  C   GLY   153      27.084  47.063  39.464  1.00  0.00           C
ATOM   2348  O   GLY   153      26.364  47.292  38.449  1.00  0.00           O
ATOM   2349  N   SER   154      28.347  47.472  39.550  1.00  0.00           N
ATOM   2350  H   SER   154      28.755  47.124  40.406  1.00  0.00           H
ATOM   2351  CA  SER   154      29.084  48.018  38.386  1.00  0.00           C
ATOM   2352  HA  SER   154      28.537  47.803  37.468  1.00  0.00           H
ATOM   2353  CB  SER   154      29.127  49.539  38.548  1.00  0.00           C
ATOM   2354  HB2 SER   154      28.184  50.084  38.506  1.00  0.00           H
ATOM   2355  HB3 SER   154      29.560  49.896  39.482  1.00  0.00           H
ATOM   2356  OG  SER   154      29.891  50.154  37.520  1.00  0.00           O
ATOM   2357  HG  SER   154      29.576  49.762  36.703  1.00  0.00           H
ATOM   2358  C   SER   154      30.521  47.390  38.315  1.00  0.00           C
ATOM   2359  O   SER   154      31.074  46.842  39.206  1.00  0.00           O
ATOM   2360  N   PHE   155      31.070  47.487  37.080  1.00  0.00           N
ATOM   2361  H   PHE   155      30.526  47.822  36.298  1.00  0.00           H
ATOM   2362  CA  PHE   155      32.464  47.116  36.857  1.00  0.00           C
ATOM   2363  HA  PHE   155      33.065  47.248  37.757  1.00  0.00           H
ATOM   2364  CB  PHE   155      32.568  45.664  36.394  1.00  0.00           C
ATOM   2365  HB2 PHE   155      33.598  45.398  36.154  1.00  0.00           H
ATOM   2366  HB3 PHE   155      32.219  45.013  37.196  1.00  0.00           H
ATOM   2367  CG  PHE   155      31.673  45.371  35.171  1.00  0.00           C
ATOM   2368  CD1 PHE   155      32.178  45.312  33.904  1.00  0.00           C
ATOM   2369  HD1 PHE   155      33.245  45.396  33.756  1.00  0.00           H
ATOM   2370  CE1 PHE   155      31.383  44.935  32.809  1.00  0.00           C
ATOM   2371  HE1 PHE   155      31.821  44.969  31.822  1.00  0.00           H
ATOM   2372  CZ  PHE   155      29.982  44.803  32.970  1.00  0.00           C
ATOM   2373  HZ  PHE   155      29.333  44.606  32.129  1.00  0.00           H
ATOM   2374  CE2 PHE   155      29.442  44.922  34.232  1.00  0.00           C
ATOM   2375  HE2 PHE   155      28.423  44.600  34.385  1.00  0.00           H
ATOM   2376  CD2 PHE   155      30.336  45.062  35.279  1.00  0.00           C
ATOM   2377  HD2 PHE   155      29.906  45.006  36.268  1.00  0.00           H
ATOM   2378  C   PHE   155      32.961  48.038  35.712  1.00  0.00           C
ATOM   2379  O   PHE   155      32.119  48.634  35.026  1.00  0.00           O
ATOM   2380  N   THR   156      34.228  48.336  35.635  1.00  0.00           N
ATOM   2381  H   THR   156      34.851  47.858  36.271  1.00  0.00           H
ATOM   2382  CA  THR   156      34.779  49.021  34.452  1.00  0.00           C
ATOM   2383  HA  THR   156      34.054  49.462  33.768  1.00  0.00           H
ATOM   2384  CB  THR   156      35.694  50.192  34.853  1.00  0.00           C
ATOM   2385  HB  THR   156      36.108  50.739  34.006  1.00  0.00           H
ATOM   2386  CG2 THR   156      35.064  51.297  35.668  1.00  0.00           C
ATOM   2387 HG21 THR   156      34.210  50.906  36.221  1.00  0.00           H
ATOM   2388 HG22 THR   156      34.663  52.064  35.007  1.00  0.00           H
ATOM   2389 HG23 THR   156      35.731  51.768  36.389  1.00  0.00           H
ATOM   2390  OG1 THR   156      36.865  49.756  35.537  1.00  0.00           O
ATOM   2391  HG1 THR   156      36.638  49.557  36.448  1.00  0.00           H
ATOM   2392  C   THR   156      35.586  48.030  33.581  1.00  0.00           C
ATOM   2393  O   THR   156      36.031  46.993  34.032  1.00  0.00           O
ATOM   2394  N   VAL   157      35.697  48.321  32.316  1.00  0.00           N
ATOM   2395  H   VAL   157      35.285  49.137  31.889  1.00  0.00           H
ATOM   2396  CA  VAL   157      36.601  47.684  31.410  1.00  0.00           C
ATOM   2397  HA  VAL   157      37.234  46.888  31.802  1.00  0.00           H
ATOM   2398  CB  VAL   157      35.779  46.867  30.261  1.00  0.00           C
ATOM   2399  HB  VAL   157      35.129  47.661  29.894  1.00  0.00           H
ATOM   2400  CG1 VAL   157      36.557  46.247  29.169  1.00  0.00           C
ATOM   2401 HG11 VAL   157      37.304  46.921  28.749  1.00  0.00           H
ATOM   2402 HG12 VAL   157      37.072  45.398  29.618  1.00  0.00           H
ATOM   2403 HG13 VAL   157      35.795  45.853  28.497  1.00  0.00           H
ATOM   2404  CG2 VAL   157      35.005  45.731  30.962  1.00  0.00           C
ATOM   2405 HG21 VAL   157      34.517  45.094  30.224  1.00  0.00           H
ATOM   2406 HG22 VAL   157      34.236  46.207  31.570  1.00  0.00           H
ATOM   2407 HG23 VAL   157      35.580  45.089  31.627  1.00  0.00           H
ATOM   2408  C   VAL   157      37.579  48.744  30.877  1.00  0.00           C
ATOM   2409  O   VAL   157      37.094  49.843  30.619  1.00  0.00           O
ATOM   2410  N   ARG   158      38.837  48.389  30.698  1.00  0.00           N
ATOM   2411  H   ARG   158      39.037  47.427  30.930  1.00  0.00           H
ATOM   2412  CA  ARG   158      39.916  49.238  30.186  1.00  0.00           C
ATOM   2413  HA  ARG   158      39.493  50.071  29.623  1.00  0.00           H
ATOM   2414  CB  ARG   158      40.648  49.843  31.407  1.00  0.00           C
ATOM   2415  HB2 ARG   158      41.478  50.475  31.094  1.00  0.00           H
ATOM   2416  HB3 ARG   158      40.015  50.402  32.096  1.00  0.00           H
ATOM   2417  CG  ARG   158      41.375  48.894  32.322  1.00  0.00           C
ATOM   2418  HG2 ARG   158      40.631  48.362  32.916  1.00  0.00           H
ATOM   2419  HG3 ARG   158      42.034  48.163  31.853  1.00  0.00           H
ATOM   2420  CD  ARG   158      42.237  49.561  33.402  1.00  0.00           C
ATOM   2421  HD2 ARG   158      42.944  50.309  33.043  1.00  0.00           H
ATOM   2422  HD3 ARG   158      41.562  50.305  33.823  1.00  0.00           H
ATOM   2423  NE  ARG   158      42.893  48.680  34.376  1.00  0.00           N
ATOM   2424  HE  ARG   158      43.581  48.011  34.059  1.00  0.00           H
ATOM   2425  CZ  ARG   158      42.704  48.650  35.644  1.00  0.00           C
ATOM   2426  NH1 ARG   158      41.754  49.249  36.310  1.00  0.00           N
ATOM   2427 HH11 ARG   158      41.103  49.784  35.753  1.00  0.00           H
ATOM   2428 HH12 ARG   158      41.575  48.995  37.271  1.00  0.00           H
ATOM   2429  NH2 ARG   158      43.518  47.880  36.356  1.00  0.00           N
ATOM   2430 HH21 ARG   158      44.361  47.557  35.901  1.00  0.00           H
ATOM   2431 HH22 ARG   158      43.405  47.886  37.360  1.00  0.00           H
ATOM   2432  C   ARG   158      40.933  48.413  29.322  1.00  0.00           C
ATOM   2433  O   ARG   158      41.086  47.259  29.473  1.00  0.00           O
ATOM   2434  N   THR   159      41.518  49.088  28.298  1.00  0.00           N
ATOM   2435  H   THR   159      41.230  50.034  28.086  1.00  0.00           H
ATOM   2436  CA  THR   159      42.793  48.584  27.752  1.00  0.00           C
ATOM   2437  HA  THR   159      42.639  47.540  27.480  1.00  0.00           H
ATOM   2438  CB  THR   159      43.355  49.375  26.521  1.00  0.00           C
ATOM   2439  HB  THR   159      44.336  49.030  26.194  1.00  0.00           H
ATOM   2440  CG2 THR   159      42.372  49.203  25.311  1.00  0.00           C
ATOM   2441 HG21 THR   159      41.375  49.060  25.730  1.00  0.00           H
ATOM   2442 HG22 THR   159      42.687  48.261  24.863  1.00  0.00           H
ATOM   2443 HG23 THR   159      42.411  50.109  24.705  1.00  0.00           H
ATOM   2444  OG1 THR   159      43.511  50.729  26.854  1.00  0.00           O
ATOM   2445  HG1 THR   159      44.318  50.819  27.366  1.00  0.00           H
ATOM   2446  C   THR   159      43.856  48.625  28.913  1.00  0.00           C
ATOM   2447  O   THR   159      43.853  49.575  29.789  1.00  0.00           O
ATOM   2448  N   ASP   160      44.745  47.619  28.998  1.00  0.00           N
ATOM   2449  H   ASP   160      44.656  46.971  28.230  1.00  0.00           H
ATOM   2450  CA  ASP   160      45.552  47.372  30.148  1.00  0.00           C
ATOM   2451  HA  ASP   160      44.976  47.486  31.067  1.00  0.00           H
ATOM   2452  CB  ASP   160      45.964  45.912  30.141  1.00  0.00           C
ATOM   2453  HB2 ASP   160      45.057  45.308  30.147  1.00  0.00           H
ATOM   2454  HB3 ASP   160      46.438  45.647  29.196  1.00  0.00           H
ATOM   2455  CG  ASP   160      46.930  45.637  31.299  1.00  0.00           C
ATOM   2456  OD1 ASP   160      46.530  46.084  32.386  1.00  0.00           O
ATOM   2457  OD2 ASP   160      48.001  44.978  31.215  1.00  0.00           O
ATOM   2458  C   ASP   160      46.730  48.407  30.280  1.00  0.00           C
ATOM   2459  O   ASP   160      47.242  48.898  29.297  1.00  0.00           O
ATOM   2460  N   THR   161      47.227  48.608  31.505  1.00  0.00           N
ATOM   2461  H   THR   161      46.796  48.141  32.289  1.00  0.00           H
ATOM   2462  CA  THR   161      48.265  49.585  31.872  1.00  0.00           C
ATOM   2463  HA  THR   161      48.690  50.237  31.109  1.00  0.00           H
ATOM   2464  CB  THR   161      47.755  50.385  33.099  1.00  0.00           C
ATOM   2465  HB  THR   161      48.585  51.009  33.429  1.00  0.00           H
ATOM   2466  CG2 THR   161      46.538  51.204  32.690  1.00  0.00           C
ATOM   2467 HG21 THR   161      46.595  51.718  31.729  1.00  0.00           H
ATOM   2468 HG22 THR   161      46.413  51.868  33.547  1.00  0.00           H
ATOM   2469 HG23 THR   161      45.716  50.488  32.680  1.00  0.00           H
ATOM   2470  OG1 THR   161      47.389  49.512  34.101  1.00  0.00           O
ATOM   2471  HG1 THR   161      46.829  50.033  34.682  1.00  0.00           H
ATOM   2472  C   THR   161      49.561  48.930  32.221  1.00  0.00           C
ATOM   2473  O   THR   161      50.609  49.616  32.350  1.00  0.00           O
ATOM   2474  N   GLY   162      49.569  47.610  32.337  1.00  0.00           N
ATOM   2475  H   GLY   162      48.710  47.080  32.284  1.00  0.00           H
ATOM   2476  CA  GLY   162      50.811  46.876  32.665  1.00  0.00           C
ATOM   2477  HA2 GLY   162      51.426  47.441  33.364  1.00  0.00           H
ATOM   2478  HA3 GLY   162      50.422  45.995  33.175  1.00  0.00           H
ATOM   2479  C   GLY   162      51.669  46.382  31.523  1.00  0.00           C
ATOM   2480  O   GLY   162      51.457  46.729  30.356  1.00  0.00           O
ATOM   2481  N   GLU   163      52.710  45.662  31.877  1.00  0.00           N
ATOM   2482  H   GLU   163      52.724  45.219  32.784  1.00  0.00           H
ATOM   2483  CA  GLU   163      53.586  45.134  30.777  1.00  0.00           C
ATOM   2484  HA  GLU   163      53.614  45.950  30.054  1.00  0.00           H
ATOM   2485  CB  GLU   163      54.981  44.698  31.251  1.00  0.00           C
ATOM   2486  HB2 GLU   163      54.789  43.945  32.015  1.00  0.00           H
ATOM   2487  HB3 GLU   163      55.624  44.266  30.485  1.00  0.00           H
ATOM   2488  CG  GLU   163      55.774  45.824  31.871  1.00  0.00           C
ATOM   2489  HG2 GLU   163      55.238  46.375  32.644  1.00  0.00           H
ATOM   2490  HG3 GLU   163      56.644  45.333  32.309  1.00  0.00           H
ATOM   2491  CD  GLU   163      56.422  46.843  30.902  1.00  0.00           C
ATOM   2492  OE1 GLU   163      57.019  47.733  31.491  1.00  0.00           O
ATOM   2493  OE2 GLU   163      56.364  46.664  29.631  1.00  0.00           O
ATOM   2494  C   GLU   163      52.980  43.897  30.033  1.00  0.00           C
ATOM   2495  O   GLU   163      52.165  43.185  30.624  1.00  0.00           O
ATOM   2496  N   PRO   164      53.302  43.595  28.795  1.00  0.00           N
ATOM   2497  CD  PRO   164      54.264  44.447  28.044  1.00  0.00           C
ATOM   2498  HD2 PRO   164      55.293  44.289  28.364  1.00  0.00           H
ATOM   2499  HD3 PRO   164      53.918  45.478  28.127  1.00  0.00           H
ATOM   2500  CG  PRO   164      54.098  44.144  26.563  1.00  0.00           C
ATOM   2501  HG2 PRO   164      55.078  44.226  26.095  1.00  0.00           H
ATOM   2502  HG3 PRO   164      53.320  44.830  26.228  1.00  0.00           H
ATOM   2503  CB  PRO   164      53.599  42.682  26.685  1.00  0.00           C
ATOM   2504  HB2 PRO   164      54.454  42.005  26.661  1.00  0.00           H
ATOM   2505  HB3 PRO   164      53.087  42.369  25.776  1.00  0.00           H
ATOM   2506  CA  PRO   164      52.663  42.638  27.914  1.00  0.00           C
ATOM   2507  HA  PRO   164      51.656  42.986  27.687  1.00  0.00           H
ATOM   2508  C   PRO   164      52.659  41.237  28.482  1.00  0.00           C
ATOM   2509  O   PRO   164      53.627  40.715  29.030  1.00  0.00           O
ATOM   2510  N   MET   165      51.505  40.558  28.337  1.00  0.00           N
ATOM   2511  H   MET   165      50.834  41.159  27.877  1.00  0.00           H
ATOM   2512  CA  MET   165      51.239  39.195  28.809  1.00  0.00           C
ATOM   2513  HA  MET   165      51.981  38.940  29.566  1.00  0.00           H
ATOM   2514  CB  MET   165      50.017  39.179  29.671  1.00  0.00           C
ATOM   2515  HB2 MET   165      50.180  38.327  30.332  1.00  0.00           H
ATOM   2516  HB3 MET   165      49.999  40.144  30.178  1.00  0.00           H
ATOM   2517  CG  MET   165      48.649  39.037  28.975  1.00  0.00           C
ATOM   2518  HG2 MET   165      48.740  39.334  27.930  1.00  0.00           H
ATOM   2519  HG3 MET   165      48.493  37.959  29.017  1.00  0.00           H
ATOM   2520  SD  MET   165      47.238  39.749  29.902  1.00  0.00           S
ATOM   2521  CE  MET   165      47.283  38.690  31.384  1.00  0.00           C
ATOM   2522  HE1 MET   165      47.060  37.637  31.210  1.00  0.00           H
ATOM   2523  HE2 MET   165      48.276  38.800  31.821  1.00  0.00           H
ATOM   2524  HE3 MET   165      46.549  39.128  32.059  1.00  0.00           H
ATOM   2525  C   MET   165      51.162  38.015  27.771  1.00  0.00           C
ATOM   2526  O   MET   165      51.224  36.867  28.168  1.00  0.00           O
ATOM   2527  N   GLY   166      51.109  38.262  26.447  1.00  0.00           N
ATOM   2528  H   GLY   166      50.973  39.187  26.062  1.00  0.00           H
ATOM   2529  CA  GLY   166      51.128  37.169  25.472  1.00  0.00           C
ATOM   2530  HA2 GLY   166      51.349  37.505  24.459  1.00  0.00           H
ATOM   2531  HA3 GLY   166      51.876  36.459  25.825  1.00  0.00           H
ATOM   2532  C   GLY   166      49.784  36.394  25.281  1.00  0.00           C
ATOM   2533  O   GLY   166      49.153  36.504  24.182  1.00  0.00           O
ATOM   2534  N   ARG   167      49.305  35.661  26.329  1.00  0.00           N
ATOM   2535  H   ARG   167      49.878  35.824  27.145  1.00  0.00           H
ATOM   2536  CA  ARG   167      47.979  34.973  26.463  1.00  0.00           C
ATOM   2537  HA  ARG   167      47.125  35.530  26.079  1.00  0.00           H
ATOM   2538  CB  ARG   167      48.039  33.676  25.621  1.00  0.00           C
ATOM   2539  HB2 ARG   167      48.382  34.062  24.661  1.00  0.00           H
ATOM   2540  HB3 ARG   167      48.742  33.008  26.119  1.00  0.00           H
ATOM   2541  CG  ARG   167      46.659  33.000  25.311  1.00  0.00           C
ATOM   2542  HG2 ARG   167      46.022  32.843  26.181  1.00  0.00           H
ATOM   2543  HG3 ARG   167      46.064  33.632  24.651  1.00  0.00           H
ATOM   2544  CD  ARG   167      46.746  31.600  24.692  1.00  0.00           C
ATOM   2545  HD2 ARG   167      45.765  31.201  24.441  1.00  0.00           H
ATOM   2546  HD3 ARG   167      47.480  31.861  23.929  1.00  0.00           H
ATOM   2547  NE  ARG   167      47.388  30.593  25.591  1.00  0.00           N
ATOM   2548  HE  ARG   167      46.942  30.301  26.449  1.00  0.00           H
ATOM   2549  CZ  ARG   167      48.581  30.038  25.417  1.00  0.00           C
ATOM   2550  NH1 ARG   167      49.437  30.308  24.429  1.00  0.00           N
ATOM   2551 HH11 ARG   167      49.282  30.962  23.674  1.00  0.00           H
ATOM   2552 HH12 ARG   167      50.223  29.679  24.344  1.00  0.00           H
ATOM   2553  NH2 ARG   167      49.038  29.190  26.262  1.00  0.00           N
ATOM   2554 HH21 ARG   167      48.569  29.141  27.155  1.00  0.00           H
ATOM   2555 HH22 ARG   167      50.007  28.910  26.198  1.00  0.00           H
ATOM   2556  C   ARG   167      47.760  34.649  27.954  1.00  0.00           C
ATOM   2557  O   ARG   167      48.638  34.685  28.831  1.00  0.00           O
ATOM   2558  N   GLY   168      46.479  34.215  28.226  1.00  0.00           N
ATOM   2559  H   GLY   168      45.791  34.260  27.487  1.00  0.00           H
ATOM   2560  CA  GLY   168      46.047  33.746  29.634  1.00  0.00           C
ATOM   2561  HA2 GLY   168      45.279  32.990  29.479  1.00  0.00           H
ATOM   2562  HA3 GLY   168      46.888  33.314  30.174  1.00  0.00           H
ATOM   2563  C   GLY   168      45.478  34.896  30.511  1.00  0.00           C
ATOM   2564  O   GLY   168      45.306  36.003  30.019  1.00  0.00           O
ATOM   2565  N   THR   169      45.404  34.686  31.773  1.00  0.00           N
ATOM   2566  H   THR   169      45.773  33.829  32.159  1.00  0.00           H
ATOM   2567  CA  THR   169      44.556  35.520  32.669  1.00  0.00           C
ATOM   2568  HA  THR   169      44.421  36.520  32.258  1.00  0.00           H
ATOM   2569  CB  THR   169      43.118  35.067  32.755  1.00  0.00           C
ATOM   2570  HB  THR   169      43.197  34.032  33.085  1.00  0.00           H
ATOM   2571  CG2 THR   169      42.385  35.798  33.879  1.00  0.00           C
ATOM   2572 HG21 THR   169      41.316  35.722  33.684  1.00  0.00           H
ATOM   2573 HG22 THR   169      42.681  36.842  33.771  1.00  0.00           H
ATOM   2574 HG23 THR   169      42.590  35.489  34.904  1.00  0.00           H
ATOM   2575  OG1 THR   169      42.345  35.271  31.601  1.00  0.00           O
ATOM   2576  HG1 THR   169      41.653  34.614  31.699  1.00  0.00           H
ATOM   2577  C   THR   169      45.264  35.569  34.039  1.00  0.00           C
ATOM   2578  O   THR   169      45.703  34.618  34.641  1.00  0.00           O
ATOM   2579  N   LYS   170      45.314  36.796  34.537  1.00  0.00           N
ATOM   2580  H   LYS   170      44.982  37.570  33.980  1.00  0.00           H
ATOM   2581  CA  LYS   170      45.650  37.200  36.001  1.00  0.00           C
ATOM   2582  HA  LYS   170      46.016  36.358  36.587  1.00  0.00           H
ATOM   2583  CB  LYS   170      46.587  38.359  35.909  1.00  0.00           C
ATOM   2584  HB2 LYS   170      46.108  39.182  35.379  1.00  0.00           H
ATOM   2585  HB3 LYS   170      46.810  38.745  36.904  1.00  0.00           H
ATOM   2586  CG  LYS   170      47.919  38.009  35.210  1.00  0.00           C
ATOM   2587  HG2 LYS   170      48.472  37.299  35.826  1.00  0.00           H
ATOM   2588  HG3 LYS   170      47.734  37.417  34.314  1.00  0.00           H
ATOM   2589  CD  LYS   170      48.775  39.207  34.935  1.00  0.00           C
ATOM   2590  HD2 LYS   170      48.326  39.775  34.121  1.00  0.00           H
ATOM   2591  HD3 LYS   170      48.561  39.626  35.919  1.00  0.00           H
ATOM   2592  CE  LYS   170      50.270  38.892  34.672  1.00  0.00           C
ATOM   2593  HE2 LYS   170      50.688  38.178  35.381  1.00  0.00           H
ATOM   2594  HE3 LYS   170      50.488  38.544  33.663  1.00  0.00           H
ATOM   2595  NZ  LYS   170      51.141  40.147  34.857  1.00  0.00           N
ATOM   2596  HZ1 LYS   170      52.125  39.936  34.951  1.00  0.00           H
ATOM   2597  HZ2 LYS   170      50.941  40.618  35.727  1.00  0.00           H
ATOM   2598  HZ3 LYS   170      51.018  40.779  34.079  1.00  0.00           H
ATOM   2599  C   LYS   170      44.344  37.551  36.718  1.00  0.00           C
ATOM   2600  O   LYS   170      43.552  38.328  36.186  1.00  0.00           O
ATOM   2601  N   VAL   171      43.959  36.924  37.871  1.00  0.00           N
ATOM   2602  H   VAL   171      44.590  36.191  38.165  1.00  0.00           H
ATOM   2603  CA  VAL   171      42.900  37.308  38.872  1.00  0.00           C
ATOM   2604  HA  VAL   171      42.301  38.086  38.400  1.00  0.00           H
ATOM   2605  CB  VAL   171      42.022  36.051  39.361  1.00  0.00           C
ATOM   2606  HB  VAL   171      42.714  35.439  39.941  1.00  0.00           H
ATOM   2607  CG1 VAL   171      40.890  36.499  40.259  1.00  0.00           C
ATOM   2608 HG11 VAL   171      40.059  36.956  39.722  1.00  0.00           H
ATOM   2609 HG12 VAL   171      40.491  35.604  40.735  1.00  0.00           H
ATOM   2610 HG13 VAL   171      41.267  37.147  41.049  1.00  0.00           H
ATOM   2611  CG2 VAL   171      41.496  35.181  38.184  1.00  0.00           C
ATOM   2612 HG21 VAL   171      42.225  34.441  37.850  1.00  0.00           H
ATOM   2613 HG22 VAL   171      41.247  35.830  37.345  1.00  0.00           H
ATOM   2614 HG23 VAL   171      40.541  34.712  38.419  1.00  0.00           H
ATOM   2615  C   VAL   171      43.581  37.910  40.095  1.00  0.00           C
ATOM   2616  O   VAL   171      44.034  37.161  41.000  1.00  0.00           O
ATOM   2617  N   ILE   172      43.648  39.225  40.173  1.00  0.00           N
ATOM   2618  H   ILE   172      43.133  39.774  39.499  1.00  0.00           H
ATOM   2619  CA  ILE   172      44.189  39.943  41.370  1.00  0.00           C
ATOM   2620  HA  ILE   172      44.904  39.313  41.898  1.00  0.00           H
ATOM   2621  CB  ILE   172      44.908  41.300  41.066  1.00  0.00           C
ATOM   2622  HB  ILE   172      44.088  41.941  40.747  1.00  0.00           H
ATOM   2623  CG2 ILE   172      45.521  41.972  42.356  1.00  0.00           C
ATOM   2624 HG21 ILE   172      45.626  43.046  42.208  1.00  0.00           H
ATOM   2625 HG22 ILE   172      46.466  41.595  42.748  1.00  0.00           H
ATOM   2626 HG23 ILE   172      44.785  42.039  43.157  1.00  0.00           H
ATOM   2627  CG1 ILE   172      45.981  41.238  39.924  1.00  0.00           C
ATOM   2628 HG12 ILE   172      46.762  40.669  40.427  1.00  0.00           H
ATOM   2629 HG13 ILE   172      45.582  40.607  39.129  1.00  0.00           H
ATOM   2630  CD1 ILE   172      46.452  42.620  39.431  1.00  0.00           C
ATOM   2631 HD11 ILE   172      46.959  43.113  40.261  1.00  0.00           H
ATOM   2632 HD12 ILE   172      45.641  43.315  39.214  1.00  0.00           H
ATOM   2633 HD13 ILE   172      47.111  42.538  38.566  1.00  0.00           H
ATOM   2634  C   ILE   172      43.025  40.225  42.303  1.00  0.00           C
ATOM   2635  O   ILE   172      42.112  41.040  42.116  1.00  0.00           O
ATOM   2636  N   LEU   173      43.077  39.684  43.468  1.00  0.00           N
ATOM   2637  H   LEU   173      43.886  39.092  43.591  1.00  0.00           H
ATOM   2638  CA  LEU   173      42.146  39.924  44.607  1.00  0.00           C
ATOM   2639  HA  LEU   173      41.166  40.247  44.255  1.00  0.00           H
ATOM   2640  CB  LEU   173      41.998  38.552  45.390  1.00  0.00           C
ATOM   2641  HB2 LEU   173      43.004  38.135  45.437  1.00  0.00           H
ATOM   2642  HB3 LEU   173      41.601  38.718  46.391  1.00  0.00           H
ATOM   2643  CG  LEU   173      41.204  37.447  44.662  1.00  0.00           C
ATOM   2644  HG  LEU   173      40.352  37.735  44.047  1.00  0.00           H
ATOM   2645  CD1 LEU   173      42.232  36.571  43.774  1.00  0.00           C
ATOM   2646 HD11 LEU   173      41.844  35.571  43.577  1.00  0.00           H
ATOM   2647 HD12 LEU   173      43.182  36.379  44.273  1.00  0.00           H
ATOM   2648 HD13 LEU   173      42.472  37.057  42.829  1.00  0.00           H
ATOM   2649  CD2 LEU   173      40.694  36.502  45.747  1.00  0.00           C
ATOM   2650 HD21 LEU   173      39.887  36.948  46.328  1.00  0.00           H
ATOM   2651 HD22 LEU   173      40.396  35.604  45.207  1.00  0.00           H
ATOM   2652 HD23 LEU   173      41.552  36.138  46.314  1.00  0.00           H
ATOM   2653  C   LEU   173      42.695  40.946  45.564  1.00  0.00           C
ATOM   2654  O   LEU   173      43.812  40.725  46.017  1.00  0.00           O
ATOM   2655  N   HID   174      42.006  42.099  45.772  1.00  0.00           N
ATOM   2656  H   HID   174      41.097  42.198  45.343  1.00  0.00           H
ATOM   2657  CA  HID   174      42.362  43.122  46.756  1.00  0.00           C
ATOM   2658  HA  HID   174      43.425  43.183  46.986  1.00  0.00           H
ATOM   2659  CB  HID   174      41.954  44.515  46.240  1.00  0.00           C
ATOM   2660  HB2 HID   174      40.873  44.542  46.109  1.00  0.00           H
ATOM   2661  HB3 HID   174      42.194  45.289  46.969  1.00  0.00           H
ATOM   2662  CG  HID   174      42.588  44.855  44.860  1.00  0.00           C
ATOM   2663  ND1 HID   174      43.678  45.579  44.668  1.00  0.00           N
ATOM   2664  HD1 HID   174      44.262  46.071  45.330  1.00  0.00           H
ATOM   2665  CE1 HID   174      43.976  45.471  43.368  1.00  0.00           C
ATOM   2666  HE1 HID   174      44.890  45.927  43.017  1.00  0.00           H
ATOM   2667  NE2 HID   174      43.105  44.694  42.710  1.00  0.00           N
ATOM   2668  CD2 HID   174      42.219  44.253  43.714  1.00  0.00           C
ATOM   2669  HD2 HID   174      41.326  43.646  43.743  1.00  0.00           H
ATOM   2670  C   HID   174      41.609  42.857  48.091  1.00  0.00           C
ATOM   2671  O   HID   174      40.346  42.829  48.170  1.00  0.00           O
ATOM   2672  N   LEU   175      42.281  42.416  49.166  1.00  0.00           N
ATOM   2673  H   LEU   175      43.273  42.601  49.207  1.00  0.00           H
ATOM   2674  CA  LEU   175      41.744  41.636  50.283  1.00  0.00           C
ATOM   2675  HA  LEU   175      40.932  41.041  49.865  1.00  0.00           H
ATOM   2676  CB  LEU   175      42.740  40.751  50.952  1.00  0.00           C
ATOM   2677  HB2 LEU   175      43.639  41.277  51.277  1.00  0.00           H
ATOM   2678  HB3 LEU   175      42.173  40.286  51.757  1.00  0.00           H
ATOM   2679  CG  LEU   175      43.307  39.703  49.919  1.00  0.00           C
ATOM   2680  HG  LEU   175      43.464  40.201  48.961  1.00  0.00           H
ATOM   2681  CD1 LEU   175      44.616  39.201  50.420  1.00  0.00           C
ATOM   2682 HD11 LEU   175      44.512  38.946  51.475  1.00  0.00           H
ATOM   2683 HD12 LEU   175      45.305  40.026  50.241  1.00  0.00           H
ATOM   2684 HD13 LEU   175      44.822  38.278  49.880  1.00  0.00           H
ATOM   2685  CD2 LEU   175      42.377  38.515  49.756  1.00  0.00           C
ATOM   2686 HD21 LEU   175      42.411  37.797  50.575  1.00  0.00           H
ATOM   2687 HD22 LEU   175      41.331  38.692  49.503  1.00  0.00           H
ATOM   2688 HD23 LEU   175      42.777  37.927  48.931  1.00  0.00           H
ATOM   2689  C   LEU   175      41.020  42.492  51.378  1.00  0.00           C
ATOM   2690  O   LEU   175      41.312  43.626  51.676  1.00  0.00           O
ATOM   2691  N   LYS   176      40.168  41.792  52.169  1.00  0.00           N
ATOM   2692  H   LYS   176      39.854  40.870  51.901  1.00  0.00           H
ATOM   2693  CA  LYS   176      39.445  42.293  53.342  1.00  0.00           C
ATOM   2694  HA  LYS   176      39.001  43.283  53.236  1.00  0.00           H
ATOM   2695  CB  LYS   176      38.196  41.396  53.405  1.00  0.00           C
ATOM   2696  HB2 LYS   176      38.495  40.363  53.224  1.00  0.00           H
ATOM   2697  HB3 LYS   176      37.690  41.575  54.353  1.00  0.00           H
ATOM   2698  CG  LYS   176      37.067  41.682  52.453  1.00  0.00           C
ATOM   2699  HG2 LYS   176      36.802  42.739  52.434  1.00  0.00           H
ATOM   2700  HG3 LYS   176      37.407  41.449  51.443  1.00  0.00           H
ATOM   2701  CD  LYS   176      35.820  40.835  52.686  1.00  0.00           C
ATOM   2702  HD2 LYS   176      35.992  39.816  53.029  1.00  0.00           H
ATOM   2703  HD3 LYS   176      35.149  41.221  53.453  1.00  0.00           H
ATOM   2704  CE  LYS   176      34.996  40.761  51.449  1.00  0.00           C
ATOM   2705  HE2 LYS   176      34.546  41.709  51.157  1.00  0.00           H
ATOM   2706  HE3 LYS   176      35.609  40.393  50.625  1.00  0.00           H
ATOM   2707  NZ  LYS   176      33.911  39.796  51.723  1.00  0.00           N
ATOM   2708  HZ1 LYS   176      33.380  39.660  50.875  1.00  0.00           H
ATOM   2709  HZ2 LYS   176      33.222  39.978  52.438  1.00  0.00           H
ATOM   2710  HZ3 LYS   176      34.281  38.893  51.986  1.00  0.00           H
ATOM   2711  C   LYS   176      40.303  42.058  54.593  1.00  0.00           C
ATOM   2712  O   LYS   176      40.964  41.038  54.615  1.00  0.00           O
ATOM   2713  N   GLU   177      40.527  43.089  55.435  1.00  0.00           N
ATOM   2714  H   GLU   177      40.065  43.951  55.185  1.00  0.00           H
ATOM   2715  CA  GLU   177      41.288  43.188  56.682  1.00  0.00           C
ATOM   2716  HA  GLU   177      42.300  43.500  56.425  1.00  0.00           H
ATOM   2717  CB  GLU   177      40.715  44.271  57.649  1.00  0.00           C
ATOM   2718  HB2 GLU   177      39.699  44.080  57.993  1.00  0.00           H
ATOM   2719  HB3 GLU   177      41.457  44.094  58.428  1.00  0.00           H
ATOM   2720  CG  GLU   177      40.951  45.691  57.130  1.00  0.00           C
ATOM   2721  HG2 GLU   177      40.969  46.378  57.977  1.00  0.00           H
ATOM   2722  HG3 GLU   177      41.913  45.778  56.625  1.00  0.00           H
ATOM   2723  CD  GLU   177      39.913  46.165  56.109  1.00  0.00           C
ATOM   2724  OE1 GLU   177      39.512  47.350  55.982  1.00  0.00           O
ATOM   2725  OE2 GLU   177      39.291  45.366  55.340  1.00  0.00           O
ATOM   2726  C   GLU   177      41.395  41.922  57.471  1.00  0.00           C
ATOM   2727  O   GLU   177      42.541  41.427  57.707  1.00  0.00           O
ATOM   2728  N   ASP   178      40.379  41.089  57.750  1.00  0.00           N
ATOM   2729  H   ASP   178      39.496  41.551  57.590  1.00  0.00           H
ATOM   2730  CA  ASP   178      40.373  39.734  58.364  1.00  0.00           C
ATOM   2731  HA  ASP   178      41.099  39.850  59.168  1.00  0.00           H
ATOM   2732  CB  ASP   178      39.043  39.409  59.010  1.00  0.00           C
ATOM   2733  HB2 ASP   178      39.139  38.590  59.724  1.00  0.00           H
ATOM   2734  HB3 ASP   178      38.714  40.272  59.589  1.00  0.00           H
ATOM   2735  CG  ASP   178      38.106  39.044  57.954  1.00  0.00           C
ATOM   2736  OD1 ASP   178      37.576  37.922  57.828  1.00  0.00           O
ATOM   2737  OD2 ASP   178      37.911  39.983  57.188  1.00  0.00           O
ATOM   2738  C   ASP   178      40.901  38.625  57.452  1.00  0.00           C
ATOM   2739  O   ASP   178      41.700  37.856  57.901  1.00  0.00           O
ATOM   2740  N   GLN   179      40.585  38.588  56.138  1.00  0.00           N
ATOM   2741  H   GLN   179      39.845  39.231  55.890  1.00  0.00           H
ATOM   2742  CA  GLN   179      41.109  37.766  55.036  1.00  0.00           C
ATOM   2743  HA  GLN   179      41.267  36.788  55.493  1.00  0.00           H
ATOM   2744  CB  GLN   179      40.025  37.608  53.979  1.00  0.00           C
ATOM   2745  HB2 GLN   179      39.850  38.577  53.512  1.00  0.00           H
ATOM   2746  HB3 GLN   179      40.433  36.933  53.228  1.00  0.00           H
ATOM   2747  CG  GLN   179      38.686  37.109  54.480  1.00  0.00           C
ATOM   2748  HG2 GLN   179      38.167  37.896  55.029  1.00  0.00           H
ATOM   2749  HG3 GLN   179      37.949  36.904  53.703  1.00  0.00           H
ATOM   2750  CD  GLN   179      38.777  35.680  55.166  1.00  0.00           C
ATOM   2751  OE1 GLN   179      39.140  34.580  54.702  1.00  0.00           O
ATOM   2752  NE2 GLN   179      38.567  35.658  56.432  1.00  0.00           N
ATOM   2753 HE21 GLN   179      38.591  34.832  57.015  1.00  0.00           H
ATOM   2754 HE22 GLN   179      38.292  36.516  56.888  1.00  0.00           H
ATOM   2755  C   GLN   179      42.477  38.145  54.426  1.00  0.00           C
ATOM   2756  O   GLN   179      42.865  37.594  53.403  1.00  0.00           O
ATOM   2757  N   THR   180      43.181  39.094  55.081  1.00  0.00           N
ATOM   2758  H   THR   180      42.756  39.592  55.850  1.00  0.00           H
ATOM   2759  CA  THR   180      44.631  39.285  54.835  1.00  0.00           C
ATOM   2760  HA  THR   180      44.782  39.423  53.764  1.00  0.00           H
ATOM   2761  CB  THR   180      45.193  40.495  55.584  1.00  0.00           C
ATOM   2762  HB  THR   180      46.251  40.565  55.332  1.00  0.00           H
ATOM   2763  CG2 THR   180      44.485  41.851  55.150  1.00  0.00           C
ATOM   2764 HG21 THR   180      45.070  42.637  55.630  1.00  0.00           H
ATOM   2765 HG22 THR   180      43.434  41.841  55.438  1.00  0.00           H
ATOM   2766 HG23 THR   180      44.442  41.843  54.062  1.00  0.00           H
ATOM   2767  OG1 THR   180      45.196  40.351  56.976  1.00  0.00           O
ATOM   2768  HG1 THR   180      44.347  40.763  57.156  1.00  0.00           H
ATOM   2769  C   THR   180      45.558  38.112  55.339  1.00  0.00           C
ATOM   2770  O   THR   180      46.656  37.936  54.890  1.00  0.00           O
ATOM   2771  N   GLU   181      44.886  37.101  55.966  1.00  0.00           N
ATOM   2772  H   GLU   181      43.937  37.333  56.220  1.00  0.00           H
ATOM   2773  CA  GLU   181      45.515  35.800  56.251  1.00  0.00           C
ATOM   2774  HA  GLU   181      46.294  35.999  56.987  1.00  0.00           H
ATOM   2775  CB  GLU   181      44.558  34.818  56.971  1.00  0.00           C
ATOM   2776  HB2 GLU   181      45.241  34.024  57.269  1.00  0.00           H
ATOM   2777  HB3 GLU   181      44.086  35.327  57.812  1.00  0.00           H
ATOM   2778  CG  GLU   181      43.469  34.243  56.070  1.00  0.00           C
ATOM   2779  HG2 GLU   181      42.908  35.104  55.708  1.00  0.00           H
ATOM   2780  HG3 GLU   181      43.932  33.711  55.238  1.00  0.00           H
ATOM   2781  CD  GLU   181      42.659  33.193  56.786  1.00  0.00           C
ATOM   2782  OE1 GLU   181      41.872  33.549  57.668  1.00  0.00           O
ATOM   2783  OE2 GLU   181      43.047  31.987  56.796  1.00  0.00           O
ATOM   2784  C   GLU   181      46.250  35.181  55.041  1.00  0.00           C
ATOM   2785  O   GLU   181      47.334  34.703  55.205  1.00  0.00           O
ATOM   2786  N   TYR   182      45.741  35.348  53.808  1.00  0.00           N
ATOM   2787  H   TYR   182      44.909  35.891  53.627  1.00  0.00           H
ATOM   2788  CA  TYR   182      46.340  34.757  52.591  1.00  0.00           C
ATOM   2789  HA  TYR   182      46.786  33.815  52.910  1.00  0.00           H
ATOM   2790  CB  TYR   182      45.255  34.391  51.529  1.00  0.00           C
ATOM   2791  HB2 TYR   182      45.014  35.298  50.972  1.00  0.00           H
ATOM   2792  HB3 TYR   182      45.619  33.684  50.784  1.00  0.00           H
ATOM   2793  CG  TYR   182      44.011  33.815  52.064  1.00  0.00           C
ATOM   2794  CD1 TYR   182      43.996  32.537  52.667  1.00  0.00           C
ATOM   2795  HD1 TYR   182      44.938  32.023  52.786  1.00  0.00           H
ATOM   2796  CE1 TYR   182      42.819  31.969  53.174  1.00  0.00           C
ATOM   2797  HE1 TYR   182      42.823  30.941  53.505  1.00  0.00           H
ATOM   2798  CZ  TYR   182      41.632  32.758  53.155  1.00  0.00           C
ATOM   2799  OH  TYR   182      40.573  32.375  53.824  1.00  0.00           O
ATOM   2800  HH  TYR   182      39.943  33.090  53.944  1.00  0.00           H
ATOM   2801  CE2 TYR   182      41.635  34.054  52.509  1.00  0.00           C
ATOM   2802  HE2 TYR   182      40.831  34.773  52.563  1.00  0.00           H
ATOM   2803  CD2 TYR   182      42.855  34.591  52.084  1.00  0.00           C
ATOM   2804  HD2 TYR   182      42.928  35.598  51.702  1.00  0.00           H
ATOM   2805  C   TYR   182      47.521  35.442  52.066  1.00  0.00           C
ATOM   2806  O   TYR   182      47.883  35.294  50.871  1.00  0.00           O
ATOM   2807  N   LEU   183      48.255  36.267  52.853  1.00  0.00           N
ATOM   2808  H   LEU   183      47.979  36.191  53.821  1.00  0.00           H
ATOM   2809  CA  LEU   183      49.421  37.161  52.429  1.00  0.00           C
ATOM   2810  HA  LEU   183      49.527  36.986  51.358  1.00  0.00           H
ATOM   2811  CB  LEU   183      49.124  38.673  52.662  1.00  0.00           C
ATOM   2812  HB2 LEU   183      48.866  38.704  53.721  1.00  0.00           H
ATOM   2813  HB3 LEU   183      50.018  39.292  52.582  1.00  0.00           H
ATOM   2814  CG  LEU   183      47.853  39.144  51.898  1.00  0.00           C
ATOM   2815  HG  LEU   183      47.011  38.454  51.943  1.00  0.00           H
ATOM   2816  CD1 LEU   183      47.460  40.495  52.535  1.00  0.00           C
ATOM   2817 HD11 LEU   183      47.553  40.429  53.620  1.00  0.00           H
ATOM   2818 HD12 LEU   183      46.401  40.735  52.440  1.00  0.00           H
ATOM   2819 HD13 LEU   183      47.963  41.389  52.166  1.00  0.00           H
ATOM   2820  CD2 LEU   183      48.323  39.374  50.437  1.00  0.00           C
ATOM   2821 HD21 LEU   183      49.348  39.715  50.291  1.00  0.00           H
ATOM   2822 HD22 LEU   183      48.337  38.376  49.996  1.00  0.00           H
ATOM   2823 HD23 LEU   183      47.690  40.110  49.942  1.00  0.00           H
ATOM   2824  C   LEU   183      50.807  36.787  53.118  1.00  0.00           C
ATOM   2825  O   LEU   183      51.715  37.551  52.972  1.00  0.00           O
ATOM   2826  N   GLU   184      50.915  35.538  53.572  1.00  0.00           N
ATOM   2827  H   GLU   184      50.127  34.906  53.595  1.00  0.00           H
ATOM   2828  CA  GLU   184      52.199  34.847  53.829  1.00  0.00           C
ATOM   2829  HA  GLU   184      52.929  35.499  53.348  1.00  0.00           H
ATOM   2830  CB  GLU   184      52.762  34.920  55.246  1.00  0.00           C
ATOM   2831  HB2 GLU   184      52.105  34.337  55.891  1.00  0.00           H
ATOM   2832  HB3 GLU   184      53.800  34.597  55.163  1.00  0.00           H
ATOM   2833  CG  GLU   184      52.815  36.366  55.796  1.00  0.00           C
ATOM   2834  HG2 GLU   184      53.362  36.996  55.093  1.00  0.00           H
ATOM   2835  HG3 GLU   184      51.804  36.770  55.766  1.00  0.00           H
ATOM   2836  CD  GLU   184      53.465  36.426  57.146  1.00  0.00           C
ATOM   2837  OE1 GLU   184      52.954  35.642  58.008  1.00  0.00           O
ATOM   2838  OE2 GLU   184      54.341  37.245  57.447  1.00  0.00           O
ATOM   2839  C   GLU   184      52.202  33.405  53.287  1.00  0.00           C
ATOM   2840  O   GLU   184      51.247  32.646  53.513  1.00  0.00           O
ATOM   2841  N   GLU   185      53.292  32.919  52.692  1.00  0.00           N
ATOM   2842  H   GLU   185      54.029  33.607  52.626  1.00  0.00           H
ATOM   2843  CA  GLU   185      53.516  31.608  51.991  1.00  0.00           C
ATOM   2844  HA  GLU   185      52.965  31.527  51.054  1.00  0.00           H
ATOM   2845  CB  GLU   185      55.019  31.480  51.502  1.00  0.00           C
ATOM   2846  HB2 GLU   185      55.165  32.321  50.824  1.00  0.00           H
ATOM   2847  HB3 GLU   185      55.666  31.763  52.331  1.00  0.00           H
ATOM   2848  CG  GLU   185      55.327  30.161  50.820  1.00  0.00           C
ATOM   2849  HG2 GLU   185      54.368  29.670  50.649  1.00  0.00           H
ATOM   2850  HG3 GLU   185      55.967  30.382  49.965  1.00  0.00           H
ATOM   2851  CD  GLU   185      56.143  29.141  51.668  1.00  0.00           C
ATOM   2852  OE1 GLU   185      56.121  29.296  52.890  1.00  0.00           O
ATOM   2853  OE2 GLU   185      56.754  28.202  51.158  1.00  0.00           O
ATOM   2854  C   GLU   185      53.049  30.412  52.886  1.00  0.00           C
ATOM   2855  O   GLU   185      52.249  29.650  52.355  1.00  0.00           O
ATOM   2856  N   ARG   186      53.328  30.349  54.161  1.00  0.00           N
ATOM   2857  H   ARG   186      54.126  30.927  54.381  1.00  0.00           H
ATOM   2858  CA  ARG   186      52.762  29.341  55.156  1.00  0.00           C
ATOM   2859  HA  ARG   186      53.307  28.413  54.983  1.00  0.00           H
ATOM   2860  CB  ARG   186      53.155  29.805  56.576  1.00  0.00           C
ATOM   2861  HB2 ARG   186      52.692  29.162  57.323  1.00  0.00           H
ATOM   2862  HB3 ARG   186      54.231  29.877  56.744  1.00  0.00           H
ATOM   2863  CG  ARG   186      52.633  31.192  57.045  1.00  0.00           C
ATOM   2864  HG2 ARG   186      53.037  31.956  56.379  1.00  0.00           H
ATOM   2865  HG3 ARG   186      51.545  31.216  57.116  1.00  0.00           H
ATOM   2866  CD  ARG   186      53.199  31.432  58.496  1.00  0.00           C
ATOM   2867  HD2 ARG   186      52.919  30.594  59.135  1.00  0.00           H
ATOM   2868  HD3 ARG   186      54.280  31.465  58.365  1.00  0.00           H
ATOM   2869  NE  ARG   186      52.754  32.729  58.993  1.00  0.00           N
ATOM   2870  HE  ARG   186      53.318  33.470  58.600  1.00  0.00           H
ATOM   2871  CZ  ARG   186      51.684  32.997  59.697  1.00  0.00           C
ATOM   2872  NH1 ARG   186      50.924  32.132  60.348  1.00  0.00           N
ATOM   2873 HH11 ARG   186      51.467  31.354  60.693  1.00  0.00           H
ATOM   2874 HH12 ARG   186      50.110  32.461  60.848  1.00  0.00           H
ATOM   2875  NH2 ARG   186      51.322  34.222  59.800  1.00  0.00           N
ATOM   2876 HH21 ARG   186      51.807  34.848  59.173  1.00  0.00           H
ATOM   2877 HH22 ARG   186      50.483  34.518  60.278  1.00  0.00           H
ATOM   2878  C   ARG   186      51.277  29.002  54.939  1.00  0.00           C
ATOM   2879  O   ARG   186      50.935  27.829  54.885  1.00  0.00           O
ATOM   2880  N   ARG   187      50.450  30.004  54.938  1.00  0.00           N
ATOM   2881  H   ARG   187      50.947  30.877  55.034  1.00  0.00           H
ATOM   2882  CA  ARG   187      48.952  29.853  54.884  1.00  0.00           C
ATOM   2883  HA  ARG   187      48.621  28.991  55.464  1.00  0.00           H
ATOM   2884  CB  ARG   187      48.239  31.120  55.367  1.00  0.00           C
ATOM   2885  HB2 ARG   187      48.469  31.310  56.416  1.00  0.00           H
ATOM   2886  HB3 ARG   187      48.513  31.982  54.760  1.00  0.00           H
ATOM   2887  CG  ARG   187      46.694  30.920  55.331  1.00  0.00           C
ATOM   2888  HG2 ARG   187      46.235  31.885  55.550  1.00  0.00           H
ATOM   2889  HG3 ARG   187      46.584  30.789  54.255  1.00  0.00           H
ATOM   2890  CD  ARG   187      46.130  29.731  56.069  1.00  0.00           C
ATOM   2891  HD2 ARG   187      46.323  28.816  55.511  1.00  0.00           H
ATOM   2892  HD3 ARG   187      46.598  29.648  57.050  1.00  0.00           H
ATOM   2893  NE  ARG   187      44.685  29.812  56.304  1.00  0.00           N
ATOM   2894  HE  ARG   187      44.254  30.706  56.496  1.00  0.00           H
ATOM   2895  CZ  ARG   187      43.811  28.906  56.001  1.00  0.00           C
ATOM   2896  NH1 ARG   187      44.188  27.750  55.600  1.00  0.00           N
ATOM   2897 HH11 ARG   187      45.136  27.468  55.802  1.00  0.00           H
ATOM   2898 HH12 ARG   187      43.470  27.143  55.228  1.00  0.00           H
ATOM   2899  NH2 ARG   187      42.550  29.224  55.965  1.00  0.00           N
ATOM   2900 HH21 ARG   187      42.321  30.148  56.304  1.00  0.00           H
ATOM   2901 HH22 ARG   187      41.809  28.607  55.668  1.00  0.00           H
ATOM   2902  C   ARG   187      48.578  29.571  53.430  1.00  0.00           C
ATOM   2903  O   ARG   187      47.743  28.751  53.241  1.00  0.00           O
ATOM   2904  N   ILE   188      49.240  30.140  52.362  1.00  0.00           N
ATOM   2905  H   ILE   188      50.092  30.640  52.572  1.00  0.00           H
ATOM   2906  CA  ILE   188      48.874  29.827  51.003  1.00  0.00           C
ATOM   2907  HA  ILE   188      47.791  29.892  50.899  1.00  0.00           H
ATOM   2908  CB  ILE   188      49.572  30.750  49.927  1.00  0.00           C
ATOM   2909  HB  ILE   188      50.660  30.710  49.986  1.00  0.00           H
ATOM   2910  CG2 ILE   188      49.138  30.369  48.537  1.00  0.00           C
ATOM   2911 HG21 ILE   188      49.959  30.843  47.997  1.00  0.00           H
ATOM   2912 HG22 ILE   188      48.258  30.905  48.181  1.00  0.00           H
ATOM   2913 HG23 ILE   188      49.184  29.295  48.359  1.00  0.00           H
ATOM   2914  CG1 ILE   188      49.225  32.238  50.389  1.00  0.00           C
ATOM   2915 HG12 ILE   188      48.148  32.389  50.317  1.00  0.00           H
ATOM   2916 HG13 ILE   188      49.568  32.428  51.405  1.00  0.00           H
ATOM   2917  CD1 ILE   188      49.915  33.241  49.436  1.00  0.00           C
ATOM   2918 HD11 ILE   188      50.180  34.138  49.997  1.00  0.00           H
ATOM   2919 HD12 ILE   188      49.310  33.361  48.538  1.00  0.00           H
ATOM   2920 HD13 ILE   188      50.863  32.822  49.100  1.00  0.00           H
ATOM   2921  C   ILE   188      49.241  28.311  50.782  1.00  0.00           C
ATOM   2922  O   ILE   188      48.421  27.542  50.241  1.00  0.00           O
ATOM   2923  N   LYS   189      50.468  27.866  51.172  1.00  0.00           N
ATOM   2924  H   LYS   189      51.097  28.597  51.471  1.00  0.00           H
ATOM   2925  CA  LYS   189      51.106  26.466  51.007  1.00  0.00           C
ATOM   2926  HA  LYS   189      51.281  26.290  49.946  1.00  0.00           H
ATOM   2927  CB  LYS   189      52.447  26.490  51.710  1.00  0.00           C
ATOM   2928  HB2 LYS   189      53.009  27.172  51.073  1.00  0.00           H
ATOM   2929  HB3 LYS   189      52.358  26.855  52.733  1.00  0.00           H
ATOM   2930  CG  LYS   189      53.111  25.120  51.712  1.00  0.00           C
ATOM   2931  HG2 LYS   189      52.669  24.483  52.479  1.00  0.00           H
ATOM   2932  HG3 LYS   189      52.973  24.584  50.773  1.00  0.00           H
ATOM   2933  CD  LYS   189      54.653  25.349  51.926  1.00  0.00           C
ATOM   2934  HD2 LYS   189      55.073  24.357  52.089  1.00  0.00           H
ATOM   2935  HD3 LYS   189      54.972  25.759  50.967  1.00  0.00           H
ATOM   2936  CE  LYS   189      54.993  26.144  53.180  1.00  0.00           C
ATOM   2937  HE2 LYS   189      54.502  27.110  53.295  1.00  0.00           H
ATOM   2938  HE3 LYS   189      54.716  25.531  54.036  1.00  0.00           H
ATOM   2939  NZ  LYS   189      56.480  26.454  53.145  1.00  0.00           N
ATOM   2940  HZ1 LYS   189      56.913  25.543  53.083  1.00  0.00           H
ATOM   2941  HZ2 LYS   189      56.762  27.016  53.935  1.00  0.00           H
ATOM   2942  HZ3 LYS   189      56.629  27.053  52.346  1.00  0.00           H
ATOM   2943  C   LYS   189      50.117  25.454  51.459  1.00  0.00           C
ATOM   2944  O   LYS   189      49.878  24.470  50.748  1.00  0.00           O
ATOM   2945  N   GLU   190      49.556  25.605  52.642  1.00  0.00           N
ATOM   2946  H   GLU   190      49.996  26.338  53.181  1.00  0.00           H
ATOM   2947  CA  GLU   190      48.650  24.724  53.364  1.00  0.00           C
ATOM   2948  HA  GLU   190      49.053  23.713  53.433  1.00  0.00           H
ATOM   2949  CB  GLU   190      48.413  25.257  54.753  1.00  0.00           C
ATOM   2950  HB2 GLU   190      49.324  25.061  55.317  1.00  0.00           H
ATOM   2951  HB3 GLU   190      48.352  26.324  54.534  1.00  0.00           H
ATOM   2952  CG  GLU   190      47.146  24.776  55.516  1.00  0.00           C
ATOM   2953  HG2 GLU   190      46.256  24.904  54.900  1.00  0.00           H
ATOM   2954  HG3 GLU   190      47.253  23.699  55.640  1.00  0.00           H
ATOM   2955  CD  GLU   190      47.113  25.523  56.873  1.00  0.00           C
ATOM   2956  OE1 GLU   190      47.826  25.076  57.746  1.00  0.00           O
ATOM   2957  OE2 GLU   190      46.300  26.405  57.030  1.00  0.00           O
ATOM   2958  C   GLU   190      47.281  24.572  52.599  1.00  0.00           C
ATOM   2959  O   GLU   190      46.823  23.457  52.378  1.00  0.00           O
ATOM   2960  N   ILE   191      46.690  25.749  52.153  1.00  0.00           N
ATOM   2961  H   ILE   191      47.122  26.628  52.402  1.00  0.00           H
ATOM   2962  CA  ILE   191      45.506  25.819  51.319  1.00  0.00           C
ATOM   2963  HA  ILE   191      44.765  25.320  51.944  1.00  0.00           H
ATOM   2964  CB  ILE   191      44.988  27.216  50.928  1.00  0.00           C
ATOM   2965  HB  ILE   191      45.818  27.646  50.368  1.00  0.00           H
ATOM   2966  CG2 ILE   191      43.659  27.039  50.148  1.00  0.00           C
ATOM   2967 HG21 ILE   191      42.885  26.540  50.730  1.00  0.00           H
ATOM   2968 HG22 ILE   191      43.813  26.473  49.228  1.00  0.00           H
ATOM   2969 HG23 ILE   191      43.265  28.046  50.019  1.00  0.00           H
ATOM   2970  CG1 ILE   191      44.737  28.047  52.210  1.00  0.00           C
ATOM   2971 HG12 ILE   191      43.779  27.743  52.631  1.00  0.00           H
ATOM   2972 HG13 ILE   191      45.513  27.830  52.945  1.00  0.00           H
ATOM   2973  CD1 ILE   191      44.812  29.536  52.065  1.00  0.00           C
ATOM   2974 HD11 ILE   191      45.857  29.845  52.071  1.00  0.00           H
ATOM   2975 HD12 ILE   191      44.451  29.911  53.022  1.00  0.00           H
ATOM   2976 HD13 ILE   191      44.336  29.909  51.159  1.00  0.00           H
ATOM   2977  C   ILE   191      45.769  24.892  50.089  1.00  0.00           C
ATOM   2978  O   ILE   191      44.915  24.041  49.756  1.00  0.00           O
ATOM   2979  N   VAL   192      46.787  25.136  49.290  1.00  0.00           N
ATOM   2980  H   VAL   192      47.289  25.997  49.449  1.00  0.00           H
ATOM   2981  CA  VAL   192      47.114  24.430  48.122  1.00  0.00           C
ATOM   2982  HA  VAL   192      46.252  24.287  47.471  1.00  0.00           H
ATOM   2983  CB  VAL   192      48.229  25.214  47.415  1.00  0.00           C
ATOM   2984  HB  VAL   192      48.923  25.590  48.168  1.00  0.00           H
ATOM   2985  CG1 VAL   192      49.055  24.333  46.409  1.00  0.00           C
ATOM   2986 HG11 VAL   192      48.458  24.136  45.519  1.00  0.00           H
ATOM   2987 HG12 VAL   192      49.903  24.931  46.071  1.00  0.00           H
ATOM   2988 HG13 VAL   192      49.491  23.522  46.992  1.00  0.00           H
ATOM   2989  CG2 VAL   192      47.586  26.449  46.631  1.00  0.00           C
ATOM   2990 HG21 VAL   192      48.266  26.854  45.882  1.00  0.00           H
ATOM   2991 HG22 VAL   192      47.236  27.230  47.304  1.00  0.00           H
ATOM   2992 HG23 VAL   192      46.741  26.146  46.010  1.00  0.00           H
ATOM   2993  C   VAL   192      47.497  22.980  48.411  1.00  0.00           C
ATOM   2994  O   VAL   192      47.114  22.158  47.606  1.00  0.00           O
ATOM   2995  N   LYS   193      48.161  22.635  49.579  1.00  0.00           N
ATOM   2996  H   LYS   193      48.281  23.290  50.339  1.00  0.00           H
ATOM   2997  CA  LYS   193      48.440  21.225  49.870  1.00  0.00           C
ATOM   2998  HA  LYS   193      48.896  20.786  48.983  1.00  0.00           H
ATOM   2999  CB  LYS   193      49.543  21.140  50.962  1.00  0.00           C
ATOM   3000  HB2 LYS   193      50.400  21.761  50.699  1.00  0.00           H
ATOM   3001  HB3 LYS   193      49.057  21.563  51.842  1.00  0.00           H
ATOM   3002  CG  LYS   193      49.998  19.695  51.358  1.00  0.00           C
ATOM   3003  HG2 LYS   193      49.104  19.175  51.702  1.00  0.00           H
ATOM   3004  HG3 LYS   193      50.440  19.195  50.497  1.00  0.00           H
ATOM   3005  CD  LYS   193      51.147  19.672  52.406  1.00  0.00           C
ATOM   3006  HD2 LYS   193      52.082  19.756  51.851  1.00  0.00           H
ATOM   3007  HD3 LYS   193      50.991  20.499  53.097  1.00  0.00           H
ATOM   3008  CE  LYS   193      51.206  18.339  53.183  1.00  0.00           C
ATOM   3009  HE2 LYS   193      51.108  17.483  52.515  1.00  0.00           H
ATOM   3010  HE3 LYS   193      52.105  18.374  53.798  1.00  0.00           H
ATOM   3011  NZ  LYS   193      50.120  18.293  54.090  1.00  0.00           N
ATOM   3012  HZ1 LYS   193      50.118  19.053  54.754  1.00  0.00           H
ATOM   3013  HZ2 LYS   193      50.108  17.429  54.612  1.00  0.00           H
ATOM   3014  HZ3 LYS   193      49.241  18.286  53.592  1.00  0.00           H
ATOM   3015  C   LYS   193      47.255  20.335  50.140  1.00  0.00           C
ATOM   3016  O   LYS   193      47.228  19.188  49.765  1.00  0.00           O
ATOM   3017  N   LYS   194      46.324  20.866  50.884  1.00  0.00           N
ATOM   3018  H   LYS   194      46.468  21.854  51.034  1.00  0.00           H
ATOM   3019  CA  LYS   194      44.962  20.400  51.225  1.00  0.00           C
ATOM   3020  HA  LYS   194      44.976  19.357  51.540  1.00  0.00           H
ATOM   3021  CB  LYS   194      44.338  21.212  52.389  1.00  0.00           C
ATOM   3022  HB2 LYS   194      44.353  22.256  52.073  1.00  0.00           H
ATOM   3023  HB3 LYS   194      43.290  20.965  52.558  1.00  0.00           H
ATOM   3024  CG  LYS   194      44.987  21.058  53.742  1.00  0.00           C
ATOM   3025  HG2 LYS   194      45.011  20.029  54.100  1.00  0.00           H
ATOM   3026  HG3 LYS   194      45.978  21.494  53.622  1.00  0.00           H
ATOM   3027  CD  LYS   194      44.363  22.005  54.763  1.00  0.00           C
ATOM   3028  HD2 LYS   194      45.160  22.229  55.472  1.00  0.00           H
ATOM   3029  HD3 LYS   194      44.192  22.952  54.251  1.00  0.00           H
ATOM   3030  CE  LYS   194      42.938  21.626  55.252  1.00  0.00           C
ATOM   3031  HE2 LYS   194      42.430  22.411  55.812  1.00  0.00           H
ATOM   3032  HE3 LYS   194      42.324  21.466  54.366  1.00  0.00           H
ATOM   3033  NZ  LYS   194      43.016  20.414  56.166  1.00  0.00           N
ATOM   3034  HZ1 LYS   194      42.172  20.416  56.722  1.00  0.00           H
ATOM   3035  HZ2 LYS   194      43.777  20.506  56.823  1.00  0.00           H
ATOM   3036  HZ3 LYS   194      43.094  19.551  55.647  1.00  0.00           H
ATOM   3037  C   LYS   194      43.936  20.425  50.023  1.00  0.00           C
ATOM   3038  O   LYS   194      43.033  19.590  49.919  1.00  0.00           O
ATOM   3039  N   HIE   195      44.121  21.256  49.010  1.00  0.00           N
ATOM   3040  H   HIE   195      44.896  21.904  49.039  1.00  0.00           H
ATOM   3041  CA  HIE   195      43.009  21.525  48.003  1.00  0.00           C
ATOM   3042  HA  HIE   195      42.272  20.722  48.034  1.00  0.00           H
ATOM   3043  CB  HIE   195      42.265  22.809  48.340  1.00  0.00           C
ATOM   3044  HB2 HIE   195      42.975  23.620  48.177  1.00  0.00           H
ATOM   3045  HB3 HIE   195      41.460  22.985  47.628  1.00  0.00           H
ATOM   3046  CG  HIE   195      41.471  22.942  49.736  1.00  0.00           C
ATOM   3047  ND1 HIE   195      40.122  22.695  49.895  1.00  0.00           N
ATOM   3048  CE1 HIE   195      39.785  23.073  51.111  1.00  0.00           C
ATOM   3049  HE1 HIE   195      38.805  22.920  51.541  1.00  0.00           H
ATOM   3050  NE2 HIE   195      40.915  23.419  51.807  1.00  0.00           N
ATOM   3051  HE2 HIE   195      40.955  23.951  52.664  1.00  0.00           H
ATOM   3052  CD2 HIE   195      41.963  23.392  50.919  1.00  0.00           C
ATOM   3053  HD2 HIE   195      42.985  23.707  51.071  1.00  0.00           H
ATOM   3054  C   HIE   195      43.368  21.511  46.555  1.00  0.00           C
ATOM   3055  O   HIE   195      42.488  21.412  45.701  1.00  0.00           O
ATOM   3056  N   SER   196      44.653  21.486  46.182  1.00  0.00           N
ATOM   3057  H   SER   196      45.322  21.551  46.934  1.00  0.00           H
ATOM   3058  CA  SER   196      45.140  21.595  44.835  1.00  0.00           C
ATOM   3059  HA  SER   196      44.359  21.323  44.125  1.00  0.00           H
ATOM   3060  CB  SER   196      45.482  23.079  44.569  1.00  0.00           C
ATOM   3061  HB2 SER   196      46.323  23.211  45.250  1.00  0.00           H
ATOM   3062  HB3 SER   196      45.871  23.241  43.564  1.00  0.00           H
ATOM   3063  OG  SER   196      44.521  24.094  44.827  1.00  0.00           O
ATOM   3064  HG  SER   196      43.814  23.901  44.206  1.00  0.00           H
ATOM   3065  C   SER   196      46.348  20.653  44.541  1.00  0.00           C
ATOM   3066  O   SER   196      46.978  20.735  43.498  1.00  0.00           O
ATOM   3067  N   GLN   197      46.722  19.775  45.464  1.00  0.00           N
ATOM   3068  H   GLN   197      46.223  19.877  46.336  1.00  0.00           H
ATOM   3069  CA  GLN   197      47.755  18.741  45.364  1.00  0.00           C
ATOM   3070  HA  GLN   197      48.733  19.214  45.267  1.00  0.00           H
ATOM   3071  CB  GLN   197      47.759  18.048  46.736  1.00  0.00           C
ATOM   3072  HB2 GLN   197      48.698  17.495  46.750  1.00  0.00           H
ATOM   3073  HB3 GLN   197      47.940  18.730  47.568  1.00  0.00           H
ATOM   3074  CG  GLN   197      46.727  16.901  46.942  1.00  0.00           C
ATOM   3075  HG2 GLN   197      46.447  16.448  45.992  1.00  0.00           H
ATOM   3076  HG3 GLN   197      47.265  16.108  47.461  1.00  0.00           H
ATOM   3077  CD  GLN   197      45.470  17.199  47.707  1.00  0.00           C
ATOM   3078  OE1 GLN   197      44.726  18.123  47.403  1.00  0.00           O
ATOM   3079  NE2 GLN   197      45.077  16.389  48.669  1.00  0.00           N
ATOM   3080 HE21 GLN   197      44.217  16.443  49.197  1.00  0.00           H
ATOM   3081 HE22 GLN   197      45.663  15.570  48.740  1.00  0.00           H
ATOM   3082  C   GLN   197      47.784  17.731  44.154  1.00  0.00           C
ATOM   3083  O   GLN   197      48.769  17.003  43.920  1.00  0.00           O
ATOM   3084  N   PHE   198      46.608  17.563  43.517  1.00  0.00           N
ATOM   3085  H   PHE   198      45.882  18.242  43.698  1.00  0.00           H
ATOM   3086  CA  PHE   198      46.269  16.663  42.394  1.00  0.00           C
ATOM   3087  HA  PHE   198      47.156  16.065  42.183  1.00  0.00           H
ATOM   3088  CB  PHE   198      45.049  15.723  42.756  1.00  0.00           C
ATOM   3089  HB2 PHE   198      44.094  16.247  42.689  1.00  0.00           H
ATOM   3090  HB3 PHE   198      45.008  15.011  41.931  1.00  0.00           H
ATOM   3091  CG  PHE   198      45.104  14.920  44.030  1.00  0.00           C
ATOM   3092  CD1 PHE   198      46.243  14.226  44.461  1.00  0.00           C
ATOM   3093  HD1 PHE   198      47.105  14.064  43.832  1.00  0.00           H
ATOM   3094  CE1 PHE   198      46.242  13.679  45.766  1.00  0.00           C
ATOM   3095  HE1 PHE   198      47.178  13.328  46.175  1.00  0.00           H
ATOM   3096  CZ  PHE   198      45.126  13.703  46.591  1.00  0.00           C
ATOM   3097  HZ  PHE   198      45.056  13.282  47.584  1.00  0.00           H
ATOM   3098  CE2 PHE   198      44.047  14.423  46.207  1.00  0.00           C
ATOM   3099  HE2 PHE   198      43.180  14.572  46.834  1.00  0.00           H
ATOM   3100  CD2 PHE   198      43.970  15.019  44.924  1.00  0.00           C
ATOM   3101  HD2 PHE   198      43.086  15.594  44.691  1.00  0.00           H
ATOM   3102  C   PHE   198      45.920  17.382  41.005  1.00  0.00           C
ATOM   3103  O   PHE   198      45.393  16.646  40.151  1.00  0.00           O
ATOM   3104  N   ILE   199      46.217  18.695  40.900  1.00  0.00           N
ATOM   3105  H   ILE   199      46.665  19.123  41.698  1.00  0.00           H
ATOM   3106  CA  ILE   199      46.003  19.512  39.633  1.00  0.00           C
ATOM   3107  HA  ILE   199      45.061  19.255  39.148  1.00  0.00           H
ATOM   3108  CB  ILE   199      45.865  21.035  39.965  1.00  0.00           C
ATOM   3109  HB  ILE   199      46.804  21.183  40.497  1.00  0.00           H
ATOM   3110  CG2 ILE   199      45.924  21.900  38.642  1.00  0.00           C
ATOM   3111 HG21 ILE   199      45.005  21.851  38.057  1.00  0.00           H
ATOM   3112 HG22 ILE   199      46.723  21.543  37.991  1.00  0.00           H
ATOM   3113 HG23 ILE   199      46.118  22.948  38.870  1.00  0.00           H
ATOM   3114  CG1 ILE   199      44.677  21.411  40.912  1.00  0.00           C
ATOM   3115 HG12 ILE   199      44.594  20.711  41.743  1.00  0.00           H
ATOM   3116 HG13 ILE   199      44.861  22.375  41.387  1.00  0.00           H
ATOM   3117  CD1 ILE   199      43.310  21.466  40.256  1.00  0.00           C
ATOM   3118 HD11 ILE   199      42.549  21.273  41.013  1.00  0.00           H
ATOM   3119 HD12 ILE   199      43.242  20.760  39.429  1.00  0.00           H
ATOM   3120 HD13 ILE   199      43.111  22.432  39.791  1.00  0.00           H
ATOM   3121  C   ILE   199      47.021  19.197  38.591  1.00  0.00           C
ATOM   3122  O   ILE   199      48.173  19.090  38.903  1.00  0.00           O
ATOM   3123  N   GLY   200      46.588  18.953  37.384  1.00  0.00           N
ATOM   3124  H   GLY   200      45.604  18.975  37.157  1.00  0.00           H
ATOM   3125  CA  GLY   200      47.403  18.607  36.246  1.00  0.00           C
ATOM   3126  HA2 GLY   200      47.962  17.730  36.572  1.00  0.00           H
ATOM   3127  HA3 GLY   200      46.796  18.216  35.429  1.00  0.00           H
ATOM   3128  C   GLY   200      48.359  19.607  35.683  1.00  0.00           C
ATOM   3129  O   GLY   200      49.226  19.130  34.945  1.00  0.00           O
ATOM   3130  N   TYR   201      48.306  20.883  36.079  1.00  0.00           N
ATOM   3131  H   TYR   201      47.665  21.066  36.837  1.00  0.00           H
ATOM   3132  CA  TYR   201      49.231  21.967  35.744  1.00  0.00           C
ATOM   3133  HA  TYR   201      49.833  21.500  34.965  1.00  0.00           H
ATOM   3134  CB  TYR   201      48.512  23.166  35.087  1.00  0.00           C
ATOM   3135  HB2 TYR   201      47.895  23.763  35.758  1.00  0.00           H
ATOM   3136  HB3 TYR   201      49.193  23.817  34.538  1.00  0.00           H
ATOM   3137  CG  TYR   201      47.554  22.697  33.913  1.00  0.00           C
ATOM   3138  CD1 TYR   201      48.179  22.533  32.656  1.00  0.00           C
ATOM   3139  HD1 TYR   201      49.171  22.945  32.549  1.00  0.00           H
ATOM   3140  CE1 TYR   201      47.531  21.959  31.552  1.00  0.00           C
ATOM   3141  HE1 TYR   201      47.837  21.929  30.517  1.00  0.00           H
ATOM   3142  CZ  TYR   201      46.172  21.564  31.715  1.00  0.00           C
ATOM   3143  OH  TYR   201      45.531  21.030  30.709  1.00  0.00           O
ATOM   3144  HH  TYR   201      44.734  20.521  30.876  1.00  0.00           H
ATOM   3145  CE2 TYR   201      45.561  21.621  32.995  1.00  0.00           C
ATOM   3146  HE2 TYR   201      44.590  21.168  33.133  1.00  0.00           H
ATOM   3147  CD2 TYR   201      46.267  22.174  34.044  1.00  0.00           C
ATOM   3148  HD2 TYR   201      45.806  22.118  35.019  1.00  0.00           H
ATOM   3149  C   TYR   201      50.206  22.328  36.933  1.00  0.00           C
ATOM   3150  O   TYR   201      49.748  22.371  38.082  1.00  0.00           O
ATOM   3151  N   PRO   202      51.494  22.605  36.722  1.00  0.00           N
ATOM   3152  CD  PRO   202      52.151  22.471  35.485  1.00  0.00           C
ATOM   3153  HD2 PRO   202      52.042  23.397  34.920  1.00  0.00           H
ATOM   3154  HD3 PRO   202      51.861  21.613  34.879  1.00  0.00           H
ATOM   3155  CG  PRO   202      53.604  22.242  35.745  1.00  0.00           C
ATOM   3156  HG2 PRO   202      54.187  22.444  34.847  1.00  0.00           H
ATOM   3157  HG3 PRO   202      53.821  21.217  36.045  1.00  0.00           H
ATOM   3158  CB  PRO   202      53.777  23.099  36.987  1.00  0.00           C
ATOM   3159  HB2 PRO   202      54.145  24.075  36.668  1.00  0.00           H
ATOM   3160  HB3 PRO   202      54.593  22.690  37.584  1.00  0.00           H
ATOM   3161  CA  PRO   202      52.431  23.053  37.706  1.00  0.00           C
ATOM   3162  HA  PRO   202      52.395  22.265  38.457  1.00  0.00           H
ATOM   3163  C   PRO   202      51.922  24.352  38.410  1.00  0.00           C
ATOM   3164  O   PRO   202      51.204  25.121  37.779  1.00  0.00           O
ATOM   3165  N   ILE   203      52.318  24.474  39.647  1.00  0.00           N
ATOM   3166  H   ILE   203      52.892  23.703  39.959  1.00  0.00           H
ATOM   3167  CA  ILE   203      51.959  25.585  40.589  1.00  0.00           C
ATOM   3168  HA  ILE   203      51.566  26.492  40.131  1.00  0.00           H
ATOM   3169  CB  ILE   203      50.831  25.080  41.525  1.00  0.00           C
ATOM   3170  HB  ILE   203      51.260  24.232  42.059  1.00  0.00           H
ATOM   3171  CG2 ILE   203      50.461  26.133  42.611  1.00  0.00           C
ATOM   3172 HG21 ILE   203      51.392  26.464  43.073  1.00  0.00           H
ATOM   3173 HG22 ILE   203      49.785  25.689  43.343  1.00  0.00           H
ATOM   3174 HG23 ILE   203      50.121  27.065  42.161  1.00  0.00           H
ATOM   3175  CG1 ILE   203      49.595  24.696  40.641  1.00  0.00           C
ATOM   3176 HG12 ILE   203      49.242  25.638  40.223  1.00  0.00           H
ATOM   3177 HG13 ILE   203      49.817  23.936  39.892  1.00  0.00           H
ATOM   3178  CD1 ILE   203      48.511  24.113  41.547  1.00  0.00           C
ATOM   3179 HD11 ILE   203      47.903  24.795  42.142  1.00  0.00           H
ATOM   3180 HD12 ILE   203      48.669  23.215  42.144  1.00  0.00           H
ATOM   3181 HD13 ILE   203      47.764  23.609  40.935  1.00  0.00           H
ATOM   3182  C   ILE   203      53.221  26.105  41.186  1.00  0.00           C
ATOM   3183  O   ILE   203      54.027  25.314  41.664  1.00  0.00           O
ATOM   3184  N   THR   204      53.433  27.421  41.316  1.00  0.00           N
ATOM   3185  H   THR   204      52.842  28.061  40.807  1.00  0.00           H
ATOM   3186  CA  THR   204      54.501  27.968  42.128  1.00  0.00           C
ATOM   3187  HA  THR   204      54.965  27.226  42.778  1.00  0.00           H
ATOM   3188  CB  THR   204      55.615  28.606  41.298  1.00  0.00           C
ATOM   3189  HB  THR   204      55.153  29.391  40.698  1.00  0.00           H
ATOM   3190  CG2 THR   204      56.827  29.112  42.109  1.00  0.00           C
ATOM   3191 HG21 THR   204      57.094  28.302  42.786  1.00  0.00           H
ATOM   3192 HG22 THR   204      56.505  29.972  42.697  1.00  0.00           H
ATOM   3193 HG23 THR   204      57.604  29.331  41.376  1.00  0.00           H
ATOM   3194  OG1 THR   204      56.005  27.677  40.297  1.00  0.00           O
ATOM   3195  HG1 THR   204      56.616  28.130  39.711  1.00  0.00           H
ATOM   3196  C   THR   204      53.930  29.044  42.983  1.00  0.00           C
ATOM   3197  O   THR   204      53.051  29.799  42.586  1.00  0.00           O
ATOM   3198  N   LEU   205      54.403  29.076  44.233  1.00  0.00           N
ATOM   3199  H   LEU   205      55.075  28.389  44.540  1.00  0.00           H
ATOM   3200  CA  LEU   205      54.000  30.103  45.292  1.00  0.00           C
ATOM   3201  HA  LEU   205      53.194  30.740  44.929  1.00  0.00           H
ATOM   3202  CB  LEU   205      53.610  29.396  46.647  1.00  0.00           C
ATOM   3203  HB2 LEU   205      54.299  28.563  46.787  1.00  0.00           H
ATOM   3204  HB3 LEU   205      53.732  30.137  47.436  1.00  0.00           H
ATOM   3205  CG  LEU   205      52.198  28.787  46.706  1.00  0.00           C
ATOM   3206  HG  LEU   205      51.496  29.613  46.598  1.00  0.00           H
ATOM   3207  CD1 LEU   205      51.881  27.714  45.642  1.00  0.00           C
ATOM   3208 HD11 LEU   205      52.485  26.808  45.587  1.00  0.00           H
ATOM   3209 HD12 LEU   205      51.860  28.160  44.648  1.00  0.00           H
ATOM   3210 HD13 LEU   205      50.839  27.394  45.673  1.00  0.00           H
ATOM   3211  CD2 LEU   205      51.866  28.207  48.081  1.00  0.00           C
ATOM   3212 HD21 LEU   205      50.856  27.801  48.039  1.00  0.00           H
ATOM   3213 HD22 LEU   205      52.615  27.430  48.235  1.00  0.00           H
ATOM   3214 HD23 LEU   205      51.986  28.909  48.906  1.00  0.00           H
ATOM   3215  C   LEU   205      55.244  31.007  45.557  1.00  0.00           C
ATOM   3216  O   LEU   205      56.371  30.573  45.385  1.00  0.00           O
ATOM   3217  N   PHE   206      55.053  32.267  45.883  1.00  0.00           N
ATOM   3218  H   PHE   206      54.094  32.569  45.796  1.00  0.00           H
ATOM   3219  CA  PHE   206      56.124  33.314  46.139  1.00  0.00           C
ATOM   3220  HA  PHE   206      57.157  32.969  46.073  1.00  0.00           H
ATOM   3221  CB  PHE   206      56.124  34.286  44.912  1.00  0.00           C
ATOM   3222  HB2 PHE   206      55.137  34.746  44.854  1.00  0.00           H
ATOM   3223  HB3 PHE   206      56.861  34.989  45.300  1.00  0.00           H
ATOM   3224  CG  PHE   206      56.610  33.665  43.632  1.00  0.00           C
ATOM   3225  CD1 PHE   206      55.671  33.086  42.794  1.00  0.00           C
ATOM   3226  HD1 PHE   206      54.638  33.181  43.092  1.00  0.00           H
ATOM   3227  CE1 PHE   206      56.028  32.651  41.470  1.00  0.00           C
ATOM   3228  HE1 PHE   206      55.296  32.313  40.751  1.00  0.00           H
ATOM   3229  CZ  PHE   206      57.393  32.608  41.198  1.00  0.00           C
ATOM   3230  HZ  PHE   206      57.798  32.061  40.360  1.00  0.00           H
ATOM   3231  CE2 PHE   206      58.376  33.180  42.000  1.00  0.00           C
ATOM   3232  HE2 PHE   206      59.414  33.214  41.702  1.00  0.00           H
ATOM   3233  CD2 PHE   206      57.963  33.871  43.167  1.00  0.00           C
ATOM   3234  HD2 PHE   206      58.749  34.453  43.626  1.00  0.00           H
ATOM   3235  C   PHE   206      55.930  33.819  47.564  1.00  0.00           C
ATOM   3236  O   PHE   206      54.799  33.767  48.126  1.00  0.00           O
ATOM   3237  N   VAL   207      57.062  34.380  48.069  1.00  0.00           N
ATOM   3238  H   VAL   207      57.861  34.410  47.450  1.00  0.00           H
ATOM   3239  CA  VAL   207      57.223  34.884  49.445  1.00  0.00           C
ATOM   3240  HA  VAL   207      56.575  34.278  50.079  1.00  0.00           H
ATOM   3241  CB  VAL   207      58.683  34.756  49.881  1.00  0.00           C
ATOM   3242  HB  VAL   207      59.205  35.392  49.165  1.00  0.00           H
ATOM   3243  CG1 VAL   207      58.997  35.230  51.289  1.00  0.00           C
ATOM   3244 HG11 VAL   207      58.295  34.753  51.972  1.00  0.00           H
ATOM   3245 HG12 VAL   207      59.983  34.811  51.486  1.00  0.00           H
ATOM   3246 HG13 VAL   207      58.925  36.306  51.450  1.00  0.00           H
ATOM   3247  CG2 VAL   207      59.210  33.286  49.624  1.00  0.00           C
ATOM   3248 HG21 VAL   207      59.000  32.990  48.596  1.00  0.00           H
ATOM   3249 HG22 VAL   207      58.707  32.647  50.350  1.00  0.00           H
ATOM   3250 HG23 VAL   207      60.296  33.278  49.703  1.00  0.00           H
ATOM   3251  C   VAL   207      56.789  36.442  49.667  1.00  0.00           C
ATOM   3252  O   VAL   207      57.257  37.266  48.884  1.00  0.00           O
ATOM   3253  N   GLU   208      56.209  36.784  50.888  1.00  0.00           N
ATOM   3254  H   GLU   208      56.024  35.948  51.424  1.00  0.00           H
ATOM   3255  CA  GLU   208      56.290  38.083  51.616  1.00  0.00           C
ATOM   3256  HA  GLU   208      56.933  38.781  51.080  1.00  0.00           H
ATOM   3257  CB  GLU   208      54.971  38.844  51.699  1.00  0.00           C
ATOM   3258  HB2 GLU   208      54.313  38.082  52.118  1.00  0.00           H
ATOM   3259  HB3 GLU   208      54.984  39.564  52.519  1.00  0.00           H
ATOM   3260  CG  GLU   208      54.431  39.523  50.440  1.00  0.00           C
ATOM   3261  HG2 GLU   208      54.418  38.870  49.567  1.00  0.00           H
ATOM   3262  HG3 GLU   208      53.429  39.940  50.544  1.00  0.00           H
ATOM   3263  CD  GLU   208      55.374  40.641  49.932  1.00  0.00           C
ATOM   3264  OE1 GLU   208      55.868  41.438  50.770  1.00  0.00           O
ATOM   3265  OE2 GLU   208      55.188  41.091  48.812  1.00  0.00           O
ATOM   3266  C   GLU   208      56.997  37.907  52.975  1.00  0.00           C
ATOM   3267  O   GLU   208      57.777  38.774  53.346  1.00  0.00           O
ATOM   3268  OXT GLU   208      56.901  36.817  53.504  1.00  0.00           O
END
