# Supplementary material for: Worth the Weight: Sub-Pocket EXplorer (SubPEx), a Weighted Ensemble Method to Enhance Binding-Pocket Conformational Sampling
Source: J Chem Theory Comput. 2023 Aug 16;19(17):5677–89. doi: 10.1021/acs.jctc.3c00478 (PMC10500992; doi:10.1021/acs.jctc.3c00478)
Supplement: Supplementary file 2 — ct3c00478_si_002.zip [file ct3c00478_si_002.zip › clustered_structures/HSP90/subpex/rep.c3.aligned.pdb]

HELIX    1   1 ALA      9  ASN     20  1                                  12
HELIX    2   2 LYS     26  THR     50  1                                  25
HELIX    3   3 PRO     52  SER     57  1                                   6
HELIX    4   4 LYS     85  ILE     89  1                                   5
HELIX    5   5 GLY     99  ALA    109  1                                  11
HELIX    6   6 ILE    113  GLY    117  1                                   5
HELIX    7   7 GLY    122  LEU    128  1                                   7
HELIX    8   8 THR    180  LEU    183  1                                   4
HELIX    9   9 GLU    185  HIE    195  1                                  11
SHEET    1   1 1 GLU     3  ALA     6  0
SHEET    2   2 1 ILE    63  PRO    67  0
SHEET    3   3 1 THR    73  ASP    78  0
SHEET    4   4 1 ALA   130  LYS   138  0
SHEET    5   5 1 GLN   144  SER   149  0
SHEET    6   6 1 SER   154  THR   159  0
SHEET    7   7 1 GLY   168  LEU   175  0
SHEET    8   8 1 ILE   203  LEU   205  0
CRYST1   70.210   64.416   72.480  90.00  90.00  90.00               1
ATOM      1  N   ALA     1      39.975  53.922  26.485  1.00  0.00           N
ATOM      2  H1  ALA     1      40.274  53.050  26.898  1.00  0.00           H
ATOM      3  H2  ALA     1      39.354  53.705  25.719  1.00  0.00           H
ATOM      4  H3  ALA     1      40.688  54.498  26.059  1.00  0.00           H
ATOM      5  CA  ALA     1      39.284  54.707  27.517  1.00  0.00           C
ATOM      6  HA  ALA     1      40.024  55.068  28.231  1.00  0.00           H
ATOM      7  CB  ALA     1      38.420  55.873  26.930  1.00  0.00           C
ATOM      8  HB1 ALA     1      38.194  56.560  27.745  1.00  0.00           H
ATOM      9  HB2 ALA     1      37.429  55.547  26.615  1.00  0.00           H
ATOM     10  HB3 ALA     1      38.885  56.313  26.048  1.00  0.00           H
ATOM     11  C   ALA     1      38.460  53.764  28.342  1.00  0.00           C
ATOM     12  O   ALA     1      38.126  52.631  27.910  1.00  0.00           O
ATOM     13  N   VAL     2      38.142  54.224  29.540  1.00  0.00           N
ATOM     14  H   VAL     2      38.551  55.121  29.758  1.00  0.00           H
ATOM     15  CA  VAL     2      37.230  53.492  30.492  1.00  0.00           C
ATOM     16  HA  VAL     2      37.506  52.439  30.422  1.00  0.00           H
ATOM     17  CB  VAL     2      37.427  53.942  31.932  1.00  0.00           C
ATOM     18  HB  VAL     2      37.148  54.996  31.952  1.00  0.00           H
ATOM     19  CG1 VAL     2      36.502  53.217  32.942  1.00  0.00           C
ATOM     20 HG11 VAL     2      36.569  52.135  32.827  1.00  0.00           H
ATOM     21 HG12 VAL     2      36.717  53.586  33.944  1.00  0.00           H
ATOM     22 HG13 VAL     2      35.493  53.536  32.678  1.00  0.00           H
ATOM     23  CG2 VAL     2      38.864  53.673  32.310  1.00  0.00           C
ATOM     24 HG21 VAL     2      39.013  53.916  33.363  1.00  0.00           H
ATOM     25 HG22 VAL     2      39.570  54.221  31.688  1.00  0.00           H
ATOM     26 HG23 VAL     2      39.080  52.612  32.189  1.00  0.00           H
ATOM     27  C   VAL     2      35.731  53.536  30.162  1.00  0.00           C
ATOM     28  O   VAL     2      35.116  54.501  29.701  1.00  0.00           O
ATOM     29  N   GLU     3      35.090  52.418  30.462  1.00  0.00           N
ATOM     30  H   GLU     3      35.578  51.604  30.807  1.00  0.00           H
ATOM     31  CA  GLU     3      33.632  52.285  30.335  1.00  0.00           C
ATOM     32  HA  GLU     3      33.256  53.307  30.300  1.00  0.00           H
ATOM     33  CB  GLU     3      33.160  51.719  29.014  1.00  0.00           C
ATOM     34  HB2 GLU     3      33.571  52.324  28.205  1.00  0.00           H
ATOM     35  HB3 GLU     3      33.414  50.660  28.970  1.00  0.00           H
ATOM     36  CG  GLU     3      31.589  51.887  28.966  1.00  0.00           C
ATOM     37  HG2 GLU     3      31.160  51.553  28.021  1.00  0.00           H
ATOM     38  HG3 GLU     3      31.108  51.323  29.765  1.00  0.00           H
ATOM     39  CD  GLU     3      31.134  53.363  29.102  1.00  0.00           C
ATOM     40  OE1 GLU     3      30.785  53.794  30.220  1.00  0.00           O
ATOM     41  OE2 GLU     3      31.122  54.081  28.113  1.00  0.00           O
ATOM     42  C   GLU     3      33.064  51.607  31.597  1.00  0.00           C
ATOM     43  O   GLU     3      33.633  50.636  32.119  1.00  0.00           O
ATOM     44  N   THR     4      31.906  52.079  32.099  1.00  0.00           N
ATOM     45  H   THR     4      31.463  52.824  31.580  1.00  0.00           H
ATOM     46  CA  THR     4      31.210  51.568  33.291  1.00  0.00           C
ATOM     47  HA  THR     4      31.803  50.877  33.890  1.00  0.00           H
ATOM     48  CB  THR     4      30.918  52.756  34.279  1.00  0.00           C
ATOM     49  HB  THR     4      30.417  53.514  33.677  1.00  0.00           H
ATOM     50  CG2 THR     4      30.244  52.177  35.519  1.00  0.00           C
ATOM     51 HG21 THR     4      29.217  51.912  35.270  1.00  0.00           H
ATOM     52 HG22 THR     4      30.228  52.853  36.374  1.00  0.00           H
ATOM     53 HG23 THR     4      30.795  51.313  35.890  1.00  0.00           H
ATOM     54  OG1 THR     4      32.074  53.433  34.689  1.00  0.00           O
ATOM     55  HG1 THR     4      32.325  54.145  34.096  1.00  0.00           H
ATOM     56  C   THR     4      29.967  50.826  32.825  1.00  0.00           C
ATOM     57  O   THR     4      29.360  51.150  31.821  1.00  0.00           O
ATOM     58  N   PHE     5      29.520  49.719  33.574  1.00  0.00           N
ATOM     59  H   PHE     5      30.106  49.464  34.356  1.00  0.00           H
ATOM     60  CA  PHE     5      28.396  48.830  33.204  1.00  0.00           C
ATOM     61  HA  PHE     5      27.792  49.327  32.445  1.00  0.00           H
ATOM     62  CB  PHE     5      29.047  47.530  32.466  1.00  0.00           C
ATOM     63  HB2 PHE     5      29.850  47.129  33.084  1.00  0.00           H
ATOM     64  HB3 PHE     5      28.361  46.694  32.326  1.00  0.00           H
ATOM     65  CG  PHE     5      29.833  47.891  31.203  1.00  0.00           C
ATOM     66  CD1 PHE     5      31.207  48.219  31.204  1.00  0.00           C
ATOM     67  HD1 PHE     5      31.694  48.390  32.153  1.00  0.00           H
ATOM     68  CE1 PHE     5      31.876  48.568  30.004  1.00  0.00           C
ATOM     69  HE1 PHE     5      32.914  48.867  30.039  1.00  0.00           H
ATOM     70  CZ  PHE     5      31.262  48.451  28.789  1.00  0.00           C
ATOM     71  HZ  PHE     5      31.872  48.633  27.917  1.00  0.00           H
ATOM     72  CE2 PHE     5      29.915  48.097  28.766  1.00  0.00           C
ATOM     73  HE2 PHE     5      29.427  47.969  27.812  1.00  0.00           H
ATOM     74  CD2 PHE     5      29.153  47.788  29.947  1.00  0.00           C
ATOM     75  HD2 PHE     5      28.142  47.425  29.834  1.00  0.00           H
ATOM     76  C   PHE     5      27.651  48.160  34.370  1.00  0.00           C
ATOM     77  O   PHE     5      28.199  47.955  35.474  1.00  0.00           O
ATOM     78  N   ALA     6      26.401  47.746  34.137  1.00  0.00           N
ATOM     79  H   ALA     6      25.998  47.924  33.228  1.00  0.00           H
ATOM     80  CA  ALA     6      25.759  46.930  35.141  1.00  0.00           C
ATOM     81  HA  ALA     6      25.699  47.273  36.174  1.00  0.00           H
ATOM     82  CB  ALA     6      24.326  46.929  34.785  1.00  0.00           C
ATOM     83  HB1 ALA     6      23.789  46.182  35.367  1.00  0.00           H
ATOM     84  HB2 ALA     6      24.062  46.622  33.773  1.00  0.00           H
ATOM     85  HB3 ALA     6      23.908  47.910  35.006  1.00  0.00           H
ATOM     86  C   ALA     6      26.192  45.438  35.002  1.00  0.00           C
ATOM     87  O   ALA     6      26.194  44.918  33.901  1.00  0.00           O
ATOM     88  N   PHE     7      26.664  44.763  36.081  1.00  0.00           N
ATOM     89  H   PHE     7      26.410  45.136  36.984  1.00  0.00           H
ATOM     90  CA  PHE     7      26.580  43.320  36.084  1.00  0.00           C
ATOM     91  HA  PHE     7      27.192  42.927  35.273  1.00  0.00           H
ATOM     92  CB  PHE     7      27.087  42.890  37.502  1.00  0.00           C
ATOM     93  HB2 PHE     7      27.243  43.817  38.054  1.00  0.00           H
ATOM     94  HB3 PHE     7      26.367  42.268  38.033  1.00  0.00           H
ATOM     95  CG  PHE     7      28.448  42.253  37.540  1.00  0.00           C
ATOM     96  CD1 PHE     7      28.906  41.526  36.430  1.00  0.00           C
ATOM     97  HD1 PHE     7      28.292  41.267  35.580  1.00  0.00           H
ATOM     98  CE1 PHE     7      30.179  40.890  36.455  1.00  0.00           C
ATOM     99  HE1 PHE     7      30.470  40.213  35.666  1.00  0.00           H
ATOM    100  CZ  PHE     7      30.975  41.079  37.580  1.00  0.00           C
ATOM    101  HZ  PHE     7      31.958  40.639  37.639  1.00  0.00           H
ATOM    102  CE2 PHE     7      30.627  41.922  38.652  1.00  0.00           C
ATOM    103  HE2 PHE     7      31.367  42.094  39.419  1.00  0.00           H
ATOM    104  CD2 PHE     7      29.334  42.511  38.618  1.00  0.00           C
ATOM    105  HD2 PHE     7      28.920  43.213  39.327  1.00  0.00           H
ATOM    106  C   PHE     7      25.119  42.899  35.936  1.00  0.00           C
ATOM    107  O   PHE     7      24.255  43.442  36.534  1.00  0.00           O
ATOM    108  N   GLN     8      24.876  41.774  35.163  1.00  0.00           N
ATOM    109  H   GLN     8      25.586  41.562  34.477  1.00  0.00           H
ATOM    110  CA  GLN     8      23.565  41.254  34.918  1.00  0.00           C
ATOM    111  HA  GLN     8      22.909  42.050  34.564  1.00  0.00           H
ATOM    112  CB  GLN     8      23.679  40.103  33.920  1.00  0.00           C
ATOM    113  HB2 GLN     8      24.117  40.353  32.954  1.00  0.00           H
ATOM    114  HB3 GLN     8      24.416  39.369  34.243  1.00  0.00           H
ATOM    115  CG  GLN     8      22.357  39.321  33.621  1.00  0.00           C
ATOM    116  HG2 GLN     8      22.502  38.630  32.792  1.00  0.00           H
ATOM    117  HG3 GLN     8      22.121  38.621  34.423  1.00  0.00           H
ATOM    118  CD  GLN     8      21.162  40.203  33.435  1.00  0.00           C
ATOM    119  OE1 GLN     8      21.276  41.345  32.871  1.00  0.00           O
ATOM    120  NE2 GLN     8      20.014  39.836  33.984  1.00  0.00           N
ATOM    121 HE21 GLN     8      19.210  40.444  33.924  1.00  0.00           H
ATOM    122 HE22 GLN     8      19.967  38.944  34.453  1.00  0.00           H
ATOM    123  C   GLN     8      22.928  40.836  36.268  1.00  0.00           C
ATOM    124  O   GLN     8      23.545  40.391  37.169  1.00  0.00           O
ATOM    125  N   ALA     9      21.635  40.944  36.311  1.00  0.00           N
ATOM    126  H   ALA     9      21.189  41.220  35.447  1.00  0.00           H
ATOM    127  CA  ALA     9      20.778  40.852  37.547  1.00  0.00           C
ATOM    128  HA  ALA     9      20.899  41.720  38.194  1.00  0.00           H
ATOM    129  CB  ALA     9      19.287  40.949  37.138  1.00  0.00           C
ATOM    130  HB1 ALA     9      19.060  41.798  36.493  1.00  0.00           H
ATOM    131  HB2 ALA     9      18.609  41.114  37.974  1.00  0.00           H
ATOM    132  HB3 ALA     9      18.907  40.024  36.703  1.00  0.00           H
ATOM    133  C   ALA     9      21.064  39.560  38.405  1.00  0.00           C
ATOM    134  O   ALA     9      21.395  39.656  39.615  1.00  0.00           O
ATOM    135  N   GLU    10      21.158  38.417  37.728  1.00  0.00           N
ATOM    136  H   GLU    10      20.878  38.386  36.758  1.00  0.00           H
ATOM    137  CA  GLU    10      21.630  37.169  38.340  1.00  0.00           C
ATOM    138  HA  GLU    10      20.952  36.973  39.171  1.00  0.00           H
ATOM    139  CB  GLU    10      21.337  35.976  37.362  1.00  0.00           C
ATOM    140  HB2 GLU    10      21.853  36.244  36.440  1.00  0.00           H
ATOM    141  HB3 GLU    10      21.804  35.079  37.770  1.00  0.00           H
ATOM    142  CG  GLU    10      19.817  35.569  37.005  1.00  0.00           C
ATOM    143  HG2 GLU    10      19.913  34.701  36.354  1.00  0.00           H
ATOM    144  HG3 GLU    10      19.289  35.287  37.916  1.00  0.00           H
ATOM    145  CD  GLU    10      19.101  36.603  36.183  1.00  0.00           C
ATOM    146  OE1 GLU    10      19.755  37.329  35.425  1.00  0.00           O
ATOM    147  OE2 GLU    10      17.864  36.681  36.284  1.00  0.00           O
ATOM    148  C   GLU    10      23.034  37.205  38.982  1.00  0.00           C
ATOM    149  O   GLU    10      23.342  36.297  39.781  1.00  0.00           O
ATOM    150  N   ILE    11      23.960  38.016  38.540  1.00  0.00           N
ATOM    151  H   ILE    11      23.815  38.741  37.851  1.00  0.00           H
ATOM    152  CA  ILE    11      25.286  37.951  39.069  1.00  0.00           C
ATOM    153  HA  ILE    11      25.546  36.925  39.327  1.00  0.00           H
ATOM    154  CB  ILE    11      26.304  38.395  38.002  1.00  0.00           C
ATOM    155  HB  ILE    11      25.966  39.346  37.590  1.00  0.00           H
ATOM    156  CG2 ILE    11      27.757  38.557  38.581  1.00  0.00           C
ATOM    157 HG21 ILE    11      28.038  37.654  39.123  1.00  0.00           H
ATOM    158 HG22 ILE    11      27.772  39.343  39.336  1.00  0.00           H
ATOM    159 HG23 ILE    11      28.474  38.667  37.767  1.00  0.00           H
ATOM    160  CG1 ILE    11      26.333  37.490  36.784  1.00  0.00           C
ATOM    161 HG12 ILE    11      26.649  36.478  37.033  1.00  0.00           H
ATOM    162 HG13 ILE    11      25.287  37.380  36.495  1.00  0.00           H
ATOM    163  CD1 ILE    11      27.035  38.104  35.537  1.00  0.00           C
ATOM    164 HD11 ILE    11      26.360  38.838  35.095  1.00  0.00           H
ATOM    165 HD12 ILE    11      27.220  37.437  34.695  1.00  0.00           H
ATOM    166 HD13 ILE    11      27.911  38.697  35.799  1.00  0.00           H
ATOM    167  C   ILE    11      25.383  38.899  40.241  1.00  0.00           C
ATOM    168  O   ILE    11      26.118  38.688  41.201  1.00  0.00           O
ATOM    169  N   ALA    12      24.639  39.983  40.209  1.00  0.00           N
ATOM    170  H   ALA    12      23.982  40.148  39.460  1.00  0.00           H
ATOM    171  CA  ALA    12      24.523  40.817  41.432  1.00  0.00           C
ATOM    172  HA  ALA    12      25.533  41.003  41.796  1.00  0.00           H
ATOM    173  CB  ALA    12      23.856  42.209  41.020  1.00  0.00           C
ATOM    174  HB1 ALA    12      24.405  42.554  40.143  1.00  0.00           H
ATOM    175  HB2 ALA    12      24.157  43.036  41.665  1.00  0.00           H
ATOM    176  HB3 ALA    12      22.801  42.121  40.764  1.00  0.00           H
ATOM    177  C   ALA    12      23.881  40.077  42.641  1.00  0.00           C
ATOM    178  O   ALA    12      24.408  40.211  43.741  1.00  0.00           O
ATOM    179  N   GLN    13      22.811  39.424  42.387  1.00  0.00           N
ATOM    180  H   GLN    13      22.613  39.268  41.408  1.00  0.00           H
ATOM    181  CA  GLN    13      22.138  38.520  43.404  1.00  0.00           C
ATOM    182  HA  GLN    13      21.781  39.218  44.161  1.00  0.00           H
ATOM    183  CB  GLN    13      21.052  37.772  42.617  1.00  0.00           C
ATOM    184  HB2 GLN    13      20.390  38.572  42.285  1.00  0.00           H
ATOM    185  HB3 GLN    13      21.476  37.221  41.778  1.00  0.00           H
ATOM    186  CG  GLN    13      20.245  36.680  43.450  1.00  0.00           C
ATOM    187  HG2 GLN    13      19.558  36.200  42.753  1.00  0.00           H
ATOM    188  HG3 GLN    13      20.971  35.976  43.855  1.00  0.00           H
ATOM    189  CD  GLN    13      19.602  37.351  44.637  1.00  0.00           C
ATOM    190  OE1 GLN    13      18.522  37.940  44.663  1.00  0.00           O
ATOM    191  NE2 GLN    13      20.349  37.418  45.660  1.00  0.00           N
ATOM    192 HE21 GLN    13      20.049  37.940  46.470  1.00  0.00           H
ATOM    193 HE22 GLN    13      21.335  37.226  45.552  1.00  0.00           H
ATOM    194  C   GLN    13      23.115  37.532  43.962  1.00  0.00           C
ATOM    195  O   GLN    13      23.214  37.269  45.137  1.00  0.00           O
ATOM    196  N   LEU    14      23.958  36.937  43.117  1.00  0.00           N
ATOM    197  H   LEU    14      24.057  37.325  42.190  1.00  0.00           H
ATOM    198  CA  LEU    14      25.017  36.023  43.521  1.00  0.00           C
ATOM    199  HA  LEU    14      24.544  35.158  43.986  1.00  0.00           H
ATOM    200  CB  LEU    14      25.695  35.486  42.303  1.00  0.00           C
ATOM    201  HB2 LEU    14      24.921  34.949  41.755  1.00  0.00           H
ATOM    202  HB3 LEU    14      26.003  36.294  41.639  1.00  0.00           H
ATOM    203  CG  LEU    14      26.896  34.528  42.437  1.00  0.00           C
ATOM    204  HG  LEU    14      27.725  35.172  42.729  1.00  0.00           H
ATOM    205  CD1 LEU    14      26.847  33.298  43.363  1.00  0.00           C
ATOM    206 HD11 LEU    14      26.236  32.605  42.784  1.00  0.00           H
ATOM    207 HD12 LEU    14      26.347  33.481  44.315  1.00  0.00           H
ATOM    208 HD13 LEU    14      27.835  32.848  43.456  1.00  0.00           H
ATOM    209  CD2 LEU    14      27.314  33.981  41.101  1.00  0.00           C
ATOM    210 HD21 LEU    14      27.614  34.836  40.496  1.00  0.00           H
ATOM    211 HD22 LEU    14      28.195  33.346  41.200  1.00  0.00           H
ATOM    212 HD23 LEU    14      26.528  33.443  40.572  1.00  0.00           H
ATOM    213  C   LEU    14      26.115  36.503  44.499  1.00  0.00           C
ATOM    214  O   LEU    14      26.395  35.920  45.491  1.00  0.00           O
ATOM    215  N   MET    15      26.656  37.665  44.074  1.00  0.00           N
ATOM    216  H   MET    15      26.376  38.015  43.168  1.00  0.00           H
ATOM    217  CA  MET    15      27.571  38.503  44.896  1.00  0.00           C
ATOM    218  HA  MET    15      28.373  37.862  45.263  1.00  0.00           H
ATOM    219  CB  MET    15      28.280  39.608  44.066  1.00  0.00           C
ATOM    220  HB2 MET    15      27.489  40.089  43.490  1.00  0.00           H
ATOM    221  HB3 MET    15      28.792  40.318  44.715  1.00  0.00           H
ATOM    222  CG  MET    15      29.318  38.938  43.123  1.00  0.00           C
ATOM    223  HG2 MET    15      30.119  38.494  43.715  1.00  0.00           H
ATOM    224  HG3 MET    15      28.901  38.130  42.522  1.00  0.00           H
ATOM    225  SD  MET    15      30.001  40.242  42.057  1.00  0.00           S
ATOM    226  CE  MET    15      30.890  41.295  43.181  1.00  0.00           C
ATOM    227  HE1 MET    15      31.305  42.113  42.592  1.00  0.00           H
ATOM    228  HE2 MET    15      30.183  41.687  43.911  1.00  0.00           H
ATOM    229  HE3 MET    15      31.602  40.665  43.716  1.00  0.00           H
ATOM    230  C   MET    15      26.905  39.016  46.198  1.00  0.00           C
ATOM    231  O   MET    15      27.549  38.952  47.251  1.00  0.00           O
ATOM    232  N   SER    16      25.611  39.380  46.135  1.00  0.00           N
ATOM    233  H   SER    16      25.147  39.505  45.247  1.00  0.00           H
ATOM    234  CA  SER    16      24.920  39.759  47.296  1.00  0.00           C
ATOM    235  HA  SER    16      25.398  40.612  47.780  1.00  0.00           H
ATOM    236  CB  SER    16      23.500  40.279  46.885  1.00  0.00           C
ATOM    237  HB2 SER    16      23.673  41.191  46.313  1.00  0.00           H
ATOM    238  HB3 SER    16      23.039  39.523  46.250  1.00  0.00           H
ATOM    239  OG  SER    16      22.698  40.521  48.032  1.00  0.00           O
ATOM    240  HG  SER    16      22.767  41.446  48.277  1.00  0.00           H
ATOM    241  C   SER    16      24.857  38.631  48.286  1.00  0.00           C
ATOM    242  O   SER    16      25.101  38.846  49.466  1.00  0.00           O
ATOM    243  N   LEU    17      24.630  37.404  47.858  1.00  0.00           N
ATOM    244  H   LEU    17      24.353  37.372  46.887  1.00  0.00           H
ATOM    245  CA  LEU    17      24.426  36.252  48.713  1.00  0.00           C
ATOM    246  HA  LEU    17      23.690  36.510  49.476  1.00  0.00           H
ATOM    247  CB  LEU    17      23.726  35.212  47.811  1.00  0.00           C
ATOM    248  HB2 LEU    17      22.874  35.694  47.331  1.00  0.00           H
ATOM    249  HB3 LEU    17      24.370  34.894  46.991  1.00  0.00           H
ATOM    250  CG  LEU    17      23.344  33.896  48.517  1.00  0.00           C
ATOM    251  HG  LEU    17      24.132  33.559  49.190  1.00  0.00           H
ATOM    252  CD1 LEU    17      22.105  33.985  49.407  1.00  0.00           C
ATOM    253 HD11 LEU    17      22.019  33.064  49.983  1.00  0.00           H
ATOM    254 HD12 LEU    17      21.248  34.189  48.764  1.00  0.00           H
ATOM    255 HD13 LEU    17      22.146  34.886  50.019  1.00  0.00           H
ATOM    256  CD2 LEU    17      22.963  32.901  47.450  1.00  0.00           C
ATOM    257 HD21 LEU    17      22.327  32.130  47.885  1.00  0.00           H
ATOM    258 HD22 LEU    17      22.347  33.445  46.735  1.00  0.00           H
ATOM    259 HD23 LEU    17      23.829  32.581  46.871  1.00  0.00           H
ATOM    260  C   LEU    17      25.766  35.718  49.300  1.00  0.00           C
ATOM    261  O   LEU    17      25.798  35.448  50.502  1.00  0.00           O
ATOM    262  N   ILE    18      26.868  35.849  48.500  1.00  0.00           N
ATOM    263  H   ILE    18      26.727  36.119  47.537  1.00  0.00           H
ATOM    264  CA  ILE    18      28.270  35.651  48.959  1.00  0.00           C
ATOM    265  HA  ILE    18      28.291  34.680  49.453  1.00  0.00           H
ATOM    266  CB  ILE    18      29.118  35.763  47.678  1.00  0.00           C
ATOM    267  HB  ILE    18      28.784  36.633  47.111  1.00  0.00           H
ATOM    268  CG2 ILE    18      30.591  36.100  48.059  1.00  0.00           C
ATOM    269 HG21 ILE    18      31.244  36.300  47.210  1.00  0.00           H
ATOM    270 HG22 ILE    18      30.983  35.289  48.674  1.00  0.00           H
ATOM    271 HG23 ILE    18      30.534  36.963  48.723  1.00  0.00           H
ATOM    272  CG1 ILE    18      29.099  34.456  46.828  1.00  0.00           C
ATOM    273 HG12 ILE    18      29.716  33.621  47.162  1.00  0.00           H
ATOM    274 HG13 ILE    18      28.056  34.142  46.866  1.00  0.00           H
ATOM    275  CD1 ILE    18      29.492  34.672  45.335  1.00  0.00           C
ATOM    276 HD11 ILE    18      29.337  33.706  44.854  1.00  0.00           H
ATOM    277 HD12 ILE    18      30.502  35.080  45.302  1.00  0.00           H
ATOM    278 HD13 ILE    18      28.811  35.436  44.958  1.00  0.00           H
ATOM    279  C   ILE    18      28.647  36.615  50.105  1.00  0.00           C
ATOM    280  O   ILE    18      29.045  36.170  51.190  1.00  0.00           O
ATOM    281  N   ILE    19      28.411  37.897  49.972  1.00  0.00           N
ATOM    282  H   ILE    19      28.067  38.325  49.123  1.00  0.00           H
ATOM    283  CA  ILE    19      28.670  38.920  50.993  1.00  0.00           C
ATOM    284  HA  ILE    19      29.688  38.873  51.380  1.00  0.00           H
ATOM    285  CB  ILE    19      28.434  40.358  50.400  1.00  0.00           C
ATOM    286  HB  ILE    19      27.433  40.399  49.967  1.00  0.00           H
ATOM    287  CG2 ILE    19      28.534  41.346  51.583  1.00  0.00           C
ATOM    288 HG21 ILE    19      28.659  42.406  51.361  1.00  0.00           H
ATOM    289 HG22 ILE    19      29.250  40.946  52.300  1.00  0.00           H
ATOM    290 HG23 ILE    19      27.587  41.349  52.125  1.00  0.00           H
ATOM    291  CG1 ILE    19      29.524  40.693  49.392  1.00  0.00           C
ATOM    292 HG12 ILE    19      30.426  40.940  49.953  1.00  0.00           H
ATOM    293 HG13 ILE    19      29.784  39.852  48.751  1.00  0.00           H
ATOM    294  CD1 ILE    19      29.189  41.819  48.448  1.00  0.00           C
ATOM    295 HD11 ILE    19      30.103  42.226  48.015  1.00  0.00           H
ATOM    296 HD12 ILE    19      28.772  42.660  49.000  1.00  0.00           H
ATOM    297 HD13 ILE    19      28.457  41.530  47.694  1.00  0.00           H
ATOM    298  C   ILE    19      27.786  38.733  52.248  1.00  0.00           C
ATOM    299  O   ILE    19      28.182  38.987  53.410  1.00  0.00           O
ATOM    300  N   ASN    20      26.489  38.294  52.092  1.00  0.00           N
ATOM    301  H   ASN    20      26.140  38.287  51.144  1.00  0.00           H
ATOM    302  CA  ASN    20      25.621  38.163  53.251  1.00  0.00           C
ATOM    303  HA  ASN    20      25.979  38.886  53.984  1.00  0.00           H
ATOM    304  CB  ASN    20      24.305  38.730  52.816  1.00  0.00           C
ATOM    305  HB2 ASN    20      23.905  38.161  51.976  1.00  0.00           H
ATOM    306  HB3 ASN    20      23.612  38.676  53.655  1.00  0.00           H
ATOM    307  CG  ASN    20      24.281  40.205  52.605  1.00  0.00           C
ATOM    308  OD1 ASN    20      24.189  40.895  53.612  1.00  0.00           O
ATOM    309  ND2 ASN    20      24.305  40.757  51.378  1.00  0.00           N
ATOM    310 HD21 ASN    20      24.330  40.109  50.603  1.00  0.00           H
ATOM    311 HD22 ASN    20      24.413  41.745  51.203  1.00  0.00           H
ATOM    312  C   ASN    20      25.578  36.802  53.951  1.00  0.00           C
ATOM    313  O   ASN    20      25.341  36.773  55.109  1.00  0.00           O
ATOM    314  N   THR    21      25.829  35.663  53.282  1.00  0.00           N
ATOM    315  H   THR    21      25.949  35.712  52.280  1.00  0.00           H
ATOM    316  CA  THR    21      25.867  34.350  53.891  1.00  0.00           C
ATOM    317  HA  THR    21      24.899  34.191  54.367  1.00  0.00           H
ATOM    318  CB  THR    21      25.985  33.302  52.760  1.00  0.00           C
ATOM    319  HB  THR    21      26.897  33.597  52.240  1.00  0.00           H
ATOM    320  CG2 THR    21      25.959  31.822  53.336  1.00  0.00           C
ATOM    321 HG21 THR    21      26.928  31.507  53.721  1.00  0.00           H
ATOM    322 HG22 THR    21      25.684  31.199  52.485  1.00  0.00           H
ATOM    323 HG23 THR    21      25.215  31.785  54.131  1.00  0.00           H
ATOM    324  OG1 THR    21      24.861  33.527  51.990  1.00  0.00           O
ATOM    325  HG1 THR    21      25.001  34.339  51.499  1.00  0.00           H
ATOM    326  C   THR    21      27.044  34.232  54.840  1.00  0.00           C
ATOM    327  O   THR    21      28.157  34.100  54.443  1.00  0.00           O
ATOM    328  N   PHE    22      26.792  34.168  56.161  1.00  0.00           N
ATOM    329  H   PHE    22      25.812  34.149  56.408  1.00  0.00           H
ATOM    330  CA  PHE    22      27.680  33.663  57.240  1.00  0.00           C
ATOM    331  HA  PHE    22      28.370  34.493  57.393  1.00  0.00           H
ATOM    332  CB  PHE    22      27.016  33.753  58.558  1.00  0.00           C
ATOM    333  HB2 PHE    22      26.576  34.737  58.718  1.00  0.00           H
ATOM    334  HB3 PHE    22      26.107  33.156  58.623  1.00  0.00           H
ATOM    335  CG  PHE    22      27.887  33.408  59.702  1.00  0.00           C
ATOM    336  CD1 PHE    22      28.855  34.350  60.146  1.00  0.00           C
ATOM    337  HD1 PHE    22      28.894  35.315  59.660  1.00  0.00           H
ATOM    338  CE1 PHE    22      29.624  34.129  61.303  1.00  0.00           C
ATOM    339  HE1 PHE    22      30.303  34.856  61.726  1.00  0.00           H
ATOM    340  CZ  PHE    22      29.512  32.885  61.918  1.00  0.00           C
ATOM    341  HZ  PHE    22      30.013  32.671  62.851  1.00  0.00           H
ATOM    342  CE2 PHE    22      28.605  31.958  61.491  1.00  0.00           C
ATOM    343  HE2 PHE    22      28.443  31.046  62.047  1.00  0.00           H
ATOM    344  CD2 PHE    22      27.781  32.200  60.416  1.00  0.00           C
ATOM    345  HD2 PHE    22      27.101  31.399  60.163  1.00  0.00           H
ATOM    346  C   PHE    22      28.390  32.318  56.986  1.00  0.00           C
ATOM    347  O   PHE    22      27.761  31.274  56.878  1.00  0.00           O
ATOM    348  N   TYR    23      29.695  32.340  56.874  1.00  0.00           N
ATOM    349  H   TYR    23      30.091  33.256  57.023  1.00  0.00           H
ATOM    350  CA  TYR    23      30.407  31.203  56.278  1.00  0.00           C
ATOM    351  HA  TYR    23      30.095  30.230  56.659  1.00  0.00           H
ATOM    352  CB  TYR    23      30.229  31.199  54.726  1.00  0.00           C
ATOM    353  HB2 TYR    23      29.156  31.183  54.537  1.00  0.00           H
ATOM    354  HB3 TYR    23      30.520  32.199  54.406  1.00  0.00           H
ATOM    355  CG  TYR    23      30.780  30.111  53.803  1.00  0.00           C
ATOM    356  CD1 TYR    23      30.096  28.881  53.844  1.00  0.00           C
ATOM    357  HD1 TYR    23      29.310  28.698  54.562  1.00  0.00           H
ATOM    358  CE1 TYR    23      30.592  27.768  53.157  1.00  0.00           C
ATOM    359  HE1 TYR    23      30.251  26.744  53.175  1.00  0.00           H
ATOM    360  CZ  TYR    23      31.613  28.081  52.221  1.00  0.00           C
ATOM    361  OH  TYR    23      32.130  27.127  51.352  1.00  0.00           O
ATOM    362  HH  TYR    23      32.091  26.199  51.596  1.00  0.00           H
ATOM    363  CE2 TYR    23      32.199  29.335  52.033  1.00  0.00           C
ATOM    364  HE2 TYR    23      32.880  29.626  51.247  1.00  0.00           H
ATOM    365  CD2 TYR    23      31.851  30.323  52.910  1.00  0.00           C
ATOM    366  HD2 TYR    23      32.214  31.335  52.807  1.00  0.00           H
ATOM    367  C   TYR    23      31.931  31.256  56.544  1.00  0.00           C
ATOM    368  O   TYR    23      32.567  32.279  56.216  1.00  0.00           O
ATOM    369  N   SER    24      32.430  30.161  57.190  1.00  0.00           N
ATOM    370  H   SER    24      31.827  29.352  57.235  1.00  0.00           H
ATOM    371  CA  SER    24      33.784  30.074  57.667  1.00  0.00           C
ATOM    372  HA  SER    24      34.084  31.109  57.833  1.00  0.00           H
ATOM    373  CB  SER    24      33.749  29.287  58.994  1.00  0.00           C
ATOM    374  HB2 SER    24      33.357  28.294  58.777  1.00  0.00           H
ATOM    375  HB3 SER    24      34.768  29.177  59.365  1.00  0.00           H
ATOM    376  OG  SER    24      33.001  29.835  60.016  1.00  0.00           O
ATOM    377  HG  SER    24      33.268  30.748  60.139  1.00  0.00           H
ATOM    378  C   SER    24      34.689  29.500  56.590  1.00  0.00           C
ATOM    379  O   SER    24      35.904  29.776  56.554  1.00  0.00           O
ATOM    380  N   ASN    25      34.137  28.628  55.736  1.00  0.00           N
ATOM    381  H   ASN    25      33.178  28.325  55.823  1.00  0.00           H
ATOM    382  CA  ASN    25      34.946  27.853  54.796  1.00  0.00           C
ATOM    383  HA  ASN    25      35.832  27.530  55.344  1.00  0.00           H
ATOM    384  CB  ASN    25      34.303  26.447  54.592  1.00  0.00           C
ATOM    385  HB2 ASN    25      34.087  25.961  55.544  1.00  0.00           H
ATOM    386  HB3 ASN    25      33.373  26.500  54.026  1.00  0.00           H
ATOM    387  CG  ASN    25      35.242  25.478  53.918  1.00  0.00           C
ATOM    388  OD1 ASN    25      36.382  25.381  54.319  1.00  0.00           O
ATOM    389  ND2 ASN    25      34.714  24.835  52.885  1.00  0.00           N
ATOM    390 HD21 ASN    25      33.714  24.895  52.759  1.00  0.00           H
ATOM    391 HD22 ASN    25      35.327  24.160  52.452  1.00  0.00           H
ATOM    392  C   ASN    25      35.261  28.624  53.520  1.00  0.00           C
ATOM    393  O   ASN    25      35.462  28.068  52.402  1.00  0.00           O
ATOM    394  N   LYS    26      35.480  29.924  53.713  1.00  0.00           N
ATOM    395  H   LYS    26      35.258  30.252  54.642  1.00  0.00           H
ATOM    396  CA  LYS    26      35.792  30.943  52.627  1.00  0.00           C
ATOM    397  HA  LYS    26      34.899  30.939  52.003  1.00  0.00           H
ATOM    398  CB  LYS    26      36.066  32.318  53.286  1.00  0.00           C
ATOM    399  HB2 LYS    26      36.934  32.086  53.903  1.00  0.00           H
ATOM    400  HB3 LYS    26      36.425  32.894  52.433  1.00  0.00           H
ATOM    401  CG  LYS    26      34.938  32.846  54.185  1.00  0.00           C
ATOM    402  HG2 LYS    26      33.984  32.789  53.660  1.00  0.00           H
ATOM    403  HG3 LYS    26      34.899  32.334  55.146  1.00  0.00           H
ATOM    404  CD  LYS    26      35.184  34.342  54.445  1.00  0.00           C
ATOM    405  HD2 LYS    26      36.107  34.425  55.018  1.00  0.00           H
ATOM    406  HD3 LYS    26      35.159  34.744  53.431  1.00  0.00           H
ATOM    407  CE  LYS    26      34.026  35.056  55.141  1.00  0.00           C
ATOM    408  HE2 LYS    26      33.906  36.094  54.830  1.00  0.00           H
ATOM    409  HE3 LYS    26      33.102  34.703  54.684  1.00  0.00           H
ATOM    410  NZ  LYS    26      33.989  34.808  56.570  1.00  0.00           N
ATOM    411  HZ1 LYS    26      33.338  35.445  57.010  1.00  0.00           H
ATOM    412  HZ2 LYS    26      34.822  35.039  57.093  1.00  0.00           H
ATOM    413  HZ3 LYS    26      33.845  33.841  56.822  1.00  0.00           H
ATOM    414  C   LYS    26      37.015  30.539  51.808  1.00  0.00           C
ATOM    415  O   LYS    26      37.162  30.948  50.649  1.00  0.00           O
ATOM    416  N   GLU    27      37.962  29.749  52.400  1.00  0.00           N
ATOM    417  H   GLU    27      37.641  29.374  53.281  1.00  0.00           H
ATOM    418  CA  GLU    27      39.125  29.224  51.732  1.00  0.00           C
ATOM    419  HA  GLU    27      39.622  30.127  51.378  1.00  0.00           H
ATOM    420  CB  GLU    27      40.119  28.691  52.792  1.00  0.00           C
ATOM    421  HB2 GLU    27      41.096  28.479  52.357  1.00  0.00           H
ATOM    422  HB3 GLU    27      40.317  29.416  53.583  1.00  0.00           H
ATOM    423  CG  GLU    27      39.458  27.387  53.478  1.00  0.00           C
ATOM    424  HG2 GLU    27      38.477  27.630  53.885  1.00  0.00           H
ATOM    425  HG3 GLU    27      39.324  26.670  52.667  1.00  0.00           H
ATOM    426  CD  GLU    27      40.365  26.858  54.575  1.00  0.00           C
ATOM    427  OE1 GLU    27      40.802  25.665  54.547  1.00  0.00           O
ATOM    428  OE2 GLU    27      40.478  27.601  55.610  1.00  0.00           O
ATOM    429  C   GLU    27      39.089  28.403  50.405  1.00  0.00           C
ATOM    430  O   GLU    27      40.085  28.438  49.672  1.00  0.00           O
ATOM    431  N   ILE    28      37.923  27.843  50.004  1.00  0.00           N
ATOM    432  H   ILE    28      37.089  27.919  50.568  1.00  0.00           H
ATOM    433  CA  ILE    28      37.610  27.313  48.715  1.00  0.00           C
ATOM    434  HA  ILE    28      38.294  26.501  48.468  1.00  0.00           H
ATOM    435  CB  ILE    28      36.172  26.655  48.689  1.00  0.00           C
ATOM    436  HB  ILE    28      36.079  26.226  47.691  1.00  0.00           H
ATOM    437  CG2 ILE    28      36.050  25.471  49.701  1.00  0.00           C
ATOM    438 HG21 ILE    28      36.118  25.778  50.745  1.00  0.00           H
ATOM    439 HG22 ILE    28      36.866  24.763  49.555  1.00  0.00           H
ATOM    440 HG23 ILE    28      35.099  24.972  49.512  1.00  0.00           H
ATOM    441  CG1 ILE    28      34.992  27.710  48.846  1.00  0.00           C
ATOM    442 HG12 ILE    28      34.269  27.260  49.527  1.00  0.00           H
ATOM    443 HG13 ILE    28      35.409  28.663  49.170  1.00  0.00           H
ATOM    444  CD1 ILE    28      34.276  28.063  47.509  1.00  0.00           C
ATOM    445 HD11 ILE    28      33.326  28.556  47.713  1.00  0.00           H
ATOM    446 HD12 ILE    28      34.051  27.189  46.897  1.00  0.00           H
ATOM    447 HD13 ILE    28      34.894  28.760  46.944  1.00  0.00           H
ATOM    448  C   ILE    28      37.759  28.329  47.617  1.00  0.00           C
ATOM    449  O   ILE    28      37.774  27.943  46.457  1.00  0.00           O
ATOM    450  N   PHE    29      37.798  29.664  47.939  1.00  0.00           N
ATOM    451  H   PHE    29      37.743  29.932  48.911  1.00  0.00           H
ATOM    452  CA  PHE    29      38.032  30.661  46.896  1.00  0.00           C
ATOM    453  HA  PHE    29      37.262  30.734  46.127  1.00  0.00           H
ATOM    454  CB  PHE    29      38.049  32.203  47.379  1.00  0.00           C
ATOM    455  HB2 PHE    29      37.717  32.930  46.638  1.00  0.00           H
ATOM    456  HB3 PHE    29      37.465  32.304  48.296  1.00  0.00           H
ATOM    457  CG  PHE    29      39.398  32.720  47.707  1.00  0.00           C
ATOM    458  CD1 PHE    29      39.902  32.486  49.025  1.00  0.00           C
ATOM    459  HD1 PHE    29      39.350  31.870  49.718  1.00  0.00           H
ATOM    460  CE1 PHE    29      41.221  32.885  49.335  1.00  0.00           C
ATOM    461  HE1 PHE    29      41.658  32.651  50.295  1.00  0.00           H
ATOM    462  CZ  PHE    29      42.039  33.550  48.448  1.00  0.00           C
ATOM    463  HZ  PHE    29      43.012  33.916  48.744  1.00  0.00           H
ATOM    464  CE2 PHE    29      41.553  33.721  47.134  1.00  0.00           C
ATOM    465  HE2 PHE    29      42.196  34.252  46.448  1.00  0.00           H
ATOM    466  CD2 PHE    29      40.198  33.428  46.788  1.00  0.00           C
ATOM    467  HD2 PHE    29      39.806  33.818  45.859  1.00  0.00           H
ATOM    468  C   PHE    29      39.327  30.304  46.122  1.00  0.00           C
ATOM    469  O   PHE    29      39.284  30.344  44.905  1.00  0.00           O
ATOM    470  N   LEU    30      40.378  29.872  46.802  1.00  0.00           N
ATOM    471  H   LEU    30      40.280  29.659  47.785  1.00  0.00           H
ATOM    472  CA  LEU    30      41.661  29.578  46.189  1.00  0.00           C
ATOM    473  HA  LEU    30      41.790  30.336  45.417  1.00  0.00           H
ATOM    474  CB  LEU    30      42.720  29.570  47.279  1.00  0.00           C
ATOM    475  HB2 LEU    30      42.588  30.308  48.070  1.00  0.00           H
ATOM    476  HB3 LEU    30      42.587  28.650  47.848  1.00  0.00           H
ATOM    477  CG  LEU    30      44.180  29.480  46.755  1.00  0.00           C
ATOM    478  HG  LEU    30      44.342  28.587  46.150  1.00  0.00           H
ATOM    479  CD1 LEU    30      44.450  30.602  45.748  1.00  0.00           C
ATOM    480 HD11 LEU    30      44.072  30.485  44.732  1.00  0.00           H
ATOM    481 HD12 LEU    30      45.538  30.665  45.726  1.00  0.00           H
ATOM    482 HD13 LEU    30      44.177  31.555  46.202  1.00  0.00           H
ATOM    483  CD2 LEU    30      45.204  29.426  47.856  1.00  0.00           C
ATOM    484 HD21 LEU    30      45.038  28.491  48.392  1.00  0.00           H
ATOM    485 HD22 LEU    30      46.193  29.257  47.430  1.00  0.00           H
ATOM    486 HD23 LEU    30      45.042  30.245  48.557  1.00  0.00           H
ATOM    487  C   LEU    30      41.518  28.309  45.441  1.00  0.00           C
ATOM    488  O   LEU    30      42.200  28.121  44.373  1.00  0.00           O
ATOM    489  N   ARG    31      40.601  27.401  45.866  1.00  0.00           N
ATOM    490  H   ARG    31      40.241  27.610  46.786  1.00  0.00           H
ATOM    491  CA  ARG    31      40.230  26.196  45.149  1.00  0.00           C
ATOM    492  HA  ARG    31      41.148  25.691  44.848  1.00  0.00           H
ATOM    493  CB  ARG    31      39.331  25.264  45.957  1.00  0.00           C
ATOM    494  HB2 ARG    31      39.777  25.200  46.949  1.00  0.00           H
ATOM    495  HB3 ARG    31      38.333  25.692  46.045  1.00  0.00           H
ATOM    496  CG  ARG    31      39.094  23.828  45.377  1.00  0.00           C
ATOM    497  HG2 ARG    31      38.741  23.713  44.352  1.00  0.00           H
ATOM    498  HG3 ARG    31      40.061  23.327  45.336  1.00  0.00           H
ATOM    499  CD  ARG    31      38.024  23.057  46.144  1.00  0.00           C
ATOM    500  HD2 ARG    31      38.055  22.019  45.812  1.00  0.00           H
ATOM    501  HD3 ARG    31      38.295  23.119  47.198  1.00  0.00           H
ATOM    502  NE  ARG    31      36.713  23.684  45.863  1.00  0.00           N
ATOM    503  HE  ARG    31      36.646  24.343  45.101  1.00  0.00           H
ATOM    504  CZ  ARG    31      35.547  23.394  46.460  1.00  0.00           C
ATOM    505  NH1 ARG    31      35.304  22.554  47.444  1.00  0.00           N
ATOM    506 HH11 ARG    31      36.057  22.020  47.852  1.00  0.00           H
ATOM    507 HH12 ARG    31      34.344  22.351  47.687  1.00  0.00           H
ATOM    508  NH2 ARG    31      34.530  24.127  46.076  1.00  0.00           N
ATOM    509 HH21 ARG    31      34.631  24.559  45.169  1.00  0.00           H
ATOM    510 HH22 ARG    31      33.576  23.870  46.284  1.00  0.00           H
ATOM    511  C   ARG    31      39.537  26.556  43.800  1.00  0.00           C
ATOM    512  O   ARG    31      39.964  26.213  42.718  1.00  0.00           O
ATOM    513  N   GLU    32      38.496  27.360  43.858  1.00  0.00           N
ATOM    514  H   GLU    32      38.077  27.523  44.761  1.00  0.00           H
ATOM    515  CA  GLU    32      37.638  27.769  42.734  1.00  0.00           C
ATOM    516  HA  GLU    32      37.361  26.862  42.197  1.00  0.00           H
ATOM    517  CB  GLU    32      36.364  28.475  43.255  1.00  0.00           C
ATOM    518  HB2 GLU    32      36.675  29.269  43.933  1.00  0.00           H
ATOM    519  HB3 GLU    32      35.901  28.934  42.382  1.00  0.00           H
ATOM    520  CG  GLU    32      35.420  27.512  44.083  1.00  0.00           C
ATOM    521  HG2 GLU    32      35.929  27.111  44.960  1.00  0.00           H
ATOM    522  HG3 GLU    32      34.515  28.079  44.301  1.00  0.00           H
ATOM    523  CD  GLU    32      35.078  26.339  43.107  1.00  0.00           C
ATOM    524  OE1 GLU    32      35.019  25.222  43.552  1.00  0.00           O
ATOM    525  OE2 GLU    32      34.766  26.550  41.926  1.00  0.00           O
ATOM    526  C   GLU    32      38.339  28.698  41.657  1.00  0.00           C
ATOM    527  O   GLU    32      38.013  28.575  40.495  1.00  0.00           O
ATOM    528  N   LEU    33      39.278  29.607  42.067  1.00  0.00           N
ATOM    529  H   LEU    33      39.553  29.762  43.026  1.00  0.00           H
ATOM    530  CA  LEU    33      40.163  30.333  41.167  1.00  0.00           C
ATOM    531  HA  LEU    33      39.488  30.660  40.376  1.00  0.00           H
ATOM    532  CB  LEU    33      40.694  31.621  41.869  1.00  0.00           C
ATOM    533  HB2 LEU    33      41.188  31.302  42.786  1.00  0.00           H
ATOM    534  HB3 LEU    33      41.388  32.183  41.245  1.00  0.00           H
ATOM    535  CG  LEU    33      39.584  32.717  42.187  1.00  0.00           C
ATOM    536  HG  LEU    33      38.805  32.257  42.796  1.00  0.00           H
ATOM    537  CD1 LEU    33      40.238  33.886  42.945  1.00  0.00           C
ATOM    538 HD11 LEU    33      40.730  33.530  43.850  1.00  0.00           H
ATOM    539 HD12 LEU    33      39.460  34.508  43.386  1.00  0.00           H
ATOM    540 HD13 LEU    33      40.886  34.509  42.330  1.00  0.00           H
ATOM    541  CD2 LEU    33      38.944  33.241  40.967  1.00  0.00           C
ATOM    542 HD21 LEU    33      38.431  34.152  41.275  1.00  0.00           H
ATOM    543 HD22 LEU    33      39.730  33.468  40.248  1.00  0.00           H
ATOM    544 HD23 LEU    33      38.246  32.488  40.600  1.00  0.00           H
ATOM    545  C   LEU    33      41.251  29.450  40.490  1.00  0.00           C
ATOM    546  O   LEU    33      41.263  29.438  39.212  1.00  0.00           O
ATOM    547  N   ILE    34      41.932  28.574  41.182  1.00  0.00           N
ATOM    548  H   ILE    34      41.853  28.628  42.188  1.00  0.00           H
ATOM    549  CA  ILE    34      42.885  27.616  40.600  1.00  0.00           C
ATOM    550  HA  ILE    34      43.556  28.092  39.884  1.00  0.00           H
ATOM    551  CB  ILE    34      43.682  26.988  41.738  1.00  0.00           C
ATOM    552  HB  ILE    34      42.981  26.697  42.522  1.00  0.00           H
ATOM    553  CG2 ILE    34      44.459  25.684  41.422  1.00  0.00           C
ATOM    554 HG21 ILE    34      43.746  24.869  41.296  1.00  0.00           H
ATOM    555 HG22 ILE    34      44.985  25.449  42.347  1.00  0.00           H
ATOM    556 HG23 ILE    34      45.042  25.809  40.509  1.00  0.00           H
ATOM    557  CG1 ILE    34      44.784  27.892  42.276  1.00  0.00           C
ATOM    558 HG12 ILE    34      45.433  28.124  41.431  1.00  0.00           H
ATOM    559 HG13 ILE    34      44.286  28.840  42.483  1.00  0.00           H
ATOM    560  CD1 ILE    34      45.575  27.538  43.558  1.00  0.00           C
ATOM    561 HD11 ILE    34      46.356  26.833  43.272  1.00  0.00           H
ATOM    562 HD12 ILE    34      44.888  27.072  44.264  1.00  0.00           H
ATOM    563 HD13 ILE    34      45.995  28.481  43.909  1.00  0.00           H
ATOM    564  C   ILE    34      42.160  26.523  39.700  1.00  0.00           C
ATOM    565  O   ILE    34      42.706  26.286  38.594  1.00  0.00           O
ATOM    566  N   SER    35      40.875  26.129  39.947  1.00  0.00           N
ATOM    567  H   SER    35      40.549  26.280  40.891  1.00  0.00           H
ATOM    568  CA  SER    35      40.010  25.379  39.075  1.00  0.00           C
ATOM    569  HA  SER    35      40.409  24.436  38.698  1.00  0.00           H
ATOM    570  CB  SER    35      38.681  25.047  39.835  1.00  0.00           C
ATOM    571  HB2 SER    35      38.762  24.266  40.591  1.00  0.00           H
ATOM    572  HB3 SER    35      38.383  25.817  40.546  1.00  0.00           H
ATOM    573  OG  SER    35      37.595  24.561  39.096  1.00  0.00           O
ATOM    574  HG  SER    35      36.791  24.446  39.607  1.00  0.00           H
ATOM    575  C   SER    35      39.677  26.218  37.828  1.00  0.00           C
ATOM    576  O   SER    35      39.670  25.684  36.725  1.00  0.00           O
ATOM    577  N   ASN    36      39.249  27.489  37.939  1.00  0.00           N
ATOM    578  H   ASN    36      39.104  27.869  38.862  1.00  0.00           H
ATOM    579  CA  ASN    36      39.066  28.405  36.769  1.00  0.00           C
ATOM    580  HA  ASN    36      38.259  28.032  36.139  1.00  0.00           H
ATOM    581  CB  ASN    36      38.538  29.690  37.324  1.00  0.00           C
ATOM    582  HB2 ASN    36      37.544  29.478  37.720  1.00  0.00           H
ATOM    583  HB3 ASN    36      39.176  30.058  38.127  1.00  0.00           H
ATOM    584  CG  ASN    36      38.463  30.915  36.385  1.00  0.00           C
ATOM    585  OD1 ASN    36      37.499  31.116  35.622  1.00  0.00           O
ATOM    586  ND2 ASN    36      39.468  31.724  36.238  1.00  0.00           N
ATOM    587 HD21 ASN    36      40.343  31.638  36.736  1.00  0.00           H
ATOM    588 HD22 ASN    36      39.386  32.583  35.715  1.00  0.00           H
ATOM    589  C   ASN    36      40.292  28.589  35.879  1.00  0.00           C
ATOM    590  O   ASN    36      40.111  28.484  34.671  1.00  0.00           O
ATOM    591  N   SER    37      41.518  28.744  36.425  1.00  0.00           N
ATOM    592  H   SER    37      41.592  28.696  37.431  1.00  0.00           H
ATOM    593  CA  SER    37      42.708  28.774  35.592  1.00  0.00           C
ATOM    594  HA  SER    37      42.468  29.466  34.786  1.00  0.00           H
ATOM    595  CB  SER    37      43.975  29.115  36.398  1.00  0.00           C
ATOM    596  HB2 SER    37      43.991  28.453  37.263  1.00  0.00           H
ATOM    597  HB3 SER    37      44.881  28.780  35.893  1.00  0.00           H
ATOM    598  OG  SER    37      44.006  30.454  36.793  1.00  0.00           O
ATOM    599  HG  SER    37      44.224  30.929  35.987  1.00  0.00           H
ATOM    600  C   SER    37      42.875  27.452  34.856  1.00  0.00           C
ATOM    601  O   SER    37      43.221  27.406  33.664  1.00  0.00           O
ATOM    602  N   SER    38      42.759  26.288  35.580  1.00  0.00           N
ATOM    603  H   SER    38      42.639  26.424  36.573  1.00  0.00           H
ATOM    604  CA  SER    38      42.716  24.900  34.978  1.00  0.00           C
ATOM    605  HA  SER    38      43.720  24.667  34.626  1.00  0.00           H
ATOM    606  CB  SER    38      42.409  23.822  35.988  1.00  0.00           C
ATOM    607  HB2 SER    38      43.067  23.952  36.847  1.00  0.00           H
ATOM    608  HB3 SER    38      41.416  23.969  36.413  1.00  0.00           H
ATOM    609  OG  SER    38      42.508  22.498  35.420  1.00  0.00           O
ATOM    610  HG  SER    38      41.692  22.357  34.935  1.00  0.00           H
ATOM    611  C   SER    38      41.806  24.657  33.766  1.00  0.00           C
ATOM    612  O   SER    38      42.235  24.083  32.766  1.00  0.00           O
ATOM    613  N   ASP    39      40.560  25.150  33.738  1.00  0.00           N
ATOM    614  H   ASP    39      40.277  25.519  34.634  1.00  0.00           H
ATOM    615  CA  ASP    39      39.645  25.110  32.580  1.00  0.00           C
ATOM    616  HA  ASP    39      39.647  24.107  32.152  1.00  0.00           H
ATOM    617  CB  ASP    39      38.218  25.483  33.047  1.00  0.00           C
ATOM    618  HB2 ASP    39      37.987  26.537  33.197  1.00  0.00           H
ATOM    619  HB3 ASP    39      37.517  25.139  32.286  1.00  0.00           H
ATOM    620  CG  ASP    39      37.724  24.739  34.270  1.00  0.00           C
ATOM    621  OD1 ASP    39      37.983  23.552  34.405  1.00  0.00           O
ATOM    622  OD2 ASP    39      36.818  25.227  35.009  1.00  0.00           O
ATOM    623  C   ASP    39      40.122  26.076  31.470  1.00  0.00           C
ATOM    624  O   ASP    39      40.126  25.785  30.259  1.00  0.00           O
ATOM    625  N   ALA    40      40.689  27.221  31.813  1.00  0.00           N
ATOM    626  H   ALA    40      40.522  27.463  32.780  1.00  0.00           H
ATOM    627  CA  ALA    40      41.352  28.085  30.801  1.00  0.00           C
ATOM    628  HA  ALA    40      40.680  28.326  29.978  1.00  0.00           H
ATOM    629  CB  ALA    40      41.657  29.422  31.433  1.00  0.00           C
ATOM    630  HB1 ALA    40      40.721  29.884  31.748  1.00  0.00           H
ATOM    631  HB2 ALA    40      41.945  30.108  30.637  1.00  0.00           H
ATOM    632  HB3 ALA    40      42.451  29.406  32.179  1.00  0.00           H
ATOM    633  C   ALA    40      42.665  27.449  30.262  1.00  0.00           C
ATOM    634  O   ALA    40      43.018  27.515  29.076  1.00  0.00           O
ATOM    635  N   LEU    41      43.311  26.530  31.066  1.00  0.00           N
ATOM    636  H   LEU    41      43.050  26.408  32.034  1.00  0.00           H
ATOM    637  CA  LEU    41      44.434  25.775  30.514  1.00  0.00           C
ATOM    638  HA  LEU    41      44.939  26.506  29.882  1.00  0.00           H
ATOM    639  CB  LEU    41      45.337  25.392  31.680  1.00  0.00           C
ATOM    640  HB2 LEU    41      44.668  25.036  32.464  1.00  0.00           H
ATOM    641  HB3 LEU    41      46.069  24.650  31.359  1.00  0.00           H
ATOM    642  CG  LEU    41      46.108  26.640  32.127  1.00  0.00           C
ATOM    643  HG  LEU    41      45.384  27.448  32.228  1.00  0.00           H
ATOM    644  CD1 LEU    41      46.548  26.540  33.549  1.00  0.00           C
ATOM    645 HD11 LEU    41      47.386  25.842  33.543  1.00  0.00           H
ATOM    646 HD12 LEU    41      45.701  26.252  34.171  1.00  0.00           H
ATOM    647 HD13 LEU    41      46.988  27.443  33.972  1.00  0.00           H
ATOM    648  CD2 LEU    41      47.379  27.017  31.341  1.00  0.00           C
ATOM    649 HD21 LEU    41      47.219  27.050  30.263  1.00  0.00           H
ATOM    650 HD22 LEU    41      47.703  27.983  31.728  1.00  0.00           H
ATOM    651 HD23 LEU    41      48.098  26.217  31.516  1.00  0.00           H
ATOM    652  C   LEU    41      43.952  24.614  29.583  1.00  0.00           C
ATOM    653  O   LEU    41      44.548  24.425  28.516  1.00  0.00           O
ATOM    654  N   ASP    42      42.821  24.021  29.938  1.00  0.00           N
ATOM    655  H   ASP    42      42.509  24.236  30.874  1.00  0.00           H
ATOM    656  CA  ASP    42      42.209  22.984  29.095  1.00  0.00           C
ATOM    657  HA  ASP    42      42.953  22.206  28.926  1.00  0.00           H
ATOM    658  CB  ASP    42      40.958  22.404  29.814  1.00  0.00           C
ATOM    659  HB2 ASP    42      40.361  23.287  30.041  1.00  0.00           H
ATOM    660  HB3 ASP    42      40.479  21.706  29.128  1.00  0.00           H
ATOM    661  CG  ASP    42      41.207  21.604  31.045  1.00  0.00           C
ATOM    662  OD1 ASP    42      42.261  20.996  31.059  1.00  0.00           O
ATOM    663  OD2 ASP    42      40.205  21.332  31.781  1.00  0.00           O
ATOM    664  C   ASP    42      41.782  23.486  27.747  1.00  0.00           C
ATOM    665  O   ASP    42      41.906  22.711  26.812  1.00  0.00           O
ATOM    666  N   LYS    43      41.373  24.778  27.803  1.00  0.00           N
ATOM    667  H   LYS    43      41.294  25.213  28.712  1.00  0.00           H
ATOM    668  CA  LYS    43      40.901  25.439  26.601  1.00  0.00           C
ATOM    669  HA  LYS    43      40.279  24.755  26.024  1.00  0.00           H
ATOM    670  CB  LYS    43      40.145  26.679  26.968  1.00  0.00           C
ATOM    671  HB2 LYS    43      40.625  27.110  27.846  1.00  0.00           H
ATOM    672  HB3 LYS    43      40.136  27.285  26.062  1.00  0.00           H
ATOM    673  CG  LYS    43      38.729  26.265  27.312  1.00  0.00           C
ATOM    674  HG2 LYS    43      38.352  25.872  26.368  1.00  0.00           H
ATOM    675  HG3 LYS    43      38.786  25.419  27.997  1.00  0.00           H
ATOM    676  CD  LYS    43      37.798  27.410  27.860  1.00  0.00           C
ATOM    677  HD2 LYS    43      38.317  27.983  28.628  1.00  0.00           H
ATOM    678  HD3 LYS    43      37.575  28.091  27.039  1.00  0.00           H
ATOM    679  CE  LYS    43      36.468  26.950  28.398  1.00  0.00           C
ATOM    680  HE2 LYS    43      35.823  27.818  28.543  1.00  0.00           H
ATOM    681  HE3 LYS    43      35.918  26.327  27.693  1.00  0.00           H
ATOM    682  NZ  LYS    43      36.641  26.186  29.673  1.00  0.00           N
ATOM    683  HZ1 LYS    43      35.793  25.685  29.895  1.00  0.00           H
ATOM    684  HZ2 LYS    43      36.850  26.807  30.443  1.00  0.00           H
ATOM    685  HZ3 LYS    43      37.247  25.380  29.619  1.00  0.00           H
ATOM    686  C   LYS    43      42.134  25.635  25.673  1.00  0.00           C
ATOM    687  O   LYS    43      41.910  25.486  24.452  1.00  0.00           O
ATOM    688  N   ILE    44      43.316  25.985  26.128  1.00  0.00           N
ATOM    689  H   ILE    44      43.415  26.231  27.103  1.00  0.00           H
ATOM    690  CA  ILE    44      44.393  26.257  25.167  1.00  0.00           C
ATOM    691  HA  ILE    44      43.983  26.672  24.247  1.00  0.00           H
ATOM    692  CB  ILE    44      45.547  27.264  25.681  1.00  0.00           C
ATOM    693  HB  ILE    44      45.197  28.284  25.836  1.00  0.00           H
ATOM    694  CG2 ILE    44      46.288  26.808  26.926  1.00  0.00           C
ATOM    695 HG21 ILE    44      46.899  25.922  26.758  1.00  0.00           H
ATOM    696 HG22 ILE    44      45.519  26.754  27.698  1.00  0.00           H
ATOM    697 HG23 ILE    44      47.056  27.533  27.198  1.00  0.00           H
ATOM    698  CG1 ILE    44      46.647  27.487  24.667  1.00  0.00           C
ATOM    699 HG12 ILE    44      47.368  28.185  25.093  1.00  0.00           H
ATOM    700 HG13 ILE    44      47.118  26.559  24.347  1.00  0.00           H
ATOM    701  CD1 ILE    44      46.228  28.277  23.389  1.00  0.00           C
ATOM    702 HD11 ILE    44      46.009  27.623  22.546  1.00  0.00           H
ATOM    703 HD12 ILE    44      47.023  28.940  23.048  1.00  0.00           H
ATOM    704 HD13 ILE    44      45.379  28.933  23.586  1.00  0.00           H
ATOM    705  C   ILE    44      45.038  24.836  24.932  1.00  0.00           C
ATOM    706  O   ILE    44      45.545  24.572  23.859  1.00  0.00           O
ATOM    707  N   ARG    45      44.998  23.851  25.851  1.00  0.00           N
ATOM    708  H   ARG    45      44.745  24.089  26.800  1.00  0.00           H
ATOM    709  CA  ARG    45      45.571  22.532  25.700  1.00  0.00           C
ATOM    710  HA  ARG    45      46.628  22.680  25.484  1.00  0.00           H
ATOM    711  CB  ARG    45      45.576  21.816  27.030  1.00  0.00           C
ATOM    712  HB2 ARG    45      45.992  22.488  27.780  1.00  0.00           H
ATOM    713  HB3 ARG    45      44.572  21.606  27.400  1.00  0.00           H
ATOM    714  CG  ARG    45      46.404  20.491  26.940  1.00  0.00           C
ATOM    715  HG2 ARG    45      47.191  20.627  26.198  1.00  0.00           H
ATOM    716  HG3 ARG    45      46.817  20.308  27.932  1.00  0.00           H
ATOM    717  CD  ARG    45      45.607  19.228  26.579  1.00  0.00           C
ATOM    718  HD2 ARG    45      44.767  18.994  27.232  1.00  0.00           H
ATOM    719  HD3 ARG    45      45.036  19.380  25.662  1.00  0.00           H
ATOM    720  NE  ARG    45      46.297  18.006  26.217  1.00  0.00           N
ATOM    721  HE  ARG    45      46.119  17.248  26.860  1.00  0.00           H
ATOM    722  CZ  ARG    45      47.065  17.862  25.173  1.00  0.00           C
ATOM    723  NH1 ARG    45      47.151  18.797  24.209  1.00  0.00           N
ATOM    724 HH11 ARG    45      46.568  19.619  24.141  1.00  0.00           H
ATOM    725 HH12 ARG    45      47.932  18.642  23.587  1.00  0.00           H
ATOM    726  NH2 ARG    45      47.799  16.867  25.049  1.00  0.00           N
ATOM    727 HH21 ARG    45      47.752  16.073  25.670  1.00  0.00           H
ATOM    728 HH22 ARG    45      48.386  16.821  24.228  1.00  0.00           H
ATOM    729  C   ARG    45      44.838  21.775  24.530  1.00  0.00           C
ATOM    730  O   ARG    45      45.484  21.027  23.815  1.00  0.00           O
ATOM    731  N   TYR    46      43.535  22.113  24.300  1.00  0.00           N
ATOM    732  H   TYR    46      42.994  22.435  25.090  1.00  0.00           H
ATOM    733  CA  TYR    46      42.828  21.853  23.066  1.00  0.00           C
ATOM    734  HA  TYR    46      43.081  20.864  22.685  1.00  0.00           H
ATOM    735  CB  TYR    46      41.346  21.812  23.391  1.00  0.00           C
ATOM    736  HB2 TYR    46      41.164  21.000  24.094  1.00  0.00           H
ATOM    737  HB3 TYR    46      41.058  22.705  23.947  1.00  0.00           H
ATOM    738  CG  TYR    46      40.462  21.546  22.179  1.00  0.00           C
ATOM    739  CD1 TYR    46      40.445  20.235  21.567  1.00  0.00           C
ATOM    740  HD1 TYR    46      41.177  19.503  21.873  1.00  0.00           H
ATOM    741  CE1 TYR    46      39.453  19.889  20.605  1.00  0.00           C
ATOM    742  HE1 TYR    46      39.372  18.883  20.218  1.00  0.00           H
ATOM    743  CZ  TYR    46      38.664  20.907  20.135  1.00  0.00           C
ATOM    744  OH  TYR    46      37.782  20.631  19.167  1.00  0.00           O
ATOM    745  HH  TYR    46      36.955  21.020  19.465  1.00  0.00           H
ATOM    746  CE2 TYR    46      38.723  22.189  20.661  1.00  0.00           C
ATOM    747  HE2 TYR    46      37.907  22.815  20.332  1.00  0.00           H
ATOM    748  CD2 TYR    46      39.592  22.564  21.653  1.00  0.00           C
ATOM    749  HD2 TYR    46      39.505  23.559  22.062  1.00  0.00           H
ATOM    750  C   TYR    46      43.148  22.771  21.865  1.00  0.00           C
ATOM    751  O   TYR    46      43.434  22.269  20.818  1.00  0.00           O
ATOM    752  N   GLU    47      43.081  24.119  22.016  1.00  0.00           N
ATOM    753  H   GLU    47      42.757  24.450  22.913  1.00  0.00           H
ATOM    754  CA  GLU    47      43.300  25.091  20.888  1.00  0.00           C
ATOM    755  HA  GLU    47      42.584  24.957  20.077  1.00  0.00           H
ATOM    756  CB  GLU    47      42.984  26.530  21.458  1.00  0.00           C
ATOM    757  HB2 GLU    47      42.142  26.611  22.145  1.00  0.00           H
ATOM    758  HB3 GLU    47      43.805  26.924  22.056  1.00  0.00           H
ATOM    759  CG  GLU    47      42.727  27.559  20.331  1.00  0.00           C
ATOM    760  HG2 GLU    47      42.843  28.577  20.704  1.00  0.00           H
ATOM    761  HG3 GLU    47      43.561  27.409  19.645  1.00  0.00           H
ATOM    762  CD  GLU    47      41.419  27.337  19.586  1.00  0.00           C
ATOM    763  OE1 GLU    47      40.525  26.750  20.320  1.00  0.00           O
ATOM    764  OE2 GLU    47      41.173  27.618  18.417  1.00  0.00           O
ATOM    765  C   GLU    47      44.658  25.007  20.241  1.00  0.00           C
ATOM    766  O   GLU    47      44.746  24.740  19.059  1.00  0.00           O
ATOM    767  N   SER    48      45.711  24.955  21.030  1.00  0.00           N
ATOM    768  H   SER    48      45.494  25.071  22.009  1.00  0.00           H
ATOM    769  CA  SER    48      47.058  24.516  20.597  1.00  0.00           C
ATOM    770  HA  SER    48      47.260  25.117  19.709  1.00  0.00           H
ATOM    771  CB  SER    48      47.996  24.963  21.751  1.00  0.00           C
ATOM    772  HB2 SER    48      48.953  24.935  21.231  1.00  0.00           H
ATOM    773  HB3 SER    48      47.775  25.894  22.274  1.00  0.00           H
ATOM    774  OG  SER    48      47.887  23.882  22.704  1.00  0.00           O
ATOM    775  HG  SER    48      47.207  24.044  23.362  1.00  0.00           H
ATOM    776  C   SER    48      47.282  23.056  20.129  1.00  0.00           C
ATOM    777  O   SER    48      48.393  22.719  19.697  1.00  0.00           O
ATOM    778  N   LEU    49      46.344  22.136  20.370  1.00  0.00           N
ATOM    779  H   LEU    49      45.538  22.491  20.865  1.00  0.00           H
ATOM    780  CA  LEU    49      46.447  20.786  19.718  1.00  0.00           C
ATOM    781  HA  LEU    49      47.486  20.585  19.461  1.00  0.00           H
ATOM    782  CB  LEU    49      46.057  19.750  20.782  1.00  0.00           C
ATOM    783  HB2 LEU    49      46.732  19.971  21.610  1.00  0.00           H
ATOM    784  HB3 LEU    49      45.039  19.947  21.116  1.00  0.00           H
ATOM    785  CG  LEU    49      46.029  18.301  20.388  1.00  0.00           C
ATOM    786  HG  LEU    49      45.329  18.207  19.557  1.00  0.00           H
ATOM    787  CD1 LEU    49      47.349  17.669  19.975  1.00  0.00           C
ATOM    788 HD11 LEU    49      47.266  16.643  19.616  1.00  0.00           H
ATOM    789 HD12 LEU    49      48.049  17.590  20.807  1.00  0.00           H
ATOM    790 HD13 LEU    49      47.801  18.387  19.292  1.00  0.00           H
ATOM    791  CD2 LEU    49      45.466  17.487  21.541  1.00  0.00           C
ATOM    792 HD21 LEU    49      45.308  16.438  21.291  1.00  0.00           H
ATOM    793 HD22 LEU    49      46.118  17.756  22.372  1.00  0.00           H
ATOM    794 HD23 LEU    49      44.465  17.892  21.696  1.00  0.00           H
ATOM    795  C   LEU    49      45.522  20.690  18.484  1.00  0.00           C
ATOM    796  O   LEU    49      45.871  19.820  17.682  1.00  0.00           O
ATOM    797  N   THR    50      44.589  21.521  18.223  1.00  0.00           N
ATOM    798  H   THR    50      44.484  22.145  19.009  1.00  0.00           H
ATOM    799  CA  THR    50      43.844  21.729  16.983  1.00  0.00           C
ATOM    800  HA  THR    50      43.614  20.809  16.446  1.00  0.00           H
ATOM    801  CB  THR    50      42.463  22.184  17.373  1.00  0.00           C
ATOM    802  HB  THR    50      41.976  22.645  16.513  1.00  0.00           H
ATOM    803  CG2 THR    50      41.570  21.043  17.755  1.00  0.00           C
ATOM    804 HG21 THR    50      41.280  20.402  16.921  1.00  0.00           H
ATOM    805 HG22 THR    50      40.823  21.463  18.428  1.00  0.00           H
ATOM    806 HG23 THR    50      42.160  20.462  18.463  1.00  0.00           H
ATOM    807  OG1 THR    50      42.388  23.214  18.324  1.00  0.00           O
ATOM    808  HG1 THR    50      42.657  22.859  19.174  1.00  0.00           H
ATOM    809  C   THR    50      44.592  22.587  15.958  1.00  0.00           C
ATOM    810  O   THR    50      44.454  22.349  14.772  1.00  0.00           O
ATOM    811  N   ASP    51      45.388  23.497  16.493  1.00  0.00           N
ATOM    812  H   ASP    51      45.201  23.778  17.445  1.00  0.00           H
ATOM    813  CA  ASP    51      46.112  24.471  15.739  1.00  0.00           C
ATOM    814  HA  ASP    51      46.267  24.132  14.714  1.00  0.00           H
ATOM    815  CB  ASP    51      45.366  25.808  15.644  1.00  0.00           C
ATOM    816  HB2 ASP    51      44.367  25.669  15.230  1.00  0.00           H
ATOM    817  HB3 ASP    51      45.220  26.187  16.655  1.00  0.00           H
ATOM    818  CG  ASP    51      46.104  26.875  14.779  1.00  0.00           C
ATOM    819  OD1 ASP    51      47.227  26.701  14.279  1.00  0.00           O
ATOM    820  OD2 ASP    51      45.418  27.949  14.586  1.00  0.00           O
ATOM    821  C   ASP    51      47.518  24.712  16.416  1.00  0.00           C
ATOM    822  O   ASP    51      47.665  25.466  17.345  1.00  0.00           O
ATOM    823  N   PRO    52      48.592  24.139  15.812  1.00  0.00           N
ATOM    824  CD  PRO    52      48.623  23.653  14.462  1.00  0.00           C
ATOM    825  HD2 PRO    52      48.291  24.386  13.726  1.00  0.00           H
ATOM    826  HD3 PRO    52      48.219  22.663  14.252  1.00  0.00           H
ATOM    827  CG  PRO    52      50.130  23.490  14.120  1.00  0.00           C
ATOM    828  HG2 PRO    52      50.495  24.413  13.667  1.00  0.00           H
ATOM    829  HG3 PRO    52      50.239  22.618  13.477  1.00  0.00           H
ATOM    830  CB  PRO    52      50.843  23.403  15.545  1.00  0.00           C
ATOM    831  HB2 PRO    52      51.855  23.769  15.373  1.00  0.00           H
ATOM    832  HB3 PRO    52      50.807  22.413  16.000  1.00  0.00           H
ATOM    833  CA  PRO    52      49.958  24.332  16.318  1.00  0.00           C
ATOM    834  HA  PRO    52      49.963  24.095  17.383  1.00  0.00           H
ATOM    835  C   PRO    52      50.437  25.781  16.275  1.00  0.00           C
ATOM    836  O   PRO    52      51.336  26.008  17.101  1.00  0.00           O
ATOM    837  N   SER    53      49.916  26.731  15.517  1.00  0.00           N
ATOM    838  H   SER    53      49.115  26.428  14.981  1.00  0.00           H
ATOM    839  CA  SER    53      50.362  28.142  15.623  1.00  0.00           C
ATOM    840  HA  SER    53      51.438  28.196  15.452  1.00  0.00           H
ATOM    841  CB  SER    53      49.748  28.988  14.512  1.00  0.00           C
ATOM    842  HB2 SER    53      50.107  30.013  14.608  1.00  0.00           H
ATOM    843  HB3 SER    53      50.043  28.446  13.614  1.00  0.00           H
ATOM    844  OG  SER    53      48.352  29.058  14.720  1.00  0.00           O
ATOM    845  HG  SER    53      48.111  28.185  14.402  1.00  0.00           H
ATOM    846  C   SER    53      50.174  28.742  17.011  1.00  0.00           C
ATOM    847  O   SER    53      51.163  29.387  17.439  1.00  0.00           O
ATOM    848  N   LYS    54      49.083  28.507  17.785  1.00  0.00           N
ATOM    849  H   LYS    54      48.334  27.916  17.455  1.00  0.00           H
ATOM    850  CA  LYS    54      48.847  29.104  19.130  1.00  0.00           C
ATOM    851  HA  LYS    54      48.850  30.184  18.977  1.00  0.00           H
ATOM    852  CB  LYS    54      47.555  28.616  19.744  1.00  0.00           C
ATOM    853  HB2 LYS    54      47.678  27.603  20.129  1.00  0.00           H
ATOM    854  HB3 LYS    54      47.361  29.429  20.443  1.00  0.00           H
ATOM    855  CG  LYS    54      46.329  28.504  18.793  1.00  0.00           C
ATOM    856  HG2 LYS    54      46.310  27.553  18.261  1.00  0.00           H
ATOM    857  HG3 LYS    54      45.447  28.535  19.433  1.00  0.00           H
ATOM    858  CD  LYS    54      46.043  29.609  17.763  1.00  0.00           C
ATOM    859  HD2 LYS    54      46.042  30.564  18.289  1.00  0.00           H
ATOM    860  HD3 LYS    54      46.802  29.522  16.985  1.00  0.00           H
ATOM    861  CE  LYS    54      44.627  29.423  17.210  1.00  0.00           C
ATOM    862  HE2 LYS    54      44.594  28.467  16.689  1.00  0.00           H
ATOM    863  HE3 LYS    54      43.959  29.449  18.070  1.00  0.00           H
ATOM    864  NZ  LYS    54      44.074  30.478  16.243  1.00  0.00           N
ATOM    865  HZ1 LYS    54      43.095  30.385  16.010  1.00  0.00           H
ATOM    866  HZ2 LYS    54      44.553  30.341  15.365  1.00  0.00           H
ATOM    867  HZ3 LYS    54      44.225  31.430  16.547  1.00  0.00           H
ATOM    868  C   LYS    54      50.003  28.896  20.081  1.00  0.00           C
ATOM    869  O   LYS    54      50.261  29.681  20.978  1.00  0.00           O
ATOM    870  N   LEU    55      50.799  27.821  19.847  1.00  0.00           N
ATOM    871  H   LEU    55      50.667  27.214  19.051  1.00  0.00           H
ATOM    872  CA  LEU    55      51.992  27.614  20.658  1.00  0.00           C
ATOM    873  HA  LEU    55      51.692  27.572  21.705  1.00  0.00           H
ATOM    874  CB  LEU    55      52.588  26.170  20.332  1.00  0.00           C
ATOM    875  HB2 LEU    55      52.956  26.015  19.318  1.00  0.00           H
ATOM    876  HB3 LEU    55      53.531  26.083  20.872  1.00  0.00           H
ATOM    877  CG  LEU    55      51.750  24.904  20.705  1.00  0.00           C
ATOM    878  HG  LEU    55      50.774  24.808  20.230  1.00  0.00           H
ATOM    879  CD1 LEU    55      52.507  23.632  20.207  1.00  0.00           C
ATOM    880 HD11 LEU    55      52.742  23.779  19.153  1.00  0.00           H
ATOM    881 HD12 LEU    55      51.956  22.756  20.546  1.00  0.00           H
ATOM    882 HD13 LEU    55      53.490  23.666  20.677  1.00  0.00           H
ATOM    883  CD2 LEU    55      51.626  24.751  22.236  1.00  0.00           C
ATOM    884 HD21 LEU    55      50.923  25.432  22.715  1.00  0.00           H
ATOM    885 HD22 LEU    55      51.310  23.745  22.509  1.00  0.00           H
ATOM    886 HD23 LEU    55      52.565  24.976  22.742  1.00  0.00           H
ATOM    887  C   LEU    55      53.100  28.698  20.514  1.00  0.00           C
ATOM    888  O   LEU    55      53.915  28.914  21.430  1.00  0.00           O
ATOM    889  N   ASP    56      53.165  29.396  19.398  1.00  0.00           N
ATOM    890  H   ASP    56      52.557  29.252  18.605  1.00  0.00           H
ATOM    891  CA  ASP    56      53.951  30.670  19.232  1.00  0.00           C
ATOM    892  HA  ASP    56      54.977  30.305  19.282  1.00  0.00           H
ATOM    893  CB  ASP    56      53.704  31.240  17.894  1.00  0.00           C
ATOM    894  HB2 ASP    56      52.743  31.745  17.799  1.00  0.00           H
ATOM    895  HB3 ASP    56      54.371  32.100  17.833  1.00  0.00           H
ATOM    896  CG  ASP    56      53.931  30.338  16.666  1.00  0.00           C
ATOM    897  OD1 ASP    56      54.256  29.153  16.755  1.00  0.00           O
ATOM    898  OD2 ASP    56      53.950  30.953  15.577  1.00  0.00           O
ATOM    899  C   ASP    56      53.853  31.718  20.395  1.00  0.00           C
ATOM    900  O   ASP    56      54.776  32.482  20.587  1.00  0.00           O
ATOM    901  N   SER    57      52.733  31.662  21.160  1.00  0.00           N
ATOM    902  H   SER    57      51.997  30.978  21.075  1.00  0.00           H
ATOM    903  CA  SER    57      52.512  32.597  22.355  1.00  0.00           C
ATOM    904  HA  SER    57      53.232  33.393  22.169  1.00  0.00           H
ATOM    905  CB  SER    57      51.141  33.221  22.348  1.00  0.00           C
ATOM    906  HB2 SER    57      51.163  34.032  23.075  1.00  0.00           H
ATOM    907  HB3 SER    57      50.932  33.722  21.403  1.00  0.00           H
ATOM    908  OG  SER    57      50.088  32.222  22.521  1.00  0.00           O
ATOM    909  HG  SER    57      49.822  31.924  21.648  1.00  0.00           H
ATOM    910  C   SER    57      52.947  31.928  23.677  1.00  0.00           C
ATOM    911  O   SER    57      52.865  32.595  24.692  1.00  0.00           O
ATOM    912  N   GLY    58      53.419  30.683  23.696  1.00  0.00           N
ATOM    913  H   GLY    58      53.272  30.197  22.823  1.00  0.00           H
ATOM    914  CA  GLY    58      54.093  29.869  24.723  1.00  0.00           C
ATOM    915  HA2 GLY    58      55.156  29.863  24.486  1.00  0.00           H
ATOM    916  HA3 GLY    58      53.916  30.253  25.728  1.00  0.00           H
ATOM    917  C   GLY    58      53.536  28.458  24.830  1.00  0.00           C
ATOM    918  O   GLY    58      52.385  28.120  24.401  1.00  0.00           O
ATOM    919  N   LYS    59      54.294  27.442  25.179  1.00  0.00           N
ATOM    920  H   LYS    59      55.224  27.669  25.501  1.00  0.00           H
ATOM    921  CA  LYS    59      53.962  26.051  25.519  1.00  0.00           C
ATOM    922  HA  LYS    59      52.997  25.798  25.081  1.00  0.00           H
ATOM    923  CB  LYS    59      55.043  25.037  24.914  1.00  0.00           C
ATOM    924  HB2 LYS    59      54.524  24.079  24.872  1.00  0.00           H
ATOM    925  HB3 LYS    59      55.356  25.273  23.897  1.00  0.00           H
ATOM    926  CG  LYS    59      56.336  24.857  25.790  1.00  0.00           C
ATOM    927  HG2 LYS    59      56.762  25.859  25.786  1.00  0.00           H
ATOM    928  HG3 LYS    59      56.086  24.616  26.824  1.00  0.00           H
ATOM    929  CD  LYS    59      57.299  23.761  25.240  1.00  0.00           C
ATOM    930  HD2 LYS    59      58.049  23.591  26.012  1.00  0.00           H
ATOM    931  HD3 LYS    59      56.646  22.896  25.126  1.00  0.00           H
ATOM    932  CE  LYS    59      58.002  24.061  23.871  1.00  0.00           C
ATOM    933  HE2 LYS    59      57.261  24.289  23.104  1.00  0.00           H
ATOM    934  HE3 LYS    59      58.600  24.958  24.035  1.00  0.00           H
ATOM    935  NZ  LYS    59      58.772  22.879  23.346  1.00  0.00           N
ATOM    936  HZ1 LYS    59      58.225  22.071  23.085  1.00  0.00           H
ATOM    937  HZ2 LYS    59      59.506  22.618  23.989  1.00  0.00           H
ATOM    938  HZ3 LYS    59      59.237  23.131  22.485  1.00  0.00           H
ATOM    939  C   LYS    59      53.702  25.753  26.974  1.00  0.00           C
ATOM    940  O   LYS    59      52.855  24.908  27.214  1.00  0.00           O
ATOM    941  N   GLU    60      54.469  26.346  27.881  1.00  0.00           N
ATOM    942  H   GLU    60      55.057  27.131  27.640  1.00  0.00           H
ATOM    943  CA  GLU    60      54.226  26.045  29.316  1.00  0.00           C
ATOM    944  HA  GLU    60      54.378  24.980  29.485  1.00  0.00           H
ATOM    945  CB  GLU    60      55.365  26.643  30.188  1.00  0.00           C
ATOM    946  HB2 GLU    60      56.334  26.313  29.815  1.00  0.00           H
ATOM    947  HB3 GLU    60      55.261  27.727  30.124  1.00  0.00           H
ATOM    948  CG  GLU    60      55.318  26.088  31.664  1.00  0.00           C
ATOM    949  HG2 GLU    60      55.550  26.846  32.412  1.00  0.00           H
ATOM    950  HG3 GLU    60      54.291  25.810  31.903  1.00  0.00           H
ATOM    951  CD  GLU    60      56.090  24.825  31.966  1.00  0.00           C
ATOM    952  OE1 GLU    60      57.098  25.061  32.622  1.00  0.00           O
ATOM    953  OE2 GLU    60      56.006  23.719  31.295  1.00  0.00           O
ATOM    954  C   GLU    60      52.859  26.519  29.840  1.00  0.00           C
ATOM    955  O   GLU    60      52.646  27.625  30.312  1.00  0.00           O
ATOM    956  N   LEU    61      51.952  25.574  29.772  1.00  0.00           N
ATOM    957  H   LEU    61      52.330  24.701  29.434  1.00  0.00           H
ATOM    958  CA  LEU    61      50.532  25.596  30.271  1.00  0.00           C
ATOM    959  HA  LEU    61      50.038  26.537  30.029  1.00  0.00           H
ATOM    960  CB  LEU    61      49.642  24.464  29.680  1.00  0.00           C
ATOM    961  HB2 LEU    61      49.929  23.471  30.026  1.00  0.00           H
ATOM    962  HB3 LEU    61      48.647  24.592  30.105  1.00  0.00           H
ATOM    963  CG  LEU    61      49.587  24.229  28.070  1.00  0.00           C
ATOM    964  HG  LEU    61      50.514  23.709  27.824  1.00  0.00           H
ATOM    965  CD1 LEU    61      48.510  23.190  27.676  1.00  0.00           C
ATOM    966 HD11 LEU    61      48.523  23.202  26.586  1.00  0.00           H
ATOM    967 HD12 LEU    61      47.610  23.616  28.120  1.00  0.00           H
ATOM    968 HD13 LEU    61      48.783  22.188  28.009  1.00  0.00           H
ATOM    969  CD2 LEU    61      49.578  25.560  27.335  1.00  0.00           C
ATOM    970 HD21 LEU    61      49.575  25.317  26.271  1.00  0.00           H
ATOM    971 HD22 LEU    61      48.718  26.178  27.591  1.00  0.00           H
ATOM    972 HD23 LEU    61      50.456  26.172  27.535  1.00  0.00           H
ATOM    973  C   LEU    61      50.560  25.405  31.818  1.00  0.00           C
ATOM    974  O   LEU    61      50.760  24.290  32.311  1.00  0.00           O
ATOM    975  N   HID    62      50.510  26.575  32.558  1.00  0.00           N
ATOM    976  H   HID    62      50.501  27.458  32.070  1.00  0.00           H
ATOM    977  CA  HID    62      50.656  26.525  34.024  1.00  0.00           C
ATOM    978  HA  HID    62      50.188  25.589  34.328  1.00  0.00           H
ATOM    979  CB  HID    62      52.188  26.472  34.384  1.00  0.00           C
ATOM    980  HB2 HID    62      52.345  26.185  35.423  1.00  0.00           H
ATOM    981  HB3 HID    62      52.727  25.744  33.777  1.00  0.00           H
ATOM    982  CG  HID    62      52.920  27.798  34.196  1.00  0.00           C
ATOM    983  ND1 HID    62      54.136  28.101  34.687  1.00  0.00           N
ATOM    984  HD1 HID    62      54.708  27.508  35.270  1.00  0.00           H
ATOM    985  CE1 HID    62      54.462  29.345  34.297  1.00  0.00           C
ATOM    986  HE1 HID    62      55.416  29.822  34.460  1.00  0.00           H
ATOM    987  NE2 HID    62      53.543  29.904  33.516  1.00  0.00           N
ATOM    988  CD2 HID    62      52.573  28.946  33.473  1.00  0.00           C
ATOM    989  HD2 HID    62      51.622  29.095  32.984  1.00  0.00           H
ATOM    990  C   HID    62      49.981  27.635  34.837  1.00  0.00           C
ATOM    991  O   HID    62      49.236  28.387  34.208  1.00  0.00           O
ATOM    992  N   ILE    63      50.058  27.615  36.139  1.00  0.00           N
ATOM    993  H   ILE    63      50.580  26.820  36.480  1.00  0.00           H
ATOM    994  CA  ILE    63      49.390  28.488  37.077  1.00  0.00           C
ATOM    995  HA  ILE    63      48.962  29.269  36.450  1.00  0.00           H
ATOM    996  CB  ILE    63      48.245  27.822  37.833  1.00  0.00           C
ATOM    997  HB  ILE    63      48.616  27.121  38.579  1.00  0.00           H
ATOM    998  CG2 ILE    63      47.378  28.849  38.623  1.00  0.00           C
ATOM    999 HG21 ILE    63      46.969  29.571  37.917  1.00  0.00           H
ATOM   1000 HG22 ILE    63      47.878  29.394  39.424  1.00  0.00           H
ATOM   1001 HG23 ILE    63      46.497  28.395  39.077  1.00  0.00           H
ATOM   1002  CG1 ILE    63      47.305  26.998  36.870  1.00  0.00           C
ATOM   1003 HG12 ILE    63      46.799  27.732  36.242  1.00  0.00           H
ATOM   1004 HG13 ILE    63      47.922  26.259  36.359  1.00  0.00           H
ATOM   1005  CD1 ILE    63      46.233  26.130  37.517  1.00  0.00           C
ATOM   1006 HD11 ILE    63      45.616  25.623  36.775  1.00  0.00           H
ATOM   1007 HD12 ILE    63      45.504  26.697  38.098  1.00  0.00           H
ATOM   1008 HD13 ILE    63      46.722  25.441  38.206  1.00  0.00           H
ATOM   1009  C   ILE    63      50.310  29.125  38.141  1.00  0.00           C
ATOM   1010  O   ILE    63      51.030  28.422  38.870  1.00  0.00           O
ATOM   1011  N   ASN    64      50.204  30.391  38.462  1.00  0.00           N
ATOM   1012  H   ASN    64      49.371  30.849  38.123  1.00  0.00           H
ATOM   1013  CA  ASN    64      51.096  31.181  39.288  1.00  0.00           C
ATOM   1014  HA  ASN    64      51.661  30.487  39.910  1.00  0.00           H
ATOM   1015  CB  ASN    64      52.091  32.059  38.415  1.00  0.00           C
ATOM   1016  HB2 ASN    64      51.480  32.876  38.032  1.00  0.00           H
ATOM   1017  HB3 ASN    64      52.903  32.425  39.043  1.00  0.00           H
ATOM   1018  CG  ASN    64      52.756  31.188  37.360  1.00  0.00           C
ATOM   1019  OD1 ASN    64      53.391  30.184  37.716  1.00  0.00           O
ATOM   1020  ND2 ASN    64      52.540  31.467  36.086  1.00  0.00           N
ATOM   1021 HD21 ASN    64      52.152  32.353  35.793  1.00  0.00           H
ATOM   1022 HD22 ASN    64      52.752  30.763  35.393  1.00  0.00           H
ATOM   1023  C   ASN    64      50.346  31.982  40.394  1.00  0.00           C
ATOM   1024  O   ASN    64      49.425  32.777  40.032  1.00  0.00           O
ATOM   1025  N   LEU    65      50.730  31.894  41.665  1.00  0.00           N
ATOM   1026  H   LEU    65      51.535  31.302  41.811  1.00  0.00           H
ATOM   1027  CA  LEU    65      50.172  32.645  42.840  1.00  0.00           C
ATOM   1028  HA  LEU    65      49.325  33.287  42.598  1.00  0.00           H
ATOM   1029  CB  LEU    65      49.804  31.553  43.893  1.00  0.00           C
ATOM   1030  HB2 LEU    65      50.724  31.346  44.441  1.00  0.00           H
ATOM   1031  HB3 LEU    65      49.012  32.009  44.487  1.00  0.00           H
ATOM   1032  CG  LEU    65      49.241  30.154  43.439  1.00  0.00           C
ATOM   1033  HG  LEU    65      50.020  29.655  42.862  1.00  0.00           H
ATOM   1034  CD1 LEU    65      49.058  29.184  44.651  1.00  0.00           C
ATOM   1035 HD11 LEU    65      50.012  28.913  45.102  1.00  0.00           H
ATOM   1036 HD12 LEU    65      48.452  28.302  44.445  1.00  0.00           H
ATOM   1037 HD13 LEU    65      48.584  29.640  45.521  1.00  0.00           H
ATOM   1038  CD2 LEU    65      47.836  30.204  42.819  1.00  0.00           C
ATOM   1039 HD21 LEU    65      47.119  30.343  43.629  1.00  0.00           H
ATOM   1040 HD22 LEU    65      47.742  30.973  42.051  1.00  0.00           H
ATOM   1041 HD23 LEU    65      47.605  29.252  42.342  1.00  0.00           H
ATOM   1042  C   LEU    65      51.183  33.747  43.338  1.00  0.00           C
ATOM   1043  O   LEU    65      52.326  33.279  43.561  1.00  0.00           O
ATOM   1044  N   ILE    66      50.846  35.020  43.466  1.00  0.00           N
ATOM   1045  H   ILE    66      49.907  35.214  43.149  1.00  0.00           H
ATOM   1046  CA  ILE    66      51.876  36.035  43.786  1.00  0.00           C
ATOM   1047  HA  ILE    66      52.816  35.621  44.152  1.00  0.00           H
ATOM   1048  CB  ILE    66      52.211  36.905  42.456  1.00  0.00           C
ATOM   1049  HB  ILE    66      51.288  37.260  41.997  1.00  0.00           H
ATOM   1050  CG2 ILE    66      53.238  38.036  42.763  1.00  0.00           C
ATOM   1051 HG21 ILE    66      52.940  38.667  43.601  1.00  0.00           H
ATOM   1052 HG22 ILE    66      53.404  38.628  41.863  1.00  0.00           H
ATOM   1053 HG23 ILE    66      54.144  37.502  43.051  1.00  0.00           H
ATOM   1054  CG1 ILE    66      52.850  35.967  41.438  1.00  0.00           C
ATOM   1055 HG12 ILE    66      53.905  35.772  41.631  1.00  0.00           H
ATOM   1056 HG13 ILE    66      52.493  34.939  41.386  1.00  0.00           H
ATOM   1057  CD1 ILE    66      52.650  36.433  39.981  1.00  0.00           C
ATOM   1058 HD11 ILE    66      53.081  37.372  39.634  1.00  0.00           H
ATOM   1059 HD12 ILE    66      51.595  36.356  39.722  1.00  0.00           H
ATOM   1060 HD13 ILE    66      52.878  35.552  39.382  1.00  0.00           H
ATOM   1061  C   ILE    66      51.277  36.941  44.876  1.00  0.00           C
ATOM   1062  O   ILE    66      50.672  37.964  44.571  1.00  0.00           O
ATOM   1063  N   PRO    67      51.422  36.501  46.163  1.00  0.00           N
ATOM   1064  CD  PRO    67      51.727  35.104  46.592  1.00  0.00           C
ATOM   1065  HD2 PRO    67      52.583  34.629  46.112  1.00  0.00           H
ATOM   1066  HD3 PRO    67      50.849  34.480  46.424  1.00  0.00           H
ATOM   1067  CG  PRO    67      52.039  35.214  48.065  1.00  0.00           C
ATOM   1068  HG2 PRO    67      53.080  35.416  48.318  1.00  0.00           H
ATOM   1069  HG3 PRO    67      51.719  34.357  48.658  1.00  0.00           H
ATOM   1070  CB  PRO    67      51.113  36.423  48.453  1.00  0.00           C
ATOM   1071  HB2 PRO    67      51.451  36.903  49.372  1.00  0.00           H
ATOM   1072  HB3 PRO    67      50.117  35.998  48.570  1.00  0.00           H
ATOM   1073  CA  PRO    67      51.099  37.366  47.275  1.00  0.00           C
ATOM   1074  HA  PRO    67      50.063  37.692  47.177  1.00  0.00           H
ATOM   1075  C   PRO    67      52.116  38.509  47.458  1.00  0.00           C
ATOM   1076  O   PRO    67      53.343  38.330  47.462  1.00  0.00           O
ATOM   1077  N   ASN    68      51.577  39.681  47.941  1.00  0.00           N
ATOM   1078  H   ASN    68      50.590  39.659  48.155  1.00  0.00           H
ATOM   1079  CA  ASN    68      52.337  40.885  48.028  1.00  0.00           C
ATOM   1080  HA  ASN    68      53.340  40.840  47.603  1.00  0.00           H
ATOM   1081  CB  ASN    68      51.536  42.006  47.340  1.00  0.00           C
ATOM   1082  HB2 ASN    68      51.075  41.631  46.427  1.00  0.00           H
ATOM   1083  HB3 ASN    68      50.896  42.452  48.102  1.00  0.00           H
ATOM   1084  CG  ASN    68      52.410  43.174  47.006  1.00  0.00           C
ATOM   1085  OD1 ASN    68      53.124  43.788  47.787  1.00  0.00           O
ATOM   1086  ND2 ASN    68      52.466  43.559  45.766  1.00  0.00           N
ATOM   1087 HD21 ASN    68      51.793  43.232  45.089  1.00  0.00           H
ATOM   1088 HD22 ASN    68      53.105  44.307  45.535  1.00  0.00           H
ATOM   1089  C   ASN    68      52.479  41.275  49.525  1.00  0.00           C
ATOM   1090  O   ASN    68      51.506  41.476  50.269  1.00  0.00           O
ATOM   1091  N   LYS    69      53.715  41.454  49.972  1.00  0.00           N
ATOM   1092  H   LYS    69      54.438  41.291  49.286  1.00  0.00           H
ATOM   1093  CA  LYS    69      53.988  41.734  51.388  1.00  0.00           C
ATOM   1094  HA  LYS    69      53.485  40.976  51.989  1.00  0.00           H
ATOM   1095  CB  LYS    69      55.493  41.572  51.615  1.00  0.00           C
ATOM   1096  HB2 LYS    69      56.130  42.050  50.872  1.00  0.00           H
ATOM   1097  HB3 LYS    69      55.777  42.017  52.569  1.00  0.00           H
ATOM   1098  CG  LYS    69      55.858  40.113  51.738  1.00  0.00           C
ATOM   1099  HG2 LYS    69      55.095  39.564  52.289  1.00  0.00           H
ATOM   1100  HG3 LYS    69      55.982  39.669  50.750  1.00  0.00           H
ATOM   1101  CD  LYS    69      57.153  39.831  52.512  1.00  0.00           C
ATOM   1102  HD2 LYS    69      57.961  40.308  51.953  1.00  0.00           H
ATOM   1103  HD3 LYS    69      57.069  40.246  53.516  1.00  0.00           H
ATOM   1104  CE  LYS    69      57.397  38.317  52.637  1.00  0.00           C
ATOM   1105  HE2 LYS    69      58.182  38.235  53.390  1.00  0.00           H
ATOM   1106  HE3 LYS    69      56.528  37.808  53.051  1.00  0.00           H
ATOM   1107  NZ  LYS    69      57.815  37.671  51.343  1.00  0.00           N
ATOM   1108  HZ1 LYS    69      57.139  37.737  50.596  1.00  0.00           H
ATOM   1109  HZ2 LYS    69      58.027  36.697  51.504  1.00  0.00           H
ATOM   1110  HZ3 LYS    69      58.685  38.019  50.966  1.00  0.00           H
ATOM   1111  C   LYS    69      53.588  43.135  51.931  1.00  0.00           C
ATOM   1112  O   LYS    69      53.519  43.365  53.128  1.00  0.00           O
ATOM   1113  N   GLN    70      53.289  44.090  51.041  1.00  0.00           N
ATOM   1114  H   GLN    70      53.574  43.994  50.077  1.00  0.00           H
ATOM   1115  CA  GLN    70      52.814  45.481  51.437  1.00  0.00           C
ATOM   1116  HA  GLN    70      52.853  45.579  52.523  1.00  0.00           H
ATOM   1117  CB  GLN    70      53.793  46.551  50.844  1.00  0.00           C
ATOM   1118  HB2 GLN    70      53.894  46.467  49.763  1.00  0.00           H
ATOM   1119  HB3 GLN    70      53.397  47.543  51.057  1.00  0.00           H
ATOM   1120  CG  GLN    70      55.194  46.451  51.519  1.00  0.00           C
ATOM   1121  HG2 GLN    70      55.693  47.398  51.316  1.00  0.00           H
ATOM   1122  HG3 GLN    70      55.009  46.318  52.585  1.00  0.00           H
ATOM   1123  CD  GLN    70      56.112  45.387  50.850  1.00  0.00           C
ATOM   1124  OE1 GLN    70      56.127  45.093  49.672  1.00  0.00           O
ATOM   1125  NE2 GLN    70      56.918  44.819  51.653  1.00  0.00           N
ATOM   1126 HE21 GLN    70      57.498  44.171  51.141  1.00  0.00           H
ATOM   1127 HE22 GLN    70      56.702  44.747  52.637  1.00  0.00           H
ATOM   1128  C   GLN    70      51.457  45.861  50.975  1.00  0.00           C
ATOM   1129  O   GLN    70      50.624  46.401  51.695  1.00  0.00           O
ATOM   1130  N   ASP    71      51.057  45.535  49.715  1.00  0.00           N
ATOM   1131  H   ASP    71      51.840  45.216  49.162  1.00  0.00           H
ATOM   1132  CA  ASP    71      49.899  46.034  49.081  1.00  0.00           C
ATOM   1133  HA  ASP    71      49.829  47.080  49.379  1.00  0.00           H
ATOM   1134  CB  ASP    71      50.113  46.028  47.525  1.00  0.00           C
ATOM   1135  HB2 ASP    71      50.186  45.025  47.104  1.00  0.00           H
ATOM   1136  HB3 ASP    71      49.232  46.298  46.941  1.00  0.00           H
ATOM   1137  CG  ASP    71      51.176  46.775  46.812  1.00  0.00           C
ATOM   1138  OD1 ASP    71      52.168  47.241  47.423  1.00  0.00           O
ATOM   1139  OD2 ASP    71      51.285  46.680  45.594  1.00  0.00           O
ATOM   1140  C   ASP    71      48.525  45.418  49.503  1.00  0.00           C
ATOM   1141  O   ASP    71      47.500  45.779  48.956  1.00  0.00           O
ATOM   1142  N   ARG    72      48.451  44.377  50.400  1.00  0.00           N
ATOM   1143  H   ARG    72      49.297  44.149  50.901  1.00  0.00           H
ATOM   1144  CA  ARG    72      47.245  43.603  50.669  1.00  0.00           C
ATOM   1145  HA  ARG    72      47.581  42.694  51.168  1.00  0.00           H
ATOM   1146  CB  ARG    72      46.232  44.395  51.508  1.00  0.00           C
ATOM   1147  HB2 ARG    72      45.856  45.275  50.986  1.00  0.00           H
ATOM   1148  HB3 ARG    72      45.371  43.746  51.676  1.00  0.00           H
ATOM   1149  CG  ARG    72      46.772  44.822  52.857  1.00  0.00           C
ATOM   1150  HG2 ARG    72      47.361  43.995  53.257  1.00  0.00           H
ATOM   1151  HG3 ARG    72      47.394  45.685  52.620  1.00  0.00           H
ATOM   1152  CD  ARG    72      45.585  45.052  53.738  1.00  0.00           C
ATOM   1153  HD2 ARG    72      45.026  45.853  53.253  1.00  0.00           H
ATOM   1154  HD3 ARG    72      45.092  44.090  53.872  1.00  0.00           H
ATOM   1155  NE  ARG    72      46.032  45.654  55.013  1.00  0.00           N
ATOM   1156  HE  ARG    72      47.034  45.704  55.136  1.00  0.00           H
ATOM   1157  CZ  ARG    72      45.260  46.085  55.967  1.00  0.00           C
ATOM   1158  NH1 ARG    72      43.994  46.087  55.826  1.00  0.00           N
ATOM   1159 HH11 ARG    72      43.612  45.913  54.908  1.00  0.00           H
ATOM   1160 HH12 ARG    72      43.475  46.246  56.677  1.00  0.00           H
ATOM   1161  NH2 ARG    72      45.747  46.497  57.072  1.00  0.00           N
ATOM   1162 HH21 ARG    72      46.752  46.592  57.048  1.00  0.00           H
ATOM   1163 HH22 ARG    72      45.157  46.840  57.816  1.00  0.00           H
ATOM   1164  C   ARG    72      46.573  42.903  49.434  1.00  0.00           C
ATOM   1165  O   ARG    72      45.360  42.983  49.188  1.00  0.00           O
ATOM   1166  N   THR    73      47.412  42.276  48.600  1.00  0.00           N
ATOM   1167  H   THR    73      48.395  42.350  48.821  1.00  0.00           H
ATOM   1168  CA  THR    73      46.897  41.709  47.376  1.00  0.00           C
ATOM   1169  HA  THR    73      45.826  41.529  47.473  1.00  0.00           H
ATOM   1170  CB  THR    73      47.044  42.556  46.084  1.00  0.00           C
ATOM   1171  HB  THR    73      46.516  42.083  45.255  1.00  0.00           H
ATOM   1172  CG2 THR    73      46.430  43.893  46.192  1.00  0.00           C
ATOM   1173 HG21 THR    73      46.589  44.445  45.265  1.00  0.00           H
ATOM   1174 HG22 THR    73      46.809  44.579  46.950  1.00  0.00           H
ATOM   1175 HG23 THR    73      45.347  43.775  46.199  1.00  0.00           H
ATOM   1176  OG1 THR    73      48.299  42.788  45.697  1.00  0.00           O
ATOM   1177  HG1 THR    73      48.650  41.943  45.407  1.00  0.00           H
ATOM   1178  C   THR    73      47.485  40.336  47.018  1.00  0.00           C
ATOM   1179  O   THR    73      48.650  39.976  47.234  1.00  0.00           O
ATOM   1180  N   LEU    74      46.543  39.466  46.640  1.00  0.00           N
ATOM   1181  H   LEU    74      45.627  39.895  46.637  1.00  0.00           H
ATOM   1182  CA  LEU    74      46.811  38.092  46.242  1.00  0.00           C
ATOM   1183  HA  LEU    74      47.892  37.998  46.348  1.00  0.00           H
ATOM   1184  CB  LEU    74      46.439  36.924  47.161  1.00  0.00           C
ATOM   1185  HB2 LEU    74      47.061  37.201  48.013  1.00  0.00           H
ATOM   1186  HB3 LEU    74      45.379  37.060  47.374  1.00  0.00           H
ATOM   1187  CG  LEU    74      46.712  35.549  46.454  1.00  0.00           C
ATOM   1188  HG  LEU    74      46.044  35.584  45.594  1.00  0.00           H
ATOM   1189  CD1 LEU    74      48.172  35.244  46.055  1.00  0.00           C
ATOM   1190 HD11 LEU    74      48.705  35.025  46.981  1.00  0.00           H
ATOM   1191 HD12 LEU    74      48.620  36.050  45.475  1.00  0.00           H
ATOM   1192 HD13 LEU    74      48.195  34.359  45.418  1.00  0.00           H
ATOM   1193  CD2 LEU    74      46.064  34.405  47.280  1.00  0.00           C
ATOM   1194 HD21 LEU    74      46.463  34.572  48.280  1.00  0.00           H
ATOM   1195 HD22 LEU    74      44.978  34.443  47.353  1.00  0.00           H
ATOM   1196 HD23 LEU    74      46.427  33.474  46.845  1.00  0.00           H
ATOM   1197  C   LEU    74      46.424  38.059  44.753  1.00  0.00           C
ATOM   1198  O   LEU    74      45.226  38.296  44.449  1.00  0.00           O
ATOM   1199  N   THR    75      47.451  37.926  43.877  1.00  0.00           N
ATOM   1200  H   THR    75      48.338  37.759  44.332  1.00  0.00           H
ATOM   1201  CA  THR    75      47.316  37.877  42.481  1.00  0.00           C
ATOM   1202  HA  THR    75      46.298  38.182  42.239  1.00  0.00           H
ATOM   1203  CB  THR    75      48.300  38.876  41.702  1.00  0.00           C
ATOM   1204  HB  THR    75      49.293  38.539  42.003  1.00  0.00           H
ATOM   1205  CG2 THR    75      48.265  38.713  40.182  1.00  0.00           C
ATOM   1206 HG21 THR    75      49.051  39.388  39.840  1.00  0.00           H
ATOM   1207 HG22 THR    75      47.321  39.073  39.775  1.00  0.00           H
ATOM   1208 HG23 THR    75      48.538  37.706  39.866  1.00  0.00           H
ATOM   1209  OG1 THR    75      48.168  40.268  42.008  1.00  0.00           O
ATOM   1210  HG1 THR    75      48.444  40.431  42.913  1.00  0.00           H
ATOM   1211  C   THR    75      47.428  36.483  42.025  1.00  0.00           C
ATOM   1212  O   THR    75      48.248  35.773  42.595  1.00  0.00           O
ATOM   1213  N   ILE    76      46.746  36.127  40.960  1.00  0.00           N
ATOM   1214  H   ILE    76      46.185  36.805  40.466  1.00  0.00           H
ATOM   1215  CA  ILE    76      46.777  34.758  40.425  1.00  0.00           C
ATOM   1216  HA  ILE    76      47.713  34.268  40.690  1.00  0.00           H
ATOM   1217  CB  ILE    76      45.573  33.881  41.033  1.00  0.00           C
ATOM   1218  HB  ILE    76      44.657  34.470  40.988  1.00  0.00           H
ATOM   1219  CG2 ILE    76      45.351  32.514  40.413  1.00  0.00           C
ATOM   1220 HG21 ILE    76      45.296  32.446  39.326  1.00  0.00           H
ATOM   1221 HG22 ILE    76      44.439  32.005  40.724  1.00  0.00           H
ATOM   1222 HG23 ILE    76      46.137  31.831  40.731  1.00  0.00           H
ATOM   1223  CG1 ILE    76      45.601  33.728  42.575  1.00  0.00           C
ATOM   1224 HG12 ILE    76      46.445  33.090  42.837  1.00  0.00           H
ATOM   1225 HG13 ILE    76      45.774  34.671  43.092  1.00  0.00           H
ATOM   1226  CD1 ILE    76      44.325  33.050  43.240  1.00  0.00           C
ATOM   1227 HD11 ILE    76      44.372  31.997  42.965  1.00  0.00           H
ATOM   1228 HD12 ILE    76      43.375  33.331  42.785  1.00  0.00           H
ATOM   1229 HD13 ILE    76      44.362  33.213  44.317  1.00  0.00           H
ATOM   1230  C   ILE    76      46.745  34.730  38.849  1.00  0.00           C
ATOM   1231  O   ILE    76      45.905  35.385  38.322  1.00  0.00           O
ATOM   1232  N   VAL    77      47.779  34.201  38.209  1.00  0.00           N
ATOM   1233  H   VAL    77      48.382  33.622  38.776  1.00  0.00           H
ATOM   1234  CA  VAL    77      48.168  34.366  36.811  1.00  0.00           C
ATOM   1235  HA  VAL    77      47.454  34.973  36.253  1.00  0.00           H
ATOM   1236  CB  VAL    77      49.546  34.955  36.611  1.00  0.00           C
ATOM   1237  HB  VAL    77      50.238  34.214  37.012  1.00  0.00           H
ATOM   1238  CG1 VAL    77      50.032  35.193  35.158  1.00  0.00           C
ATOM   1239 HG11 VAL    77      49.256  35.780  34.665  1.00  0.00           H
ATOM   1240 HG12 VAL    77      51.010  35.672  35.115  1.00  0.00           H
ATOM   1241 HG13 VAL    77      50.220  34.238  34.665  1.00  0.00           H
ATOM   1242  CG2 VAL    77      49.866  36.186  37.385  1.00  0.00           C
ATOM   1243 HG21 VAL    77      50.906  36.466  37.212  1.00  0.00           H
ATOM   1244 HG22 VAL    77      49.765  36.152  38.469  1.00  0.00           H
ATOM   1245 HG23 VAL    77      49.200  37.000  37.102  1.00  0.00           H
ATOM   1246  C   VAL    77      48.223  32.921  36.179  1.00  0.00           C
ATOM   1247  O   VAL    77      48.939  32.082  36.633  1.00  0.00           O
ATOM   1248  N   ASP    78      47.496  32.700  35.114  1.00  0.00           N
ATOM   1249  H   ASP    78      46.847  33.446  34.909  1.00  0.00           H
ATOM   1250  CA  ASP    78      47.663  31.545  34.203  1.00  0.00           C
ATOM   1251  HA  ASP    78      48.344  30.822  34.652  1.00  0.00           H
ATOM   1252  CB  ASP    78      46.273  30.672  34.154  1.00  0.00           C
ATOM   1253  HB2 ASP    78      46.360  29.867  33.424  1.00  0.00           H
ATOM   1254  HB3 ASP    78      46.198  30.215  35.140  1.00  0.00           H
ATOM   1255  CG  ASP    78      45.120  31.518  33.722  1.00  0.00           C
ATOM   1256  OD1 ASP    78      44.878  31.748  32.489  1.00  0.00           O
ATOM   1257  OD2 ASP    78      44.300  31.872  34.611  1.00  0.00           O
ATOM   1258  C   ASP    78      48.133  31.979  32.789  1.00  0.00           C
ATOM   1259  O   ASP    78      47.805  33.094  32.317  1.00  0.00           O
ATOM   1260  N   THR    79      48.762  31.073  32.052  1.00  0.00           N
ATOM   1261  H   THR    79      48.767  30.136  32.427  1.00  0.00           H
ATOM   1262  CA  THR    79      49.053  31.018  30.585  1.00  0.00           C
ATOM   1263  HA  THR    79      49.139  32.041  30.219  1.00  0.00           H
ATOM   1264  CB  THR    79      50.431  30.348  30.278  1.00  0.00           C
ATOM   1265  HB  THR    79      50.525  30.254  29.196  1.00  0.00           H
ATOM   1266  CG2 THR    79      51.596  31.140  30.848  1.00  0.00           C
ATOM   1267 HG21 THR    79      51.330  31.570  31.813  1.00  0.00           H
ATOM   1268 HG22 THR    79      51.712  32.122  30.391  1.00  0.00           H
ATOM   1269 HG23 THR    79      52.526  30.595  30.682  1.00  0.00           H
ATOM   1270  OG1 THR    79      50.498  29.065  30.870  1.00  0.00           O
ATOM   1271  HG1 THR    79      51.373  28.709  30.695  1.00  0.00           H
ATOM   1272  C   THR    79      47.980  30.248  29.814  1.00  0.00           C
ATOM   1273  O   THR    79      48.296  29.476  28.841  1.00  0.00           O
ATOM   1274  N   GLY    80      46.768  30.273  30.291  1.00  0.00           N
ATOM   1275  H   GLY    80      46.663  30.818  31.134  1.00  0.00           H
ATOM   1276  CA  GLY    80      45.597  29.726  29.642  1.00  0.00           C
ATOM   1277  HA2 GLY    80      45.751  28.676  29.388  1.00  0.00           H
ATOM   1278  HA3 GLY    80      44.725  29.778  30.292  1.00  0.00           H
ATOM   1279  C   GLY    80      45.030  30.449  28.393  1.00  0.00           C
ATOM   1280  O   GLY    80      45.813  31.172  27.762  1.00  0.00           O
ATOM   1281  N   ILE    81      43.811  30.193  27.984  1.00  0.00           N
ATOM   1282  H   ILE    81      43.271  29.493  28.475  1.00  0.00           H
ATOM   1283  CA  ILE    81      43.287  30.675  26.683  1.00  0.00           C
ATOM   1284  HA  ILE    81      44.050  30.359  25.972  1.00  0.00           H
ATOM   1285  CB  ILE    81      41.903  29.947  26.329  1.00  0.00           C
ATOM   1286  HB  ILE    81      41.998  28.895  26.592  1.00  0.00           H
ATOM   1287  CG2 ILE    81      40.683  30.500  27.215  1.00  0.00           C
ATOM   1288 HG21 ILE    81      39.797  29.864  27.209  1.00  0.00           H
ATOM   1289 HG22 ILE    81      40.444  31.535  26.971  1.00  0.00           H
ATOM   1290 HG23 ILE    81      41.069  30.523  28.234  1.00  0.00           H
ATOM   1291  CG1 ILE    81      41.457  30.068  24.864  1.00  0.00           C
ATOM   1292 HG12 ILE    81      40.470  29.606  24.818  1.00  0.00           H
ATOM   1293 HG13 ILE    81      41.394  31.134  24.642  1.00  0.00           H
ATOM   1294  CD1 ILE    81      42.368  29.440  23.847  1.00  0.00           C
ATOM   1295 HD11 ILE    81      43.386  29.830  23.865  1.00  0.00           H
ATOM   1296 HD12 ILE    81      42.020  29.484  22.815  1.00  0.00           H
ATOM   1297 HD13 ILE    81      42.212  28.400  24.129  1.00  0.00           H
ATOM   1298  C   ILE    81      43.009  32.200  26.590  1.00  0.00           C
ATOM   1299  O   ILE    81      43.025  32.750  25.518  1.00  0.00           O
ATOM   1300  N   GLY    82      42.835  32.856  27.726  1.00  0.00           N
ATOM   1301  H   GLY    82      43.097  32.411  28.594  1.00  0.00           H
ATOM   1302  CA  GLY    82      42.342  34.236  27.801  1.00  0.00           C
ATOM   1303  HA2 GLY    82      42.239  34.482  28.858  1.00  0.00           H
ATOM   1304  HA3 GLY    82      43.072  34.944  27.411  1.00  0.00           H
ATOM   1305  C   GLY    82      41.020  34.666  27.149  1.00  0.00           C
ATOM   1306  O   GLY    82      40.275  33.875  26.572  1.00  0.00           O
ATOM   1307  N   MET    83      40.803  35.978  27.237  1.00  0.00           N
ATOM   1308  H   MET    83      41.527  36.641  27.478  1.00  0.00           H
ATOM   1309  CA  MET    83      39.549  36.570  26.803  1.00  0.00           C
ATOM   1310  HA  MET    83      39.034  35.816  26.209  1.00  0.00           H
ATOM   1311  CB  MET    83      38.693  36.801  28.063  1.00  0.00           C
ATOM   1312  HB2 MET    83      39.251  37.338  28.830  1.00  0.00           H
ATOM   1313  HB3 MET    83      37.945  37.578  27.905  1.00  0.00           H
ATOM   1314  CG  MET    83      37.973  35.604  28.654  1.00  0.00           C
ATOM   1315  HG2 MET    83      37.406  35.187  27.821  1.00  0.00           H
ATOM   1316  HG3 MET    83      38.711  34.888  29.018  1.00  0.00           H
ATOM   1317  SD  MET    83      36.704  36.033  29.913  1.00  0.00           S
ATOM   1318  CE  MET    83      37.831  36.839  31.229  1.00  0.00           C
ATOM   1319  HE1 MET    83      38.403  36.023  31.672  1.00  0.00           H
ATOM   1320  HE2 MET    83      38.371  37.757  30.999  1.00  0.00           H
ATOM   1321  HE3 MET    83      37.124  37.206  31.972  1.00  0.00           H
ATOM   1322  C   MET    83      39.631  37.874  25.973  1.00  0.00           C
ATOM   1323  O   MET    83      40.653  38.548  25.951  1.00  0.00           O
ATOM   1324  N   THR    84      38.639  38.089  25.022  1.00  0.00           N
ATOM   1325  H   THR    84      37.942  37.358  25.033  1.00  0.00           H
ATOM   1326  CA  THR    84      38.393  39.286  24.330  1.00  0.00           C
ATOM   1327  HA  THR    84      39.316  39.770  24.010  1.00  0.00           H
ATOM   1328  CB  THR    84      37.676  38.832  23.003  1.00  0.00           C
ATOM   1329  HB  THR    84      37.364  39.683  22.396  1.00  0.00           H
ATOM   1330  CG2 THR    84      38.310  37.726  22.144  1.00  0.00           C
ATOM   1331 HG21 THR    84      39.380  37.823  21.959  1.00  0.00           H
ATOM   1332 HG22 THR    84      37.696  37.725  21.242  1.00  0.00           H
ATOM   1333 HG23 THR    84      38.190  36.713  22.529  1.00  0.00           H
ATOM   1334  OG1 THR    84      36.303  38.374  23.344  1.00  0.00           O
ATOM   1335  HG1 THR    84      36.360  37.568  23.863  1.00  0.00           H
ATOM   1336  C   THR    84      37.529  40.303  25.159  1.00  0.00           C
ATOM   1337  O   THR    84      36.877  39.952  26.154  1.00  0.00           O
ATOM   1338  N   LYS    85      37.563  41.553  24.714  1.00  0.00           N
ATOM   1339  H   LYS    85      37.989  41.781  23.828  1.00  0.00           H
ATOM   1340  CA  LYS    85      36.858  42.665  25.374  1.00  0.00           C
ATOM   1341  HA  LYS    85      37.031  42.702  26.449  1.00  0.00           H
ATOM   1342  CB  LYS    85      37.253  44.022  24.695  1.00  0.00           C
ATOM   1343  HB2 LYS    85      38.290  44.030  24.358  1.00  0.00           H
ATOM   1344  HB3 LYS    85      36.732  44.163  23.748  1.00  0.00           H
ATOM   1345  CG  LYS    85      36.924  45.211  25.599  1.00  0.00           C
ATOM   1346  HG2 LYS    85      35.908  45.164  25.992  1.00  0.00           H
ATOM   1347  HG3 LYS    85      37.504  45.215  26.521  1.00  0.00           H
ATOM   1348  CD  LYS    85      36.995  46.591  24.887  1.00  0.00           C
ATOM   1349  HD2 LYS    85      36.420  47.223  25.565  1.00  0.00           H
ATOM   1350  HD3 LYS    85      38.028  46.885  24.707  1.00  0.00           H
ATOM   1351  CE  LYS    85      36.125  46.713  23.619  1.00  0.00           C
ATOM   1352  HE2 LYS    85      36.489  46.110  22.787  1.00  0.00           H
ATOM   1353  HE3 LYS    85      35.167  46.249  23.849  1.00  0.00           H
ATOM   1354  NZ  LYS    85      36.028  48.090  23.217  1.00  0.00           N
ATOM   1355  HZ1 LYS    85      35.419  48.045  22.413  1.00  0.00           H
ATOM   1356  HZ2 LYS    85      36.895  48.545  22.968  1.00  0.00           H
ATOM   1357  HZ3 LYS    85      35.626  48.503  24.046  1.00  0.00           H
ATOM   1358  C   LYS    85      35.357  42.409  25.235  1.00  0.00           C
ATOM   1359  O   LYS    85      34.628  42.711  26.172  1.00  0.00           O
ATOM   1360  N   ALA    86      34.915  41.592  24.254  1.00  0.00           N
ATOM   1361  H   ALA    86      35.588  41.138  23.653  1.00  0.00           H
ATOM   1362  CA  ALA    86      33.631  40.985  24.253  1.00  0.00           C
ATOM   1363  HA  ALA    86      32.949  41.834  24.292  1.00  0.00           H
ATOM   1364  CB  ALA    86      33.355  40.399  22.863  1.00  0.00           C
ATOM   1365  HB1 ALA    86      34.184  39.711  22.697  1.00  0.00           H
ATOM   1366  HB2 ALA    86      33.518  41.311  22.290  1.00  0.00           H
ATOM   1367  HB3 ALA    86      32.352  39.995  22.722  1.00  0.00           H
ATOM   1368  C   ALA    86      33.163  40.088  25.373  1.00  0.00           C
ATOM   1369  O   ALA    86      32.128  40.489  25.927  1.00  0.00           O
ATOM   1370  N   ASP    87      33.964  39.147  25.772  1.00  0.00           N
ATOM   1371  H   ASP    87      34.860  39.021  25.321  1.00  0.00           H
ATOM   1372  CA  ASP    87      33.753  38.260  26.894  1.00  0.00           C
ATOM   1373  HA  ASP    87      32.736  37.867  26.908  1.00  0.00           H
ATOM   1374  CB  ASP    87      34.793  37.112  26.891  1.00  0.00           C
ATOM   1375  HB2 ASP    87      35.763  37.558  27.111  1.00  0.00           H
ATOM   1376  HB3 ASP    87      34.461  36.287  27.523  1.00  0.00           H
ATOM   1377  CG  ASP    87      35.030  36.501  25.538  1.00  0.00           C
ATOM   1378  OD1 ASP    87      34.093  35.993  24.906  1.00  0.00           O
ATOM   1379  OD2 ASP    87      36.190  36.454  25.068  1.00  0.00           O
ATOM   1380  C   ASP    87      33.791  39.103  28.185  1.00  0.00           C
ATOM   1381  O   ASP    87      32.972  38.883  29.089  1.00  0.00           O
ATOM   1382  N   LEU    88      34.634  40.077  28.230  1.00  0.00           N
ATOM   1383  H   LEU    88      35.205  40.245  27.414  1.00  0.00           H
ATOM   1384  CA  LEU    88      34.721  40.998  29.369  1.00  0.00           C
ATOM   1385  HA  LEU    88      34.969  40.311  30.179  1.00  0.00           H
ATOM   1386  CB  LEU    88      35.919  41.913  29.129  1.00  0.00           C
ATOM   1387  HB2 LEU    88      36.205  41.756  28.088  1.00  0.00           H
ATOM   1388  HB3 LEU    88      35.622  42.953  29.259  1.00  0.00           H
ATOM   1389  CG  LEU    88      37.066  41.529  30.105  1.00  0.00           C
ATOM   1390  HG  LEU    88      36.576  41.532  31.080  1.00  0.00           H
ATOM   1391  CD1 LEU    88      37.488  40.092  29.862  1.00  0.00           C
ATOM   1392 HD11 LEU    88      36.781  39.414  30.340  1.00  0.00           H
ATOM   1393 HD12 LEU    88      38.475  39.879  30.271  1.00  0.00           H
ATOM   1394 HD13 LEU    88      37.569  39.910  28.790  1.00  0.00           H
ATOM   1395  CD2 LEU    88      38.266  42.427  29.944  1.00  0.00           C
ATOM   1396 HD21 LEU    88      38.757  42.496  28.973  1.00  0.00           H
ATOM   1397 HD22 LEU    88      37.952  43.451  30.140  1.00  0.00           H
ATOM   1398 HD23 LEU    88      38.981  41.950  30.614  1.00  0.00           H
ATOM   1399  C   LEU    88      33.357  41.715  29.592  1.00  0.00           C
ATOM   1400  O   LEU    88      32.905  41.660  30.692  1.00  0.00           O
ATOM   1401  N   ILE    89      32.789  42.376  28.569  1.00  0.00           N
ATOM   1402  H   ILE    89      33.263  42.316  27.680  1.00  0.00           H
ATOM   1403  CA  ILE    89      31.512  43.112  28.600  1.00  0.00           C
ATOM   1404  HA  ILE    89      31.441  43.549  29.596  1.00  0.00           H
ATOM   1405  CB  ILE    89      31.442  44.143  27.401  1.00  0.00           C
ATOM   1406  HB  ILE    89      31.944  43.817  26.489  1.00  0.00           H
ATOM   1407  CG2 ILE    89      30.043  44.724  27.160  1.00  0.00           C
ATOM   1408 HG21 ILE    89      29.979  45.274  26.220  1.00  0.00           H
ATOM   1409 HG22 ILE    89      29.685  45.255  28.041  1.00  0.00           H
ATOM   1410 HG23 ILE    89      29.365  43.871  27.141  1.00  0.00           H
ATOM   1411  CG1 ILE    89      32.529  45.276  27.769  1.00  0.00           C
ATOM   1412 HG12 ILE    89      32.291  45.838  28.672  1.00  0.00           H
ATOM   1413 HG13 ILE    89      33.535  44.858  27.791  1.00  0.00           H
ATOM   1414  CD1 ILE    89      32.762  46.329  26.677  1.00  0.00           C
ATOM   1415 HD11 ILE    89      33.449  47.152  26.874  1.00  0.00           H
ATOM   1416 HD12 ILE    89      31.820  46.658  26.237  1.00  0.00           H
ATOM   1417 HD13 ILE    89      33.188  45.801  25.825  1.00  0.00           H
ATOM   1418  C   ILE    89      30.288  42.071  28.685  1.00  0.00           C
ATOM   1419  O   ILE    89      29.258  42.334  29.246  1.00  0.00           O
ATOM   1420  N   ASN    90      30.497  40.867  28.222  1.00  0.00           N
ATOM   1421  H   ASN    90      31.311  40.741  27.638  1.00  0.00           H
ATOM   1422  CA  ASN    90      29.661  39.701  28.493  1.00  0.00           C
ATOM   1423  HA  ASN    90      28.635  40.052  28.612  1.00  0.00           H
ATOM   1424  CB  ASN    90      29.840  38.755  27.271  1.00  0.00           C
ATOM   1425  HB2 ASN    90      30.910  38.573  27.172  1.00  0.00           H
ATOM   1426  HB3 ASN    90      29.447  37.796  27.609  1.00  0.00           H
ATOM   1427  CG  ASN    90      29.289  39.304  25.997  1.00  0.00           C
ATOM   1428  OD1 ASN    90      28.608  40.322  25.944  1.00  0.00           O
ATOM   1429  ND2 ASN    90      29.477  38.557  24.914  1.00  0.00           N
ATOM   1430 HD21 ASN    90      30.116  37.784  25.020  1.00  0.00           H
ATOM   1431 HD22 ASN    90      29.156  38.968  24.048  1.00  0.00           H
ATOM   1432  C   ASN    90      30.023  38.955  29.808  1.00  0.00           C
ATOM   1433  O   ASN    90      29.950  37.727  30.006  1.00  0.00           O
ATOM   1434  N   ASN    91      30.222  39.789  30.821  1.00  0.00           N
ATOM   1435  H   ASN    91      30.091  40.783  30.701  1.00  0.00           H
ATOM   1436  CA  ASN    91      30.097  39.372  32.196  1.00  0.00           C
ATOM   1437  HA  ASN    91      30.381  40.276  32.733  1.00  0.00           H
ATOM   1438  CB  ASN    91      28.614  38.965  32.539  1.00  0.00           C
ATOM   1439  HB2 ASN    91      28.228  38.197  31.868  1.00  0.00           H
ATOM   1440  HB3 ASN    91      28.569  38.475  33.511  1.00  0.00           H
ATOM   1441  CG  ASN    91      27.644  40.176  32.381  1.00  0.00           C
ATOM   1442  OD1 ASN    91      27.313  40.860  33.353  1.00  0.00           O
ATOM   1443  ND2 ASN    91      27.140  40.503  31.184  1.00  0.00           N
ATOM   1444 HD21 ASN    91      27.276  39.874  30.406  1.00  0.00           H
ATOM   1445 HD22 ASN    91      26.389  41.161  31.034  1.00  0.00           H
ATOM   1446  C   ASN    91      31.080  38.295  32.537  1.00  0.00           C
ATOM   1447  O   ASN    91      30.828  37.188  33.007  1.00  0.00           O
ATOM   1448  N   LEU    92      32.382  38.582  32.318  1.00  0.00           N
ATOM   1449  H   LEU    92      32.540  39.483  31.889  1.00  0.00           H
ATOM   1450  CA  LEU    92      33.556  37.705  32.445  1.00  0.00           C
ATOM   1451  HA  LEU    92      34.398  38.285  32.068  1.00  0.00           H
ATOM   1452  CB  LEU    92      33.763  37.400  33.958  1.00  0.00           C
ATOM   1453  HB2 LEU    92      32.948  36.801  34.369  1.00  0.00           H
ATOM   1454  HB3 LEU    92      34.677  36.809  34.024  1.00  0.00           H
ATOM   1455  CG  LEU    92      33.968  38.677  34.740  1.00  0.00           C
ATOM   1456  HG  LEU    92      33.283  39.463  34.420  1.00  0.00           H
ATOM   1457  CD1 LEU    92      33.599  38.415  36.239  1.00  0.00           C
ATOM   1458 HD11 LEU    92      34.327  37.709  36.640  1.00  0.00           H
ATOM   1459 HD12 LEU    92      32.599  38.022  36.056  1.00  0.00           H
ATOM   1460 HD13 LEU    92      33.548  39.371  36.761  1.00  0.00           H
ATOM   1461  CD2 LEU    92      35.421  39.185  34.652  1.00  0.00           C
ATOM   1462 HD21 LEU    92      35.665  39.679  33.712  1.00  0.00           H
ATOM   1463 HD22 LEU    92      35.484  39.977  35.398  1.00  0.00           H
ATOM   1464 HD23 LEU    92      36.198  38.534  35.053  1.00  0.00           H
ATOM   1465  C   LEU    92      33.488  36.407  31.556  1.00  0.00           C
ATOM   1466  O   LEU    92      34.017  35.402  31.976  1.00  0.00           O
ATOM   1467  N   GLY    93      32.706  36.448  30.491  1.00  0.00           N
ATOM   1468  H   GLY    93      32.249  37.299  30.196  1.00  0.00           H
ATOM   1469  CA  GLY    93      32.320  35.207  29.778  1.00  0.00           C
ATOM   1470  HA2 GLY    93      31.859  35.468  28.825  1.00  0.00           H
ATOM   1471  HA3 GLY    93      33.234  34.643  29.594  1.00  0.00           H
ATOM   1472  C   GLY    93      31.331  34.214  30.476  1.00  0.00           C
ATOM   1473  O   GLY    93      31.057  33.166  29.948  1.00  0.00           O
ATOM   1474  N   THR    94      30.842  34.512  31.646  1.00  0.00           N
ATOM   1475  H   THR    94      31.085  35.408  32.044  1.00  0.00           H
ATOM   1476  CA  THR    94      29.987  33.648  32.523  1.00  0.00           C
ATOM   1477  HA  THR    94      30.210  32.589  32.389  1.00  0.00           H
ATOM   1478  CB  THR    94      30.310  33.809  34.030  1.00  0.00           C
ATOM   1479  HB  THR    94      29.690  33.078  34.550  1.00  0.00           H
ATOM   1480  CG2 THR    94      31.727  33.502  34.406  1.00  0.00           C
ATOM   1481 HG21 THR    94      31.884  32.423  34.446  1.00  0.00           H
ATOM   1482 HG22 THR    94      31.963  33.824  35.420  1.00  0.00           H
ATOM   1483 HG23 THR    94      32.501  34.026  33.846  1.00  0.00           H
ATOM   1484  OG1 THR    94      29.844  35.103  34.481  1.00  0.00           O
ATOM   1485  HG1 THR    94      30.163  35.759  33.857  1.00  0.00           H
ATOM   1486  C   THR    94      28.469  33.861  32.278  1.00  0.00           C
ATOM   1487  O   THR    94      28.090  34.827  31.692  1.00  0.00           O
ATOM   1488  N   ILE    95      27.702  32.809  32.634  1.00  0.00           N
ATOM   1489  H   ILE    95      28.129  32.022  33.102  1.00  0.00           H
ATOM   1490  CA  ILE    95      26.202  32.865  32.619  1.00  0.00           C
ATOM   1491  HA  ILE    95      26.098  33.933  32.426  1.00  0.00           H
ATOM   1492  CB  ILE    95      25.582  32.234  31.357  1.00  0.00           C
ATOM   1493  HB  ILE    95      25.768  31.170  31.501  1.00  0.00           H
ATOM   1494  CG2 ILE    95      24.043  32.275  31.358  1.00  0.00           C
ATOM   1495 HG21 ILE    95      23.810  33.311  31.601  1.00  0.00           H
ATOM   1496 HG22 ILE    95      23.592  31.591  32.078  1.00  0.00           H
ATOM   1497 HG23 ILE    95      23.699  31.986  30.365  1.00  0.00           H
ATOM   1498  CG1 ILE    95      26.178  32.690  30.032  1.00  0.00           C
ATOM   1499 HG12 ILE    95      25.993  33.746  29.832  1.00  0.00           H
ATOM   1500 HG13 ILE    95      27.259  32.576  30.098  1.00  0.00           H
ATOM   1501  CD1 ILE    95      25.766  31.864  28.776  1.00  0.00           C
ATOM   1502 HD11 ILE    95      26.439  32.190  27.983  1.00  0.00           H
ATOM   1503 HD12 ILE    95      24.751  31.963  28.392  1.00  0.00           H
ATOM   1504 HD13 ILE    95      25.935  30.793  28.883  1.00  0.00           H
ATOM   1505  C   ILE    95      25.628  32.422  33.950  1.00  0.00           C
ATOM   1506  O   ILE    95      25.915  31.329  34.431  1.00  0.00           O
ATOM   1507  N   ALA    96      24.846  33.294  34.557  1.00  0.00           N
ATOM   1508  H   ALA    96      24.759  34.219  34.160  1.00  0.00           H
ATOM   1509  CA  ALA    96      24.241  33.223  35.836  1.00  0.00           C
ATOM   1510  HA  ALA    96      24.683  32.426  36.434  1.00  0.00           H
ATOM   1511  CB  ALA    96      24.542  34.509  36.582  1.00  0.00           C
ATOM   1512  HB1 ALA    96      25.626  34.589  36.654  1.00  0.00           H
ATOM   1513  HB2 ALA    96      24.057  34.473  37.557  1.00  0.00           H
ATOM   1514  HB3 ALA    96      24.144  35.415  36.126  1.00  0.00           H
ATOM   1515  C   ALA    96      22.695  32.908  35.738  1.00  0.00           C
ATOM   1516  O   ALA    96      22.077  32.629  36.763  1.00  0.00           O
ATOM   1517  N   LYS    97      22.065  33.016  34.541  1.00  0.00           N
ATOM   1518  H   LYS    97      22.596  33.368  33.758  1.00  0.00           H
ATOM   1519  CA  LYS    97      20.679  32.833  34.180  1.00  0.00           C
ATOM   1520  HA  LYS    97      20.130  33.751  34.394  1.00  0.00           H
ATOM   1521  CB  LYS    97      20.598  32.566  32.602  1.00  0.00           C
ATOM   1522  HB2 LYS    97      21.141  33.334  32.052  1.00  0.00           H
ATOM   1523  HB3 LYS    97      20.895  31.539  32.387  1.00  0.00           H
ATOM   1524  CG  LYS    97      19.118  32.656  32.087  1.00  0.00           C
ATOM   1525  HG2 LYS    97      18.542  31.920  32.650  1.00  0.00           H
ATOM   1526  HG3 LYS    97      18.756  33.672  32.244  1.00  0.00           H
ATOM   1527  CD  LYS    97      19.053  32.278  30.557  1.00  0.00           C
ATOM   1528  HD2 LYS    97      19.417  33.171  30.047  1.00  0.00           H
ATOM   1529  HD3 LYS    97      19.688  31.431  30.299  1.00  0.00           H
ATOM   1530  CE  LYS    97      17.648  32.050  30.018  1.00  0.00           C
ATOM   1531  HE2 LYS    97      17.580  31.619  29.019  1.00  0.00           H
ATOM   1532  HE3 LYS    97      17.248  31.191  30.556  1.00  0.00           H
ATOM   1533  NZ  LYS    97      16.829  33.235  30.347  1.00  0.00           N
ATOM   1534  HZ1 LYS    97      15.868  33.127  30.055  1.00  0.00           H
ATOM   1535  HZ2 LYS    97      17.232  34.127  30.101  1.00  0.00           H
ATOM   1536  HZ3 LYS    97      16.746  33.269  31.352  1.00  0.00           H
ATOM   1537  C   LYS    97      19.927  31.727  34.930  1.00  0.00           C
ATOM   1538  O   LYS    97      18.823  31.981  35.482  1.00  0.00           O
ATOM   1539  N   SER    98      20.560  30.609  35.083  1.00  0.00           N
ATOM   1540  H   SER    98      21.423  30.394  34.605  1.00  0.00           H
ATOM   1541  CA  SER    98      20.098  29.609  36.055  1.00  0.00           C
ATOM   1542  HA  SER    98      19.384  30.143  36.683  1.00  0.00           H
ATOM   1543  CB  SER    98      19.338  28.460  35.340  1.00  0.00           C
ATOM   1544  HB2 SER    98      18.726  27.937  36.075  1.00  0.00           H
ATOM   1545  HB3 SER    98      18.605  28.929  34.684  1.00  0.00           H
ATOM   1546  OG  SER    98      20.167  27.752  34.552  1.00  0.00           O
ATOM   1547  HG  SER    98      20.710  27.150  35.067  1.00  0.00           H
ATOM   1548  C   SER    98      21.210  29.212  37.042  1.00  0.00           C
ATOM   1549  O   SER    98      20.883  28.695  38.133  1.00  0.00           O
ATOM   1550  N   GLY    99      22.533  29.485  36.766  1.00  0.00           N
ATOM   1551  H   GLY    99      22.647  29.925  35.862  1.00  0.00           H
ATOM   1552  CA  GLY    99      23.662  29.022  37.632  1.00  0.00           C
ATOM   1553  HA2 GLY    99      23.641  27.937  37.716  1.00  0.00           H
ATOM   1554  HA3 GLY    99      24.666  29.206  37.248  1.00  0.00           H
ATOM   1555  C   GLY    99      23.562  29.696  39.043  1.00  0.00           C
ATOM   1556  O   GLY    99      23.941  29.124  39.999  1.00  0.00           O
ATOM   1557  N   THR   100      23.029  30.911  39.074  1.00  0.00           N
ATOM   1558  H   THR   100      22.849  31.447  38.237  1.00  0.00           H
ATOM   1559  CA  THR   100      22.671  31.605  40.358  1.00  0.00           C
ATOM   1560  HA  THR   100      23.481  31.398  41.057  1.00  0.00           H
ATOM   1561  CB  THR   100      22.519  33.134  40.193  1.00  0.00           C
ATOM   1562  HB  THR   100      21.815  33.351  39.390  1.00  0.00           H
ATOM   1563  CG2 THR   100      22.168  33.857  41.497  1.00  0.00           C
ATOM   1564 HG21 THR   100      22.746  33.508  42.352  1.00  0.00           H
ATOM   1565 HG22 THR   100      21.129  33.639  41.743  1.00  0.00           H
ATOM   1566 HG23 THR   100      22.197  34.947  41.514  1.00  0.00           H
ATOM   1567  OG1 THR   100      23.669  33.704  39.758  1.00  0.00           O
ATOM   1568  HG1 THR   100      23.586  34.649  39.901  1.00  0.00           H
ATOM   1569  C   THR   100      21.379  30.968  40.906  1.00  0.00           C
ATOM   1570  O   THR   100      21.354  30.531  42.072  1.00  0.00           O
ATOM   1571  N   LYS   101      20.291  30.919  40.094  1.00  0.00           N
ATOM   1572  H   LYS   101      20.353  31.205  39.128  1.00  0.00           H
ATOM   1573  CA  LYS   101      18.975  30.504  40.532  1.00  0.00           C
ATOM   1574  HA  LYS   101      18.701  31.182  41.339  1.00  0.00           H
ATOM   1575  CB  LYS   101      17.969  30.576  39.438  1.00  0.00           C
ATOM   1576  HB2 LYS   101      18.195  29.882  38.629  1.00  0.00           H
ATOM   1577  HB3 LYS   101      16.973  30.291  39.780  1.00  0.00           H
ATOM   1578  CG  LYS   101      17.912  32.072  38.882  1.00  0.00           C
ATOM   1579  HG2 LYS   101      17.688  32.719  39.731  1.00  0.00           H
ATOM   1580  HG3 LYS   101      18.823  32.407  38.388  1.00  0.00           H
ATOM   1581  CD  LYS   101      16.704  32.255  37.915  1.00  0.00           C
ATOM   1582  HD2 LYS   101      16.746  31.515  37.115  1.00  0.00           H
ATOM   1583  HD3 LYS   101      15.793  32.138  38.501  1.00  0.00           H
ATOM   1584  CE  LYS   101      16.580  33.584  37.309  1.00  0.00           C
ATOM   1585  HE2 LYS   101      17.474  33.760  36.712  1.00  0.00           H
ATOM   1586  HE3 LYS   101      15.777  33.491  36.577  1.00  0.00           H
ATOM   1587  NZ  LYS   101      16.296  34.619  38.280  1.00  0.00           N
ATOM   1588  HZ1 LYS   101      16.982  34.764  39.006  1.00  0.00           H
ATOM   1589  HZ2 LYS   101      15.415  34.570  38.772  1.00  0.00           H
ATOM   1590  HZ3 LYS   101      16.146  35.527  37.862  1.00  0.00           H
ATOM   1591  C   LYS   101      18.976  29.066  41.206  1.00  0.00           C
ATOM   1592  O   LYS   101      18.395  28.823  42.234  1.00  0.00           O
ATOM   1593  N   ALA   102      19.711  28.189  40.632  1.00  0.00           N
ATOM   1594  H   ALA   102      20.222  28.488  39.814  1.00  0.00           H
ATOM   1595  CA  ALA   102      19.838  26.802  40.923  1.00  0.00           C
ATOM   1596  HA  ALA   102      18.854  26.362  41.090  1.00  0.00           H
ATOM   1597  CB  ALA   102      20.328  26.190  39.587  1.00  0.00           C
ATOM   1598  HB1 ALA   102      21.353  26.457  39.332  1.00  0.00           H
ATOM   1599  HB2 ALA   102      19.632  26.500  38.807  1.00  0.00           H
ATOM   1600  HB3 ALA   102      20.283  25.100  39.575  1.00  0.00           H
ATOM   1601  C   ALA   102      20.867  26.531  41.995  1.00  0.00           C
ATOM   1602  O   ALA   102      20.672  25.693  42.928  1.00  0.00           O
ATOM   1603  N   PHE   103      21.931  27.362  42.144  1.00  0.00           N
ATOM   1604  H   PHE   103      22.058  27.954  41.337  1.00  0.00           H
ATOM   1605  CA  PHE   103      22.807  27.464  43.365  1.00  0.00           C
ATOM   1606  HA  PHE   103      23.012  26.425  43.621  1.00  0.00           H
ATOM   1607  CB  PHE   103      24.025  28.335  42.939  1.00  0.00           C
ATOM   1608  HB2 PHE   103      24.641  27.941  42.130  1.00  0.00           H
ATOM   1609  HB3 PHE   103      23.685  29.319  42.619  1.00  0.00           H
ATOM   1610  CG  PHE   103      24.931  28.719  44.092  1.00  0.00           C
ATOM   1611  CD1 PHE   103      25.868  27.835  44.513  1.00  0.00           C
ATOM   1612  HD1 PHE   103      25.861  26.833  44.112  1.00  0.00           H
ATOM   1613  CE1 PHE   103      26.799  28.228  45.510  1.00  0.00           C
ATOM   1614  HE1 PHE   103      27.441  27.456  45.909  1.00  0.00           H
ATOM   1615  CZ  PHE   103      26.849  29.571  45.911  1.00  0.00           C
ATOM   1616  HZ  PHE   103      27.728  29.867  46.464  1.00  0.00           H
ATOM   1617  CE2 PHE   103      25.859  30.470  45.479  1.00  0.00           C
ATOM   1618  HE2 PHE   103      25.840  31.457  45.916  1.00  0.00           H
ATOM   1619  CD2 PHE   103      24.853  30.031  44.658  1.00  0.00           C
ATOM   1620  HD2 PHE   103      23.991  30.643  44.440  1.00  0.00           H
ATOM   1621  C   PHE   103      22.062  28.050  44.569  1.00  0.00           C
ATOM   1622  O   PHE   103      22.267  27.555  45.654  1.00  0.00           O
ATOM   1623  N   MET   104      21.033  28.908  44.415  1.00  0.00           N
ATOM   1624  H   MET   104      21.013  29.452  43.564  1.00  0.00           H
ATOM   1625  CA  MET   104      20.225  29.439  45.555  1.00  0.00           C
ATOM   1626  HA  MET   104      20.915  29.703  46.357  1.00  0.00           H
ATOM   1627  CB  MET   104      19.433  30.644  45.187  1.00  0.00           C
ATOM   1628  HB2 MET   104      18.995  30.427  44.212  1.00  0.00           H
ATOM   1629  HB3 MET   104      18.735  30.907  45.982  1.00  0.00           H
ATOM   1630  CG  MET   104      20.345  31.870  45.021  1.00  0.00           C
ATOM   1631  HG2 MET   104      20.608  32.290  45.992  1.00  0.00           H
ATOM   1632  HG3 MET   104      21.263  31.636  44.483  1.00  0.00           H
ATOM   1633  SD  MET   104      19.533  33.164  44.097  1.00  0.00           S
ATOM   1634  CE  MET   104      18.589  33.859  45.445  1.00  0.00           C
ATOM   1635  HE1 MET   104      17.865  34.515  44.963  1.00  0.00           H
ATOM   1636  HE2 MET   104      18.012  33.086  45.952  1.00  0.00           H
ATOM   1637  HE3 MET   104      19.180  34.387  46.193  1.00  0.00           H
ATOM   1638  C   MET   104      19.279  28.247  45.995  1.00  0.00           C
ATOM   1639  O   MET   104      19.145  27.915  47.210  1.00  0.00           O
ATOM   1640  N   GLU   105      18.641  27.611  45.044  1.00  0.00           N
ATOM   1641  H   GLU   105      18.655  28.001  44.112  1.00  0.00           H
ATOM   1642  CA  GLU   105      17.718  26.505  45.242  1.00  0.00           C
ATOM   1643  HA  GLU   105      16.914  26.916  45.853  1.00  0.00           H
ATOM   1644  CB  GLU   105      17.297  26.043  43.776  1.00  0.00           C
ATOM   1645  HB2 GLU   105      16.904  26.972  43.364  1.00  0.00           H
ATOM   1646  HB3 GLU   105      18.218  25.736  43.282  1.00  0.00           H
ATOM   1647  CG  GLU   105      16.213  24.961  43.633  1.00  0.00           C
ATOM   1648  HG2 GLU   105      15.864  24.955  42.601  1.00  0.00           H
ATOM   1649  HG3 GLU   105      16.732  24.083  44.016  1.00  0.00           H
ATOM   1650  CD  GLU   105      14.969  25.150  44.572  1.00  0.00           C
ATOM   1651  OE1 GLU   105      14.400  24.162  45.143  1.00  0.00           O
ATOM   1652  OE2 GLU   105      14.417  26.278  44.659  1.00  0.00           O
ATOM   1653  C   GLU   105      18.376  25.379  46.035  1.00  0.00           C
ATOM   1654  O   GLU   105      17.642  24.833  46.889  1.00  0.00           O
ATOM   1655  N   ALA   106      19.609  25.084  45.789  1.00  0.00           N
ATOM   1656  H   ALA   106      20.040  25.558  45.008  1.00  0.00           H
ATOM   1657  CA  ALA   106      20.485  24.180  46.560  1.00  0.00           C
ATOM   1658  HA  ALA   106      20.029  23.194  46.656  1.00  0.00           H
ATOM   1659  CB  ALA   106      21.636  23.948  45.573  1.00  0.00           C
ATOM   1660  HB1 ALA   106      22.403  24.719  45.636  1.00  0.00           H
ATOM   1661  HB2 ALA   106      21.381  23.805  44.522  1.00  0.00           H
ATOM   1662  HB3 ALA   106      22.169  23.044  45.866  1.00  0.00           H
ATOM   1663  C   ALA   106      20.742  24.621  48.018  1.00  0.00           C
ATOM   1664  O   ALA   106      20.721  23.884  48.962  1.00  0.00           O
ATOM   1665  N   LEU   107      20.814  25.959  48.263  1.00  0.00           N
ATOM   1666  H   LEU   107      20.866  26.580  47.468  1.00  0.00           H
ATOM   1667  CA  LEU   107      21.068  26.496  49.605  1.00  0.00           C
ATOM   1668  HA  LEU   107      21.693  25.801  50.164  1.00  0.00           H
ATOM   1669  CB  LEU   107      21.668  27.877  49.479  1.00  0.00           C
ATOM   1670  HB2 LEU   107      21.074  28.522  48.831  1.00  0.00           H
ATOM   1671  HB3 LEU   107      21.550  28.350  50.453  1.00  0.00           H
ATOM   1672  CG  LEU   107      23.148  27.893  49.095  1.00  0.00           C
ATOM   1673  HG  LEU   107      23.342  27.144  48.329  1.00  0.00           H
ATOM   1674  CD1 LEU   107      23.732  29.183  48.481  1.00  0.00           C
ATOM   1675 HD11 LEU   107      23.731  29.983  49.221  1.00  0.00           H
ATOM   1676 HD12 LEU   107      23.214  29.547  47.593  1.00  0.00           H
ATOM   1677 HD13 LEU   107      24.777  29.103  48.183  1.00  0.00           H
ATOM   1678  CD2 LEU   107      24.045  27.493  50.306  1.00  0.00           C
ATOM   1679 HD21 LEU   107      24.236  28.366  50.930  1.00  0.00           H
ATOM   1680 HD22 LEU   107      23.538  26.656  50.787  1.00  0.00           H
ATOM   1681 HD23 LEU   107      25.031  27.192  49.952  1.00  0.00           H
ATOM   1682  C   LEU   107      19.855  26.549  50.498  1.00  0.00           C
ATOM   1683  O   LEU   107      19.925  26.173  51.664  1.00  0.00           O
ATOM   1684  N   GLN   108      18.657  26.652  49.820  1.00  0.00           N
ATOM   1685  H   GLN   108      18.710  26.601  48.813  1.00  0.00           H
ATOM   1686  CA  GLN   108      17.346  26.482  50.459  1.00  0.00           C
ATOM   1687  HA  GLN   108      17.511  26.745  51.503  1.00  0.00           H
ATOM   1688  CB  GLN   108      16.295  27.343  49.708  1.00  0.00           C
ATOM   1689  HB2 GLN   108      16.127  26.989  48.690  1.00  0.00           H
ATOM   1690  HB3 GLN   108      15.356  27.159  50.229  1.00  0.00           H
ATOM   1691  CG  GLN   108      16.700  28.877  49.712  1.00  0.00           C
ATOM   1692  HG2 GLN   108      17.567  28.988  49.059  1.00  0.00           H
ATOM   1693  HG3 GLN   108      15.877  29.459  49.299  1.00  0.00           H
ATOM   1694  CD  GLN   108      17.139  29.506  51.053  1.00  0.00           C
ATOM   1695  OE1 GLN   108      18.126  30.258  51.110  1.00  0.00           O
ATOM   1696  NE2 GLN   108      16.513  29.291  52.140  1.00  0.00           N
ATOM   1697 HE21 GLN   108      16.926  29.653  52.989  1.00  0.00           H
ATOM   1698 HE22 GLN   108      15.729  28.656  52.146  1.00  0.00           H
ATOM   1699  C   GLN   108      16.933  24.983  50.601  1.00  0.00           C
ATOM   1700  O   GLN   108      15.809  24.730  51.043  1.00  0.00           O
ATOM   1701  N   ALA   109      17.821  24.069  50.247  1.00  0.00           N
ATOM   1702  H   ALA   109      18.692  24.344  49.815  1.00  0.00           H
ATOM   1703  CA  ALA   109      17.553  22.647  50.353  1.00  0.00           C
ATOM   1704  HA  ALA   109      16.738  22.474  51.057  1.00  0.00           H
ATOM   1705  CB  ALA   109      17.182  22.100  48.993  1.00  0.00           C
ATOM   1706  HB1 ALA   109      17.057  21.019  48.919  1.00  0.00           H
ATOM   1707  HB2 ALA   109      18.003  22.382  48.334  1.00  0.00           H
ATOM   1708  HB3 ALA   109      16.267  22.621  48.710  1.00  0.00           H
ATOM   1709  C   ALA   109      18.749  21.876  50.901  1.00  0.00           C
ATOM   1710  O   ALA   109      18.789  20.631  50.799  1.00  0.00           O
ATOM   1711  N   GLY   110      19.746  22.592  51.601  1.00  0.00           N
ATOM   1712  H   GLY   110      19.642  23.596  51.624  1.00  0.00           H
ATOM   1713  CA  GLY   110      20.750  21.895  52.398  1.00  0.00           C
ATOM   1714  HA2 GLY   110      20.781  22.529  53.284  1.00  0.00           H
ATOM   1715  HA3 GLY   110      20.296  20.928  52.614  1.00  0.00           H
ATOM   1716  C   GLY   110      22.242  21.884  51.905  1.00  0.00           C
ATOM   1717  O   GLY   110      23.048  21.393  52.721  1.00  0.00           O
ATOM   1718  N   ALA   111      22.617  22.437  50.760  1.00  0.00           N
ATOM   1719  H   ALA   111      21.924  22.930  50.215  1.00  0.00           H
ATOM   1720  CA  ALA   111      24.006  22.601  50.197  1.00  0.00           C
ATOM   1721  HA  ALA   111      24.531  21.662  50.373  1.00  0.00           H
ATOM   1722  CB  ALA   111      23.911  23.060  48.738  1.00  0.00           C
ATOM   1723  HB1 ALA   111      23.574  24.096  48.770  1.00  0.00           H
ATOM   1724  HB2 ALA   111      23.135  22.498  48.220  1.00  0.00           H
ATOM   1725  HB3 ALA   111      24.881  23.031  48.241  1.00  0.00           H
ATOM   1726  C   ALA   111      24.768  23.636  51.035  1.00  0.00           C
ATOM   1727  O   ALA   111      24.150  24.285  51.841  1.00  0.00           O
ATOM   1728  N   ASP   112      25.965  24.062  50.733  1.00  0.00           N
ATOM   1729  H   ASP   112      26.412  23.598  49.955  1.00  0.00           H
ATOM   1730  CA  ASP   112      26.719  25.264  51.293  1.00  0.00           C
ATOM   1731  HA  ASP   112      25.944  25.863  51.771  1.00  0.00           H
ATOM   1732  CB  ASP   112      27.693  24.732  52.404  1.00  0.00           C
ATOM   1733  HB2 ASP   112      28.046  25.644  52.884  1.00  0.00           H
ATOM   1734  HB3 ASP   112      27.154  24.157  53.158  1.00  0.00           H
ATOM   1735  CG  ASP   112      28.774  23.831  51.801  1.00  0.00           C
ATOM   1736  OD1 ASP   112      28.619  22.577  51.783  1.00  0.00           O
ATOM   1737  OD2 ASP   112      29.795  24.332  51.350  1.00  0.00           O
ATOM   1738  C   ASP   112      27.399  25.992  50.153  1.00  0.00           C
ATOM   1739  O   ASP   112      27.508  25.493  49.067  1.00  0.00           O
ATOM   1740  N   ILE   113      27.835  27.266  50.363  1.00  0.00           N
ATOM   1741  H   ILE   113      27.648  27.750  51.229  1.00  0.00           H
ATOM   1742  CA  ILE   113      28.442  28.058  49.297  1.00  0.00           C
ATOM   1743  HA  ILE   113      27.736  28.331  48.513  1.00  0.00           H
ATOM   1744  CB  ILE   113      28.781  29.416  49.958  1.00  0.00           C
ATOM   1745  HB  ILE   113      29.284  29.136  50.882  1.00  0.00           H
ATOM   1746  CG2 ILE   113      29.728  30.457  49.315  1.00  0.00           C
ATOM   1747 HG21 ILE   113      30.754  30.092  49.269  1.00  0.00           H
ATOM   1748 HG22 ILE   113      29.870  31.374  49.887  1.00  0.00           H
ATOM   1749 HG23 ILE   113      29.532  30.586  48.250  1.00  0.00           H
ATOM   1750  CG1 ILE   113      27.665  30.343  50.404  1.00  0.00           C
ATOM   1751 HG12 ILE   113      26.910  29.773  50.946  1.00  0.00           H
ATOM   1752 HG13 ILE   113      27.982  31.153  51.060  1.00  0.00           H
ATOM   1753  CD1 ILE   113      26.925  31.008  49.258  1.00  0.00           C
ATOM   1754 HD11 ILE   113      26.100  31.522  49.751  1.00  0.00           H
ATOM   1755 HD12 ILE   113      26.537  30.247  48.581  1.00  0.00           H
ATOM   1756 HD13 ILE   113      27.565  31.719  48.735  1.00  0.00           H
ATOM   1757  C   ILE   113      29.656  27.451  48.595  1.00  0.00           C
ATOM   1758  O   ILE   113      30.065  27.984  47.561  1.00  0.00           O
ATOM   1759  N   SER   114      30.199  26.302  48.924  1.00  0.00           N
ATOM   1760  H   SER   114      30.038  25.923  49.846  1.00  0.00           H
ATOM   1761  CA  SER   114      31.267  25.708  48.104  1.00  0.00           C
ATOM   1762  HA  SER   114      32.048  26.437  47.890  1.00  0.00           H
ATOM   1763  CB  SER   114      31.977  24.596  48.903  1.00  0.00           C
ATOM   1764  HB2 SER   114      32.926  24.375  48.416  1.00  0.00           H
ATOM   1765  HB3 SER   114      32.232  25.030  49.870  1.00  0.00           H
ATOM   1766  OG  SER   114      31.078  23.464  49.192  1.00  0.00           O
ATOM   1767  HG  SER   114      30.582  23.615  50.000  1.00  0.00           H
ATOM   1768  C   SER   114      30.723  25.060  46.834  1.00  0.00           C
ATOM   1769  O   SER   114      31.519  24.753  45.902  1.00  0.00           O
ATOM   1770  N   MET   115      29.384  24.914  46.689  1.00  0.00           N
ATOM   1771  H   MET   115      28.787  25.228  47.440  1.00  0.00           H
ATOM   1772  CA  MET   115      28.700  24.352  45.511  1.00  0.00           C
ATOM   1773  HA  MET   115      29.153  23.387  45.281  1.00  0.00           H
ATOM   1774  CB  MET   115      27.191  24.145  45.762  1.00  0.00           C
ATOM   1775  HB2 MET   115      26.991  23.747  46.758  1.00  0.00           H
ATOM   1776  HB3 MET   115      26.739  25.130  45.875  1.00  0.00           H
ATOM   1777  CG  MET   115      26.465  23.376  44.670  1.00  0.00           C
ATOM   1778  HG2 MET   115      26.341  24.110  43.875  1.00  0.00           H
ATOM   1779  HG3 MET   115      27.119  22.606  44.260  1.00  0.00           H
ATOM   1780  SD  MET   115      24.873  22.661  45.060  1.00  0.00           S
ATOM   1781  CE  MET   115      25.305  21.157  45.920  1.00  0.00           C
ATOM   1782  HE1 MET   115      25.714  21.509  46.865  1.00  0.00           H
ATOM   1783  HE2 MET   115      24.439  20.545  46.173  1.00  0.00           H
ATOM   1784  HE3 MET   115      26.138  20.627  45.458  1.00  0.00           H
ATOM   1785  C   MET   115      28.763  25.168  44.194  1.00  0.00           C
ATOM   1786  O   MET   115      28.390  24.720  43.114  1.00  0.00           O
ATOM   1787  N   ILE   116      29.342  26.305  44.280  1.00  0.00           N
ATOM   1788  H   ILE   116      29.864  26.472  45.129  1.00  0.00           H
ATOM   1789  CA  ILE   116      29.459  27.291  43.215  1.00  0.00           C
ATOM   1790  HA  ILE   116      28.500  27.604  42.801  1.00  0.00           H
ATOM   1791  CB  ILE   116      30.103  28.562  43.778  1.00  0.00           C
ATOM   1792  HB  ILE   116      29.583  28.838  44.696  1.00  0.00           H
ATOM   1793  CG2 ILE   116      31.614  28.429  44.178  1.00  0.00           C
ATOM   1794 HG21 ILE   116      31.954  29.391  44.561  1.00  0.00           H
ATOM   1795 HG22 ILE   116      32.264  28.256  43.321  1.00  0.00           H
ATOM   1796 HG23 ILE   116      31.686  27.684  44.970  1.00  0.00           H
ATOM   1797  CG1 ILE   116      29.950  29.750  42.838  1.00  0.00           C
ATOM   1798 HG12 ILE   116      30.588  29.414  42.021  1.00  0.00           H
ATOM   1799 HG13 ILE   116      28.886  29.820  42.612  1.00  0.00           H
ATOM   1800  CD1 ILE   116      30.375  31.104  43.311  1.00  0.00           C
ATOM   1801 HD11 ILE   116      31.465  31.088  43.349  1.00  0.00           H
ATOM   1802 HD12 ILE   116      30.025  31.358  44.312  1.00  0.00           H
ATOM   1803 HD13 ILE   116      30.005  31.830  42.588  1.00  0.00           H
ATOM   1804  C   ILE   116      30.254  26.683  42.028  1.00  0.00           C
ATOM   1805  O   ILE   116      29.944  27.147  40.920  1.00  0.00           O
ATOM   1806  N   GLY   117      31.205  25.785  42.208  1.00  0.00           N
ATOM   1807  H   GLY   117      31.335  25.603  43.192  1.00  0.00           H
ATOM   1808  CA  GLY   117      31.929  25.103  41.172  1.00  0.00           C
ATOM   1809  HA2 GLY   117      32.240  25.915  40.516  1.00  0.00           H
ATOM   1810  HA3 GLY   117      32.830  24.699  41.634  1.00  0.00           H
ATOM   1811  C   GLY   117      30.989  24.057  40.493  1.00  0.00           C
ATOM   1812  O   GLY   117      31.255  23.652  39.393  1.00  0.00           O
ATOM   1813  N   GLN   118      29.838  23.598  41.067  1.00  0.00           N
ATOM   1814  H   GLN   118      29.726  23.825  42.045  1.00  0.00           H
ATOM   1815  CA  GLN   118      28.804  22.714  40.378  1.00  0.00           C
ATOM   1816  HA  GLN   118      29.312  21.920  39.831  1.00  0.00           H
ATOM   1817  CB  GLN   118      27.804  22.108  41.364  1.00  0.00           C
ATOM   1818  HB2 GLN   118      28.377  21.639  42.163  1.00  0.00           H
ATOM   1819  HB3 GLN   118      27.262  22.943  41.808  1.00  0.00           H
ATOM   1820  CG  GLN   118      26.724  21.302  40.787  1.00  0.00           C
ATOM   1821  HG2 GLN   118      26.153  20.988  41.660  1.00  0.00           H
ATOM   1822  HG3 GLN   118      25.992  21.857  40.199  1.00  0.00           H
ATOM   1823  CD  GLN   118      27.055  20.026  40.088  1.00  0.00           C
ATOM   1824  OE1 GLN   118      28.160  19.696  39.733  1.00  0.00           O
ATOM   1825  NE2 GLN   118      26.027  19.299  39.720  1.00  0.00           N
ATOM   1826 HE21 GLN   118      26.117  18.421  39.232  1.00  0.00           H
ATOM   1827 HE22 GLN   118      25.096  19.671  39.840  1.00  0.00           H
ATOM   1828  C   GLN   118      28.000  23.418  39.329  1.00  0.00           C
ATOM   1829  O   GLN   118      27.733  22.854  38.253  1.00  0.00           O
ATOM   1830  N   PHE   119      27.691  24.730  39.498  1.00  0.00           N
ATOM   1831  H   PHE   119      27.967  25.144  40.377  1.00  0.00           H
ATOM   1832  CA  PHE   119      27.043  25.532  38.472  1.00  0.00           C
ATOM   1833  HA  PHE   119      26.609  24.808  37.783  1.00  0.00           H
ATOM   1834  CB  PHE   119      25.815  26.242  39.140  1.00  0.00           C
ATOM   1835  HB2 PHE   119      26.163  26.829  39.990  1.00  0.00           H
ATOM   1836  HB3 PHE   119      25.436  26.870  38.334  1.00  0.00           H
ATOM   1837  CG  PHE   119      24.740  25.316  39.686  1.00  0.00           C
ATOM   1838  CD1 PHE   119      23.852  24.700  38.793  1.00  0.00           C
ATOM   1839  HD1 PHE   119      23.757  24.994  37.758  1.00  0.00           H
ATOM   1840  CE1 PHE   119      22.916  23.764  39.263  1.00  0.00           C
ATOM   1841  HE1 PHE   119      22.190  23.284  38.623  1.00  0.00           H
ATOM   1842  CZ  PHE   119      22.836  23.563  40.605  1.00  0.00           C
ATOM   1843  HZ  PHE   119      22.013  22.967  40.968  1.00  0.00           H
ATOM   1844  CE2 PHE   119      23.675  24.193  41.531  1.00  0.00           C
ATOM   1845  HE2 PHE   119      23.548  24.073  42.597  1.00  0.00           H
ATOM   1846  CD2 PHE   119      24.587  25.181  41.054  1.00  0.00           C
ATOM   1847  HD2 PHE   119      25.256  25.674  41.744  1.00  0.00           H
ATOM   1848  C   PHE   119      28.035  26.430  37.605  1.00  0.00           C
ATOM   1849  O   PHE   119      27.673  27.094  36.674  1.00  0.00           O
ATOM   1850  N   GLY   120      29.307  26.270  37.799  1.00  0.00           N
ATOM   1851  H   GLY   120      29.548  25.588  38.504  1.00  0.00           H
ATOM   1852  CA  GLY   120      30.465  26.839  37.077  1.00  0.00           C
ATOM   1853  HA2 GLY   120      31.419  26.433  37.413  1.00  0.00           H
ATOM   1854  HA3 GLY   120      30.286  26.701  36.011  1.00  0.00           H
ATOM   1855  C   GLY   120      30.625  28.358  37.162  1.00  0.00           C
ATOM   1856  O   GLY   120      31.471  28.933  36.486  1.00  0.00           O
ATOM   1857  N   VAL   121      29.804  29.085  37.882  1.00  0.00           N
ATOM   1858  H   VAL   121      28.947  28.663  38.213  1.00  0.00           H
ATOM   1859  CA  VAL   121      29.985  30.577  38.253  1.00  0.00           C
ATOM   1860  HA  VAL   121      30.236  31.134  37.351  1.00  0.00           H
ATOM   1861  CB  VAL   121      28.577  31.093  38.648  1.00  0.00           C
ATOM   1862  HB  VAL   121      28.600  32.157  38.881  1.00  0.00           H
ATOM   1863  CG1 VAL   121      27.572  31.022  37.497  1.00  0.00           C
ATOM   1864 HG11 VAL   121      27.631  30.069  36.972  1.00  0.00           H
ATOM   1865 HG12 VAL   121      26.577  31.326  37.824  1.00  0.00           H
ATOM   1866 HG13 VAL   121      27.864  31.832  36.829  1.00  0.00           H
ATOM   1867  CG2 VAL   121      27.969  30.337  39.901  1.00  0.00           C
ATOM   1868 HG21 VAL   121      26.960  30.716  40.064  1.00  0.00           H
ATOM   1869 HG22 VAL   121      28.393  30.641  40.859  1.00  0.00           H
ATOM   1870 HG23 VAL   121      28.003  29.263  39.720  1.00  0.00           H
ATOM   1871  C   VAL   121      31.125  30.770  39.324  1.00  0.00           C
ATOM   1872  O   VAL   121      31.078  31.694  40.072  1.00  0.00           O
ATOM   1873  N   GLY   122      32.059  29.795  39.476  1.00  0.00           N
ATOM   1874  H   GLY   122      31.998  29.050  38.796  1.00  0.00           H
ATOM   1875  CA  GLY   122      33.063  29.692  40.607  1.00  0.00           C
ATOM   1876  HA2 GLY   122      32.589  29.223  41.469  1.00  0.00           H
ATOM   1877  HA3 GLY   122      33.835  28.968  40.345  1.00  0.00           H
ATOM   1878  C   GLY   122      33.761  31.041  40.901  1.00  0.00           C
ATOM   1879  O   GLY   122      33.928  31.425  42.001  1.00  0.00           O
ATOM   1880  N   PHE   123      34.245  31.760  39.788  1.00  0.00           N
ATOM   1881  H   PHE   123      34.205  31.291  38.894  1.00  0.00           H
ATOM   1882  CA  PHE   123      34.922  33.070  39.833  1.00  0.00           C
ATOM   1883  HA  PHE   123      35.957  32.805  40.045  1.00  0.00           H
ATOM   1884  CB  PHE   123      35.000  33.718  38.492  1.00  0.00           C
ATOM   1885  HB2 PHE   123      35.461  33.009  37.805  1.00  0.00           H
ATOM   1886  HB3 PHE   123      33.992  33.915  38.127  1.00  0.00           H
ATOM   1887  CG  PHE   123      35.929  34.885  38.449  1.00  0.00           C
ATOM   1888  CD1 PHE   123      37.259  34.516  38.321  1.00  0.00           C
ATOM   1889  HD1 PHE   123      37.617  33.497  38.328  1.00  0.00           H
ATOM   1890  CE1 PHE   123      38.218  35.564  38.170  1.00  0.00           C
ATOM   1891  HE1 PHE   123      39.279  35.369  38.205  1.00  0.00           H
ATOM   1892  CZ  PHE   123      37.879  36.916  38.262  1.00  0.00           C
ATOM   1893  HZ  PHE   123      38.636  37.686  38.241  1.00  0.00           H
ATOM   1894  CE2 PHE   123      36.525  37.190  38.352  1.00  0.00           C
ATOM   1895  HE2 PHE   123      36.317  38.246  38.438  1.00  0.00           H
ATOM   1896  CD2 PHE   123      35.543  36.208  38.391  1.00  0.00           C
ATOM   1897  HD2 PHE   123      34.494  36.439  38.510  1.00  0.00           H
ATOM   1898  C   PHE   123      34.387  34.080  40.952  1.00  0.00           C
ATOM   1899  O   PHE   123      35.213  34.495  41.662  1.00  0.00           O
ATOM   1900  N   TYR   124      33.177  34.342  41.146  1.00  0.00           N
ATOM   1901  H   TYR   124      32.466  33.795  40.682  1.00  0.00           H
ATOM   1902  CA  TYR   124      32.646  35.350  42.122  1.00  0.00           C
ATOM   1903  HA  TYR   124      33.200  36.260  41.892  1.00  0.00           H
ATOM   1904  CB  TYR   124      31.141  35.417  41.834  1.00  0.00           C
ATOM   1905  HB2 TYR   124      30.736  34.408  41.902  1.00  0.00           H
ATOM   1906  HB3 TYR   124      30.636  36.115  42.502  1.00  0.00           H
ATOM   1907  CG  TYR   124      30.912  35.844  40.397  1.00  0.00           C
ATOM   1908  CD1 TYR   124      31.125  37.215  40.098  1.00  0.00           C
ATOM   1909  HD1 TYR   124      31.501  37.888  40.855  1.00  0.00           H
ATOM   1910  CE1 TYR   124      31.088  37.648  38.724  1.00  0.00           C
ATOM   1911  HE1 TYR   124      31.284  38.669  38.432  1.00  0.00           H
ATOM   1912  CZ  TYR   124      30.704  36.742  37.694  1.00  0.00           C
ATOM   1913  OH  TYR   124      30.343  37.245  36.467  1.00  0.00           O
ATOM   1914  HH  TYR   124      29.779  36.740  35.877  1.00  0.00           H
ATOM   1915  CE2 TYR   124      30.332  35.441  38.029  1.00  0.00           C
ATOM   1916  HE2 TYR   124      29.953  34.771  37.272  1.00  0.00           H
ATOM   1917  CD2 TYR   124      30.452  34.976  39.388  1.00  0.00           C
ATOM   1918  HD2 TYR   124      30.223  33.950  39.633  1.00  0.00           H
ATOM   1919  C   TYR   124      32.914  34.834  43.610  1.00  0.00           C
ATOM   1920  O   TYR   124      32.748  35.678  44.459  1.00  0.00           O
ATOM   1921  N   SER   125      33.390  33.620  43.924  1.00  0.00           N
ATOM   1922  H   SER   125      33.568  33.037  43.119  1.00  0.00           H
ATOM   1923  CA  SER   125      33.939  33.255  45.263  1.00  0.00           C
ATOM   1924  HA  SER   125      33.218  33.550  46.024  1.00  0.00           H
ATOM   1925  CB  SER   125      34.255  31.723  45.260  1.00  0.00           C
ATOM   1926  HB2 SER   125      34.653  31.406  46.224  1.00  0.00           H
ATOM   1927  HB3 SER   125      33.361  31.181  44.953  1.00  0.00           H
ATOM   1928  OG  SER   125      35.182  31.450  44.287  1.00  0.00           O
ATOM   1929  HG  SER   125      34.687  31.072  43.556  1.00  0.00           H
ATOM   1930  C   SER   125      35.134  34.029  45.635  1.00  0.00           C
ATOM   1931  O   SER   125      35.461  34.094  46.786  1.00  0.00           O
ATOM   1932  N   ALA   126      35.718  34.772  44.696  1.00  0.00           N
ATOM   1933  H   ALA   126      35.418  34.672  43.738  1.00  0.00           H
ATOM   1934  CA  ALA   126      36.794  35.792  44.892  1.00  0.00           C
ATOM   1935  HA  ALA   126      37.639  35.194  45.231  1.00  0.00           H
ATOM   1936  CB  ALA   126      37.002  36.505  43.498  1.00  0.00           C
ATOM   1937  HB1 ALA   126      37.284  35.758  42.755  1.00  0.00           H
ATOM   1938  HB2 ALA   126      37.812  37.222  43.627  1.00  0.00           H
ATOM   1939  HB3 ALA   126      36.100  36.961  43.092  1.00  0.00           H
ATOM   1940  C   ALA   126      36.398  36.888  45.897  1.00  0.00           C
ATOM   1941  O   ALA   126      37.180  37.173  46.799  1.00  0.00           O
ATOM   1942  N   TYR   127      35.178  37.423  45.814  1.00  0.00           N
ATOM   1943  H   TYR   127      34.642  37.035  45.052  1.00  0.00           H
ATOM   1944  CA  TYR   127      34.524  38.268  46.808  1.00  0.00           C
ATOM   1945  HA  TYR   127      35.314  38.994  47.002  1.00  0.00           H
ATOM   1946  CB  TYR   127      33.333  39.034  46.081  1.00  0.00           C
ATOM   1947  HB2 TYR   127      32.641  38.269  45.726  1.00  0.00           H
ATOM   1948  HB3 TYR   127      32.866  39.654  46.846  1.00  0.00           H
ATOM   1949  CG  TYR   127      33.770  39.847  44.831  1.00  0.00           C
ATOM   1950  CD1 TYR   127      34.225  41.152  44.901  1.00  0.00           C
ATOM   1951  HD1 TYR   127      34.188  41.740  45.807  1.00  0.00           H
ATOM   1952  CE1 TYR   127      34.557  41.857  43.692  1.00  0.00           C
ATOM   1953  HE1 TYR   127      34.852  42.895  43.724  1.00  0.00           H
ATOM   1954  CZ  TYR   127      34.428  41.207  42.476  1.00  0.00           C
ATOM   1955  OH  TYR   127      34.798  41.880  41.411  1.00  0.00           O
ATOM   1956  HH  TYR   127      35.206  42.728  41.599  1.00  0.00           H
ATOM   1957  CE2 TYR   127      34.004  39.851  42.469  1.00  0.00           C
ATOM   1958  HE2 TYR   127      33.779  39.451  41.491  1.00  0.00           H
ATOM   1959  CD2 TYR   127      33.615  39.157  43.591  1.00  0.00           C
ATOM   1960  HD2 TYR   127      33.239  38.148  43.508  1.00  0.00           H
ATOM   1961  C   TYR   127      34.112  37.638  48.098  1.00  0.00           C
ATOM   1962  O   TYR   127      33.750  38.409  48.991  1.00  0.00           O
ATOM   1963  N   LEU   128      34.414  36.334  48.375  1.00  0.00           N
ATOM   1964  H   LEU   128      34.815  35.791  47.623  1.00  0.00           H
ATOM   1965  CA  LEU   128      34.449  35.893  49.729  1.00  0.00           C
ATOM   1966  HA  LEU   128      33.492  36.117  50.201  1.00  0.00           H
ATOM   1967  CB  LEU   128      34.659  34.367  49.823  1.00  0.00           C
ATOM   1968  HB2 LEU   128      35.511  33.984  49.260  1.00  0.00           H
ATOM   1969  HB3 LEU   128      34.975  34.158  50.845  1.00  0.00           H
ATOM   1970  CG  LEU   128      33.356  33.698  49.332  1.00  0.00           C
ATOM   1971  HG  LEU   128      32.942  34.167  48.439  1.00  0.00           H
ATOM   1972  CD1 LEU   128      33.565  32.243  48.901  1.00  0.00           C
ATOM   1973 HD11 LEU   128      34.364  32.087  48.177  1.00  0.00           H
ATOM   1974 HD12 LEU   128      32.629  31.846  48.508  1.00  0.00           H
ATOM   1975 HD13 LEU   128      33.817  31.628  49.765  1.00  0.00           H
ATOM   1976  CD2 LEU   128      32.288  33.636  50.453  1.00  0.00           C
ATOM   1977 HD21 LEU   128      31.416  33.152  50.012  1.00  0.00           H
ATOM   1978 HD22 LEU   128      32.617  33.101  51.346  1.00  0.00           H
ATOM   1979 HD23 LEU   128      32.122  34.615  50.903  1.00  0.00           H
ATOM   1980  C   LEU   128      35.565  36.649  50.543  1.00  0.00           C
ATOM   1981  O   LEU   128      35.373  36.904  51.725  1.00  0.00           O
ATOM   1982  N   VAL   129      36.742  36.687  49.952  1.00  0.00           N
ATOM   1983  H   VAL   129      37.011  36.380  49.028  1.00  0.00           H
ATOM   1984  CA  VAL   129      37.941  37.319  50.548  1.00  0.00           C
ATOM   1985  HA  VAL   129      37.716  37.246  51.611  1.00  0.00           H
ATOM   1986  CB  VAL   129      39.132  36.363  50.459  1.00  0.00           C
ATOM   1987  HB  VAL   129      39.795  36.806  51.201  1.00  0.00           H
ATOM   1988  CG1 VAL   129      38.665  34.949  50.897  1.00  0.00           C
ATOM   1989 HG11 VAL   129      39.566  34.338  50.942  1.00  0.00           H
ATOM   1990 HG12 VAL   129      38.128  35.023  51.843  1.00  0.00           H
ATOM   1991 HG13 VAL   129      37.976  34.412  50.247  1.00  0.00           H
ATOM   1992  CG2 VAL   129      39.644  36.224  48.945  1.00  0.00           C
ATOM   1993 HG21 VAL   129      38.987  35.588  48.353  1.00  0.00           H
ATOM   1994 HG22 VAL   129      40.644  35.794  48.975  1.00  0.00           H
ATOM   1995 HG23 VAL   129      39.593  37.194  48.449  1.00  0.00           H
ATOM   1996  C   VAL   129      38.213  38.777  50.149  1.00  0.00           C
ATOM   1997  O   VAL   129      38.866  39.533  50.881  1.00  0.00           O
ATOM   1998  N   ALA   130      37.785  39.246  48.987  1.00  0.00           N
ATOM   1999  H   ALA   130      37.484  38.514  48.359  1.00  0.00           H
ATOM   2000  CA  ALA   130      38.026  40.543  48.464  1.00  0.00           C
ATOM   2001  HA  ALA   130      38.903  40.940  48.978  1.00  0.00           H
ATOM   2002  CB  ALA   130      38.208  40.372  46.948  1.00  0.00           C
ATOM   2003  HB1 ALA   130      38.706  41.283  46.619  1.00  0.00           H
ATOM   2004  HB2 ALA   130      37.263  40.169  46.442  1.00  0.00           H
ATOM   2005  HB3 ALA   130      38.854  39.508  46.797  1.00  0.00           H
ATOM   2006  C   ALA   130      36.900  41.579  48.794  1.00  0.00           C
ATOM   2007  O   ALA   130      35.692  41.358  48.978  1.00  0.00           O
ATOM   2008  N   GLU   131      37.438  42.817  48.853  1.00  0.00           N
ATOM   2009  H   GLU   131      38.438  42.914  48.962  1.00  0.00           H
ATOM   2010  CA  GLU   131      36.635  44.069  48.755  1.00  0.00           C
ATOM   2011  HA  GLU   131      35.642  43.935  49.182  1.00  0.00           H
ATOM   2012  CB  GLU   131      37.498  45.044  49.622  1.00  0.00           C
ATOM   2013  HB2 GLU   131      37.704  44.551  50.573  1.00  0.00           H
ATOM   2014  HB3 GLU   131      38.457  45.162  49.118  1.00  0.00           H
ATOM   2015  CG  GLU   131      36.898  46.460  49.782  1.00  0.00           C
ATOM   2016  HG2 GLU   131      37.711  47.001  50.264  1.00  0.00           H
ATOM   2017  HG3 GLU   131      36.636  46.756  48.766  1.00  0.00           H
ATOM   2018  CD  GLU   131      35.783  46.557  50.815  1.00  0.00           C
ATOM   2019  OE1 GLU   131      36.029  46.243  51.978  1.00  0.00           O
ATOM   2020  OE2 GLU   131      34.732  47.135  50.498  1.00  0.00           O
ATOM   2021  C   GLU   131      36.419  44.604  47.352  1.00  0.00           C
ATOM   2022  O   GLU   131      35.374  45.228  47.059  1.00  0.00           O
ATOM   2023  N   LYS   132      37.313  44.335  46.438  1.00  0.00           N
ATOM   2024  H   LYS   132      37.977  43.673  46.814  1.00  0.00           H
ATOM   2025  CA  LYS   132      37.271  44.669  44.960  1.00  0.00           C
ATOM   2026  HA  LYS   132      36.292  44.300  44.652  1.00  0.00           H
ATOM   2027  CB  LYS   132      37.589  46.112  44.650  1.00  0.00           C
ATOM   2028  HB2 LYS   132      37.408  46.346  43.601  1.00  0.00           H
ATOM   2029  HB3 LYS   132      36.843  46.802  45.044  1.00  0.00           H
ATOM   2030  CG  LYS   132      38.977  46.471  45.214  1.00  0.00           C
ATOM   2031  HG2 LYS   132      38.830  46.372  46.289  1.00  0.00           H
ATOM   2032  HG3 LYS   132      39.673  45.779  44.740  1.00  0.00           H
ATOM   2033  CD  LYS   132      39.364  47.870  44.861  1.00  0.00           C
ATOM   2034  HD2 LYS   132      39.265  47.986  43.781  1.00  0.00           H
ATOM   2035  HD3 LYS   132      38.655  48.541  45.347  1.00  0.00           H
ATOM   2036  CE  LYS   132      40.824  48.120  45.433  1.00  0.00           C
ATOM   2037  HE2 LYS   132      40.966  47.661  46.411  1.00  0.00           H
ATOM   2038  HE3 LYS   132      41.500  47.537  44.806  1.00  0.00           H
ATOM   2039  NZ  LYS   132      41.165  49.554  45.373  1.00  0.00           N
ATOM   2040  HZ1 LYS   132      42.151  49.774  45.361  1.00  0.00           H
ATOM   2041  HZ2 LYS   132      40.820  50.048  46.183  1.00  0.00           H
ATOM   2042  HZ3 LYS   132      40.732  50.074  44.623  1.00  0.00           H
ATOM   2043  C   LYS   132      38.207  43.758  44.252  1.00  0.00           C
ATOM   2044  O   LYS   132      39.067  43.119  44.864  1.00  0.00           O
ATOM   2045  N   VAL   133      38.133  43.674  42.935  1.00  0.00           N
ATOM   2046  H   VAL   133      37.313  44.114  42.541  1.00  0.00           H
ATOM   2047  CA  VAL   133      38.913  42.702  42.069  1.00  0.00           C
ATOM   2048  HA  VAL   133      39.765  42.355  42.654  1.00  0.00           H
ATOM   2049  CB  VAL   133      38.129  41.439  41.689  1.00  0.00           C
ATOM   2050  HB  VAL   133      37.160  41.693  41.259  1.00  0.00           H
ATOM   2051  CG1 VAL   133      38.854  40.447  40.769  1.00  0.00           C
ATOM   2052 HG11 VAL   133      39.682  39.904  41.225  1.00  0.00           H
ATOM   2053 HG12 VAL   133      38.137  39.738  40.355  1.00  0.00           H
ATOM   2054 HG13 VAL   133      39.356  40.926  39.928  1.00  0.00           H
ATOM   2055  CG2 VAL   133      37.908  40.548  42.922  1.00  0.00           C
ATOM   2056 HG21 VAL   133      37.183  41.015  43.587  1.00  0.00           H
ATOM   2057 HG22 VAL   133      38.810  40.479  43.529  1.00  0.00           H
ATOM   2058 HG23 VAL   133      37.477  39.607  42.579  1.00  0.00           H
ATOM   2059  C   VAL   133      39.277  43.350  40.767  1.00  0.00           C
ATOM   2060  O   VAL   133      38.395  43.943  40.173  1.00  0.00           O
ATOM   2061  N   THR   134      40.573  43.248  40.293  1.00  0.00           N
ATOM   2062  H   THR   134      41.266  42.761  40.843  1.00  0.00           H
ATOM   2063  CA  THR   134      41.041  43.646  38.911  1.00  0.00           C
ATOM   2064  HA  THR   134      40.191  44.114  38.413  1.00  0.00           H
ATOM   2065  CB  THR   134      42.145  44.703  39.029  1.00  0.00           C
ATOM   2066  HB  THR   134      42.724  44.430  39.912  1.00  0.00           H
ATOM   2067  CG2 THR   134      43.013  45.118  37.772  1.00  0.00           C
ATOM   2068 HG21 THR   134      43.609  45.992  38.031  1.00  0.00           H
ATOM   2069 HG22 THR   134      42.357  45.413  36.952  1.00  0.00           H
ATOM   2070 HG23 THR   134      43.707  44.349  37.433  1.00  0.00           H
ATOM   2071  OG1 THR   134      41.554  45.924  39.418  1.00  0.00           O
ATOM   2072  HG1 THR   134      42.281  46.548  39.485  1.00  0.00           H
ATOM   2073  C   THR   134      41.567  42.490  38.083  1.00  0.00           C
ATOM   2074  O   THR   134      42.023  41.532  38.663  1.00  0.00           O
ATOM   2075  N   VAL   135      41.429  42.497  36.794  1.00  0.00           N
ATOM   2076  H   VAL   135      41.009  43.316  36.380  1.00  0.00           H
ATOM   2077  CA  VAL   135      41.690  41.352  35.863  1.00  0.00           C
ATOM   2078  HA  VAL   135      42.471  40.699  36.253  1.00  0.00           H
ATOM   2079  CB  VAL   135      40.396  40.537  35.711  1.00  0.00           C
ATOM   2080  HB  VAL   135      39.596  41.107  35.237  1.00  0.00           H
ATOM   2081  CG1 VAL   135      40.601  39.314  34.777  1.00  0.00           C
ATOM   2082 HG11 VAL   135      41.023  39.533  33.794  1.00  0.00           H
ATOM   2083 HG12 VAL   135      41.276  38.616  35.273  1.00  0.00           H
ATOM   2084 HG13 VAL   135      39.712  38.768  34.462  1.00  0.00           H
ATOM   2085  CG2 VAL   135      39.938  39.850  36.965  1.00  0.00           C
ATOM   2086 HG21 VAL   135      39.663  40.436  37.842  1.00  0.00           H
ATOM   2087 HG22 VAL   135      40.724  39.128  37.186  1.00  0.00           H
ATOM   2088 HG23 VAL   135      39.068  39.251  36.698  1.00  0.00           H
ATOM   2089  C   VAL   135      42.175  41.738  34.443  1.00  0.00           C
ATOM   2090  O   VAL   135      41.674  42.598  33.776  1.00  0.00           O
ATOM   2091  N   ILE   136      43.283  41.141  34.006  1.00  0.00           N
ATOM   2092  H   ILE   136      43.631  40.494  34.698  1.00  0.00           H
ATOM   2093  CA  ILE   136      44.216  41.452  32.952  1.00  0.00           C
ATOM   2094  HA  ILE   136      43.817  42.227  32.296  1.00  0.00           H
ATOM   2095  CB  ILE   136      45.553  41.885  33.607  1.00  0.00           C
ATOM   2096  HB  ILE   136      45.934  41.062  34.212  1.00  0.00           H
ATOM   2097  CG2 ILE   136      46.661  42.147  32.538  1.00  0.00           C
ATOM   2098 HG21 ILE   136      46.751  41.495  31.670  1.00  0.00           H
ATOM   2099 HG22 ILE   136      47.653  42.026  32.976  1.00  0.00           H
ATOM   2100 HG23 ILE   136      46.562  43.142  32.103  1.00  0.00           H
ATOM   2101  CG1 ILE   136      45.316  43.099  34.474  1.00  0.00           C
ATOM   2102 HG12 ILE   136      45.111  43.963  33.843  1.00  0.00           H
ATOM   2103 HG13 ILE   136      44.585  42.917  35.262  1.00  0.00           H
ATOM   2104  CD1 ILE   136      46.638  43.423  35.219  1.00  0.00           C
ATOM   2105 HD11 ILE   136      46.841  42.641  35.951  1.00  0.00           H
ATOM   2106 HD12 ILE   136      46.592  44.357  35.778  1.00  0.00           H
ATOM   2107 HD13 ILE   136      47.445  43.545  34.497  1.00  0.00           H
ATOM   2108  C   ILE   136      44.390  40.221  32.111  1.00  0.00           C
ATOM   2109  O   ILE   136      44.674  39.171  32.586  1.00  0.00           O
ATOM   2110  N   THR   137      44.033  40.338  30.850  1.00  0.00           N
ATOM   2111  H   THR   137      43.752  41.239  30.488  1.00  0.00           H
ATOM   2112  CA  THR   137      43.822  39.201  29.958  1.00  0.00           C
ATOM   2113  HA  THR   137      44.636  38.555  30.286  1.00  0.00           H
ATOM   2114  CB  THR   137      42.337  38.598  30.081  1.00  0.00           C
ATOM   2115  HB  THR   137      42.096  38.488  31.138  1.00  0.00           H
ATOM   2116  CG2 THR   137      41.310  39.467  29.340  1.00  0.00           C
ATOM   2117 HG21 THR   137      41.338  40.466  29.777  1.00  0.00           H
ATOM   2118 HG22 THR   137      40.379  39.022  29.694  1.00  0.00           H
ATOM   2119 HG23 THR   137      41.461  39.384  28.264  1.00  0.00           H
ATOM   2120  OG1 THR   137      42.278  37.320  29.524  1.00  0.00           O
ATOM   2121  HG1 THR   137      42.726  36.749  30.152  1.00  0.00           H
ATOM   2122  C   THR   137      44.049  39.468  28.480  1.00  0.00           C
ATOM   2123  O   THR   137      43.815  40.540  27.976  1.00  0.00           O
ATOM   2124  N   LYS   138      44.363  38.442  27.749  1.00  0.00           N
ATOM   2125  H   LYS   138      44.369  37.571  28.261  1.00  0.00           H
ATOM   2126  CA  LYS   138      44.812  38.397  26.391  1.00  0.00           C
ATOM   2127  HA  LYS   138      44.343  39.222  25.856  1.00  0.00           H
ATOM   2128  CB  LYS   138      46.303  38.694  26.387  1.00  0.00           C
ATOM   2129  HB2 LYS   138      46.480  39.736  26.650  1.00  0.00           H
ATOM   2130  HB3 LYS   138      46.685  38.057  27.184  1.00  0.00           H
ATOM   2131  CG  LYS   138      47.100  38.489  25.207  1.00  0.00           C
ATOM   2132  HG2 LYS   138      48.147  38.663  25.458  1.00  0.00           H
ATOM   2133  HG3 LYS   138      46.904  37.461  24.903  1.00  0.00           H
ATOM   2134  CD  LYS   138      46.656  39.437  24.140  1.00  0.00           C
ATOM   2135  HD2 LYS   138      45.665  39.091  23.846  1.00  0.00           H
ATOM   2136  HD3 LYS   138      46.651  40.392  24.666  1.00  0.00           H
ATOM   2137  CE  LYS   138      47.670  39.319  23.018  1.00  0.00           C
ATOM   2138  HE2 LYS   138      47.701  40.297  22.538  1.00  0.00           H
ATOM   2139  HE3 LYS   138      48.689  39.129  23.354  1.00  0.00           H
ATOM   2140  NZ  LYS   138      47.275  38.241  22.127  1.00  0.00           N
ATOM   2141  HZ1 LYS   138      48.045  37.885  21.577  1.00  0.00           H
ATOM   2142  HZ2 LYS   138      46.505  38.641  21.611  1.00  0.00           H
ATOM   2143  HZ3 LYS   138      46.722  37.566  22.633  1.00  0.00           H
ATOM   2144  C   LYS   138      44.377  37.004  25.737  1.00  0.00           C
ATOM   2145  O   LYS   138      44.855  35.942  26.097  1.00  0.00           O
ATOM   2146  N   HIE   139      43.484  37.153  24.751  1.00  0.00           N
ATOM   2147  H   HIE   139      43.180  38.096  24.558  1.00  0.00           H
ATOM   2148  CA  HIE   139      43.166  36.096  23.754  1.00  0.00           C
ATOM   2149  HA  HIE   139      43.049  35.135  24.258  1.00  0.00           H
ATOM   2150  CB  HIE   139      41.892  36.429  23.079  1.00  0.00           C
ATOM   2151  HB2 HIE   139      41.208  36.757  23.862  1.00  0.00           H
ATOM   2152  HB3 HIE   139      41.986  37.310  22.443  1.00  0.00           H
ATOM   2153  CG  HIE   139      41.338  35.276  22.309  1.00  0.00           C
ATOM   2154  ND1 HIE   139      41.398  35.040  20.938  1.00  0.00           N
ATOM   2155  CE1 HIE   139      40.754  33.831  20.700  1.00  0.00           C
ATOM   2156  HE1 HIE   139      40.497  33.364  19.761  1.00  0.00           H
ATOM   2157  NE2 HIE   139      40.339  33.277  21.894  1.00  0.00           N
ATOM   2158  HE2 HIE   139      39.680  32.512  21.938  1.00  0.00           H
ATOM   2159  CD2 HIE   139      40.745  34.203  22.877  1.00  0.00           C
ATOM   2160  HD2 HIE   139      40.481  34.153  23.923  1.00  0.00           H
ATOM   2161  C   HIE   139      44.327  36.045  22.621  1.00  0.00           C
ATOM   2162  O   HIE   139      44.909  37.106  22.369  1.00  0.00           O
ATOM   2163  N   ASN   140      44.765  34.878  22.079  1.00  0.00           N
ATOM   2164  H   ASN   140      44.451  34.000  22.466  1.00  0.00           H
ATOM   2165  CA  ASN   140      45.860  34.763  21.060  1.00  0.00           C
ATOM   2166  HA  ASN   140      46.780  35.108  21.530  1.00  0.00           H
ATOM   2167  CB  ASN   140      46.098  33.316  20.693  1.00  0.00           C
ATOM   2168  HB2 ASN   140      46.395  32.693  21.537  1.00  0.00           H
ATOM   2169  HB3 ASN   140      45.159  32.798  20.498  1.00  0.00           H
ATOM   2170  CG  ASN   140      47.247  33.031  19.665  1.00  0.00           C
ATOM   2171  OD1 ASN   140      48.341  32.755  20.082  1.00  0.00           O
ATOM   2172  ND2 ASN   140      47.010  33.108  18.387  1.00  0.00           N
ATOM   2173 HD21 ASN   140      46.092  33.253  17.989  1.00  0.00           H
ATOM   2174 HD22 ASN   140      47.759  32.780  17.795  1.00  0.00           H
ATOM   2175  C   ASN   140      45.600  35.657  19.864  1.00  0.00           C
ATOM   2176  O   ASN   140      46.423  36.351  19.294  1.00  0.00           O
ATOM   2177  N   ASP   141      44.304  35.550  19.515  1.00  0.00           N
ATOM   2178  H   ASP   141      43.583  35.097  20.062  1.00  0.00           H
ATOM   2179  CA  ASP   141      43.888  36.183  18.286  1.00  0.00           C
ATOM   2180  HA  ASP   141      44.725  36.287  17.597  1.00  0.00           H
ATOM   2181  CB  ASP   141      42.818  35.215  17.579  1.00  0.00           C
ATOM   2182  HB2 ASP   141      42.055  34.864  18.275  1.00  0.00           H
ATOM   2183  HB3 ASP   141      42.440  35.687  16.672  1.00  0.00           H
ATOM   2184  CG  ASP   141      43.544  33.918  17.054  1.00  0.00           C
ATOM   2185  OD1 ASP   141      44.808  33.903  17.092  1.00  0.00           O
ATOM   2186  OD2 ASP   141      42.854  33.080  16.438  1.00  0.00           O
ATOM   2187  C   ASP   141      43.345  37.572  18.433  1.00  0.00           C
ATOM   2188  O   ASP   141      42.943  38.202  17.395  1.00  0.00           O
ATOM   2189  N   ASP   142      43.409  38.085  19.665  1.00  0.00           N
ATOM   2190  H   ASP   142      44.003  37.607  20.328  1.00  0.00           H
ATOM   2191  CA  ASP   142      42.968  39.533  20.000  1.00  0.00           C
ATOM   2192  HA  ASP   142      42.712  40.002  19.050  1.00  0.00           H
ATOM   2193  CB  ASP   142      41.636  39.410  20.800  1.00  0.00           C
ATOM   2194  HB2 ASP   142      41.094  38.487  20.596  1.00  0.00           H
ATOM   2195  HB3 ASP   142      41.901  39.452  21.857  1.00  0.00           H
ATOM   2196  CG  ASP   142      40.709  40.622  20.500  1.00  0.00           C
ATOM   2197  OD1 ASP   142      41.150  41.788  20.311  1.00  0.00           O
ATOM   2198  OD2 ASP   142      39.520  40.311  20.265  1.00  0.00           O
ATOM   2199  C   ASP   142      44.118  40.326  20.754  1.00  0.00           C
ATOM   2200  O   ASP   142      45.253  39.894  20.942  1.00  0.00           O
ATOM   2201  N   GLU   143      43.815  41.533  21.211  1.00  0.00           N
ATOM   2202  H   GLU   143      42.968  41.994  20.912  1.00  0.00           H
ATOM   2203  CA  GLU   143      44.707  42.403  21.950  1.00  0.00           C
ATOM   2204  HA  GLU   143      45.710  42.366  21.521  1.00  0.00           H
ATOM   2205  CB  GLU   143      44.449  43.879  21.722  1.00  0.00           C
ATOM   2206  HB2 GLU   143      43.577  44.193  22.294  1.00  0.00           H
ATOM   2207  HB3 GLU   143      45.273  44.557  21.943  1.00  0.00           H
ATOM   2208  CG  GLU   143      44.133  44.218  20.253  1.00  0.00           C
ATOM   2209  HG2 GLU   143      43.240  43.676  19.944  1.00  0.00           H
ATOM   2210  HG3 GLU   143      43.969  45.289  20.136  1.00  0.00           H
ATOM   2211  CD  GLU   143      45.353  43.970  19.296  1.00  0.00           C
ATOM   2212  OE1 GLU   143      45.024  43.828  18.066  1.00  0.00           O
ATOM   2213  OE2 GLU   143      46.559  44.050  19.621  1.00  0.00           O
ATOM   2214  C   GLU   143      44.701  42.148  23.483  1.00  0.00           C
ATOM   2215  O   GLU   143      43.977  41.192  23.900  1.00  0.00           O
ATOM   2216  N   GLN   144      45.501  42.788  24.318  1.00  0.00           N
ATOM   2217  H   GLN   144      46.059  43.551  23.966  1.00  0.00           H
ATOM   2218  CA  GLN   144      45.448  42.750  25.793  1.00  0.00           C
ATOM   2219  HA  GLN   144      45.070  41.794  26.155  1.00  0.00           H
ATOM   2220  CB  GLN   144      46.899  42.849  26.345  1.00  0.00           C
ATOM   2221  HB2 GLN   144      47.470  41.970  26.047  1.00  0.00           H
ATOM   2222  HB3 GLN   144      47.388  43.758  25.994  1.00  0.00           H
ATOM   2223  CG  GLN   144      47.050  42.916  27.863  1.00  0.00           C
ATOM   2224  HG2 GLN   144      46.621  43.838  28.258  1.00  0.00           H
ATOM   2225  HG3 GLN   144      46.480  42.038  28.167  1.00  0.00           H
ATOM   2226  CD  GLN   144      48.461  42.724  28.450  1.00  0.00           C
ATOM   2227  OE1 GLN   144      49.229  41.918  27.935  1.00  0.00           O
ATOM   2228  NE2 GLN   144      48.827  43.436  29.499  1.00  0.00           N
ATOM   2229 HE21 GLN   144      49.827  43.570  29.499  1.00  0.00           H
ATOM   2230 HE22 GLN   144      48.116  44.102  29.767  1.00  0.00           H
ATOM   2231  C   GLN   144      44.394  43.759  26.333  1.00  0.00           C
ATOM   2232  O   GLN   144      44.568  44.940  26.128  1.00  0.00           O
ATOM   2233  N   TYR   145      43.488  43.271  27.254  1.00  0.00           N
ATOM   2234  H   TYR   145      43.381  42.266  27.271  1.00  0.00           H
ATOM   2235  CA  TYR   145      42.491  44.147  27.837  1.00  0.00           C
ATOM   2236  HA  TYR   145      42.808  45.183  27.724  1.00  0.00           H
ATOM   2237  CB  TYR   145      41.040  43.903  27.253  1.00  0.00           C
ATOM   2238  HB2 TYR   145      40.649  42.924  27.530  1.00  0.00           H
ATOM   2239  HB3 TYR   145      40.407  44.692  27.659  1.00  0.00           H
ATOM   2240  CG  TYR   145      41.005  43.971  25.799  1.00  0.00           C
ATOM   2241  CD1 TYR   145      40.524  45.159  25.196  1.00  0.00           C
ATOM   2242  HD1 TYR   145      40.139  45.958  25.814  1.00  0.00           H
ATOM   2243  CE1 TYR   145      40.553  45.230  23.795  1.00  0.00           C
ATOM   2244  HE1 TYR   145      40.335  46.105  23.201  1.00  0.00           H
ATOM   2245  CZ  TYR   145      40.960  44.105  23.021  1.00  0.00           C
ATOM   2246  OH  TYR   145      40.871  44.186  21.622  1.00  0.00           O
ATOM   2247  HH  TYR   145      41.107  43.385  21.149  1.00  0.00           H
ATOM   2248  CE2 TYR   145      41.352  42.901  23.621  1.00  0.00           C
ATOM   2249  HE2 TYR   145      41.643  42.096  22.964  1.00  0.00           H
ATOM   2250  CD2 TYR   145      41.361  42.804  25.052  1.00  0.00           C
ATOM   2251  HD2 TYR   145      41.625  41.845  25.475  1.00  0.00           H
ATOM   2252  C   TYR   145      42.530  43.993  29.344  1.00  0.00           C
ATOM   2253  O   TYR   145      43.031  43.029  30.004  1.00  0.00           O
ATOM   2254  N   ALA   146      41.849  44.922  30.020  1.00  0.00           N
ATOM   2255  H   ALA   146      41.383  45.592  29.426  1.00  0.00           H
ATOM   2256  CA  ALA   146      41.592  44.820  31.399  1.00  0.00           C
ATOM   2257  HA  ALA   146      41.713  43.800  31.763  1.00  0.00           H
ATOM   2258  CB  ALA   146      42.556  45.683  32.183  1.00  0.00           C
ATOM   2259  HB1 ALA   146      43.565  45.313  32.006  1.00  0.00           H
ATOM   2260  HB2 ALA   146      42.374  45.532  33.249  1.00  0.00           H
ATOM   2261  HB3 ALA   146      42.521  46.734  31.897  1.00  0.00           H
ATOM   2262  C   ALA   146      40.160  45.166  31.880  1.00  0.00           C
ATOM   2263  O   ALA   146      39.304  45.809  31.229  1.00  0.00           O
ATOM   2264  N   TRP   147      39.808  44.692  33.071  1.00  0.00           N
ATOM   2265  H   TRP   147      40.560  44.176  33.505  1.00  0.00           H
ATOM   2266  CA  TRP   147      38.513  44.795  33.725  1.00  0.00           C
ATOM   2267  HA  TRP   147      37.953  45.623  33.289  1.00  0.00           H
ATOM   2268  CB  TRP   147      37.734  43.499  33.496  1.00  0.00           C
ATOM   2269  HB2 TRP   147      37.527  43.481  32.427  1.00  0.00           H
ATOM   2270  HB3 TRP   147      38.400  42.656  33.683  1.00  0.00           H
ATOM   2271  CG  TRP   147      36.405  43.389  34.267  1.00  0.00           C
ATOM   2272  CD1 TRP   147      35.170  43.416  33.756  1.00  0.00           C
ATOM   2273  HD1 TRP   147      34.963  43.733  32.745  1.00  0.00           H
ATOM   2274  NE1 TRP   147      34.240  43.107  34.733  1.00  0.00           N
ATOM   2275  HE1 TRP   147      33.265  42.943  34.525  1.00  0.00           H
ATOM   2276  CE2 TRP   147      34.884  42.599  35.828  1.00  0.00           C
ATOM   2277  CZ2 TRP   147      34.372  42.163  37.084  1.00  0.00           C
ATOM   2278  HZ2 TRP   147      33.310  42.168  37.283  1.00  0.00           H
ATOM   2279  CH2 TRP   147      35.309  41.804  38.141  1.00  0.00           C
ATOM   2280  HH2 TRP   147      34.969  41.522  39.126  1.00  0.00           H
ATOM   2281  CZ3 TRP   147      36.648  41.991  37.903  1.00  0.00           C
ATOM   2282  HZ3 TRP   147      37.302  41.694  38.709  1.00  0.00           H
ATOM   2283  CE3 TRP   147      37.125  42.505  36.702  1.00  0.00           C
ATOM   2284  HE3 TRP   147      38.198  42.574  36.604  1.00  0.00           H
ATOM   2285  CD2 TRP   147      36.272  42.880  35.613  1.00  0.00           C
ATOM   2286  C   TRP   147      38.686  45.044  35.227  1.00  0.00           C
ATOM   2287  O   TRP   147      39.786  44.835  35.733  1.00  0.00           O
ATOM   2288  N   GLU   148      37.644  45.532  35.919  1.00  0.00           N
ATOM   2289  H   GLU   148      36.903  45.948  35.373  1.00  0.00           H
ATOM   2290  CA  GLU   148      37.567  45.643  37.377  1.00  0.00           C
ATOM   2291  HA  GLU   148      38.135  44.795  37.758  1.00  0.00           H
ATOM   2292  CB  GLU   148      38.264  47.004  37.801  1.00  0.00           C
ATOM   2293  HB2 GLU   148      39.340  46.832  37.844  1.00  0.00           H
ATOM   2294  HB3 GLU   148      38.027  47.846  37.151  1.00  0.00           H
ATOM   2295  CG  GLU   148      37.880  47.350  39.234  1.00  0.00           C
ATOM   2296  HG2 GLU   148      36.855  47.718  39.271  1.00  0.00           H
ATOM   2297  HG3 GLU   148      38.110  46.469  39.833  1.00  0.00           H
ATOM   2298  CD  GLU   148      38.724  48.524  39.792  1.00  0.00           C
ATOM   2299  OE1 GLU   148      39.065  49.452  38.983  1.00  0.00           O
ATOM   2300  OE2 GLU   148      38.887  48.681  41.019  1.00  0.00           O
ATOM   2301  C   GLU   148      36.103  45.617  37.965  1.00  0.00           C
ATOM   2302  O   GLU   148      35.200  46.138  37.287  1.00  0.00           O
ATOM   2303  N   SER   149      35.886  45.189  39.197  1.00  0.00           N
ATOM   2304  H   SER   149      36.652  44.775  39.708  1.00  0.00           H
ATOM   2305  CA  SER   149      34.602  45.453  39.884  1.00  0.00           C
ATOM   2306  HA  SER   149      34.158  46.355  39.464  1.00  0.00           H
ATOM   2307  CB  SER   149      33.493  44.414  39.500  1.00  0.00           C
ATOM   2308  HB2 SER   149      33.192  44.718  38.497  1.00  0.00           H
ATOM   2309  HB3 SER   149      33.901  43.406  39.586  1.00  0.00           H
ATOM   2310  OG  SER   149      32.405  44.475  40.424  1.00  0.00           O
ATOM   2311  HG  SER   149      31.753  45.046  40.010  1.00  0.00           H
ATOM   2312  C   SER   149      34.870  45.576  41.403  1.00  0.00           C
ATOM   2313  O   SER   149      35.570  44.795  42.030  1.00  0.00           O
ATOM   2314  N   SER   150      34.087  46.420  42.032  1.00  0.00           N
ATOM   2315  H   SER   150      33.399  46.856  41.433  1.00  0.00           H
ATOM   2316  CA  SER   150      33.897  46.775  43.475  1.00  0.00           C
ATOM   2317  HA  SER   150      34.719  46.270  43.982  1.00  0.00           H
ATOM   2318  CB  SER   150      34.193  48.249  43.835  1.00  0.00           C
ATOM   2319  HB2 SER   150      35.112  48.649  43.408  1.00  0.00           H
ATOM   2320  HB3 SER   150      33.376  48.908  43.543  1.00  0.00           H
ATOM   2321  OG  SER   150      34.539  48.383  45.238  1.00  0.00           O
ATOM   2322  HG  SER   150      33.752  48.286  45.780  1.00  0.00           H
ATOM   2323  C   SER   150      32.506  46.417  43.941  1.00  0.00           C
ATOM   2324  O   SER   150      31.953  47.059  44.774  1.00  0.00           O
ATOM   2325  N   ALA   151      31.980  45.316  43.512  1.00  0.00           N
ATOM   2326  H   ALA   151      32.564  44.788  42.880  1.00  0.00           H
ATOM   2327  CA  ALA   151      30.575  44.866  43.780  1.00  0.00           C
ATOM   2328  HA  ALA   151      30.312  44.154  42.997  1.00  0.00           H
ATOM   2329  CB  ALA   151      30.470  44.254  45.188  1.00  0.00           C
ATOM   2330  HB1 ALA   151      31.149  43.403  45.240  1.00  0.00           H
ATOM   2331  HB2 ALA   151      29.473  43.869  45.396  1.00  0.00           H
ATOM   2332  HB3 ALA   151      30.628  44.896  46.056  1.00  0.00           H
ATOM   2333  C   ALA   151      29.537  45.932  43.405  1.00  0.00           C
ATOM   2334  O   ALA   151      29.676  46.717  42.435  1.00  0.00           O
ATOM   2335  N   GLY   152      28.423  45.933  44.191  1.00  0.00           N
ATOM   2336  H   GLY   152      28.269  45.331  44.988  1.00  0.00           H
ATOM   2337  CA  GLY   152      27.355  46.935  44.057  1.00  0.00           C
ATOM   2338  HA2 GLY   152      26.665  46.720  44.872  1.00  0.00           H
ATOM   2339  HA3 GLY   152      27.795  47.932  44.106  1.00  0.00           H
ATOM   2340  C   GLY   152      26.612  46.860  42.746  1.00  0.00           C
ATOM   2341  O   GLY   152      26.004  47.795  42.292  1.00  0.00           O
ATOM   2342  N   GLY   153      26.610  45.716  42.095  1.00  0.00           N
ATOM   2343  H   GLY   153      27.306  45.034  42.363  1.00  0.00           H
ATOM   2344  CA  GLY   153      26.030  45.544  40.729  1.00  0.00           C
ATOM   2345  HA2 GLY   153      26.065  44.475  40.522  1.00  0.00           H
ATOM   2346  HA3 GLY   153      25.020  45.936  40.606  1.00  0.00           H
ATOM   2347  C   GLY   153      26.839  46.221  39.547  1.00  0.00           C
ATOM   2348  O   GLY   153      26.187  46.409  38.527  1.00  0.00           O
ATOM   2349  N   SER   154      28.012  46.704  39.628  1.00  0.00           N
ATOM   2350  H   SER   154      28.447  46.585  40.532  1.00  0.00           H
ATOM   2351  CA  SER   154      28.735  47.439  38.596  1.00  0.00           C
ATOM   2352  HA  SER   154      28.132  47.297  37.699  1.00  0.00           H
ATOM   2353  CB  SER   154      28.834  48.917  39.032  1.00  0.00           C
ATOM   2354  HB2 SER   154      27.839  49.319  39.224  1.00  0.00           H
ATOM   2355  HB3 SER   154      29.408  49.041  39.950  1.00  0.00           H
ATOM   2356  OG  SER   154      29.523  49.645  38.125  1.00  0.00           O
ATOM   2357  HG  SER   154      29.240  50.560  38.060  1.00  0.00           H
ATOM   2358  C   SER   154      30.065  46.743  38.282  1.00  0.00           C
ATOM   2359  O   SER   154      30.781  46.277  39.220  1.00  0.00           O
ATOM   2360  N   PHE   155      30.434  46.912  37.018  1.00  0.00           N
ATOM   2361  H   PHE   155      29.791  47.328  36.359  1.00  0.00           H
ATOM   2362  CA  PHE   155      31.905  46.621  36.594  1.00  0.00           C
ATOM   2363  HA  PHE   155      32.468  46.677  37.526  1.00  0.00           H
ATOM   2364  CB  PHE   155      32.042  45.161  36.098  1.00  0.00           C
ATOM   2365  HB2 PHE   155      33.128  45.069  36.049  1.00  0.00           H
ATOM   2366  HB3 PHE   155      31.572  44.480  36.808  1.00  0.00           H
ATOM   2367  CG  PHE   155      31.475  44.968  34.726  1.00  0.00           C
ATOM   2368  CD1 PHE   155      32.200  45.300  33.551  1.00  0.00           C
ATOM   2369  HD1 PHE   155      33.189  45.724  33.640  1.00  0.00           H
ATOM   2370  CE1 PHE   155      31.717  44.932  32.300  1.00  0.00           C
ATOM   2371  HE1 PHE   155      32.245  45.132  31.379  1.00  0.00           H
ATOM   2372  CZ  PHE   155      30.469  44.274  32.196  1.00  0.00           C
ATOM   2373  HZ  PHE   155      30.001  43.918  31.290  1.00  0.00           H
ATOM   2374  CE2 PHE   155      29.738  43.885  33.309  1.00  0.00           C
ATOM   2375  HE2 PHE   155      28.746  43.491  33.141  1.00  0.00           H
ATOM   2376  CD2 PHE   155      30.261  44.199  34.617  1.00  0.00           C
ATOM   2377  HD2 PHE   155      29.746  43.854  35.502  1.00  0.00           H
ATOM   2378  C   PHE   155      32.492  47.723  35.673  1.00  0.00           C
ATOM   2379  O   PHE   155      31.873  48.671  35.239  1.00  0.00           O
ATOM   2380  N   THR   156      33.783  47.650  35.439  1.00  0.00           N
ATOM   2381  H   THR   156      34.309  46.941  35.929  1.00  0.00           H
ATOM   2382  CA  THR   156      34.468  48.475  34.426  1.00  0.00           C
ATOM   2383  HA  THR   156      33.773  49.054  33.816  1.00  0.00           H
ATOM   2384  CB  THR   156      35.336  49.571  35.145  1.00  0.00           C
ATOM   2385  HB  THR   156      36.042  50.008  34.440  1.00  0.00           H
ATOM   2386  CG2 THR   156      34.523  50.658  35.700  1.00  0.00           C
ATOM   2387 HG21 THR   156      33.658  50.356  36.290  1.00  0.00           H
ATOM   2388 HG22 THR   156      34.035  51.130  34.846  1.00  0.00           H
ATOM   2389 HG23 THR   156      35.096  51.417  36.233  1.00  0.00           H
ATOM   2390  OG1 THR   156      36.063  49.064  36.242  1.00  0.00           O
ATOM   2391  HG1 THR   156      35.703  48.192  36.421  1.00  0.00           H
ATOM   2392  C   THR   156      35.387  47.737  33.450  1.00  0.00           C
ATOM   2393  O   THR   156      36.155  46.848  33.869  1.00  0.00           O
ATOM   2394  N   VAL   157      35.434  48.262  32.179  1.00  0.00           N
ATOM   2395  H   VAL   157      34.784  49.015  32.008  1.00  0.00           H
ATOM   2396  CA  VAL   157      36.276  47.744  31.072  1.00  0.00           C
ATOM   2397  HA  VAL   157      36.972  47.138  31.652  1.00  0.00           H
ATOM   2398  CB  VAL   157      35.469  46.844  30.112  1.00  0.00           C
ATOM   2399  HB  VAL   157      34.557  47.393  29.876  1.00  0.00           H
ATOM   2400  CG1 VAL   157      36.122  46.541  28.767  1.00  0.00           C
ATOM   2401 HG11 VAL   157      36.205  47.348  28.038  1.00  0.00           H
ATOM   2402 HG12 VAL   157      37.105  46.126  28.987  1.00  0.00           H
ATOM   2403 HG13 VAL   157      35.482  45.794  28.296  1.00  0.00           H
ATOM   2404  CG2 VAL   157      35.060  45.521  30.809  1.00  0.00           C
ATOM   2405 HG21 VAL   157      35.987  44.994  31.034  1.00  0.00           H
ATOM   2406 HG22 VAL   157      34.418  44.953  30.134  1.00  0.00           H
ATOM   2407 HG23 VAL   157      34.434  45.632  31.693  1.00  0.00           H
ATOM   2408  C   VAL   157      36.956  48.821  30.332  1.00  0.00           C
ATOM   2409  O   VAL   157      36.390  49.853  29.931  1.00  0.00           O
ATOM   2410  N   ARG   158      38.265  48.534  30.180  1.00  0.00           N
ATOM   2411  H   ARG   158      38.584  47.582  30.298  1.00  0.00           H
ATOM   2412  CA  ARG   158      39.313  49.409  29.668  1.00  0.00           C
ATOM   2413  HA  ARG   158      38.887  50.119  28.957  1.00  0.00           H
ATOM   2414  CB  ARG   158      40.010  50.215  30.755  1.00  0.00           C
ATOM   2415  HB2 ARG   158      40.658  50.979  30.323  1.00  0.00           H
ATOM   2416  HB3 ARG   158      39.228  50.700  31.339  1.00  0.00           H
ATOM   2417  CG  ARG   158      40.902  49.359  31.649  1.00  0.00           C
ATOM   2418  HG2 ARG   158      40.361  48.583  32.189  1.00  0.00           H
ATOM   2419  HG3 ARG   158      41.638  48.866  31.015  1.00  0.00           H
ATOM   2420  CD  ARG   158      41.534  50.246  32.845  1.00  0.00           C
ATOM   2421  HD2 ARG   158      41.970  51.124  32.371  1.00  0.00           H
ATOM   2422  HD3 ARG   158      40.851  50.740  33.537  1.00  0.00           H
ATOM   2423  NE  ARG   158      42.528  49.497  33.613  1.00  0.00           N
ATOM   2424  HE  ARG   158      42.166  49.276  34.529  1.00  0.00           H
ATOM   2425  CZ  ARG   158      43.575  48.785  33.262  1.00  0.00           C
ATOM   2426  NH1 ARG   158      44.187  48.825  32.037  1.00  0.00           N
ATOM   2427 HH11 ARG   158      43.972  49.624  31.457  1.00  0.00           H
ATOM   2428 HH12 ARG   158      45.097  48.388  31.982  1.00  0.00           H
ATOM   2429  NH2 ARG   158      44.087  47.968  34.056  1.00  0.00           N
ATOM   2430 HH21 ARG   158      43.885  48.181  35.022  1.00  0.00           H
ATOM   2431 HH22 ARG   158      44.945  47.450  33.929  1.00  0.00           H
ATOM   2432  C   ARG   158      40.236  48.475  28.806  1.00  0.00           C
ATOM   2433  O   ARG   158      40.474  47.308  29.059  1.00  0.00           O
ATOM   2434  N   THR   159      40.713  48.928  27.659  1.00  0.00           N
ATOM   2435  H   THR   159      40.492  49.870  27.368  1.00  0.00           H
ATOM   2436  CA  THR   159      41.843  48.260  26.991  1.00  0.00           C
ATOM   2437  HA  THR   159      41.713  47.181  26.898  1.00  0.00           H
ATOM   2438  CB  THR   159      42.130  48.830  25.600  1.00  0.00           C
ATOM   2439  HB  THR   159      42.647  49.787  25.676  1.00  0.00           H
ATOM   2440  CG2 THR   159      43.005  47.863  24.747  1.00  0.00           C
ATOM   2441 HG21 THR   159      42.846  46.810  24.978  1.00  0.00           H
ATOM   2442 HG22 THR   159      44.044  48.026  25.034  1.00  0.00           H
ATOM   2443 HG23 THR   159      42.988  48.018  23.669  1.00  0.00           H
ATOM   2444  OG1 THR   159      40.934  48.884  24.819  1.00  0.00           O
ATOM   2445  HG1 THR   159      40.176  49.242  25.287  1.00  0.00           H
ATOM   2446  C   THR   159      43.193  48.585  27.751  1.00  0.00           C
ATOM   2447  O   THR   159      43.469  49.639  28.293  1.00  0.00           O
ATOM   2448  N   ASP   160      44.158  47.673  27.768  1.00  0.00           N
ATOM   2449  H   ASP   160      44.043  46.911  27.114  1.00  0.00           H
ATOM   2450  CA  ASP   160      45.248  47.692  28.730  1.00  0.00           C
ATOM   2451  HA  ASP   160      44.911  48.266  29.593  1.00  0.00           H
ATOM   2452  CB  ASP   160      45.587  46.310  29.268  1.00  0.00           C
ATOM   2453  HB2 ASP   160      44.665  45.894  29.674  1.00  0.00           H
ATOM   2454  HB3 ASP   160      45.894  45.726  28.401  1.00  0.00           H
ATOM   2455  CG  ASP   160      46.562  46.283  30.451  1.00  0.00           C
ATOM   2456  OD1 ASP   160      46.591  47.295  31.161  1.00  0.00           O
ATOM   2457  OD2 ASP   160      47.298  45.320  30.545  1.00  0.00           O
ATOM   2458  C   ASP   160      46.509  48.372  28.249  1.00  0.00           C
ATOM   2459  O   ASP   160      46.926  48.111  27.169  1.00  0.00           O
ATOM   2460  N   THR   161      47.196  49.259  29.004  1.00  0.00           N
ATOM   2461  H   THR   161      46.804  49.549  29.889  1.00  0.00           H
ATOM   2462  CA  THR   161      48.389  50.116  28.720  1.00  0.00           C
ATOM   2463  HA  THR   161      48.755  50.108  27.693  1.00  0.00           H
ATOM   2464  CB  THR   161      48.161  51.576  29.154  1.00  0.00           C
ATOM   2465  HB  THR   161      49.117  52.096  29.203  1.00  0.00           H
ATOM   2466  CG2 THR   161      47.345  52.257  28.077  1.00  0.00           C
ATOM   2467 HG21 THR   161      47.999  52.396  27.216  1.00  0.00           H
ATOM   2468 HG22 THR   161      46.986  53.235  28.399  1.00  0.00           H
ATOM   2469 HG23 THR   161      46.492  51.681  27.716  1.00  0.00           H
ATOM   2470  OG1 THR   161      47.559  51.598  30.400  1.00  0.00           O
ATOM   2471  HG1 THR   161      48.341  51.785  30.924  1.00  0.00           H
ATOM   2472  C   THR   161      49.526  49.534  29.608  1.00  0.00           C
ATOM   2473  O   THR   161      50.489  50.212  30.015  1.00  0.00           O
ATOM   2474  N   GLY   162      49.314  48.313  30.194  1.00  0.00           N
ATOM   2475  H   GLY   162      48.411  47.863  30.131  1.00  0.00           H
ATOM   2476  CA  GLY   162      50.202  47.633  31.161  1.00  0.00           C
ATOM   2477  HA2 GLY   162      50.740  48.354  31.776  1.00  0.00           H
ATOM   2478  HA3 GLY   162      49.604  47.006  31.822  1.00  0.00           H
ATOM   2479  C   GLY   162      51.323  46.758  30.551  1.00  0.00           C
ATOM   2480  O   GLY   162      51.405  46.760  29.290  1.00  0.00           O
ATOM   2481  N   GLU   163      52.268  46.134  31.225  1.00  0.00           N
ATOM   2482  H   GLU   163      52.307  46.259  32.226  1.00  0.00           H
ATOM   2483  CA  GLU   163      53.230  45.272  30.569  1.00  0.00           C
ATOM   2484  HA  GLU   163      53.582  45.851  29.716  1.00  0.00           H
ATOM   2485  CB  GLU   163      54.393  44.943  31.465  1.00  0.00           C
ATOM   2486  HB2 GLU   163      55.230  44.438  30.985  1.00  0.00           H
ATOM   2487  HB3 GLU   163      54.707  45.838  32.001  1.00  0.00           H
ATOM   2488  CG  GLU   163      53.826  44.101  32.660  1.00  0.00           C
ATOM   2489  HG2 GLU   163      53.220  44.658  33.373  1.00  0.00           H
ATOM   2490  HG3 GLU   163      53.153  43.293  32.372  1.00  0.00           H
ATOM   2491  CD  GLU   163      55.033  43.564  33.468  1.00  0.00           C
ATOM   2492  OE1 GLU   163      55.872  44.419  33.890  1.00  0.00           O
ATOM   2493  OE2 GLU   163      55.216  42.356  33.588  1.00  0.00           O
ATOM   2494  C   GLU   163      52.540  44.047  29.891  1.00  0.00           C
ATOM   2495  O   GLU   163      51.556  43.537  30.395  1.00  0.00           O
ATOM   2496  N   PRO   164      52.999  43.646  28.705  1.00  0.00           N
ATOM   2497  CD  PRO   164      54.302  44.052  28.220  1.00  0.00           C
ATOM   2498  HD2 PRO   164      55.153  43.966  28.895  1.00  0.00           H
ATOM   2499  HD3 PRO   164      54.334  45.107  27.947  1.00  0.00           H
ATOM   2500  CG  PRO   164      54.613  43.093  27.055  1.00  0.00           C
ATOM   2501  HG2 PRO   164      55.101  42.190  27.420  1.00  0.00           H
ATOM   2502  HG3 PRO   164      55.277  43.426  26.257  1.00  0.00           H
ATOM   2503  CB  PRO   164      53.320  42.734  26.546  1.00  0.00           C
ATOM   2504  HB2 PRO   164      53.319  41.748  26.081  1.00  0.00           H
ATOM   2505  HB3 PRO   164      52.917  43.505  25.890  1.00  0.00           H
ATOM   2506  CA  PRO   164      52.415  42.725  27.817  1.00  0.00           C
ATOM   2507  HA  PRO   164      51.395  42.926  27.490  1.00  0.00           H
ATOM   2508  C   PRO   164      52.527  41.325  28.442  1.00  0.00           C
ATOM   2509  O   PRO   164      53.302  40.932  29.304  1.00  0.00           O
ATOM   2510  N   MET   165      51.709  40.428  27.944  1.00  0.00           N
ATOM   2511  H   MET   165      51.005  40.782  27.312  1.00  0.00           H
ATOM   2512  CA  MET   165      51.589  39.069  28.444  1.00  0.00           C
ATOM   2513  HA  MET   165      52.471  38.846  29.043  1.00  0.00           H
ATOM   2514  CB  MET   165      50.444  39.014  29.445  1.00  0.00           C
ATOM   2515  HB2 MET   165      50.541  38.207  30.170  1.00  0.00           H
ATOM   2516  HB3 MET   165      50.517  39.943  30.010  1.00  0.00           H
ATOM   2517  CG  MET   165      49.051  38.898  28.753  1.00  0.00           C
ATOM   2518  HG2 MET   165      49.015  39.601  27.920  1.00  0.00           H
ATOM   2519  HG3 MET   165      49.060  37.858  28.428  1.00  0.00           H
ATOM   2520  SD  MET   165      47.585  39.317  29.767  1.00  0.00           S
ATOM   2521  CE  MET   165      47.578  37.773  30.656  1.00  0.00           C
ATOM   2522  HE1 MET   165      47.765  36.996  29.914  1.00  0.00           H
ATOM   2523  HE2 MET   165      48.269  37.722  31.498  1.00  0.00           H
ATOM   2524  HE3 MET   165      46.623  37.561  31.137  1.00  0.00           H
ATOM   2525  C   MET   165      51.389  38.046  27.295  1.00  0.00           C
ATOM   2526  O   MET   165      51.827  36.895  27.405  1.00  0.00           O
ATOM   2527  N   GLY   166      50.854  38.437  26.138  1.00  0.00           N
ATOM   2528  H   GLY   166      50.533  39.392  26.056  1.00  0.00           H
ATOM   2529  CA  GLY   166      50.857  37.680  24.891  1.00  0.00           C
ATOM   2530  HA2 GLY   166      50.826  38.337  24.022  1.00  0.00           H
ATOM   2531  HA3 GLY   166      51.763  37.075  24.868  1.00  0.00           H
ATOM   2532  C   GLY   166      49.671  36.636  24.860  1.00  0.00           C
ATOM   2533  O   GLY   166      49.045  36.537  23.784  1.00  0.00           O
ATOM   2534  N   ARG   167      49.419  35.925  25.960  1.00  0.00           N
ATOM   2535  H   ARG   167      50.080  36.065  26.711  1.00  0.00           H
ATOM   2536  CA  ARG   167      48.235  35.073  26.201  1.00  0.00           C
ATOM   2537  HA  ARG   167      47.377  35.497  25.681  1.00  0.00           H
ATOM   2538  CB  ARG   167      48.558  33.744  25.520  1.00  0.00           C
ATOM   2539  HB2 ARG   167      49.248  33.840  24.682  1.00  0.00           H
ATOM   2540  HB3 ARG   167      49.054  33.135  26.277  1.00  0.00           H
ATOM   2541  CG  ARG   167      47.259  32.985  25.122  1.00  0.00           C
ATOM   2542  HG2 ARG   167      46.511  33.029  25.913  1.00  0.00           H
ATOM   2543  HG3 ARG   167      46.929  33.529  24.237  1.00  0.00           H
ATOM   2544  CD  ARG   167      47.552  31.474  24.727  1.00  0.00           C
ATOM   2545  HD2 ARG   167      46.545  31.067  24.831  1.00  0.00           H
ATOM   2546  HD3 ARG   167      47.977  31.419  23.725  1.00  0.00           H
ATOM   2547  NE  ARG   167      48.348  30.672  25.673  1.00  0.00           N
ATOM   2548  HE  ARG   167      48.002  30.515  26.609  1.00  0.00           H
ATOM   2549  CZ  ARG   167      49.428  29.977  25.421  1.00  0.00           C
ATOM   2550  NH1 ARG   167      50.095  30.179  24.348  1.00  0.00           N
ATOM   2551 HH11 ARG   167      49.821  30.968  23.778  1.00  0.00           H
ATOM   2552 HH12 ARG   167      50.916  29.659  24.075  1.00  0.00           H
ATOM   2553  NH2 ARG   167      49.853  29.106  26.281  1.00  0.00           N
ATOM   2554 HH21 ARG   167      49.233  28.762  27.000  1.00  0.00           H
ATOM   2555 HH22 ARG   167      50.799  28.771  26.168  1.00  0.00           H
ATOM   2556  C   ARG   167      48.001  34.778  27.648  1.00  0.00           C
ATOM   2557  O   ARG   167      48.903  34.620  28.428  1.00  0.00           O
ATOM   2558  N   GLY   168      46.753  34.582  28.000  1.00  0.00           N
ATOM   2559  H   GLY   168      46.001  34.721  27.339  1.00  0.00           H
ATOM   2560  CA  GLY   168      46.294  34.056  29.281  1.00  0.00           C
ATOM   2561  HA2 GLY   168      45.619  33.232  29.054  1.00  0.00           H
ATOM   2562  HA3 GLY   168      47.070  33.639  29.924  1.00  0.00           H
ATOM   2563  C   GLY   168      45.485  35.089  30.105  1.00  0.00           C
ATOM   2564  O   GLY   168      44.928  36.071  29.589  1.00  0.00           O
ATOM   2565  N   THR   169      45.499  34.897  31.397  1.00  0.00           N
ATOM   2566  H   THR   169      45.916  34.056  31.767  1.00  0.00           H
ATOM   2567  CA  THR   169      44.753  35.727  32.392  1.00  0.00           C
ATOM   2568  HA  THR   169      44.630  36.751  32.041  1.00  0.00           H
ATOM   2569  CB  THR   169      43.386  35.030  32.561  1.00  0.00           C
ATOM   2570  HB  THR   169      43.452  33.944  32.629  1.00  0.00           H
ATOM   2571  CG2 THR   169      42.526  35.488  33.772  1.00  0.00           C
ATOM   2572 HG21 THR   169      41.615  34.932  33.552  1.00  0.00           H
ATOM   2573 HG22 THR   169      42.312  36.557  33.728  1.00  0.00           H
ATOM   2574 HG23 THR   169      42.799  35.076  34.744  1.00  0.00           H
ATOM   2575  OG1 THR   169      42.600  35.245  31.404  1.00  0.00           O
ATOM   2576  HG1 THR   169      41.859  34.636  31.442  1.00  0.00           H
ATOM   2577  C   THR   169      45.388  35.841  33.793  1.00  0.00           C
ATOM   2578  O   THR   169      45.875  34.912  34.435  1.00  0.00           O
ATOM   2579  N   LYS   170      45.393  37.048  34.241  1.00  0.00           N
ATOM   2580  H   LYS   170      44.986  37.756  33.646  1.00  0.00           H
ATOM   2581  CA  LYS   170      45.852  37.511  35.591  1.00  0.00           C
ATOM   2582  HA  LYS   170      46.161  36.653  36.189  1.00  0.00           H
ATOM   2583  CB  LYS   170      47.024  38.455  35.411  1.00  0.00           C
ATOM   2584  HB2 LYS   170      47.861  37.774  35.265  1.00  0.00           H
ATOM   2585  HB3 LYS   170      46.889  39.060  34.515  1.00  0.00           H
ATOM   2586  CG  LYS   170      47.487  39.262  36.593  1.00  0.00           C
ATOM   2587  HG2 LYS   170      46.784  40.090  36.689  1.00  0.00           H
ATOM   2588  HG3 LYS   170      47.578  38.666  37.501  1.00  0.00           H
ATOM   2589  CD  LYS   170      48.724  40.055  36.159  1.00  0.00           C
ATOM   2590  HD2 LYS   170      49.454  39.286  35.907  1.00  0.00           H
ATOM   2591  HD3 LYS   170      48.424  40.642  35.291  1.00  0.00           H
ATOM   2592  CE  LYS   170      49.217  41.129  37.157  1.00  0.00           C
ATOM   2593  HE2 LYS   170      48.397  41.799  37.415  1.00  0.00           H
ATOM   2594  HE3 LYS   170      49.550  40.612  38.057  1.00  0.00           H
ATOM   2595  NZ  LYS   170      50.367  41.824  36.457  1.00  0.00           N
ATOM   2596  HZ1 LYS   170      50.302  41.977  35.461  1.00  0.00           H
ATOM   2597  HZ2 LYS   170      51.215  41.285  36.555  1.00  0.00           H
ATOM   2598  HZ3 LYS   170      50.534  42.737  36.854  1.00  0.00           H
ATOM   2599  C   LYS   170      44.726  38.261  36.317  1.00  0.00           C
ATOM   2600  O   LYS   170      44.080  39.163  35.783  1.00  0.00           O
ATOM   2601  N   VAL   171      44.606  37.965  37.601  1.00  0.00           N
ATOM   2602  H   VAL   171      45.132  37.152  37.887  1.00  0.00           H
ATOM   2603  CA  VAL   171      43.462  38.417  38.526  1.00  0.00           C
ATOM   2604  HA  VAL   171      42.850  39.243  38.166  1.00  0.00           H
ATOM   2605  CB  VAL   171      42.588  37.239  39.004  1.00  0.00           C
ATOM   2606  HB  VAL   171      43.258  36.470  39.388  1.00  0.00           H
ATOM   2607  CG1 VAL   171      41.492  37.660  39.980  1.00  0.00           C
ATOM   2608 HG11 VAL   171      40.638  38.121  39.482  1.00  0.00           H
ATOM   2609 HG12 VAL   171      41.081  36.767  40.451  1.00  0.00           H
ATOM   2610 HG13 VAL   171      41.902  38.345  40.722  1.00  0.00           H
ATOM   2611  CG2 VAL   171      41.827  36.582  37.810  1.00  0.00           C
ATOM   2612 HG21 VAL   171      40.820  36.985  37.700  1.00  0.00           H
ATOM   2613 HG22 VAL   171      41.631  35.530  38.012  1.00  0.00           H
ATOM   2614 HG23 VAL   171      42.378  36.682  36.877  1.00  0.00           H
ATOM   2615  C   VAL   171      44.164  39.004  39.765  1.00  0.00           C
ATOM   2616  O   VAL   171      44.928  38.273  40.435  1.00  0.00           O
ATOM   2617  N   ILE   172      43.788  40.202  40.119  1.00  0.00           N
ATOM   2618  H   ILE   172      42.990  40.627  39.667  1.00  0.00           H
ATOM   2619  CA  ILE   172      44.242  40.920  41.393  1.00  0.00           C
ATOM   2620  HA  ILE   172      44.984  40.251  41.828  1.00  0.00           H
ATOM   2621  CB  ILE   172      44.886  42.351  40.982  1.00  0.00           C
ATOM   2622  HB  ILE   172      44.015  42.932  40.675  1.00  0.00           H
ATOM   2623  CG2 ILE   172      45.589  42.880  42.190  1.00  0.00           C
ATOM   2624 HG21 ILE   172      46.442  42.265  42.479  1.00  0.00           H
ATOM   2625 HG22 ILE   172      44.777  42.939  42.914  1.00  0.00           H
ATOM   2626 HG23 ILE   172      45.989  43.887  42.069  1.00  0.00           H
ATOM   2627  CG1 ILE   172      45.910  42.269  39.823  1.00  0.00           C
ATOM   2628 HG12 ILE   172      46.901  41.974  40.166  1.00  0.00           H
ATOM   2629 HG13 ILE   172      45.595  41.644  38.987  1.00  0.00           H
ATOM   2630  CD1 ILE   172      46.154  43.614  39.155  1.00  0.00           C
ATOM   2631 HD11 ILE   172      46.595  44.332  39.846  1.00  0.00           H
ATOM   2632 HD12 ILE   172      45.175  43.921  38.788  1.00  0.00           H
ATOM   2633 HD13 ILE   172      46.866  43.598  38.329  1.00  0.00           H
ATOM   2634  C   ILE   172      43.137  40.953  42.481  1.00  0.00           C
ATOM   2635  O   ILE   172      42.101  41.628  42.291  1.00  0.00           O
ATOM   2636  N   LEU   173      43.207  40.180  43.595  1.00  0.00           N
ATOM   2637  H   LEU   173      44.034  39.630  43.782  1.00  0.00           H
ATOM   2638  CA  LEU   173      42.266  40.198  44.681  1.00  0.00           C
ATOM   2639  HA  LEU   173      41.280  40.469  44.304  1.00  0.00           H
ATOM   2640  CB  LEU   173      42.088  38.778  45.362  1.00  0.00           C
ATOM   2641  HB2 LEU   173      43.030  38.332  45.678  1.00  0.00           H
ATOM   2642  HB3 LEU   173      41.540  38.760  46.305  1.00  0.00           H
ATOM   2643  CG  LEU   173      41.328  37.777  44.518  1.00  0.00           C
ATOM   2644  HG  LEU   173      40.695  38.254  43.770  1.00  0.00           H
ATOM   2645  CD1 LEU   173      42.380  36.897  43.818  1.00  0.00           C
ATOM   2646 HD11 LEU   173      42.792  36.212  44.559  1.00  0.00           H
ATOM   2647 HD12 LEU   173      43.177  37.489  43.368  1.00  0.00           H
ATOM   2648 HD13 LEU   173      41.845  36.251  43.123  1.00  0.00           H
ATOM   2649  CD2 LEU   173      40.515  36.834  45.419  1.00  0.00           C
ATOM   2650 HD21 LEU   173      39.781  37.443  45.947  1.00  0.00           H
ATOM   2651 HD22 LEU   173      39.996  36.142  44.756  1.00  0.00           H
ATOM   2652 HD23 LEU   173      41.078  36.289  46.179  1.00  0.00           H
ATOM   2653  C   LEU   173      42.804  41.139  45.751  1.00  0.00           C
ATOM   2654  O   LEU   173      43.854  40.968  46.395  1.00  0.00           O
ATOM   2655  N   HID   174      42.049  42.207  45.919  1.00  0.00           N
ATOM   2656  H   HID   174      41.428  42.397  45.146  1.00  0.00           H
ATOM   2657  CA  HID   174      42.317  43.231  46.862  1.00  0.00           C
ATOM   2658  HA  HID   174      43.384  43.169  47.073  1.00  0.00           H
ATOM   2659  CB  HID   174      42.090  44.638  46.415  1.00  0.00           C
ATOM   2660  HB2 HID   174      41.085  44.841  46.042  1.00  0.00           H
ATOM   2661  HB3 HID   174      42.200  45.211  47.336  1.00  0.00           H
ATOM   2662  CG  HID   174      42.881  45.154  45.329  1.00  0.00           C
ATOM   2663  ND1 HID   174      44.022  45.836  45.498  1.00  0.00           N
ATOM   2664  HD1 HID   174      44.450  46.132  46.364  1.00  0.00           H
ATOM   2665  CE1 HID   174      44.509  46.279  44.313  1.00  0.00           C
ATOM   2666  HE1 HID   174      45.424  46.820  44.126  1.00  0.00           H
ATOM   2667  NE2 HID   174      43.630  45.953  43.349  1.00  0.00           N
ATOM   2668  CD2 HID   174      42.617  45.200  43.948  1.00  0.00           C
ATOM   2669  HD2 HID   174      41.684  45.022  43.435  1.00  0.00           H
ATOM   2670  C   HID   174      41.515  42.859  48.176  1.00  0.00           C
ATOM   2671  O   HID   174      40.283  43.165  48.257  1.00  0.00           O
ATOM   2672  N   LEU   175      42.170  42.114  49.078  1.00  0.00           N
ATOM   2673  H   LEU   175      43.168  42.038  48.946  1.00  0.00           H
ATOM   2674  CA  LEU   175      41.526  41.551  50.233  1.00  0.00           C
ATOM   2675  HA  LEU   175      40.683  40.935  49.919  1.00  0.00           H
ATOM   2676  CB  LEU   175      42.643  40.710  50.984  1.00  0.00           C
ATOM   2677  HB2 LEU   175      43.321  41.335  51.566  1.00  0.00           H
ATOM   2678  HB3 LEU   175      41.994  40.225  51.713  1.00  0.00           H
ATOM   2679  CG  LEU   175      43.362  39.552  50.279  1.00  0.00           C
ATOM   2680  HG  LEU   175      44.166  40.041  49.730  1.00  0.00           H
ATOM   2681  CD1 LEU   175      43.789  38.488  51.322  1.00  0.00           C
ATOM   2682 HD11 LEU   175      42.903  38.205  51.891  1.00  0.00           H
ATOM   2683 HD12 LEU   175      44.569  38.877  51.977  1.00  0.00           H
ATOM   2684 HD13 LEU   175      44.193  37.631  50.781  1.00  0.00           H
ATOM   2685  CD2 LEU   175      42.460  38.686  49.352  1.00  0.00           C
ATOM   2686 HD21 LEU   175      42.941  37.709  49.317  1.00  0.00           H
ATOM   2687 HD22 LEU   175      41.484  38.609  49.833  1.00  0.00           H
ATOM   2688 HD23 LEU   175      42.404  39.003  48.311  1.00  0.00           H
ATOM   2689  C   LEU   175      40.879  42.503  51.337  1.00  0.00           C
ATOM   2690  O   LEU   175      41.329  43.635  51.527  1.00  0.00           O
ATOM   2691  N   LYS   176      39.856  42.001  52.047  1.00  0.00           N
ATOM   2692  H   LYS   176      39.500  41.096  51.772  1.00  0.00           H
ATOM   2693  CA  LYS   176      39.206  42.582  53.217  1.00  0.00           C
ATOM   2694  HA  LYS   176      39.068  43.610  52.881  1.00  0.00           H
ATOM   2695  CB  LYS   176      37.804  42.047  53.434  1.00  0.00           C
ATOM   2696  HB2 LYS   176      37.772  41.064  53.905  1.00  0.00           H
ATOM   2697  HB3 LYS   176      37.349  42.731  54.150  1.00  0.00           H
ATOM   2698  CG  LYS   176      36.781  42.099  52.165  1.00  0.00           C
ATOM   2699  HG2 LYS   176      36.502  43.147  52.064  1.00  0.00           H
ATOM   2700  HG3 LYS   176      37.331  41.659  51.334  1.00  0.00           H
ATOM   2701  CD  LYS   176      35.501  41.376  52.656  1.00  0.00           C
ATOM   2702  HD2 LYS   176      35.373  41.705  53.687  1.00  0.00           H
ATOM   2703  HD3 LYS   176      34.679  41.749  52.044  1.00  0.00           H
ATOM   2704  CE  LYS   176      35.643  39.857  52.762  1.00  0.00           C
ATOM   2705  HE2 LYS   176      35.923  39.337  51.846  1.00  0.00           H
ATOM   2706  HE3 LYS   176      36.454  39.544  53.421  1.00  0.00           H
ATOM   2707  NZ  LYS   176      34.406  39.204  53.246  1.00  0.00           N
ATOM   2708  HZ1 LYS   176      33.546  39.562  52.856  1.00  0.00           H
ATOM   2709  HZ2 LYS   176      34.179  39.353  54.218  1.00  0.00           H
ATOM   2710  HZ3 LYS   176      34.358  38.217  53.034  1.00  0.00           H
ATOM   2711  C   LYS   176      40.044  42.517  54.515  1.00  0.00           C
ATOM   2712  O   LYS   176      40.963  41.717  54.657  1.00  0.00           O
ATOM   2713  N   GLU   177      39.727  43.460  55.431  1.00  0.00           N
ATOM   2714  H   GLU   177      39.143  44.209  55.088  1.00  0.00           H
ATOM   2715  CA  GLU   177      40.551  43.760  56.607  1.00  0.00           C
ATOM   2716  HA  GLU   177      41.538  44.048  56.248  1.00  0.00           H
ATOM   2717  CB  GLU   177      39.901  44.919  57.471  1.00  0.00           C
ATOM   2718  HB2 GLU   177      38.817  44.841  57.387  1.00  0.00           H
ATOM   2719  HB3 GLU   177      40.173  44.764  58.514  1.00  0.00           H
ATOM   2720  CG  GLU   177      40.196  46.359  57.039  1.00  0.00           C
ATOM   2721  HG2 GLU   177      40.231  46.440  55.953  1.00  0.00           H
ATOM   2722  HG3 GLU   177      39.356  46.965  57.375  1.00  0.00           H
ATOM   2723  CD  GLU   177      41.469  47.086  57.517  1.00  0.00           C
ATOM   2724  OE1 GLU   177      42.406  46.441  58.023  1.00  0.00           O
ATOM   2725  OE2 GLU   177      41.520  48.330  57.479  1.00  0.00           O
ATOM   2726  C   GLU   177      40.749  42.523  57.506  1.00  0.00           C
ATOM   2727  O   GLU   177      41.764  42.453  58.215  1.00  0.00           O
ATOM   2728  N   ASP   178      39.952  41.458  57.470  1.00  0.00           N
ATOM   2729  H   ASP   178      39.259  41.449  56.735  1.00  0.00           H
ATOM   2730  CA  ASP   178      39.893  40.292  58.237  1.00  0.00           C
ATOM   2731  HA  ASP   178      40.461  40.393  59.162  1.00  0.00           H
ATOM   2732  CB  ASP   178      38.521  40.194  58.912  1.00  0.00           C
ATOM   2733  HB2 ASP   178      38.489  39.161  59.257  1.00  0.00           H
ATOM   2734  HB3 ASP   178      38.418  40.805  59.808  1.00  0.00           H
ATOM   2735  CG  ASP   178      37.270  40.366  58.024  1.00  0.00           C
ATOM   2736  OD1 ASP   178      36.209  40.378  58.639  1.00  0.00           O
ATOM   2737  OD2 ASP   178      37.233  40.306  56.784  1.00  0.00           O
ATOM   2738  C   ASP   178      40.331  39.028  57.427  1.00  0.00           C
ATOM   2739  O   ASP   178      40.161  37.882  57.848  1.00  0.00           O
ATOM   2740  N   GLN   179      41.026  39.189  56.331  1.00  0.00           N
ATOM   2741  H   GLN   179      41.216  40.126  56.003  1.00  0.00           H
ATOM   2742  CA  GLN   179      41.393  38.085  55.362  1.00  0.00           C
ATOM   2743  HA  GLN   179      41.018  37.158  55.796  1.00  0.00           H
ATOM   2744  CB  GLN   179      40.759  38.419  54.048  1.00  0.00           C
ATOM   2745  HB2 GLN   179      41.331  39.271  53.681  1.00  0.00           H
ATOM   2746  HB3 GLN   179      40.879  37.630  53.305  1.00  0.00           H
ATOM   2747  CG  GLN   179      39.322  38.839  54.105  1.00  0.00           C
ATOM   2748  HG2 GLN   179      39.187  39.723  54.726  1.00  0.00           H
ATOM   2749  HG3 GLN   179      39.059  39.196  53.109  1.00  0.00           H
ATOM   2750  CD  GLN   179      38.412  37.703  54.574  1.00  0.00           C
ATOM   2751  OE1 GLN   179      38.796  36.549  54.486  1.00  0.00           O
ATOM   2752  NE2 GLN   179      37.282  37.901  55.189  1.00  0.00           N
ATOM   2753 HE21 GLN   179      36.824  37.172  55.717  1.00  0.00           H
ATOM   2754 HE22 GLN   179      37.027  38.848  55.431  1.00  0.00           H
ATOM   2755  C   GLN   179      42.921  37.951  55.234  1.00  0.00           C
ATOM   2756  O   GLN   179      43.390  37.303  54.311  1.00  0.00           O
ATOM   2757  N   THR   180      43.685  38.768  55.930  1.00  0.00           N
ATOM   2758  H   THR   180      43.295  39.337  56.667  1.00  0.00           H
ATOM   2759  CA  THR   180      45.111  38.908  55.767  1.00  0.00           C
ATOM   2760  HA  THR   180      45.248  39.256  54.743  1.00  0.00           H
ATOM   2761  CB  THR   180      45.616  40.043  56.673  1.00  0.00           C
ATOM   2762  HB  THR   180      46.701  40.089  56.759  1.00  0.00           H
ATOM   2763  CG2 THR   180      45.301  41.428  56.181  1.00  0.00           C
ATOM   2764 HG21 THR   180      44.229  41.604  56.097  1.00  0.00           H
ATOM   2765 HG22 THR   180      45.651  41.537  55.155  1.00  0.00           H
ATOM   2766 HG23 THR   180      45.828  42.220  56.714  1.00  0.00           H
ATOM   2767  OG1 THR   180      45.112  39.859  57.975  1.00  0.00           O
ATOM   2768  HG1 THR   180      45.389  38.970  58.207  1.00  0.00           H
ATOM   2769  C   THR   180      46.017  37.619  55.880  1.00  0.00           C
ATOM   2770  O   THR   180      47.191  37.576  55.415  1.00  0.00           O
ATOM   2771  N   GLU   181      45.457  36.531  56.341  1.00  0.00           N
ATOM   2772  H   GLU   181      44.501  36.607  56.658  1.00  0.00           H
ATOM   2773  CA  GLU   181      46.048  35.164  56.368  1.00  0.00           C
ATOM   2774  HA  GLU   181      46.942  35.165  56.993  1.00  0.00           H
ATOM   2775  CB  GLU   181      45.014  34.199  56.997  1.00  0.00           C
ATOM   2776  HB2 GLU   181      45.516  33.250  57.183  1.00  0.00           H
ATOM   2777  HB3 GLU   181      44.735  34.567  57.986  1.00  0.00           H
ATOM   2778  CG  GLU   181      43.689  33.890  56.254  1.00  0.00           C
ATOM   2779  HG2 GLU   181      43.398  34.865  55.864  1.00  0.00           H
ATOM   2780  HG3 GLU   181      43.875  33.281  55.368  1.00  0.00           H
ATOM   2781  CD  GLU   181      42.605  33.345  57.200  1.00  0.00           C
ATOM   2782  OE1 GLU   181      42.094  34.109  58.014  1.00  0.00           O
ATOM   2783  OE2 GLU   181      42.380  32.134  57.344  1.00  0.00           O
ATOM   2784  C   GLU   181      46.384  34.680  54.988  1.00  0.00           C
ATOM   2785  O   GLU   181      47.452  34.019  54.828  1.00  0.00           O
ATOM   2786  N   TYR   182      45.624  35.037  53.948  1.00  0.00           N
ATOM   2787  H   TYR   182      44.799  35.610  54.062  1.00  0.00           H
ATOM   2788  CA  TYR   182      45.761  34.524  52.575  1.00  0.00           C
ATOM   2789  HA  TYR   182      46.100  33.488  52.569  1.00  0.00           H
ATOM   2790  CB  TYR   182      44.463  34.509  51.798  1.00  0.00           C
ATOM   2791  HB2 TYR   182      44.264  35.532  51.482  1.00  0.00           H
ATOM   2792  HB3 TYR   182      44.597  33.930  50.884  1.00  0.00           H
ATOM   2793  CG  TYR   182      43.294  33.875  52.493  1.00  0.00           C
ATOM   2794  CD1 TYR   182      43.262  32.526  52.931  1.00  0.00           C
ATOM   2795  HD1 TYR   182      44.147  31.914  52.844  1.00  0.00           H
ATOM   2796  CE1 TYR   182      42.123  32.022  53.526  1.00  0.00           C
ATOM   2797  HE1 TYR   182      42.029  30.967  53.734  1.00  0.00           H
ATOM   2798  CZ  TYR   182      41.016  32.866  53.763  1.00  0.00           C
ATOM   2799  OH  TYR   182      39.944  32.277  54.396  1.00  0.00           O
ATOM   2800  HH  TYR   182      39.455  32.895  54.945  1.00  0.00           H
ATOM   2801  CE2 TYR   182      41.069  34.223  53.373  1.00  0.00           C
ATOM   2802  HE2 TYR   182      40.253  34.892  53.603  1.00  0.00           H
ATOM   2803  CD2 TYR   182      42.221  34.775  52.742  1.00  0.00           C
ATOM   2804  HD2 TYR   182      42.223  35.777  52.338  1.00  0.00           H
ATOM   2805  C   TYR   182      46.875  35.339  51.847  1.00  0.00           C
ATOM   2806  O   TYR   182      47.065  35.246  50.632  1.00  0.00           O
ATOM   2807  N   LEU   183      47.782  36.015  52.606  1.00  0.00           N
ATOM   2808  H   LEU   183      47.610  36.055  53.599  1.00  0.00           H
ATOM   2809  CA  LEU   183      49.065  36.611  52.166  1.00  0.00           C
ATOM   2810  HA  LEU   183      49.119  36.584  51.078  1.00  0.00           H
ATOM   2811  CB  LEU   183      48.948  38.087  52.574  1.00  0.00           C
ATOM   2812  HB2 LEU   183      48.831  38.258  53.644  1.00  0.00           H
ATOM   2813  HB3 LEU   183      49.951  38.436  52.329  1.00  0.00           H
ATOM   2814  CG  LEU   183      47.961  38.844  51.758  1.00  0.00           C
ATOM   2815  HG  LEU   183      47.004  38.328  51.828  1.00  0.00           H
ATOM   2816  CD1 LEU   183      47.623  40.259  52.307  1.00  0.00           C
ATOM   2817 HD11 LEU   183      46.773  40.635  51.738  1.00  0.00           H
ATOM   2818 HD12 LEU   183      48.487  40.917  52.382  1.00  0.00           H
ATOM   2819 HD13 LEU   183      47.312  40.121  53.342  1.00  0.00           H
ATOM   2820  CD2 LEU   183      48.276  39.025  50.312  1.00  0.00           C
ATOM   2821 HD21 LEU   183      48.274  38.036  49.852  1.00  0.00           H
ATOM   2822 HD22 LEU   183      47.493  39.541  49.756  1.00  0.00           H
ATOM   2823 HD23 LEU   183      49.180  39.613  50.157  1.00  0.00           H
ATOM   2824  C   LEU   183      50.215  35.788  52.744  1.00  0.00           C
ATOM   2825  O   LEU   183      51.276  35.887  52.155  1.00  0.00           O
ATOM   2826  N   GLU   184      50.068  35.220  53.947  1.00  0.00           N
ATOM   2827  H   GLU   184      49.168  35.326  54.395  1.00  0.00           H
ATOM   2828  CA  GLU   184      51.063  34.393  54.546  1.00  0.00           C
ATOM   2829  HA  GLU   184      52.022  34.912  54.573  1.00  0.00           H
ATOM   2830  CB  GLU   184      50.619  33.816  55.945  1.00  0.00           C
ATOM   2831  HB2 GLU   184      49.795  33.119  55.797  1.00  0.00           H
ATOM   2832  HB3 GLU   184      51.483  33.270  56.323  1.00  0.00           H
ATOM   2833  CG  GLU   184      50.292  34.894  57.001  1.00  0.00           C
ATOM   2834  HG2 GLU   184      50.952  35.710  56.710  1.00  0.00           H
ATOM   2835  HG3 GLU   184      49.290  35.313  56.897  1.00  0.00           H
ATOM   2836  CD  GLU   184      50.589  34.463  58.431  1.00  0.00           C
ATOM   2837  OE1 GLU   184      51.432  35.144  59.097  1.00  0.00           O
ATOM   2838  OE2 GLU   184      50.045  33.482  58.946  1.00  0.00           O
ATOM   2839  C   GLU   184      51.237  33.100  53.693  1.00  0.00           C
ATOM   2840  O   GLU   184      50.309  32.376  53.355  1.00  0.00           O
ATOM   2841  N   GLU   185      52.445  32.899  53.244  1.00  0.00           N
ATOM   2842  H   GLU   185      53.128  33.638  53.330  1.00  0.00           H
ATOM   2843  CA  GLU   185      52.739  31.712  52.310  1.00  0.00           C
ATOM   2844  HA  GLU   185      52.013  31.780  51.499  1.00  0.00           H
ATOM   2845  CB  GLU   185      54.155  31.925  51.654  1.00  0.00           C
ATOM   2846  HB2 GLU   185      54.415  30.987  51.163  1.00  0.00           H
ATOM   2847  HB3 GLU   185      54.033  32.721  50.920  1.00  0.00           H
ATOM   2848  CG  GLU   185      55.304  32.176  52.726  1.00  0.00           C
ATOM   2849  HG2 GLU   185      54.926  31.606  53.573  1.00  0.00           H
ATOM   2850  HG3 GLU   185      56.154  31.666  52.269  1.00  0.00           H
ATOM   2851  CD  GLU   185      55.624  33.686  53.116  1.00  0.00           C
ATOM   2852  OE1 GLU   185      56.682  34.012  53.652  1.00  0.00           O
ATOM   2853  OE2 GLU   185      54.636  34.436  52.891  1.00  0.00           O
ATOM   2854  C   GLU   185      52.601  30.312  52.877  1.00  0.00           C
ATOM   2855  O   GLU   185      52.165  29.411  52.191  1.00  0.00           O
ATOM   2856  N   ARG   186      52.771  30.208  54.226  1.00  0.00           N
ATOM   2857  H   ARG   186      53.343  30.948  54.605  1.00  0.00           H
ATOM   2858  CA  ARG   186      52.548  28.960  54.951  1.00  0.00           C
ATOM   2859  HA  ARG   186      52.984  28.130  54.397  1.00  0.00           H
ATOM   2860  CB  ARG   186      53.149  29.102  56.362  1.00  0.00           C
ATOM   2861  HB2 ARG   186      52.912  28.158  56.855  1.00  0.00           H
ATOM   2862  HB3 ARG   186      54.221  29.192  56.188  1.00  0.00           H
ATOM   2863  CG  ARG   186      52.538  30.309  57.173  1.00  0.00           C
ATOM   2864  HG2 ARG   186      52.616  31.240  56.612  1.00  0.00           H
ATOM   2865  HG3 ARG   186      51.500  30.111  57.438  1.00  0.00           H
ATOM   2866  CD  ARG   186      53.307  30.707  58.454  1.00  0.00           C
ATOM   2867  HD2 ARG   186      53.261  29.884  59.167  1.00  0.00           H
ATOM   2868  HD3 ARG   186      54.256  31.136  58.132  1.00  0.00           H
ATOM   2869  NE  ARG   186      52.581  31.817  59.260  1.00  0.00           N
ATOM   2870  HE  ARG   186      51.939  32.443  58.796  1.00  0.00           H
ATOM   2871  CZ  ARG   186      52.933  32.132  60.449  1.00  0.00           C
ATOM   2872  NH1 ARG   186      53.990  31.652  61.084  1.00  0.00           N
ATOM   2873 HH11 ARG   186      54.459  30.868  60.649  1.00  0.00           H
ATOM   2874 HH12 ARG   186      54.162  31.860  62.057  1.00  0.00           H
ATOM   2875  NH2 ARG   186      52.356  33.109  60.966  1.00  0.00           N
ATOM   2876 HH21 ARG   186      51.708  33.595  60.364  1.00  0.00           H
ATOM   2877 HH22 ARG   186      52.715  33.652  61.739  1.00  0.00           H
ATOM   2878  C   ARG   186      51.008  28.678  55.050  1.00  0.00           C
ATOM   2879  O   ARG   186      50.669  27.533  55.116  1.00  0.00           O
ATOM   2880  N   ARG   187      50.141  29.706  55.066  1.00  0.00           N
ATOM   2881  H   ARG   187      50.501  30.642  55.194  1.00  0.00           H
ATOM   2882  CA  ARG   187      48.750  29.550  54.970  1.00  0.00           C
ATOM   2883  HA  ARG   187      48.471  28.751  55.657  1.00  0.00           H
ATOM   2884  CB  ARG   187      47.903  30.749  55.522  1.00  0.00           C
ATOM   2885  HB2 ARG   187      48.217  30.934  56.550  1.00  0.00           H
ATOM   2886  HB3 ARG   187      48.101  31.680  54.993  1.00  0.00           H
ATOM   2887  CG  ARG   187      46.409  30.657  55.334  1.00  0.00           C
ATOM   2888  HG2 ARG   187      45.923  31.547  55.736  1.00  0.00           H
ATOM   2889  HG3 ARG   187      46.172  30.581  54.273  1.00  0.00           H
ATOM   2890  CD  ARG   187      45.849  29.549  56.160  1.00  0.00           C
ATOM   2891  HD2 ARG   187      45.860  28.601  55.622  1.00  0.00           H
ATOM   2892  HD3 ARG   187      46.343  29.501  57.131  1.00  0.00           H
ATOM   2893  NE  ARG   187      44.431  29.808  56.357  1.00  0.00           N
ATOM   2894  HE  ARG   187      44.256  30.697  56.804  1.00  0.00           H
ATOM   2895  CZ  ARG   187      43.368  29.105  56.285  1.00  0.00           C
ATOM   2896  NH1 ARG   187      43.387  27.871  55.881  1.00  0.00           N
ATOM   2897 HH11 ARG   187      44.193  27.262  55.850  1.00  0.00           H
ATOM   2898 HH12 ARG   187      42.446  27.507  55.917  1.00  0.00           H
ATOM   2899  NH2 ARG   187      42.256  29.636  56.500  1.00  0.00           N
ATOM   2900 HH21 ARG   187      42.231  30.588  56.835  1.00  0.00           H
ATOM   2901 HH22 ARG   187      41.393  29.243  56.152  1.00  0.00           H
ATOM   2902  C   ARG   187      48.338  29.161  53.586  1.00  0.00           C
ATOM   2903  O   ARG   187      47.579  28.182  53.457  1.00  0.00           O
ATOM   2904  N   ILE   188      48.857  29.856  52.560  1.00  0.00           N
ATOM   2905  H   ILE   188      49.454  30.655  52.722  1.00  0.00           H
ATOM   2906  CA  ILE   188      48.602  29.428  51.139  1.00  0.00           C
ATOM   2907  HA  ILE   188      47.524  29.486  50.989  1.00  0.00           H
ATOM   2908  CB  ILE   188      49.285  30.409  50.147  1.00  0.00           C
ATOM   2909  HB  ILE   188      50.361  30.439  50.320  1.00  0.00           H
ATOM   2910  CG2 ILE   188      49.163  29.710  48.776  1.00  0.00           C
ATOM   2911 HG21 ILE   188      49.790  30.229  48.050  1.00  0.00           H
ATOM   2912 HG22 ILE   188      48.144  29.741  48.393  1.00  0.00           H
ATOM   2913 HG23 ILE   188      49.745  28.795  48.661  1.00  0.00           H
ATOM   2914  CG1 ILE   188      48.659  31.774  50.226  1.00  0.00           C
ATOM   2915 HG12 ILE   188      47.661  31.665  49.802  1.00  0.00           H
ATOM   2916 HG13 ILE   188      48.584  32.241  51.208  1.00  0.00           H
ATOM   2917  CD1 ILE   188      49.430  32.721  49.364  1.00  0.00           C
ATOM   2918 HD11 ILE   188      48.942  33.695  49.378  1.00  0.00           H
ATOM   2919 HD12 ILE   188      49.404  32.398  48.324  1.00  0.00           H
ATOM   2920 HD13 ILE   188      50.479  32.824  49.642  1.00  0.00           H
ATOM   2921  C   ILE   188      49.038  27.968  50.975  1.00  0.00           C
ATOM   2922  O   ILE   188      48.249  27.226  50.446  1.00  0.00           O
ATOM   2923  N   LYS   189      50.223  27.529  51.376  1.00  0.00           N
ATOM   2924  H   LYS   189      50.923  28.187  51.687  1.00  0.00           H
ATOM   2925  CA  LYS   189      50.686  26.108  51.574  1.00  0.00           C
ATOM   2926  HA  LYS   189      50.785  25.522  50.660  1.00  0.00           H
ATOM   2927  CB  LYS   189      52.103  26.214  52.119  1.00  0.00           C
ATOM   2928  HB2 LYS   189      52.128  26.972  52.902  1.00  0.00           H
ATOM   2929  HB3 LYS   189      52.352  25.274  52.613  1.00  0.00           H
ATOM   2930  CG  LYS   189      53.115  26.538  51.029  1.00  0.00           C
ATOM   2931  HG2 LYS   189      53.289  25.701  50.352  1.00  0.00           H
ATOM   2932  HG3 LYS   189      52.850  27.393  50.409  1.00  0.00           H
ATOM   2933  CD  LYS   189      54.543  26.836  51.610  1.00  0.00           C
ATOM   2934  HD2 LYS   189      54.461  27.832  52.043  1.00  0.00           H
ATOM   2935  HD3 LYS   189      54.870  26.076  52.318  1.00  0.00           H
ATOM   2936  CE  LYS   189      55.694  26.857  50.538  1.00  0.00           C
ATOM   2937  HE2 LYS   189      55.326  27.245  49.588  1.00  0.00           H
ATOM   2938  HE3 LYS   189      56.402  27.649  50.785  1.00  0.00           H
ATOM   2939  NZ  LYS   189      56.416  25.551  50.316  1.00  0.00           N
ATOM   2940  HZ1 LYS   189      55.746  24.807  50.191  1.00  0.00           H
ATOM   2941  HZ2 LYS   189      57.059  25.316  51.059  1.00  0.00           H
ATOM   2942  HZ3 LYS   189      56.925  25.351  49.466  1.00  0.00           H
ATOM   2943  C   LYS   189      49.699  25.202  52.443  1.00  0.00           C
ATOM   2944  O   LYS   189      49.405  24.073  52.053  1.00  0.00           O
ATOM   2945  N   GLU   190      49.154  25.740  53.560  1.00  0.00           N
ATOM   2946  H   GLU   190      49.492  26.644  53.858  1.00  0.00           H
ATOM   2947  CA  GLU   190      48.248  25.002  54.438  1.00  0.00           C
ATOM   2948  HA  GLU   190      48.793  24.101  54.719  1.00  0.00           H
ATOM   2949  CB  GLU   190      47.988  25.828  55.741  1.00  0.00           C
ATOM   2950  HB2 GLU   190      48.966  26.045  56.171  1.00  0.00           H
ATOM   2951  HB3 GLU   190      47.428  26.720  55.460  1.00  0.00           H
ATOM   2952  CG  GLU   190      47.277  25.090  56.911  1.00  0.00           C
ATOM   2953  HG2 GLU   190      47.865  24.173  56.947  1.00  0.00           H
ATOM   2954  HG3 GLU   190      47.413  25.541  57.894  1.00  0.00           H
ATOM   2955  CD  GLU   190      45.797  24.930  56.842  1.00  0.00           C
ATOM   2956  OE1 GLU   190      45.175  24.005  57.476  1.00  0.00           O
ATOM   2957  OE2 GLU   190      45.146  25.753  56.129  1.00  0.00           O
ATOM   2958  C   GLU   190      46.907  24.764  53.766  1.00  0.00           C
ATOM   2959  O   GLU   190      46.345  23.674  53.892  1.00  0.00           O
ATOM   2960  N   ILE   191      46.383  25.702  52.939  1.00  0.00           N
ATOM   2961  H   ILE   191      46.885  26.578  52.914  1.00  0.00           H
ATOM   2962  CA  ILE   191      45.181  25.546  52.019  1.00  0.00           C
ATOM   2963  HA  ILE   191      44.375  25.074  52.580  1.00  0.00           H
ATOM   2964  CB  ILE   191      44.834  26.894  51.518  1.00  0.00           C
ATOM   2965  HB  ILE   191      45.685  27.407  51.069  1.00  0.00           H
ATOM   2966  CG2 ILE   191      43.735  26.878  50.420  1.00  0.00           C
ATOM   2967 HG21 ILE   191      42.924  26.251  50.791  1.00  0.00           H
ATOM   2968 HG22 ILE   191      44.009  26.363  49.498  1.00  0.00           H
ATOM   2969 HG23 ILE   191      43.375  27.862  50.119  1.00  0.00           H
ATOM   2970  CG1 ILE   191      44.294  27.787  52.714  1.00  0.00           C
ATOM   2971 HG12 ILE   191      43.432  27.306  53.179  1.00  0.00           H
ATOM   2972 HG13 ILE   191      45.038  27.754  53.510  1.00  0.00           H
ATOM   2973  CD1 ILE   191      44.081  29.271  52.391  1.00  0.00           C
ATOM   2974 HD11 ILE   191      43.892  29.848  53.297  1.00  0.00           H
ATOM   2975 HD12 ILE   191      43.136  29.286  51.847  1.00  0.00           H
ATOM   2976 HD13 ILE   191      44.897  29.682  51.797  1.00  0.00           H
ATOM   2977  C   ILE   191      45.441  24.514  50.966  1.00  0.00           C
ATOM   2978  O   ILE   191      44.749  23.480  50.811  1.00  0.00           O
ATOM   2979  N   VAL   192      46.566  24.620  50.258  1.00  0.00           N
ATOM   2980  H   VAL   192      47.251  25.311  50.531  1.00  0.00           H
ATOM   2981  CA  VAL   192      46.852  23.844  49.042  1.00  0.00           C
ATOM   2982  HA  VAL   192      45.924  23.900  48.472  1.00  0.00           H
ATOM   2983  CB  VAL   192      47.993  24.457  48.255  1.00  0.00           C
ATOM   2984  HB  VAL   192      48.706  24.633  49.061  1.00  0.00           H
ATOM   2985  CG1 VAL   192      48.549  23.669  47.050  1.00  0.00           C
ATOM   2986 HG11 VAL   192      47.890  23.781  46.190  1.00  0.00           H
ATOM   2987 HG12 VAL   192      49.569  24.005  46.863  1.00  0.00           H
ATOM   2988 HG13 VAL   192      48.597  22.595  47.230  1.00  0.00           H
ATOM   2989  CG2 VAL   192      47.588  25.797  47.615  1.00  0.00           C
ATOM   2990 HG21 VAL   192      47.044  25.640  46.684  1.00  0.00           H
ATOM   2991 HG22 VAL   192      48.472  26.401  47.410  1.00  0.00           H
ATOM   2992 HG23 VAL   192      46.985  26.478  48.216  1.00  0.00           H
ATOM   2993  C   VAL   192      47.037  22.316  49.338  1.00  0.00           C
ATOM   2994  O   VAL   192      46.465  21.530  48.573  1.00  0.00           O
ATOM   2995  N   LYS   193      47.581  21.950  50.541  1.00  0.00           N
ATOM   2996  H   LYS   193      47.925  22.709  51.111  1.00  0.00           H
ATOM   2997  CA  LYS   193      47.713  20.515  50.856  1.00  0.00           C
ATOM   2998  HA  LYS   193      48.152  19.940  50.041  1.00  0.00           H
ATOM   2999  CB  LYS   193      48.703  20.152  51.954  1.00  0.00           C
ATOM   3000  HB2 LYS   193      48.740  19.071  52.080  1.00  0.00           H
ATOM   3001  HB3 LYS   193      49.660  20.617  51.713  1.00  0.00           H
ATOM   3002  CG  LYS   193      48.328  20.682  53.314  1.00  0.00           C
ATOM   3003  HG2 LYS   193      48.343  21.770  53.245  1.00  0.00           H
ATOM   3004  HG3 LYS   193      47.294  20.390  53.496  1.00  0.00           H
ATOM   3005  CD  LYS   193      49.158  20.242  54.535  1.00  0.00           C
ATOM   3006  HD2 LYS   193      48.871  19.230  54.818  1.00  0.00           H
ATOM   3007  HD3 LYS   193      50.182  20.160  54.171  1.00  0.00           H
ATOM   3008  CE  LYS   193      48.822  21.185  55.700  1.00  0.00           C
ATOM   3009  HE2 LYS   193      48.850  22.166  55.226  1.00  0.00           H
ATOM   3010  HE3 LYS   193      47.826  20.967  56.087  1.00  0.00           H
ATOM   3011  NZ  LYS   193      49.741  21.086  56.881  1.00  0.00           N
ATOM   3012  HZ1 LYS   193      49.473  21.692  57.642  1.00  0.00           H
ATOM   3013  HZ2 LYS   193      50.620  21.427  56.515  1.00  0.00           H
ATOM   3014  HZ3 LYS   193      49.976  20.179  57.261  1.00  0.00           H
ATOM   3015  C   LYS   193      46.327  19.798  50.981  1.00  0.00           C
ATOM   3016  O   LYS   193      46.318  18.579  50.895  1.00  0.00           O
ATOM   3017  N   LYS   194      45.198  20.536  51.146  1.00  0.00           N
ATOM   3018  H   LYS   194      45.342  21.535  51.148  1.00  0.00           H
ATOM   3019  CA  LYS   194      43.849  19.983  51.146  1.00  0.00           C
ATOM   3020  HA  LYS   194      43.803  18.911  51.343  1.00  0.00           H
ATOM   3021  CB  LYS   194      42.950  20.594  52.260  1.00  0.00           C
ATOM   3022  HB2 LYS   194      42.864  21.639  51.960  1.00  0.00           H
ATOM   3023  HB3 LYS   194      42.054  19.972  52.218  1.00  0.00           H
ATOM   3024  CG  LYS   194      43.429  20.567  53.773  1.00  0.00           C
ATOM   3025  HG2 LYS   194      43.293  19.568  54.189  1.00  0.00           H
ATOM   3026  HG3 LYS   194      44.512  20.657  53.855  1.00  0.00           H
ATOM   3027  CD  LYS   194      42.733  21.574  54.703  1.00  0.00           C
ATOM   3028  HD2 LYS   194      41.717  21.766  54.358  1.00  0.00           H
ATOM   3029  HD3 LYS   194      42.700  21.249  55.743  1.00  0.00           H
ATOM   3030  CE  LYS   194      43.501  22.874  54.518  1.00  0.00           C
ATOM   3031  HE2 LYS   194      44.550  22.777  54.798  1.00  0.00           H
ATOM   3032  HE3 LYS   194      43.562  23.140  53.462  1.00  0.00           H
ATOM   3033  NZ  LYS   194      42.921  24.026  55.301  1.00  0.00           N
ATOM   3034  HZ1 LYS   194      42.519  23.698  56.168  1.00  0.00           H
ATOM   3035  HZ2 LYS   194      42.202  24.609  54.899  1.00  0.00           H
ATOM   3036  HZ3 LYS   194      43.665  24.671  55.526  1.00  0.00           H
ATOM   3037  C   LYS   194      42.966  20.201  49.919  1.00  0.00           C
ATOM   3038  O   LYS   194      42.193  19.315  49.653  1.00  0.00           O
ATOM   3039  N   HIE   195      43.117  21.371  49.198  1.00  0.00           N
ATOM   3040  H   HIE   195      43.660  22.132  49.579  1.00  0.00           H
ATOM   3041  CA  HIE   195      42.166  21.718  48.140  1.00  0.00           C
ATOM   3042  HA  HIE   195      41.269  21.099  48.146  1.00  0.00           H
ATOM   3043  CB  HIE   195      41.748  23.178  48.370  1.00  0.00           C
ATOM   3044  HB2 HIE   195      42.673  23.746  48.272  1.00  0.00           H
ATOM   3045  HB3 HIE   195      41.182  23.497  47.496  1.00  0.00           H
ATOM   3046  CG  HIE   195      41.021  23.464  49.704  1.00  0.00           C
ATOM   3047  ND1 HIE   195      39.626  23.474  49.848  1.00  0.00           N
ATOM   3048  CE1 HIE   195      39.388  23.880  51.058  1.00  0.00           C
ATOM   3049  HE1 HIE   195      38.400  23.912  51.494  1.00  0.00           H
ATOM   3050  NE2 HIE   195      40.511  24.291  51.770  1.00  0.00           N
ATOM   3051  HE2 HIE   195      40.690  24.838  52.599  1.00  0.00           H
ATOM   3052  CD2 HIE   195      41.538  24.055  50.881  1.00  0.00           C
ATOM   3053  HD2 HIE   195      42.593  24.202  51.065  1.00  0.00           H
ATOM   3054  C   HIE   195      42.782  21.558  46.744  1.00  0.00           C
ATOM   3055  O   HIE   195      42.096  21.183  45.827  1.00  0.00           O
ATOM   3056  N   SER   196      44.082  21.694  46.639  1.00  0.00           N
ATOM   3057  H   SER   196      44.485  22.121  47.461  1.00  0.00           H
ATOM   3058  CA  SER   196      44.719  21.842  45.284  1.00  0.00           C
ATOM   3059  HA  SER   196      44.001  21.644  44.489  1.00  0.00           H
ATOM   3060  CB  SER   196      45.020  23.388  45.007  1.00  0.00           C
ATOM   3061  HB2 SER   196      45.895  23.688  45.583  1.00  0.00           H
ATOM   3062  HB3 SER   196      45.152  23.538  43.935  1.00  0.00           H
ATOM   3063  OG  SER   196      43.970  24.249  45.317  1.00  0.00           O
ATOM   3064  HG  SER   196      43.255  24.048  44.709  1.00  0.00           H
ATOM   3065  C   SER   196      45.883  20.894  44.953  1.00  0.00           C
ATOM   3066  O   SER   196      46.709  21.223  44.073  1.00  0.00           O
ATOM   3067  N   GLN   197      46.045  19.838  45.766  1.00  0.00           N
ATOM   3068  H   GLN   197      45.290  19.720  46.427  1.00  0.00           H
ATOM   3069  CA  GLN   197      47.215  18.929  45.833  1.00  0.00           C
ATOM   3070  HA  GLN   197      48.084  19.573  45.697  1.00  0.00           H
ATOM   3071  CB  GLN   197      47.310  18.342  47.282  1.00  0.00           C
ATOM   3072  HB2 GLN   197      48.329  17.980  47.417  1.00  0.00           H
ATOM   3073  HB3 GLN   197      47.245  19.227  47.915  1.00  0.00           H
ATOM   3074  CG  GLN   197      46.312  17.193  47.709  1.00  0.00           C
ATOM   3075  HG2 GLN   197      46.426  16.337  47.043  1.00  0.00           H
ATOM   3076  HG3 GLN   197      46.781  16.927  48.656  1.00  0.00           H
ATOM   3077  CD  GLN   197      44.845  17.541  47.837  1.00  0.00           C
ATOM   3078  OE1 GLN   197      44.331  18.581  47.386  1.00  0.00           O
ATOM   3079  NE2 GLN   197      44.108  16.706  48.455  1.00  0.00           N
ATOM   3080 HE21 GLN   197      43.141  16.966  48.589  1.00  0.00           H
ATOM   3081 HE22 GLN   197      44.514  15.823  48.729  1.00  0.00           H
ATOM   3082  C   GLN   197      47.264  17.850  44.718  1.00  0.00           C
ATOM   3083  O   GLN   197      48.327  17.266  44.542  1.00  0.00           O
ATOM   3084  N   PHE   198      46.223  17.805  43.861  1.00  0.00           N
ATOM   3085  H   PHE   198      45.435  18.425  43.988  1.00  0.00           H
ATOM   3086  CA  PHE   198      46.304  16.927  42.744  1.00  0.00           C
ATOM   3087  HA  PHE   198      47.301  16.533  42.541  1.00  0.00           H
ATOM   3088  CB  PHE   198      45.323  15.795  43.044  1.00  0.00           C
ATOM   3089  HB2 PHE   198      44.321  16.206  43.164  1.00  0.00           H
ATOM   3090  HB3 PHE   198      45.326  15.022  42.275  1.00  0.00           H
ATOM   3091  CG  PHE   198      45.638  14.947  44.334  1.00  0.00           C
ATOM   3092  CD1 PHE   198      46.968  14.567  44.697  1.00  0.00           C
ATOM   3093  HD1 PHE   198      47.800  14.721  44.026  1.00  0.00           H
ATOM   3094  CE1 PHE   198      47.146  13.714  45.846  1.00  0.00           C
ATOM   3095  HE1 PHE   198      48.124  13.415  46.194  1.00  0.00           H
ATOM   3096  CZ  PHE   198      46.054  13.320  46.584  1.00  0.00           C
ATOM   3097  HZ  PHE   198      46.124  12.729  47.485  1.00  0.00           H
ATOM   3098  CE2 PHE   198      44.764  13.737  46.212  1.00  0.00           C
ATOM   3099  HE2 PHE   198      43.939  13.603  46.896  1.00  0.00           H
ATOM   3100  CD2 PHE   198      44.519  14.502  45.040  1.00  0.00           C
ATOM   3101  HD2 PHE   198      43.519  14.842  44.811  1.00  0.00           H
ATOM   3102  C   PHE   198      45.873  17.640  41.441  1.00  0.00           C
ATOM   3103  O   PHE   198      45.327  17.022  40.526  1.00  0.00           O
ATOM   3104  N   ILE   199      45.958  18.961  41.323  1.00  0.00           N
ATOM   3105  H   ILE   199      46.542  19.387  42.029  1.00  0.00           H
ATOM   3106  CA  ILE   199      45.746  19.722  40.015  1.00  0.00           C
ATOM   3107  HA  ILE   199      44.732  19.613  39.631  1.00  0.00           H
ATOM   3108  CB  ILE   199      45.848  21.296  40.361  1.00  0.00           C
ATOM   3109  HB  ILE   199      46.839  21.446  40.790  1.00  0.00           H
ATOM   3110  CG2 ILE   199      45.965  22.097  39.048  1.00  0.00           C
ATOM   3111 HG21 ILE   199      46.861  21.870  38.472  1.00  0.00           H
ATOM   3112 HG22 ILE   199      45.866  23.162  39.254  1.00  0.00           H
ATOM   3113 HG23 ILE   199      45.160  21.757  38.397  1.00  0.00           H
ATOM   3114  CG1 ILE   199      44.743  21.828  41.288  1.00  0.00           C
ATOM   3115 HG12 ILE   199      45.016  21.378  42.243  1.00  0.00           H
ATOM   3116 HG13 ILE   199      44.839  22.911  41.209  1.00  0.00           H
ATOM   3117  CD1 ILE   199      43.310  21.408  41.070  1.00  0.00           C
ATOM   3118 HD11 ILE   199      43.238  20.336  41.256  1.00  0.00           H
ATOM   3119 HD12 ILE   199      42.868  21.652  40.105  1.00  0.00           H
ATOM   3120 HD13 ILE   199      42.787  21.875  41.904  1.00  0.00           H
ATOM   3121  C   ILE   199      46.733  19.249  38.978  1.00  0.00           C
ATOM   3122  O   ILE   199      47.960  19.298  39.272  1.00  0.00           O
ATOM   3123  N   GLY   200      46.242  18.798  37.871  1.00  0.00           N
ATOM   3124  H   GLY   200      45.236  18.762  37.784  1.00  0.00           H
ATOM   3125  CA  GLY   200      47.102  18.284  36.764  1.00  0.00           C
ATOM   3126  HA2 GLY   200      47.546  17.387  37.200  1.00  0.00           H
ATOM   3127  HA3 GLY   200      46.407  18.066  35.953  1.00  0.00           H
ATOM   3128  C   GLY   200      48.223  19.256  36.259  1.00  0.00           C
ATOM   3129  O   GLY   200      49.296  18.756  35.935  1.00  0.00           O
ATOM   3130  N   TYR   201      47.911  20.572  36.177  1.00  0.00           N
ATOM   3131  H   TYR   201      46.981  20.882  36.419  1.00  0.00           H
ATOM   3132  CA  TYR   201      48.841  21.555  35.635  1.00  0.00           C
ATOM   3133  HA  TYR   201      49.358  21.066  34.809  1.00  0.00           H
ATOM   3134  CB  TYR   201      48.107  22.939  35.101  1.00  0.00           C
ATOM   3135  HB2 TYR   201      47.566  23.355  35.950  1.00  0.00           H
ATOM   3136  HB3 TYR   201      48.927  23.531  34.697  1.00  0.00           H
ATOM   3137  CG  TYR   201      47.173  22.625  33.945  1.00  0.00           C
ATOM   3138  CD1 TYR   201      47.688  22.239  32.718  1.00  0.00           C
ATOM   3139  HD1 TYR   201      48.751  22.183  32.532  1.00  0.00           H
ATOM   3140  CE1 TYR   201      46.918  21.759  31.695  1.00  0.00           C
ATOM   3141  HE1 TYR   201      47.326  21.600  30.708  1.00  0.00           H
ATOM   3142  CZ  TYR   201      45.537  21.801  31.891  1.00  0.00           C
ATOM   3143  OH  TYR   201      44.791  21.595  30.842  1.00  0.00           O
ATOM   3144  HH  TYR   201      43.848  21.557  31.020  1.00  0.00           H
ATOM   3145  CE2 TYR   201      44.941  22.178  33.080  1.00  0.00           C
ATOM   3146  HE2 TYR   201      43.873  22.097  33.210  1.00  0.00           H
ATOM   3147  CD2 TYR   201      45.774  22.594  34.142  1.00  0.00           C
ATOM   3148  HD2 TYR   201      45.281  22.749  35.090  1.00  0.00           H
ATOM   3149  C   TYR   201      49.801  22.021  36.738  1.00  0.00           C
ATOM   3150  O   TYR   201      49.380  22.023  37.875  1.00  0.00           O
ATOM   3151  N   PRO   202      50.994  22.499  36.392  1.00  0.00           N
ATOM   3152  CD  PRO   202      51.603  22.550  35.075  1.00  0.00           C
ATOM   3153  HD2 PRO   202      51.167  23.377  34.514  1.00  0.00           H
ATOM   3154  HD3 PRO   202      51.286  21.666  34.522  1.00  0.00           H
ATOM   3155  CG  PRO   202      53.079  22.615  35.286  1.00  0.00           C
ATOM   3156  HG2 PRO   202      53.477  23.226  34.476  1.00  0.00           H
ATOM   3157  HG3 PRO   202      53.588  21.654  35.361  1.00  0.00           H
ATOM   3158  CB  PRO   202      53.272  23.401  36.641  1.00  0.00           C
ATOM   3159  HB2 PRO   202      53.342  24.468  36.429  1.00  0.00           H
ATOM   3160  HB3 PRO   202      54.140  23.037  37.192  1.00  0.00           H
ATOM   3161  CA  PRO   202      51.895  23.003  37.407  1.00  0.00           C
ATOM   3162  HA  PRO   202      52.018  22.187  38.119  1.00  0.00           H
ATOM   3163  C   PRO   202      51.425  24.223  38.134  1.00  0.00           C
ATOM   3164  O   PRO   202      51.148  25.271  37.511  1.00  0.00           O
ATOM   3165  N   ILE   203      51.556  24.364  39.499  1.00  0.00           N
ATOM   3166  H   ILE   203      51.926  23.536  39.943  1.00  0.00           H
ATOM   3167  CA  ILE   203      51.455  25.558  40.265  1.00  0.00           C
ATOM   3168  HA  ILE   203      51.047  26.377  39.673  1.00  0.00           H
ATOM   3169  CB  ILE   203      50.487  25.347  41.503  1.00  0.00           C
ATOM   3170  HB  ILE   203      50.897  24.597  42.180  1.00  0.00           H
ATOM   3171  CG2 ILE   203      50.455  26.620  42.277  1.00  0.00           C
ATOM   3172 HG21 ILE   203      49.837  26.461  43.160  1.00  0.00           H
ATOM   3173 HG22 ILE   203      49.895  27.357  41.701  1.00  0.00           H
ATOM   3174 HG23 ILE   203      51.377  26.898  42.787  1.00  0.00           H
ATOM   3175  CG1 ILE   203      48.966  25.050  41.109  1.00  0.00           C
ATOM   3176 HG12 ILE   203      48.419  25.983  40.972  1.00  0.00           H
ATOM   3177 HG13 ILE   203      48.826  24.632  40.112  1.00  0.00           H
ATOM   3178  CD1 ILE   203      48.332  24.102  42.095  1.00  0.00           C
ATOM   3179 HD11 ILE   203      47.510  23.642  41.547  1.00  0.00           H
ATOM   3180 HD12 ILE   203      48.124  24.683  42.994  1.00  0.00           H
ATOM   3181 HD13 ILE   203      48.964  23.236  42.286  1.00  0.00           H
ATOM   3182  C   ILE   203      52.841  26.013  40.682  1.00  0.00           C
ATOM   3183  O   ILE   203      53.597  25.237  41.361  1.00  0.00           O
ATOM   3184  N   THR   204      53.156  27.367  40.591  1.00  0.00           N
ATOM   3185  H   THR   204      52.581  27.902  39.956  1.00  0.00           H
ATOM   3186  CA  THR   204      54.239  28.016  41.321  1.00  0.00           C
ATOM   3187  HA  THR   204      54.604  27.198  41.943  1.00  0.00           H
ATOM   3188  CB  THR   204      55.294  28.518  40.335  1.00  0.00           C
ATOM   3189  HB  THR   204      54.906  29.368  39.774  1.00  0.00           H
ATOM   3190  CG2 THR   204      56.599  28.820  41.146  1.00  0.00           C
ATOM   3191 HG21 THR   204      57.441  28.895  40.459  1.00  0.00           H
ATOM   3192 HG22 THR   204      56.600  28.160  42.013  1.00  0.00           H
ATOM   3193 HG23 THR   204      56.470  29.747  41.706  1.00  0.00           H
ATOM   3194  OG1 THR   204      55.570  27.503  39.405  1.00  0.00           O
ATOM   3195  HG1 THR   204      54.859  27.431  38.765  1.00  0.00           H
ATOM   3196  C   THR   204      53.761  29.029  42.346  1.00  0.00           C
ATOM   3197  O   THR   204      52.884  29.797  41.944  1.00  0.00           O
ATOM   3198  N   LEU   205      54.475  29.231  43.450  1.00  0.00           N
ATOM   3199  H   LEU   205      55.215  28.584  43.680  1.00  0.00           H
ATOM   3200  CA  LEU   205      54.152  30.207  44.507  1.00  0.00           C
ATOM   3201  HA  LEU   205      53.298  30.810  44.199  1.00  0.00           H
ATOM   3202  CB  LEU   205      53.754  29.489  45.828  1.00  0.00           C
ATOM   3203  HB2 LEU   205      52.785  29.062  45.574  1.00  0.00           H
ATOM   3204  HB3 LEU   205      54.461  28.691  46.056  1.00  0.00           H
ATOM   3205  CG  LEU   205      53.610  30.416  47.077  1.00  0.00           C
ATOM   3206  HG  LEU   205      54.643  30.702  47.271  1.00  0.00           H
ATOM   3207  CD1 LEU   205      52.715  31.604  46.888  1.00  0.00           C
ATOM   3208 HD11 LEU   205      52.766  31.946  45.854  1.00  0.00           H
ATOM   3209 HD12 LEU   205      52.897  32.481  47.507  1.00  0.00           H
ATOM   3210 HD13 LEU   205      51.685  31.277  47.027  1.00  0.00           H
ATOM   3211  CD2 LEU   205      53.170  29.510  48.186  1.00  0.00           C
ATOM   3212 HD21 LEU   205      53.866  28.677  48.292  1.00  0.00           H
ATOM   3213 HD22 LEU   205      53.203  30.048  49.133  1.00  0.00           H
ATOM   3214 HD23 LEU   205      52.168  29.098  48.063  1.00  0.00           H
ATOM   3215  C   LEU   205      55.389  31.142  44.672  1.00  0.00           C
ATOM   3216  O   LEU   205      56.410  30.712  45.191  1.00  0.00           O
ATOM   3217  N   PHE   206      55.233  32.408  44.235  1.00  0.00           N
ATOM   3218  H   PHE   206      54.282  32.648  43.996  1.00  0.00           H
ATOM   3219  CA  PHE   206      56.313  33.397  44.400  1.00  0.00           C
ATOM   3220  HA  PHE   206      57.320  32.987  44.477  1.00  0.00           H
ATOM   3221  CB  PHE   206      56.286  34.290  43.135  1.00  0.00           C
ATOM   3222  HB2 PHE   206      55.294  34.732  43.037  1.00  0.00           H
ATOM   3223  HB3 PHE   206      56.998  35.099  43.303  1.00  0.00           H
ATOM   3224  CG  PHE   206      56.648  33.613  41.837  1.00  0.00           C
ATOM   3225  CD1 PHE   206      57.979  33.531  41.411  1.00  0.00           C
ATOM   3226  HD1 PHE   206      58.765  33.974  42.005  1.00  0.00           H
ATOM   3227  CE1 PHE   206      58.231  32.951  40.110  1.00  0.00           C
ATOM   3228  HE1 PHE   206      59.208  32.861  39.660  1.00  0.00           H
ATOM   3229  CZ  PHE   206      57.163  32.296  39.463  1.00  0.00           C
ATOM   3230  HZ  PHE   206      57.204  31.895  38.461  1.00  0.00           H
ATOM   3231  CE2 PHE   206      55.874  32.262  39.980  1.00  0.00           C
ATOM   3232  HE2 PHE   206      55.120  31.669  39.483  1.00  0.00           H
ATOM   3233  CD2 PHE   206      55.601  32.937  41.162  1.00  0.00           C
ATOM   3234  HD2 PHE   206      54.616  32.977  41.601  1.00  0.00           H
ATOM   3235  C   PHE   206      56.072  34.134  45.700  1.00  0.00           C
ATOM   3236  O   PHE   206      54.977  34.723  45.896  1.00  0.00           O
ATOM   3237  N   VAL   207      57.113  34.273  46.531  1.00  0.00           N
ATOM   3238  H   VAL   207      58.013  34.057  46.130  1.00  0.00           H
ATOM   3239  CA  VAL   207      57.145  35.114  47.800  1.00  0.00           C
ATOM   3240  HA  VAL   207      56.276  35.753  47.960  1.00  0.00           H
ATOM   3241  CB  VAL   207      57.199  34.226  49.109  1.00  0.00           C
ATOM   3242  HB  VAL   207      56.947  34.776  50.015  1.00  0.00           H
ATOM   3243  CG1 VAL   207      56.238  33.084  48.862  1.00  0.00           C
ATOM   3244 HG11 VAL   207      56.082  32.551  49.800  1.00  0.00           H
ATOM   3245 HG12 VAL   207      55.240  33.482  48.673  1.00  0.00           H
ATOM   3246 HG13 VAL   207      56.454  32.477  47.982  1.00  0.00           H
ATOM   3247  CG2 VAL   207      58.552  33.486  49.232  1.00  0.00           C
ATOM   3248 HG21 VAL   207      59.155  34.204  49.786  1.00  0.00           H
ATOM   3249 HG22 VAL   207      58.943  33.318  48.229  1.00  0.00           H
ATOM   3250 HG23 VAL   207      58.315  32.595  49.814  1.00  0.00           H
ATOM   3251  C   VAL   207      58.358  36.057  47.833  1.00  0.00           C
ATOM   3252  O   VAL   207      59.483  35.726  47.489  1.00  0.00           O
ATOM   3253  N   GLU   208      58.128  37.347  48.235  1.00  0.00           N
ATOM   3254  H   GLU   208      57.191  37.572  48.539  1.00  0.00           H
ATOM   3255  CA  GLU   208      59.118  38.427  48.167  1.00  0.00           C
ATOM   3256  HA  GLU   208      59.525  38.452  47.156  1.00  0.00           H
ATOM   3257  CB  GLU   208      58.453  39.813  48.445  1.00  0.00           C
ATOM   3258  HB2 GLU   208      58.077  39.688  49.460  1.00  0.00           H
ATOM   3259  HB3 GLU   208      59.142  40.657  48.466  1.00  0.00           H
ATOM   3260  CG  GLU   208      57.245  40.138  47.585  1.00  0.00           C
ATOM   3261  HG2 GLU   208      57.557  40.032  46.547  1.00  0.00           H
ATOM   3262  HG3 GLU   208      56.443  39.427  47.778  1.00  0.00           H
ATOM   3263  CD  GLU   208      56.632  41.604  47.711  1.00  0.00           C
ATOM   3264  OE1 GLU   208      57.392  42.623  47.538  1.00  0.00           O
ATOM   3265  OE2 GLU   208      55.452  41.718  47.978  1.00  0.00           O
ATOM   3266  C   GLU   208      60.402  38.161  48.954  1.00  0.00           C
ATOM   3267  O   GLU   208      60.323  38.062  50.225  1.00  0.00           O
ATOM   3268  OXT GLU   208      61.509  38.200  48.346  1.00  0.00           O
END
