# Supplementary material for: Worth the Weight: Sub-Pocket EXplorer (SubPEx), a Weighted Ensemble Method to Enhance Binding-Pocket Conformational Sampling
Source: J Chem Theory Comput. 2023 Aug 16;19(17):5677–89. doi: 10.1021/acs.jctc.3c00478 (PMC10500992; doi:10.1021/acs.jctc.3c00478)
Supplement: Supplementary file 2 — ct3c00478_si_002.zip [file ct3c00478_si_002.zip › clustered_structures/HSP90/subpex/rep.c18.aligned.pdb]

HELIX    1   1 ALA      9  ASN     20  1                                  12
HELIX    2   2 LYS     26  SER     48  1                                  23
HELIX    3   3 PRO     52  LYS     54  1                                   3
HELIX    4   4 LYS     85  ILE     89  1                                   5
HELIX    5   5 SER     98  GLN    108  1                                  11
HELIX    6   6 ILE    113  MET    115  1                                   3
HELIX    7   7 GLY    122  LEU    128  1                                   7
HELIX    8   8 THR    180  TYR    182  1                                   3
HELIX    9   9 GLU    185  HIE    195  1                                  11
SHEET    1   1 1 VAL     2  ALA     6  0
SHEET    2   2 1 ILE    63  ASN    68  0
SHEET    3   3 1 THR    73  ASP    78  0
SHEET    4   4 1 ALA   130  LYS   138  0
SHEET    5   5 1 GLN   144  SER   149  0
SHEET    6   6 1 SER   154  THR   159  0
SHEET    7   7 1 GLY   168  LEU   175  0
SHEET    8   8 1 ILE   203  LEU   205  0
CRYST1   70.198   64.405   72.468  90.00  90.00  90.00               1
ATOM      1  N   ALA     1      40.469  53.327  26.228  1.00  0.00           N
ATOM      2  H1  ALA     1      41.066  53.992  25.756  1.00  0.00           H
ATOM      3  H2  ALA     1      40.982  52.639  26.761  1.00  0.00           H
ATOM      4  H3  ALA     1      39.808  53.021  25.529  1.00  0.00           H
ATOM      5  CA  ALA     1      39.685  54.167  27.114  1.00  0.00           C
ATOM      6  HA  ALA     1      40.380  54.868  27.578  1.00  0.00           H
ATOM      7  CB  ALA     1      38.593  54.931  26.264  1.00  0.00           C
ATOM      8  HB1 ALA     1      37.854  55.355  26.944  1.00  0.00           H
ATOM      9  HB2 ALA     1      38.065  54.256  25.589  1.00  0.00           H
ATOM     10  HB3 ALA     1      39.040  55.683  25.613  1.00  0.00           H
ATOM     11  C   ALA     1      39.055  53.310  28.198  1.00  0.00           C
ATOM     12  O   ALA     1      38.916  52.087  28.002  1.00  0.00           O
ATOM     13  N   VAL     2      38.605  53.846  29.376  1.00  0.00           N
ATOM     14  H   VAL     2      38.672  54.846  29.506  1.00  0.00           H
ATOM     15  CA  VAL     2      37.782  53.043  30.281  1.00  0.00           C
ATOM     16  HA  VAL     2      37.994  52.016  29.986  1.00  0.00           H
ATOM     17  CB  VAL     2      38.171  53.322  31.789  1.00  0.00           C
ATOM     18  HB  VAL     2      39.237  53.119  31.694  1.00  0.00           H
ATOM     19  CG1 VAL     2      38.136  54.777  32.172  1.00  0.00           C
ATOM     20 HG11 VAL     2      37.136  55.204  32.104  1.00  0.00           H
ATOM     21 HG12 VAL     2      38.384  54.687  33.230  1.00  0.00           H
ATOM     22 HG13 VAL     2      38.869  55.278  31.539  1.00  0.00           H
ATOM     23  CG2 VAL     2      37.336  52.496  32.780  1.00  0.00           C
ATOM     24 HG21 VAL     2      37.740  52.662  33.778  1.00  0.00           H
ATOM     25 HG22 VAL     2      37.344  51.449  32.475  1.00  0.00           H
ATOM     26 HG23 VAL     2      36.339  52.936  32.746  1.00  0.00           H
ATOM     27  C   VAL     2      36.339  53.232  29.985  1.00  0.00           C
ATOM     28  O   VAL     2      35.903  54.304  29.666  1.00  0.00           O
ATOM     29  N   GLU     3      35.477  52.188  30.223  1.00  0.00           N
ATOM     30  H   GLU     3      35.796  51.261  30.465  1.00  0.00           H
ATOM     31  CA  GLU     3      34.032  52.277  30.256  1.00  0.00           C
ATOM     32  HA  GLU     3      33.827  53.346  30.296  1.00  0.00           H
ATOM     33  CB  GLU     3      33.434  51.695  28.929  1.00  0.00           C
ATOM     34  HB2 GLU     3      33.859  52.248  28.091  1.00  0.00           H
ATOM     35  HB3 GLU     3      33.682  50.641  28.801  1.00  0.00           H
ATOM     36  CG  GLU     3      31.869  51.747  28.837  1.00  0.00           C
ATOM     37  HG2 GLU     3      31.415  51.067  29.558  1.00  0.00           H
ATOM     38  HG3 GLU     3      31.696  52.720  29.295  1.00  0.00           H
ATOM     39  CD  GLU     3      31.196  51.654  27.470  1.00  0.00           C
ATOM     40  OE1 GLU     3      31.931  51.698  26.475  1.00  0.00           O
ATOM     41  OE2 GLU     3      29.942  51.571  27.352  1.00  0.00           O
ATOM     42  C   GLU     3      33.382  51.690  31.518  1.00  0.00           C
ATOM     43  O   GLU     3      33.772  50.598  31.952  1.00  0.00           O
ATOM     44  N   THR     4      32.329  52.381  31.982  1.00  0.00           N
ATOM     45  H   THR     4      31.929  53.157  31.473  1.00  0.00           H
ATOM     46  CA  THR     4      31.588  51.861  33.130  1.00  0.00           C
ATOM     47  HA  THR     4      32.275  51.254  33.721  1.00  0.00           H
ATOM     48  CB  THR     4      31.201  53.090  34.011  1.00  0.00           C
ATOM     49  HB  THR     4      30.705  53.831  33.386  1.00  0.00           H
ATOM     50  CG2 THR     4      30.296  52.743  35.211  1.00  0.00           C
ATOM     51 HG21 THR     4      29.359  52.363  34.803  1.00  0.00           H
ATOM     52 HG22 THR     4      30.312  53.650  35.816  1.00  0.00           H
ATOM     53 HG23 THR     4      30.794  51.979  35.808  1.00  0.00           H
ATOM     54  OG1 THR     4      32.417  53.641  34.621  1.00  0.00           O
ATOM     55  HG1 THR     4      32.980  53.937  33.902  1.00  0.00           H
ATOM     56  C   THR     4      30.375  51.044  32.719  1.00  0.00           C
ATOM     57  O   THR     4      29.619  51.462  31.803  1.00  0.00           O
ATOM     58  N   PHE     5      30.112  49.901  33.346  1.00  0.00           N
ATOM     59  H   PHE     5      30.611  49.631  34.183  1.00  0.00           H
ATOM     60  CA  PHE     5      28.938  49.012  32.988  1.00  0.00           C
ATOM     61  HA  PHE     5      28.172  49.506  32.391  1.00  0.00           H
ATOM     62  CB  PHE     5      29.332  47.714  32.251  1.00  0.00           C
ATOM     63  HB2 PHE     5      29.901  47.048  32.901  1.00  0.00           H
ATOM     64  HB3 PHE     5      28.480  47.205  31.801  1.00  0.00           H
ATOM     65  CG  PHE     5      30.167  47.981  31.016  1.00  0.00           C
ATOM     66  CD1 PHE     5      31.566  48.158  31.080  1.00  0.00           C
ATOM     67  HD1 PHE     5      32.048  48.219  32.045  1.00  0.00           H
ATOM     68  CE1 PHE     5      32.343  48.397  29.900  1.00  0.00           C
ATOM     69  HE1 PHE     5      33.404  48.478  30.083  1.00  0.00           H
ATOM     70  CZ  PHE     5      31.732  48.462  28.632  1.00  0.00           C
ATOM     71  HZ  PHE     5      32.360  48.620  27.769  1.00  0.00           H
ATOM     72  CE2 PHE     5      30.329  48.146  28.595  1.00  0.00           C
ATOM     73  HE2 PHE     5      29.792  48.146  27.658  1.00  0.00           H
ATOM     74  CD2 PHE     5      29.589  48.007  29.776  1.00  0.00           C
ATOM     75  HD2 PHE     5      28.512  48.012  29.697  1.00  0.00           H
ATOM     76  C   PHE     5      28.155  48.695  34.289  1.00  0.00           C
ATOM     77  O   PHE     5      28.780  48.732  35.361  1.00  0.00           O
ATOM     78  N   ALA     6      26.929  48.216  34.259  1.00  0.00           N
ATOM     79  H   ALA     6      26.473  48.239  33.358  1.00  0.00           H
ATOM     80  CA  ALA     6      26.127  47.647  35.394  1.00  0.00           C
ATOM     81  HA  ALA     6      26.702  47.659  36.320  1.00  0.00           H
ATOM     82  CB  ALA     6      24.865  48.397  35.518  1.00  0.00           C
ATOM     83  HB1 ALA     6      24.265  47.873  36.263  1.00  0.00           H
ATOM     84  HB2 ALA     6      24.361  48.542  34.563  1.00  0.00           H
ATOM     85  HB3 ALA     6      25.221  49.350  35.910  1.00  0.00           H
ATOM     86  C   ALA     6      25.881  46.137  35.140  1.00  0.00           C
ATOM     87  O   ALA     6      25.582  45.752  34.015  1.00  0.00           O
ATOM     88  N   PHE     7      26.011  45.339  36.153  1.00  0.00           N
ATOM     89  H   PHE     7      26.351  45.760  37.007  1.00  0.00           H
ATOM     90  CA  PHE     7      25.556  43.942  36.102  1.00  0.00           C
ATOM     91  HA  PHE     7      26.053  43.535  35.223  1.00  0.00           H
ATOM     92  CB  PHE     7      25.876  43.019  37.290  1.00  0.00           C
ATOM     93  HB2 PHE     7      25.226  43.243  38.136  1.00  0.00           H
ATOM     94  HB3 PHE     7      25.473  42.070  36.931  1.00  0.00           H
ATOM     95  CG  PHE     7      27.383  43.120  37.694  1.00  0.00           C
ATOM     96  CD1 PHE     7      28.398  42.335  37.076  1.00  0.00           C
ATOM     97  HD1 PHE     7      28.096  41.677  36.274  1.00  0.00           H
ATOM     98  CE1 PHE     7      29.771  42.487  37.508  1.00  0.00           C
ATOM     99  HE1 PHE     7      30.531  41.885  37.031  1.00  0.00           H
ATOM    100  CZ  PHE     7      30.063  43.293  38.612  1.00  0.00           C
ATOM    101  HZ  PHE     7      31.059  43.365  39.024  1.00  0.00           H
ATOM    102  CE2 PHE     7      29.033  43.985  39.243  1.00  0.00           C
ATOM    103  HE2 PHE     7      29.202  44.527  40.162  1.00  0.00           H
ATOM    104  CD2 PHE     7      27.673  43.850  38.848  1.00  0.00           C
ATOM    105  HD2 PHE     7      26.865  44.249  39.445  1.00  0.00           H
ATOM    106  C   PHE     7      23.990  43.866  35.832  1.00  0.00           C
ATOM    107  O   PHE     7      23.261  44.663  36.378  1.00  0.00           O
ATOM    108  N   GLN     8      23.551  42.826  35.147  1.00  0.00           N
ATOM    109  H   GLN     8      24.219  42.180  34.752  1.00  0.00           H
ATOM    110  CA  GLN     8      22.095  42.417  35.009  1.00  0.00           C
ATOM    111  HA  GLN     8      21.466  43.296  34.867  1.00  0.00           H
ATOM    112  CB  GLN     8      21.979  41.508  33.744  1.00  0.00           C
ATOM    113  HB2 GLN     8      22.622  40.633  33.843  1.00  0.00           H
ATOM    114  HB3 GLN     8      20.987  41.064  33.666  1.00  0.00           H
ATOM    115  CG  GLN     8      22.214  42.253  32.366  1.00  0.00           C
ATOM    116  HG2 GLN     8      21.695  43.211  32.329  1.00  0.00           H
ATOM    117  HG3 GLN     8      23.253  42.581  32.342  1.00  0.00           H
ATOM    118  CD  GLN     8      21.811  41.401  31.124  1.00  0.00           C
ATOM    119  OE1 GLN     8      21.685  40.131  31.223  1.00  0.00           O
ATOM    120  NE2 GLN     8      21.514  41.991  29.980  1.00  0.00           N
ATOM    121 HE21 GLN     8      21.077  41.452  29.246  1.00  0.00           H
ATOM    122 HE22 GLN     8      21.284  42.965  29.836  1.00  0.00           H
ATOM    123  C   GLN     8      21.606  41.768  36.373  1.00  0.00           C
ATOM    124  O   GLN     8      22.359  41.121  37.101  1.00  0.00           O
ATOM    125  N   ALA     9      20.364  42.108  36.719  1.00  0.00           N
ATOM    126  H   ALA     9      19.780  42.614  36.068  1.00  0.00           H
ATOM    127  CA  ALA     9      19.792  41.904  38.082  1.00  0.00           C
ATOM    128  HA  ALA     9      20.129  42.693  38.754  1.00  0.00           H
ATOM    129  CB  ALA     9      18.216  42.026  37.852  1.00  0.00           C
ATOM    130  HB1 ALA     9      17.746  42.190  38.822  1.00  0.00           H
ATOM    131  HB2 ALA     9      17.859  41.188  37.252  1.00  0.00           H
ATOM    132  HB3 ALA     9      18.035  42.960  37.318  1.00  0.00           H
ATOM    133  C   ALA     9      20.126  40.494  38.672  1.00  0.00           C
ATOM    134  O   ALA     9      20.337  40.364  39.915  1.00  0.00           O
ATOM    135  N   GLU    10      20.124  39.438  37.819  1.00  0.00           N
ATOM    136  H   GLU    10      20.038  39.690  36.844  1.00  0.00           H
ATOM    137  CA  GLU    10      20.559  38.128  38.281  1.00  0.00           C
ATOM    138  HA  GLU    10      19.925  37.845  39.122  1.00  0.00           H
ATOM    139  CB  GLU    10      20.259  37.059  37.291  1.00  0.00           C
ATOM    140  HB2 GLU    10      20.866  37.294  36.416  1.00  0.00           H
ATOM    141  HB3 GLU    10      20.617  36.164  37.801  1.00  0.00           H
ATOM    142  CG  GLU    10      18.769  36.989  36.790  1.00  0.00           C
ATOM    143  HG2 GLU    10      18.587  36.037  36.291  1.00  0.00           H
ATOM    144  HG3 GLU    10      18.054  37.032  37.611  1.00  0.00           H
ATOM    145  CD  GLU    10      18.393  38.069  35.807  1.00  0.00           C
ATOM    146  OE1 GLU    10      19.187  38.687  35.129  1.00  0.00           O
ATOM    147  OE2 GLU    10      17.192  38.381  35.726  1.00  0.00           O
ATOM    148  C   GLU    10      22.013  37.859  38.714  1.00  0.00           C
ATOM    149  O   GLU    10      22.227  37.316  39.782  1.00  0.00           O
ATOM    150  N   ILE    11      22.887  38.476  38.001  1.00  0.00           N
ATOM    151  H   ILE    11      22.557  38.871  37.132  1.00  0.00           H
ATOM    152  CA  ILE    11      24.343  38.491  38.308  1.00  0.00           C
ATOM    153  HA  ILE    11      24.692  37.487  38.552  1.00  0.00           H
ATOM    154  CB  ILE    11      25.058  38.957  37.023  1.00  0.00           C
ATOM    155  HB  ILE    11      24.732  39.953  36.723  1.00  0.00           H
ATOM    156  CG2 ILE    11      26.563  39.195  37.318  1.00  0.00           C
ATOM    157 HG21 ILE    11      27.112  39.431  36.406  1.00  0.00           H
ATOM    158 HG22 ILE    11      26.886  38.265  37.785  1.00  0.00           H
ATOM    159 HG23 ILE    11      26.659  39.995  38.054  1.00  0.00           H
ATOM    160  CG1 ILE    11      25.008  37.913  35.844  1.00  0.00           C
ATOM    161 HG12 ILE    11      26.018  37.795  35.452  1.00  0.00           H
ATOM    162 HG13 ILE    11      24.710  36.948  36.251  1.00  0.00           H
ATOM    163  CD1 ILE    11      24.100  38.497  34.743  1.00  0.00           C
ATOM    164 HD11 ILE    11      24.045  37.852  33.866  1.00  0.00           H
ATOM    165 HD12 ILE    11      24.472  39.419  34.294  1.00  0.00           H
ATOM    166 HD13 ILE    11      23.037  38.620  34.951  1.00  0.00           H
ATOM    167  C   ILE    11      24.570  39.380  39.497  1.00  0.00           C
ATOM    168  O   ILE    11      25.354  39.058  40.414  1.00  0.00           O
ATOM    169  N   ALA    12      23.878  40.511  39.571  1.00  0.00           N
ATOM    170  H   ALA    12      23.156  40.610  38.872  1.00  0.00           H
ATOM    171  CA  ALA    12      23.985  41.419  40.677  1.00  0.00           C
ATOM    172  HA  ALA    12      25.011  41.774  40.767  1.00  0.00           H
ATOM    173  CB  ALA    12      23.139  42.679  40.458  1.00  0.00           C
ATOM    174  HB1 ALA    12      22.092  42.433  40.638  1.00  0.00           H
ATOM    175  HB2 ALA    12      23.188  42.886  39.390  1.00  0.00           H
ATOM    176  HB3 ALA    12      23.428  43.462  41.160  1.00  0.00           H
ATOM    177  C   ALA    12      23.526  40.681  42.034  1.00  0.00           C
ATOM    178  O   ALA    12      24.003  40.992  43.108  1.00  0.00           O
ATOM    179  N   GLN    13      22.489  39.814  41.954  1.00  0.00           N
ATOM    180  H   GLN    13      22.020  39.629  41.079  1.00  0.00           H
ATOM    181  CA  GLN    13      22.032  39.136  43.146  1.00  0.00           C
ATOM    182  HA  GLN    13      22.056  39.786  44.021  1.00  0.00           H
ATOM    183  CB  GLN    13      20.467  38.812  43.015  1.00  0.00           C
ATOM    184  HB2 GLN    13      20.025  39.753  42.689  1.00  0.00           H
ATOM    185  HB3 GLN    13      20.406  38.117  42.177  1.00  0.00           H
ATOM    186  CG  GLN    13      19.828  38.218  44.272  1.00  0.00           C
ATOM    187  HG2 GLN    13      20.339  37.312  44.594  1.00  0.00           H
ATOM    188  HG3 GLN    13      19.813  38.969  45.063  1.00  0.00           H
ATOM    189  CD  GLN    13      18.367  37.882  43.966  1.00  0.00           C
ATOM    190  OE1 GLN    13      17.892  38.011  42.849  1.00  0.00           O
ATOM    191  NE2 GLN    13      17.626  37.479  44.951  1.00  0.00           N
ATOM    192 HE21 GLN    13      16.779  37.068  44.585  1.00  0.00           H
ATOM    193 HE22 GLN    13      17.938  37.547  45.909  1.00  0.00           H
ATOM    194  C   GLN    13      22.972  37.961  43.523  1.00  0.00           C
ATOM    195  O   GLN    13      23.045  37.668  44.742  1.00  0.00           O
ATOM    196  N   LEU    14      23.660  37.342  42.598  1.00  0.00           N
ATOM    197  H   LEU    14      23.501  37.654  41.651  1.00  0.00           H
ATOM    198  CA  LEU    14      24.618  36.269  42.948  1.00  0.00           C
ATOM    199  HA  LEU    14      24.100  35.581  43.617  1.00  0.00           H
ATOM    200  CB  LEU    14      25.097  35.702  41.633  1.00  0.00           C
ATOM    201  HB2 LEU    14      24.212  35.364  41.096  1.00  0.00           H
ATOM    202  HB3 LEU    14      25.688  36.487  41.162  1.00  0.00           H
ATOM    203  CG  LEU    14      26.120  34.582  41.785  1.00  0.00           C
ATOM    204  HG  LEU    14      26.965  34.902  42.394  1.00  0.00           H
ATOM    205  CD1 LEU    14      25.466  33.390  42.509  1.00  0.00           C
ATOM    206 HD11 LEU    14      24.852  33.661  43.369  1.00  0.00           H
ATOM    207 HD12 LEU    14      26.147  32.545  42.616  1.00  0.00           H
ATOM    208 HD13 LEU    14      24.660  32.998  41.889  1.00  0.00           H
ATOM    209  CD2 LEU    14      26.764  34.109  40.488  1.00  0.00           C
ATOM    210 HD21 LEU    14      27.082  34.971  39.901  1.00  0.00           H
ATOM    211 HD22 LEU    14      27.628  33.454  40.601  1.00  0.00           H
ATOM    212 HD23 LEU    14      25.943  33.688  39.908  1.00  0.00           H
ATOM    213  C   LEU    14      25.841  36.849  43.667  1.00  0.00           C
ATOM    214  O   LEU    14      26.242  36.368  44.675  1.00  0.00           O
ATOM    215  N   MET    15      26.532  37.934  43.263  1.00  0.00           N
ATOM    216  H   MET    15      26.332  38.330  42.355  1.00  0.00           H
ATOM    217  CA  MET    15      27.573  38.673  43.960  1.00  0.00           C
ATOM    218  HA  MET    15      28.402  38.030  44.256  1.00  0.00           H
ATOM    219  CB  MET    15      27.972  39.840  42.989  1.00  0.00           C
ATOM    220  HB2 MET    15      27.052  40.389  42.788  1.00  0.00           H
ATOM    221  HB3 MET    15      28.737  40.456  43.461  1.00  0.00           H
ATOM    222  CG  MET    15      28.450  39.334  41.652  1.00  0.00           C
ATOM    223  HG2 MET    15      29.231  38.598  41.841  1.00  0.00           H
ATOM    224  HG3 MET    15      27.648  38.829  41.111  1.00  0.00           H
ATOM    225  SD  MET    15      29.091  40.630  40.612  1.00  0.00           S
ATOM    226  CE  MET    15      30.812  40.863  41.389  1.00  0.00           C
ATOM    227  HE1 MET    15      30.705  41.105  42.446  1.00  0.00           H
ATOM    228  HE2 MET    15      31.177  39.840  41.477  1.00  0.00           H
ATOM    229  HE3 MET    15      31.620  41.468  40.975  1.00  0.00           H
ATOM    230  C   MET    15      27.064  39.191  45.272  1.00  0.00           C
ATOM    231  O   MET    15      27.768  39.079  46.279  1.00  0.00           O
ATOM    232  N   SER    16      25.940  39.883  45.374  1.00  0.00           N
ATOM    233  H   SER    16      25.339  39.976  44.568  1.00  0.00           H
ATOM    234  CA  SER    16      25.418  40.403  46.661  1.00  0.00           C
ATOM    235  HA  SER    16      26.131  41.146  47.020  1.00  0.00           H
ATOM    236  CB  SER    16      23.976  40.989  46.494  1.00  0.00           C
ATOM    237  HB2 SER    16      23.991  41.925  45.936  1.00  0.00           H
ATOM    238  HB3 SER    16      23.489  40.213  45.901  1.00  0.00           H
ATOM    239  OG  SER    16      23.346  41.348  47.723  1.00  0.00           O
ATOM    240  HG  SER    16      23.706  42.211  47.939  1.00  0.00           H
ATOM    241  C   SER    16      25.268  39.301  47.706  1.00  0.00           C
ATOM    242  O   SER    16      25.652  39.537  48.899  1.00  0.00           O
ATOM    243  N   LEU    17      24.624  38.208  47.306  1.00  0.00           N
ATOM    244  H   LEU    17      24.335  38.181  46.339  1.00  0.00           H
ATOM    245  CA  LEU    17      24.313  37.132  48.233  1.00  0.00           C
ATOM    246  HA  LEU    17      23.991  37.669  49.125  1.00  0.00           H
ATOM    247  CB  LEU    17      23.227  36.222  47.669  1.00  0.00           C
ATOM    248  HB2 LEU    17      22.506  36.846  47.143  1.00  0.00           H
ATOM    249  HB3 LEU    17      23.696  35.658  46.863  1.00  0.00           H
ATOM    250  CG  LEU    17      22.548  35.287  48.625  1.00  0.00           C
ATOM    251  HG  LEU    17      23.301  34.595  49.001  1.00  0.00           H
ATOM    252  CD1 LEU    17      21.920  35.945  49.816  1.00  0.00           C
ATOM    253 HD11 LEU    17      20.934  36.269  49.484  1.00  0.00           H
ATOM    254 HD12 LEU    17      22.529  36.800  50.109  1.00  0.00           H
ATOM    255 HD13 LEU    17      21.883  35.325  50.711  1.00  0.00           H
ATOM    256  CD2 LEU    17      21.458  34.348  48.000  1.00  0.00           C
ATOM    257 HD21 LEU    17      21.867  34.061  47.031  1.00  0.00           H
ATOM    258 HD22 LEU    17      21.371  33.499  48.677  1.00  0.00           H
ATOM    259 HD23 LEU    17      20.456  34.768  47.912  1.00  0.00           H
ATOM    260  C   LEU    17      25.555  36.300  48.741  1.00  0.00           C
ATOM    261  O   LEU    17      25.543  35.920  49.932  1.00  0.00           O
ATOM    262  N   ILE    18      26.514  36.013  47.834  1.00  0.00           N
ATOM    263  H   ILE    18      26.404  36.396  46.906  1.00  0.00           H
ATOM    264  CA  ILE    18      27.875  35.512  48.186  1.00  0.00           C
ATOM    265  HA  ILE    18      27.836  34.595  48.774  1.00  0.00           H
ATOM    266  CB  ILE    18      28.659  35.225  46.913  1.00  0.00           C
ATOM    267  HB  ILE    18      28.517  36.111  46.292  1.00  0.00           H
ATOM    268  CG2 ILE    18      30.140  35.037  47.182  1.00  0.00           C
ATOM    269 HG21 ILE    18      30.584  34.814  46.211  1.00  0.00           H
ATOM    270 HG22 ILE    18      30.292  34.203  47.868  1.00  0.00           H
ATOM    271 HG23 ILE    18      30.646  35.910  47.592  1.00  0.00           H
ATOM    272  CG1 ILE    18      28.177  33.993  46.069  1.00  0.00           C
ATOM    273 HG12 ILE    18      28.500  33.179  46.717  1.00  0.00           H
ATOM    274 HG13 ILE    18      27.088  33.970  46.128  1.00  0.00           H
ATOM    275  CD1 ILE    18      28.816  33.922  44.705  1.00  0.00           C
ATOM    276 HD11 ILE    18      28.809  34.892  44.208  1.00  0.00           H
ATOM    277 HD12 ILE    18      28.285  33.250  44.031  1.00  0.00           H
ATOM    278 HD13 ILE    18      29.814  33.491  44.781  1.00  0.00           H
ATOM    279  C   ILE    18      28.568  36.435  49.225  1.00  0.00           C
ATOM    280  O   ILE    18      29.068  35.984  50.248  1.00  0.00           O
ATOM    281  N   ILE    19      28.548  37.771  49.040  1.00  0.00           N
ATOM    282  H   ILE    19      27.978  38.060  48.257  1.00  0.00           H
ATOM    283  CA  ILE    19      29.070  38.834  49.890  1.00  0.00           C
ATOM    284  HA  ILE    19      30.087  38.600  50.201  1.00  0.00           H
ATOM    285  CB  ILE    19      29.075  40.148  49.071  1.00  0.00           C
ATOM    286  HB  ILE    19      28.121  40.129  48.544  1.00  0.00           H
ATOM    287  CG2 ILE    19      29.299  41.379  49.980  1.00  0.00           C
ATOM    288 HG21 ILE    19      30.291  41.322  50.429  1.00  0.00           H
ATOM    289 HG22 ILE    19      28.513  41.559  50.715  1.00  0.00           H
ATOM    290 HG23 ILE    19      29.293  42.241  49.312  1.00  0.00           H
ATOM    291  CG1 ILE    19      30.229  40.060  47.978  1.00  0.00           C
ATOM    292 HG12 ILE    19      31.212  39.928  48.430  1.00  0.00           H
ATOM    293 HG13 ILE    19      30.096  39.191  47.334  1.00  0.00           H
ATOM    294  CD1 ILE    19      30.343  41.317  47.136  1.00  0.00           C
ATOM    295 HD11 ILE    19      30.711  42.138  47.752  1.00  0.00           H
ATOM    296 HD12 ILE    19      29.401  41.532  46.631  1.00  0.00           H
ATOM    297 HD13 ILE    19      31.107  41.162  46.373  1.00  0.00           H
ATOM    298  C   ILE    19      28.343  38.936  51.219  1.00  0.00           C
ATOM    299  O   ILE    19      29.006  39.187  52.191  1.00  0.00           O
ATOM    300  N   ASN    20      27.072  38.954  51.313  1.00  0.00           N
ATOM    301  H   ASN    20      26.471  38.989  50.502  1.00  0.00           H
ATOM    302  CA  ASN    20      26.307  38.904  52.602  1.00  0.00           C
ATOM    303  HA  ASN    20      26.742  39.656  53.261  1.00  0.00           H
ATOM    304  CB  ASN    20      24.875  39.406  52.384  1.00  0.00           C
ATOM    305  HB2 ASN    20      24.526  39.085  51.403  1.00  0.00           H
ATOM    306  HB3 ASN    20      24.259  39.151  53.246  1.00  0.00           H
ATOM    307  CG  ASN    20      24.944  40.957  52.252  1.00  0.00           C
ATOM    308  OD1 ASN    20      25.352  41.710  53.168  1.00  0.00           O
ATOM    309  ND2 ASN    20      24.543  41.449  51.078  1.00  0.00           N
ATOM    310 HD21 ASN    20      24.397  40.821  50.301  1.00  0.00           H
ATOM    311 HD22 ASN    20      24.389  42.435  50.926  1.00  0.00           H
ATOM    312  C   ASN    20      26.217  37.569  53.365  1.00  0.00           C
ATOM    313  O   ASN    20      26.084  37.607  54.595  1.00  0.00           O
ATOM    314  N   THR    21      26.215  36.481  52.680  1.00  0.00           N
ATOM    315  H   THR    21      26.416  36.524  51.690  1.00  0.00           H
ATOM    316  CA  THR    21      25.968  35.156  53.278  1.00  0.00           C
ATOM    317  HA  THR    21      25.143  35.317  53.972  1.00  0.00           H
ATOM    318  CB  THR    21      25.486  34.014  52.348  1.00  0.00           C
ATOM    319  HB  THR    21      26.352  33.840  51.709  1.00  0.00           H
ATOM    320  CG2 THR    21      25.140  32.780  53.181  1.00  0.00           C
ATOM    321 HG21 THR    21      26.095  32.386  53.531  1.00  0.00           H
ATOM    322 HG22 THR    21      24.718  31.908  52.682  1.00  0.00           H
ATOM    323 HG23 THR    21      24.425  33.002  53.971  1.00  0.00           H
ATOM    324  OG1 THR    21      24.267  34.389  51.759  1.00  0.00           O
ATOM    325  HG1 THR    21      24.473  34.990  51.039  1.00  0.00           H
ATOM    326  C   THR    21      27.216  34.762  54.109  1.00  0.00           C
ATOM    327  O   THR    21      28.276  34.493  53.571  1.00  0.00           O
ATOM    328  N   PHE    22      27.027  34.630  55.408  1.00  0.00           N
ATOM    329  H   PHE    22      26.136  34.844  55.834  1.00  0.00           H
ATOM    330  CA  PHE    22      28.049  34.200  56.388  1.00  0.00           C
ATOM    331  HA  PHE    22      28.944  34.787  56.185  1.00  0.00           H
ATOM    332  CB  PHE    22      27.608  34.548  57.861  1.00  0.00           C
ATOM    333  HB2 PHE    22      27.302  35.591  57.938  1.00  0.00           H
ATOM    334  HB3 PHE    22      26.736  33.974  58.171  1.00  0.00           H
ATOM    335  CG  PHE    22      28.619  34.209  58.962  1.00  0.00           C
ATOM    336  CD1 PHE    22      29.412  35.175  59.570  1.00  0.00           C
ATOM    337  HD1 PHE    22      29.353  36.216  59.289  1.00  0.00           H
ATOM    338  CE1 PHE    22      30.193  34.847  60.660  1.00  0.00           C
ATOM    339  HE1 PHE    22      30.703  35.683  61.113  1.00  0.00           H
ATOM    340  CZ  PHE    22      30.205  33.541  61.213  1.00  0.00           C
ATOM    341  HZ  PHE    22      30.680  33.307  62.154  1.00  0.00           H
ATOM    342  CE2 PHE    22      29.460  32.567  60.552  1.00  0.00           C
ATOM    343  HE2 PHE    22      29.479  31.538  60.879  1.00  0.00           H
ATOM    344  CD2 PHE    22      28.681  32.864  59.411  1.00  0.00           C
ATOM    345  HD2 PHE    22      28.084  32.100  58.935  1.00  0.00           H
ATOM    346  C   PHE    22      28.381  32.680  56.238  1.00  0.00           C
ATOM    347  O   PHE    22      27.517  31.806  56.260  1.00  0.00           O
ATOM    348  N   TYR    23      29.720  32.465  56.061  1.00  0.00           N
ATOM    349  H   TYR    23      30.293  33.144  56.542  1.00  0.00           H
ATOM    350  CA  TYR    23      30.416  31.315  55.500  1.00  0.00           C
ATOM    351  HA  TYR    23      29.852  30.454  55.859  1.00  0.00           H
ATOM    352  CB  TYR    23      30.307  31.413  53.940  1.00  0.00           C
ATOM    353  HB2 TYR    23      29.328  31.770  53.619  1.00  0.00           H
ATOM    354  HB3 TYR    23      30.958  32.166  53.496  1.00  0.00           H
ATOM    355  CG  TYR    23      30.536  30.080  53.312  1.00  0.00           C
ATOM    356  CD1 TYR    23      29.526  29.055  53.111  1.00  0.00           C
ATOM    357  HD1 TYR    23      28.535  29.172  53.525  1.00  0.00           H
ATOM    358  CE1 TYR    23      29.878  27.880  52.434  1.00  0.00           C
ATOM    359  HE1 TYR    23      29.180  27.063  52.324  1.00  0.00           H
ATOM    360  CZ  TYR    23      31.216  27.696  51.929  1.00  0.00           C
ATOM    361  OH  TYR    23      31.637  26.452  51.557  1.00  0.00           O
ATOM    362  HH  TYR    23      30.954  25.985  51.071  1.00  0.00           H
ATOM    363  CE2 TYR    23      32.132  28.702  52.118  1.00  0.00           C
ATOM    364  HE2 TYR    23      33.137  28.598  51.734  1.00  0.00           H
ATOM    365  CD2 TYR    23      31.813  29.844  52.765  1.00  0.00           C
ATOM    366  HD2 TYR    23      32.531  30.647  52.839  1.00  0.00           H
ATOM    367  C   TYR    23      31.918  31.244  55.905  1.00  0.00           C
ATOM    368  O   TYR    23      32.715  32.052  55.463  1.00  0.00           O
ATOM    369  N   SER    24      32.278  30.374  56.818  1.00  0.00           N
ATOM    370  H   SER    24      31.474  29.993  57.297  1.00  0.00           H
ATOM    371  CA  SER    24      33.563  30.291  57.486  1.00  0.00           C
ATOM    372  HA  SER    24      33.974  31.245  57.815  1.00  0.00           H
ATOM    373  CB  SER    24      33.447  29.439  58.671  1.00  0.00           C
ATOM    374  HB2 SER    24      33.078  28.433  58.472  1.00  0.00           H
ATOM    375  HB3 SER    24      34.432  29.120  59.011  1.00  0.00           H
ATOM    376  OG  SER    24      32.744  30.088  59.685  1.00  0.00           O
ATOM    377  HG  SER    24      31.830  29.935  59.435  1.00  0.00           H
ATOM    378  C   SER    24      34.486  29.624  56.487  1.00  0.00           C
ATOM    379  O   SER    24      35.625  30.006  56.388  1.00  0.00           O
ATOM    380  N   ASN    25      34.051  28.635  55.698  1.00  0.00           N
ATOM    381  H   ASN    25      33.238  28.102  55.973  1.00  0.00           H
ATOM    382  CA  ASN    25      34.857  27.910  54.634  1.00  0.00           C
ATOM    383  HA  ASN    25      35.738  27.594  55.193  1.00  0.00           H
ATOM    384  CB  ASN    25      34.074  26.693  54.141  1.00  0.00           C
ATOM    385  HB2 ASN    25      33.363  26.400  54.912  1.00  0.00           H
ATOM    386  HB3 ASN    25      33.447  26.926  53.281  1.00  0.00           H
ATOM    387  CG  ASN    25      34.818  25.417  53.651  1.00  0.00           C
ATOM    388  OD1 ASN    25      35.790  25.045  54.233  1.00  0.00           O
ATOM    389  ND2 ASN    25      34.292  24.768  52.666  1.00  0.00           N
ATOM    390 HD21 ASN    25      33.467  25.169  52.245  1.00  0.00           H
ATOM    391 HD22 ASN    25      34.658  23.840  52.509  1.00  0.00           H
ATOM    392  C   ASN    25      35.417  28.749  53.486  1.00  0.00           C
ATOM    393  O   ASN    25      35.706  28.239  52.446  1.00  0.00           O
ATOM    394  N   LYS    26      35.387  30.082  53.611  1.00  0.00           N
ATOM    395  H   LYS    26      35.258  30.455  54.541  1.00  0.00           H
ATOM    396  CA  LYS    26      35.834  31.063  52.641  1.00  0.00           C
ATOM    397  HA  LYS    26      35.141  31.031  51.801  1.00  0.00           H
ATOM    398  CB  LYS    26      36.015  32.428  53.427  1.00  0.00           C
ATOM    399  HB2 LYS    26      35.923  33.254  52.722  1.00  0.00           H
ATOM    400  HB3 LYS    26      35.080  32.476  53.984  1.00  0.00           H
ATOM    401  CG  LYS    26      37.141  32.469  54.443  1.00  0.00           C
ATOM    402  HG2 LYS    26      37.330  31.505  54.914  1.00  0.00           H
ATOM    403  HG3 LYS    26      38.089  32.691  53.954  1.00  0.00           H
ATOM    404  CD  LYS    26      36.825  33.521  55.519  1.00  0.00           C
ATOM    405  HD2 LYS    26      37.671  33.542  56.205  1.00  0.00           H
ATOM    406  HD3 LYS    26      36.688  34.430  54.934  1.00  0.00           H
ATOM    407  CE  LYS    26      35.582  33.195  56.340  1.00  0.00           C
ATOM    408  HE2 LYS    26      35.141  32.234  56.079  1.00  0.00           H
ATOM    409  HE3 LYS    26      35.832  32.998  57.383  1.00  0.00           H
ATOM    410  NZ  LYS    26      34.619  34.317  56.341  1.00  0.00           N
ATOM    411  HZ1 LYS    26      35.022  35.138  56.769  1.00  0.00           H
ATOM    412  HZ2 LYS    26      33.814  34.185  56.935  1.00  0.00           H
ATOM    413  HZ3 LYS    26      34.407  34.416  55.358  1.00  0.00           H
ATOM    414  C   LYS    26      37.120  30.802  51.800  1.00  0.00           C
ATOM    415  O   LYS    26      37.318  31.285  50.641  1.00  0.00           O
ATOM    416  N   GLU    27      38.009  29.930  52.361  1.00  0.00           N
ATOM    417  H   GLU    27      37.859  29.559  53.289  1.00  0.00           H
ATOM    418  CA  GLU    27      39.186  29.522  51.707  1.00  0.00           C
ATOM    419  HA  GLU    27      39.776  30.389  51.411  1.00  0.00           H
ATOM    420  CB  GLU    27      40.116  28.652  52.628  1.00  0.00           C
ATOM    421  HB2 GLU    27      41.088  28.595  52.137  1.00  0.00           H
ATOM    422  HB3 GLU    27      40.263  29.190  53.565  1.00  0.00           H
ATOM    423  CG  GLU    27      39.658  27.217  52.938  1.00  0.00           C
ATOM    424  HG2 GLU    27      38.623  27.188  53.278  1.00  0.00           H
ATOM    425  HG3 GLU    27      39.718  26.666  52.000  1.00  0.00           H
ATOM    426  CD  GLU    27      40.625  26.500  53.794  1.00  0.00           C
ATOM    427  OE1 GLU    27      41.162  27.121  54.744  1.00  0.00           O
ATOM    428  OE2 GLU    27      41.125  25.382  53.528  1.00  0.00           O
ATOM    429  C   GLU    27      39.019  28.789  50.370  1.00  0.00           C
ATOM    430  O   GLU    27      39.939  28.631  49.600  1.00  0.00           O
ATOM    431  N   ILE    28      37.778  28.346  50.043  1.00  0.00           N
ATOM    432  H   ILE    28      37.112  28.430  50.798  1.00  0.00           H
ATOM    433  CA  ILE    28      37.502  27.657  48.799  1.00  0.00           C
ATOM    434  HA  ILE    28      38.131  26.784  48.622  1.00  0.00           H
ATOM    435  CB  ILE    28      35.953  27.115  48.691  1.00  0.00           C
ATOM    436  HB  ILE    28      35.846  26.526  47.780  1.00  0.00           H
ATOM    437  CG2 ILE    28      35.661  26.056  49.796  1.00  0.00           C
ATOM    438 HG21 ILE    28      36.337  25.213  49.653  1.00  0.00           H
ATOM    439 HG22 ILE    28      34.679  25.596  49.692  1.00  0.00           H
ATOM    440 HG23 ILE    28      35.790  26.443  50.808  1.00  0.00           H
ATOM    441  CG1 ILE    28      34.909  28.246  48.813  1.00  0.00           C
ATOM    442 HG12 ILE    28      34.865  28.567  49.853  1.00  0.00           H
ATOM    443 HG13 ILE    28      35.083  29.172  48.264  1.00  0.00           H
ATOM    444  CD1 ILE    28      33.529  27.741  48.381  1.00  0.00           C
ATOM    445 HD11 ILE    28      32.793  28.544  48.349  1.00  0.00           H
ATOM    446 HD12 ILE    28      33.098  26.969  49.018  1.00  0.00           H
ATOM    447 HD13 ILE    28      33.613  27.424  47.341  1.00  0.00           H
ATOM    448  C   ILE    28      37.678  28.489  47.493  1.00  0.00           C
ATOM    449  O   ILE    28      37.939  27.956  46.418  1.00  0.00           O
ATOM    450  N   PHE    29      37.555  29.856  47.622  1.00  0.00           N
ATOM    451  H   PHE    29      37.457  30.188  48.570  1.00  0.00           H
ATOM    452  CA  PHE    29      37.961  30.732  46.546  1.00  0.00           C
ATOM    453  HA  PHE    29      37.189  30.887  45.793  1.00  0.00           H
ATOM    454  CB  PHE    29      38.186  32.168  47.029  1.00  0.00           C
ATOM    455  HB2 PHE    29      37.925  32.790  46.172  1.00  0.00           H
ATOM    456  HB3 PHE    29      37.460  32.485  47.777  1.00  0.00           H
ATOM    457  CG  PHE    29      39.593  32.568  47.468  1.00  0.00           C
ATOM    458  CD1 PHE    29      40.017  32.177  48.720  1.00  0.00           C
ATOM    459  HD1 PHE    29      39.430  31.538  49.362  1.00  0.00           H
ATOM    460  CE1 PHE    29      41.264  32.552  49.236  1.00  0.00           C
ATOM    461  HE1 PHE    29      41.549  32.188  50.212  1.00  0.00           H
ATOM    462  CZ  PHE    29      42.186  33.244  48.398  1.00  0.00           C
ATOM    463  HZ  PHE    29      43.185  33.437  48.762  1.00  0.00           H
ATOM    464  CE2 PHE    29      41.877  33.496  47.040  1.00  0.00           C
ATOM    465  HE2 PHE    29      42.658  33.838  46.377  1.00  0.00           H
ATOM    466  CD2 PHE    29      40.552  33.186  46.655  1.00  0.00           C
ATOM    467  HD2 PHE    29      40.344  33.248  45.597  1.00  0.00           H
ATOM    468  C   PHE    29      39.259  30.261  45.774  1.00  0.00           C
ATOM    469  O   PHE    29      39.248  30.317  44.552  1.00  0.00           O
ATOM    470  N   LEU    30      40.377  29.844  46.499  1.00  0.00           N
ATOM    471  H   LEU    30      40.234  29.660  47.482  1.00  0.00           H
ATOM    472  CA  LEU    30      41.620  29.541  45.894  1.00  0.00           C
ATOM    473  HA  LEU    30      41.742  30.159  45.004  1.00  0.00           H
ATOM    474  CB  LEU    30      42.776  29.935  46.858  1.00  0.00           C
ATOM    475  HB2 LEU    30      42.539  30.962  47.137  1.00  0.00           H
ATOM    476  HB3 LEU    30      42.675  29.469  47.838  1.00  0.00           H
ATOM    477  CG  LEU    30      44.180  29.906  46.319  1.00  0.00           C
ATOM    478  HG  LEU    30      44.535  29.048  45.748  1.00  0.00           H
ATOM    479  CD1 LEU    30      44.467  31.115  45.419  1.00  0.00           C
ATOM    480 HD11 LEU    30      43.802  31.180  44.557  1.00  0.00           H
ATOM    481 HD12 LEU    30      45.460  31.077  44.969  1.00  0.00           H
ATOM    482 HD13 LEU    30      44.473  32.021  46.025  1.00  0.00           H
ATOM    483  CD2 LEU    30      45.059  30.123  47.609  1.00  0.00           C
ATOM    484 HD21 LEU    30      46.121  30.147  47.364  1.00  0.00           H
ATOM    485 HD22 LEU    30      44.801  31.085  48.054  1.00  0.00           H
ATOM    486 HD23 LEU    30      44.875  29.326  48.330  1.00  0.00           H
ATOM    487  C   LEU    30      41.644  28.131  45.253  1.00  0.00           C
ATOM    488  O   LEU    30      42.205  27.991  44.162  1.00  0.00           O
ATOM    489  N   ARG    31      40.914  27.174  45.814  1.00  0.00           N
ATOM    490  H   ARG    31      40.610  27.299  46.769  1.00  0.00           H
ATOM    491  CA  ARG    31      40.574  25.909  45.104  1.00  0.00           C
ATOM    492  HA  ARG    31      41.540  25.456  44.877  1.00  0.00           H
ATOM    493  CB  ARG    31      39.731  25.115  46.005  1.00  0.00           C
ATOM    494  HB2 ARG    31      40.252  24.942  46.947  1.00  0.00           H
ATOM    495  HB3 ARG    31      38.772  25.605  46.172  1.00  0.00           H
ATOM    496  CG  ARG    31      39.470  23.776  45.318  1.00  0.00           C
ATOM    497  HG2 ARG    31      39.125  23.899  44.292  1.00  0.00           H
ATOM    498  HG3 ARG    31      40.385  23.193  45.226  1.00  0.00           H
ATOM    499  CD  ARG    31      38.551  22.881  46.060  1.00  0.00           C
ATOM    500  HD2 ARG    31      38.713  21.828  45.829  1.00  0.00           H
ATOM    501  HD3 ARG    31      38.884  22.995  47.092  1.00  0.00           H
ATOM    502  NE  ARG    31      37.134  23.226  46.024  1.00  0.00           N
ATOM    503  HE  ARG    31      36.792  23.853  45.310  1.00  0.00           H
ATOM    504  CZ  ARG    31      36.162  22.591  46.726  1.00  0.00           C
ATOM    505  NH1 ARG    31      36.459  21.794  47.691  1.00  0.00           N
ATOM    506 HH11 ARG    31      37.424  21.569  47.888  1.00  0.00           H
ATOM    507 HH12 ARG    31      35.768  21.436  48.334  1.00  0.00           H
ATOM    508  NH2 ARG    31      34.978  22.713  46.386  1.00  0.00           N
ATOM    509 HH21 ARG    31      34.729  23.262  45.576  1.00  0.00           H
ATOM    510 HH22 ARG    31      34.329  21.996  46.681  1.00  0.00           H
ATOM    511  C   ARG    31      39.916  26.341  43.731  1.00  0.00           C
ATOM    512  O   ARG    31      40.395  26.045  42.662  1.00  0.00           O
ATOM    513  N   GLU    32      38.785  26.985  43.784  1.00  0.00           N
ATOM    514  H   GLU    32      38.430  27.147  44.715  1.00  0.00           H
ATOM    515  CA  GLU    32      37.964  27.293  42.607  1.00  0.00           C
ATOM    516  HA  GLU    32      37.771  26.333  42.128  1.00  0.00           H
ATOM    517  CB  GLU    32      36.641  27.985  43.134  1.00  0.00           C
ATOM    518  HB2 GLU    32      36.817  28.765  43.874  1.00  0.00           H
ATOM    519  HB3 GLU    32      36.098  28.433  42.303  1.00  0.00           H
ATOM    520  CG  GLU    32      35.760  27.109  44.027  1.00  0.00           C
ATOM    521  HG2 GLU    32      36.378  26.965  44.914  1.00  0.00           H
ATOM    522  HG3 GLU    32      34.924  27.739  44.329  1.00  0.00           H
ATOM    523  CD  GLU    32      35.322  25.769  43.441  1.00  0.00           C
ATOM    524  OE1 GLU    32      35.261  25.575  42.180  1.00  0.00           O
ATOM    525  OE2 GLU    32      35.192  24.810  44.192  1.00  0.00           O
ATOM    526  C   GLU    32      38.721  28.109  41.560  1.00  0.00           C
ATOM    527  O   GLU    32      38.788  27.745  40.369  1.00  0.00           O
ATOM    528  N   LEU    33      39.440  29.243  41.892  1.00  0.00           N
ATOM    529  H   LEU    33      39.391  29.536  42.857  1.00  0.00           H
ATOM    530  CA  LEU    33      40.247  29.930  40.884  1.00  0.00           C
ATOM    531  HA  LEU    33      39.531  30.157  40.094  1.00  0.00           H
ATOM    532  CB  LEU    33      40.735  31.200  41.567  1.00  0.00           C
ATOM    533  HB2 LEU    33      41.424  31.014  42.391  1.00  0.00           H
ATOM    534  HB3 LEU    33      41.392  31.779  40.920  1.00  0.00           H
ATOM    535  CG  LEU    33      39.541  32.173  42.075  1.00  0.00           C
ATOM    536  HG  LEU    33      38.926  31.646  42.804  1.00  0.00           H
ATOM    537  CD1 LEU    33      40.362  33.357  42.729  1.00  0.00           C
ATOM    538 HD11 LEU    33      39.669  34.003  43.268  1.00  0.00           H
ATOM    539 HD12 LEU    33      40.905  33.878  41.940  1.00  0.00           H
ATOM    540 HD13 LEU    33      41.099  33.002  43.449  1.00  0.00           H
ATOM    541  CD2 LEU    33      38.784  32.720  40.858  1.00  0.00           C
ATOM    542 HD21 LEU    33      38.076  33.519  41.079  1.00  0.00           H
ATOM    543 HD22 LEU    33      39.494  33.111  40.128  1.00  0.00           H
ATOM    544 HD23 LEU    33      38.210  31.851  40.536  1.00  0.00           H
ATOM    545  C   LEU    33      41.384  29.105  40.372  1.00  0.00           C
ATOM    546  O   LEU    33      41.616  29.151  39.145  1.00  0.00           O
ATOM    547  N   ILE    34      42.052  28.268  41.180  1.00  0.00           N
ATOM    548  H   ILE    34      41.719  28.124  42.123  1.00  0.00           H
ATOM    549  CA  ILE    34      43.086  27.386  40.615  1.00  0.00           C
ATOM    550  HA  ILE    34      43.715  28.080  40.057  1.00  0.00           H
ATOM    551  CB  ILE    34      43.953  26.621  41.664  1.00  0.00           C
ATOM    552  HB  ILE    34      43.288  25.993  42.257  1.00  0.00           H
ATOM    553  CG2 ILE    34      44.946  25.645  40.973  1.00  0.00           C
ATOM    554 HG21 ILE    34      44.268  24.877  40.606  1.00  0.00           H
ATOM    555 HG22 ILE    34      45.579  25.124  41.692  1.00  0.00           H
ATOM    556 HG23 ILE    34      45.546  26.051  40.158  1.00  0.00           H
ATOM    557  CG1 ILE    34      44.842  27.621  42.476  1.00  0.00           C
ATOM    558 HG12 ILE    34      45.517  28.258  41.907  1.00  0.00           H
ATOM    559 HG13 ILE    34      44.205  28.369  42.948  1.00  0.00           H
ATOM    560  CD1 ILE    34      45.612  26.984  43.630  1.00  0.00           C
ATOM    561 HD11 ILE    34      45.776  27.684  44.448  1.00  0.00           H
ATOM    562 HD12 ILE    34      46.616  26.721  43.300  1.00  0.00           H
ATOM    563 HD13 ILE    34      45.197  26.070  44.058  1.00  0.00           H
ATOM    564  C   ILE    34      42.476  26.362  39.638  1.00  0.00           C
ATOM    565  O   ILE    34      42.971  26.193  38.465  1.00  0.00           O
ATOM    566  N   SER    35      41.291  25.763  39.965  1.00  0.00           N
ATOM    567  H   SER    35      41.023  25.851  40.934  1.00  0.00           H
ATOM    568  CA  SER    35      40.447  24.956  39.049  1.00  0.00           C
ATOM    569  HA  SER    35      41.057  24.100  38.761  1.00  0.00           H
ATOM    570  CB  SER    35      39.029  24.490  39.637  1.00  0.00           C
ATOM    571  HB2 SER    35      38.983  24.589  40.722  1.00  0.00           H
ATOM    572  HB3 SER    35      38.231  25.021  39.119  1.00  0.00           H
ATOM    573  OG  SER    35      38.915  23.129  39.338  1.00  0.00           O
ATOM    574  HG  SER    35      38.399  22.985  38.540  1.00  0.00           H
ATOM    575  C   SER    35      40.143  25.784  37.710  1.00  0.00           C
ATOM    576  O   SER    35      40.279  25.170  36.621  1.00  0.00           O
ATOM    577  N   ASN    36      39.768  27.078  37.846  1.00  0.00           N
ATOM    578  H   ASN    36      39.849  27.414  38.795  1.00  0.00           H
ATOM    579  CA  ASN    36      39.485  27.962  36.668  1.00  0.00           C
ATOM    580  HA  ASN    36      38.971  27.336  35.940  1.00  0.00           H
ATOM    581  CB  ASN    36      38.568  29.127  37.041  1.00  0.00           C
ATOM    582  HB2 ASN    36      37.588  28.814  37.399  1.00  0.00           H
ATOM    583  HB3 ASN    36      38.920  29.784  37.837  1.00  0.00           H
ATOM    584  CG  ASN    36      38.255  29.959  35.844  1.00  0.00           C
ATOM    585  OD1 ASN    36      37.232  29.827  35.168  1.00  0.00           O
ATOM    586  ND2 ASN    36      39.042  30.980  35.553  1.00  0.00           N
ATOM    587 HD21 ASN    36      39.846  31.115  36.149  1.00  0.00           H
ATOM    588 HD22 ASN    36      38.894  31.582  34.755  1.00  0.00           H
ATOM    589  C   ASN    36      40.749  28.281  35.790  1.00  0.00           C
ATOM    590  O   ASN    36      40.604  28.355  34.593  1.00  0.00           O
ATOM    591  N   SER    37      41.936  28.338  36.382  1.00  0.00           N
ATOM    592  H   SER    37      41.952  28.588  37.360  1.00  0.00           H
ATOM    593  CA  SER    37      43.246  28.316  35.719  1.00  0.00           C
ATOM    594  HA  SER    37      43.183  29.154  35.024  1.00  0.00           H
ATOM    595  CB  SER    37      44.387  28.755  36.679  1.00  0.00           C
ATOM    596  HB2 SER    37      44.424  28.114  37.560  1.00  0.00           H
ATOM    597  HB3 SER    37      45.375  28.546  36.267  1.00  0.00           H
ATOM    598  OG  SER    37      44.149  30.082  36.978  1.00  0.00           O
ATOM    599  HG  SER    37      44.082  30.482  36.107  1.00  0.00           H
ATOM    600  C   SER    37      43.522  26.903  35.093  1.00  0.00           C
ATOM    601  O   SER    37      44.030  26.882  33.973  1.00  0.00           O
ATOM    602  N   SER    38      43.115  25.740  35.710  1.00  0.00           N
ATOM    603  H   SER    38      42.667  25.763  36.615  1.00  0.00           H
ATOM    604  CA  SER    38      43.313  24.458  35.081  1.00  0.00           C
ATOM    605  HA  SER    38      44.340  24.458  34.716  1.00  0.00           H
ATOM    606  CB  SER    38      43.066  23.330  36.122  1.00  0.00           C
ATOM    607  HB2 SER    38      43.762  23.460  36.949  1.00  0.00           H
ATOM    608  HB3 SER    38      42.060  23.265  36.537  1.00  0.00           H
ATOM    609  OG  SER    38      43.370  22.017  35.675  1.00  0.00           O
ATOM    610  HG  SER    38      42.581  21.584  35.338  1.00  0.00           H
ATOM    611  C   SER    38      42.415  24.261  33.887  1.00  0.00           C
ATOM    612  O   SER    38      42.958  23.816  32.856  1.00  0.00           O
ATOM    613  N   ASP    39      41.094  24.548  34.008  1.00  0.00           N
ATOM    614  H   ASP    39      40.690  24.756  34.910  1.00  0.00           H
ATOM    615  CA  ASP    39      40.146  24.640  32.870  1.00  0.00           C
ATOM    616  HA  ASP    39      40.000  23.703  32.332  1.00  0.00           H
ATOM    617  CB  ASP    39      38.802  25.028  33.384  1.00  0.00           C
ATOM    618  HB2 ASP    39      38.894  25.801  34.148  1.00  0.00           H
ATOM    619  HB3 ASP    39      38.213  25.470  32.580  1.00  0.00           H
ATOM    620  CG  ASP    39      37.951  23.814  33.979  1.00  0.00           C
ATOM    621  OD1 ASP    39      38.403  22.638  33.897  1.00  0.00           O
ATOM    622  OD2 ASP    39      36.884  24.105  34.520  1.00  0.00           O
ATOM    623  C   ASP    39      40.646  25.643  31.746  1.00  0.00           C
ATOM    624  O   ASP    39      40.436  25.319  30.600  1.00  0.00           O
ATOM    625  N   ALA    40      41.223  26.769  32.078  1.00  0.00           N
ATOM    626  H   ALA    40      41.351  26.955  33.063  1.00  0.00           H
ATOM    627  CA  ALA    40      41.801  27.681  31.068  1.00  0.00           C
ATOM    628  HA  ALA    40      41.028  27.757  30.304  1.00  0.00           H
ATOM    629  CB  ALA    40      42.067  29.032  31.698  1.00  0.00           C
ATOM    630  HB1 ALA    40      42.273  29.843  30.998  1.00  0.00           H
ATOM    631  HB2 ALA    40      42.882  28.961  32.419  1.00  0.00           H
ATOM    632  HB3 ALA    40      41.242  29.482  32.250  1.00  0.00           H
ATOM    633  C   ALA    40      43.053  27.124  30.457  1.00  0.00           C
ATOM    634  O   ALA    40      43.375  27.438  29.306  1.00  0.00           O
ATOM    635  N   LEU    41      43.882  26.304  31.118  1.00  0.00           N
ATOM    636  H   LEU    41      43.696  26.179  32.103  1.00  0.00           H
ATOM    637  CA  LEU    41      45.016  25.644  30.584  1.00  0.00           C
ATOM    638  HA  LEU    41      45.501  26.254  29.822  1.00  0.00           H
ATOM    639  CB  LEU    41      46.054  25.327  31.613  1.00  0.00           C
ATOM    640  HB2 LEU    41      45.506  24.839  32.420  1.00  0.00           H
ATOM    641  HB3 LEU    41      46.773  24.603  31.232  1.00  0.00           H
ATOM    642  CG  LEU    41      46.763  26.576  32.216  1.00  0.00           C
ATOM    643  HG  LEU    41      46.122  27.381  32.575  1.00  0.00           H
ATOM    644  CD1 LEU    41      47.587  26.123  33.427  1.00  0.00           C
ATOM    645 HD11 LEU    41      47.955  27.033  33.897  1.00  0.00           H
ATOM    646 HD12 LEU    41      48.500  25.623  33.101  1.00  0.00           H
ATOM    647 HD13 LEU    41      47.031  25.565  34.181  1.00  0.00           H
ATOM    648  CD2 LEU    41      47.757  27.331  31.357  1.00  0.00           C
ATOM    649 HD21 LEU    41      47.294  27.520  30.388  1.00  0.00           H
ATOM    650 HD22 LEU    41      48.018  28.254  31.875  1.00  0.00           H
ATOM    651 HD23 LEU    41      48.584  26.641  31.189  1.00  0.00           H
ATOM    652  C   LEU    41      44.635  24.436  29.822  1.00  0.00           C
ATOM    653  O   LEU    41      45.255  24.265  28.796  1.00  0.00           O
ATOM    654  N   ASP    42      43.670  23.659  30.207  1.00  0.00           N
ATOM    655  H   ASP    42      43.263  23.829  31.115  1.00  0.00           H
ATOM    656  CA  ASP    42      43.055  22.522  29.468  1.00  0.00           C
ATOM    657  HA  ASP    42      43.799  21.741  29.315  1.00  0.00           H
ATOM    658  CB  ASP    42      41.997  21.961  30.339  1.00  0.00           C
ATOM    659  HB2 ASP    42      41.348  22.787  30.627  1.00  0.00           H
ATOM    660  HB3 ASP    42      41.410  21.299  29.701  1.00  0.00           H
ATOM    661  CG  ASP    42      42.570  21.021  31.412  1.00  0.00           C
ATOM    662  OD1 ASP    42      43.605  20.400  31.217  1.00  0.00           O
ATOM    663  OD2 ASP    42      41.742  20.612  32.296  1.00  0.00           O
ATOM    664  C   ASP    42      42.434  22.946  28.120  1.00  0.00           C
ATOM    665  O   ASP    42      42.652  22.283  27.055  1.00  0.00           O
ATOM    666  N   LYS    43      41.698  24.120  28.104  1.00  0.00           N
ATOM    667  H   LYS    43      41.464  24.521  29.001  1.00  0.00           H
ATOM    668  CA  LYS    43      41.031  24.719  26.900  1.00  0.00           C
ATOM    669  HA  LYS    43      40.442  23.949  26.400  1.00  0.00           H
ATOM    670  CB  LYS    43      40.115  25.863  27.224  1.00  0.00           C
ATOM    671  HB2 LYS    43      40.680  26.523  27.883  1.00  0.00           H
ATOM    672  HB3 LYS    43      39.989  26.335  26.250  1.00  0.00           H
ATOM    673  CG  LYS    43      38.769  25.417  27.857  1.00  0.00           C
ATOM    674  HG2 LYS    43      38.115  25.165  27.021  1.00  0.00           H
ATOM    675  HG3 LYS    43      38.846  24.576  28.546  1.00  0.00           H
ATOM    676  CD  LYS    43      38.063  26.550  28.644  1.00  0.00           C
ATOM    677  HD2 LYS    43      38.888  27.031  29.171  1.00  0.00           H
ATOM    678  HD3 LYS    43      37.476  27.166  27.964  1.00  0.00           H
ATOM    679  CE  LYS    43      37.139  25.954  29.665  1.00  0.00           C
ATOM    680  HE2 LYS    43      36.224  25.595  29.195  1.00  0.00           H
ATOM    681  HE3 LYS    43      37.568  25.029  30.050  1.00  0.00           H
ATOM    682  NZ  LYS    43      36.889  26.946  30.728  1.00  0.00           N
ATOM    683  HZ1 LYS    43      36.293  26.522  31.426  1.00  0.00           H
ATOM    684  HZ2 LYS    43      36.485  27.794  30.357  1.00  0.00           H
ATOM    685  HZ3 LYS    43      37.749  27.238  31.166  1.00  0.00           H
ATOM    686  C   LYS    43      42.136  25.195  25.869  1.00  0.00           C
ATOM    687  O   LYS    43      42.015  24.741  24.696  1.00  0.00           O
ATOM    688  N   ILE    44      43.195  25.889  26.295  1.00  0.00           N
ATOM    689  H   ILE    44      43.377  26.192  27.240  1.00  0.00           H
ATOM    690  CA  ILE    44      44.307  26.093  25.316  1.00  0.00           C
ATOM    691  HA  ILE    44      43.796  26.451  24.423  1.00  0.00           H
ATOM    692  CB  ILE    44      45.094  27.330  25.672  1.00  0.00           C
ATOM    693  HB  ILE    44      44.349  28.071  25.967  1.00  0.00           H
ATOM    694  CG2 ILE    44      46.063  27.184  26.846  1.00  0.00           C
ATOM    695 HG21 ILE    44      45.525  26.884  27.746  1.00  0.00           H
ATOM    696 HG22 ILE    44      46.485  28.166  27.061  1.00  0.00           H
ATOM    697 HG23 ILE    44      46.811  26.455  26.534  1.00  0.00           H
ATOM    698  CG1 ILE    44      46.039  27.698  24.507  1.00  0.00           C
ATOM    699 HG12 ILE    44      46.738  28.431  24.910  1.00  0.00           H
ATOM    700 HG13 ILE    44      46.705  26.899  24.183  1.00  0.00           H
ATOM    701  CD1 ILE    44      45.322  28.408  23.293  1.00  0.00           C
ATOM    702 HD11 ILE    44      44.389  28.960  23.412  1.00  0.00           H
ATOM    703 HD12 ILE    44      45.076  27.552  22.665  1.00  0.00           H
ATOM    704 HD13 ILE    44      45.994  29.135  22.839  1.00  0.00           H
ATOM    705  C   ILE    44      45.053  24.885  24.888  1.00  0.00           C
ATOM    706  O   ILE    44      45.430  24.739  23.705  1.00  0.00           O
ATOM    707  N   ARG    45      45.281  23.838  25.713  1.00  0.00           N
ATOM    708  H   ARG    45      45.146  24.049  26.692  1.00  0.00           H
ATOM    709  CA  ARG    45      45.940  22.603  25.311  1.00  0.00           C
ATOM    710  HA  ARG    45      46.956  22.735  24.938  1.00  0.00           H
ATOM    711  CB  ARG    45      46.096  21.717  26.638  1.00  0.00           C
ATOM    712  HB2 ARG    45      46.907  22.179  27.200  1.00  0.00           H
ATOM    713  HB3 ARG    45      45.130  21.572  27.122  1.00  0.00           H
ATOM    714  CG  ARG    45      46.619  20.322  26.331  1.00  0.00           C
ATOM    715  HG2 ARG    45      45.834  19.680  25.928  1.00  0.00           H
ATOM    716  HG3 ARG    45      47.496  20.378  25.688  1.00  0.00           H
ATOM    717  CD  ARG    45      47.115  19.719  27.547  1.00  0.00           C
ATOM    718  HD2 ARG    45      47.586  18.774  27.277  1.00  0.00           H
ATOM    719  HD3 ARG    45      47.918  20.373  27.885  1.00  0.00           H
ATOM    720  NE  ARG    45      45.985  19.434  28.464  1.00  0.00           N
ATOM    721  HE  ARG    45      46.005  20.097  29.225  1.00  0.00           H
ATOM    722  CZ  ARG    45      45.233  18.344  28.626  1.00  0.00           C
ATOM    723  NH1 ARG    45      45.312  17.298  27.784  1.00  0.00           N
ATOM    724 HH11 ARG    45      46.060  17.146  27.122  1.00  0.00           H
ATOM    725 HH12 ARG    45      44.598  16.584  27.762  1.00  0.00           H
ATOM    726  NH2 ARG    45      44.331  18.312  29.602  1.00  0.00           N
ATOM    727 HH21 ARG    45      44.220  19.170  30.122  1.00  0.00           H
ATOM    728 HH22 ARG    45      43.574  17.643  29.624  1.00  0.00           H
ATOM    729  C   ARG    45      45.180  21.849  24.239  1.00  0.00           C
ATOM    730  O   ARG    45      45.820  21.469  23.242  1.00  0.00           O
ATOM    731  N   TYR    46      43.813  21.831  24.442  1.00  0.00           N
ATOM    732  H   TYR    46      43.510  22.115  25.362  1.00  0.00           H
ATOM    733  CA  TYR    46      42.801  21.184  23.565  1.00  0.00           C
ATOM    734  HA  TYR    46      43.026  20.161  23.264  1.00  0.00           H
ATOM    735  CB  TYR    46      41.436  21.251  24.256  1.00  0.00           C
ATOM    736  HB2 TYR    46      41.534  20.877  25.274  1.00  0.00           H
ATOM    737  HB3 TYR    46      41.144  22.278  24.480  1.00  0.00           H
ATOM    738  CG  TYR    46      40.254  20.584  23.572  1.00  0.00           C
ATOM    739  CD1 TYR    46      39.613  19.468  24.153  1.00  0.00           C
ATOM    740  HD1 TYR    46      40.062  18.871  24.932  1.00  0.00           H
ATOM    741  CE1 TYR    46      38.358  18.945  23.686  1.00  0.00           C
ATOM    742  HE1 TYR    46      37.986  18.023  24.108  1.00  0.00           H
ATOM    743  CZ  TYR    46      37.807  19.482  22.524  1.00  0.00           C
ATOM    744  OH  TYR    46      36.802  18.815  21.832  1.00  0.00           O
ATOM    745  HH  TYR    46      36.557  19.362  21.083  1.00  0.00           H
ATOM    746  CE2 TYR    46      38.462  20.531  21.847  1.00  0.00           C
ATOM    747  HE2 TYR    46      38.022  20.998  20.977  1.00  0.00           H
ATOM    748  CD2 TYR    46      39.677  21.053  22.363  1.00  0.00           C
ATOM    749  HD2 TYR    46      40.088  21.929  21.884  1.00  0.00           H
ATOM    750  C   TYR    46      42.800  22.018  22.245  1.00  0.00           C
ATOM    751  O   TYR    46      42.729  21.397  21.182  1.00  0.00           O
ATOM    752  N   GLU    47      42.967  23.343  22.306  1.00  0.00           N
ATOM    753  H   GLU    47      43.036  23.741  23.231  1.00  0.00           H
ATOM    754  CA  GLU    47      43.045  24.266  21.147  1.00  0.00           C
ATOM    755  HA  GLU    47      42.139  24.090  20.567  1.00  0.00           H
ATOM    756  CB  GLU    47      42.694  25.702  21.634  1.00  0.00           C
ATOM    757  HB2 GLU    47      41.778  25.821  22.211  1.00  0.00           H
ATOM    758  HB3 GLU    47      43.485  25.861  22.367  1.00  0.00           H
ATOM    759  CG  GLU    47      42.690  26.840  20.502  1.00  0.00           C
ATOM    760  HG2 GLU    47      42.859  27.766  21.052  1.00  0.00           H
ATOM    761  HG3 GLU    47      43.452  26.642  19.749  1.00  0.00           H
ATOM    762  CD  GLU    47      41.234  26.976  19.790  1.00  0.00           C
ATOM    763  OE1 GLU    47      40.409  26.006  19.800  1.00  0.00           O
ATOM    764  OE2 GLU    47      40.960  27.979  19.043  1.00  0.00           O
ATOM    765  C   GLU    47      44.265  24.050  20.290  1.00  0.00           C
ATOM    766  O   GLU    47      44.240  23.988  19.082  1.00  0.00           O
ATOM    767  N   SER    48      45.419  23.740  20.943  1.00  0.00           N
ATOM    768  H   SER    48      45.364  23.719  21.951  1.00  0.00           H
ATOM    769  CA  SER    48      46.688  23.680  20.232  1.00  0.00           C
ATOM    770  HA  SER    48      46.688  24.622  19.683  1.00  0.00           H
ATOM    771  CB  SER    48      47.868  23.739  21.303  1.00  0.00           C
ATOM    772  HB2 SER    48      48.831  23.882  20.813  1.00  0.00           H
ATOM    773  HB3 SER    48      47.620  24.486  22.057  1.00  0.00           H
ATOM    774  OG  SER    48      48.046  22.502  21.909  1.00  0.00           O
ATOM    775  HG  SER    48      47.374  22.259  22.549  1.00  0.00           H
ATOM    776  C   SER    48      46.819  22.444  19.314  1.00  0.00           C
ATOM    777  O   SER    48      47.630  22.511  18.376  1.00  0.00           O
ATOM    778  N   LEU    49      45.905  21.486  19.559  1.00  0.00           N
ATOM    779  H   LEU    49      45.361  21.527  20.409  1.00  0.00           H
ATOM    780  CA  LEU    49      45.886  20.188  18.797  1.00  0.00           C
ATOM    781  HA  LEU    49      46.845  19.671  18.790  1.00  0.00           H
ATOM    782  CB  LEU    49      44.855  19.259  19.448  1.00  0.00           C
ATOM    783  HB2 LEU    49      43.878  19.744  19.410  1.00  0.00           H
ATOM    784  HB3 LEU    49      44.706  18.434  18.752  1.00  0.00           H
ATOM    785  CG  LEU    49      45.053  18.808  20.902  1.00  0.00           C
ATOM    786  HG  LEU    49      44.859  19.659  21.556  1.00  0.00           H
ATOM    787  CD1 LEU    49      44.076  17.747  21.196  1.00  0.00           C
ATOM    788 HD11 LEU    49      44.147  16.974  20.431  1.00  0.00           H
ATOM    789 HD12 LEU    49      43.099  18.221  21.102  1.00  0.00           H
ATOM    790 HD13 LEU    49      44.057  17.465  22.249  1.00  0.00           H
ATOM    791  CD2 LEU    49      46.399  18.248  21.204  1.00  0.00           C
ATOM    792 HD21 LEU    49      46.648  17.522  20.430  1.00  0.00           H
ATOM    793 HD22 LEU    49      47.246  18.932  21.267  1.00  0.00           H
ATOM    794 HD23 LEU    49      46.335  17.641  22.105  1.00  0.00           H
ATOM    795  C   LEU    49      45.414  20.372  17.355  1.00  0.00           C
ATOM    796  O   LEU    49      45.811  19.564  16.446  1.00  0.00           O
ATOM    797  N   THR    50      44.576  21.383  17.159  1.00  0.00           N
ATOM    798  H   THR    50      44.364  22.028  17.907  1.00  0.00           H
ATOM    799  CA  THR    50      44.192  21.883  15.819  1.00  0.00           C
ATOM    800  HA  THR    50      44.050  21.073  15.104  1.00  0.00           H
ATOM    801  CB  THR    50      42.777  22.601  15.863  1.00  0.00           C
ATOM    802  HB  THR    50      42.730  23.251  16.738  1.00  0.00           H
ATOM    803  CG2 THR    50      42.378  23.231  14.586  1.00  0.00           C
ATOM    804 HG21 THR    50      41.368  23.621  14.708  1.00  0.00           H
ATOM    805 HG22 THR    50      42.462  22.557  13.733  1.00  0.00           H
ATOM    806 HG23 THR    50      42.956  24.121  14.339  1.00  0.00           H
ATOM    807  OG1 THR    50      41.837  21.601  16.051  1.00  0.00           O
ATOM    808  HG1 THR    50      41.847  21.426  16.994  1.00  0.00           H
ATOM    809  C   THR    50      45.145  22.928  15.285  1.00  0.00           C
ATOM    810  O   THR    50      45.525  22.843  14.153  1.00  0.00           O
ATOM    811  N   ASP    51      45.592  23.890  16.099  1.00  0.00           N
ATOM    812  H   ASP    51      45.325  23.810  17.070  1.00  0.00           H
ATOM    813  CA  ASP    51      46.422  25.084  15.703  1.00  0.00           C
ATOM    814  HA  ASP    51      46.979  24.882  14.788  1.00  0.00           H
ATOM    815  CB  ASP    51      45.579  26.252  15.247  1.00  0.00           C
ATOM    816  HB2 ASP    51      44.913  25.725  14.563  1.00  0.00           H
ATOM    817  HB3 ASP    51      45.094  26.768  16.075  1.00  0.00           H
ATOM    818  CG  ASP    51      46.485  27.295  14.491  1.00  0.00           C
ATOM    819  OD1 ASP    51      47.759  27.239  14.584  1.00  0.00           O
ATOM    820  OD2 ASP    51      45.915  28.104  13.754  1.00  0.00           O
ATOM    821  C   ASP    51      47.476  25.477  16.761  1.00  0.00           C
ATOM    822  O   ASP    51      47.114  26.193  17.707  1.00  0.00           O
ATOM    823  N   PRO    52      48.733  25.093  16.575  1.00  0.00           N
ATOM    824  CD  PRO    52      49.291  24.355  15.462  1.00  0.00           C
ATOM    825  HD2 PRO    52      49.001  24.811  14.515  1.00  0.00           H
ATOM    826  HD3 PRO    52      48.968  23.316  15.405  1.00  0.00           H
ATOM    827  CG  PRO    52      50.820  24.327  15.565  1.00  0.00           C
ATOM    828  HG2 PRO    52      51.381  25.038  14.958  1.00  0.00           H
ATOM    829  HG3 PRO    52      51.209  23.317  15.430  1.00  0.00           H
ATOM    830  CB  PRO    52      50.983  24.571  17.104  1.00  0.00           C
ATOM    831  HB2 PRO    52      51.927  25.078  17.303  1.00  0.00           H
ATOM    832  HB3 PRO    52      50.799  23.605  17.575  1.00  0.00           H
ATOM    833  CA  PRO    52      49.807  25.454  17.543  1.00  0.00           C
ATOM    834  HA  PRO    52      49.537  25.212  18.571  1.00  0.00           H
ATOM    835  C   PRO    52      50.196  26.937  17.586  1.00  0.00           C
ATOM    836  O   PRO    52      50.824  27.350  18.545  1.00  0.00           O
ATOM    837  N   SER    53      49.872  27.742  16.594  1.00  0.00           N
ATOM    838  H   SER    53      49.275  27.374  15.868  1.00  0.00           H
ATOM    839  CA  SER    53      50.097  29.234  16.628  1.00  0.00           C
ATOM    840  HA  SER    53      51.148  29.472  16.794  1.00  0.00           H
ATOM    841  CB  SER    53      49.537  29.885  15.358  1.00  0.00           C
ATOM    842  HB2 SER    53      49.773  30.946  15.428  1.00  0.00           H
ATOM    843  HB3 SER    53      50.059  29.459  14.502  1.00  0.00           H
ATOM    844  OG  SER    53      48.197  29.694  15.194  1.00  0.00           O
ATOM    845  HG  SER    53      47.982  28.794  14.937  1.00  0.00           H
ATOM    846  C   SER    53      49.433  29.864  17.816  1.00  0.00           C
ATOM    847  O   SER    53      49.864  30.912  18.317  1.00  0.00           O
ATOM    848  N   LYS    54      48.361  29.190  18.305  1.00  0.00           N
ATOM    849  H   LYS    54      47.973  28.491  17.686  1.00  0.00           H
ATOM    850  CA  LYS    54      47.522  29.641  19.440  1.00  0.00           C
ATOM    851  HA  LYS    54      47.412  30.722  19.517  1.00  0.00           H
ATOM    852  CB  LYS    54      46.084  29.028  19.295  1.00  0.00           C
ATOM    853  HB2 LYS    54      46.190  27.945  19.221  1.00  0.00           H
ATOM    854  HB3 LYS    54      45.527  29.153  20.224  1.00  0.00           H
ATOM    855  CG  LYS    54      45.372  29.562  18.100  1.00  0.00           C
ATOM    856  HG2 LYS    54      45.307  30.650  18.104  1.00  0.00           H
ATOM    857  HG3 LYS    54      45.918  29.216  17.221  1.00  0.00           H
ATOM    858  CD  LYS    54      43.969  28.929  17.975  1.00  0.00           C
ATOM    859  HD2 LYS    54      44.104  27.848  17.951  1.00  0.00           H
ATOM    860  HD3 LYS    54      43.476  29.175  18.916  1.00  0.00           H
ATOM    861  CE  LYS    54      43.152  29.251  16.723  1.00  0.00           C
ATOM    862  HE2 LYS    54      42.768  30.264  16.853  1.00  0.00           H
ATOM    863  HE3 LYS    54      43.817  29.315  15.862  1.00  0.00           H
ATOM    864  NZ  LYS    54      42.007  28.310  16.520  1.00  0.00           N
ATOM    865  HZ1 LYS    54      42.423  27.396  16.413  1.00  0.00           H
ATOM    866  HZ2 LYS    54      41.538  28.668  15.700  1.00  0.00           H
ATOM    867  HZ3 LYS    54      41.396  28.330  17.324  1.00  0.00           H
ATOM    868  C   LYS    54      48.199  29.312  20.806  1.00  0.00           C
ATOM    869  O   LYS    54      48.025  29.992  21.825  1.00  0.00           O
ATOM    870  N   LEU    55      49.101  28.274  20.763  1.00  0.00           N
ATOM    871  H   LEU    55      49.325  27.850  19.873  1.00  0.00           H
ATOM    872  CA  LEU    55      49.978  27.867  22.019  1.00  0.00           C
ATOM    873  HA  LEU    55      49.485  28.080  22.968  1.00  0.00           H
ATOM    874  CB  LEU    55      50.102  26.379  22.099  1.00  0.00           C
ATOM    875  HB2 LEU    55      49.132  25.959  22.363  1.00  0.00           H
ATOM    876  HB3 LEU    55      50.361  25.982  21.117  1.00  0.00           H
ATOM    877  CG  LEU    55      51.051  25.831  23.232  1.00  0.00           C
ATOM    878  HG  LEU    55      52.009  26.332  23.093  1.00  0.00           H
ATOM    879  CD1 LEU    55      50.584  26.243  24.674  1.00  0.00           C
ATOM    880 HD11 LEU    55      49.609  25.793  24.855  1.00  0.00           H
ATOM    881 HD12 LEU    55      50.487  27.329  24.708  1.00  0.00           H
ATOM    882 HD13 LEU    55      51.386  25.888  25.321  1.00  0.00           H
ATOM    883  CD2 LEU    55      51.319  24.293  23.242  1.00  0.00           C
ATOM    884 HD21 LEU    55      51.679  24.011  22.253  1.00  0.00           H
ATOM    885 HD22 LEU    55      51.945  24.049  24.100  1.00  0.00           H
ATOM    886 HD23 LEU    55      50.361  23.791  23.384  1.00  0.00           H
ATOM    887  C   LEU    55      51.298  28.679  21.967  1.00  0.00           C
ATOM    888  O   LEU    55      51.795  28.958  23.030  1.00  0.00           O
ATOM    889  N   ASP    56      51.859  28.902  20.791  1.00  0.00           N
ATOM    890  H   ASP    56      51.464  28.419  19.998  1.00  0.00           H
ATOM    891  CA  ASP    56      52.994  29.738  20.537  1.00  0.00           C
ATOM    892  HA  ASP    56      53.824  29.153  20.935  1.00  0.00           H
ATOM    893  CB  ASP    56      53.275  29.985  19.025  1.00  0.00           C
ATOM    894  HB2 ASP    56      52.401  30.317  18.464  1.00  0.00           H
ATOM    895  HB3 ASP    56      53.978  30.814  18.944  1.00  0.00           H
ATOM    896  CG  ASP    56      54.001  28.813  18.320  1.00  0.00           C
ATOM    897  OD1 ASP    56      54.709  27.980  18.969  1.00  0.00           O
ATOM    898  OD2 ASP    56      53.991  28.825  17.097  1.00  0.00           O
ATOM    899  C   ASP    56      53.142  31.018  21.375  1.00  0.00           C
ATOM    900  O   ASP    56      54.285  31.408  21.680  1.00  0.00           O
ATOM    901  N   SER    57      51.991  31.629  21.845  1.00  0.00           N
ATOM    902  H   SER    57      51.129  31.193  21.550  1.00  0.00           H
ATOM    903  CA  SER    57      52.060  32.892  22.626  1.00  0.00           C
ATOM    904  HA  SER    57      52.793  33.602  22.242  1.00  0.00           H
ATOM    905  CB  SER    57      50.758  33.603  22.384  1.00  0.00           C
ATOM    906  HB2 SER    57      50.717  34.513  22.984  1.00  0.00           H
ATOM    907  HB3 SER    57      50.665  33.828  21.322  1.00  0.00           H
ATOM    908  OG  SER    57      49.657  32.827  22.714  1.00  0.00           O
ATOM    909  HG  SER    57      48.907  33.246  22.285  1.00  0.00           H
ATOM    910  C   SER    57      52.395  32.701  24.161  1.00  0.00           C
ATOM    911  O   SER    57      51.721  33.270  24.987  1.00  0.00           O
ATOM    912  N   GLY    58      53.284  31.711  24.546  1.00  0.00           N
ATOM    913  H   GLY    58      53.885  31.284  23.855  1.00  0.00           H
ATOM    914  CA  GLY    58      53.581  31.235  25.903  1.00  0.00           C
ATOM    915  HA2 GLY    58      54.598  31.504  26.189  1.00  0.00           H
ATOM    916  HA3 GLY    58      52.823  31.709  26.527  1.00  0.00           H
ATOM    917  C   GLY    58      53.421  29.688  25.946  1.00  0.00           C
ATOM    918  O   GLY    58      52.283  29.271  26.244  1.00  0.00           O
ATOM    919  N   LYS    59      54.430  28.922  25.551  1.00  0.00           N
ATOM    920  H   LYS    59      55.175  29.401  25.065  1.00  0.00           H
ATOM    921  CA  LYS    59      54.452  27.483  25.494  1.00  0.00           C
ATOM    922  HA  LYS    59      53.623  27.168  24.859  1.00  0.00           H
ATOM    923  CB  LYS    59      55.604  26.982  24.617  1.00  0.00           C
ATOM    924  HB2 LYS    59      55.479  25.901  24.645  1.00  0.00           H
ATOM    925  HB3 LYS    59      55.718  27.485  23.657  1.00  0.00           H
ATOM    926  CG  LYS    59      57.003  27.157  25.202  1.00  0.00           C
ATOM    927  HG2 LYS    59      57.156  28.201  25.477  1.00  0.00           H
ATOM    928  HG3 LYS    59      57.007  26.709  26.194  1.00  0.00           H
ATOM    929  CD  LYS    59      58.167  26.594  24.302  1.00  0.00           C
ATOM    930  HD2 LYS    59      58.137  25.505  24.270  1.00  0.00           H
ATOM    931  HD3 LYS    59      58.141  26.887  23.253  1.00  0.00           H
ATOM    932  CE  LYS    59      59.604  26.968  24.866  1.00  0.00           C
ATOM    933  HE2 LYS    59      60.290  26.564  24.123  1.00  0.00           H
ATOM    934  HE3 LYS    59      59.695  28.052  24.936  1.00  0.00           H
ATOM    935  NZ  LYS    59      59.932  26.427  26.176  1.00  0.00           N
ATOM    936  HZ1 LYS    59      59.402  26.923  26.878  1.00  0.00           H
ATOM    937  HZ2 LYS    59      60.917  26.600  26.318  1.00  0.00           H
ATOM    938  HZ3 LYS    59      59.706  25.466  26.385  1.00  0.00           H
ATOM    939  C   LYS    59      54.400  26.781  26.855  1.00  0.00           C
ATOM    940  O   LYS    59      53.929  25.666  26.976  1.00  0.00           O
ATOM    941  N   GLU    60      54.789  27.501  27.952  1.00  0.00           N
ATOM    942  H   GLU    60      55.177  28.429  27.870  1.00  0.00           H
ATOM    943  CA  GLU    60      54.705  26.987  29.344  1.00  0.00           C
ATOM    944  HA  GLU    60      55.014  25.944  29.301  1.00  0.00           H
ATOM    945  CB  GLU    60      55.586  27.890  30.177  1.00  0.00           C
ATOM    946  HB2 GLU    60      56.652  27.918  29.951  1.00  0.00           H
ATOM    947  HB3 GLU    60      55.264  28.926  30.074  1.00  0.00           H
ATOM    948  CG  GLU    60      55.578  27.542  31.687  1.00  0.00           C
ATOM    949  HG2 GLU    60      56.107  28.415  32.069  1.00  0.00           H
ATOM    950  HG3 GLU    60      54.621  27.661  32.196  1.00  0.00           H
ATOM    951  CD  GLU    60      56.323  26.286  32.174  1.00  0.00           C
ATOM    952  OE1 GLU    60      56.223  25.226  31.510  1.00  0.00           O
ATOM    953  OE2 GLU    60      57.107  26.337  33.120  1.00  0.00           O
ATOM    954  C   GLU    60      53.300  27.078  29.902  1.00  0.00           C
ATOM    955  O   GLU    60      52.713  28.083  30.029  1.00  0.00           O
ATOM    956  N   LEU    61      52.714  25.922  30.285  1.00  0.00           N
ATOM    957  H   LEU    61      53.186  25.033  30.367  1.00  0.00           H
ATOM    958  CA  LEU    61      51.367  25.850  30.813  1.00  0.00           C
ATOM    959  HA  LEU    61      50.845  26.793  30.652  1.00  0.00           H
ATOM    960  CB  LEU    61      50.565  24.794  29.972  1.00  0.00           C
ATOM    961  HB2 LEU    61      51.098  23.847  30.047  1.00  0.00           H
ATOM    962  HB3 LEU    61      49.586  24.563  30.392  1.00  0.00           H
ATOM    963  CG  LEU    61      50.365  25.158  28.549  1.00  0.00           C
ATOM    964  HG  LEU    61      51.353  25.354  28.134  1.00  0.00           H
ATOM    965  CD1 LEU    61      49.879  23.833  27.853  1.00  0.00           C
ATOM    966 HD11 LEU    61      50.095  24.074  26.812  1.00  0.00           H
ATOM    967 HD12 LEU    61      48.833  23.622  28.079  1.00  0.00           H
ATOM    968 HD13 LEU    61      50.494  22.980  28.142  1.00  0.00           H
ATOM    969  CD2 LEU    61      49.459  26.445  28.274  1.00  0.00           C
ATOM    970 HD21 LEU    61      49.760  27.305  28.872  1.00  0.00           H
ATOM    971 HD22 LEU    61      49.484  26.760  27.230  1.00  0.00           H
ATOM    972 HD23 LEU    61      48.399  26.207  28.365  1.00  0.00           H
ATOM    973  C   LEU    61      51.449  25.545  32.321  1.00  0.00           C
ATOM    974  O   LEU    61      51.765  24.491  32.698  1.00  0.00           O
ATOM    975  N   HID    62      51.097  26.583  33.071  1.00  0.00           N
ATOM    976  H   HID    62      50.852  27.425  32.569  1.00  0.00           H
ATOM    977  CA  HID    62      51.283  26.603  34.581  1.00  0.00           C
ATOM    978  HA  HID    62      51.020  25.627  34.989  1.00  0.00           H
ATOM    979  CB  HID    62      52.772  26.808  34.962  1.00  0.00           C
ATOM    980  HB2 HID    62      52.959  26.868  36.034  1.00  0.00           H
ATOM    981  HB3 HID    62      53.400  26.056  34.483  1.00  0.00           H
ATOM    982  CG  HID    62      53.361  28.211  34.649  1.00  0.00           C
ATOM    983  ND1 HID    62      54.491  28.729  35.191  1.00  0.00           N
ATOM    984  HD1 HID    62      55.108  28.179  35.772  1.00  0.00           H
ATOM    985  CE1 HID    62      54.614  29.927  34.672  1.00  0.00           C
ATOM    986  HE1 HID    62      55.456  30.571  34.880  1.00  0.00           H
ATOM    987  NE2 HID    62      53.607  30.269  33.844  1.00  0.00           N
ATOM    988  CD2 HID    62      52.855  29.105  33.822  1.00  0.00           C
ATOM    989  HD2 HID    62      51.869  29.071  33.382  1.00  0.00           H
ATOM    990  C   HID    62      50.424  27.648  35.353  1.00  0.00           C
ATOM    991  O   HID    62      50.081  28.638  34.726  1.00  0.00           O
ATOM    992  N   ILE    63      50.175  27.386  36.602  1.00  0.00           N
ATOM    993  H   ILE    63      50.574  26.547  37.000  1.00  0.00           H
ATOM    994  CA  ILE    63      49.505  28.333  37.545  1.00  0.00           C
ATOM    995  HA  ILE    63      49.134  29.206  37.008  1.00  0.00           H
ATOM    996  CB  ILE    63      48.426  27.716  38.382  1.00  0.00           C
ATOM    997  HB  ILE    63      48.855  26.944  39.020  1.00  0.00           H
ATOM    998  CG2 ILE    63      47.592  28.817  39.076  1.00  0.00           C
ATOM    999 HG21 ILE    63      46.638  28.517  39.509  1.00  0.00           H
ATOM   1000 HG22 ILE    63      47.272  29.402  38.215  1.00  0.00           H
ATOM   1001 HG23 ILE    63      48.234  29.270  39.833  1.00  0.00           H
ATOM   1002  CG1 ILE    63      47.441  26.923  37.447  1.00  0.00           C
ATOM   1003 HG12 ILE    63      46.408  26.937  37.794  1.00  0.00           H
ATOM   1004 HG13 ILE    63      47.490  27.365  36.453  1.00  0.00           H
ATOM   1005  CD1 ILE    63      47.776  25.460  37.341  1.00  0.00           C
ATOM   1006 HD11 ILE    63      47.276  24.915  38.142  1.00  0.00           H
ATOM   1007 HD12 ILE    63      48.849  25.311  37.463  1.00  0.00           H
ATOM   1008 HD13 ILE    63      47.501  25.113  36.345  1.00  0.00           H
ATOM   1009  C   ILE    63      50.554  29.011  38.485  1.00  0.00           C
ATOM   1010  O   ILE    63      51.687  28.535  38.676  1.00  0.00           O
ATOM   1011  N   ASN    64      50.317  30.249  38.916  1.00  0.00           N
ATOM   1012  H   ASN    64      49.414  30.663  38.734  1.00  0.00           H
ATOM   1013  CA  ASN    64      51.394  31.111  39.583  1.00  0.00           C
ATOM   1014  HA  ASN    64      52.093  30.480  40.133  1.00  0.00           H
ATOM   1015  CB  ASN    64      52.144  31.900  38.502  1.00  0.00           C
ATOM   1016  HB2 ASN    64      51.437  32.607  38.066  1.00  0.00           H
ATOM   1017  HB3 ASN    64      52.972  32.499  38.879  1.00  0.00           H
ATOM   1018  CG  ASN    64      52.761  31.101  37.399  1.00  0.00           C
ATOM   1019  OD1 ASN    64      53.843  30.579  37.548  1.00  0.00           O
ATOM   1020  ND2 ASN    64      52.092  31.063  36.284  1.00  0.00           N
ATOM   1021 HD21 ASN    64      51.150  31.422  36.220  1.00  0.00           H
ATOM   1022 HD22 ASN    64      52.387  30.568  35.454  1.00  0.00           H
ATOM   1023  C   ASN    64      50.666  32.062  40.611  1.00  0.00           C
ATOM   1024  O   ASN    64      49.659  32.647  40.332  1.00  0.00           O
ATOM   1025  N   LEU    65      51.190  32.030  41.876  1.00  0.00           N
ATOM   1026  H   LEU    65      52.113  31.649  42.026  1.00  0.00           H
ATOM   1027  CA  LEU    65      50.526  32.671  43.081  1.00  0.00           C
ATOM   1028  HA  LEU    65      49.705  33.274  42.692  1.00  0.00           H
ATOM   1029  CB  LEU    65      50.050  31.563  43.996  1.00  0.00           C
ATOM   1030  HB2 LEU    65      50.855  30.909  44.334  1.00  0.00           H
ATOM   1031  HB3 LEU    65      49.549  31.948  44.883  1.00  0.00           H
ATOM   1032  CG  LEU    65      49.107  30.521  43.326  1.00  0.00           C
ATOM   1033  HG  LEU    65      49.627  30.016  42.511  1.00  0.00           H
ATOM   1034  CD1 LEU    65      48.665  29.508  44.377  1.00  0.00           C
ATOM   1035 HD11 LEU    65      47.696  29.053  44.168  1.00  0.00           H
ATOM   1036 HD12 LEU    65      48.520  30.053  45.310  1.00  0.00           H
ATOM   1037 HD13 LEU    65      49.467  28.815  44.627  1.00  0.00           H
ATOM   1038  CD2 LEU    65      47.800  31.056  42.718  1.00  0.00           C
ATOM   1039 HD21 LEU    65      47.397  30.250  42.105  1.00  0.00           H
ATOM   1040 HD22 LEU    65      47.149  31.379  43.530  1.00  0.00           H
ATOM   1041 HD23 LEU    65      48.077  31.928  42.125  1.00  0.00           H
ATOM   1042  C   LEU    65      51.524  33.592  43.812  1.00  0.00           C
ATOM   1043  O   LEU    65      52.562  33.195  44.298  1.00  0.00           O
ATOM   1044  N   ILE    66      51.081  34.829  43.685  1.00  0.00           N
ATOM   1045  H   ILE    66      50.146  34.964  43.329  1.00  0.00           H
ATOM   1046  CA  ILE    66      51.906  36.036  43.992  1.00  0.00           C
ATOM   1047  HA  ILE    66      52.820  35.677  44.464  1.00  0.00           H
ATOM   1048  CB  ILE    66      52.368  36.834  42.765  1.00  0.00           C
ATOM   1049  HB  ILE    66      51.557  37.516  42.507  1.00  0.00           H
ATOM   1050  CG2 ILE    66      53.561  37.570  43.195  1.00  0.00           C
ATOM   1051 HG21 ILE    66      53.951  38.223  42.415  1.00  0.00           H
ATOM   1052 HG22 ILE    66      54.376  36.894  43.453  1.00  0.00           H
ATOM   1053 HG23 ILE    66      53.332  38.237  44.026  1.00  0.00           H
ATOM   1054  CG1 ILE    66      52.649  35.991  41.486  1.00  0.00           C
ATOM   1055 HG12 ILE    66      53.194  36.674  40.834  1.00  0.00           H
ATOM   1056 HG13 ILE    66      53.196  35.070  41.686  1.00  0.00           H
ATOM   1057  CD1 ILE    66      51.431  35.676  40.715  1.00  0.00           C
ATOM   1058 HD11 ILE    66      50.526  35.452  41.279  1.00  0.00           H
ATOM   1059 HD12 ILE    66      51.534  34.856  40.004  1.00  0.00           H
ATOM   1060 HD13 ILE    66      51.222  36.532  40.072  1.00  0.00           H
ATOM   1061  C   ILE    66      51.197  37.010  45.014  1.00  0.00           C
ATOM   1062  O   ILE    66      50.322  37.844  44.584  1.00  0.00           O
ATOM   1063  N   PRO    67      51.386  36.821  46.378  1.00  0.00           N
ATOM   1064  CD  PRO    67      52.358  35.813  46.975  1.00  0.00           C
ATOM   1065  HD2 PRO    67      53.404  36.022  46.753  1.00  0.00           H
ATOM   1066  HD3 PRO    67      52.100  34.799  46.671  1.00  0.00           H
ATOM   1067  CG  PRO    67      52.241  36.018  48.495  1.00  0.00           C
ATOM   1068  HG2 PRO    67      53.182  36.455  48.831  1.00  0.00           H
ATOM   1069  HG3 PRO    67      52.014  35.122  49.073  1.00  0.00           H
ATOM   1070  CB  PRO    67      51.154  37.042  48.755  1.00  0.00           C
ATOM   1071  HB2 PRO    67      51.444  37.694  49.580  1.00  0.00           H
ATOM   1072  HB3 PRO    67      50.180  36.610  48.982  1.00  0.00           H
ATOM   1073  CA  PRO    67      50.881  37.719  47.396  1.00  0.00           C
ATOM   1074  HA  PRO    67      49.799  37.776  47.270  1.00  0.00           H
ATOM   1075  C   PRO    67      51.643  39.064  47.404  1.00  0.00           C
ATOM   1076  O   PRO    67      52.801  39.181  47.004  1.00  0.00           O
ATOM   1077  N   ASN    68      51.087  40.141  48.010  1.00  0.00           N
ATOM   1078  H   ASN    68      50.086  40.091  48.135  1.00  0.00           H
ATOM   1079  CA  ASN    68      51.757  41.397  48.100  1.00  0.00           C
ATOM   1080  HA  ASN    68      52.841  41.297  48.173  1.00  0.00           H
ATOM   1081  CB  ASN    68      51.449  42.177  46.834  1.00  0.00           C
ATOM   1082  HB2 ASN    68      51.886  41.704  45.955  1.00  0.00           H
ATOM   1083  HB3 ASN    68      50.363  42.221  46.753  1.00  0.00           H
ATOM   1084  CG  ASN    68      52.021  43.560  47.043  1.00  0.00           C
ATOM   1085  OD1 ASN    68      52.933  43.854  47.821  1.00  0.00           O
ATOM   1086  ND2 ASN    68      51.453  44.588  46.409  1.00  0.00           N
ATOM   1087 HD21 ASN    68      50.616  44.408  45.873  1.00  0.00           H
ATOM   1088 HD22 ASN    68      51.825  45.523  46.493  1.00  0.00           H
ATOM   1089  C   ASN    68      51.243  42.063  49.396  1.00  0.00           C
ATOM   1090  O   ASN    68      50.068  42.536  49.274  1.00  0.00           O
ATOM   1091  N   LYS    69      52.019  42.151  50.485  1.00  0.00           N
ATOM   1092  H   LYS    69      52.928  41.710  50.461  1.00  0.00           H
ATOM   1093  CA  LYS    69      51.522  42.537  51.863  1.00  0.00           C
ATOM   1094  HA  LYS    69      50.466  42.272  51.918  1.00  0.00           H
ATOM   1095  CB  LYS    69      52.527  42.170  52.966  1.00  0.00           C
ATOM   1096  HB2 LYS    69      53.548  42.379  52.644  1.00  0.00           H
ATOM   1097  HB3 LYS    69      52.425  42.704  53.912  1.00  0.00           H
ATOM   1098  CG  LYS    69      52.302  40.689  53.230  1.00  0.00           C
ATOM   1099  HG2 LYS    69      51.248  40.427  53.330  1.00  0.00           H
ATOM   1100  HG3 LYS    69      52.765  40.153  52.403  1.00  0.00           H
ATOM   1101  CD  LYS    69      52.979  40.456  54.575  1.00  0.00           C
ATOM   1102  HD2 LYS    69      54.052  40.526  54.399  1.00  0.00           H
ATOM   1103  HD3 LYS    69      52.611  41.194  55.287  1.00  0.00           H
ATOM   1104  CE  LYS    69      52.641  38.954  54.890  1.00  0.00           C
ATOM   1105  HE2 LYS    69      51.572  38.778  54.999  1.00  0.00           H
ATOM   1106  HE3 LYS    69      52.777  38.202  54.113  1.00  0.00           H
ATOM   1107  NZ  LYS    69      53.116  38.447  56.227  1.00  0.00           N
ATOM   1108  HZ1 LYS    69      53.103  39.187  56.914  1.00  0.00           H
ATOM   1109  HZ2 LYS    69      54.030  38.069  56.020  1.00  0.00           H
ATOM   1110  HZ3 LYS    69      52.600  37.658  56.587  1.00  0.00           H
ATOM   1111  C   LYS    69      51.240  44.052  51.888  1.00  0.00           C
ATOM   1112  O   LYS    69      50.346  44.545  52.657  1.00  0.00           O
ATOM   1113  N   GLN    70      51.977  44.857  51.070  1.00  0.00           N
ATOM   1114  H   GLN    70      52.641  44.384  50.474  1.00  0.00           H
ATOM   1115  CA  GLN    70      51.955  46.362  51.018  1.00  0.00           C
ATOM   1116  HA  GLN    70      52.163  46.767  52.009  1.00  0.00           H
ATOM   1117  CB  GLN    70      53.036  46.892  50.073  1.00  0.00           C
ATOM   1118  HB2 GLN    70      53.044  46.312  49.150  1.00  0.00           H
ATOM   1119  HB3 GLN    70      52.806  47.930  49.835  1.00  0.00           H
ATOM   1120  CG  GLN    70      54.442  46.794  50.770  1.00  0.00           C
ATOM   1121  HG2 GLN    70      55.127  47.216  50.035  1.00  0.00           H
ATOM   1122  HG3 GLN    70      54.459  47.392  51.681  1.00  0.00           H
ATOM   1123  CD  GLN    70      54.830  45.334  51.124  1.00  0.00           C
ATOM   1124  OE1 GLN    70      55.198  44.957  52.252  1.00  0.00           O
ATOM   1125  NE2 GLN    70      54.770  44.436  50.196  1.00  0.00           N
ATOM   1126 HE21 GLN    70      55.067  43.481  50.331  1.00  0.00           H
ATOM   1127 HE22 GLN    70      54.549  44.657  49.235  1.00  0.00           H
ATOM   1128  C   GLN    70      50.521  46.854  50.623  1.00  0.00           C
ATOM   1129  O   GLN    70      49.838  47.490  51.400  1.00  0.00           O
ATOM   1130  N   ASP    71      50.160  46.537  49.372  1.00  0.00           N
ATOM   1131  H   ASP    71      50.787  46.028  48.764  1.00  0.00           H
ATOM   1132  CA  ASP    71      48.772  46.912  48.808  1.00  0.00           C
ATOM   1133  HA  ASP    71      48.542  47.937  49.099  1.00  0.00           H
ATOM   1134  CB  ASP    71      48.905  46.991  47.265  1.00  0.00           C
ATOM   1135  HB2 ASP    71      49.370  46.055  46.956  1.00  0.00           H
ATOM   1136  HB3 ASP    71      47.971  47.086  46.712  1.00  0.00           H
ATOM   1137  CG  ASP    71      49.762  48.111  46.699  1.00  0.00           C
ATOM   1138  OD1 ASP    71      49.757  49.246  47.186  1.00  0.00           O
ATOM   1139  OD2 ASP    71      50.519  47.757  45.793  1.00  0.00           O
ATOM   1140  C   ASP    71      47.602  45.982  49.302  1.00  0.00           C
ATOM   1141  O   ASP    71      46.416  46.217  48.974  1.00  0.00           O
ATOM   1142  N   ARG    72      47.979  44.932  50.078  1.00  0.00           N
ATOM   1143  H   ARG    72      48.968  44.865  50.272  1.00  0.00           H
ATOM   1144  CA  ARG    72      47.083  43.821  50.491  1.00  0.00           C
ATOM   1145  HA  ARG    72      47.694  43.234  51.178  1.00  0.00           H
ATOM   1146  CB  ARG    72      45.917  44.358  51.425  1.00  0.00           C
ATOM   1147  HB2 ARG    72      46.281  45.221  51.984  1.00  0.00           H
ATOM   1148  HB3 ARG    72      45.146  44.673  50.723  1.00  0.00           H
ATOM   1149  CG  ARG    72      45.287  43.478  52.580  1.00  0.00           C
ATOM   1150  HG2 ARG    72      45.023  42.499  52.180  1.00  0.00           H
ATOM   1151  HG3 ARG    72      45.943  43.406  53.448  1.00  0.00           H
ATOM   1152  CD  ARG    72      43.994  44.048  53.106  1.00  0.00           C
ATOM   1153  HD2 ARG    72      43.338  44.304  52.274  1.00  0.00           H
ATOM   1154  HD3 ARG    72      43.521  43.277  53.715  1.00  0.00           H
ATOM   1155  NE  ARG    72      44.105  45.140  54.088  1.00  0.00           N
ATOM   1156  HE  ARG    72      44.956  45.281  54.614  1.00  0.00           H
ATOM   1157  CZ  ARG    72      43.073  45.885  54.389  1.00  0.00           C
ATOM   1158  NH1 ARG    72      41.904  45.688  53.842  1.00  0.00           N
ATOM   1159 HH11 ARG    72      41.714  45.042  53.089  1.00  0.00           H
ATOM   1160 HH12 ARG    72      41.209  46.376  54.094  1.00  0.00           H
ATOM   1161  NH2 ARG    72      43.254  46.886  55.212  1.00  0.00           N
ATOM   1162 HH21 ARG    72      44.019  46.907  55.870  1.00  0.00           H
ATOM   1163 HH22 ARG    72      42.601  47.653  55.281  1.00  0.00           H
ATOM   1164  C   ARG    72      46.500  43.022  49.353  1.00  0.00           C
ATOM   1165  O   ARG    72      45.300  42.643  49.337  1.00  0.00           O
ATOM   1166  N   THR    73      47.245  42.665  48.313  1.00  0.00           N
ATOM   1167  H   THR    73      48.252  42.740  48.340  1.00  0.00           H
ATOM   1168  CA  THR    73      46.760  42.016  47.101  1.00  0.00           C
ATOM   1169  HA  THR    73      45.679  42.003  47.245  1.00  0.00           H
ATOM   1170  CB  THR    73      47.107  42.793  45.774  1.00  0.00           C
ATOM   1171  HB  THR    73      46.651  42.347  44.890  1.00  0.00           H
ATOM   1172  CG2 THR    73      46.476  44.166  45.832  1.00  0.00           C
ATOM   1173 HG21 THR    73      45.449  43.968  46.139  1.00  0.00           H
ATOM   1174 HG22 THR    73      46.497  44.556  44.814  1.00  0.00           H
ATOM   1175 HG23 THR    73      46.936  44.775  46.610  1.00  0.00           H
ATOM   1176  OG1 THR    73      48.471  42.956  45.569  1.00  0.00           O
ATOM   1177  HG1 THR    73      48.845  42.162  45.178  1.00  0.00           H
ATOM   1178  C   THR    73      47.249  40.609  47.012  1.00  0.00           C
ATOM   1179  O   THR    73      48.337  40.214  47.463  1.00  0.00           O
ATOM   1180  N   LEU    74      46.480  39.805  46.272  1.00  0.00           N
ATOM   1181  H   LEU    74      45.646  40.232  45.892  1.00  0.00           H
ATOM   1182  CA  LEU    74      46.829  38.408  46.012  1.00  0.00           C
ATOM   1183  HA  LEU    74      47.880  38.164  46.169  1.00  0.00           H
ATOM   1184  CB  LEU    74      46.036  37.437  46.934  1.00  0.00           C
ATOM   1185  HB2 LEU    74      46.571  37.414  47.883  1.00  0.00           H
ATOM   1186  HB3 LEU    74      45.042  37.866  47.064  1.00  0.00           H
ATOM   1187  CG  LEU    74      46.033  35.993  46.541  1.00  0.00           C
ATOM   1188  HG  LEU    74      45.912  35.835  45.470  1.00  0.00           H
ATOM   1189  CD1 LEU    74      47.400  35.337  46.810  1.00  0.00           C
ATOM   1190 HD11 LEU    74      47.665  35.463  47.860  1.00  0.00           H
ATOM   1191 HD12 LEU    74      48.215  35.867  46.317  1.00  0.00           H
ATOM   1192 HD13 LEU    74      47.385  34.297  46.481  1.00  0.00           H
ATOM   1193  CD2 LEU    74      45.123  35.142  47.432  1.00  0.00           C
ATOM   1194 HD21 LEU    74      44.073  35.401  47.292  1.00  0.00           H
ATOM   1195 HD22 LEU    74      45.243  34.099  47.143  1.00  0.00           H
ATOM   1196 HD23 LEU    74      45.381  35.308  48.478  1.00  0.00           H
ATOM   1197  C   LEU    74      46.510  38.193  44.520  1.00  0.00           C
ATOM   1198  O   LEU    74      45.390  37.917  44.131  1.00  0.00           O
ATOM   1199  N   THR    75      47.538  38.138  43.723  1.00  0.00           N
ATOM   1200  H   THR    75      48.442  38.320  44.137  1.00  0.00           H
ATOM   1201  CA  THR    75      47.465  37.789  42.311  1.00  0.00           C
ATOM   1202  HA  THR    75      46.574  38.340  42.009  1.00  0.00           H
ATOM   1203  CB  THR    75      48.686  38.506  41.690  1.00  0.00           C
ATOM   1204  HB  THR    75      49.652  38.081  41.963  1.00  0.00           H
ATOM   1205  CG2 THR    75      48.743  38.323  40.118  1.00  0.00           C
ATOM   1206 HG21 THR    75      49.538  38.889  39.636  1.00  0.00           H
ATOM   1207 HG22 THR    75      47.788  38.492  39.618  1.00  0.00           H
ATOM   1208 HG23 THR    75      48.968  37.261  40.023  1.00  0.00           H
ATOM   1209  OG1 THR    75      48.560  39.963  41.770  1.00  0.00           O
ATOM   1210  HG1 THR    75      48.594  40.231  42.692  1.00  0.00           H
ATOM   1211  C   THR    75      47.410  36.332  42.062  1.00  0.00           C
ATOM   1212  O   THR    75      47.925  35.502  42.831  1.00  0.00           O
ATOM   1213  N   ILE    76      46.774  36.005  40.917  1.00  0.00           N
ATOM   1214  H   ILE    76      46.176  36.631  40.397  1.00  0.00           H
ATOM   1215  CA  ILE    76      46.898  34.596  40.426  1.00  0.00           C
ATOM   1216  HA  ILE    76      47.717  34.009  40.843  1.00  0.00           H
ATOM   1217  CB  ILE    76      45.558  33.848  40.587  1.00  0.00           C
ATOM   1218  HB  ILE    76      44.729  34.255  40.008  1.00  0.00           H
ATOM   1219  CG2 ILE    76      45.823  32.476  40.004  1.00  0.00           C
ATOM   1220 HG21 ILE    76      46.156  32.410  38.968  1.00  0.00           H
ATOM   1221 HG22 ILE    76      44.951  31.823  40.031  1.00  0.00           H
ATOM   1222 HG23 ILE    76      46.632  31.960  40.520  1.00  0.00           H
ATOM   1223  CG1 ILE    76      45.208  33.520  42.078  1.00  0.00           C
ATOM   1224 HG12 ILE    76      44.750  32.533  42.147  1.00  0.00           H
ATOM   1225 HG13 ILE    76      46.118  33.603  42.672  1.00  0.00           H
ATOM   1226  CD1 ILE    76      44.201  34.517  42.642  1.00  0.00           C
ATOM   1227 HD11 ILE    76      44.589  35.523  42.485  1.00  0.00           H
ATOM   1228 HD12 ILE    76      44.072  34.303  43.703  1.00  0.00           H
ATOM   1229 HD13 ILE    76      43.191  34.437  42.239  1.00  0.00           H
ATOM   1230  C   ILE    76      47.237  34.759  38.957  1.00  0.00           C
ATOM   1231  O   ILE    76      46.670  35.680  38.394  1.00  0.00           O
ATOM   1232  N   VAL    77      48.223  34.039  38.372  1.00  0.00           N
ATOM   1233  H   VAL    77      48.763  33.395  38.933  1.00  0.00           H
ATOM   1234  CA  VAL    77      48.652  34.196  36.906  1.00  0.00           C
ATOM   1235  HA  VAL    77      47.946  34.809  36.347  1.00  0.00           H
ATOM   1236  CB  VAL    77      50.058  34.924  36.806  1.00  0.00           C
ATOM   1237  HB  VAL    77      50.663  34.617  37.659  1.00  0.00           H
ATOM   1238  CG1 VAL    77      50.740  34.704  35.421  1.00  0.00           C
ATOM   1239 HG11 VAL    77      50.929  33.646  35.237  1.00  0.00           H
ATOM   1240 HG12 VAL    77      50.162  35.133  34.603  1.00  0.00           H
ATOM   1241 HG13 VAL    77      51.673  35.268  35.392  1.00  0.00           H
ATOM   1242  CG2 VAL    77      50.058  36.413  36.865  1.00  0.00           C
ATOM   1243 HG21 VAL    77      49.434  36.711  36.023  1.00  0.00           H
ATOM   1244 HG22 VAL    77      51.087  36.766  36.812  1.00  0.00           H
ATOM   1245 HG23 VAL    77      49.501  36.637  37.774  1.00  0.00           H
ATOM   1246  C   VAL    77      48.627  32.862  36.196  1.00  0.00           C
ATOM   1247  O   VAL    77      49.387  31.981  36.618  1.00  0.00           O
ATOM   1248  N   ASP    78      47.862  32.701  35.114  1.00  0.00           N
ATOM   1249  H   ASP    78      47.311  33.478  34.777  1.00  0.00           H
ATOM   1250  CA  ASP    78      47.934  31.497  34.267  1.00  0.00           C
ATOM   1251  HA  ASP    78      48.731  30.823  34.582  1.00  0.00           H
ATOM   1252  CB  ASP    78      46.548  30.710  34.275  1.00  0.00           C
ATOM   1253  HB2 ASP    78      46.477  29.918  33.529  1.00  0.00           H
ATOM   1254  HB3 ASP    78      46.425  30.242  35.251  1.00  0.00           H
ATOM   1255  CG  ASP    78      45.354  31.682  34.036  1.00  0.00           C
ATOM   1256  OD1 ASP    78      45.194  32.008  32.837  1.00  0.00           O
ATOM   1257  OD2 ASP    78      44.668  32.049  35.003  1.00  0.00           O
ATOM   1258  C   ASP    78      48.288  31.933  32.862  1.00  0.00           C
ATOM   1259  O   ASP    78      48.061  33.094  32.397  1.00  0.00           O
ATOM   1260  N   THR    79      48.992  31.046  32.147  1.00  0.00           N
ATOM   1261  H   THR    79      49.467  30.274  32.591  1.00  0.00           H
ATOM   1262  CA  THR    79      49.203  31.162  30.678  1.00  0.00           C
ATOM   1263  HA  THR    79      49.279  32.231  30.479  1.00  0.00           H
ATOM   1264  CB  THR    79      50.542  30.519  30.347  1.00  0.00           C
ATOM   1265  HB  THR    79      50.581  30.537  29.258  1.00  0.00           H
ATOM   1266  CG2 THR    79      51.736  31.281  30.885  1.00  0.00           C
ATOM   1267 HG21 THR    79      51.484  31.664  31.874  1.00  0.00           H
ATOM   1268 HG22 THR    79      51.737  32.163  30.244  1.00  0.00           H
ATOM   1269 HG23 THR    79      52.689  30.761  30.790  1.00  0.00           H
ATOM   1270  OG1 THR    79      50.652  29.253  30.962  1.00  0.00           O
ATOM   1271  HG1 THR    79      51.540  28.922  30.810  1.00  0.00           H
ATOM   1272  C   THR    79      47.996  30.545  29.909  1.00  0.00           C
ATOM   1273  O   THR    79      48.157  29.898  28.822  1.00  0.00           O
ATOM   1274  N   GLY    80      46.775  30.503  30.519  1.00  0.00           N
ATOM   1275  H   GLY    80      46.709  30.950  31.422  1.00  0.00           H
ATOM   1276  CA  GLY    80      45.584  29.959  29.957  1.00  0.00           C
ATOM   1277  HA2 GLY    80      45.714  28.897  29.752  1.00  0.00           H
ATOM   1278  HA3 GLY    80      44.818  30.115  30.716  1.00  0.00           H
ATOM   1279  C   GLY    80      45.058  30.484  28.623  1.00  0.00           C
ATOM   1280  O   GLY    80      45.700  31.261  27.925  1.00  0.00           O
ATOM   1281  N   ILE    81      43.880  29.994  28.206  1.00  0.00           N
ATOM   1282  H   ILE    81      43.672  29.058  28.519  1.00  0.00           H
ATOM   1283  CA  ILE    81      43.223  30.480  26.996  1.00  0.00           C
ATOM   1284  HA  ILE    81      43.952  30.374  26.193  1.00  0.00           H
ATOM   1285  CB  ILE    81      41.918  29.591  26.656  1.00  0.00           C
ATOM   1286  HB  ILE    81      42.269  28.573  26.824  1.00  0.00           H
ATOM   1287  CG2 ILE    81      40.745  29.766  27.571  1.00  0.00           C
ATOM   1288 HG21 ILE    81      39.996  29.004  27.352  1.00  0.00           H
ATOM   1289 HG22 ILE    81      40.343  30.777  27.514  1.00  0.00           H
ATOM   1290 HG23 ILE    81      41.149  29.532  28.555  1.00  0.00           H
ATOM   1291  CG1 ILE    81      41.574  29.837  25.132  1.00  0.00           C
ATOM   1292 HG12 ILE    81      41.033  30.778  25.031  1.00  0.00           H
ATOM   1293 HG13 ILE    81      42.477  29.823  24.522  1.00  0.00           H
ATOM   1294  CD1 ILE    81      40.697  28.744  24.572  1.00  0.00           C
ATOM   1295 HD11 ILE    81      39.762  28.578  25.106  1.00  0.00           H
ATOM   1296 HD12 ILE    81      41.193  27.792  24.382  1.00  0.00           H
ATOM   1297 HD13 ILE    81      40.388  29.246  23.655  1.00  0.00           H
ATOM   1298  C   ILE    81      42.981  31.995  26.948  1.00  0.00           C
ATOM   1299  O   ILE    81      42.898  32.523  25.835  1.00  0.00           O
ATOM   1300  N   GLY    82      42.966  32.771  28.080  1.00  0.00           N
ATOM   1301  H   GLY    82      43.095  32.374  28.999  1.00  0.00           H
ATOM   1302  CA  GLY    82      42.648  34.230  27.960  1.00  0.00           C
ATOM   1303  HA2 GLY    82      42.970  34.791  28.838  1.00  0.00           H
ATOM   1304  HA3 GLY    82      43.247  34.726  27.195  1.00  0.00           H
ATOM   1305  C   GLY    82      41.170  34.485  27.576  1.00  0.00           C
ATOM   1306  O   GLY    82      40.351  33.547  27.469  1.00  0.00           O
ATOM   1307  N   MET    83      40.879  35.768  27.394  1.00  0.00           N
ATOM   1308  H   MET    83      41.561  36.415  27.761  1.00  0.00           H
ATOM   1309  CA  MET    83      39.526  36.341  27.074  1.00  0.00           C
ATOM   1310  HA  MET    83      39.122  35.516  26.487  1.00  0.00           H
ATOM   1311  CB  MET    83      38.663  36.662  28.334  1.00  0.00           C
ATOM   1312  HB2 MET    83      39.303  37.136  29.078  1.00  0.00           H
ATOM   1313  HB3 MET    83      37.819  37.331  28.167  1.00  0.00           H
ATOM   1314  CG  MET    83      38.081  35.425  29.099  1.00  0.00           C
ATOM   1315  HG2 MET    83      37.329  34.936  28.481  1.00  0.00           H
ATOM   1316  HG3 MET    83      38.800  34.641  29.337  1.00  0.00           H
ATOM   1317  SD  MET    83      37.321  35.856  30.726  1.00  0.00           S
ATOM   1318  CE  MET    83      38.868  36.282  31.612  1.00  0.00           C
ATOM   1319  HE1 MET    83      38.676  36.523  32.658  1.00  0.00           H
ATOM   1320  HE2 MET    83      39.553  35.435  31.643  1.00  0.00           H
ATOM   1321  HE3 MET    83      39.508  37.033  31.147  1.00  0.00           H
ATOM   1322  C   MET    83      39.734  37.599  26.277  1.00  0.00           C
ATOM   1323  O   MET    83      40.770  38.168  26.221  1.00  0.00           O
ATOM   1324  N   THR    84      38.667  37.992  25.522  1.00  0.00           N
ATOM   1325  H   THR    84      37.798  37.514  25.714  1.00  0.00           H
ATOM   1326  CA  THR    84      38.526  39.156  24.695  1.00  0.00           C
ATOM   1327  HA  THR    84      39.465  39.698  24.576  1.00  0.00           H
ATOM   1328  CB  THR    84      37.851  38.692  23.364  1.00  0.00           C
ATOM   1329  HB  THR    84      37.912  39.557  22.702  1.00  0.00           H
ATOM   1330  CG2 THR    84      38.464  37.536  22.693  1.00  0.00           C
ATOM   1331 HG21 THR    84      37.979  37.354  21.734  1.00  0.00           H
ATOM   1332 HG22 THR    84      38.300  36.653  23.311  1.00  0.00           H
ATOM   1333 HG23 THR    84      39.506  37.747  22.454  1.00  0.00           H
ATOM   1334  OG1 THR    84      36.504  38.416  23.529  1.00  0.00           O
ATOM   1335  HG1 THR    84      36.376  37.692  24.145  1.00  0.00           H
ATOM   1336  C   THR    84      37.615  40.140  25.443  1.00  0.00           C
ATOM   1337  O   THR    84      36.941  39.844  26.477  1.00  0.00           O
ATOM   1338  N   LYS    85      37.479  41.420  24.954  1.00  0.00           N
ATOM   1339  H   LYS    85      37.933  41.665  24.086  1.00  0.00           H
ATOM   1340  CA  LYS    85      36.704  42.463  25.598  1.00  0.00           C
ATOM   1341  HA  LYS    85      37.167  42.647  26.567  1.00  0.00           H
ATOM   1342  CB  LYS    85      36.936  43.807  24.842  1.00  0.00           C
ATOM   1343  HB2 LYS    85      37.930  44.207  25.043  1.00  0.00           H
ATOM   1344  HB3 LYS    85      36.782  43.657  23.774  1.00  0.00           H
ATOM   1345  CG  LYS    85      35.947  44.907  25.221  1.00  0.00           C
ATOM   1346  HG2 LYS    85      34.913  44.620  25.029  1.00  0.00           H
ATOM   1347  HG3 LYS    85      36.053  45.194  26.267  1.00  0.00           H
ATOM   1348  CD  LYS    85      36.137  46.204  24.412  1.00  0.00           C
ATOM   1349  HD2 LYS    85      37.196  46.452  24.473  1.00  0.00           H
ATOM   1350  HD3 LYS    85      35.858  46.079  23.366  1.00  0.00           H
ATOM   1351  CE  LYS    85      35.325  47.390  24.742  1.00  0.00           C
ATOM   1352  HE2 LYS    85      34.295  47.188  24.444  1.00  0.00           H
ATOM   1353  HE3 LYS    85      35.412  47.446  25.827  1.00  0.00           H
ATOM   1354  NZ  LYS    85      35.890  48.617  24.050  1.00  0.00           N
ATOM   1355  HZ1 LYS    85      35.440  49.422  24.462  1.00  0.00           H
ATOM   1356  HZ2 LYS    85      35.580  48.751  23.099  1.00  0.00           H
ATOM   1357  HZ3 LYS    85      36.869  48.708  24.281  1.00  0.00           H
ATOM   1358  C   LYS    85      35.252  42.138  25.721  1.00  0.00           C
ATOM   1359  O   LYS    85      34.549  42.495  26.673  1.00  0.00           O
ATOM   1360  N   ALA    86      34.758  41.399  24.738  1.00  0.00           N
ATOM   1361  H   ALA    86      35.329  41.102  23.959  1.00  0.00           H
ATOM   1362  CA  ALA    86      33.278  41.174  24.747  1.00  0.00           C
ATOM   1363  HA  ALA    86      32.796  42.114  25.014  1.00  0.00           H
ATOM   1364  CB  ALA    86      32.807  40.915  23.264  1.00  0.00           C
ATOM   1365  HB1 ALA    86      33.023  39.874  23.022  1.00  0.00           H
ATOM   1366  HB2 ALA    86      33.352  41.524  22.543  1.00  0.00           H
ATOM   1367  HB3 ALA    86      31.752  41.013  23.008  1.00  0.00           H
ATOM   1368  C   ALA    86      32.882  40.062  25.746  1.00  0.00           C
ATOM   1369  O   ALA    86      31.863  40.094  26.408  1.00  0.00           O
ATOM   1370  N   ASP    87      33.816  39.182  26.048  1.00  0.00           N
ATOM   1371  H   ASP    87      34.618  39.069  25.444  1.00  0.00           H
ATOM   1372  CA  ASP    87      33.737  38.265  27.260  1.00  0.00           C
ATOM   1373  HA  ASP    87      32.882  37.591  27.211  1.00  0.00           H
ATOM   1374  CB  ASP    87      34.890  37.249  27.179  1.00  0.00           C
ATOM   1375  HB2 ASP    87      35.841  37.752  27.348  1.00  0.00           H
ATOM   1376  HB3 ASP    87      34.820  36.423  27.887  1.00  0.00           H
ATOM   1377  CG  ASP    87      34.988  36.645  25.821  1.00  0.00           C
ATOM   1378  OD1 ASP    87      33.892  36.193  25.336  1.00  0.00           O
ATOM   1379  OD2 ASP    87      36.110  36.584  25.310  1.00  0.00           O
ATOM   1380  C   ASP    87      33.711  39.020  28.621  1.00  0.00           C
ATOM   1381  O   ASP    87      32.889  38.804  29.473  1.00  0.00           O
ATOM   1382  N   LEU    88      34.710  39.965  28.799  1.00  0.00           N
ATOM   1383  H   LEU    88      35.546  39.890  28.237  1.00  0.00           H
ATOM   1384  CA  LEU    88      34.613  40.859  29.997  1.00  0.00           C
ATOM   1385  HA  LEU    88      34.692  40.293  30.926  1.00  0.00           H
ATOM   1386  CB  LEU    88      35.768  41.864  29.799  1.00  0.00           C
ATOM   1387  HB2 LEU    88      35.699  42.445  28.880  1.00  0.00           H
ATOM   1388  HB3 LEU    88      35.663  42.630  30.567  1.00  0.00           H
ATOM   1389  CG  LEU    88      37.248  41.393  29.955  1.00  0.00           C
ATOM   1390  HG  LEU    88      37.487  40.674  29.172  1.00  0.00           H
ATOM   1391  CD1 LEU    88      38.220  42.549  29.872  1.00  0.00           C
ATOM   1392 HD11 LEU    88      38.009  43.161  28.994  1.00  0.00           H
ATOM   1393 HD12 LEU    88      39.240  42.165  29.858  1.00  0.00           H
ATOM   1394 HD13 LEU    88      38.229  43.137  30.790  1.00  0.00           H
ATOM   1395  CD2 LEU    88      37.360  40.588  31.213  1.00  0.00           C
ATOM   1396 HD21 LEU    88      36.973  39.585  31.037  1.00  0.00           H
ATOM   1397 HD22 LEU    88      38.389  40.459  31.548  1.00  0.00           H
ATOM   1398 HD23 LEU    88      36.754  41.107  31.955  1.00  0.00           H
ATOM   1399  C   LEU    88      33.369  41.673  30.188  1.00  0.00           C
ATOM   1400  O   LEU    88      32.881  41.779  31.326  1.00  0.00           O
ATOM   1401  N   ILE    89      32.777  42.168  29.079  1.00  0.00           N
ATOM   1402  H   ILE    89      33.170  41.898  28.188  1.00  0.00           H
ATOM   1403  CA  ILE    89      31.455  42.797  29.145  1.00  0.00           C
ATOM   1404  HA  ILE    89      31.373  43.553  29.926  1.00  0.00           H
ATOM   1405  CB  ILE    89      31.129  43.526  27.799  1.00  0.00           C
ATOM   1406  HB  ILE    89      31.335  42.756  27.055  1.00  0.00           H
ATOM   1407  CG2 ILE    89      29.688  44.071  27.950  1.00  0.00           C
ATOM   1408 HG21 ILE    89      29.515  44.745  27.111  1.00  0.00           H
ATOM   1409 HG22 ILE    89      29.602  44.489  28.953  1.00  0.00           H
ATOM   1410 HG23 ILE    89      28.909  43.351  27.698  1.00  0.00           H
ATOM   1411  CG1 ILE    89      31.929  44.785  27.508  1.00  0.00           C
ATOM   1412 HG12 ILE    89      31.613  45.537  28.231  1.00  0.00           H
ATOM   1413 HG13 ILE    89      32.982  44.579  27.704  1.00  0.00           H
ATOM   1414  CD1 ILE    89      31.899  45.337  26.064  1.00  0.00           C
ATOM   1415 HD11 ILE    89      32.847  45.798  25.786  1.00  0.00           H
ATOM   1416 HD12 ILE    89      31.016  45.967  25.956  1.00  0.00           H
ATOM   1417 HD13 ILE    89      31.796  44.484  25.394  1.00  0.00           H
ATOM   1418  C   ILE    89      30.406  41.717  29.527  1.00  0.00           C
ATOM   1419  O   ILE    89      29.659  41.835  30.467  1.00  0.00           O
ATOM   1420  N   ASN    90      30.449  40.505  28.959  1.00  0.00           N
ATOM   1421  H   ASN    90      30.996  40.317  28.132  1.00  0.00           H
ATOM   1422  CA  ASN    90      29.517  39.420  29.303  1.00  0.00           C
ATOM   1423  HA  ASN    90      28.530  39.813  29.550  1.00  0.00           H
ATOM   1424  CB  ASN    90      29.447  38.571  28.011  1.00  0.00           C
ATOM   1425  HB2 ASN    90      30.370  38.069  27.717  1.00  0.00           H
ATOM   1426  HB3 ASN    90      28.719  37.780  28.200  1.00  0.00           H
ATOM   1427  CG  ASN    90      28.833  39.262  26.808  1.00  0.00           C
ATOM   1428  OD1 ASN    90      27.963  40.191  26.853  1.00  0.00           O
ATOM   1429  ND2 ASN    90      29.315  38.963  25.651  1.00  0.00           N
ATOM   1430 HD21 ASN    90      30.228  38.532  25.638  1.00  0.00           H
ATOM   1431 HD22 ASN    90      28.873  39.400  24.855  1.00  0.00           H
ATOM   1432  C   ASN    90      30.004  38.591  30.536  1.00  0.00           C
ATOM   1433  O   ASN    90      29.952  37.373  30.506  1.00  0.00           O
ATOM   1434  N   ASN    91      30.423  39.216  31.651  1.00  0.00           N
ATOM   1435  H   ASN    91      30.512  40.221  31.688  1.00  0.00           H
ATOM   1436  CA  ASN    91      30.643  38.516  32.874  1.00  0.00           C
ATOM   1437  HA  ASN    91      31.153  39.178  33.574  1.00  0.00           H
ATOM   1438  CB  ASN    91      29.301  38.105  33.564  1.00  0.00           C
ATOM   1439  HB2 ASN    91      28.730  37.237  33.233  1.00  0.00           H
ATOM   1440  HB3 ASN    91      29.499  38.000  34.631  1.00  0.00           H
ATOM   1441  CG  ASN    91      28.285  39.277  33.611  1.00  0.00           C
ATOM   1442  OD1 ASN    91      27.127  39.098  33.185  1.00  0.00           O
ATOM   1443  ND2 ASN    91      28.685  40.460  34.019  1.00  0.00           N
ATOM   1444 HD21 ASN    91      29.668  40.673  34.104  1.00  0.00           H
ATOM   1445 HD22 ASN    91      28.037  41.229  33.924  1.00  0.00           H
ATOM   1446  C   ASN    91      31.618  37.272  32.810  1.00  0.00           C
ATOM   1447  O   ASN    91      31.412  36.141  33.252  1.00  0.00           O
ATOM   1448  N   LEU    92      32.806  37.521  32.122  1.00  0.00           N
ATOM   1449  H   LEU    92      32.960  38.431  31.714  1.00  0.00           H
ATOM   1450  CA  LEU    92      33.984  36.617  31.948  1.00  0.00           C
ATOM   1451  HA  LEU    92      34.791  37.107  31.403  1.00  0.00           H
ATOM   1452  CB  LEU    92      34.691  36.276  33.246  1.00  0.00           C
ATOM   1453  HB2 LEU    92      33.909  35.955  33.934  1.00  0.00           H
ATOM   1454  HB3 LEU    92      35.263  35.361  33.090  1.00  0.00           H
ATOM   1455  CG  LEU    92      35.476  37.318  34.036  1.00  0.00           C
ATOM   1456  HG  LEU    92      36.345  37.594  33.440  1.00  0.00           H
ATOM   1457  CD1 LEU    92      34.807  38.694  34.375  1.00  0.00           C
ATOM   1458 HD11 LEU    92      34.515  39.291  33.510  1.00  0.00           H
ATOM   1459 HD12 LEU    92      35.551  39.266  34.931  1.00  0.00           H
ATOM   1460 HD13 LEU    92      33.902  38.585  34.973  1.00  0.00           H
ATOM   1461  CD2 LEU    92      35.964  36.753  35.335  1.00  0.00           C
ATOM   1462 HD21 LEU    92      35.112  36.642  36.005  1.00  0.00           H
ATOM   1463 HD22 LEU    92      36.422  35.765  35.284  1.00  0.00           H
ATOM   1464 HD23 LEU    92      36.632  37.473  35.805  1.00  0.00           H
ATOM   1465  C   LEU    92      33.678  35.410  31.110  1.00  0.00           C
ATOM   1466  O   LEU    92      34.055  34.258  31.540  1.00  0.00           O
ATOM   1467  N   GLY    93      32.975  35.531  29.988  1.00  0.00           N
ATOM   1468  H   GLY    93      32.484  36.399  29.827  1.00  0.00           H
ATOM   1469  CA  GLY    93      32.703  34.404  29.050  1.00  0.00           C
ATOM   1470  HA2 GLY    93      33.542  34.311  28.363  1.00  0.00           H
ATOM   1471  HA3 GLY    93      32.685  33.491  29.643  1.00  0.00           H
ATOM   1472  C   GLY    93      31.409  34.517  28.134  1.00  0.00           C
ATOM   1473  O   GLY    93      31.097  35.558  27.596  1.00  0.00           O
ATOM   1474  N   THR    94      30.887  33.307  27.823  1.00  0.00           N
ATOM   1475  H   THR    94      31.239  32.492  28.307  1.00  0.00           H
ATOM   1476  CA  THR    94      29.794  33.109  26.837  1.00  0.00           C
ATOM   1477  HA  THR    94      30.007  33.686  25.937  1.00  0.00           H
ATOM   1478  CB  THR    94      29.646  31.634  26.405  1.00  0.00           C
ATOM   1479  HB  THR    94      28.733  31.510  25.824  1.00  0.00           H
ATOM   1480  CG2 THR    94      30.776  31.093  25.544  1.00  0.00           C
ATOM   1481 HG21 THR    94      31.719  31.184  26.082  1.00  0.00           H
ATOM   1482 HG22 THR    94      30.940  31.677  24.640  1.00  0.00           H
ATOM   1483 HG23 THR    94      30.543  30.072  25.242  1.00  0.00           H
ATOM   1484  OG1 THR    94      29.613  30.794  27.471  1.00  0.00           O
ATOM   1485  HG1 THR    94      30.301  31.057  28.085  1.00  0.00           H
ATOM   1486  C   THR    94      28.501  33.750  27.409  1.00  0.00           C
ATOM   1487  O   THR    94      28.371  33.716  28.665  1.00  0.00           O
ATOM   1488  N   ILE    95      27.620  34.277  26.609  1.00  0.00           N
ATOM   1489  H   ILE    95      27.796  34.234  25.616  1.00  0.00           H
ATOM   1490  CA  ILE    95      26.287  34.804  27.073  1.00  0.00           C
ATOM   1491  HA  ILE    95      26.438  35.372  27.991  1.00  0.00           H
ATOM   1492  CB  ILE    95      25.640  35.650  25.912  1.00  0.00           C
ATOM   1493  HB  ILE    95      25.504  35.111  24.973  1.00  0.00           H
ATOM   1494  CG2 ILE    95      24.241  36.143  26.220  1.00  0.00           C
ATOM   1495 HG21 ILE    95      23.728  36.512  25.333  1.00  0.00           H
ATOM   1496 HG22 ILE    95      24.269  36.971  26.928  1.00  0.00           H
ATOM   1497 HG23 ILE    95      23.545  35.355  26.509  1.00  0.00           H
ATOM   1498  CG1 ILE    95      26.545  36.879  25.523  1.00  0.00           C
ATOM   1499 HG12 ILE    95      26.863  37.360  26.448  1.00  0.00           H
ATOM   1500 HG13 ILE    95      27.413  36.500  24.982  1.00  0.00           H
ATOM   1501  CD1 ILE    95      25.926  38.041  24.602  1.00  0.00           C
ATOM   1502 HD11 ILE    95      26.658  38.811  24.356  1.00  0.00           H
ATOM   1503 HD12 ILE    95      25.135  38.525  25.175  1.00  0.00           H
ATOM   1504 HD13 ILE    95      25.516  37.611  23.688  1.00  0.00           H
ATOM   1505  C   ILE    95      25.446  33.536  27.333  1.00  0.00           C
ATOM   1506  O   ILE    95      24.887  32.867  26.470  1.00  0.00           O
ATOM   1507  N   ALA    96      25.407  33.108  28.616  1.00  0.00           N
ATOM   1508  H   ALA    96      25.987  33.629  29.259  1.00  0.00           H
ATOM   1509  CA  ALA    96      24.532  32.101  29.237  1.00  0.00           C
ATOM   1510  HA  ALA    96      23.570  32.033  28.730  1.00  0.00           H
ATOM   1511  CB  ALA    96      25.265  30.787  29.046  1.00  0.00           C
ATOM   1512  HB1 ALA    96      26.144  30.774  29.690  1.00  0.00           H
ATOM   1513  HB2 ALA    96      25.581  30.543  28.032  1.00  0.00           H
ATOM   1514  HB3 ALA    96      24.639  29.954  29.364  1.00  0.00           H
ATOM   1515  C   ALA    96      24.303  32.419  30.743  1.00  0.00           C
ATOM   1516  O   ALA    96      25.175  32.906  31.460  1.00  0.00           O
ATOM   1517  N   LYS    97      23.110  32.114  31.283  1.00  0.00           N
ATOM   1518  H   LYS    97      22.505  31.523  30.728  1.00  0.00           H
ATOM   1519  CA  LYS    97      22.567  32.422  32.626  1.00  0.00           C
ATOM   1520  HA  LYS    97      23.373  32.622  33.333  1.00  0.00           H
ATOM   1521  CB  LYS    97      21.759  33.750  32.472  1.00  0.00           C
ATOM   1522  HB2 LYS    97      22.276  34.388  31.756  1.00  0.00           H
ATOM   1523  HB3 LYS    97      20.790  33.514  32.033  1.00  0.00           H
ATOM   1524  CG  LYS    97      21.629  34.560  33.730  1.00  0.00           C
ATOM   1525  HG2 LYS    97      21.235  33.896  34.500  1.00  0.00           H
ATOM   1526  HG3 LYS    97      22.597  34.879  34.115  1.00  0.00           H
ATOM   1527  CD  LYS    97      20.740  35.810  33.591  1.00  0.00           C
ATOM   1528  HD2 LYS    97      19.695  35.564  33.407  1.00  0.00           H
ATOM   1529  HD3 LYS    97      20.667  36.081  34.644  1.00  0.00           H
ATOM   1530  CE  LYS    97      21.333  36.850  32.584  1.00  0.00           C
ATOM   1531  HE2 LYS    97      22.312  37.123  32.981  1.00  0.00           H
ATOM   1532  HE3 LYS    97      21.534  36.292  31.670  1.00  0.00           H
ATOM   1533  NZ  LYS    97      20.434  38.012  32.549  1.00  0.00           N
ATOM   1534  HZ1 LYS    97      20.154  38.222  33.496  1.00  0.00           H
ATOM   1535  HZ2 LYS    97      19.694  37.707  31.933  1.00  0.00           H
ATOM   1536  HZ3 LYS    97      20.968  38.785  32.176  1.00  0.00           H
ATOM   1537  C   LYS    97      21.792  31.273  33.335  1.00  0.00           C
ATOM   1538  O   LYS    97      21.461  31.468  34.442  1.00  0.00           O
ATOM   1539  N   SER    98      21.721  30.104  32.703  1.00  0.00           N
ATOM   1540  H   SER    98      22.032  30.047  31.745  1.00  0.00           H
ATOM   1541  CA  SER    98      20.995  28.986  33.276  1.00  0.00           C
ATOM   1542  HA  SER    98      20.009  29.362  33.550  1.00  0.00           H
ATOM   1543  CB  SER    98      20.690  27.832  32.237  1.00  0.00           C
ATOM   1544  HB2 SER    98      21.533  27.151  32.114  1.00  0.00           H
ATOM   1545  HB3 SER    98      19.915  27.169  32.622  1.00  0.00           H
ATOM   1546  OG  SER    98      20.318  28.385  30.948  1.00  0.00           O
ATOM   1547  HG  SER    98      19.802  27.719  30.486  1.00  0.00           H
ATOM   1548  C   SER    98      21.677  28.492  34.535  1.00  0.00           C
ATOM   1549  O   SER    98      21.020  28.472  35.593  1.00  0.00           O
ATOM   1550  N   GLY    99      22.954  28.030  34.486  1.00  0.00           N
ATOM   1551  H   GLY    99      23.432  27.965  33.598  1.00  0.00           H
ATOM   1552  CA  GLY    99      23.776  27.548  35.576  1.00  0.00           C
ATOM   1553  HA2 GLY    99      23.404  26.701  36.153  1.00  0.00           H
ATOM   1554  HA3 GLY    99      24.753  27.162  35.288  1.00  0.00           H
ATOM   1555  C   GLY    99      23.980  28.679  36.636  1.00  0.00           C
ATOM   1556  O   GLY    99      23.961  28.410  37.807  1.00  0.00           O
ATOM   1557  N   THR   100      24.111  29.945  36.253  1.00  0.00           N
ATOM   1558  H   THR   100      24.159  30.100  35.256  1.00  0.00           H
ATOM   1559  CA  THR   100      24.197  31.140  37.092  1.00  0.00           C
ATOM   1560  HA  THR   100      24.978  30.892  37.811  1.00  0.00           H
ATOM   1561  CB  THR   100      24.484  32.420  36.225  1.00  0.00           C
ATOM   1562  HB  THR   100      23.624  32.728  35.632  1.00  0.00           H
ATOM   1563  CG2 THR   100      24.779  33.600  37.125  1.00  0.00           C
ATOM   1564 HG21 THR   100      24.040  33.605  37.927  1.00  0.00           H
ATOM   1565 HG22 THR   100      24.720  34.465  36.465  1.00  0.00           H
ATOM   1566 HG23 THR   100      25.784  33.479  37.530  1.00  0.00           H
ATOM   1567  OG1 THR   100      25.404  32.302  35.207  1.00  0.00           O
ATOM   1568  HG1 THR   100      25.056  31.528  34.756  1.00  0.00           H
ATOM   1569  C   THR   100      22.834  31.380  37.976  1.00  0.00           C
ATOM   1570  O   THR   100      22.823  31.658  39.142  1.00  0.00           O
ATOM   1571  N   LYS   101      21.703  31.075  37.340  1.00  0.00           N
ATOM   1572  H   LYS   101      21.744  30.784  36.375  1.00  0.00           H
ATOM   1573  CA  LYS   101      20.376  30.952  38.053  1.00  0.00           C
ATOM   1574  HA  LYS   101      20.267  31.790  38.741  1.00  0.00           H
ATOM   1575  CB  LYS   101      19.314  31.087  36.979  1.00  0.00           C
ATOM   1576  HB2 LYS   101      19.367  30.386  36.145  1.00  0.00           H
ATOM   1577  HB3 LYS   101      18.387  30.841  37.496  1.00  0.00           H
ATOM   1578  CG  LYS   101      19.122  32.479  36.397  1.00  0.00           C
ATOM   1579  HG2 LYS   101      18.650  33.139  37.126  1.00  0.00           H
ATOM   1580  HG3 LYS   101      20.083  32.810  36.005  1.00  0.00           H
ATOM   1581  CD  LYS   101      18.138  32.513  35.175  1.00  0.00           C
ATOM   1582  HD2 LYS   101      18.236  33.493  34.708  1.00  0.00           H
ATOM   1583  HD3 LYS   101      18.410  31.731  34.467  1.00  0.00           H
ATOM   1584  CE  LYS   101      16.756  32.112  35.740  1.00  0.00           C
ATOM   1585  HE2 LYS   101      16.838  31.129  36.204  1.00  0.00           H
ATOM   1586  HE3 LYS   101      16.403  32.834  36.478  1.00  0.00           H
ATOM   1587  NZ  LYS   101      15.798  32.174  34.618  1.00  0.00           N
ATOM   1588  HZ1 LYS   101      15.749  33.104  34.226  1.00  0.00           H
ATOM   1589  HZ2 LYS   101      14.899  32.080  35.071  1.00  0.00           H
ATOM   1590  HZ3 LYS   101      15.806  31.388  33.983  1.00  0.00           H
ATOM   1591  C   LYS   101      20.272  29.647  38.839  1.00  0.00           C
ATOM   1592  O   LYS   101      19.691  29.673  39.918  1.00  0.00           O
ATOM   1593  N   ALA   102      20.734  28.466  38.274  1.00  0.00           N
ATOM   1594  H   ALA   102      21.026  28.405  37.309  1.00  0.00           H
ATOM   1595  CA  ALA   102      20.389  27.227  38.924  1.00  0.00           C
ATOM   1596  HA  ALA   102      19.305  27.165  39.021  1.00  0.00           H
ATOM   1597  CB  ALA   102      20.874  26.078  38.097  1.00  0.00           C
ATOM   1598  HB1 ALA   102      21.956  26.086  37.963  1.00  0.00           H
ATOM   1599  HB2 ALA   102      20.342  26.157  37.149  1.00  0.00           H
ATOM   1600  HB3 ALA   102      20.581  25.154  38.594  1.00  0.00           H
ATOM   1601  C   ALA   102      21.026  27.172  40.315  1.00  0.00           C
ATOM   1602  O   ALA   102      20.300  26.943  41.278  1.00  0.00           O
ATOM   1603  N   PHE   103      22.335  27.512  40.346  1.00  0.00           N
ATOM   1604  H   PHE   103      22.742  27.734  39.449  1.00  0.00           H
ATOM   1605  CA  PHE   103      23.190  27.664  41.497  1.00  0.00           C
ATOM   1606  HA  PHE   103      23.202  26.725  42.050  1.00  0.00           H
ATOM   1607  CB  PHE   103      24.657  27.987  41.019  1.00  0.00           C
ATOM   1608  HB2 PHE   103      24.947  27.175  40.351  1.00  0.00           H
ATOM   1609  HB3 PHE   103      24.761  28.937  40.493  1.00  0.00           H
ATOM   1610  CG  PHE   103      25.589  28.289  42.146  1.00  0.00           C
ATOM   1611  CD1 PHE   103      25.775  27.320  43.239  1.00  0.00           C
ATOM   1612  HD1 PHE   103      25.215  26.396  43.237  1.00  0.00           H
ATOM   1613  CE1 PHE   103      26.583  27.640  44.325  1.00  0.00           C
ATOM   1614  HE1 PHE   103      26.797  26.942  45.121  1.00  0.00           H
ATOM   1615  CZ  PHE   103      27.194  28.920  44.400  1.00  0.00           C
ATOM   1616  HZ  PHE   103      27.805  29.133  45.264  1.00  0.00           H
ATOM   1617  CE2 PHE   103      27.044  29.835  43.360  1.00  0.00           C
ATOM   1618  HE2 PHE   103      27.481  30.820  43.436  1.00  0.00           H
ATOM   1619  CD2 PHE   103      26.274  29.486  42.216  1.00  0.00           C
ATOM   1620  HD2 PHE   103      26.142  30.260  41.475  1.00  0.00           H
ATOM   1621  C   PHE   103      22.740  28.746  42.512  1.00  0.00           C
ATOM   1622  O   PHE   103      22.687  28.482  43.692  1.00  0.00           O
ATOM   1623  N   MET   104      22.225  29.834  42.000  1.00  0.00           N
ATOM   1624  H   MET   104      22.411  30.098  41.042  1.00  0.00           H
ATOM   1625  CA  MET   104      21.602  30.849  42.798  1.00  0.00           C
ATOM   1626  HA  MET   104      22.221  31.081  43.665  1.00  0.00           H
ATOM   1627  CB  MET   104      21.547  32.274  42.051  1.00  0.00           C
ATOM   1628  HB2 MET   104      22.542  32.527  41.686  1.00  0.00           H
ATOM   1629  HB3 MET   104      20.823  32.210  41.238  1.00  0.00           H
ATOM   1630  CG  MET   104      21.170  33.381  43.068  1.00  0.00           C
ATOM   1631  HG2 MET   104      20.166  33.130  43.409  1.00  0.00           H
ATOM   1632  HG3 MET   104      21.873  33.393  43.902  1.00  0.00           H
ATOM   1633  SD  MET   104      21.297  35.025  42.256  1.00  0.00           S
ATOM   1634  CE  MET   104      19.679  35.178  41.438  1.00  0.00           C
ATOM   1635  HE1 MET   104      19.011  35.124  42.298  1.00  0.00           H
ATOM   1636  HE2 MET   104      19.576  36.214  41.115  1.00  0.00           H
ATOM   1637  HE3 MET   104      19.475  34.528  40.587  1.00  0.00           H
ATOM   1638  C   MET   104      20.262  30.394  43.412  1.00  0.00           C
ATOM   1639  O   MET   104      20.019  30.830  44.509  1.00  0.00           O
ATOM   1640  N   GLU   105      19.587  29.507  42.774  1.00  0.00           N
ATOM   1641  H   GLU   105      20.031  29.267  41.898  1.00  0.00           H
ATOM   1642  CA  GLU   105      18.390  28.824  43.377  1.00  0.00           C
ATOM   1643  HA  GLU   105      17.794  29.552  43.929  1.00  0.00           H
ATOM   1644  CB  GLU   105      17.540  28.096  42.296  1.00  0.00           C
ATOM   1645  HB2 GLU   105      17.358  28.642  41.371  1.00  0.00           H
ATOM   1646  HB3 GLU   105      17.994  27.131  42.074  1.00  0.00           H
ATOM   1647  CG  GLU   105      16.142  27.712  42.889  1.00  0.00           C
ATOM   1648  HG2 GLU   105      15.508  27.220  42.151  1.00  0.00           H
ATOM   1649  HG3 GLU   105      16.264  26.968  43.676  1.00  0.00           H
ATOM   1650  CD  GLU   105      15.304  28.891  43.466  1.00  0.00           C
ATOM   1651  OE1 GLU   105      14.601  28.678  44.426  1.00  0.00           O
ATOM   1652  OE2 GLU   105      15.426  30.050  42.975  1.00  0.00           O
ATOM   1653  C   GLU   105      18.821  27.900  44.548  1.00  0.00           C
ATOM   1654  O   GLU   105      18.288  28.064  45.681  1.00  0.00           O
ATOM   1655  N   ALA   106      19.788  26.975  44.269  1.00  0.00           N
ATOM   1656  H   ALA   106      20.127  26.926  43.318  1.00  0.00           H
ATOM   1657  CA  ALA   106      20.254  26.104  45.311  1.00  0.00           C
ATOM   1658  HA  ALA   106      19.394  25.585  45.731  1.00  0.00           H
ATOM   1659  CB  ALA   106      21.118  25.089  44.589  1.00  0.00           C
ATOM   1660  HB1 ALA   106      21.970  25.641  44.195  1.00  0.00           H
ATOM   1661  HB2 ALA   106      20.460  24.788  43.772  1.00  0.00           H
ATOM   1662  HB3 ALA   106      21.406  24.280  45.261  1.00  0.00           H
ATOM   1663  C   ALA   106      20.918  26.851  46.522  1.00  0.00           C
ATOM   1664  O   ALA   106      20.719  26.571  47.748  1.00  0.00           O
ATOM   1665  N   LEU   107      21.760  27.872  46.231  1.00  0.00           N
ATOM   1666  H   LEU   107      21.980  28.052  45.262  1.00  0.00           H
ATOM   1667  CA  LEU   107      22.321  28.869  47.204  1.00  0.00           C
ATOM   1668  HA  LEU   107      23.057  28.274  47.745  1.00  0.00           H
ATOM   1669  CB  LEU   107      23.037  30.021  46.482  1.00  0.00           C
ATOM   1670  HB2 LEU   107      23.804  29.536  45.878  1.00  0.00           H
ATOM   1671  HB3 LEU   107      22.335  30.566  45.851  1.00  0.00           H
ATOM   1672  CG  LEU   107      23.630  31.008  47.319  1.00  0.00           C
ATOM   1673  HG  LEU   107      22.805  31.590  47.728  1.00  0.00           H
ATOM   1674  CD1 LEU   107      24.409  30.451  48.581  1.00  0.00           C
ATOM   1675 HD11 LEU   107      25.225  29.784  48.307  1.00  0.00           H
ATOM   1676 HD12 LEU   107      23.757  29.895  49.254  1.00  0.00           H
ATOM   1677 HD13 LEU   107      24.737  31.362  49.080  1.00  0.00           H
ATOM   1678  CD2 LEU   107      24.532  32.045  46.597  1.00  0.00           C
ATOM   1679 HD21 LEU   107      24.026  32.313  45.669  1.00  0.00           H
ATOM   1680 HD22 LEU   107      24.461  32.912  47.253  1.00  0.00           H
ATOM   1681 HD23 LEU   107      25.511  31.644  46.338  1.00  0.00           H
ATOM   1682  C   LEU   107      21.245  29.404  48.160  1.00  0.00           C
ATOM   1683  O   LEU   107      21.329  29.109  49.380  1.00  0.00           O
ATOM   1684  N   GLN   108      20.208  30.024  47.580  1.00  0.00           N
ATOM   1685  H   GLN   108      20.247  30.217  46.590  1.00  0.00           H
ATOM   1686  CA  GLN   108      19.015  30.459  48.338  1.00  0.00           C
ATOM   1687  HA  GLN   108      19.286  31.210  49.080  1.00  0.00           H
ATOM   1688  CB  GLN   108      18.003  31.251  47.412  1.00  0.00           C
ATOM   1689  HB2 GLN   108      17.865  30.653  46.511  1.00  0.00           H
ATOM   1690  HB3 GLN   108      17.031  31.402  47.880  1.00  0.00           H
ATOM   1691  CG  GLN   108      18.659  32.575  47.048  1.00  0.00           C
ATOM   1692  HG2 GLN   108      18.648  33.116  47.995  1.00  0.00           H
ATOM   1693  HG3 GLN   108      19.686  32.358  46.754  1.00  0.00           H
ATOM   1694  CD  GLN   108      17.800  33.296  46.001  1.00  0.00           C
ATOM   1695  OE1 GLN   108      17.273  32.753  45.055  1.00  0.00           O
ATOM   1696  NE2 GLN   108      17.577  34.596  46.187  1.00  0.00           N
ATOM   1697 HE21 GLN   108      16.919  35.054  45.572  1.00  0.00           H
ATOM   1698 HE22 GLN   108      17.676  34.963  47.123  1.00  0.00           H
ATOM   1699  C   GLN   108      18.267  29.315  49.038  1.00  0.00           C
ATOM   1700  O   GLN   108      17.813  29.485  50.141  1.00  0.00           O
ATOM   1701  N   ALA   109      18.264  28.068  48.572  1.00  0.00           N
ATOM   1702  H   ALA   109      18.553  27.869  47.624  1.00  0.00           H
ATOM   1703  CA  ALA   109      17.728  26.885  49.283  1.00  0.00           C
ATOM   1704  HA  ALA   109      16.833  27.230  49.801  1.00  0.00           H
ATOM   1705  CB  ALA   109      17.388  25.770  48.248  1.00  0.00           C
ATOM   1706  HB1 ALA   109      18.295  25.385  47.780  1.00  0.00           H
ATOM   1707  HB2 ALA   109      16.793  26.252  47.473  1.00  0.00           H
ATOM   1708  HB3 ALA   109      16.911  24.934  48.760  1.00  0.00           H
ATOM   1709  C   ALA   109      18.612  26.351  50.481  1.00  0.00           C
ATOM   1710  O   ALA   109      18.370  25.279  51.032  1.00  0.00           O
ATOM   1711  N   GLY   110      19.679  27.044  50.906  1.00  0.00           N
ATOM   1712  H   GLY   110      19.877  27.913  50.430  1.00  0.00           H
ATOM   1713  CA  GLY   110      20.490  26.775  52.040  1.00  0.00           C
ATOM   1714  HA2 GLY   110      20.870  27.681  52.510  1.00  0.00           H
ATOM   1715  HA3 GLY   110      19.837  26.366  52.811  1.00  0.00           H
ATOM   1716  C   GLY   110      21.543  25.769  51.615  1.00  0.00           C
ATOM   1717  O   GLY   110      21.872  25.023  52.601  1.00  0.00           O
ATOM   1718  N   ALA   111      22.035  25.686  50.409  1.00  0.00           N
ATOM   1719  H   ALA   111      21.732  26.458  49.832  1.00  0.00           H
ATOM   1720  CA  ALA   111      23.032  24.737  49.932  1.00  0.00           C
ATOM   1721  HA  ALA   111      22.979  23.839  50.547  1.00  0.00           H
ATOM   1722  CB  ALA   111      22.776  24.387  48.475  1.00  0.00           C
ATOM   1723  HB1 ALA   111      23.251  23.460  48.155  1.00  0.00           H
ATOM   1724  HB2 ALA   111      23.106  25.162  47.783  1.00  0.00           H
ATOM   1725  HB3 ALA   111      21.722  24.145  48.329  1.00  0.00           H
ATOM   1726  C   ALA   111      24.473  25.257  50.184  1.00  0.00           C
ATOM   1727  O   ALA   111      24.623  26.327  50.774  1.00  0.00           O
ATOM   1728  N   ASP   112      25.515  24.567  49.843  1.00  0.00           N
ATOM   1729  H   ASP   112      25.200  23.830  49.229  1.00  0.00           H
ATOM   1730  CA  ASP   112      26.940  24.956  49.963  1.00  0.00           C
ATOM   1731  HA  ASP   112      27.063  25.513  50.893  1.00  0.00           H
ATOM   1732  CB  ASP   112      27.765  23.691  50.151  1.00  0.00           C
ATOM   1733  HB2 ASP   112      27.390  23.116  50.997  1.00  0.00           H
ATOM   1734  HB3 ASP   112      27.684  23.175  49.194  1.00  0.00           H
ATOM   1735  CG  ASP   112      29.176  23.923  50.506  1.00  0.00           C
ATOM   1736  OD1 ASP   112      29.889  22.917  50.739  1.00  0.00           O
ATOM   1737  OD2 ASP   112      29.662  25.088  50.507  1.00  0.00           O
ATOM   1738  C   ASP   112      27.339  25.814  48.785  1.00  0.00           C
ATOM   1739  O   ASP   112      27.174  25.546  47.569  1.00  0.00           O
ATOM   1740  N   ILE   113      28.022  26.911  49.059  1.00  0.00           N
ATOM   1741  H   ILE   113      28.168  27.079  50.044  1.00  0.00           H
ATOM   1742  CA  ILE   113      28.782  27.779  48.060  1.00  0.00           C
ATOM   1743  HA  ILE   113      28.001  27.964  47.322  1.00  0.00           H
ATOM   1744  CB  ILE   113      29.191  29.124  48.677  1.00  0.00           C
ATOM   1745  HB  ILE   113      30.035  28.919  49.335  1.00  0.00           H
ATOM   1746  CG2 ILE   113      29.741  30.010  47.523  1.00  0.00           C
ATOM   1747 HG21 ILE   113      28.940  30.204  46.811  1.00  0.00           H
ATOM   1748 HG22 ILE   113      30.619  29.572  47.048  1.00  0.00           H
ATOM   1749 HG23 ILE   113      30.082  30.999  47.829  1.00  0.00           H
ATOM   1750  CG1 ILE   113      28.079  29.870  49.482  1.00  0.00           C
ATOM   1751 HG12 ILE   113      27.230  30.094  48.836  1.00  0.00           H
ATOM   1752 HG13 ILE   113      27.733  29.134  50.206  1.00  0.00           H
ATOM   1753  CD1 ILE   113      28.650  31.115  50.247  1.00  0.00           C
ATOM   1754 HD11 ILE   113      29.572  30.847  50.763  1.00  0.00           H
ATOM   1755 HD12 ILE   113      28.025  31.392  51.096  1.00  0.00           H
ATOM   1756 HD13 ILE   113      28.761  31.937  49.539  1.00  0.00           H
ATOM   1757  C   ILE   113      29.905  27.012  47.403  1.00  0.00           C
ATOM   1758  O   ILE   113      30.297  27.318  46.268  1.00  0.00           O
ATOM   1759  N   SER   114      30.406  25.967  48.037  1.00  0.00           N
ATOM   1760  H   SER   114      30.150  25.723  48.982  1.00  0.00           H
ATOM   1761  CA  SER   114      31.412  25.079  47.419  1.00  0.00           C
ATOM   1762  HA  SER   114      32.274  25.743  47.352  1.00  0.00           H
ATOM   1763  CB  SER   114      31.864  23.941  48.380  1.00  0.00           C
ATOM   1764  HB2 SER   114      32.836  23.591  48.030  1.00  0.00           H
ATOM   1765  HB3 SER   114      31.904  24.324  49.400  1.00  0.00           H
ATOM   1766  OG  SER   114      30.920  22.838  48.375  1.00  0.00           O
ATOM   1767  HG  SER   114      30.607  22.821  49.282  1.00  0.00           H
ATOM   1768  C   SER   114      31.075  24.536  46.021  1.00  0.00           C
ATOM   1769  O   SER   114      32.021  24.242  45.315  1.00  0.00           O
ATOM   1770  N   MET   115      29.833  24.318  45.698  1.00  0.00           N
ATOM   1771  H   MET   115      29.067  24.422  46.349  1.00  0.00           H
ATOM   1772  CA  MET   115      29.284  23.848  44.317  1.00  0.00           C
ATOM   1773  HA  MET   115      29.714  22.875  44.078  1.00  0.00           H
ATOM   1774  CB  MET   115      27.751  23.733  44.388  1.00  0.00           C
ATOM   1775  HB2 MET   115      27.376  24.708  44.698  1.00  0.00           H
ATOM   1776  HB3 MET   115      27.321  23.461  43.424  1.00  0.00           H
ATOM   1777  CG  MET   115      27.323  22.688  45.365  1.00  0.00           C
ATOM   1778  HG2 MET   115      27.887  21.816  45.040  1.00  0.00           H
ATOM   1779  HG3 MET   115      27.521  22.924  46.410  1.00  0.00           H
ATOM   1780  SD  MET   115      25.613  22.149  45.126  1.00  0.00           S
ATOM   1781  CE  MET   115      24.737  23.730  45.469  1.00  0.00           C
ATOM   1782  HE1 MET   115      24.777  24.269  44.522  1.00  0.00           H
ATOM   1783  HE2 MET   115      23.694  23.512  45.696  1.00  0.00           H
ATOM   1784  HE3 MET   115      25.154  24.290  46.306  1.00  0.00           H
ATOM   1785  C   MET   115      29.746  24.733  43.175  1.00  0.00           C
ATOM   1786  O   MET   115      29.506  24.408  42.036  1.00  0.00           O
ATOM   1787  N   ILE   116      30.267  25.932  43.397  1.00  0.00           N
ATOM   1788  H   ILE   116      30.467  26.063  44.378  1.00  0.00           H
ATOM   1789  CA  ILE   116      30.300  26.959  42.420  1.00  0.00           C
ATOM   1790  HA  ILE   116      29.266  27.065  42.095  1.00  0.00           H
ATOM   1791  CB  ILE   116      30.826  28.266  43.157  1.00  0.00           C
ATOM   1792  HB  ILE   116      30.163  28.356  44.017  1.00  0.00           H
ATOM   1793  CG2 ILE   116      32.334  28.016  43.621  1.00  0.00           C
ATOM   1794 HG21 ILE   116      32.955  27.954  42.727  1.00  0.00           H
ATOM   1795 HG22 ILE   116      32.433  27.158  44.287  1.00  0.00           H
ATOM   1796 HG23 ILE   116      32.804  28.851  44.140  1.00  0.00           H
ATOM   1797  CG1 ILE   116      30.674  29.550  42.346  1.00  0.00           C
ATOM   1798 HG12 ILE   116      31.189  29.454  41.391  1.00  0.00           H
ATOM   1799 HG13 ILE   116      29.637  29.568  42.009  1.00  0.00           H
ATOM   1800  CD1 ILE   116      31.007  30.801  43.180  1.00  0.00           C
ATOM   1801 HD11 ILE   116      32.076  30.921  43.356  1.00  0.00           H
ATOM   1802 HD12 ILE   116      30.381  30.881  44.068  1.00  0.00           H
ATOM   1803 HD13 ILE   116      30.832  31.603  42.465  1.00  0.00           H
ATOM   1804  C   ILE   116      30.984  26.542  41.051  1.00  0.00           C
ATOM   1805  O   ILE   116      30.411  26.764  39.951  1.00  0.00           O
ATOM   1806  N   GLY   117      32.190  25.963  41.025  1.00  0.00           N
ATOM   1807  H   GLY   117      32.744  25.928  41.870  1.00  0.00           H
ATOM   1808  CA  GLY   117      32.878  25.422  39.870  1.00  0.00           C
ATOM   1809  HA2 GLY   117      32.947  26.114  39.031  1.00  0.00           H
ATOM   1810  HA3 GLY   117      33.889  25.237  40.234  1.00  0.00           H
ATOM   1811  C   GLY   117      32.132  24.252  39.187  1.00  0.00           C
ATOM   1812  O   GLY   117      32.177  24.108  38.000  1.00  0.00           O
ATOM   1813  N   GLN   118      31.417  23.477  40.014  1.00  0.00           N
ATOM   1814  H   GLN   118      31.167  23.879  40.906  1.00  0.00           H
ATOM   1815  CA  GLN   118      30.552  22.350  39.526  1.00  0.00           C
ATOM   1816  HA  GLN   118      31.154  21.718  38.874  1.00  0.00           H
ATOM   1817  CB  GLN   118      30.014  21.498  40.730  1.00  0.00           C
ATOM   1818  HB2 GLN   118      30.854  21.017  41.229  1.00  0.00           H
ATOM   1819  HB3 GLN   118      29.636  22.216  41.458  1.00  0.00           H
ATOM   1820  CG  GLN   118      28.995  20.383  40.443  1.00  0.00           C
ATOM   1821  HG2 GLN   118      28.053  20.744  40.027  1.00  0.00           H
ATOM   1822  HG3 GLN   118      29.288  19.655  39.688  1.00  0.00           H
ATOM   1823  CD  GLN   118      28.659  19.609  41.691  1.00  0.00           C
ATOM   1824  OE1 GLN   118      28.945  20.023  42.810  1.00  0.00           O
ATOM   1825  NE2 GLN   118      27.832  18.617  41.537  1.00  0.00           N
ATOM   1826 HE21 GLN   118      27.466  18.078  42.308  1.00  0.00           H
ATOM   1827 HE22 GLN   118      27.549  18.338  40.608  1.00  0.00           H
ATOM   1828  C   GLN   118      29.435  22.889  38.669  1.00  0.00           C
ATOM   1829  O   GLN   118      29.122  22.289  37.668  1.00  0.00           O
ATOM   1830  N   PHE   119      28.888  24.062  38.940  1.00  0.00           N
ATOM   1831  H   PHE   119      29.207  24.395  39.838  1.00  0.00           H
ATOM   1832  CA  PHE   119      27.992  24.794  38.107  1.00  0.00           C
ATOM   1833  HA  PHE   119      27.282  24.097  37.663  1.00  0.00           H
ATOM   1834  CB  PHE   119      27.054  25.654  38.991  1.00  0.00           C
ATOM   1835  HB2 PHE   119      27.665  26.199  39.711  1.00  0.00           H
ATOM   1836  HB3 PHE   119      26.513  26.416  38.432  1.00  0.00           H
ATOM   1837  CG  PHE   119      25.999  24.783  39.644  1.00  0.00           C
ATOM   1838  CD1 PHE   119      24.740  24.677  38.989  1.00  0.00           C
ATOM   1839  HD1 PHE   119      24.556  25.324  38.145  1.00  0.00           H
ATOM   1840  CE1 PHE   119      23.773  23.789  39.553  1.00  0.00           C
ATOM   1841  HE1 PHE   119      22.769  23.735  39.159  1.00  0.00           H
ATOM   1842  CZ  PHE   119      24.112  22.983  40.664  1.00  0.00           C
ATOM   1843  HZ  PHE   119      23.481  22.152  40.943  1.00  0.00           H
ATOM   1844  CE2 PHE   119      25.403  23.082  41.269  1.00  0.00           C
ATOM   1845  HE2 PHE   119      25.632  22.374  42.052  1.00  0.00           H
ATOM   1846  CD2 PHE   119      26.330  23.968  40.737  1.00  0.00           C
ATOM   1847  HD2 PHE   119      27.300  24.014  41.211  1.00  0.00           H
ATOM   1848  C   PHE   119      28.535  25.655  36.997  1.00  0.00           C
ATOM   1849  O   PHE   119      27.777  26.169  36.186  1.00  0.00           O
ATOM   1850  N   GLY   120      29.878  25.776  36.970  1.00  0.00           N
ATOM   1851  H   GLY   120      30.364  25.312  37.724  1.00  0.00           H
ATOM   1852  CA  GLY   120      30.631  26.419  35.918  1.00  0.00           C
ATOM   1853  HA2 GLY   120      31.680  26.123  35.944  1.00  0.00           H
ATOM   1854  HA3 GLY   120      30.230  26.067  34.968  1.00  0.00           H
ATOM   1855  C   GLY   120      30.598  27.933  35.930  1.00  0.00           C
ATOM   1856  O   GLY   120      30.612  28.602  34.857  1.00  0.00           O
ATOM   1857  N   VAL   121      30.563  28.529  37.147  1.00  0.00           N
ATOM   1858  H   VAL   121      30.634  27.901  37.934  1.00  0.00           H
ATOM   1859  CA  VAL   121      30.624  30.008  37.463  1.00  0.00           C
ATOM   1860  HA  VAL   121      30.959  30.506  36.553  1.00  0.00           H
ATOM   1861  CB  VAL   121      29.197  30.641  37.720  1.00  0.00           C
ATOM   1862  HB  VAL   121      29.309  31.656  38.100  1.00  0.00           H
ATOM   1863  CG1 VAL   121      28.293  30.705  36.426  1.00  0.00           C
ATOM   1864 HG11 VAL   121      27.396  31.276  36.665  1.00  0.00           H
ATOM   1865 HG12 VAL   121      28.795  31.260  35.633  1.00  0.00           H
ATOM   1866 HG13 VAL   121      27.919  29.750  36.056  1.00  0.00           H
ATOM   1867  CG2 VAL   121      28.469  29.829  38.762  1.00  0.00           C
ATOM   1868 HG21 VAL   121      28.195  28.937  38.199  1.00  0.00           H
ATOM   1869 HG22 VAL   121      27.531  30.277  39.090  1.00  0.00           H
ATOM   1870 HG23 VAL   121      29.133  29.602  39.597  1.00  0.00           H
ATOM   1871  C   VAL   121      31.619  30.401  38.516  1.00  0.00           C
ATOM   1872  O   VAL   121      31.384  31.448  39.236  1.00  0.00           O
ATOM   1873  N   GLY   122      32.735  29.653  38.797  1.00  0.00           N
ATOM   1874  H   GLY   122      32.832  28.852  38.189  1.00  0.00           H
ATOM   1875  CA  GLY   122      33.669  29.716  39.943  1.00  0.00           C
ATOM   1876  HA2 GLY   122      33.077  29.430  40.812  1.00  0.00           H
ATOM   1877  HA3 GLY   122      34.394  28.926  39.751  1.00  0.00           H
ATOM   1878  C   GLY   122      34.371  31.034  40.143  1.00  0.00           C
ATOM   1879  O   GLY   122      34.684  31.276  41.267  1.00  0.00           O
ATOM   1880  N   PHE   123      34.491  31.957  39.164  1.00  0.00           N
ATOM   1881  H   PHE   123      34.267  31.788  38.194  1.00  0.00           H
ATOM   1882  CA  PHE   123      35.259  33.222  39.408  1.00  0.00           C
ATOM   1883  HA  PHE   123      36.232  32.815  39.680  1.00  0.00           H
ATOM   1884  CB  PHE   123      35.388  33.993  38.088  1.00  0.00           C
ATOM   1885  HB2 PHE   123      35.170  35.004  38.430  1.00  0.00           H
ATOM   1886  HB3 PHE   123      36.383  33.982  37.642  1.00  0.00           H
ATOM   1887  CG  PHE   123      34.362  33.749  36.960  1.00  0.00           C
ATOM   1888  CD1 PHE   123      33.080  34.320  37.076  1.00  0.00           C
ATOM   1889  HD1 PHE   123      32.716  34.853  37.941  1.00  0.00           H
ATOM   1890  CE1 PHE   123      32.158  34.006  36.019  1.00  0.00           C
ATOM   1891  HE1 PHE   123      31.135  34.315  36.168  1.00  0.00           H
ATOM   1892  CZ  PHE   123      32.514  33.290  34.845  1.00  0.00           C
ATOM   1893  HZ  PHE   123      31.787  33.020  34.093  1.00  0.00           H
ATOM   1894  CE2 PHE   123      33.832  32.783  34.779  1.00  0.00           C
ATOM   1895  HE2 PHE   123      34.093  32.088  33.993  1.00  0.00           H
ATOM   1896  CD2 PHE   123      34.699  32.906  35.901  1.00  0.00           C
ATOM   1897  HD2 PHE   123      35.672  32.452  35.791  1.00  0.00           H
ATOM   1898  C   PHE   123      34.684  34.059  40.550  1.00  0.00           C
ATOM   1899  O   PHE   123      35.442  34.826  41.207  1.00  0.00           O
ATOM   1900  N   TYR   124      33.346  33.942  40.830  1.00  0.00           N
ATOM   1901  H   TYR   124      32.744  33.501  40.149  1.00  0.00           H
ATOM   1902  CA  TYR   124      32.751  34.898  41.749  1.00  0.00           C
ATOM   1903  HA  TYR   124      33.074  35.924  41.571  1.00  0.00           H
ATOM   1904  CB  TYR   124      31.222  34.821  41.688  1.00  0.00           C
ATOM   1905  HB2 TYR   124      31.031  33.751  41.770  1.00  0.00           H
ATOM   1906  HB3 TYR   124      30.715  35.336  42.505  1.00  0.00           H
ATOM   1907  CG  TYR   124      30.576  35.384  40.393  1.00  0.00           C
ATOM   1908  CD1 TYR   124      30.398  36.816  40.193  1.00  0.00           C
ATOM   1909  HD1 TYR   124      30.836  37.530  40.876  1.00  0.00           H
ATOM   1910  CE1 TYR   124      29.808  37.243  39.014  1.00  0.00           C
ATOM   1911  HE1 TYR   124      29.796  38.309  38.840  1.00  0.00           H
ATOM   1912  CZ  TYR   124      29.253  36.356  38.071  1.00  0.00           C
ATOM   1913  OH  TYR   124      28.739  36.906  36.889  1.00  0.00           O
ATOM   1914  HH  TYR   124      28.495  36.247  36.234  1.00  0.00           H
ATOM   1915  CE2 TYR   124      29.411  34.971  38.319  1.00  0.00           C
ATOM   1916  HE2 TYR   124      29.339  34.195  37.572  1.00  0.00           H
ATOM   1917  CD2 TYR   124      29.994  34.521  39.431  1.00  0.00           C
ATOM   1918  HD2 TYR   124      30.247  33.477  39.546  1.00  0.00           H
ATOM   1919  C   TYR   124      33.174  34.624  43.195  1.00  0.00           C
ATOM   1920  O   TYR   124      33.054  35.463  44.092  1.00  0.00           O
ATOM   1921  N   SER   125      33.672  33.418  43.456  1.00  0.00           N
ATOM   1922  H   SER   125      33.766  32.799  42.663  1.00  0.00           H
ATOM   1923  CA  SER   125      34.110  32.990  44.768  1.00  0.00           C
ATOM   1924  HA  SER   125      33.186  32.972  45.345  1.00  0.00           H
ATOM   1925  CB  SER   125      34.705  31.593  44.607  1.00  0.00           C
ATOM   1926  HB2 SER   125      35.182  31.324  45.550  1.00  0.00           H
ATOM   1927  HB3 SER   125      33.944  30.835  44.419  1.00  0.00           H
ATOM   1928  OG  SER   125      35.808  31.608  43.674  1.00  0.00           O
ATOM   1929  HG  SER   125      35.398  31.483  42.816  1.00  0.00           H
ATOM   1930  C   SER   125      35.091  33.974  45.485  1.00  0.00           C
ATOM   1931  O   SER   125      35.259  34.041  46.709  1.00  0.00           O
ATOM   1932  N   ALA   126      35.852  34.755  44.797  1.00  0.00           N
ATOM   1933  H   ALA   126      35.657  34.668  43.811  1.00  0.00           H
ATOM   1934  CA  ALA   126      36.816  35.717  45.185  1.00  0.00           C
ATOM   1935  HA  ALA   126      37.658  35.250  45.697  1.00  0.00           H
ATOM   1936  CB  ALA   126      37.405  36.393  43.921  1.00  0.00           C
ATOM   1937  HB1 ALA   126      37.922  37.337  44.094  1.00  0.00           H
ATOM   1938  HB2 ALA   126      36.558  36.591  43.265  1.00  0.00           H
ATOM   1939  HB3 ALA   126      38.132  35.835  43.330  1.00  0.00           H
ATOM   1940  C   ALA   126      36.238  36.682  46.221  1.00  0.00           C
ATOM   1941  O   ALA   126      36.836  36.878  47.260  1.00  0.00           O
ATOM   1942  N   TYR   127      35.045  37.220  46.050  1.00  0.00           N
ATOM   1943  H   TYR   127      34.439  36.867  45.322  1.00  0.00           H
ATOM   1944  CA  TYR   127      34.406  38.135  47.000  1.00  0.00           C
ATOM   1945  HA  TYR   127      35.136  38.875  47.331  1.00  0.00           H
ATOM   1946  CB  TYR   127      33.190  38.875  46.251  1.00  0.00           C
ATOM   1947  HB2 TYR   127      32.303  38.302  45.981  1.00  0.00           H
ATOM   1948  HB3 TYR   127      32.771  39.617  46.931  1.00  0.00           H
ATOM   1949  CG  TYR   127      33.694  39.773  45.078  1.00  0.00           C
ATOM   1950  CD1 TYR   127      33.838  41.198  45.334  1.00  0.00           C
ATOM   1951  HD1 TYR   127      33.790  41.674  46.302  1.00  0.00           H
ATOM   1952  CE1 TYR   127      34.124  42.068  44.249  1.00  0.00           C
ATOM   1953  HE1 TYR   127      34.226  43.112  44.505  1.00  0.00           H
ATOM   1954  CZ  TYR   127      34.240  41.527  42.944  1.00  0.00           C
ATOM   1955  OH  TYR   127      34.372  42.426  41.892  1.00  0.00           O
ATOM   1956  HH  TYR   127      34.650  43.250  42.300  1.00  0.00           H
ATOM   1957  CE2 TYR   127      34.119  40.074  42.692  1.00  0.00           C
ATOM   1958  HE2 TYR   127      34.047  39.751  41.663  1.00  0.00           H
ATOM   1959  CD2 TYR   127      33.893  39.246  43.804  1.00  0.00           C
ATOM   1960  HD2 TYR   127      33.632  38.214  43.621  1.00  0.00           H
ATOM   1961  C   TYR   127      33.861  37.448  48.251  1.00  0.00           C
ATOM   1962  O   TYR   127      33.256  38.176  49.040  1.00  0.00           O
ATOM   1963  N   LEU   128      34.071  36.109  48.501  1.00  0.00           N
ATOM   1964  H   LEU   128      34.419  35.513  47.764  1.00  0.00           H
ATOM   1965  CA  LEU   128      34.086  35.623  49.848  1.00  0.00           C
ATOM   1966  HA  LEU   128      33.123  35.900  50.278  1.00  0.00           H
ATOM   1967  CB  LEU   128      34.194  34.115  49.761  1.00  0.00           C
ATOM   1968  HB2 LEU   128      35.092  33.862  49.199  1.00  0.00           H
ATOM   1969  HB3 LEU   128      34.326  33.729  50.772  1.00  0.00           H
ATOM   1970  CG  LEU   128      32.952  33.331  49.214  1.00  0.00           C
ATOM   1971  HG  LEU   128      32.591  33.928  48.377  1.00  0.00           H
ATOM   1972  CD1 LEU   128      33.227  31.925  48.765  1.00  0.00           C
ATOM   1973 HD11 LEU   128      34.000  32.053  48.007  1.00  0.00           H
ATOM   1974 HD12 LEU   128      32.374  31.330  48.432  1.00  0.00           H
ATOM   1975 HD13 LEU   128      33.701  31.331  49.545  1.00  0.00           H
ATOM   1976  CD2 LEU   128      31.852  33.289  50.227  1.00  0.00           C
ATOM   1977 HD21 LEU   128      30.871  33.003  49.848  1.00  0.00           H
ATOM   1978 HD22 LEU   128      32.123  32.707  51.108  1.00  0.00           H
ATOM   1979 HD23 LEU   128      31.645  34.326  50.489  1.00  0.00           H
ATOM   1980  C   LEU   128      35.137  36.229  50.712  1.00  0.00           C
ATOM   1981  O   LEU   128      34.912  36.504  51.864  1.00  0.00           O
ATOM   1982  N   VAL   129      36.360  36.491  50.193  1.00  0.00           N
ATOM   1983  H   VAL   129      36.562  36.377  49.210  1.00  0.00           H
ATOM   1984  CA  VAL   129      37.507  37.063  50.939  1.00  0.00           C
ATOM   1985  HA  VAL   129      37.162  37.147  51.969  1.00  0.00           H
ATOM   1986  CB  VAL   129      38.799  36.150  50.966  1.00  0.00           C
ATOM   1987  HB  VAL   129      39.636  36.664  51.440  1.00  0.00           H
ATOM   1988  CG1 VAL   129      38.477  34.906  51.794  1.00  0.00           C
ATOM   1989 HG11 VAL   129      39.366  34.285  51.899  1.00  0.00           H
ATOM   1990 HG12 VAL   129      38.259  35.300  52.786  1.00  0.00           H
ATOM   1991 HG13 VAL   129      37.658  34.340  51.350  1.00  0.00           H
ATOM   1992  CG2 VAL   129      39.288  35.660  49.652  1.00  0.00           C
ATOM   1993 HG21 VAL   129      38.623  34.872  49.299  1.00  0.00           H
ATOM   1994 HG22 VAL   129      40.249  35.159  49.775  1.00  0.00           H
ATOM   1995 HG23 VAL   129      39.380  36.510  48.975  1.00  0.00           H
ATOM   1996  C   VAL   129      38.057  38.422  50.391  1.00  0.00           C
ATOM   1997  O   VAL   129      38.961  39.049  51.014  1.00  0.00           O
ATOM   1998  N   ALA   130      37.477  38.922  49.318  1.00  0.00           N
ATOM   1999  H   ALA   130      36.845  38.272  48.874  1.00  0.00           H
ATOM   2000  CA  ALA   130      37.795  40.159  48.562  1.00  0.00           C
ATOM   2001  HA  ALA   130      38.741  40.517  48.967  1.00  0.00           H
ATOM   2002  CB  ALA   130      37.935  39.787  47.085  1.00  0.00           C
ATOM   2003  HB1 ALA   130      38.575  38.904  47.068  1.00  0.00           H
ATOM   2004  HB2 ALA   130      38.425  40.622  46.584  1.00  0.00           H
ATOM   2005  HB3 ALA   130      36.962  39.551  46.654  1.00  0.00           H
ATOM   2006  C   ALA   130      36.852  41.271  48.746  1.00  0.00           C
ATOM   2007  O   ALA   130      35.641  41.118  48.565  1.00  0.00           O
ATOM   2008  N   GLU   131      37.348  42.500  48.962  1.00  0.00           N
ATOM   2009  H   GLU   131      38.358  42.542  48.969  1.00  0.00           H
ATOM   2010  CA  GLU   131      36.518  43.780  48.933  1.00  0.00           C
ATOM   2011  HA  GLU   131      35.477  43.548  49.157  1.00  0.00           H
ATOM   2012  CB  GLU   131      36.856  44.762  50.130  1.00  0.00           C
ATOM   2013  HB2 GLU   131      36.192  45.626  50.124  1.00  0.00           H
ATOM   2014  HB3 GLU   131      36.703  44.188  51.045  1.00  0.00           H
ATOM   2015  CG  GLU   131      38.306  45.287  50.123  1.00  0.00           C
ATOM   2016  HG2 GLU   131      38.950  44.406  50.103  1.00  0.00           H
ATOM   2017  HG3 GLU   131      38.499  45.779  49.170  1.00  0.00           H
ATOM   2018  CD  GLU   131      38.840  46.143  51.300  1.00  0.00           C
ATOM   2019  OE1 GLU   131      39.836  46.901  51.196  1.00  0.00           O
ATOM   2020  OE2 GLU   131      38.232  46.084  52.378  1.00  0.00           O
ATOM   2021  C   GLU   131      36.393  44.546  47.552  1.00  0.00           C
ATOM   2022  O   GLU   131      35.582  45.446  47.355  1.00  0.00           O
ATOM   2023  N   LYS   132      37.239  44.166  46.622  1.00  0.00           N
ATOM   2024  H   LYS   132      37.832  43.377  46.837  1.00  0.00           H
ATOM   2025  CA  LYS   132      37.388  44.558  45.226  1.00  0.00           C
ATOM   2026  HA  LYS   132      36.382  44.812  44.892  1.00  0.00           H
ATOM   2027  CB  LYS   132      38.168  45.890  45.002  1.00  0.00           C
ATOM   2028  HB2 LYS   132      37.796  46.612  45.728  1.00  0.00           H
ATOM   2029  HB3 LYS   132      39.246  45.822  45.155  1.00  0.00           H
ATOM   2030  CG  LYS   132      38.043  46.477  43.523  1.00  0.00           C
ATOM   2031  HG2 LYS   132      38.494  45.756  42.839  1.00  0.00           H
ATOM   2032  HG3 LYS   132      36.998  46.750  43.377  1.00  0.00           H
ATOM   2033  CD  LYS   132      38.926  47.700  43.317  1.00  0.00           C
ATOM   2034  HD2 LYS   132      38.756  47.960  42.272  1.00  0.00           H
ATOM   2035  HD3 LYS   132      38.452  48.507  43.875  1.00  0.00           H
ATOM   2036  CE  LYS   132      40.433  47.657  43.646  1.00  0.00           C
ATOM   2037  HE2 LYS   132      40.707  47.534  44.694  1.00  0.00           H
ATOM   2038  HE3 LYS   132      40.744  46.778  43.082  1.00  0.00           H
ATOM   2039  NZ  LYS   132      41.052  48.850  43.052  1.00  0.00           N
ATOM   2040  HZ1 LYS   132      42.055  48.744  42.990  1.00  0.00           H
ATOM   2041  HZ2 LYS   132      40.840  49.624  43.665  1.00  0.00           H
ATOM   2042  HZ3 LYS   132      40.680  49.121  42.153  1.00  0.00           H
ATOM   2043  C   LYS   132      38.046  43.383  44.496  1.00  0.00           C
ATOM   2044  O   LYS   132      38.831  42.656  45.102  1.00  0.00           O
ATOM   2045  N   VAL   133      37.767  43.211  43.229  1.00  0.00           N
ATOM   2046  H   VAL   133      37.143  43.938  42.911  1.00  0.00           H
ATOM   2047  CA  VAL   133      38.343  42.196  42.263  1.00  0.00           C
ATOM   2048  HA  VAL   133      39.292  41.872  42.688  1.00  0.00           H
ATOM   2049  CB  VAL   133      37.581  40.886  42.144  1.00  0.00           C
ATOM   2050  HB  VAL   133      36.666  41.097  41.590  1.00  0.00           H
ATOM   2051  CG1 VAL   133      38.307  39.889  41.346  1.00  0.00           C
ATOM   2052 HG11 VAL   133      37.686  39.000  41.235  1.00  0.00           H
ATOM   2053 HG12 VAL   133      38.428  40.317  40.351  1.00  0.00           H
ATOM   2054 HG13 VAL   133      39.318  39.627  41.657  1.00  0.00           H
ATOM   2055  CG2 VAL   133      37.312  40.238  43.535  1.00  0.00           C
ATOM   2056 HG21 VAL   133      36.849  39.267  43.365  1.00  0.00           H
ATOM   2057 HG22 VAL   133      36.759  40.917  44.184  1.00  0.00           H
ATOM   2058 HG23 VAL   133      38.313  40.058  43.927  1.00  0.00           H
ATOM   2059  C   VAL   133      38.697  42.881  40.959  1.00  0.00           C
ATOM   2060  O   VAL   133      37.950  43.710  40.476  1.00  0.00           O
ATOM   2061  N   THR   134      39.892  42.485  40.513  1.00  0.00           N
ATOM   2062  H   THR   134      40.409  41.814  41.062  1.00  0.00           H
ATOM   2063  CA  THR   134      40.502  43.101  39.277  1.00  0.00           C
ATOM   2064  HA  THR   134      39.735  43.677  38.758  1.00  0.00           H
ATOM   2065  CB  THR   134      41.697  44.004  39.745  1.00  0.00           C
ATOM   2066  HB  THR   134      42.235  43.304  40.383  1.00  0.00           H
ATOM   2067  CG2 THR   134      42.575  44.426  38.560  1.00  0.00           C
ATOM   2068 HG21 THR   134      41.979  45.150  38.003  1.00  0.00           H
ATOM   2069 HG22 THR   134      42.851  43.627  37.873  1.00  0.00           H
ATOM   2070 HG23 THR   134      43.437  44.904  39.025  1.00  0.00           H
ATOM   2071  OG1 THR   134      41.235  45.171  40.390  1.00  0.00           O
ATOM   2072  HG1 THR   134      41.455  45.014  41.311  1.00  0.00           H
ATOM   2073  C   THR   134      41.051  41.965  38.414  1.00  0.00           C
ATOM   2074  O   THR   134      41.555  40.953  38.978  1.00  0.00           O
ATOM   2075  N   VAL   135      40.983  42.049  37.072  1.00  0.00           N
ATOM   2076  H   VAL   135      40.556  42.854  36.635  1.00  0.00           H
ATOM   2077  CA  VAL   135      41.434  40.984  36.100  1.00  0.00           C
ATOM   2078  HA  VAL   135      42.229  40.392  36.553  1.00  0.00           H
ATOM   2079  CB  VAL   135      40.321  39.965  35.740  1.00  0.00           C
ATOM   2080  HB  VAL   135      39.555  40.571  35.256  1.00  0.00           H
ATOM   2081  CG1 VAL   135      40.767  38.839  34.770  1.00  0.00           C
ATOM   2082 HG11 VAL   135      41.279  39.268  33.909  1.00  0.00           H
ATOM   2083 HG12 VAL   135      41.429  38.151  35.295  1.00  0.00           H
ATOM   2084 HG13 VAL   135      39.858  38.331  34.449  1.00  0.00           H
ATOM   2085  CG2 VAL   135      39.712  39.246  37.000  1.00  0.00           C
ATOM   2086 HG21 VAL   135      38.933  38.546  36.696  1.00  0.00           H
ATOM   2087 HG22 VAL   135      39.288  40.063  37.585  1.00  0.00           H
ATOM   2088 HG23 VAL   135      40.423  38.694  37.614  1.00  0.00           H
ATOM   2089  C   VAL   135      42.142  41.491  34.915  1.00  0.00           C
ATOM   2090  O   VAL   135      41.479  42.154  34.154  1.00  0.00           O
ATOM   2091  N   ILE   136      43.383  41.125  34.668  1.00  0.00           N
ATOM   2092  H   ILE   136      43.902  40.581  35.342  1.00  0.00           H
ATOM   2093  CA  ILE   136      44.026  41.503  33.402  1.00  0.00           C
ATOM   2094  HA  ILE   136      43.486  42.391  33.072  1.00  0.00           H
ATOM   2095  CB  ILE   136      45.500  41.850  33.579  1.00  0.00           C
ATOM   2096  HB  ILE   136      46.061  40.916  33.575  1.00  0.00           H
ATOM   2097  CG2 ILE   136      46.024  42.745  32.395  1.00  0.00           C
ATOM   2098 HG21 ILE   136      45.305  43.443  31.966  1.00  0.00           H
ATOM   2099 HG22 ILE   136      46.233  42.181  31.486  1.00  0.00           H
ATOM   2100 HG23 ILE   136      46.962  43.237  32.652  1.00  0.00           H
ATOM   2101  CG1 ILE   136      45.817  42.519  34.954  1.00  0.00           C
ATOM   2102 HG12 ILE   136      45.594  41.748  35.693  1.00  0.00           H
ATOM   2103 HG13 ILE   136      46.904  42.613  34.949  1.00  0.00           H
ATOM   2104  CD1 ILE   136      45.217  43.940  35.241  1.00  0.00           C
ATOM   2105 HD11 ILE   136      45.726  44.770  34.753  1.00  0.00           H
ATOM   2106 HD12 ILE   136      45.131  44.132  36.311  1.00  0.00           H
ATOM   2107 HD13 ILE   136      44.233  43.977  34.772  1.00  0.00           H
ATOM   2108  C   ILE   136      43.771  40.270  32.495  1.00  0.00           C
ATOM   2109  O   ILE   136      43.740  39.126  32.905  1.00  0.00           O
ATOM   2110  N   THR   137      43.579  40.465  31.158  1.00  0.00           N
ATOM   2111  H   THR   137      43.492  41.404  30.798  1.00  0.00           H
ATOM   2112  CA  THR   137      43.398  39.349  30.177  1.00  0.00           C
ATOM   2113  HA  THR   137      44.062  38.555  30.520  1.00  0.00           H
ATOM   2114  CB  THR   137      42.020  38.719  30.313  1.00  0.00           C
ATOM   2115  HB  THR   137      41.785  38.373  31.319  1.00  0.00           H
ATOM   2116  CG2 THR   137      40.825  39.652  29.915  1.00  0.00           C
ATOM   2117 HG21 THR   137      40.646  39.475  28.855  1.00  0.00           H
ATOM   2118 HG22 THR   137      41.065  40.647  30.290  1.00  0.00           H
ATOM   2119 HG23 THR   137      39.966  39.252  30.454  1.00  0.00           H
ATOM   2120  OG1 THR   137      41.987  37.508  29.607  1.00  0.00           O
ATOM   2121  HG1 THR   137      42.302  36.780  30.150  1.00  0.00           H
ATOM   2122  C   THR   137      43.736  39.705  28.684  1.00  0.00           C
ATOM   2123  O   THR   137      43.672  40.904  28.284  1.00  0.00           O
ATOM   2124  N   LYS   138      44.270  38.688  28.079  1.00  0.00           N
ATOM   2125  H   LYS   138      44.260  37.863  28.661  1.00  0.00           H
ATOM   2126  CA  LYS   138      44.898  38.650  26.731  1.00  0.00           C
ATOM   2127  HA  LYS   138      44.428  39.475  26.196  1.00  0.00           H
ATOM   2128  CB  LYS   138      46.344  39.141  26.704  1.00  0.00           C
ATOM   2129  HB2 LYS   138      46.382  40.158  27.092  1.00  0.00           H
ATOM   2130  HB3 LYS   138      47.000  38.505  27.299  1.00  0.00           H
ATOM   2131  CG  LYS   138      47.027  39.122  25.368  1.00  0.00           C
ATOM   2132  HG2 LYS   138      48.040  39.469  25.568  1.00  0.00           H
ATOM   2133  HG3 LYS   138      47.147  38.103  25.003  1.00  0.00           H
ATOM   2134  CD  LYS   138      46.481  39.926  24.169  1.00  0.00           C
ATOM   2135  HD2 LYS   138      45.409  39.949  23.977  1.00  0.00           H
ATOM   2136  HD3 LYS   138      46.770  40.954  24.386  1.00  0.00           H
ATOM   2137  CE  LYS   138      47.171  39.489  22.886  1.00  0.00           C
ATOM   2138  HE2 LYS   138      48.233  39.696  23.021  1.00  0.00           H
ATOM   2139  HE3 LYS   138      47.014  38.434  22.664  1.00  0.00           H
ATOM   2140  NZ  LYS   138      46.610  40.277  21.723  1.00  0.00           N
ATOM   2141  HZ1 LYS   138      46.918  41.239  21.742  1.00  0.00           H
ATOM   2142  HZ2 LYS   138      45.609  40.408  21.758  1.00  0.00           H
ATOM   2143  HZ3 LYS   138      46.766  39.860  20.817  1.00  0.00           H
ATOM   2144  C   LYS   138      44.611  37.350  25.930  1.00  0.00           C
ATOM   2145  O   LYS   138      45.080  36.305  26.287  1.00  0.00           O
ATOM   2146  N   HIE   139      43.890  37.458  24.781  1.00  0.00           N
ATOM   2147  H   HIE   139      43.571  38.397  24.583  1.00  0.00           H
ATOM   2148  CA  HIE   139      43.642  36.359  23.852  1.00  0.00           C
ATOM   2149  HA  HIE   139      43.893  35.372  24.239  1.00  0.00           H
ATOM   2150  CB  HIE   139      42.148  36.268  23.716  1.00  0.00           C
ATOM   2151  HB2 HIE   139      41.855  36.056  24.744  1.00  0.00           H
ATOM   2152  HB3 HIE   139      41.685  37.221  23.462  1.00  0.00           H
ATOM   2153  CG  HIE   139      41.602  35.116  22.883  1.00  0.00           C
ATOM   2154  ND1 HIE   139      41.672  34.900  21.508  1.00  0.00           N
ATOM   2155  CE1 HIE   139      41.034  33.719  21.282  1.00  0.00           C
ATOM   2156  HE1 HIE   139      41.073  33.107  20.393  1.00  0.00           H
ATOM   2157  NE2 HIE   139      40.434  33.313  22.417  1.00  0.00           N
ATOM   2158  HE2 HIE   139      39.971  32.418  22.486  1.00  0.00           H
ATOM   2159  CD2 HIE   139      40.824  34.138  23.491  1.00  0.00           C
ATOM   2160  HD2 HIE   139      40.555  33.909  24.512  1.00  0.00           H
ATOM   2161  C   HIE   139      44.293  36.587  22.476  1.00  0.00           C
ATOM   2162  O   HIE   139      44.480  37.710  21.994  1.00  0.00           O
ATOM   2163  N   ASN   140      44.504  35.500  21.688  1.00  0.00           N
ATOM   2164  H   ASN   140      44.130  34.613  21.993  1.00  0.00           H
ATOM   2165  CA  ASN   140      45.226  35.583  20.457  1.00  0.00           C
ATOM   2166  HA  ASN   140      46.044  36.288  20.606  1.00  0.00           H
ATOM   2167  CB  ASN   140      45.666  34.120  20.087  1.00  0.00           C
ATOM   2168  HB2 ASN   140      44.746  33.543  20.180  1.00  0.00           H
ATOM   2169  HB3 ASN   140      46.057  34.183  19.072  1.00  0.00           H
ATOM   2170  CG  ASN   140      46.773  33.571  20.993  1.00  0.00           C
ATOM   2171  OD1 ASN   140      47.793  34.167  21.242  1.00  0.00           O
ATOM   2172  ND2 ASN   140      46.502  32.399  21.424  1.00  0.00           N
ATOM   2173 HD21 ASN   140      45.519  32.192  21.329  1.00  0.00           H
ATOM   2174 HD22 ASN   140      47.120  31.871  22.024  1.00  0.00           H
ATOM   2175  C   ASN   140      44.464  36.264  19.281  1.00  0.00           C
ATOM   2176  O   ASN   140      45.116  36.631  18.304  1.00  0.00           O
ATOM   2177  N   ASP   141      43.130  36.375  19.342  1.00  0.00           N
ATOM   2178  H   ASP   141      42.736  36.079  20.223  1.00  0.00           H
ATOM   2179  CA  ASP   141      42.187  37.115  18.515  1.00  0.00           C
ATOM   2180  HA  ASP   141      42.627  37.255  17.527  1.00  0.00           H
ATOM   2181  CB  ASP   141      40.949  36.163  18.230  1.00  0.00           C
ATOM   2182  HB2 ASP   141      40.637  35.781  19.203  1.00  0.00           H
ATOM   2183  HB3 ASP   141      40.084  36.677  17.810  1.00  0.00           H
ATOM   2184  CG  ASP   141      41.220  34.942  17.453  1.00  0.00           C
ATOM   2185  OD1 ASP   141      42.326  34.653  16.883  1.00  0.00           O
ATOM   2186  OD2 ASP   141      40.336  34.086  17.211  1.00  0.00           O
ATOM   2187  C   ASP   141      41.777  38.476  19.127  1.00  0.00           C
ATOM   2188  O   ASP   141      41.060  39.207  18.517  1.00  0.00           O
ATOM   2189  N   ASP   142      42.204  38.978  20.341  1.00  0.00           N
ATOM   2190  H   ASP   142      43.030  38.565  20.751  1.00  0.00           H
ATOM   2191  CA  ASP   142      41.817  40.416  20.820  1.00  0.00           C
ATOM   2192  HA  ASP   142      41.680  41.046  19.941  1.00  0.00           H
ATOM   2193  CB  ASP   142      40.462  40.387  21.564  1.00  0.00           C
ATOM   2194  HB2 ASP   142      39.883  39.646  21.012  1.00  0.00           H
ATOM   2195  HB3 ASP   142      40.694  40.154  22.602  1.00  0.00           H
ATOM   2196  CG  ASP   142      39.683  41.698  21.498  1.00  0.00           C
ATOM   2197  OD1 ASP   142      39.999  42.595  20.633  1.00  0.00           O
ATOM   2198  OD2 ASP   142      38.681  41.822  22.290  1.00  0.00           O
ATOM   2199  C   ASP   142      42.995  41.061  21.570  1.00  0.00           C
ATOM   2200  O   ASP   142      43.921  40.364  21.829  1.00  0.00           O
ATOM   2201  N   GLU   143      42.974  42.396  21.822  1.00  0.00           N
ATOM   2202  H   GLU   143      42.056  42.817  21.795  1.00  0.00           H
ATOM   2203  CA  GLU   143      44.093  43.172  22.499  1.00  0.00           C
ATOM   2204  HA  GLU   143      44.974  42.857  21.940  1.00  0.00           H
ATOM   2205  CB  GLU   143      43.843  44.730  22.184  1.00  0.00           C
ATOM   2206  HB2 GLU   143      42.811  44.834  22.521  1.00  0.00           H
ATOM   2207  HB3 GLU   143      44.526  45.384  22.726  1.00  0.00           H
ATOM   2208  CG  GLU   143      43.736  45.180  20.713  1.00  0.00           C
ATOM   2209  HG2 GLU   143      43.004  44.570  20.185  1.00  0.00           H
ATOM   2210  HG3 GLU   143      43.274  46.167  20.661  1.00  0.00           H
ATOM   2211  CD  GLU   143      45.001  45.063  19.978  1.00  0.00           C
ATOM   2212  OE1 GLU   143      46.069  44.834  20.520  1.00  0.00           O
ATOM   2213  OE2 GLU   143      44.954  45.128  18.724  1.00  0.00           O
ATOM   2214  C   GLU   143      44.233  42.783  24.019  1.00  0.00           C
ATOM   2215  O   GLU   143      43.588  41.917  24.475  1.00  0.00           O
ATOM   2216  N   GLN   144      45.105  43.441  24.815  1.00  0.00           N
ATOM   2217  H   GLN   144      45.604  44.206  24.382  1.00  0.00           H
ATOM   2218  CA  GLN   144      45.141  43.300  26.222  1.00  0.00           C
ATOM   2219  HA  GLN   144      44.796  42.311  26.526  1.00  0.00           H
ATOM   2220  CB  GLN   144      46.588  43.478  26.719  1.00  0.00           C
ATOM   2221  HB2 GLN   144      47.205  42.781  26.151  1.00  0.00           H
ATOM   2222  HB3 GLN   144      46.945  44.473  26.455  1.00  0.00           H
ATOM   2223  CG  GLN   144      46.663  43.183  28.204  1.00  0.00           C
ATOM   2224  HG2 GLN   144      46.314  44.032  28.792  1.00  0.00           H
ATOM   2225  HG3 GLN   144      46.101  42.266  28.378  1.00  0.00           H
ATOM   2226  CD  GLN   144      48.103  42.819  28.647  1.00  0.00           C
ATOM   2227  OE1 GLN   144      48.848  42.088  28.049  1.00  0.00           O
ATOM   2228  NE2 GLN   144      48.589  43.240  29.766  1.00  0.00           N
ATOM   2229 HE21 GLN   144      49.516  42.850  29.863  1.00  0.00           H
ATOM   2230 HE22 GLN   144      48.132  43.945  30.327  1.00  0.00           H
ATOM   2231  C   GLN   144      44.130  44.292  26.924  1.00  0.00           C
ATOM   2232  O   GLN   144      44.242  45.481  26.679  1.00  0.00           O
ATOM   2233  N   TYR   145      43.404  43.786  27.948  1.00  0.00           N
ATOM   2234  H   TYR   145      43.485  42.822  28.239  1.00  0.00           H
ATOM   2235  CA  TYR   145      42.273  44.503  28.625  1.00  0.00           C
ATOM   2236  HA  TYR   145      42.405  45.581  28.548  1.00  0.00           H
ATOM   2237  CB  TYR   145      40.957  43.924  28.098  1.00  0.00           C
ATOM   2238  HB2 TYR   145      40.915  42.842  28.227  1.00  0.00           H
ATOM   2239  HB3 TYR   145      40.069  44.374  28.538  1.00  0.00           H
ATOM   2240  CG  TYR   145      40.783  44.312  26.662  1.00  0.00           C
ATOM   2241  CD1 TYR   145      40.280  45.496  26.222  1.00  0.00           C
ATOM   2242  HD1 TYR   145      39.946  46.270  26.897  1.00  0.00           H
ATOM   2243  CE1 TYR   145      40.188  45.753  24.859  1.00  0.00           C
ATOM   2244  HE1 TYR   145      39.781  46.723  24.615  1.00  0.00           H
ATOM   2245  CZ  TYR   145      40.425  44.818  23.856  1.00  0.00           C
ATOM   2246  OH  TYR   145      40.196  45.042  22.523  1.00  0.00           O
ATOM   2247  HH  TYR   145      40.028  44.242  22.019  1.00  0.00           H
ATOM   2248  CE2 TYR   145      40.899  43.565  24.328  1.00  0.00           C
ATOM   2249  HE2 TYR   145      41.195  42.730  23.710  1.00  0.00           H
ATOM   2250  CD2 TYR   145      41.048  43.323  25.711  1.00  0.00           C
ATOM   2251  HD2 TYR   145      41.351  42.329  26.005  1.00  0.00           H
ATOM   2252  C   TYR   145      42.277  44.101  30.088  1.00  0.00           C
ATOM   2253  O   TYR   145      42.749  43.094  30.570  1.00  0.00           O
ATOM   2254  N   ALA   146      41.812  45.075  30.828  1.00  0.00           N
ATOM   2255  H   ALA   146      41.399  45.852  30.332  1.00  0.00           H
ATOM   2256  CA  ALA   146      41.691  44.986  32.332  1.00  0.00           C
ATOM   2257  HA  ALA   146      42.034  43.985  32.593  1.00  0.00           H
ATOM   2258  CB  ALA   146      42.723  45.977  32.944  1.00  0.00           C
ATOM   2259  HB1 ALA   146      43.640  45.418  33.129  1.00  0.00           H
ATOM   2260  HB2 ALA   146      42.438  46.376  33.917  1.00  0.00           H
ATOM   2261  HB3 ALA   146      42.925  46.828  32.294  1.00  0.00           H
ATOM   2262  C   ALA   146      40.262  45.286  32.790  1.00  0.00           C
ATOM   2263  O   ALA   146      39.535  46.230  32.388  1.00  0.00           O
ATOM   2264  N   TRP   147      39.749  44.387  33.649  1.00  0.00           N
ATOM   2265  H   TRP   147      40.258  43.545  33.875  1.00  0.00           H
ATOM   2266  CA  TRP   147      38.432  44.333  34.299  1.00  0.00           C
ATOM   2267  HA  TRP   147      37.678  45.031  33.936  1.00  0.00           H
ATOM   2268  CB  TRP   147      37.809  42.938  34.146  1.00  0.00           C
ATOM   2269  HB2 TRP   147      37.725  42.808  33.066  1.00  0.00           H
ATOM   2270  HB3 TRP   147      38.434  42.215  34.670  1.00  0.00           H
ATOM   2271  CG  TRP   147      36.398  42.651  34.693  1.00  0.00           C
ATOM   2272  CD1 TRP   147      35.292  42.455  33.903  1.00  0.00           C
ATOM   2273  HD1 TRP   147      35.279  42.588  32.832  1.00  0.00           H
ATOM   2274  NE1 TRP   147      34.259  41.981  34.737  1.00  0.00           N
ATOM   2275  HE1 TRP   147      33.318  41.857  34.390  1.00  0.00           H
ATOM   2276  CE2 TRP   147      34.592  42.004  36.073  1.00  0.00           C
ATOM   2277  CZ2 TRP   147      33.844  41.872  37.213  1.00  0.00           C
ATOM   2278  HZ2 TRP   147      32.786  41.701  37.079  1.00  0.00           H
ATOM   2279  CH2 TRP   147      34.520  41.988  38.451  1.00  0.00           C
ATOM   2280  HH2 TRP   147      33.968  41.838  39.367  1.00  0.00           H
ATOM   2281  CZ3 TRP   147      35.959  42.168  38.468  1.00  0.00           C
ATOM   2282  HZ3 TRP   147      36.480  42.033  39.404  1.00  0.00           H
ATOM   2283  CE3 TRP   147      36.687  42.291  37.284  1.00  0.00           C
ATOM   2284  HE3 TRP   147      37.761  42.252  37.398  1.00  0.00           H
ATOM   2285  CD2 TRP   147      35.965  42.372  36.072  1.00  0.00           C
ATOM   2286  C   TRP   147      38.580  44.743  35.808  1.00  0.00           C
ATOM   2287  O   TRP   147      39.509  44.284  36.466  1.00  0.00           O
ATOM   2288  N   GLU   148      37.805  45.652  36.306  1.00  0.00           N
ATOM   2289  H   GLU   148      37.083  46.156  35.810  1.00  0.00           H
ATOM   2290  CA  GLU   148      37.902  45.960  37.786  1.00  0.00           C
ATOM   2291  HA  GLU   148      38.204  45.094  38.375  1.00  0.00           H
ATOM   2292  CB  GLU   148      38.877  47.161  37.993  1.00  0.00           C
ATOM   2293  HB2 GLU   148      39.826  46.826  37.573  1.00  0.00           H
ATOM   2294  HB3 GLU   148      38.550  47.958  37.326  1.00  0.00           H
ATOM   2295  CG  GLU   148      39.185  47.710  39.356  1.00  0.00           C
ATOM   2296  HG2 GLU   148      38.245  48.168  39.668  1.00  0.00           H
ATOM   2297  HG3 GLU   148      39.384  46.803  39.926  1.00  0.00           H
ATOM   2298  CD  GLU   148      40.215  48.818  39.565  1.00  0.00           C
ATOM   2299  OE1 GLU   148      41.151  48.814  38.716  1.00  0.00           O
ATOM   2300  OE2 GLU   148      40.229  49.504  40.590  1.00  0.00           O
ATOM   2301  C   GLU   148      36.560  46.332  38.431  1.00  0.00           C
ATOM   2302  O   GLU   148      35.839  47.192  37.890  1.00  0.00           O
ATOM   2303  N   SER   149      36.187  45.858  39.586  1.00  0.00           N
ATOM   2304  H   SER   149      36.803  45.140  39.940  1.00  0.00           H
ATOM   2305  CA  SER   149      34.886  46.059  40.212  1.00  0.00           C
ATOM   2306  HA  SER   149      34.564  47.091  40.069  1.00  0.00           H
ATOM   2307  CB  SER   149      33.933  44.992  39.634  1.00  0.00           C
ATOM   2308  HB2 SER   149      33.823  45.170  38.563  1.00  0.00           H
ATOM   2309  HB3 SER   149      34.391  44.025  39.845  1.00  0.00           H
ATOM   2310  OG  SER   149      32.658  44.987  40.175  1.00  0.00           O
ATOM   2311  HG  SER   149      32.129  45.640  39.711  1.00  0.00           H
ATOM   2312  C   SER   149      34.939  45.885  41.760  1.00  0.00           C
ATOM   2313  O   SER   149      35.571  44.965  42.178  1.00  0.00           O
ATOM   2314  N   SER   150      34.154  46.691  42.479  1.00  0.00           N
ATOM   2315  H   SER   150      33.782  47.559  42.118  1.00  0.00           H
ATOM   2316  CA  SER   150      33.811  46.502  43.919  1.00  0.00           C
ATOM   2317  HA  SER   150      34.555  45.890  44.429  1.00  0.00           H
ATOM   2318  CB  SER   150      33.949  47.818  44.700  1.00  0.00           C
ATOM   2319  HB2 SER   150      33.427  48.574  44.112  1.00  0.00           H
ATOM   2320  HB3 SER   150      33.419  47.737  45.649  1.00  0.00           H
ATOM   2321  OG  SER   150      35.244  48.221  44.697  1.00  0.00           O
ATOM   2322  HG  SER   150      35.562  48.345  43.799  1.00  0.00           H
ATOM   2323  C   SER   150      32.456  45.839  44.147  1.00  0.00           C
ATOM   2324  O   SER   150      31.879  45.986  45.242  1.00  0.00           O
ATOM   2325  N   ALA   151      31.943  45.180  43.141  1.00  0.00           N
ATOM   2326  H   ALA   151      32.305  45.226  42.199  1.00  0.00           H
ATOM   2327  CA  ALA   151      30.594  44.719  43.174  1.00  0.00           C
ATOM   2328  HA  ALA   151      30.378  44.297  42.194  1.00  0.00           H
ATOM   2329  CB  ALA   151      30.346  43.622  44.133  1.00  0.00           C
ATOM   2330  HB1 ALA   151      31.088  42.827  44.196  1.00  0.00           H
ATOM   2331  HB2 ALA   151      29.374  43.137  44.038  1.00  0.00           H
ATOM   2332  HB3 ALA   151      30.331  44.088  45.118  1.00  0.00           H
ATOM   2333  C   ALA   151      29.622  45.938  43.170  1.00  0.00           C
ATOM   2334  O   ALA   151      29.707  46.741  42.266  1.00  0.00           O
ATOM   2335  N   GLY   152      28.601  46.010  44.036  1.00  0.00           N
ATOM   2336  H   GLY   152      28.433  45.208  44.626  1.00  0.00           H
ATOM   2337  CA  GLY   152      27.790  47.252  44.119  1.00  0.00           C
ATOM   2338  HA2 GLY   152      27.281  47.282  45.082  1.00  0.00           H
ATOM   2339  HA3 GLY   152      28.409  48.149  44.101  1.00  0.00           H
ATOM   2340  C   GLY   152      26.724  47.330  42.991  1.00  0.00           C
ATOM   2341  O   GLY   152      26.132  48.412  42.824  1.00  0.00           O
ATOM   2342  N   GLY   153      26.584  46.311  42.153  1.00  0.00           N
ATOM   2343  H   GLY   153      27.087  45.463  42.370  1.00  0.00           H
ATOM   2344  CA  GLY   153      25.822  46.344  40.965  1.00  0.00           C
ATOM   2345  HA2 GLY   153      25.504  45.314  40.806  1.00  0.00           H
ATOM   2346  HA3 GLY   153      24.928  46.953  41.109  1.00  0.00           H
ATOM   2347  C   GLY   153      26.548  46.825  39.678  1.00  0.00           C
ATOM   2348  O   GLY   153      25.921  47.049  38.645  1.00  0.00           O
ATOM   2349  N   SER   154      27.881  46.966  39.644  1.00  0.00           N
ATOM   2350  H   SER   154      28.340  46.601  40.467  1.00  0.00           H
ATOM   2351  CA  SER   154      28.666  47.630  38.665  1.00  0.00           C
ATOM   2352  HA  SER   154      28.191  47.524  37.689  1.00  0.00           H
ATOM   2353  CB  SER   154      28.755  49.144  39.008  1.00  0.00           C
ATOM   2354  HB2 SER   154      27.743  49.541  39.093  1.00  0.00           H
ATOM   2355  HB3 SER   154      29.253  49.404  39.942  1.00  0.00           H
ATOM   2356  OG  SER   154      29.372  49.826  37.919  1.00  0.00           O
ATOM   2357  HG  SER   154      28.744  50.059  37.232  1.00  0.00           H
ATOM   2358  C   SER   154      30.164  47.236  38.474  1.00  0.00           C
ATOM   2359  O   SER   154      30.837  46.816  39.421  1.00  0.00           O
ATOM   2360  N   PHE   155      30.662  47.325  37.264  1.00  0.00           N
ATOM   2361  H   PHE   155      30.122  47.718  36.506  1.00  0.00           H
ATOM   2362  CA  PHE   155      32.020  46.988  36.956  1.00  0.00           C
ATOM   2363  HA  PHE   155      32.609  47.165  37.856  1.00  0.00           H
ATOM   2364  CB  PHE   155      32.141  45.545  36.463  1.00  0.00           C
ATOM   2365  HB2 PHE   155      33.212  45.357  36.388  1.00  0.00           H
ATOM   2366  HB3 PHE   155      31.821  44.864  37.253  1.00  0.00           H
ATOM   2367  CG  PHE   155      31.409  45.176  35.156  1.00  0.00           C
ATOM   2368  CD1 PHE   155      32.128  45.076  33.922  1.00  0.00           C
ATOM   2369  HD1 PHE   155      33.174  45.338  33.871  1.00  0.00           H
ATOM   2370  CE1 PHE   155      31.485  44.637  32.738  1.00  0.00           C
ATOM   2371  HE1 PHE   155      32.039  44.465  31.828  1.00  0.00           H
ATOM   2372  CZ  PHE   155      30.167  44.214  32.819  1.00  0.00           C
ATOM   2373  HZ  PHE   155      29.736  43.800  31.919  1.00  0.00           H
ATOM   2374  CE2 PHE   155      29.434  44.221  34.063  1.00  0.00           C
ATOM   2375  HE2 PHE   155      28.419  43.858  34.016  1.00  0.00           H
ATOM   2376  CD2 PHE   155      30.034  44.761  35.240  1.00  0.00           C
ATOM   2377  HD2 PHE   155      29.539  44.816  36.199  1.00  0.00           H
ATOM   2378  C   PHE   155      32.596  48.015  35.912  1.00  0.00           C
ATOM   2379  O   PHE   155      31.857  48.834  35.375  1.00  0.00           O
ATOM   2380  N   THR   156      33.926  48.043  35.655  1.00  0.00           N
ATOM   2381  H   THR   156      34.483  47.262  35.969  1.00  0.00           H
ATOM   2382  CA  THR   156      34.624  48.862  34.684  1.00  0.00           C
ATOM   2383  HA  THR   156      33.902  49.281  33.982  1.00  0.00           H
ATOM   2384  CB  THR   156      35.574  50.003  35.272  1.00  0.00           C
ATOM   2385  HB  THR   156      36.321  50.342  34.555  1.00  0.00           H
ATOM   2386  CG2 THR   156      34.834  51.184  35.741  1.00  0.00           C
ATOM   2387 HG21 THR   156      33.926  51.099  36.337  1.00  0.00           H
ATOM   2388 HG22 THR   156      34.578  51.720  34.827  1.00  0.00           H
ATOM   2389 HG23 THR   156      35.472  51.843  36.330  1.00  0.00           H
ATOM   2390  OG1 THR   156      36.389  49.498  36.393  1.00  0.00           O
ATOM   2391  HG1 THR   156      35.737  49.045  36.930  1.00  0.00           H
ATOM   2392  C   THR   156      35.506  47.948  33.804  1.00  0.00           C
ATOM   2393  O   THR   156      36.251  47.187  34.307  1.00  0.00           O
ATOM   2394  N   VAL   157      35.487  48.111  32.466  1.00  0.00           N
ATOM   2395  H   VAL   157      34.751  48.726  32.149  1.00  0.00           H
ATOM   2396  CA  VAL   157      36.401  47.551  31.486  1.00  0.00           C
ATOM   2397  HA  VAL   157      37.099  46.923  32.038  1.00  0.00           H
ATOM   2398  CB  VAL   157      35.765  46.371  30.633  1.00  0.00           C
ATOM   2399  HB  VAL   157      35.034  46.754  29.921  1.00  0.00           H
ATOM   2400  CG1 VAL   157      36.762  45.651  29.789  1.00  0.00           C
ATOM   2401 HG11 VAL   157      37.094  46.343  29.014  1.00  0.00           H
ATOM   2402 HG12 VAL   157      37.594  45.363  30.431  1.00  0.00           H
ATOM   2403 HG13 VAL   157      36.323  44.756  29.349  1.00  0.00           H
ATOM   2404  CG2 VAL   157      34.957  45.293  31.460  1.00  0.00           C
ATOM   2405 HG21 VAL   157      35.763  44.742  31.943  1.00  0.00           H
ATOM   2406 HG22 VAL   157      34.408  44.626  30.796  1.00  0.00           H
ATOM   2407 HG23 VAL   157      34.226  45.782  32.106  1.00  0.00           H
ATOM   2408  C   VAL   157      37.188  48.582  30.597  1.00  0.00           C
ATOM   2409  O   VAL   157      36.604  49.413  29.897  1.00  0.00           O
ATOM   2410  N   ARG   158      38.513  48.521  30.623  1.00  0.00           N
ATOM   2411  H   ARG   158      38.850  47.794  31.239  1.00  0.00           H
ATOM   2412  CA  ARG   158      39.549  49.230  29.939  1.00  0.00           C
ATOM   2413  HA  ARG   158      38.974  49.838  29.241  1.00  0.00           H
ATOM   2414  CB  ARG   158      40.440  50.100  30.907  1.00  0.00           C
ATOM   2415  HB2 ARG   158      41.081  50.710  30.269  1.00  0.00           H
ATOM   2416  HB3 ARG   158      39.794  50.744  31.504  1.00  0.00           H
ATOM   2417  CG  ARG   158      41.333  49.385  31.936  1.00  0.00           C
ATOM   2418  HG2 ARG   158      40.731  48.561  32.322  1.00  0.00           H
ATOM   2419  HG3 ARG   158      42.238  49.072  31.415  1.00  0.00           H
ATOM   2420  CD  ARG   158      41.723  50.243  33.093  1.00  0.00           C
ATOM   2421  HD2 ARG   158      42.292  51.083  32.691  1.00  0.00           H
ATOM   2422  HD3 ARG   158      40.756  50.633  33.411  1.00  0.00           H
ATOM   2423  NE  ARG   158      42.446  49.491  34.163  1.00  0.00           N
ATOM   2424  HE  ARG   158      43.321  49.047  33.927  1.00  0.00           H
ATOM   2425  CZ  ARG   158      42.055  49.358  35.415  1.00  0.00           C
ATOM   2426  NH1 ARG   158      40.957  49.740  36.035  1.00  0.00           N
ATOM   2427 HH11 ARG   158      40.179  49.974  35.436  1.00  0.00           H
ATOM   2428 HH12 ARG   158      40.811  49.451  36.992  1.00  0.00           H
ATOM   2429  NH2 ARG   158      42.731  48.640  36.206  1.00  0.00           N
ATOM   2430 HH21 ARG   158      43.641  48.374  35.857  1.00  0.00           H
ATOM   2431 HH22 ARG   158      42.432  48.587  37.169  1.00  0.00           H
ATOM   2432  C   ARG   158      40.400  48.420  29.002  1.00  0.00           C
ATOM   2433  O   ARG   158      40.594  47.218  29.057  1.00  0.00           O
ATOM   2434  N   THR   159      40.996  49.112  28.061  1.00  0.00           N
ATOM   2435  H   THR   159      40.622  50.045  27.967  1.00  0.00           H
ATOM   2436  CA  THR   159      42.238  48.717  27.364  1.00  0.00           C
ATOM   2437  HA  THR   159      42.202  47.640  27.198  1.00  0.00           H
ATOM   2438  CB  THR   159      42.477  49.332  25.943  1.00  0.00           C
ATOM   2439  HB  THR   159      42.446  50.417  26.053  1.00  0.00           H
ATOM   2440  CG2 THR   159      43.844  48.954  25.284  1.00  0.00           C
ATOM   2441 HG21 THR   159      43.917  49.615  24.420  1.00  0.00           H
ATOM   2442 HG22 THR   159      43.732  47.920  24.957  1.00  0.00           H
ATOM   2443 HG23 THR   159      44.645  49.084  26.012  1.00  0.00           H
ATOM   2444  OG1 THR   159      41.408  48.849  25.120  1.00  0.00           O
ATOM   2445  HG1 THR   159      41.754  48.739  24.231  1.00  0.00           H
ATOM   2446  C   THR   159      43.345  48.909  28.387  1.00  0.00           C
ATOM   2447  O   THR   159      43.533  50.019  28.874  1.00  0.00           O
ATOM   2448  N   ASP   160      44.123  47.839  28.718  1.00  0.00           N
ATOM   2449  H   ASP   160      43.879  46.996  28.218  1.00  0.00           H
ATOM   2450  CA  ASP   160      45.111  47.841  29.794  1.00  0.00           C
ATOM   2451  HA  ASP   160      44.752  48.466  30.612  1.00  0.00           H
ATOM   2452  CB  ASP   160      45.367  46.446  30.464  1.00  0.00           C
ATOM   2453  HB2 ASP   160      44.440  46.037  30.863  1.00  0.00           H
ATOM   2454  HB3 ASP   160      45.593  45.787  29.626  1.00  0.00           H
ATOM   2455  CG  ASP   160      46.433  46.506  31.558  1.00  0.00           C
ATOM   2456  OD1 ASP   160      46.290  47.371  32.421  1.00  0.00           O
ATOM   2457  OD2 ASP   160      47.439  45.705  31.449  1.00  0.00           O
ATOM   2458  C   ASP   160      46.523  48.424  29.415  1.00  0.00           C
ATOM   2459  O   ASP   160      47.033  48.105  28.339  1.00  0.00           O
ATOM   2460  N   THR   161      47.143  49.335  30.214  1.00  0.00           N
ATOM   2461  H   THR   161      46.739  49.543  31.116  1.00  0.00           H
ATOM   2462  CA  THR   161      48.383  50.129  29.931  1.00  0.00           C
ATOM   2463  HA  THR   161      48.542  50.107  28.853  1.00  0.00           H
ATOM   2464  CB  THR   161      48.357  51.643  30.351  1.00  0.00           C
ATOM   2465  HB  THR   161      49.337  52.114  30.427  1.00  0.00           H
ATOM   2466  CG2 THR   161      47.500  52.376  29.296  1.00  0.00           C
ATOM   2467 HG21 THR   161      48.035  52.393  28.347  1.00  0.00           H
ATOM   2468 HG22 THR   161      47.402  53.373  29.726  1.00  0.00           H
ATOM   2469 HG23 THR   161      46.520  51.902  29.347  1.00  0.00           H
ATOM   2470  OG1 THR   161      47.719  51.793  31.612  1.00  0.00           O
ATOM   2471  HG1 THR   161      48.153  52.449  32.162  1.00  0.00           H
ATOM   2472  C   THR   161      49.580  49.537  30.747  1.00  0.00           C
ATOM   2473  O   THR   161      50.747  50.023  30.477  1.00  0.00           O
ATOM   2474  N   GLY   162      49.405  48.533  31.608  1.00  0.00           N
ATOM   2475  H   GLY   162      48.469  48.156  31.645  1.00  0.00           H
ATOM   2476  CA  GLY   162      50.512  47.686  32.278  1.00  0.00           C
ATOM   2477  HA2 GLY   162      51.135  48.255  32.968  1.00  0.00           H
ATOM   2478  HA3 GLY   162      49.885  47.088  32.940  1.00  0.00           H
ATOM   2479  C   GLY   162      51.382  46.855  31.397  1.00  0.00           C
ATOM   2480  O   GLY   162      51.406  46.959  30.155  1.00  0.00           O
ATOM   2481  N   GLU   163      52.324  46.013  31.929  1.00  0.00           N
ATOM   2482  H   GLU   163      52.360  45.907  32.933  1.00  0.00           H
ATOM   2483  CA  GLU   163      53.253  45.168  31.106  1.00  0.00           C
ATOM   2484  HA  GLU   163      53.787  45.806  30.404  1.00  0.00           H
ATOM   2485  CB  GLU   163      54.256  44.533  32.094  1.00  0.00           C
ATOM   2486  HB2 GLU   163      54.898  45.313  32.502  1.00  0.00           H
ATOM   2487  HB3 GLU   163      53.670  44.094  32.902  1.00  0.00           H
ATOM   2488  CG  GLU   163      55.241  43.470  31.543  1.00  0.00           C
ATOM   2489  HG2 GLU   163      55.824  43.220  32.430  1.00  0.00           H
ATOM   2490  HG3 GLU   163      54.709  42.545  31.320  1.00  0.00           H
ATOM   2491  CD  GLU   163      56.155  43.953  30.454  1.00  0.00           C
ATOM   2492  OE1 GLU   163      56.575  43.074  29.701  1.00  0.00           O
ATOM   2493  OE2 GLU   163      56.608  45.112  30.470  1.00  0.00           O
ATOM   2494  C   GLU   163      52.522  44.071  30.217  1.00  0.00           C
ATOM   2495  O   GLU   163      51.773  43.295  30.770  1.00  0.00           O
ATOM   2496  N   PRO   164      52.927  43.861  28.978  1.00  0.00           N
ATOM   2497  CD  PRO   164      53.726  44.769  28.074  1.00  0.00           C
ATOM   2498  HD2 PRO   164      54.758  44.428  28.003  1.00  0.00           H
ATOM   2499  HD3 PRO   164      53.546  45.817  28.317  1.00  0.00           H
ATOM   2500  CG  PRO   164      53.223  44.507  26.671  1.00  0.00           C
ATOM   2501  HG2 PRO   164      54.010  44.610  25.923  1.00  0.00           H
ATOM   2502  HG3 PRO   164      52.307  45.046  26.430  1.00  0.00           H
ATOM   2503  CB  PRO   164      52.837  43.067  26.722  1.00  0.00           C
ATOM   2504  HB2 PRO   164      53.818  42.607  26.610  1.00  0.00           H
ATOM   2505  HB3 PRO   164      52.260  42.618  25.913  1.00  0.00           H
ATOM   2506  CA  PRO   164      52.340  42.833  28.121  1.00  0.00           C
ATOM   2507  HA  PRO   164      51.271  43.046  28.110  1.00  0.00           H
ATOM   2508  C   PRO   164      52.483  41.360  28.531  1.00  0.00           C
ATOM   2509  O   PRO   164      53.595  40.887  28.753  1.00  0.00           O
ATOM   2510  N   MET   165      51.450  40.508  28.661  1.00  0.00           N
ATOM   2511  H   MET   165      50.507  40.817  28.472  1.00  0.00           H
ATOM   2512  CA  MET   165      51.520  39.139  29.124  1.00  0.00           C
ATOM   2513  HA  MET   165      52.377  39.008  29.784  1.00  0.00           H
ATOM   2514  CB  MET   165      50.236  38.943  30.030  1.00  0.00           C
ATOM   2515  HB2 MET   165      50.240  37.929  30.430  1.00  0.00           H
ATOM   2516  HB3 MET   165      50.270  39.740  30.772  1.00  0.00           H
ATOM   2517  CG  MET   165      48.930  38.976  29.277  1.00  0.00           C
ATOM   2518  HG2 MET   165      48.988  39.690  28.456  1.00  0.00           H
ATOM   2519  HG3 MET   165      48.802  38.017  28.775  1.00  0.00           H
ATOM   2520  SD  MET   165      47.466  39.476  30.184  1.00  0.00           S
ATOM   2521  CE  MET   165      47.453  37.912  31.185  1.00  0.00           C
ATOM   2522  HE1 MET   165      46.657  37.955  31.929  1.00  0.00           H
ATOM   2523  HE2 MET   165      47.340  37.064  30.510  1.00  0.00           H
ATOM   2524  HE3 MET   165      48.351  37.913  31.802  1.00  0.00           H
ATOM   2525  C   MET   165      51.562  38.105  28.026  1.00  0.00           C
ATOM   2526  O   MET   165      51.819  36.924  28.300  1.00  0.00           O
ATOM   2527  N   GLY   166      51.396  38.537  26.769  1.00  0.00           N
ATOM   2528  H   GLY   166      51.143  39.510  26.669  1.00  0.00           H
ATOM   2529  CA  GLY   166      51.443  37.606  25.637  1.00  0.00           C
ATOM   2530  HA2 GLY   166      51.627  38.105  24.686  1.00  0.00           H
ATOM   2531  HA3 GLY   166      52.245  36.879  25.762  1.00  0.00           H
ATOM   2532  C   GLY   166      50.223  36.799  25.318  1.00  0.00           C
ATOM   2533  O   GLY   166      49.499  37.086  24.346  1.00  0.00           O
ATOM   2534  N   ARG   167      49.903  35.895  26.254  1.00  0.00           N
ATOM   2535  H   ARG   167      50.587  35.749  26.983  1.00  0.00           H
ATOM   2536  CA  ARG   167      48.522  35.304  26.384  1.00  0.00           C
ATOM   2537  HA  ARG   167      47.847  36.133  26.177  1.00  0.00           H
ATOM   2538  CB  ARG   167      48.421  34.214  25.279  1.00  0.00           C
ATOM   2539  HB2 ARG   167      48.439  34.687  24.296  1.00  0.00           H
ATOM   2540  HB3 ARG   167      49.233  33.497  25.394  1.00  0.00           H
ATOM   2541  CG  ARG   167      47.119  33.383  25.253  1.00  0.00           C
ATOM   2542  HG2 ARG   167      46.675  33.332  26.248  1.00  0.00           H
ATOM   2543  HG3 ARG   167      46.389  33.888  24.618  1.00  0.00           H
ATOM   2544  CD  ARG   167      47.340  32.006  24.707  1.00  0.00           C
ATOM   2545  HD2 ARG   167      46.334  31.598  24.610  1.00  0.00           H
ATOM   2546  HD3 ARG   167      47.919  31.961  23.785  1.00  0.00           H
ATOM   2547  NE  ARG   167      48.049  31.123  25.617  1.00  0.00           N
ATOM   2548  HE  ARG   167      47.558  30.888  26.466  1.00  0.00           H
ATOM   2549  CZ  ARG   167      49.218  30.534  25.507  1.00  0.00           C
ATOM   2550  NH1 ARG   167      49.914  30.709  24.436  1.00  0.00           N
ATOM   2551 HH11 ARG   167      49.656  31.514  23.884  1.00  0.00           H
ATOM   2552 HH12 ARG   167      50.794  30.228  24.318  1.00  0.00           H
ATOM   2553  NH2 ARG   167      49.650  29.792  26.476  1.00  0.00           N
ATOM   2554 HH21 ARG   167      49.138  29.717  27.343  1.00  0.00           H
ATOM   2555 HH22 ARG   167      50.602  29.467  26.386  1.00  0.00           H
ATOM   2556  C   ARG   167      48.228  34.746  27.784  1.00  0.00           C
ATOM   2557  O   ARG   167      48.934  33.864  28.254  1.00  0.00           O
ATOM   2558  N   GLY   168      46.957  34.923  28.242  1.00  0.00           N
ATOM   2559  H   GLY   168      46.352  35.518  27.696  1.00  0.00           H
ATOM   2560  CA  GLY   168      46.337  34.269  29.386  1.00  0.00           C
ATOM   2561  HA2 GLY   168      45.538  33.566  29.149  1.00  0.00           H
ATOM   2562  HA3 GLY   168      47.047  33.596  29.866  1.00  0.00           H
ATOM   2563  C   GLY   168      45.566  35.207  30.347  1.00  0.00           C
ATOM   2564  O   GLY   168      44.969  36.198  29.917  1.00  0.00           O
ATOM   2565  N   THR   169      45.579  34.944  31.646  1.00  0.00           N
ATOM   2566  H   THR   169      46.024  34.082  31.928  1.00  0.00           H
ATOM   2567  CA  THR   169      44.643  35.644  32.576  1.00  0.00           C
ATOM   2568  HA  THR   169      44.433  36.612  32.119  1.00  0.00           H
ATOM   2569  CB  THR   169      43.260  34.948  32.749  1.00  0.00           C
ATOM   2570  HB  THR   169      43.321  34.016  33.312  1.00  0.00           H
ATOM   2571  CG2 THR   169      42.362  35.844  33.687  1.00  0.00           C
ATOM   2572 HG21 THR   169      41.306  35.578  33.661  1.00  0.00           H
ATOM   2573 HG22 THR   169      42.417  36.894  33.401  1.00  0.00           H
ATOM   2574 HG23 THR   169      42.759  35.800  34.701  1.00  0.00           H
ATOM   2575  OG1 THR   169      42.590  34.758  31.558  1.00  0.00           O
ATOM   2576  HG1 THR   169      43.022  34.055  31.068  1.00  0.00           H
ATOM   2577  C   THR   169      45.476  35.924  33.885  1.00  0.00           C
ATOM   2578  O   THR   169      46.317  35.142  34.297  1.00  0.00           O
ATOM   2579  N   LYS   170      45.274  37.141  34.444  1.00  0.00           N
ATOM   2580  H   LYS   170      44.726  37.787  33.893  1.00  0.00           H
ATOM   2581  CA  LYS   170      45.804  37.621  35.725  1.00  0.00           C
ATOM   2582  HA  LYS   170      46.246  36.779  36.258  1.00  0.00           H
ATOM   2583  CB  LYS   170      46.939  38.606  35.481  1.00  0.00           C
ATOM   2584  HB2 LYS   170      47.658  38.069  34.863  1.00  0.00           H
ATOM   2585  HB3 LYS   170      46.599  39.488  34.937  1.00  0.00           H
ATOM   2586  CG  LYS   170      47.629  39.032  36.747  1.00  0.00           C
ATOM   2587  HG2 LYS   170      46.942  39.628  37.349  1.00  0.00           H
ATOM   2588  HG3 LYS   170      48.069  38.217  37.322  1.00  0.00           H
ATOM   2589  CD  LYS   170      48.762  39.997  36.345  1.00  0.00           C
ATOM   2590  HD2 LYS   170      49.489  39.333  35.880  1.00  0.00           H
ATOM   2591  HD3 LYS   170      48.354  40.696  35.615  1.00  0.00           H
ATOM   2592  CE  LYS   170      49.516  40.785  37.402  1.00  0.00           C
ATOM   2593  HE2 LYS   170      48.886  41.495  37.939  1.00  0.00           H
ATOM   2594  HE3 LYS   170      49.919  40.057  38.107  1.00  0.00           H
ATOM   2595  NZ  LYS   170      50.651  41.431  36.778  1.00  0.00           N
ATOM   2596  HZ1 LYS   170      51.221  40.744  36.306  1.00  0.00           H
ATOM   2597  HZ2 LYS   170      51.289  41.909  37.398  1.00  0.00           H
ATOM   2598  HZ3 LYS   170      50.452  42.123  36.070  1.00  0.00           H
ATOM   2599  C   LYS   170      44.714  38.175  36.688  1.00  0.00           C
ATOM   2600  O   LYS   170      44.284  39.365  36.567  1.00  0.00           O
ATOM   2601  N   VAL   171      44.130  37.340  37.510  1.00  0.00           N
ATOM   2602  H   VAL   171      44.542  36.419  37.462  1.00  0.00           H
ATOM   2603  CA  VAL   171      43.146  37.679  38.579  1.00  0.00           C
ATOM   2604  HA  VAL   171      42.418  38.437  38.292  1.00  0.00           H
ATOM   2605  CB  VAL   171      42.404  36.412  39.188  1.00  0.00           C
ATOM   2606  HB  VAL   171      43.084  35.621  39.505  1.00  0.00           H
ATOM   2607  CG1 VAL   171      41.550  36.791  40.404  1.00  0.00           C
ATOM   2608 HG11 VAL   171      40.843  37.616  40.318  1.00  0.00           H
ATOM   2609 HG12 VAL   171      41.063  35.876  40.739  1.00  0.00           H
ATOM   2610 HG13 VAL   171      42.158  37.061  41.268  1.00  0.00           H
ATOM   2611  CG2 VAL   171      41.413  35.865  38.069  1.00  0.00           C
ATOM   2612 HG21 VAL   171      42.014  35.522  37.226  1.00  0.00           H
ATOM   2613 HG22 VAL   171      40.695  36.587  37.682  1.00  0.00           H
ATOM   2614 HG23 VAL   171      40.821  35.079  38.539  1.00  0.00           H
ATOM   2615  C   VAL   171      43.876  38.277  39.747  1.00  0.00           C
ATOM   2616  O   VAL   171      45.000  37.930  40.064  1.00  0.00           O
ATOM   2617  N   ILE   172      43.384  39.375  40.310  1.00  0.00           N
ATOM   2618  H   ILE   172      42.433  39.638  40.091  1.00  0.00           H
ATOM   2619  CA  ILE   172      43.934  40.041  41.477  1.00  0.00           C
ATOM   2620  HA  ILE   172      44.681  39.403  41.948  1.00  0.00           H
ATOM   2621  CB  ILE   172      44.587  41.416  41.179  1.00  0.00           C
ATOM   2622  HB  ILE   172      43.789  42.042  40.777  1.00  0.00           H
ATOM   2623  CG2 ILE   172      45.132  42.090  42.414  1.00  0.00           C
ATOM   2624 HG21 ILE   172      45.718  41.353  42.963  1.00  0.00           H
ATOM   2625 HG22 ILE   172      44.336  42.376  43.101  1.00  0.00           H
ATOM   2626 HG23 ILE   172      45.706  42.994  42.206  1.00  0.00           H
ATOM   2627  CG1 ILE   172      45.673  41.315  40.067  1.00  0.00           C
ATOM   2628 HG12 ILE   172      46.468  42.021  40.307  1.00  0.00           H
ATOM   2629 HG13 ILE   172      46.026  40.284  40.107  1.00  0.00           H
ATOM   2630  CD1 ILE   172      45.190  41.755  38.692  1.00  0.00           C
ATOM   2631 HD11 ILE   172      46.022  41.783  37.988  1.00  0.00           H
ATOM   2632 HD12 ILE   172      44.792  42.769  38.653  1.00  0.00           H
ATOM   2633 HD13 ILE   172      44.453  40.997  38.425  1.00  0.00           H
ATOM   2634  C   ILE   172      42.816  40.120  42.536  1.00  0.00           C
ATOM   2635  O   ILE   172      41.758  40.722  42.248  1.00  0.00           O
ATOM   2636  N   LEU   173      43.046  39.568  43.734  1.00  0.00           N
ATOM   2637  H   LEU   173      43.912  39.049  43.769  1.00  0.00           H
ATOM   2638  CA  LEU   173      42.254  39.896  44.899  1.00  0.00           C
ATOM   2639  HA  LEU   173      41.239  40.134  44.579  1.00  0.00           H
ATOM   2640  CB  LEU   173      42.116  38.724  45.821  1.00  0.00           C
ATOM   2641  HB2 LEU   173      43.081  38.447  46.246  1.00  0.00           H
ATOM   2642  HB3 LEU   173      41.493  39.053  46.653  1.00  0.00           H
ATOM   2643  CG  LEU   173      41.408  37.550  45.150  1.00  0.00           C
ATOM   2644  HG  LEU   173      40.681  37.953  44.447  1.00  0.00           H
ATOM   2645  CD1 LEU   173      42.389  36.533  44.523  1.00  0.00           C
ATOM   2646 HD11 LEU   173      43.254  36.338  45.157  1.00  0.00           H
ATOM   2647 HD12 LEU   173      42.762  36.964  43.595  1.00  0.00           H
ATOM   2648 HD13 LEU   173      41.870  35.601  44.296  1.00  0.00           H
ATOM   2649  CD2 LEU   173      40.630  36.742  46.228  1.00  0.00           C
ATOM   2650 HD21 LEU   173      41.230  36.377  47.062  1.00  0.00           H
ATOM   2651 HD22 LEU   173      39.875  37.473  46.517  1.00  0.00           H
ATOM   2652 HD23 LEU   173      40.123  35.897  45.763  1.00  0.00           H
ATOM   2653  C   LEU   173      42.777  41.093  45.604  1.00  0.00           C
ATOM   2654  O   LEU   173      43.992  41.242  45.832  1.00  0.00           O
ATOM   2655  N   HID   174      41.891  42.022  46.014  1.00  0.00           N
ATOM   2656  H   HID   174      40.894  41.937  45.876  1.00  0.00           H
ATOM   2657  CA  HID   174      42.102  43.068  47.040  1.00  0.00           C
ATOM   2658  HA  HID   174      43.152  43.323  47.182  1.00  0.00           H
ATOM   2659  CB  HID   174      41.435  44.366  46.500  1.00  0.00           C
ATOM   2660  HB2 HID   174      40.377  44.103  46.523  1.00  0.00           H
ATOM   2661  HB3 HID   174      41.618  45.246  47.118  1.00  0.00           H
ATOM   2662  CG  HID   174      42.053  44.642  45.146  1.00  0.00           C
ATOM   2663  ND1 HID   174      43.182  45.390  44.911  1.00  0.00           N
ATOM   2664  HD1 HID   174      43.849  45.821  45.536  1.00  0.00           H
ATOM   2665  CE1 HID   174      43.308  45.383  43.572  1.00  0.00           C
ATOM   2666  HE1 HID   174      44.196  45.704  43.047  1.00  0.00           H
ATOM   2667  NE2 HID   174      42.379  44.669  42.914  1.00  0.00           N
ATOM   2668  CD2 HID   174      41.587  44.198  43.956  1.00  0.00           C
ATOM   2669  HD2 HID   174      40.823  43.437  43.894  1.00  0.00           H
ATOM   2670  C   HID   174      41.380  42.699  48.317  1.00  0.00           C
ATOM   2671  O   HID   174      40.161  42.464  48.259  1.00  0.00           O
ATOM   2672  N   LEU   175      42.060  42.401  49.368  1.00  0.00           N
ATOM   2673  H   LEU   175      43.027  42.694  49.344  1.00  0.00           H
ATOM   2674  CA  LEU   175      41.555  41.572  50.463  1.00  0.00           C
ATOM   2675  HA  LEU   175      40.838  40.853  50.065  1.00  0.00           H
ATOM   2676  CB  LEU   175      42.714  40.691  50.979  1.00  0.00           C
ATOM   2677  HB2 LEU   175      43.433  41.464  51.250  1.00  0.00           H
ATOM   2678  HB3 LEU   175      42.381  40.177  51.879  1.00  0.00           H
ATOM   2679  CG  LEU   175      43.172  39.595  50.021  1.00  0.00           C
ATOM   2680  HG  LEU   175      43.298  40.030  49.029  1.00  0.00           H
ATOM   2681  CD1 LEU   175      44.576  38.949  50.340  1.00  0.00           C
ATOM   2682 HD11 LEU   175      44.564  37.993  49.817  1.00  0.00           H
ATOM   2683 HD12 LEU   175      44.849  38.920  51.396  1.00  0.00           H
ATOM   2684 HD13 LEU   175      45.368  39.594  49.958  1.00  0.00           H
ATOM   2685  CD2 LEU   175      42.181  38.378  49.954  1.00  0.00           C
ATOM   2686 HD21 LEU   175      42.112  37.885  50.924  1.00  0.00           H
ATOM   2687 HD22 LEU   175      41.229  38.800  49.628  1.00  0.00           H
ATOM   2688 HD23 LEU   175      42.397  37.695  49.132  1.00  0.00           H
ATOM   2689  C   LEU   175      40.875  42.368  51.544  1.00  0.00           C
ATOM   2690  O   LEU   175      41.237  43.521  51.759  1.00  0.00           O
ATOM   2691  N   LYS   176      39.870  41.753  52.244  1.00  0.00           N
ATOM   2692  H   LYS   176      39.718  40.767  52.089  1.00  0.00           H
ATOM   2693  CA  LYS   176      39.237  42.352  53.472  1.00  0.00           C
ATOM   2694  HA  LYS   176      38.875  43.359  53.263  1.00  0.00           H
ATOM   2695  CB  LYS   176      37.944  41.534  53.798  1.00  0.00           C
ATOM   2696  HB2 LYS   176      38.019  40.474  54.043  1.00  0.00           H
ATOM   2697  HB3 LYS   176      37.567  42.071  54.669  1.00  0.00           H
ATOM   2698  CG  LYS   176      36.954  41.645  52.706  1.00  0.00           C
ATOM   2699  HG2 LYS   176      36.682  42.700  52.704  1.00  0.00           H
ATOM   2700  HG3 LYS   176      37.384  41.442  51.725  1.00  0.00           H
ATOM   2701  CD  LYS   176      35.586  40.905  52.994  1.00  0.00           C
ATOM   2702  HD2 LYS   176      34.853  41.162  52.227  1.00  0.00           H
ATOM   2703  HD3 LYS   176      35.736  39.838  52.829  1.00  0.00           H
ATOM   2704  CE  LYS   176      34.828  41.244  54.288  1.00  0.00           C
ATOM   2705  HE2 LYS   176      35.171  42.191  54.704  1.00  0.00           H
ATOM   2706  HE3 LYS   176      33.778  41.367  54.020  1.00  0.00           H
ATOM   2707  NZ  LYS   176      34.852  40.213  55.316  1.00  0.00           N
ATOM   2708  HZ1 LYS   176      35.726  40.097  55.808  1.00  0.00           H
ATOM   2709  HZ2 LYS   176      34.659  39.321  54.883  1.00  0.00           H
ATOM   2710  HZ3 LYS   176      34.054  40.306  55.930  1.00  0.00           H
ATOM   2711  C   LYS   176      40.075  42.288  54.662  1.00  0.00           C
ATOM   2712  O   LYS   176      40.936  41.407  54.765  1.00  0.00           O
ATOM   2713  N   GLU   177      39.833  43.117  55.644  1.00  0.00           N
ATOM   2714  H   GLU   177      38.914  43.532  55.598  1.00  0.00           H
ATOM   2715  CA  GLU   177      40.655  43.274  56.798  1.00  0.00           C
ATOM   2716  HA  GLU   177      41.619  43.673  56.482  1.00  0.00           H
ATOM   2717  CB  GLU   177      39.996  44.341  57.723  1.00  0.00           C
ATOM   2718  HB2 GLU   177      38.918  44.175  57.751  1.00  0.00           H
ATOM   2719  HB3 GLU   177      40.390  44.333  58.739  1.00  0.00           H
ATOM   2720  CG  GLU   177      40.326  45.784  57.289  1.00  0.00           C
ATOM   2721  HG2 GLU   177      40.323  46.532  58.082  1.00  0.00           H
ATOM   2722  HG3 GLU   177      41.373  45.905  57.012  1.00  0.00           H
ATOM   2723  CD  GLU   177      39.468  46.287  56.136  1.00  0.00           C
ATOM   2724  OE1 GLU   177      38.225  46.091  56.096  1.00  0.00           O
ATOM   2725  OE2 GLU   177      40.004  47.092  55.327  1.00  0.00           O
ATOM   2726  C   GLU   177      40.868  41.917  57.535  1.00  0.00           C
ATOM   2727  O   GLU   177      41.987  41.677  57.988  1.00  0.00           O
ATOM   2728  N   ASP   178      39.812  41.143  57.707  1.00  0.00           N
ATOM   2729  H   ASP   178      38.990  41.449  57.208  1.00  0.00           H
ATOM   2730  CA  ASP   178      39.687  39.848  58.411  1.00  0.00           C
ATOM   2731  HA  ASP   178      40.247  40.035  59.328  1.00  0.00           H
ATOM   2732  CB  ASP   178      38.186  39.587  58.708  1.00  0.00           C
ATOM   2733  HB2 ASP   178      38.162  38.609  59.190  1.00  0.00           H
ATOM   2734  HB3 ASP   178      37.930  40.385  59.404  1.00  0.00           H
ATOM   2735  CG  ASP   178      37.226  39.752  57.554  1.00  0.00           C
ATOM   2736  OD1 ASP   178      37.157  40.802  56.920  1.00  0.00           O
ATOM   2737  OD2 ASP   178      36.376  38.863  57.438  1.00  0.00           O
ATOM   2738  C   ASP   178      40.285  38.658  57.576  1.00  0.00           C
ATOM   2739  O   ASP   178      40.133  37.543  57.990  1.00  0.00           O
ATOM   2740  N   GLN   179      40.767  38.880  56.377  1.00  0.00           N
ATOM   2741  H   GLN   179      40.884  39.776  55.927  1.00  0.00           H
ATOM   2742  CA  GLN   179      41.193  37.788  55.505  1.00  0.00           C
ATOM   2743  HA  GLN   179      41.234  36.847  56.055  1.00  0.00           H
ATOM   2744  CB  GLN   179      40.293  37.654  54.345  1.00  0.00           C
ATOM   2745  HB2 GLN   179      40.408  38.584  53.788  1.00  0.00           H
ATOM   2746  HB3 GLN   179      40.578  36.788  53.749  1.00  0.00           H
ATOM   2747  CG  GLN   179      38.817  37.456  54.814  1.00  0.00           C
ATOM   2748  HG2 GLN   179      38.526  38.412  55.250  1.00  0.00           H
ATOM   2749  HG3 GLN   179      38.338  37.172  53.877  1.00  0.00           H
ATOM   2750  CD  GLN   179      38.520  36.284  55.722  1.00  0.00           C
ATOM   2751  OE1 GLN   179      39.246  35.303  55.807  1.00  0.00           O
ATOM   2752  NE2 GLN   179      37.454  36.364  56.493  1.00  0.00           N
ATOM   2753 HE21 GLN   179      37.429  35.755  57.299  1.00  0.00           H
ATOM   2754 HE22 GLN   179      36.876  37.190  56.431  1.00  0.00           H
ATOM   2755  C   GLN   179      42.675  38.061  54.942  1.00  0.00           C
ATOM   2756  O   GLN   179      42.964  37.833  53.764  1.00  0.00           O
ATOM   2757  N   THR   180      43.556  38.523  55.862  1.00  0.00           N
ATOM   2758  H   THR   180      43.232  38.475  56.817  1.00  0.00           H
ATOM   2759  CA  THR   180      44.973  38.782  55.518  1.00  0.00           C
ATOM   2760  HA  THR   180      45.064  39.061  54.468  1.00  0.00           H
ATOM   2761  CB  THR   180      45.551  39.964  56.274  1.00  0.00           C
ATOM   2762  HB  THR   180      46.589  40.180  56.025  1.00  0.00           H
ATOM   2763  CG2 THR   180      44.793  41.293  55.953  1.00  0.00           C
ATOM   2764 HG21 THR   180      43.711  41.171  55.909  1.00  0.00           H
ATOM   2765 HG22 THR   180      45.213  41.612  54.999  1.00  0.00           H
ATOM   2766 HG23 THR   180      45.146  42.113  56.579  1.00  0.00           H
ATOM   2767  OG1 THR   180      45.470  39.702  57.636  1.00  0.00           O
ATOM   2768  HG1 THR   180      46.376  39.623  57.947  1.00  0.00           H
ATOM   2769  C   THR   180      45.852  37.559  55.528  1.00  0.00           C
ATOM   2770  O   THR   180      47.048  37.508  55.132  1.00  0.00           O
ATOM   2771  N   GLU   181      45.182  36.412  55.885  1.00  0.00           N
ATOM   2772  H   GLU   181      44.189  36.475  56.061  1.00  0.00           H
ATOM   2773  CA  GLU   181      45.870  35.078  56.054  1.00  0.00           C
ATOM   2774  HA  GLU   181      46.662  35.144  56.798  1.00  0.00           H
ATOM   2775  CB  GLU   181      44.957  34.119  56.815  1.00  0.00           C
ATOM   2776  HB2 GLU   181      45.395  33.121  56.777  1.00  0.00           H
ATOM   2777  HB3 GLU   181      44.857  34.355  57.875  1.00  0.00           H
ATOM   2778  CG  GLU   181      43.558  34.114  56.145  1.00  0.00           C
ATOM   2779  HG2 GLU   181      43.070  35.084  56.059  1.00  0.00           H
ATOM   2780  HG3 GLU   181      43.676  33.826  55.100  1.00  0.00           H
ATOM   2781  CD  GLU   181      42.522  33.136  56.850  1.00  0.00           C
ATOM   2782  OE1 GLU   181      41.337  33.458  57.100  1.00  0.00           O
ATOM   2783  OE2 GLU   181      42.917  31.950  57.131  1.00  0.00           O
ATOM   2784  C   GLU   181      46.396  34.555  54.743  1.00  0.00           C
ATOM   2785  O   GLU   181      47.295  33.742  54.683  1.00  0.00           O
ATOM   2786  N   TYR   182      45.712  34.991  53.613  1.00  0.00           N
ATOM   2787  H   TYR   182      45.012  35.716  53.681  1.00  0.00           H
ATOM   2788  CA  TYR   182      46.089  34.488  52.200  1.00  0.00           C
ATOM   2789  HA  TYR   182      46.369  33.448  52.367  1.00  0.00           H
ATOM   2790  CB  TYR   182      44.816  34.345  51.331  1.00  0.00           C
ATOM   2791  HB2 TYR   182      44.622  35.371  51.019  1.00  0.00           H
ATOM   2792  HB3 TYR   182      45.018  33.740  50.445  1.00  0.00           H
ATOM   2793  CG  TYR   182      43.579  33.827  52.136  1.00  0.00           C
ATOM   2794  CD1 TYR   182      43.556  32.444  52.428  1.00  0.00           C
ATOM   2795  HD1 TYR   182      44.372  31.815  52.103  1.00  0.00           H
ATOM   2796  CE1 TYR   182      42.534  31.893  53.169  1.00  0.00           C
ATOM   2797  HE1 TYR   182      42.539  30.847  53.439  1.00  0.00           H
ATOM   2798  CZ  TYR   182      41.520  32.772  53.696  1.00  0.00           C
ATOM   2799  OH  TYR   182      40.564  32.252  54.525  1.00  0.00           O
ATOM   2800  HH  TYR   182      40.446  32.988  55.130  1.00  0.00           H
ATOM   2801  CE2 TYR   182      41.561  34.159  53.364  1.00  0.00           C
ATOM   2802  HE2 TYR   182      40.744  34.769  53.721  1.00  0.00           H
ATOM   2803  CD2 TYR   182      42.542  34.700  52.564  1.00  0.00           C
ATOM   2804  HD2 TYR   182      42.636  35.751  52.335  1.00  0.00           H
ATOM   2805  C   TYR   182      47.196  35.196  51.424  1.00  0.00           C
ATOM   2806  O   TYR   182      47.521  34.877  50.302  1.00  0.00           O
ATOM   2807  N   LEU   183      47.775  36.222  52.068  1.00  0.00           N
ATOM   2808  H   LEU   183      47.359  36.433  52.964  1.00  0.00           H
ATOM   2809  CA  LEU   183      49.043  36.906  51.743  1.00  0.00           C
ATOM   2810  HA  LEU   183      49.019  37.028  50.660  1.00  0.00           H
ATOM   2811  CB  LEU   183      48.974  38.322  52.439  1.00  0.00           C
ATOM   2812  HB2 LEU   183      48.737  38.111  53.482  1.00  0.00           H
ATOM   2813  HB3 LEU   183      49.914  38.872  52.393  1.00  0.00           H
ATOM   2814  CG  LEU   183      47.920  39.293  51.789  1.00  0.00           C
ATOM   2815  HG  LEU   183      46.943  38.843  51.611  1.00  0.00           H
ATOM   2816  CD1 LEU   183      47.618  40.541  52.654  1.00  0.00           C
ATOM   2817 HD11 LEU   183      48.532  41.103  52.847  1.00  0.00           H
ATOM   2818 HD12 LEU   183      47.070  40.234  53.544  1.00  0.00           H
ATOM   2819 HD13 LEU   183      47.088  41.281  52.052  1.00  0.00           H
ATOM   2820  CD2 LEU   183      48.474  39.767  50.467  1.00  0.00           C
ATOM   2821 HD21 LEU   183      47.869  40.555  50.019  1.00  0.00           H
ATOM   2822 HD22 LEU   183      49.508  40.092  50.574  1.00  0.00           H
ATOM   2823 HD23 LEU   183      48.474  38.929  49.769  1.00  0.00           H
ATOM   2824  C   LEU   183      50.306  36.169  52.034  1.00  0.00           C
ATOM   2825  O   LEU   183      51.458  36.741  51.987  1.00  0.00           O
ATOM   2826  N   GLU   184      50.174  34.979  52.559  1.00  0.00           N
ATOM   2827  H   GLU   184      49.208  34.685  52.559  1.00  0.00           H
ATOM   2828  CA  GLU   184      51.139  34.206  53.409  1.00  0.00           C
ATOM   2829  HA  GLU   184      52.066  34.781  53.404  1.00  0.00           H
ATOM   2830  CB  GLU   184      50.848  34.091  54.870  1.00  0.00           C
ATOM   2831  HB2 GLU   184      50.089  33.415  55.262  1.00  0.00           H
ATOM   2832  HB3 GLU   184      51.720  33.682  55.381  1.00  0.00           H
ATOM   2833  CG  GLU   184      50.600  35.480  55.518  1.00  0.00           C
ATOM   2834  HG2 GLU   184      51.253  36.253  55.111  1.00  0.00           H
ATOM   2835  HG3 GLU   184      49.540  35.704  55.400  1.00  0.00           H
ATOM   2836  CD  GLU   184      50.910  35.534  56.998  1.00  0.00           C
ATOM   2837  OE1 GLU   184      50.358  34.804  57.847  1.00  0.00           O
ATOM   2838  OE2 GLU   184      51.715  36.416  57.427  1.00  0.00           O
ATOM   2839  C   GLU   184      51.498  32.860  52.715  1.00  0.00           C
ATOM   2840  O   GLU   184      50.652  32.007  52.670  1.00  0.00           O
ATOM   2841  N   GLU   185      52.680  32.716  52.108  1.00  0.00           N
ATOM   2842  H   GLU   185      53.365  33.445  51.969  1.00  0.00           H
ATOM   2843  CA  GLU   185      52.934  31.445  51.391  1.00  0.00           C
ATOM   2844  HA  GLU   185      52.339  31.468  50.478  1.00  0.00           H
ATOM   2845  CB  GLU   185      54.357  31.478  50.841  1.00  0.00           C
ATOM   2846  HB2 GLU   185      54.464  32.502  50.481  1.00  0.00           H
ATOM   2847  HB3 GLU   185      55.029  31.454  51.699  1.00  0.00           H
ATOM   2848  CG  GLU   185      54.665  30.580  49.641  1.00  0.00           C
ATOM   2849  HG2 GLU   185      53.760  30.119  49.247  1.00  0.00           H
ATOM   2850  HG3 GLU   185      55.177  31.273  48.972  1.00  0.00           H
ATOM   2851  CD  GLU   185      55.595  29.394  50.040  1.00  0.00           C
ATOM   2852  OE1 GLU   185      55.713  29.059  51.233  1.00  0.00           O
ATOM   2853  OE2 GLU   185      56.048  28.829  49.059  1.00  0.00           O
ATOM   2854  C   GLU   185      52.816  30.180  52.240  1.00  0.00           C
ATOM   2855  O   GLU   185      52.264  29.247  51.672  1.00  0.00           O
ATOM   2856  N   ARG   186      53.030  30.298  53.571  1.00  0.00           N
ATOM   2857  H   ARG   186      53.477  31.159  53.850  1.00  0.00           H
ATOM   2858  CA  ARG   186      52.662  29.304  54.585  1.00  0.00           C
ATOM   2859  HA  ARG   186      53.011  28.344  54.202  1.00  0.00           H
ATOM   2860  CB  ARG   186      53.171  29.570  56.001  1.00  0.00           C
ATOM   2861  HB2 ARG   186      53.076  28.715  56.671  1.00  0.00           H
ATOM   2862  HB3 ARG   186      54.226  29.841  56.014  1.00  0.00           H
ATOM   2863  CG  ARG   186      52.347  30.738  56.626  1.00  0.00           C
ATOM   2864  HG2 ARG   186      52.615  31.637  56.072  1.00  0.00           H
ATOM   2865  HG3 ARG   186      51.276  30.534  56.593  1.00  0.00           H
ATOM   2866  CD  ARG   186      52.660  30.939  58.159  1.00  0.00           C
ATOM   2867  HD2 ARG   186      52.213  30.137  58.746  1.00  0.00           H
ATOM   2868  HD3 ARG   186      53.742  30.952  58.287  1.00  0.00           H
ATOM   2869  NE  ARG   186      52.145  32.249  58.536  1.00  0.00           N
ATOM   2870  HE  ARG   186      51.568  32.789  57.909  1.00  0.00           H
ATOM   2871  CZ  ARG   186      52.160  32.743  59.760  1.00  0.00           C
ATOM   2872  NH1 ARG   186      52.770  32.106  60.757  1.00  0.00           N
ATOM   2873 HH11 ARG   186      53.354  31.304  60.572  1.00  0.00           H
ATOM   2874 HH12 ARG   186      52.659  32.489  61.684  1.00  0.00           H
ATOM   2875  NH2 ARG   186      51.678  33.914  60.051  1.00  0.00           N
ATOM   2876 HH21 ARG   186      51.334  34.493  59.299  1.00  0.00           H
ATOM   2877 HH22 ARG   186      51.749  34.324  60.971  1.00  0.00           H
ATOM   2878  C   ARG   186      51.120  28.948  54.733  1.00  0.00           C
ATOM   2879  O   ARG   186      50.816  27.928  55.419  1.00  0.00           O
ATOM   2880  N   ARG   187      50.221  29.747  54.123  1.00  0.00           N
ATOM   2881  H   ARG   187      50.541  30.561  53.618  1.00  0.00           H
ATOM   2882  CA  ARG   187      48.801  29.580  53.992  1.00  0.00           C
ATOM   2883  HA  ARG   187      48.429  28.778  54.629  1.00  0.00           H
ATOM   2884  CB  ARG   187      48.068  30.741  54.579  1.00  0.00           C
ATOM   2885  HB2 ARG   187      48.438  31.048  55.558  1.00  0.00           H
ATOM   2886  HB3 ARG   187      48.147  31.655  53.990  1.00  0.00           H
ATOM   2887  CG  ARG   187      46.526  30.522  54.726  1.00  0.00           C
ATOM   2888  HG2 ARG   187      46.026  31.456  54.980  1.00  0.00           H
ATOM   2889  HG3 ARG   187      46.051  30.262  53.781  1.00  0.00           H
ATOM   2890  CD  ARG   187      46.117  29.549  55.842  1.00  0.00           C
ATOM   2891  HD2 ARG   187      46.259  28.508  55.553  1.00  0.00           H
ATOM   2892  HD3 ARG   187      46.757  29.700  56.712  1.00  0.00           H
ATOM   2893  NE  ARG   187      44.654  29.698  56.133  1.00  0.00           N
ATOM   2894  HE  ARG   187      44.427  30.469  56.744  1.00  0.00           H
ATOM   2895  CZ  ARG   187      43.608  28.971  55.749  1.00  0.00           C
ATOM   2896  NH1 ARG   187      43.647  27.789  55.190  1.00  0.00           N
ATOM   2897 HH11 ARG   187      44.479  27.216  55.229  1.00  0.00           H
ATOM   2898 HH12 ARG   187      42.762  27.375  54.937  1.00  0.00           H
ATOM   2899  NH2 ARG   187      42.429  29.397  56.038  1.00  0.00           N
ATOM   2900 HH21 ARG   187      42.388  30.314  56.460  1.00  0.00           H
ATOM   2901 HH22 ARG   187      41.620  28.888  55.713  1.00  0.00           H
ATOM   2902  C   ARG   187      48.318  29.236  52.593  1.00  0.00           C
ATOM   2903  O   ARG   187      47.543  28.286  52.491  1.00  0.00           O
ATOM   2904  N   ILE   188      48.926  29.876  51.616  1.00  0.00           N
ATOM   2905  H   ILE   188      49.633  30.535  51.910  1.00  0.00           H
ATOM   2906  CA  ILE   188      48.751  29.445  50.174  1.00  0.00           C
ATOM   2907  HA  ILE   188      47.681  29.529  49.987  1.00  0.00           H
ATOM   2908  CB  ILE   188      49.554  30.367  49.309  1.00  0.00           C
ATOM   2909  HB  ILE   188      50.565  30.402  49.718  1.00  0.00           H
ATOM   2910  CG2 ILE   188      49.633  29.789  47.882  1.00  0.00           C
ATOM   2911 HG21 ILE   188      50.088  28.799  47.917  1.00  0.00           H
ATOM   2912 HG22 ILE   188      50.192  30.431  47.202  1.00  0.00           H
ATOM   2913 HG23 ILE   188      48.594  29.750  47.557  1.00  0.00           H
ATOM   2914  CG1 ILE   188      48.955  31.798  49.371  1.00  0.00           C
ATOM   2915 HG12 ILE   188      47.892  31.690  49.154  1.00  0.00           H
ATOM   2916 HG13 ILE   188      49.075  32.218  50.370  1.00  0.00           H
ATOM   2917  CD1 ILE   188      49.543  32.838  48.426  1.00  0.00           C
ATOM   2918 HD11 ILE   188      49.105  32.844  47.428  1.00  0.00           H
ATOM   2919 HD12 ILE   188      50.622  32.729  48.540  1.00  0.00           H
ATOM   2920 HD13 ILE   188      49.209  33.739  48.942  1.00  0.00           H
ATOM   2921  C   ILE   188      49.162  27.961  50.050  1.00  0.00           C
ATOM   2922  O   ILE   188      48.445  27.191  49.394  1.00  0.00           O
ATOM   2923  N   LYS   189      50.283  27.506  50.581  1.00  0.00           N
ATOM   2924  H   LYS   189      50.938  28.198  50.916  1.00  0.00           H
ATOM   2925  CA  LYS   189      50.824  26.148  50.503  1.00  0.00           C
ATOM   2926  HA  LYS   189      50.747  25.771  49.483  1.00  0.00           H
ATOM   2927  CB  LYS   189      52.284  26.258  50.888  1.00  0.00           C
ATOM   2928  HB2 LYS   189      52.775  27.126  50.446  1.00  0.00           H
ATOM   2929  HB3 LYS   189      52.336  26.391  51.969  1.00  0.00           H
ATOM   2930  CG  LYS   189      53.232  25.029  50.607  1.00  0.00           C
ATOM   2931  HG2 LYS   189      53.005  24.275  51.361  1.00  0.00           H
ATOM   2932  HG3 LYS   189      52.956  24.551  49.668  1.00  0.00           H
ATOM   2933  CD  LYS   189      54.658  25.527  50.581  1.00  0.00           C
ATOM   2934  HD2 LYS   189      55.168  24.661  50.158  1.00  0.00           H
ATOM   2935  HD3 LYS   189      54.794  26.322  49.849  1.00  0.00           H
ATOM   2936  CE  LYS   189      55.182  25.924  51.984  1.00  0.00           C
ATOM   2937  HE2 LYS   189      54.512  26.686  52.383  1.00  0.00           H
ATOM   2938  HE3 LYS   189      55.145  25.018  52.588  1.00  0.00           H
ATOM   2939  NZ  LYS   189      56.559  26.540  52.041  1.00  0.00           N
ATOM   2940  HZ1 LYS   189      56.750  26.894  52.967  1.00  0.00           H
ATOM   2941  HZ2 LYS   189      56.539  27.416  51.540  1.00  0.00           H
ATOM   2942  HZ3 LYS   189      57.266  25.924  51.664  1.00  0.00           H
ATOM   2943  C   LYS   189      49.994  25.127  51.256  1.00  0.00           C
ATOM   2944  O   LYS   189      49.668  24.066  50.662  1.00  0.00           O
ATOM   2945  N   GLU   190      49.532  25.469  52.453  1.00  0.00           N
ATOM   2946  H   GLU   190      49.991  26.214  52.957  1.00  0.00           H
ATOM   2947  CA  GLU   190      48.541  24.637  53.136  1.00  0.00           C
ATOM   2948  HA  GLU   190      48.938  23.642  53.334  1.00  0.00           H
ATOM   2949  CB  GLU   190      48.130  25.441  54.432  1.00  0.00           C
ATOM   2950  HB2 GLU   190      48.991  25.766  55.017  1.00  0.00           H
ATOM   2951  HB3 GLU   190      47.523  26.328  54.255  1.00  0.00           H
ATOM   2952  CG  GLU   190      47.319  24.540  55.430  1.00  0.00           C
ATOM   2953  HG2 GLU   190      46.627  23.898  54.885  1.00  0.00           H
ATOM   2954  HG3 GLU   190      47.959  23.898  56.036  1.00  0.00           H
ATOM   2955  CD  GLU   190      46.399  25.266  56.438  1.00  0.00           C
ATOM   2956  OE1 GLU   190      46.499  24.936  57.675  1.00  0.00           O
ATOM   2957  OE2 GLU   190      45.587  26.174  56.051  1.00  0.00           O
ATOM   2958  C   GLU   190      47.259  24.404  52.316  1.00  0.00           C
ATOM   2959  O   GLU   190      46.699  23.330  52.353  1.00  0.00           O
ATOM   2960  N   ILE   191      46.785  25.406  51.619  1.00  0.00           N
ATOM   2961  H   ILE   191      47.168  26.333  51.734  1.00  0.00           H
ATOM   2962  CA  ILE   191      45.614  25.376  50.830  1.00  0.00           C
ATOM   2963  HA  ILE   191      44.880  24.874  51.460  1.00  0.00           H
ATOM   2964  CB  ILE   191      45.097  26.759  50.573  1.00  0.00           C
ATOM   2965  HB  ILE   191      45.906  27.389  50.204  1.00  0.00           H
ATOM   2966  CG2 ILE   191      43.964  26.784  49.546  1.00  0.00           C
ATOM   2967 HG21 ILE   191      43.404  27.717  49.480  1.00  0.00           H
ATOM   2968 HG22 ILE   191      43.218  26.063  49.878  1.00  0.00           H
ATOM   2969 HG23 ILE   191      44.123  26.312  48.577  1.00  0.00           H
ATOM   2970  CG1 ILE   191      44.560  27.388  51.885  1.00  0.00           C
ATOM   2971 HG12 ILE   191      43.659  26.865  52.203  1.00  0.00           H
ATOM   2972 HG13 ILE   191      45.222  27.252  52.742  1.00  0.00           H
ATOM   2973  CD1 ILE   191      44.383  28.943  51.902  1.00  0.00           C
ATOM   2974 HD11 ILE   191      43.940  29.249  52.851  1.00  0.00           H
ATOM   2975 HD12 ILE   191      43.799  29.140  51.002  1.00  0.00           H
ATOM   2976 HD13 ILE   191      45.324  29.445  51.684  1.00  0.00           H
ATOM   2977  C   ILE   191      45.807  24.428  49.621  1.00  0.00           C
ATOM   2978  O   ILE   191      45.166  23.413  49.539  1.00  0.00           O
ATOM   2979  N   VAL   192      46.754  24.875  48.767  1.00  0.00           N
ATOM   2980  H   VAL   192      46.997  25.845  48.902  1.00  0.00           H
ATOM   2981  CA  VAL   192      47.270  24.134  47.697  1.00  0.00           C
ATOM   2982  HA  VAL   192      46.566  24.171  46.866  1.00  0.00           H
ATOM   2983  CB  VAL   192      48.633  24.626  47.193  1.00  0.00           C
ATOM   2984  HB  VAL   192      49.317  24.862  48.008  1.00  0.00           H
ATOM   2985  CG1 VAL   192      49.436  23.730  46.235  1.00  0.00           C
ATOM   2986 HG11 VAL   192      48.811  23.317  45.444  1.00  0.00           H
ATOM   2987 HG12 VAL   192      50.291  24.320  45.902  1.00  0.00           H
ATOM   2988 HG13 VAL   192      49.737  22.875  46.841  1.00  0.00           H
ATOM   2989  CG2 VAL   192      48.257  25.884  46.450  1.00  0.00           C
ATOM   2990 HG21 VAL   192      47.674  25.596  45.574  1.00  0.00           H
ATOM   2991 HG22 VAL   192      49.202  26.364  46.196  1.00  0.00           H
ATOM   2992 HG23 VAL   192      47.699  26.548  47.110  1.00  0.00           H
ATOM   2993  C   VAL   192      47.358  22.655  48.089  1.00  0.00           C
ATOM   2994  O   VAL   192      46.749  21.829  47.468  1.00  0.00           O
ATOM   2995  N   LYS   193      47.950  22.240  49.215  1.00  0.00           N
ATOM   2996  H   LYS   193      48.307  22.898  49.891  1.00  0.00           H
ATOM   2997  CA  LYS   193      48.101  20.818  49.547  1.00  0.00           C
ATOM   2998  HA  LYS   193      48.258  20.162  48.690  1.00  0.00           H
ATOM   2999  CB  LYS   193      49.394  20.671  50.488  1.00  0.00           C
ATOM   3000  HB2 LYS   193      49.951  19.762  50.267  1.00  0.00           H
ATOM   3001  HB3 LYS   193      50.017  21.554  50.348  1.00  0.00           H
ATOM   3002  CG  LYS   193      49.026  20.617  52.027  1.00  0.00           C
ATOM   3003  HG2 LYS   193      48.579  21.576  52.289  1.00  0.00           H
ATOM   3004  HG3 LYS   193      48.334  19.794  52.210  1.00  0.00           H
ATOM   3005  CD  LYS   193      50.257  20.293  52.824  1.00  0.00           C
ATOM   3006  HD2 LYS   193      50.780  19.345  52.700  1.00  0.00           H
ATOM   3007  HD3 LYS   193      51.047  21.033  52.699  1.00  0.00           H
ATOM   3008  CE  LYS   193      49.957  20.404  54.311  1.00  0.00           C
ATOM   3009  HE2 LYS   193      49.714  21.452  54.485  1.00  0.00           H
ATOM   3010  HE3 LYS   193      49.107  19.765  54.547  1.00  0.00           H
ATOM   3011  NZ  LYS   193      51.079  19.976  55.193  1.00  0.00           N
ATOM   3012  HZ1 LYS   193      51.946  20.475  55.053  1.00  0.00           H
ATOM   3013  HZ2 LYS   193      51.252  18.987  55.080  1.00  0.00           H
ATOM   3014  HZ3 LYS   193      50.828  20.161  56.153  1.00  0.00           H
ATOM   3015  C   LYS   193      46.808  20.111  50.032  1.00  0.00           C
ATOM   3016  O   LYS   193      46.765  18.852  49.874  1.00  0.00           O
ATOM   3017  N   LYS   194      45.680  20.833  50.190  1.00  0.00           N
ATOM   3018  H   LYS   194      45.826  21.825  50.310  1.00  0.00           H
ATOM   3019  CA  LYS   194      44.412  20.259  50.609  1.00  0.00           C
ATOM   3020  HA  LYS   194      44.465  19.202  50.869  1.00  0.00           H
ATOM   3021  CB  LYS   194      43.964  21.038  51.880  1.00  0.00           C
ATOM   3022  HB2 LYS   194      44.064  22.115  51.748  1.00  0.00           H
ATOM   3023  HB3 LYS   194      42.977  20.671  52.165  1.00  0.00           H
ATOM   3024  CG  LYS   194      44.841  20.629  53.039  1.00  0.00           C
ATOM   3025  HG2 LYS   194      44.839  19.552  53.202  1.00  0.00           H
ATOM   3026  HG3 LYS   194      45.891  20.908  52.938  1.00  0.00           H
ATOM   3027  CD  LYS   194      44.482  21.259  54.402  1.00  0.00           C
ATOM   3028  HD2 LYS   194      45.035  20.721  55.174  1.00  0.00           H
ATOM   3029  HD3 LYS   194      44.961  22.238  54.378  1.00  0.00           H
ATOM   3030  CE  LYS   194      43.023  21.457  54.842  1.00  0.00           C
ATOM   3031  HE2 LYS   194      42.626  22.049  54.017  1.00  0.00           H
ATOM   3032  HE3 LYS   194      42.463  20.524  54.902  1.00  0.00           H
ATOM   3033  NZ  LYS   194      42.871  22.100  56.211  1.00  0.00           N
ATOM   3034  HZ1 LYS   194      41.928  21.965  56.548  1.00  0.00           H
ATOM   3035  HZ2 LYS   194      43.021  23.091  56.089  1.00  0.00           H
ATOM   3036  HZ3 LYS   194      43.537  21.591  56.775  1.00  0.00           H
ATOM   3037  C   LYS   194      43.386  20.430  49.553  1.00  0.00           C
ATOM   3038  O   LYS   194      42.246  20.024  49.808  1.00  0.00           O
ATOM   3039  N   HIE   195      43.705  21.103  48.434  1.00  0.00           N
ATOM   3040  H   HIE   195      44.680  21.308  48.267  1.00  0.00           H
ATOM   3041  CA  HIE   195      42.638  21.501  47.487  1.00  0.00           C
ATOM   3042  HA  HIE   195      41.782  20.829  47.554  1.00  0.00           H
ATOM   3043  CB  HIE   195      42.237  22.977  47.808  1.00  0.00           C
ATOM   3044  HB2 HIE   195      43.144  23.571  47.922  1.00  0.00           H
ATOM   3045  HB3 HIE   195      41.672  23.370  46.962  1.00  0.00           H
ATOM   3046  CG  HIE   195      41.468  23.176  49.091  1.00  0.00           C
ATOM   3047  ND1 HIE   195      40.085  23.141  49.158  1.00  0.00           N
ATOM   3048  CE1 HIE   195      39.730  23.682  50.320  1.00  0.00           C
ATOM   3049  HE1 HIE   195      38.737  23.765  50.737  1.00  0.00           H
ATOM   3050  NE2 HIE   195      40.842  24.135  50.927  1.00  0.00           N
ATOM   3051  HE2 HIE   195      40.821  24.524  51.859  1.00  0.00           H
ATOM   3052  CD2 HIE   195      41.899  23.774  50.249  1.00  0.00           C
ATOM   3053  HD2 HIE   195      42.907  24.111  50.444  1.00  0.00           H
ATOM   3054  C   HIE   195      43.133  21.324  46.074  1.00  0.00           C
ATOM   3055  O   HIE   195      42.345  20.852  45.269  1.00  0.00           O
ATOM   3056  N   SER   196      44.433  21.602  45.726  1.00  0.00           N
ATOM   3057  H   SER   196      45.035  21.850  46.499  1.00  0.00           H
ATOM   3058  CA  SER   196      44.897  21.767  44.364  1.00  0.00           C
ATOM   3059  HA  SER   196      44.118  21.694  43.606  1.00  0.00           H
ATOM   3060  CB  SER   196      45.465  23.145  44.302  1.00  0.00           C
ATOM   3061  HB2 SER   196      46.385  23.018  44.871  1.00  0.00           H
ATOM   3062  HB3 SER   196      45.821  23.390  43.302  1.00  0.00           H
ATOM   3063  OG  SER   196      44.525  24.054  44.858  1.00  0.00           O
ATOM   3064  HG  SER   196      43.845  24.265  44.215  1.00  0.00           H
ATOM   3065  C   SER   196      45.992  20.790  43.999  1.00  0.00           C
ATOM   3066  O   SER   196      46.813  21.072  43.152  1.00  0.00           O
ATOM   3067  N   GLN   197      46.174  19.777  44.823  1.00  0.00           N
ATOM   3068  H   GLN   197      45.481  19.752  45.558  1.00  0.00           H
ATOM   3069  CA  GLN   197      47.206  18.736  44.870  1.00  0.00           C
ATOM   3070  HA  GLN   197      48.124  19.310  44.739  1.00  0.00           H
ATOM   3071  CB  GLN   197      47.298  18.189  46.305  1.00  0.00           C
ATOM   3072  HB2 GLN   197      48.302  17.775  46.397  1.00  0.00           H
ATOM   3073  HB3 GLN   197      47.330  18.993  47.039  1.00  0.00           H
ATOM   3074  CG  GLN   197      46.250  17.168  46.782  1.00  0.00           C
ATOM   3075  HG2 GLN   197      46.238  16.303  46.119  1.00  0.00           H
ATOM   3076  HG3 GLN   197      46.689  16.859  47.732  1.00  0.00           H
ATOM   3077  CD  GLN   197      44.868  17.667  47.214  1.00  0.00           C
ATOM   3078  OE1 GLN   197      44.121  18.426  46.543  1.00  0.00           O
ATOM   3079  NE2 GLN   197      44.400  17.130  48.259  1.00  0.00           N
ATOM   3080 HE21 GLN   197      43.428  17.273  48.492  1.00  0.00           H
ATOM   3081 HE22 GLN   197      44.884  16.447  48.824  1.00  0.00           H
ATOM   3082  C   GLN   197      47.138  17.728  43.755  1.00  0.00           C
ATOM   3083  O   GLN   197      48.111  17.009  43.676  1.00  0.00           O
ATOM   3084  N   PHE   198      46.030  17.669  42.930  1.00  0.00           N
ATOM   3085  H   PHE   198      45.365  18.427  42.992  1.00  0.00           H
ATOM   3086  CA  PHE   198      45.800  16.649  41.811  1.00  0.00           C
ATOM   3087  HA  PHE   198      46.585  15.897  41.873  1.00  0.00           H
ATOM   3088  CB  PHE   198      44.509  15.878  42.106  1.00  0.00           C
ATOM   3089  HB2 PHE   198      43.695  16.599  42.031  1.00  0.00           H
ATOM   3090  HB3 PHE   198      44.278  15.283  41.222  1.00  0.00           H
ATOM   3091  CG  PHE   198      44.325  15.096  43.421  1.00  0.00           C
ATOM   3092  CD1 PHE   198      45.069  13.933  43.619  1.00  0.00           C
ATOM   3093  HD1 PHE   198      45.619  13.645  42.735  1.00  0.00           H
ATOM   3094  CE1 PHE   198      45.098  13.194  44.821  1.00  0.00           C
ATOM   3095  HE1 PHE   198      45.728  12.341  45.025  1.00  0.00           H
ATOM   3096  CZ  PHE   198      44.522  13.802  45.903  1.00  0.00           C
ATOM   3097  HZ  PHE   198      44.621  13.318  46.863  1.00  0.00           H
ATOM   3098  CE2 PHE   198      43.746  14.922  45.785  1.00  0.00           C
ATOM   3099  HE2 PHE   198      43.309  15.343  46.677  1.00  0.00           H
ATOM   3100  CD2 PHE   198      43.621  15.589  44.539  1.00  0.00           C
ATOM   3101  HD2 PHE   198      42.948  16.431  44.471  1.00  0.00           H
ATOM   3102  C   PHE   198      45.821  17.266  40.414  1.00  0.00           C
ATOM   3103  O   PHE   198      45.953  16.580  39.405  1.00  0.00           O
ATOM   3104  N   ILE   199      45.679  18.626  40.383  1.00  0.00           N
ATOM   3105  H   ILE   199      45.717  19.066  41.291  1.00  0.00           H
ATOM   3106  CA  ILE   199      45.841  19.431  39.158  1.00  0.00           C
ATOM   3107  HA  ILE   199      45.198  19.042  38.368  1.00  0.00           H
ATOM   3108  CB  ILE   199      45.353  20.854  39.435  1.00  0.00           C
ATOM   3109  HB  ILE   199      45.560  21.159  40.460  1.00  0.00           H
ATOM   3110  CG2 ILE   199      46.021  21.836  38.453  1.00  0.00           C
ATOM   3111 HG21 ILE   199      46.994  22.203  38.780  1.00  0.00           H
ATOM   3112 HG22 ILE   199      45.383  22.712  38.322  1.00  0.00           H
ATOM   3113 HG23 ILE   199      46.211  21.531  37.425  1.00  0.00           H
ATOM   3114  CG1 ILE   199      43.821  20.907  39.266  1.00  0.00           C
ATOM   3115 HG12 ILE   199      43.564  20.857  38.208  1.00  0.00           H
ATOM   3116 HG13 ILE   199      43.427  20.014  39.751  1.00  0.00           H
ATOM   3117  CD1 ILE   199      43.131  22.222  39.825  1.00  0.00           C
ATOM   3118 HD11 ILE   199      43.402  22.391  40.867  1.00  0.00           H
ATOM   3119 HD12 ILE   199      42.076  21.986  39.682  1.00  0.00           H
ATOM   3120 HD13 ILE   199      43.224  23.104  39.193  1.00  0.00           H
ATOM   3121  C   ILE   199      47.347  19.248  38.850  1.00  0.00           C
ATOM   3122  O   ILE   199      48.087  19.578  39.772  1.00  0.00           O
ATOM   3123  N   GLY   200      47.688  18.609  37.772  1.00  0.00           N
ATOM   3124  H   GLY   200      46.956  18.473  37.088  1.00  0.00           H
ATOM   3125  CA  GLY   200      49.041  18.218  37.327  1.00  0.00           C
ATOM   3126  HA2 GLY   200      49.575  17.717  38.133  1.00  0.00           H
ATOM   3127  HA3 GLY   200      48.987  17.485  36.523  1.00  0.00           H
ATOM   3128  C   GLY   200      49.915  19.409  36.865  1.00  0.00           C
ATOM   3129  O   GLY   200      51.159  19.371  36.951  1.00  0.00           O
ATOM   3130  N   TYR   201      49.292  20.520  36.369  1.00  0.00           N
ATOM   3131  H   TYR   201      48.413  20.430  35.881  1.00  0.00           H
ATOM   3132  CA  TYR   201      49.984  21.741  36.102  1.00  0.00           C
ATOM   3133  HA  TYR   201      50.704  21.431  35.344  1.00  0.00           H
ATOM   3134  CB  TYR   201      49.083  22.829  35.475  1.00  0.00           C
ATOM   3135  HB2 TYR   201      48.368  23.125  36.242  1.00  0.00           H
ATOM   3136  HB3 TYR   201      49.779  23.620  35.194  1.00  0.00           H
ATOM   3137  CG  TYR   201      48.271  22.465  34.235  1.00  0.00           C
ATOM   3138  CD1 TYR   201      49.004  22.266  33.037  1.00  0.00           C
ATOM   3139  HD1 TYR   201      50.069  22.437  32.977  1.00  0.00           H
ATOM   3140  CE1 TYR   201      48.303  21.970  31.851  1.00  0.00           C
ATOM   3141  HE1 TYR   201      48.737  21.947  30.862  1.00  0.00           H
ATOM   3142  CZ  TYR   201      46.899  21.644  31.899  1.00  0.00           C
ATOM   3143  OH  TYR   201      46.128  21.226  30.805  1.00  0.00           O
ATOM   3144  HH  TYR   201      45.200  21.189  31.051  1.00  0.00           H
ATOM   3145  CE2 TYR   201      46.177  21.878  33.117  1.00  0.00           C
ATOM   3146  HE2 TYR   201      45.117  21.689  33.200  1.00  0.00           H
ATOM   3147  CD2 TYR   201      46.882  22.215  34.286  1.00  0.00           C
ATOM   3148  HD2 TYR   201      46.339  22.401  35.200  1.00  0.00           H
ATOM   3149  C   TYR   201      50.667  22.208  37.435  1.00  0.00           C
ATOM   3150  O   TYR   201      50.134  22.149  38.535  1.00  0.00           O
ATOM   3151  N   PRO   202      51.858  22.785  37.197  1.00  0.00           N
ATOM   3152  CD  PRO   202      52.695  22.922  35.983  1.00  0.00           C
ATOM   3153  HD2 PRO   202      52.375  23.569  35.166  1.00  0.00           H
ATOM   3154  HD3 PRO   202      52.912  21.920  35.614  1.00  0.00           H
ATOM   3155  CG  PRO   202      54.073  23.515  36.455  1.00  0.00           C
ATOM   3156  HG2 PRO   202      54.247  24.588  36.394  1.00  0.00           H
ATOM   3157  HG3 PRO   202      54.833  22.929  35.938  1.00  0.00           H
ATOM   3158  CB  PRO   202      54.094  23.231  37.960  1.00  0.00           C
ATOM   3159  HB2 PRO   202      54.682  24.016  38.435  1.00  0.00           H
ATOM   3160  HB3 PRO   202      54.419  22.197  38.089  1.00  0.00           H
ATOM   3161  CA  PRO   202      52.626  23.289  38.363  1.00  0.00           C
ATOM   3162  HA  PRO   202      52.584  22.638  39.236  1.00  0.00           H
ATOM   3163  C   PRO   202      52.085  24.656  38.785  1.00  0.00           C
ATOM   3164  O   PRO   202      51.816  25.495  37.971  1.00  0.00           O
ATOM   3165  N   ILE   203      51.802  24.803  40.082  1.00  0.00           N
ATOM   3166  H   ILE   203      51.889  23.989  40.675  1.00  0.00           H
ATOM   3167  CA  ILE   203      51.291  25.930  40.848  1.00  0.00           C
ATOM   3168  HA  ILE   203      50.847  26.668  40.182  1.00  0.00           H
ATOM   3169  CB  ILE   203      50.191  25.401  41.782  1.00  0.00           C
ATOM   3170  HB  ILE   203      50.725  24.696  42.419  1.00  0.00           H
ATOM   3171  CG2 ILE   203      49.448  26.535  42.616  1.00  0.00           C
ATOM   3172 HG21 ILE   203      48.626  26.128  43.203  1.00  0.00           H
ATOM   3173 HG22 ILE   203      49.141  27.348  41.958  1.00  0.00           H
ATOM   3174 HG23 ILE   203      50.110  26.870  43.414  1.00  0.00           H
ATOM   3175  CG1 ILE   203      49.082  24.689  40.955  1.00  0.00           C
ATOM   3176 HG12 ILE   203      48.452  25.519  40.632  1.00  0.00           H
ATOM   3177 HG13 ILE   203      49.451  24.239  40.033  1.00  0.00           H
ATOM   3178  CD1 ILE   203      48.397  23.633  41.839  1.00  0.00           C
ATOM   3179 HD11 ILE   203      47.793  24.177  42.565  1.00  0.00           H
ATOM   3180 HD12 ILE   203      49.101  23.049  42.432  1.00  0.00           H
ATOM   3181 HD13 ILE   203      47.826  22.962  41.197  1.00  0.00           H
ATOM   3182  C   ILE   203      52.400  26.705  41.597  1.00  0.00           C
ATOM   3183  O   ILE   203      52.782  26.416  42.745  1.00  0.00           O
ATOM   3184  N   THR   204      53.139  27.515  40.853  1.00  0.00           N
ATOM   3185  H   THR   204      52.856  27.492  39.885  1.00  0.00           H
ATOM   3186  CA  THR   204      54.268  28.224  41.375  1.00  0.00           C
ATOM   3187  HA  THR   204      55.069  27.504  41.539  1.00  0.00           H
ATOM   3188  CB  THR   204      54.926  29.069  40.235  1.00  0.00           C
ATOM   3189  HB  THR   204      54.365  29.997  40.123  1.00  0.00           H
ATOM   3190  CG2 THR   204      56.420  29.379  40.567  1.00  0.00           C
ATOM   3191 HG21 THR   204      56.896  28.399  40.548  1.00  0.00           H
ATOM   3192 HG22 THR   204      56.602  29.914  41.499  1.00  0.00           H
ATOM   3193 HG23 THR   204      56.919  29.942  39.778  1.00  0.00           H
ATOM   3194  OG1 THR   204      54.834  28.266  39.093  1.00  0.00           O
ATOM   3195  HG1 THR   204      54.134  28.754  38.653  1.00  0.00           H
ATOM   3196  C   THR   204      54.016  29.132  42.622  1.00  0.00           C
ATOM   3197  O   THR   204      53.286  30.098  42.575  1.00  0.00           O
ATOM   3198  N   LEU   205      54.639  28.818  43.739  1.00  0.00           N
ATOM   3199  H   LEU   205      55.212  27.991  43.825  1.00  0.00           H
ATOM   3200  CA  LEU   205      54.526  29.681  44.951  1.00  0.00           C
ATOM   3201  HA  LEU   205      53.570  30.205  44.962  1.00  0.00           H
ATOM   3202  CB  LEU   205      54.538  28.832  46.226  1.00  0.00           C
ATOM   3203  HB2 LEU   205      55.548  28.421  46.199  1.00  0.00           H
ATOM   3204  HB3 LEU   205      54.265  29.510  47.034  1.00  0.00           H
ATOM   3205  CG  LEU   205      53.555  27.636  46.227  1.00  0.00           C
ATOM   3206  HG  LEU   205      53.891  26.995  45.412  1.00  0.00           H
ATOM   3207  CD1 LEU   205      53.679  26.899  47.544  1.00  0.00           C
ATOM   3208 HD11 LEU   205      53.233  27.560  48.287  1.00  0.00           H
ATOM   3209 HD12 LEU   205      54.740  26.666  47.628  1.00  0.00           H
ATOM   3210 HD13 LEU   205      53.112  25.970  47.492  1.00  0.00           H
ATOM   3211  CD2 LEU   205      52.101  28.091  46.201  1.00  0.00           C
ATOM   3212 HD21 LEU   205      51.446  27.301  46.566  1.00  0.00           H
ATOM   3213 HD22 LEU   205      52.027  28.941  46.879  1.00  0.00           H
ATOM   3214 HD23 LEU   205      51.873  28.316  45.159  1.00  0.00           H
ATOM   3215  C   LEU   205      55.594  30.834  44.992  1.00  0.00           C
ATOM   3216  O   LEU   205      56.752  30.463  45.224  1.00  0.00           O
ATOM   3217  N   PHE   206      55.180  32.078  44.882  1.00  0.00           N
ATOM   3218  H   PHE   206      54.202  32.315  44.787  1.00  0.00           H
ATOM   3219  CA  PHE   206      56.113  33.217  45.242  1.00  0.00           C
ATOM   3220  HA  PHE   206      57.136  32.890  45.061  1.00  0.00           H
ATOM   3221  CB  PHE   206      55.837  34.461  44.269  1.00  0.00           C
ATOM   3222  HB2 PHE   206      54.750  34.548  44.261  1.00  0.00           H
ATOM   3223  HB3 PHE   206      56.198  35.417  44.648  1.00  0.00           H
ATOM   3224  CG  PHE   206      56.337  34.119  42.934  1.00  0.00           C
ATOM   3225  CD1 PHE   206      55.507  33.490  42.012  1.00  0.00           C
ATOM   3226  HD1 PHE   206      54.530  33.137  42.306  1.00  0.00           H
ATOM   3227  CE1 PHE   206      55.963  33.053  40.758  1.00  0.00           C
ATOM   3228  HE1 PHE   206      55.326  32.662  39.979  1.00  0.00           H
ATOM   3229  CZ  PHE   206      57.224  33.461  40.299  1.00  0.00           C
ATOM   3230  HZ  PHE   206      57.667  33.277  39.331  1.00  0.00           H
ATOM   3231  CE2 PHE   206      57.980  34.236  41.176  1.00  0.00           C
ATOM   3232  HE2 PHE   206      58.928  34.636  40.848  1.00  0.00           H
ATOM   3233  CD2 PHE   206      57.597  34.500  42.492  1.00  0.00           C
ATOM   3234  HD2 PHE   206      58.157  35.023  43.254  1.00  0.00           H
ATOM   3235  C   PHE   206      55.868  33.561  46.729  1.00  0.00           C
ATOM   3236  O   PHE   206      54.798  33.428  47.323  1.00  0.00           O
ATOM   3237  N   VAL   207      56.908  34.074  47.397  1.00  0.00           N
ATOM   3238  H   VAL   207      57.805  33.979  46.941  1.00  0.00           H
ATOM   3239  CA  VAL   207      56.846  34.458  48.813  1.00  0.00           C
ATOM   3240  HA  VAL   207      55.810  34.488  49.150  1.00  0.00           H
ATOM   3241  CB  VAL   207      57.651  33.471  49.654  1.00  0.00           C
ATOM   3242  HB  VAL   207      57.434  32.445  49.357  1.00  0.00           H
ATOM   3243  CG1 VAL   207      59.251  33.702  49.536  1.00  0.00           C
ATOM   3244 HG11 VAL   207      59.556  33.712  48.489  1.00  0.00           H
ATOM   3245 HG12 VAL   207      59.447  34.729  49.845  1.00  0.00           H
ATOM   3246 HG13 VAL   207      59.858  33.055  50.168  1.00  0.00           H
ATOM   3247  CG2 VAL   207      57.404  33.512  51.194  1.00  0.00           C
ATOM   3248 HG21 VAL   207      57.888  32.641  51.636  1.00  0.00           H
ATOM   3249 HG22 VAL   207      56.345  33.550  51.448  1.00  0.00           H
ATOM   3250 HG23 VAL   207      57.929  34.373  51.609  1.00  0.00           H
ATOM   3251  C   VAL   207      57.050  35.972  49.069  1.00  0.00           C
ATOM   3252  O   VAL   207      57.677  36.686  48.346  1.00  0.00           O
ATOM   3253  N   GLU   208      56.486  36.425  50.203  1.00  0.00           N
ATOM   3254  H   GLU   208      55.882  35.808  50.729  1.00  0.00           H
ATOM   3255  CA  GLU   208      56.740  37.669  50.895  1.00  0.00           C
ATOM   3256  HA  GLU   208      57.193  38.335  50.161  1.00  0.00           H
ATOM   3257  CB  GLU   208      55.406  38.307  51.236  1.00  0.00           C
ATOM   3258  HB2 GLU   208      54.651  37.570  51.510  1.00  0.00           H
ATOM   3259  HB3 GLU   208      55.477  38.969  52.100  1.00  0.00           H
ATOM   3260  CG  GLU   208      54.886  39.215  50.145  1.00  0.00           C
ATOM   3261  HG2 GLU   208      55.239  38.792  49.205  1.00  0.00           H
ATOM   3262  HG3 GLU   208      53.800  39.290  50.181  1.00  0.00           H
ATOM   3263  CD  GLU   208      55.497  40.651  50.349  1.00  0.00           C
ATOM   3264  OE1 GLU   208      56.763  40.825  50.220  1.00  0.00           O
ATOM   3265  OE2 GLU   208      54.705  41.650  50.495  1.00  0.00           O
ATOM   3266  C   GLU   208      57.538  37.571  52.155  1.00  0.00           C
ATOM   3267  O   GLU   208      58.433  38.442  52.365  1.00  0.00           O
ATOM   3268  OXT GLU   208      57.103  36.761  53.020  1.00  0.00           O
END
