# Supplementary material for: Worth the Weight: Sub-Pocket EXplorer (SubPEx), a Weighted Ensemble Method to Enhance Binding-Pocket Conformational Sampling
Source: J Chem Theory Comput. 2023 Aug 16;19(17):5677–89. doi: 10.1021/acs.jctc.3c00478 (PMC10500992; doi:10.1021/acs.jctc.3c00478)
Supplement: Supplementary file 2 — ct3c00478_si_002.zip [file ct3c00478_si_002.zip › clustered_structures/HSP90/subpex/rep.c6.aligned.pdb]

HELIX    1   1 ALA      9  ASN     20  1                                  12
HELIX    2   2 LYS     26  LEU     49  1                                  24
HELIX    3   3 PRO     52  LEU     55  1                                   4
HELIX    4   4 LYS     85  ILE     89  1                                   5
HELIX    5   5 ALA     96  ALA    109  1                                  14
HELIX    6   6 ILE    113  PHE    119  1                                   7
HELIX    7   7 GLY    122  LEU    128  1                                   7
HELIX    8   8 GLU    177  TYR    182  1                                   6
HELIX    9   9 GLU    185  HIE    195  1                                  11
SHEET    1   1 1 VAL     2  ALA     6  0
SHEET    2   2 1 ILE    63  ASN    68  0
SHEET    3   3 1 THR    73  VAL    77  0
SHEET    4   4 1 ALA   130  LYS   138  0
SHEET    5   5 1 GLN   144  SER   149  0
SHEET    6   6 1 SER   154  THR   159  0
SHEET    7   7 1 GLY   168  LEU   175  0
SHEET    8   8 1 ILE   203  LEU   205  0
CRYST1   70.310   64.508   72.583  90.00  90.00  90.00               1
ATOM      1  N   ALA     1      41.531  54.438  27.611  1.00  0.00           N
ATOM      2  H1  ALA     1      41.883  55.192  27.038  1.00  0.00           H
ATOM      3  H2  ALA     1      41.478  54.748  28.571  1.00  0.00           H
ATOM      4  H3  ALA     1      42.126  53.623  27.662  1.00  0.00           H
ATOM      5  CA  ALA     1      40.179  54.010  27.296  1.00  0.00           C
ATOM      6  HA  ALA     1      39.549  54.857  27.027  1.00  0.00           H
ATOM      7  CB  ALA     1      40.267  53.230  25.980  1.00  0.00           C
ATOM      8  HB1 ALA     1      41.075  52.499  25.995  1.00  0.00           H
ATOM      9  HB2 ALA     1      40.405  53.828  25.080  1.00  0.00           H
ATOM     10  HB3 ALA     1      39.333  52.719  25.747  1.00  0.00           H
ATOM     11  C   ALA     1      39.496  53.270  28.416  1.00  0.00           C
ATOM     12  O   ALA     1      39.925  52.155  28.670  1.00  0.00           O
ATOM     13  N   VAL     2      38.417  53.783  28.964  1.00  0.00           N
ATOM     14  H   VAL     2      38.077  54.696  28.700  1.00  0.00           H
ATOM     15  CA  VAL     2      37.675  53.075  30.042  1.00  0.00           C
ATOM     16  HA  VAL     2      37.896  52.017  29.901  1.00  0.00           H
ATOM     17  CB  VAL     2      38.221  53.456  31.441  1.00  0.00           C
ATOM     18  HB  VAL     2      39.267  53.156  31.402  1.00  0.00           H
ATOM     19  CG1 VAL     2      38.080  54.954  31.763  1.00  0.00           C
ATOM     20 HG11 VAL     2      37.028  55.179  31.594  1.00  0.00           H
ATOM     21 HG12 VAL     2      38.370  55.210  32.783  1.00  0.00           H
ATOM     22 HG13 VAL     2      38.722  55.603  31.166  1.00  0.00           H
ATOM     23  CG2 VAL     2      37.501  52.610  32.583  1.00  0.00           C
ATOM     24 HG21 VAL     2      38.195  52.551  33.420  1.00  0.00           H
ATOM     25 HG22 VAL     2      37.228  51.645  32.153  1.00  0.00           H
ATOM     26 HG23 VAL     2      36.579  53.113  32.872  1.00  0.00           H
ATOM     27  C   VAL     2      36.132  53.229  29.944  1.00  0.00           C
ATOM     28  O   VAL     2      35.673  54.320  29.604  1.00  0.00           O
ATOM     29  N   GLU     3      35.355  52.196  30.212  1.00  0.00           N
ATOM     30  H   GLU     3      35.745  51.311  30.503  1.00  0.00           H
ATOM     31  CA  GLU     3      33.890  52.294  30.245  1.00  0.00           C
ATOM     32  HA  GLU     3      33.640  53.335  30.449  1.00  0.00           H
ATOM     33  CB  GLU     3      33.428  51.813  28.871  1.00  0.00           C
ATOM     34  HB2 GLU     3      33.953  52.452  28.160  1.00  0.00           H
ATOM     35  HB3 GLU     3      33.648  50.753  28.748  1.00  0.00           H
ATOM     36  CG  GLU     3      31.897  51.989  28.565  1.00  0.00           C
ATOM     37  HG2 GLU     3      31.675  51.624  27.562  1.00  0.00           H
ATOM     38  HG3 GLU     3      31.354  51.409  29.312  1.00  0.00           H
ATOM     39  CD  GLU     3      31.390  53.421  28.702  1.00  0.00           C
ATOM     40  OE1 GLU     3      30.488  53.790  27.989  1.00  0.00           O
ATOM     41  OE2 GLU     3      31.853  54.201  29.559  1.00  0.00           O
ATOM     42  C   GLU     3      33.267  51.530  31.390  1.00  0.00           C
ATOM     43  O   GLU     3      33.801  50.477  31.860  1.00  0.00           O
ATOM     44  N   THR     4      32.121  52.023  31.854  1.00  0.00           N
ATOM     45  H   THR     4      31.767  52.870  31.434  1.00  0.00           H
ATOM     46  CA  THR     4      31.387  51.551  33.048  1.00  0.00           C
ATOM     47  HA  THR     4      32.010  50.748  33.441  1.00  0.00           H
ATOM     48  CB  THR     4      31.134  52.769  33.944  1.00  0.00           C
ATOM     49  HB  THR     4      30.369  53.424  33.528  1.00  0.00           H
ATOM     50  CG2 THR     4      30.782  52.302  35.333  1.00  0.00           C
ATOM     51 HG21 THR     4      29.782  51.885  35.214  1.00  0.00           H
ATOM     52 HG22 THR     4      30.918  53.091  36.072  1.00  0.00           H
ATOM     53 HG23 THR     4      31.442  51.516  35.699  1.00  0.00           H
ATOM     54  OG1 THR     4      32.405  53.464  34.104  1.00  0.00           O
ATOM     55  HG1 THR     4      32.553  53.897  33.260  1.00  0.00           H
ATOM     56  C   THR     4      30.156  50.864  32.584  1.00  0.00           C
ATOM     57  O   THR     4      29.456  51.367  31.677  1.00  0.00           O
ATOM     58  N   PHE     5      29.858  49.774  33.265  1.00  0.00           N
ATOM     59  H   PHE     5      30.399  49.519  34.080  1.00  0.00           H
ATOM     60  CA  PHE     5      28.845  48.800  32.964  1.00  0.00           C
ATOM     61  HA  PHE     5      27.998  49.251  32.449  1.00  0.00           H
ATOM     62  CB  PHE     5      29.442  47.694  32.116  1.00  0.00           C
ATOM     63  HB2 PHE     5      30.427  47.355  32.435  1.00  0.00           H
ATOM     64  HB3 PHE     5      28.744  46.857  32.151  1.00  0.00           H
ATOM     65  CG  PHE     5      29.453  47.994  30.589  1.00  0.00           C
ATOM     66  CD1 PHE     5      30.696  48.252  30.100  1.00  0.00           C
ATOM     67  HD1 PHE     5      31.511  48.272  30.809  1.00  0.00           H
ATOM     68  CE1 PHE     5      30.901  48.509  28.766  1.00  0.00           C
ATOM     69  HE1 PHE     5      31.889  48.574  28.333  1.00  0.00           H
ATOM     70  CZ  PHE     5      29.826  48.369  27.884  1.00  0.00           C
ATOM     71  HZ  PHE     5      29.974  48.422  26.815  1.00  0.00           H
ATOM     72  CE2 PHE     5      28.510  48.112  28.361  1.00  0.00           C
ATOM     73  HE2 PHE     5      27.681  48.098  27.669  1.00  0.00           H
ATOM     74  CD2 PHE     5      28.343  47.976  29.750  1.00  0.00           C
ATOM     75  HD2 PHE     5      27.341  47.834  30.127  1.00  0.00           H
ATOM     76  C   PHE     5      28.374  48.210  34.342  1.00  0.00           C
ATOM     77  O   PHE     5      28.784  48.611  35.444  1.00  0.00           O
ATOM     78  N   ALA     6      27.388  47.296  34.262  1.00  0.00           N
ATOM     79  H   ALA     6      27.005  47.071  33.355  1.00  0.00           H
ATOM     80  CA  ALA     6      26.853  46.550  35.371  1.00  0.00           C
ATOM     81  HA  ALA     6      27.603  46.493  36.161  1.00  0.00           H
ATOM     82  CB  ALA     6      25.740  47.314  35.957  1.00  0.00           C
ATOM     83  HB1 ALA     6      25.964  48.330  36.280  1.00  0.00           H
ATOM     84  HB2 ALA     6      25.488  46.831  36.902  1.00  0.00           H
ATOM     85  HB3 ALA     6      24.936  47.309  35.222  1.00  0.00           H
ATOM     86  C   ALA     6      26.529  45.148  34.843  1.00  0.00           C
ATOM     87  O   ALA     6      26.355  45.078  33.601  1.00  0.00           O
ATOM     88  N   PHE     7      26.554  44.114  35.712  1.00  0.00           N
ATOM     89  H   PHE     7      26.742  44.237  36.697  1.00  0.00           H
ATOM     90  CA  PHE     7      26.209  42.693  35.477  1.00  0.00           C
ATOM     91  HA  PHE     7      26.677  42.236  34.604  1.00  0.00           H
ATOM     92  CB  PHE     7      26.779  41.930  36.686  1.00  0.00           C
ATOM     93  HB2 PHE     7      26.390  42.434  37.571  1.00  0.00           H
ATOM     94  HB3 PHE     7      26.234  40.986  36.670  1.00  0.00           H
ATOM     95  CG  PHE     7      28.277  41.756  36.782  1.00  0.00           C
ATOM     96  CD1 PHE     7      28.813  40.807  35.933  1.00  0.00           C
ATOM     97  HD1 PHE     7      28.188  40.241  35.260  1.00  0.00           H
ATOM     98  CE1 PHE     7      30.128  40.320  36.194  1.00  0.00           C
ATOM     99  HE1 PHE     7      30.557  39.542  35.580  1.00  0.00           H
ATOM    100  CZ  PHE     7      30.846  40.828  37.354  1.00  0.00           C
ATOM    101  HZ  PHE     7      31.859  40.575  37.635  1.00  0.00           H
ATOM    102  CE2 PHE     7      30.305  41.883  38.164  1.00  0.00           C
ATOM    103  HE2 PHE     7      30.814  42.308  39.017  1.00  0.00           H
ATOM    104  CD2 PHE     7      29.016  42.318  37.868  1.00  0.00           C
ATOM    105  HD2 PHE     7      28.590  43.115  38.460  1.00  0.00           H
ATOM    106  C   PHE     7      24.656  42.493  35.329  1.00  0.00           C
ATOM    107  O   PHE     7      23.861  43.306  35.840  1.00  0.00           O
ATOM    108  N   GLN     8      24.348  41.350  34.722  1.00  0.00           N
ATOM    109  H   GLN     8      25.105  40.730  34.477  1.00  0.00           H
ATOM    110  CA  GLN     8      23.003  40.882  34.522  1.00  0.00           C
ATOM    111  HA  GLN     8      22.345  41.696  34.218  1.00  0.00           H
ATOM    112  CB  GLN     8      23.002  39.660  33.594  1.00  0.00           C
ATOM    113  HB2 GLN     8      23.821  38.955  33.735  1.00  0.00           H
ATOM    114  HB3 GLN     8      22.050  39.141  33.698  1.00  0.00           H
ATOM    115  CG  GLN     8      23.111  40.114  32.145  1.00  0.00           C
ATOM    116  HG2 GLN     8      22.472  40.987  32.015  1.00  0.00           H
ATOM    117  HG3 GLN     8      24.158  40.327  31.929  1.00  0.00           H
ATOM    118  CD  GLN     8      22.681  39.071  31.154  1.00  0.00           C
ATOM    119  OE1 GLN     8      22.337  37.919  31.487  1.00  0.00           O
ATOM    120  NE2 GLN     8      22.631  39.442  29.886  1.00  0.00           N
ATOM    121 HE21 GLN     8      22.135  38.784  29.301  1.00  0.00           H
ATOM    122 HE22 GLN     8      23.024  40.335  29.623  1.00  0.00           H
ATOM    123  C   GLN     8      22.464  40.550  35.937  1.00  0.00           C
ATOM    124  O   GLN     8      23.249  40.147  36.810  1.00  0.00           O
ATOM    125  N   ALA     9      21.136  40.563  35.986  1.00  0.00           N
ATOM    126  H   ALA     9      20.734  40.911  35.127  1.00  0.00           H
ATOM    127  CA  ALA     9      20.374  40.491  37.266  1.00  0.00           C
ATOM    128  HA  ALA     9      20.649  41.385  37.826  1.00  0.00           H
ATOM    129  CB  ALA     9      18.865  40.524  36.886  1.00  0.00           C
ATOM    130  HB1 ALA     9      18.268  40.641  37.790  1.00  0.00           H
ATOM    131  HB2 ALA     9      18.638  39.571  36.408  1.00  0.00           H
ATOM    132  HB3 ALA     9      18.694  41.402  36.262  1.00  0.00           H
ATOM    133  C   ALA     9      20.760  39.413  38.254  1.00  0.00           C
ATOM    134  O   ALA     9      20.975  39.725  39.418  1.00  0.00           O
ATOM    135  N   GLU    10      20.768  38.181  37.857  1.00  0.00           N
ATOM    136  H   GLU    10      20.477  38.118  36.892  1.00  0.00           H
ATOM    137  CA  GLU    10      20.956  37.025  38.721  1.00  0.00           C
ATOM    138  HA  GLU    10      20.335  37.005  39.617  1.00  0.00           H
ATOM    139  CB  GLU    10      20.560  35.701  37.982  1.00  0.00           C
ATOM    140  HB2 GLU    10      21.296  35.454  37.218  1.00  0.00           H
ATOM    141  HB3 GLU    10      20.730  34.869  38.664  1.00  0.00           H
ATOM    142  CG  GLU    10      19.115  35.608  37.456  1.00  0.00           C
ATOM    143  HG2 GLU    10      18.914  34.591  37.118  1.00  0.00           H
ATOM    144  HG3 GLU    10      18.464  35.850  38.296  1.00  0.00           H
ATOM    145  CD  GLU    10      18.748  36.433  36.271  1.00  0.00           C
ATOM    146  OE1 GLU    10      19.649  36.834  35.427  1.00  0.00           O
ATOM    147  OE2 GLU    10      17.565  36.804  36.226  1.00  0.00           O
ATOM    148  C   GLU    10      22.404  36.925  39.140  1.00  0.00           C
ATOM    149  O   GLU    10      22.720  36.376  40.209  1.00  0.00           O
ATOM    150  N   ILE    11      23.365  37.444  38.396  1.00  0.00           N
ATOM    151  H   ILE    11      23.179  37.910  37.520  1.00  0.00           H
ATOM    152  CA  ILE    11      24.838  37.545  38.727  1.00  0.00           C
ATOM    153  HA  ILE    11      25.153  36.568  39.094  1.00  0.00           H
ATOM    154  CB  ILE    11      25.681  37.678  37.473  1.00  0.00           C
ATOM    155  HB  ILE    11      25.380  38.499  36.823  1.00  0.00           H
ATOM    156  CG2 ILE    11      27.090  38.107  37.907  1.00  0.00           C
ATOM    157 HG21 ILE    11      27.736  38.016  37.034  1.00  0.00           H
ATOM    158 HG22 ILE    11      27.346  37.373  38.672  1.00  0.00           H
ATOM    159 HG23 ILE    11      27.101  39.141  38.253  1.00  0.00           H
ATOM    160  CG1 ILE    11      25.776  36.380  36.615  1.00  0.00           C
ATOM    161 HG12 ILE    11      26.513  36.470  35.817  1.00  0.00           H
ATOM    162 HG13 ILE    11      26.047  35.489  37.182  1.00  0.00           H
ATOM    163  CD1 ILE    11      24.528  35.966  35.743  1.00  0.00           C
ATOM    164 HD11 ILE    11      24.162  36.860  35.239  1.00  0.00           H
ATOM    165 HD12 ILE    11      23.728  35.554  36.357  1.00  0.00           H
ATOM    166 HD13 ILE    11      24.810  35.166  35.057  1.00  0.00           H
ATOM    167  C   ILE    11      25.011  38.624  39.797  1.00  0.00           C
ATOM    168  O   ILE    11      25.711  38.300  40.729  1.00  0.00           O
ATOM    169  N   ALA    12      24.291  39.717  39.697  1.00  0.00           N
ATOM    170  H   ALA    12      23.697  39.970  38.921  1.00  0.00           H
ATOM    171  CA  ALA    12      24.258  40.769  40.732  1.00  0.00           C
ATOM    172  HA  ALA    12      25.289  41.083  40.893  1.00  0.00           H
ATOM    173  CB  ALA    12      23.320  41.922  40.261  1.00  0.00           C
ATOM    174  HB1 ALA    12      22.287  41.574  40.299  1.00  0.00           H
ATOM    175  HB2 ALA    12      23.715  42.268  39.306  1.00  0.00           H
ATOM    176  HB3 ALA    12      23.396  42.752  40.963  1.00  0.00           H
ATOM    177  C   ALA    12      23.697  40.065  42.020  1.00  0.00           C
ATOM    178  O   ALA    12      24.297  40.253  43.071  1.00  0.00           O
ATOM    179  N   GLN    13      22.679  39.154  41.883  1.00  0.00           N
ATOM    180  H   GLN    13      22.219  38.999  40.997  1.00  0.00           H
ATOM    181  CA  GLN    13      22.074  38.498  43.075  1.00  0.00           C
ATOM    182  HA  GLN    13      21.872  39.298  43.788  1.00  0.00           H
ATOM    183  CB  GLN    13      20.803  37.648  42.655  1.00  0.00           C
ATOM    184  HB2 GLN    13      20.120  38.236  42.040  1.00  0.00           H
ATOM    185  HB3 GLN    13      21.151  36.877  41.968  1.00  0.00           H
ATOM    186  CG  GLN    13      20.041  37.023  43.786  1.00  0.00           C
ATOM    187  HG2 GLN    13      20.638  36.327  44.376  1.00  0.00           H
ATOM    188  HG3 GLN    13      19.841  37.954  44.317  1.00  0.00           H
ATOM    189  CD  GLN    13      18.704  36.376  43.559  1.00  0.00           C
ATOM    190  OE1 GLN    13      18.279  35.877  42.497  1.00  0.00           O
ATOM    191  NE2 GLN    13      17.863  36.434  44.582  1.00  0.00           N
ATOM    192 HE21 GLN    13      16.925  36.094  44.425  1.00  0.00           H
ATOM    193 HE22 GLN    13      18.115  36.978  45.394  1.00  0.00           H
ATOM    194  C   GLN    13      23.084  37.507  43.752  1.00  0.00           C
ATOM    195  O   GLN    13      23.180  37.508  44.984  1.00  0.00           O
ATOM    196  N   LEU    14      23.797  36.762  42.925  1.00  0.00           N
ATOM    197  H   LEU    14      23.565  36.828  41.944  1.00  0.00           H
ATOM    198  CA  LEU    14      24.861  35.928  43.430  1.00  0.00           C
ATOM    199  HA  LEU    14      24.428  35.126  44.029  1.00  0.00           H
ATOM    200  CB  LEU    14      25.453  35.250  42.149  1.00  0.00           C
ATOM    201  HB2 LEU    14      24.762  34.670  41.537  1.00  0.00           H
ATOM    202  HB3 LEU    14      25.789  36.059  41.501  1.00  0.00           H
ATOM    203  CG  LEU    14      26.696  34.328  42.372  1.00  0.00           C
ATOM    204  HG  LEU    14      27.465  34.862  42.931  1.00  0.00           H
ATOM    205  CD1 LEU    14      26.305  33.144  43.227  1.00  0.00           C
ATOM    206 HD11 LEU    14      25.444  32.693  42.731  1.00  0.00           H
ATOM    207 HD12 LEU    14      26.009  33.384  44.247  1.00  0.00           H
ATOM    208 HD13 LEU    14      27.044  32.380  43.470  1.00  0.00           H
ATOM    209  CD2 LEU    14      27.158  33.751  41.030  1.00  0.00           C
ATOM    210 HD21 LEU    14      26.386  33.187  40.506  1.00  0.00           H
ATOM    211 HD22 LEU    14      27.417  34.558  40.343  1.00  0.00           H
ATOM    212 HD23 LEU    14      27.932  33.010  41.230  1.00  0.00           H
ATOM    213  C   LEU    14      25.924  36.648  44.253  1.00  0.00           C
ATOM    214  O   LEU    14      26.291  36.293  45.353  1.00  0.00           O
ATOM    215  N   MET    15      26.408  37.816  43.741  1.00  0.00           N
ATOM    216  H   MET    15      26.106  38.188  42.851  1.00  0.00           H
ATOM    217  CA  MET    15      27.374  38.551  44.570  1.00  0.00           C
ATOM    218  HA  MET    15      28.203  37.917  44.887  1.00  0.00           H
ATOM    219  CB  MET    15      28.028  39.783  43.888  1.00  0.00           C
ATOM    220  HB2 MET    15      27.214  40.427  43.550  1.00  0.00           H
ATOM    221  HB3 MET    15      28.751  40.288  44.528  1.00  0.00           H
ATOM    222  CG  MET    15      28.831  39.407  42.651  1.00  0.00           C
ATOM    223  HG2 MET    15      29.500  38.574  42.863  1.00  0.00           H
ATOM    224  HG3 MET    15      28.204  39.114  41.810  1.00  0.00           H
ATOM    225  SD  MET    15      29.807  40.768  41.974  1.00  0.00           S
ATOM    226  CE  MET    15      28.525  41.802  41.151  1.00  0.00           C
ATOM    227  HE1 MET    15      28.349  41.202  40.258  1.00  0.00           H
ATOM    228  HE2 MET    15      27.693  42.075  41.799  1.00  0.00           H
ATOM    229  HE3 MET    15      29.039  42.697  40.803  1.00  0.00           H
ATOM    230  C   MET    15      26.741  39.137  45.851  1.00  0.00           C
ATOM    231  O   MET    15      27.418  39.171  46.895  1.00  0.00           O
ATOM    232  N   SER    16      25.523  39.603  45.736  1.00  0.00           N
ATOM    233  H   SER    16      25.028  39.320  44.902  1.00  0.00           H
ATOM    234  CA  SER    16      24.742  40.128  46.881  1.00  0.00           C
ATOM    235  HA  SER    16      25.393  40.893  47.304  1.00  0.00           H
ATOM    236  CB  SER    16      23.415  40.730  46.402  1.00  0.00           C
ATOM    237  HB2 SER    16      23.358  41.384  45.531  1.00  0.00           H
ATOM    238  HB3 SER    16      22.784  39.868  46.184  1.00  0.00           H
ATOM    239  OG  SER    16      22.839  41.382  47.540  1.00  0.00           O
ATOM    240  HG  SER    16      22.388  40.764  48.120  1.00  0.00           H
ATOM    241  C   SER    16      24.516  39.054  47.899  1.00  0.00           C
ATOM    242  O   SER    16      24.748  39.354  49.072  1.00  0.00           O
ATOM    243  N   LEU    17      24.231  37.792  47.595  1.00  0.00           N
ATOM    244  H   LEU    17      23.853  37.565  46.686  1.00  0.00           H
ATOM    245  CA  LEU    17      24.159  36.729  48.609  1.00  0.00           C
ATOM    246  HA  LEU    17      23.464  37.088  49.368  1.00  0.00           H
ATOM    247  CB  LEU    17      23.532  35.539  47.830  1.00  0.00           C
ATOM    248  HB2 LEU    17      22.734  35.780  47.128  1.00  0.00           H
ATOM    249  HB3 LEU    17      24.359  35.139  47.244  1.00  0.00           H
ATOM    250  CG  LEU    17      23.006  34.389  48.685  1.00  0.00           C
ATOM    251  HG  LEU    17      23.566  34.387  49.621  1.00  0.00           H
ATOM    252  CD1 LEU    17      21.510  34.749  48.987  1.00  0.00           C
ATOM    253 HD11 LEU    17      20.920  34.785  48.071  1.00  0.00           H
ATOM    254 HD12 LEU    17      21.372  35.773  49.333  1.00  0.00           H
ATOM    255 HD13 LEU    17      21.039  34.088  49.713  1.00  0.00           H
ATOM    256  CD2 LEU    17      23.105  33.075  47.939  1.00  0.00           C
ATOM    257 HD21 LEU    17      22.596  32.334  48.554  1.00  0.00           H
ATOM    258 HD22 LEU    17      22.662  33.194  46.950  1.00  0.00           H
ATOM    259 HD23 LEU    17      24.146  32.776  47.819  1.00  0.00           H
ATOM    260  C   LEU    17      25.502  36.308  49.257  1.00  0.00           C
ATOM    261  O   LEU    17      25.579  36.210  50.497  1.00  0.00           O
ATOM    262  N   ILE    18      26.534  36.092  48.476  1.00  0.00           N
ATOM    263  H   ILE    18      26.517  36.080  47.467  1.00  0.00           H
ATOM    264  CA  ILE    18      27.919  35.854  48.968  1.00  0.00           C
ATOM    265  HA  ILE    18      27.952  34.910  49.512  1.00  0.00           H
ATOM    266  CB  ILE    18      28.760  35.767  47.686  1.00  0.00           C
ATOM    267  HB  ILE    18      28.511  36.515  46.933  1.00  0.00           H
ATOM    268  CG2 ILE    18      30.307  36.018  47.897  1.00  0.00           C
ATOM    269 HG21 ILE    18      30.809  36.163  46.941  1.00  0.00           H
ATOM    270 HG22 ILE    18      30.891  35.318  48.494  1.00  0.00           H
ATOM    271 HG23 ILE    18      30.359  36.986  48.397  1.00  0.00           H
ATOM    272  CG1 ILE    18      28.472  34.384  47.024  1.00  0.00           C
ATOM    273 HG12 ILE    18      29.052  33.672  47.610  1.00  0.00           H
ATOM    274 HG13 ILE    18      27.403  34.173  46.982  1.00  0.00           H
ATOM    275  CD1 ILE    18      28.924  34.265  45.553  1.00  0.00           C
ATOM    276 HD11 ILE    18      28.752  35.184  44.992  1.00  0.00           H
ATOM    277 HD12 ILE    18      28.286  33.504  45.103  1.00  0.00           H
ATOM    278 HD13 ILE    18      29.986  34.034  45.465  1.00  0.00           H
ATOM    279  C   ILE    18      28.361  36.932  49.945  1.00  0.00           C
ATOM    280  O   ILE    18      28.928  36.624  51.015  1.00  0.00           O
ATOM    281  N   ILE    19      28.080  38.171  49.640  1.00  0.00           N
ATOM    282  H   ILE    19      27.484  38.335  48.841  1.00  0.00           H
ATOM    283  CA  ILE    19      28.510  39.289  50.422  1.00  0.00           C
ATOM    284  HA  ILE    19      29.476  38.970  50.814  1.00  0.00           H
ATOM    285  CB  ILE    19      28.740  40.573  49.594  1.00  0.00           C
ATOM    286  HB  ILE    19      27.883  40.847  48.977  1.00  0.00           H
ATOM    287  CG2 ILE    19      28.986  41.852  50.360  1.00  0.00           C
ATOM    288 HG21 ILE    19      29.296  42.722  49.781  1.00  0.00           H
ATOM    289 HG22 ILE    19      29.682  41.593  51.158  1.00  0.00           H
ATOM    290 HG23 ILE    19      28.051  42.140  50.841  1.00  0.00           H
ATOM    291  CG1 ILE    19      29.976  40.369  48.664  1.00  0.00           C
ATOM    292 HG12 ILE    19      30.886  40.622  49.208  1.00  0.00           H
ATOM    293 HG13 ILE    19      30.101  39.378  48.228  1.00  0.00           H
ATOM    294  CD1 ILE    19      29.792  41.333  47.528  1.00  0.00           C
ATOM    295 HD11 ILE    19      30.376  41.079  46.644  1.00  0.00           H
ATOM    296 HD12 ILE    19      30.076  42.308  47.924  1.00  0.00           H
ATOM    297 HD13 ILE    19      28.768  41.274  47.163  1.00  0.00           H
ATOM    298  C   ILE    19      27.599  39.544  51.677  1.00  0.00           C
ATOM    299  O   ILE    19      28.143  39.770  52.753  1.00  0.00           O
ATOM    300  N   ASN    20      26.267  39.699  51.504  1.00  0.00           N
ATOM    301  H   ASN    20      25.891  39.497  50.589  1.00  0.00           H
ATOM    302  CA  ASN    20      25.321  39.988  52.575  1.00  0.00           C
ATOM    303  HA  ASN    20      25.907  40.687  53.171  1.00  0.00           H
ATOM    304  CB  ASN    20      24.007  40.655  52.036  1.00  0.00           C
ATOM    305  HB2 ASN    20      23.680  40.084  51.166  1.00  0.00           H
ATOM    306  HB3 ASN    20      23.166  40.631  52.729  1.00  0.00           H
ATOM    307  CG  ASN    20      24.381  42.046  51.524  1.00  0.00           C
ATOM    308  OD1 ASN    20      24.480  42.964  52.337  1.00  0.00           O
ATOM    309  ND2 ASN    20      24.590  42.237  50.259  1.00  0.00           N
ATOM    310 HD21 ASN    20      24.502  41.436  49.650  1.00  0.00           H
ATOM    311 HD22 ASN    20      24.693  43.175  49.896  1.00  0.00           H
ATOM    312  C   ASN    20      24.964  38.762  53.472  1.00  0.00           C
ATOM    313  O   ASN    20      24.503  39.041  54.573  1.00  0.00           O
ATOM    314  N   THR    21      25.211  37.501  53.045  1.00  0.00           N
ATOM    315  H   THR    21      25.642  37.350  52.144  1.00  0.00           H
ATOM    316  CA  THR    21      24.920  36.341  53.915  1.00  0.00           C
ATOM    317  HA  THR    21      24.533  36.689  54.873  1.00  0.00           H
ATOM    318  CB  THR    21      23.963  35.366  53.150  1.00  0.00           C
ATOM    319  HB  THR    21      24.316  35.021  52.179  1.00  0.00           H
ATOM    320  CG2 THR    21      23.624  34.116  54.008  1.00  0.00           C
ATOM    321 HG21 THR    21      23.139  34.443  54.927  1.00  0.00           H
ATOM    322 HG22 THR    21      24.516  33.526  54.219  1.00  0.00           H
ATOM    323 HG23 THR    21      22.933  33.528  53.404  1.00  0.00           H
ATOM    324  OG1 THR    21      22.835  36.179  52.903  1.00  0.00           O
ATOM    325  HG1 THR    21      23.084  36.914  52.338  1.00  0.00           H
ATOM    326  C   THR    21      26.221  35.529  54.266  1.00  0.00           C
ATOM    327  O   THR    21      26.907  35.153  53.349  1.00  0.00           O
ATOM    328  N   PHE    22      26.421  35.362  55.511  1.00  0.00           N
ATOM    329  H   PHE    22      25.778  35.748  56.188  1.00  0.00           H
ATOM    330  CA  PHE    22      27.703  34.723  56.009  1.00  0.00           C
ATOM    331  HA  PHE    22      28.545  35.267  55.582  1.00  0.00           H
ATOM    332  CB  PHE    22      27.780  34.990  57.462  1.00  0.00           C
ATOM    333  HB2 PHE    22      28.033  36.047  57.547  1.00  0.00           H
ATOM    334  HB3 PHE    22      26.792  34.988  57.922  1.00  0.00           H
ATOM    335  CG  PHE    22      28.760  34.273  58.330  1.00  0.00           C
ATOM    336  CD1 PHE    22      30.166  34.413  58.093  1.00  0.00           C
ATOM    337  HD1 PHE    22      30.497  35.153  57.379  1.00  0.00           H
ATOM    338  CE1 PHE    22      31.027  33.639  58.899  1.00  0.00           C
ATOM    339  HE1 PHE    22      32.074  33.684  58.633  1.00  0.00           H
ATOM    340  CZ  PHE    22      30.502  32.727  59.890  1.00  0.00           C
ATOM    341  HZ  PHE    22      31.115  32.158  60.575  1.00  0.00           H
ATOM    342  CE2 PHE    22      29.126  32.732  60.164  1.00  0.00           C
ATOM    343  HE2 PHE    22      28.738  32.040  60.897  1.00  0.00           H
ATOM    344  CD2 PHE    22      28.235  33.496  59.336  1.00  0.00           C
ATOM    345  HD2 PHE    22      27.162  33.384  59.382  1.00  0.00           H
ATOM    346  C   PHE    22      27.791  33.247  55.667  1.00  0.00           C
ATOM    347  O   PHE    22      26.884  32.446  55.869  1.00  0.00           O
ATOM    348  N   TYR    23      29.030  32.887  55.401  1.00  0.00           N
ATOM    349  H   TYR    23      29.722  33.618  55.322  1.00  0.00           H
ATOM    350  CA  TYR    23      29.599  31.483  55.354  1.00  0.00           C
ATOM    351  HA  TYR    23      29.095  30.903  56.127  1.00  0.00           H
ATOM    352  CB  TYR    23      29.317  30.922  53.951  1.00  0.00           C
ATOM    353  HB2 TYR    23      28.249  30.830  53.752  1.00  0.00           H
ATOM    354  HB3 TYR    23      29.883  31.479  53.203  1.00  0.00           H
ATOM    355  CG  TYR    23      29.895  29.529  53.743  1.00  0.00           C
ATOM    356  CD1 TYR    23      29.444  28.486  54.525  1.00  0.00           C
ATOM    357  HD1 TYR    23      28.765  28.698  55.338  1.00  0.00           H
ATOM    358  CE1 TYR    23      29.936  27.172  54.317  1.00  0.00           C
ATOM    359  HE1 TYR    23      29.592  26.448  55.041  1.00  0.00           H
ATOM    360  CZ  TYR    23      30.675  26.869  53.129  1.00  0.00           C
ATOM    361  OH  TYR    23      31.097  25.581  53.005  1.00  0.00           O
ATOM    362  HH  TYR    23      30.376  25.108  52.584  1.00  0.00           H
ATOM    363  CE2 TYR    23      31.286  27.900  52.477  1.00  0.00           C
ATOM    364  HE2 TYR    23      32.111  27.671  51.819  1.00  0.00           H
ATOM    365  CD2 TYR    23      30.855  29.257  52.725  1.00  0.00           C
ATOM    366  HD2 TYR    23      31.388  30.062  52.242  1.00  0.00           H
ATOM    367  C   TYR    23      31.067  31.416  55.740  1.00  0.00           C
ATOM    368  O   TYR    23      31.877  32.093  55.126  1.00  0.00           O
ATOM    369  N   SER    24      31.442  30.528  56.621  1.00  0.00           N
ATOM    370  H   SER    24      30.766  29.924  57.064  1.00  0.00           H
ATOM    371  CA  SER    24      32.644  30.730  57.350  1.00  0.00           C
ATOM    372  HA  SER    24      32.906  31.788  57.380  1.00  0.00           H
ATOM    373  CB  SER    24      32.575  30.058  58.745  1.00  0.00           C
ATOM    374  HB2 SER    24      31.516  30.126  58.995  1.00  0.00           H
ATOM    375  HB3 SER    24      32.949  29.037  58.671  1.00  0.00           H
ATOM    376  OG  SER    24      33.301  30.728  59.745  1.00  0.00           O
ATOM    377  HG  SER    24      32.958  30.356  60.561  1.00  0.00           H
ATOM    378  C   SER    24      33.923  30.169  56.743  1.00  0.00           C
ATOM    379  O   SER    24      35.037  30.728  56.881  1.00  0.00           O
ATOM    380  N   ASN    25      33.706  29.117  55.954  1.00  0.00           N
ATOM    381  H   ASN    25      32.734  28.844  55.938  1.00  0.00           H
ATOM    382  CA  ASN    25      34.643  28.344  55.121  1.00  0.00           C
ATOM    383  HA  ASN    25      35.531  28.381  55.752  1.00  0.00           H
ATOM    384  CB  ASN    25      34.164  26.890  55.029  1.00  0.00           C
ATOM    385  HB2 ASN    25      33.720  26.585  55.976  1.00  0.00           H
ATOM    386  HB3 ASN    25      33.365  26.713  54.308  1.00  0.00           H
ATOM    387  CG  ASN    25      35.243  25.798  54.758  1.00  0.00           C
ATOM    388  OD1 ASN    25      35.799  25.137  55.675  1.00  0.00           O
ATOM    389  ND2 ASN    25      35.745  25.566  53.548  1.00  0.00           N
ATOM    390 HD21 ASN    25      35.665  26.319  52.880  1.00  0.00           H
ATOM    391 HD22 ASN    25      36.597  25.027  53.476  1.00  0.00           H
ATOM    392  C   ASN    25      35.117  29.061  53.828  1.00  0.00           C
ATOM    393  O   ASN    25      35.361  28.401  52.828  1.00  0.00           O
ATOM    394  N   LYS    26      35.343  30.391  53.928  1.00  0.00           N
ATOM    395  H   LYS    26      35.352  30.811  54.846  1.00  0.00           H
ATOM    396  CA  LYS    26      35.784  31.304  52.946  1.00  0.00           C
ATOM    397  HA  LYS    26      34.854  31.384  52.385  1.00  0.00           H
ATOM    398  CB  LYS    26      36.254  32.604  53.672  1.00  0.00           C
ATOM    399  HB2 LYS    26      36.997  32.338  54.424  1.00  0.00           H
ATOM    400  HB3 LYS    26      36.797  33.125  52.884  1.00  0.00           H
ATOM    401  CG  LYS    26      35.155  33.519  54.229  1.00  0.00           C
ATOM    402  HG2 LYS    26      34.692  34.041  53.391  1.00  0.00           H
ATOM    403  HG3 LYS    26      34.384  32.966  54.763  1.00  0.00           H
ATOM    404  CD  LYS    26      35.895  34.550  55.150  1.00  0.00           C
ATOM    405  HD2 LYS    26      36.456  34.016  55.916  1.00  0.00           H
ATOM    406  HD3 LYS    26      36.510  35.121  54.455  1.00  0.00           H
ATOM    407  CE  LYS    26      34.977  35.590  55.848  1.00  0.00           C
ATOM    408  HE2 LYS    26      34.468  35.105  56.680  1.00  0.00           H
ATOM    409  HE3 LYS    26      35.735  36.296  56.186  1.00  0.00           H
ATOM    410  NZ  LYS    26      34.007  36.201  54.924  1.00  0.00           N
ATOM    411  HZ1 LYS    26      33.229  35.581  54.753  1.00  0.00           H
ATOM    412  HZ2 LYS    26      34.420  36.349  54.013  1.00  0.00           H
ATOM    413  HZ3 LYS    26      33.700  37.100  55.269  1.00  0.00           H
ATOM    414  C   LYS    26      36.945  30.815  51.999  1.00  0.00           C
ATOM    415  O   LYS    26      36.902  31.240  50.801  1.00  0.00           O
ATOM    416  N   GLU    27      37.943  30.176  52.556  1.00  0.00           N
ATOM    417  H   GLU    27      37.933  30.065  53.560  1.00  0.00           H
ATOM    418  CA  GLU    27      39.171  29.719  51.840  1.00  0.00           C
ATOM    419  HA  GLU    27      39.666  30.636  51.521  1.00  0.00           H
ATOM    420  CB  GLU    27      40.074  28.960  52.802  1.00  0.00           C
ATOM    421  HB2 GLU    27      40.951  28.673  52.224  1.00  0.00           H
ATOM    422  HB3 GLU    27      40.407  29.614  53.608  1.00  0.00           H
ATOM    423  CG  GLU    27      39.390  27.633  53.271  1.00  0.00           C
ATOM    424  HG2 GLU    27      38.380  27.821  53.635  1.00  0.00           H
ATOM    425  HG3 GLU    27      39.409  26.958  52.416  1.00  0.00           H
ATOM    426  CD  GLU    27      40.192  26.978  54.436  1.00  0.00           C
ATOM    427  OE1 GLU    27      39.853  25.878  54.947  1.00  0.00           O
ATOM    428  OE2 GLU    27      41.144  27.581  54.939  1.00  0.00           O
ATOM    429  C   GLU    27      38.792  28.972  50.521  1.00  0.00           C
ATOM    430  O   GLU    27      39.635  29.033  49.622  1.00  0.00           O
ATOM    431  N   ILE    28      37.604  28.417  50.350  1.00  0.00           N
ATOM    432  H   ILE    28      36.872  28.531  51.036  1.00  0.00           H
ATOM    433  CA  ILE    28      37.266  27.770  49.127  1.00  0.00           C
ATOM    434  HA  ILE    28      37.918  26.940  48.856  1.00  0.00           H
ATOM    435  CB  ILE    28      35.827  27.275  49.168  1.00  0.00           C
ATOM    436  HB  ILE    28      35.685  26.861  48.170  1.00  0.00           H
ATOM    437  CG2 ILE    28      35.784  26.155  50.220  1.00  0.00           C
ATOM    438 HG21 ILE    28      34.865  25.573  50.139  1.00  0.00           H
ATOM    439 HG22 ILE    28      36.002  26.577  51.201  1.00  0.00           H
ATOM    440 HG23 ILE    28      36.580  25.423  50.084  1.00  0.00           H
ATOM    441  CG1 ILE    28      34.688  28.344  49.422  1.00  0.00           C
ATOM    442 HG12 ILE    28      33.896  27.831  49.967  1.00  0.00           H
ATOM    443 HG13 ILE    28      34.975  29.281  49.899  1.00  0.00           H
ATOM    444  CD1 ILE    28      33.860  28.665  48.098  1.00  0.00           C
ATOM    445 HD11 ILE    28      33.022  29.185  48.562  1.00  0.00           H
ATOM    446 HD12 ILE    28      33.452  27.854  47.493  1.00  0.00           H
ATOM    447 HD13 ILE    28      34.580  29.146  47.436  1.00  0.00           H
ATOM    448  C   ILE    28      37.481  28.769  47.910  1.00  0.00           C
ATOM    449  O   ILE    28      37.704  28.201  46.838  1.00  0.00           O
ATOM    450  N   PHE    29      37.498  30.118  48.011  1.00  0.00           N
ATOM    451  H   PHE    29      37.298  30.500  48.925  1.00  0.00           H
ATOM    452  CA  PHE    29      37.771  31.039  46.841  1.00  0.00           C
ATOM    453  HA  PHE    29      37.026  30.921  46.054  1.00  0.00           H
ATOM    454  CB  PHE    29      37.667  32.553  47.326  1.00  0.00           C
ATOM    455  HB2 PHE    29      37.428  33.100  46.414  1.00  0.00           H
ATOM    456  HB3 PHE    29      36.890  32.753  48.064  1.00  0.00           H
ATOM    457  CG  PHE    29      39.045  33.136  47.840  1.00  0.00           C
ATOM    458  CD1 PHE    29      39.345  33.016  49.228  1.00  0.00           C
ATOM    459  HD1 PHE    29      38.686  32.554  49.946  1.00  0.00           H
ATOM    460  CE1 PHE    29      40.589  33.488  49.692  1.00  0.00           C
ATOM    461  HE1 PHE    29      40.697  33.365  50.759  1.00  0.00           H
ATOM    462  CZ  PHE    29      41.593  33.957  48.821  1.00  0.00           C
ATOM    463  HZ  PHE    29      42.542  34.384  49.112  1.00  0.00           H
ATOM    464  CE2 PHE    29      41.356  33.936  47.480  1.00  0.00           C
ATOM    465  HE2 PHE    29      42.075  34.193  46.716  1.00  0.00           H
ATOM    466  CD2 PHE    29      40.041  33.623  46.985  1.00  0.00           C
ATOM    467  HD2 PHE    29      39.875  33.675  45.919  1.00  0.00           H
ATOM    468  C   PHE    29      39.174  30.890  46.133  1.00  0.00           C
ATOM    469  O   PHE    29      39.318  31.270  45.028  1.00  0.00           O
ATOM    470  N   LEU    30      40.095  30.241  46.809  1.00  0.00           N
ATOM    471  H   LEU    30      39.953  29.921  47.756  1.00  0.00           H
ATOM    472  CA  LEU    30      41.424  29.740  46.223  1.00  0.00           C
ATOM    473  HA  LEU    30      41.675  30.521  45.504  1.00  0.00           H
ATOM    474  CB  LEU    30      42.391  29.526  47.390  1.00  0.00           C
ATOM    475  HB2 LEU    30      41.852  29.258  48.299  1.00  0.00           H
ATOM    476  HB3 LEU    30      43.110  28.723  47.219  1.00  0.00           H
ATOM    477  CG  LEU    30      43.010  30.874  47.714  1.00  0.00           C
ATOM    478  HG  LEU    30      42.273  31.677  47.699  1.00  0.00           H
ATOM    479  CD1 LEU    30      43.540  30.830  49.145  1.00  0.00           C
ATOM    480 HD11 LEU    30      42.755  30.647  49.878  1.00  0.00           H
ATOM    481 HD12 LEU    30      43.970  31.787  49.441  1.00  0.00           H
ATOM    482 HD13 LEU    30      44.254  30.013  49.238  1.00  0.00           H
ATOM    483  CD2 LEU    30      44.202  31.248  46.838  1.00  0.00           C
ATOM    484 HD21 LEU    30      45.062  30.677  47.188  1.00  0.00           H
ATOM    485 HD22 LEU    30      43.921  31.114  45.794  1.00  0.00           H
ATOM    486 HD23 LEU    30      44.383  32.290  47.101  1.00  0.00           H
ATOM    487  C   LEU    30      41.313  28.537  45.390  1.00  0.00           C
ATOM    488  O   LEU    30      41.991  28.464  44.375  1.00  0.00           O
ATOM    489  N   ARG    31      40.578  27.508  45.808  1.00  0.00           N
ATOM    490  H   ARG    31      40.046  27.694  46.648  1.00  0.00           H
ATOM    491  CA  ARG    31      40.182  26.301  45.092  1.00  0.00           C
ATOM    492  HA  ARG    31      41.046  25.680  44.858  1.00  0.00           H
ATOM    493  CB  ARG    31      39.297  25.427  46.025  1.00  0.00           C
ATOM    494  HB2 ARG    31      39.584  25.306  47.069  1.00  0.00           H
ATOM    495  HB3 ARG    31      38.294  25.850  46.086  1.00  0.00           H
ATOM    496  CG  ARG    31      39.110  24.055  45.293  1.00  0.00           C
ATOM    497  HG2 ARG    31      38.592  24.141  44.339  1.00  0.00           H
ATOM    498  HG3 ARG    31      40.053  23.507  45.297  1.00  0.00           H
ATOM    499  CD  ARG    31      38.180  23.261  46.285  1.00  0.00           C
ATOM    500  HD2 ARG    31      38.045  22.223  45.981  1.00  0.00           H
ATOM    501  HD3 ARG    31      38.607  23.262  47.289  1.00  0.00           H
ATOM    502  NE  ARG    31      36.788  23.828  46.442  1.00  0.00           N
ATOM    503  HE  ARG    31      36.482  24.577  45.837  1.00  0.00           H
ATOM    504  CZ  ARG    31      35.722  23.275  47.062  1.00  0.00           C
ATOM    505  NH1 ARG    31      35.794  22.255  47.876  1.00  0.00           N
ATOM    506 HH11 ARG    31      36.607  21.942  48.386  1.00  0.00           H
ATOM    507 HH12 ARG    31      34.954  22.000  48.373  1.00  0.00           H
ATOM    508  NH2 ARG    31      34.636  23.869  46.822  1.00  0.00           N
ATOM    509 HH21 ARG    31      34.558  24.770  46.372  1.00  0.00           H
ATOM    510 HH22 ARG    31      33.766  23.478  47.155  1.00  0.00           H
ATOM    511  C   ARG    31      39.444  26.666  43.815  1.00  0.00           C
ATOM    512  O   ARG    31      39.801  26.139  42.801  1.00  0.00           O
ATOM    513  N   GLU    32      38.513  27.599  43.970  1.00  0.00           N
ATOM    514  H   GLU    32      38.329  27.875  44.924  1.00  0.00           H
ATOM    515  CA  GLU    32      37.688  27.976  42.867  1.00  0.00           C
ATOM    516  HA  GLU    32      37.223  27.130  42.362  1.00  0.00           H
ATOM    517  CB  GLU    32      36.469  28.917  43.262  1.00  0.00           C
ATOM    518  HB2 GLU    32      36.836  29.834  43.721  1.00  0.00           H
ATOM    519  HB3 GLU    32      35.995  29.074  42.293  1.00  0.00           H
ATOM    520  CG  GLU    32      35.502  28.253  44.231  1.00  0.00           C
ATOM    521  HG2 GLU    32      35.949  28.412  45.212  1.00  0.00           H
ATOM    522  HG3 GLU    32      34.527  28.738  44.202  1.00  0.00           H
ATOM    523  CD  GLU    32      35.313  26.756  43.929  1.00  0.00           C
ATOM    524  OE1 GLU    32      35.343  25.967  44.933  1.00  0.00           O
ATOM    525  OE2 GLU    32      34.957  26.290  42.787  1.00  0.00           O
ATOM    526  C   GLU    32      38.490  28.680  41.749  1.00  0.00           C
ATOM    527  O   GLU    32      38.344  28.359  40.575  1.00  0.00           O
ATOM    528  N   LEU    33      39.351  29.659  42.116  1.00  0.00           N
ATOM    529  H   LEU    33      39.340  30.023  43.059  1.00  0.00           H
ATOM    530  CA  LEU    33      40.158  30.352  41.085  1.00  0.00           C
ATOM    531  HA  LEU    33      39.441  30.650  40.321  1.00  0.00           H
ATOM    532  CB  LEU    33      40.545  31.684  41.718  1.00  0.00           C
ATOM    533  HB2 LEU    33      41.046  31.352  42.627  1.00  0.00           H
ATOM    534  HB3 LEU    33      41.202  32.294  41.100  1.00  0.00           H
ATOM    535  CG  LEU    33      39.466  32.697  42.137  1.00  0.00           C
ATOM    536  HG  LEU    33      38.740  32.208  42.787  1.00  0.00           H
ATOM    537  CD1 LEU    33      40.060  33.882  42.891  1.00  0.00           C
ATOM    538 HD11 LEU    33      39.198  34.434  43.264  1.00  0.00           H
ATOM    539 HD12 LEU    33      40.693  34.484  42.239  1.00  0.00           H
ATOM    540 HD13 LEU    33      40.623  33.479  43.733  1.00  0.00           H
ATOM    541  CD2 LEU    33      38.699  33.259  40.943  1.00  0.00           C
ATOM    542 HD21 LEU    33      37.867  33.892  41.248  1.00  0.00           H
ATOM    543 HD22 LEU    33      39.247  33.892  40.245  1.00  0.00           H
ATOM    544 HD23 LEU    33      38.337  32.507  40.242  1.00  0.00           H
ATOM    545  C   LEU    33      41.256  29.509  40.434  1.00  0.00           C
ATOM    546  O   LEU    33      41.515  29.788  39.279  1.00  0.00           O
ATOM    547  N   ILE    34      41.837  28.550  41.172  1.00  0.00           N
ATOM    548  H   ILE    34      41.627  28.406  42.149  1.00  0.00           H
ATOM    549  CA  ILE    34      42.821  27.650  40.536  1.00  0.00           C
ATOM    550  HA  ILE    34      43.477  28.309  39.968  1.00  0.00           H
ATOM    551  CB  ILE    34      43.626  26.939  41.626  1.00  0.00           C
ATOM    552  HB  ILE    34      42.969  26.451  42.345  1.00  0.00           H
ATOM    553  CG2 ILE    34      44.474  25.807  40.989  1.00  0.00           C
ATOM    554 HG21 ILE    34      45.003  25.273  41.777  1.00  0.00           H
ATOM    555 HG22 ILE    34      45.219  26.067  40.236  1.00  0.00           H
ATOM    556 HG23 ILE    34      43.844  25.036  40.547  1.00  0.00           H
ATOM    557  CG1 ILE    34      44.474  27.979  42.361  1.00  0.00           C
ATOM    558 HG12 ILE    34      45.008  28.448  41.534  1.00  0.00           H
ATOM    559 HG13 ILE    34      43.850  28.723  42.856  1.00  0.00           H
ATOM    560  CD1 ILE    34      45.470  27.464  43.412  1.00  0.00           C
ATOM    561 HD11 ILE    34      46.245  26.837  42.971  1.00  0.00           H
ATOM    562 HD12 ILE    34      44.955  26.811  44.115  1.00  0.00           H
ATOM    563 HD13 ILE    34      45.853  28.322  43.965  1.00  0.00           H
ATOM    564  C   ILE    34      42.106  26.685  39.630  1.00  0.00           C
ATOM    565  O   ILE    34      42.565  26.386  38.573  1.00  0.00           O
ATOM    566  N   SER    35      40.868  26.201  39.937  1.00  0.00           N
ATOM    567  H   SER    35      40.405  26.545  40.766  1.00  0.00           H
ATOM    568  CA  SER    35      40.031  25.322  39.118  1.00  0.00           C
ATOM    569  HA  SER    35      40.787  24.556  38.951  1.00  0.00           H
ATOM    570  CB  SER    35      38.854  24.823  39.925  1.00  0.00           C
ATOM    571  HB2 SER    35      38.430  23.980  39.381  1.00  0.00           H
ATOM    572  HB3 SER    35      39.194  24.476  40.901  1.00  0.00           H
ATOM    573  OG  SER    35      38.004  25.812  40.209  1.00  0.00           O
ATOM    574  HG  SER    35      38.443  26.594  40.551  1.00  0.00           H
ATOM    575  C   SER    35      39.684  26.099  37.811  1.00  0.00           C
ATOM    576  O   SER    35      39.914  25.632  36.727  1.00  0.00           O
ATOM    577  N   ASN    36      39.292  27.398  37.912  1.00  0.00           N
ATOM    578  H   ASN    36      39.170  27.786  38.838  1.00  0.00           H
ATOM    579  CA  ASN    36      38.955  28.185  36.718  1.00  0.00           C
ATOM    580  HA  ASN    36      38.250  27.635  36.094  1.00  0.00           H
ATOM    581  CB  ASN    36      38.343  29.540  37.177  1.00  0.00           C
ATOM    582  HB2 ASN    36      38.702  29.822  38.166  1.00  0.00           H
ATOM    583  HB3 ASN    36      38.569  30.338  36.470  1.00  0.00           H
ATOM    584  CG  ASN    36      36.857  29.577  37.206  1.00  0.00           C
ATOM    585  OD1 ASN    36      36.192  29.882  36.276  1.00  0.00           O
ATOM    586  ND2 ASN    36      36.248  29.122  38.273  1.00  0.00           N
ATOM    587 HD21 ASN    36      36.764  28.796  39.078  1.00  0.00           H
ATOM    588 HD22 ASN    36      35.248  29.017  38.178  1.00  0.00           H
ATOM    589  C   ASN    36      40.191  28.449  35.842  1.00  0.00           C
ATOM    590  O   ASN    36      40.138  28.303  34.623  1.00  0.00           O
ATOM    591  N   SER    37      41.350  28.771  36.384  1.00  0.00           N
ATOM    592  H   SER    37      41.423  28.975  37.370  1.00  0.00           H
ATOM    593  CA  SER    37      42.631  28.753  35.712  1.00  0.00           C
ATOM    594  HA  SER    37      42.558  29.440  34.869  1.00  0.00           H
ATOM    595  CB  SER    37      43.739  29.187  36.605  1.00  0.00           C
ATOM    596  HB2 SER    37      43.724  28.483  37.437  1.00  0.00           H
ATOM    597  HB3 SER    37      44.746  29.040  36.218  1.00  0.00           H
ATOM    598  OG  SER    37      43.541  30.470  37.112  1.00  0.00           O
ATOM    599  HG  SER    37      43.910  31.132  36.524  1.00  0.00           H
ATOM    600  C   SER    37      42.954  27.401  35.037  1.00  0.00           C
ATOM    601  O   SER    37      43.304  27.415  33.850  1.00  0.00           O
ATOM    602  N   SER    38      42.754  26.204  35.646  1.00  0.00           N
ATOM    603  H   SER    38      42.362  26.208  36.577  1.00  0.00           H
ATOM    604  CA  SER    38      43.095  24.953  35.082  1.00  0.00           C
ATOM    605  HA  SER    38      44.104  24.967  34.669  1.00  0.00           H
ATOM    606  CB  SER    38      42.906  23.765  36.022  1.00  0.00           C
ATOM    607  HB2 SER    38      43.660  24.020  36.766  1.00  0.00           H
ATOM    608  HB3 SER    38      41.924  23.794  36.494  1.00  0.00           H
ATOM    609  OG  SER    38      43.190  22.513  35.460  1.00  0.00           O
ATOM    610  HG  SER    38      42.452  22.229  34.916  1.00  0.00           H
ATOM    611  C   SER    38      42.098  24.651  33.872  1.00  0.00           C
ATOM    612  O   SER    38      42.555  24.106  32.870  1.00  0.00           O
ATOM    613  N   ASP    39      40.844  25.183  34.027  1.00  0.00           N
ATOM    614  H   ASP    39      40.707  25.773  34.836  1.00  0.00           H
ATOM    615  CA  ASP    39      39.764  25.092  32.994  1.00  0.00           C
ATOM    616  HA  ASP    39      39.683  24.073  32.616  1.00  0.00           H
ATOM    617  CB  ASP    39      38.333  25.473  33.566  1.00  0.00           C
ATOM    618  HB2 ASP    39      38.422  26.399  34.133  1.00  0.00           H
ATOM    619  HB3 ASP    39      37.621  25.519  32.743  1.00  0.00           H
ATOM    620  CG  ASP    39      37.752  24.326  34.450  1.00  0.00           C
ATOM    621  OD1 ASP    39      38.419  23.247  34.548  1.00  0.00           O
ATOM    622  OD2 ASP    39      36.648  24.462  35.047  1.00  0.00           O
ATOM    623  C   ASP    39      40.168  25.972  31.736  1.00  0.00           C
ATOM    624  O   ASP    39      39.978  25.474  30.635  1.00  0.00           O
ATOM    625  N   ALA    40      40.908  27.061  32.000  1.00  0.00           N
ATOM    626  H   ALA    40      41.296  27.201  32.921  1.00  0.00           H
ATOM    627  CA  ALA    40      41.383  27.956  30.927  1.00  0.00           C
ATOM    628  HA  ALA    40      40.615  27.958  30.153  1.00  0.00           H
ATOM    629  CB  ALA    40      41.564  29.304  31.600  1.00  0.00           C
ATOM    630  HB1 ALA    40      41.904  30.085  30.919  1.00  0.00           H
ATOM    631  HB2 ALA    40      42.213  29.245  32.474  1.00  0.00           H
ATOM    632  HB3 ALA    40      40.583  29.638  31.936  1.00  0.00           H
ATOM    633  C   ALA    40      42.619  27.406  30.174  1.00  0.00           C
ATOM    634  O   ALA    40      42.660  27.518  28.909  1.00  0.00           O
ATOM    635  N   LEU    41      43.511  26.713  30.918  1.00  0.00           N
ATOM    636  H   LEU    41      43.224  26.673  31.886  1.00  0.00           H
ATOM    637  CA  LEU    41      44.569  25.860  30.347  1.00  0.00           C
ATOM    638  HA  LEU    41      45.200  26.469  29.700  1.00  0.00           H
ATOM    639  CB  LEU    41      45.508  25.277  31.428  1.00  0.00           C
ATOM    640  HB2 LEU    41      44.734  24.796  32.027  1.00  0.00           H
ATOM    641  HB3 LEU    41      46.158  24.501  31.020  1.00  0.00           H
ATOM    642  CG  LEU    41      46.228  26.291  32.271  1.00  0.00           C
ATOM    643  HG  LEU    41      45.571  26.892  32.901  1.00  0.00           H
ATOM    644  CD1 LEU    41      47.242  25.614  33.197  1.00  0.00           C
ATOM    645 HD11 LEU    41      48.079  25.184  32.646  1.00  0.00           H
ATOM    646 HD12 LEU    41      46.745  24.858  33.804  1.00  0.00           H
ATOM    647 HD13 LEU    41      47.638  26.431  33.799  1.00  0.00           H
ATOM    648  CD2 LEU    41      46.920  27.420  31.458  1.00  0.00           C
ATOM    649 HD21 LEU    41      47.744  27.910  31.977  1.00  0.00           H
ATOM    650 HD22 LEU    41      47.280  27.100  30.480  1.00  0.00           H
ATOM    651 HD23 LEU    41      46.224  28.255  31.370  1.00  0.00           H
ATOM    652  C   LEU    41      44.122  24.714  29.416  1.00  0.00           C
ATOM    653  O   LEU    41      44.768  24.500  28.388  1.00  0.00           O
ATOM    654  N   ASP    42      43.013  24.045  29.912  1.00  0.00           N
ATOM    655  H   ASP    42      42.610  24.245  30.816  1.00  0.00           H
ATOM    656  CA  ASP    42      42.338  23.016  29.127  1.00  0.00           C
ATOM    657  HA  ASP    42      43.071  22.237  28.918  1.00  0.00           H
ATOM    658  CB  ASP    42      41.286  22.318  29.928  1.00  0.00           C
ATOM    659  HB2 ASP    42      40.723  22.988  30.581  1.00  0.00           H
ATOM    660  HB3 ASP    42      40.512  21.893  29.288  1.00  0.00           H
ATOM    661  CG  ASP    42      41.866  21.179  30.727  1.00  0.00           C
ATOM    662  OD1 ASP    42      43.015  20.723  30.484  1.00  0.00           O
ATOM    663  OD2 ASP    42      41.171  20.859  31.697  1.00  0.00           O
ATOM    664  C   ASP    42      41.733  23.604  27.792  1.00  0.00           C
ATOM    665  O   ASP    42      41.846  22.978  26.724  1.00  0.00           O
ATOM    666  N   LYS    43      41.178  24.838  27.916  1.00  0.00           N
ATOM    667  H   LYS    43      41.212  25.340  28.792  1.00  0.00           H
ATOM    668  CA  LYS    43      40.500  25.494  26.789  1.00  0.00           C
ATOM    669  HA  LYS    43      39.830  24.765  26.336  1.00  0.00           H
ATOM    670  CB  LYS    43      39.808  26.779  27.259  1.00  0.00           C
ATOM    671  HB2 LYS    43      40.463  27.321  27.943  1.00  0.00           H
ATOM    672  HB3 LYS    43      39.681  27.453  26.413  1.00  0.00           H
ATOM    673  CG  LYS    43      38.406  26.461  27.902  1.00  0.00           C
ATOM    674  HG2 LYS    43      37.613  26.187  27.206  1.00  0.00           H
ATOM    675  HG3 LYS    43      38.424  25.679  28.661  1.00  0.00           H
ATOM    676  CD  LYS    43      37.901  27.752  28.625  1.00  0.00           C
ATOM    677  HD2 LYS    43      38.636  28.286  29.226  1.00  0.00           H
ATOM    678  HD3 LYS    43      37.666  28.426  27.802  1.00  0.00           H
ATOM    679  CE  LYS    43      36.989  27.313  29.688  1.00  0.00           C
ATOM    680  HE2 LYS    43      36.192  26.639  29.373  1.00  0.00           H
ATOM    681  HE3 LYS    43      37.530  26.722  30.427  1.00  0.00           H
ATOM    682  NZ  LYS    43      36.389  28.500  30.430  1.00  0.00           N
ATOM    683  HZ1 LYS    43      37.026  28.964  31.062  1.00  0.00           H
ATOM    684  HZ2 LYS    43      35.583  28.303  31.006  1.00  0.00           H
ATOM    685  HZ3 LYS    43      36.060  29.169  29.749  1.00  0.00           H
ATOM    686  C   LYS    43      41.503  25.594  25.601  1.00  0.00           C
ATOM    687  O   LYS    43      41.128  25.143  24.509  1.00  0.00           O
ATOM    688  N   ILE    44      42.644  26.189  25.860  1.00  0.00           N
ATOM    689  H   ILE    44      42.835  26.288  26.847  1.00  0.00           H
ATOM    690  CA  ILE    44      43.705  26.424  24.909  1.00  0.00           C
ATOM    691  HA  ILE    44      43.285  26.687  23.939  1.00  0.00           H
ATOM    692  CB  ILE    44      44.555  27.635  25.361  1.00  0.00           C
ATOM    693  HB  ILE    44      43.866  28.464  25.524  1.00  0.00           H
ATOM    694  CG2 ILE    44      45.321  27.313  26.729  1.00  0.00           C
ATOM    695 HG21 ILE    44      44.712  26.666  27.362  1.00  0.00           H
ATOM    696 HG22 ILE    44      45.567  28.221  27.278  1.00  0.00           H
ATOM    697 HG23 ILE    44      46.218  26.800  26.381  1.00  0.00           H
ATOM    698  CG1 ILE    44      45.652  28.055  24.355  1.00  0.00           C
ATOM    699 HG12 ILE    44      46.094  28.903  24.878  1.00  0.00           H
ATOM    700 HG13 ILE    44      46.386  27.274  24.160  1.00  0.00           H
ATOM    701  CD1 ILE    44      45.205  28.598  22.925  1.00  0.00           C
ATOM    702 HD11 ILE    44      45.936  29.354  22.639  1.00  0.00           H
ATOM    703 HD12 ILE    44      44.256  29.053  23.208  1.00  0.00           H
ATOM    704 HD13 ILE    44      45.029  27.754  22.257  1.00  0.00           H
ATOM    705  C   ILE    44      44.482  25.097  24.618  1.00  0.00           C
ATOM    706  O   ILE    44      44.927  24.901  23.504  1.00  0.00           O
ATOM    707  N   ARG    45      44.677  24.081  25.484  1.00  0.00           N
ATOM    708  H   ARG    45      44.447  24.256  26.452  1.00  0.00           H
ATOM    709  CA  ARG    45      45.227  22.793  25.123  1.00  0.00           C
ATOM    710  HA  ARG    45      46.134  22.928  24.533  1.00  0.00           H
ATOM    711  CB  ARG    45      45.509  22.037  26.388  1.00  0.00           C
ATOM    712  HB2 ARG    45      46.016  22.722  27.069  1.00  0.00           H
ATOM    713  HB3 ARG    45      44.592  21.588  26.770  1.00  0.00           H
ATOM    714  CG  ARG    45      46.437  20.904  26.131  1.00  0.00           C
ATOM    715  HG2 ARG    45      45.994  20.219  25.407  1.00  0.00           H
ATOM    716  HG3 ARG    45      47.424  21.157  25.741  1.00  0.00           H
ATOM    717  CD  ARG    45      46.635  20.111  27.437  1.00  0.00           C
ATOM    718  HD2 ARG    45      47.029  20.842  28.143  1.00  0.00           H
ATOM    719  HD3 ARG    45      45.639  19.726  27.660  1.00  0.00           H
ATOM    720  NE  ARG    45      47.566  18.977  27.256  1.00  0.00           N
ATOM    721  HE  ARG    45      48.162  19.083  26.448  1.00  0.00           H
ATOM    722  CZ  ARG    45      47.618  17.788  27.942  1.00  0.00           C
ATOM    723  NH1 ARG    45      46.907  17.649  29.066  1.00  0.00           N
ATOM    724 HH11 ARG    45      46.434  18.436  29.488  1.00  0.00           H
ATOM    725 HH12 ARG    45      46.963  16.781  29.577  1.00  0.00           H
ATOM    726  NH2 ARG    45      48.418  16.878  27.628  1.00  0.00           N
ATOM    727 HH21 ARG    45      48.972  17.086  26.809  1.00  0.00           H
ATOM    728 HH22 ARG    45      48.677  16.164  28.294  1.00  0.00           H
ATOM    729  C   ARG    45      44.270  22.128  24.140  1.00  0.00           C
ATOM    730  O   ARG    45      44.675  21.853  23.051  1.00  0.00           O
ATOM    731  N   TYR    46      42.957  21.909  24.525  1.00  0.00           N
ATOM    732  H   TYR    46      42.633  22.116  25.459  1.00  0.00           H
ATOM    733  CA  TYR    46      41.934  21.382  23.613  1.00  0.00           C
ATOM    734  HA  TYR    46      42.112  20.312  23.502  1.00  0.00           H
ATOM    735  CB  TYR    46      40.542  21.407  24.192  1.00  0.00           C
ATOM    736  HB2 TYR    46      40.562  20.705  25.026  1.00  0.00           H
ATOM    737  HB3 TYR    46      40.373  22.400  24.608  1.00  0.00           H
ATOM    738  CG  TYR    46      39.401  21.085  23.232  1.00  0.00           C
ATOM    739  CD1 TYR    46      39.053  19.775  22.886  1.00  0.00           C
ATOM    740  HD1 TYR    46      39.686  18.961  23.205  1.00  0.00           H
ATOM    741  CE1 TYR    46      37.975  19.501  22.037  1.00  0.00           C
ATOM    742  HE1 TYR    46      37.721  18.468  21.854  1.00  0.00           H
ATOM    743  CZ  TYR    46      37.331  20.520  21.278  1.00  0.00           C
ATOM    744  OH  TYR    46      36.265  20.312  20.474  1.00  0.00           O
ATOM    745  HH  TYR    46      35.987  19.396  20.531  1.00  0.00           H
ATOM    746  CE2 TYR    46      37.814  21.823  21.483  1.00  0.00           C
ATOM    747  HE2 TYR    46      37.360  22.667  20.984  1.00  0.00           H
ATOM    748  CD2 TYR    46      38.798  22.084  22.472  1.00  0.00           C
ATOM    749  HD2 TYR    46      38.957  23.100  22.802  1.00  0.00           H
ATOM    750  C   TYR    46      41.969  22.106  22.287  1.00  0.00           C
ATOM    751  O   TYR    46      42.200  21.571  21.219  1.00  0.00           O
ATOM    752  N   GLU    47      41.977  23.407  22.261  1.00  0.00           N
ATOM    753  H   GLU    47      41.784  23.887  23.128  1.00  0.00           H
ATOM    754  CA  GLU    47      41.884  24.218  21.044  1.00  0.00           C
ATOM    755  HA  GLU    47      41.005  23.876  20.499  1.00  0.00           H
ATOM    756  CB  GLU    47      41.574  25.705  21.514  1.00  0.00           C
ATOM    757  HB2 GLU    47      40.589  25.607  21.970  1.00  0.00           H
ATOM    758  HB3 GLU    47      42.240  26.083  22.289  1.00  0.00           H
ATOM    759  CG  GLU    47      41.620  26.724  20.390  1.00  0.00           C
ATOM    760  HG2 GLU    47      41.371  27.717  20.765  1.00  0.00           H
ATOM    761  HG3 GLU    47      42.634  26.818  20.003  1.00  0.00           H
ATOM    762  CD  GLU    47      40.469  26.480  19.384  1.00  0.00           C
ATOM    763  OE1 GLU    47      40.520  27.182  18.427  1.00  0.00           O
ATOM    764  OE2 GLU    47      39.566  25.657  19.596  1.00  0.00           O
ATOM    765  C   GLU    47      43.125  24.083  20.123  1.00  0.00           C
ATOM    766  O   GLU    47      43.004  23.834  18.873  1.00  0.00           O
ATOM    767  N   SER    48      44.343  24.087  20.741  1.00  0.00           N
ATOM    768  H   SER    48      44.246  24.284  21.727  1.00  0.00           H
ATOM    769  CA  SER    48      45.572  23.777  20.049  1.00  0.00           C
ATOM    770  HA  SER    48      45.561  24.318  19.103  1.00  0.00           H
ATOM    771  CB  SER    48      46.845  24.239  20.852  1.00  0.00           C
ATOM    772  HB2 SER    48      47.770  23.823  20.454  1.00  0.00           H
ATOM    773  HB3 SER    48      46.886  25.328  20.834  1.00  0.00           H
ATOM    774  OG  SER    48      46.822  23.707  22.156  1.00  0.00           O
ATOM    775  HG  SER    48      46.096  24.198  22.547  1.00  0.00           H
ATOM    776  C   SER    48      45.849  22.308  19.612  1.00  0.00           C
ATOM    777  O   SER    48      46.927  22.028  18.998  1.00  0.00           O
ATOM    778  N   LEU    49      44.897  21.404  19.897  1.00  0.00           N
ATOM    779  H   LEU    49      44.061  21.609  20.429  1.00  0.00           H
ATOM    780  CA  LEU    49      44.910  20.058  19.249  1.00  0.00           C
ATOM    781  HA  LEU    49      45.948  19.737  19.158  1.00  0.00           H
ATOM    782  CB  LEU    49      44.092  18.991  20.111  1.00  0.00           C
ATOM    783  HB2 LEU    49      43.085  19.406  20.112  1.00  0.00           H
ATOM    784  HB3 LEU    49      44.158  17.979  19.714  1.00  0.00           H
ATOM    785  CG  LEU    49      44.462  18.774  21.554  1.00  0.00           C
ATOM    786  HG  LEU    49      44.659  19.734  22.030  1.00  0.00           H
ATOM    787  CD1 LEU    49      43.490  17.975  22.407  1.00  0.00           C
ATOM    788 HD11 LEU    49      43.381  16.956  22.037  1.00  0.00           H
ATOM    789 HD12 LEU    49      42.525  18.481  22.427  1.00  0.00           H
ATOM    790 HD13 LEU    49      43.950  17.990  23.396  1.00  0.00           H
ATOM    791  CD2 LEU    49      45.760  17.948  21.620  1.00  0.00           C
ATOM    792 HD21 LEU    49      45.641  16.866  21.576  1.00  0.00           H
ATOM    793 HD22 LEU    49      46.389  18.140  20.751  1.00  0.00           H
ATOM    794 HD23 LEU    49      46.275  18.321  22.505  1.00  0.00           H
ATOM    795  C   LEU    49      44.481  20.246  17.802  1.00  0.00           C
ATOM    796  O   LEU    49      44.731  19.309  17.054  1.00  0.00           O
ATOM    797  N   THR    50      43.820  21.322  17.345  1.00  0.00           N
ATOM    798  H   THR    50      43.641  22.043  18.029  1.00  0.00           H
ATOM    799  CA  THR    50      43.450  21.639  15.946  1.00  0.00           C
ATOM    800  HA  THR    50      43.630  20.814  15.257  1.00  0.00           H
ATOM    801  CB  THR    50      41.893  22.023  15.804  1.00  0.00           C
ATOM    802  HB  THR    50      41.752  22.931  16.391  1.00  0.00           H
ATOM    803  CG2 THR    50      41.433  22.170  14.364  1.00  0.00           C
ATOM    804 HG21 THR    50      41.815  21.480  13.612  1.00  0.00           H
ATOM    805 HG22 THR    50      41.647  23.194  14.058  1.00  0.00           H
ATOM    806 HG23 THR    50      40.371  21.956  14.237  1.00  0.00           H
ATOM    807  OG1 THR    50      41.058  21.032  16.306  1.00  0.00           O
ATOM    808  HG1 THR    50      41.161  21.120  17.256  1.00  0.00           H
ATOM    809  C   THR    50      44.227  22.762  15.285  1.00  0.00           C
ATOM    810  O   THR    50      44.471  22.649  14.077  1.00  0.00           O
ATOM    811  N   ASP    51      44.763  23.805  15.958  1.00  0.00           N
ATOM    812  H   ASP    51      44.367  23.838  16.887  1.00  0.00           H
ATOM    813  CA  ASP    51      45.682  24.793  15.387  1.00  0.00           C
ATOM    814  HA  ASP    51      46.211  24.428  14.507  1.00  0.00           H
ATOM    815  CB  ASP    51      44.917  26.052  15.068  1.00  0.00           C
ATOM    816  HB2 ASP    51      44.176  25.701  14.347  1.00  0.00           H
ATOM    817  HB3 ASP    51      44.439  26.473  15.951  1.00  0.00           H
ATOM    818  CG  ASP    51      45.706  27.091  14.275  1.00  0.00           C
ATOM    819  OD1 ASP    51      46.986  26.981  14.281  1.00  0.00           O
ATOM    820  OD2 ASP    51      45.160  28.078  13.722  1.00  0.00           O
ATOM    821  C   ASP    51      46.836  25.080  16.381  1.00  0.00           C
ATOM    822  O   ASP    51      46.693  25.967  17.264  1.00  0.00           O
ATOM    823  N   PRO    52      47.970  24.433  16.305  1.00  0.00           N
ATOM    824  CD  PRO    52      48.194  23.165  15.514  1.00  0.00           C
ATOM    825  HD2 PRO    52      48.451  23.406  14.483  1.00  0.00           H
ATOM    826  HD3 PRO    52      47.364  22.466  15.616  1.00  0.00           H
ATOM    827  CG  PRO    52      49.495  22.552  16.138  1.00  0.00           C
ATOM    828  HG2 PRO    52      50.057  21.945  15.429  1.00  0.00           H
ATOM    829  HG3 PRO    52      49.185  21.994  17.022  1.00  0.00           H
ATOM    830  CB  PRO    52      50.317  23.771  16.557  1.00  0.00           C
ATOM    831  HB2 PRO    52      50.809  24.240  15.707  1.00  0.00           H
ATOM    832  HB3 PRO    52      51.005  23.649  17.393  1.00  0.00           H
ATOM    833  CA  PRO    52      49.211  24.695  17.053  1.00  0.00           C
ATOM    834  HA  PRO    52      49.055  24.463  18.107  1.00  0.00           H
ATOM    835  C   PRO    52      49.786  26.067  16.923  1.00  0.00           C
ATOM    836  O   PRO    52      50.436  26.446  17.852  1.00  0.00           O
ATOM    837  N   SER    53      49.499  26.883  15.897  1.00  0.00           N
ATOM    838  H   SER    53      48.983  26.447  15.146  1.00  0.00           H
ATOM    839  CA  SER    53      49.901  28.334  15.900  1.00  0.00           C
ATOM    840  HA  SER    53      50.989  28.348  15.845  1.00  0.00           H
ATOM    841  CB  SER    53      49.445  29.076  14.628  1.00  0.00           C
ATOM    842  HB2 SER    53      50.048  29.970  14.466  1.00  0.00           H
ATOM    843  HB3 SER    53      49.620  28.456  13.749  1.00  0.00           H
ATOM    844  OG  SER    53      48.049  29.391  14.651  1.00  0.00           O
ATOM    845  HG  SER    53      47.609  28.538  14.615  1.00  0.00           H
ATOM    846  C   SER    53      49.430  29.087  17.129  1.00  0.00           C
ATOM    847  O   SER    53      50.127  30.061  17.530  1.00  0.00           O
ATOM    848  N   LYS    54      48.320  28.637  17.697  1.00  0.00           N
ATOM    849  H   LYS    54      47.815  27.930  17.182  1.00  0.00           H
ATOM    850  CA  LYS    54      47.768  29.283  18.931  1.00  0.00           C
ATOM    851  HA  LYS    54      47.649  30.353  18.760  1.00  0.00           H
ATOM    852  CB  LYS    54      46.368  28.752  19.167  1.00  0.00           C
ATOM    853  HB2 LYS    54      46.392  27.665  19.227  1.00  0.00           H
ATOM    854  HB3 LYS    54      45.914  29.065  20.107  1.00  0.00           H
ATOM    855  CG  LYS    54      45.458  29.097  17.926  1.00  0.00           C
ATOM    856  HG2 LYS    54      45.447  30.187  17.920  1.00  0.00           H
ATOM    857  HG3 LYS    54      45.860  28.720  16.985  1.00  0.00           H
ATOM    858  CD  LYS    54      44.045  28.539  18.201  1.00  0.00           C
ATOM    859  HD2 LYS    54      44.152  27.470  18.386  1.00  0.00           H
ATOM    860  HD3 LYS    54      43.578  28.961  19.092  1.00  0.00           H
ATOM    861  CE  LYS    54      43.168  28.747  16.928  1.00  0.00           C
ATOM    862  HE2 LYS    54      43.694  28.503  16.005  1.00  0.00           H
ATOM    863  HE3 LYS    54      42.368  28.010  16.987  1.00  0.00           H
ATOM    864  NZ  LYS    54      42.584  30.077  16.841  1.00  0.00           N
ATOM    865  HZ1 LYS    54      43.344  30.714  16.651  1.00  0.00           H
ATOM    866  HZ2 LYS    54      41.887  30.358  17.515  1.00  0.00           H
ATOM    867  HZ3 LYS    54      41.974  30.123  16.037  1.00  0.00           H
ATOM    868  C   LYS    54      48.653  29.118  20.201  1.00  0.00           C
ATOM    869  O   LYS    54      48.381  29.687  21.274  1.00  0.00           O
ATOM    870  N   LEU    55      49.776  28.429  20.092  1.00  0.00           N
ATOM    871  H   LEU    55      49.785  27.926  19.215  1.00  0.00           H
ATOM    872  CA  LEU    55      50.842  28.221  21.130  1.00  0.00           C
ATOM    873  HA  LEU    55      50.405  28.540  22.076  1.00  0.00           H
ATOM    874  CB  LEU    55      51.160  26.762  21.301  1.00  0.00           C
ATOM    875  HB2 LEU    55      51.587  26.430  20.353  1.00  0.00           H
ATOM    876  HB3 LEU    55      51.858  26.805  22.137  1.00  0.00           H
ATOM    877  CG  LEU    55      49.960  25.893  21.758  1.00  0.00           C
ATOM    878  HG  LEU    55      49.129  25.990  21.058  1.00  0.00           H
ATOM    879  CD1 LEU    55      50.336  24.474  21.598  1.00  0.00           C
ATOM    880 HD11 LEU    55      49.557  23.878  22.071  1.00  0.00           H
ATOM    881 HD12 LEU    55      51.232  24.429  22.218  1.00  0.00           H
ATOM    882 HD13 LEU    55      50.532  24.207  20.559  1.00  0.00           H
ATOM    883  CD2 LEU    55      49.418  26.166  23.180  1.00  0.00           C
ATOM    884 HD21 LEU    55      48.726  25.352  23.391  1.00  0.00           H
ATOM    885 HD22 LEU    55      50.267  26.163  23.864  1.00  0.00           H
ATOM    886 HD23 LEU    55      49.005  27.174  23.213  1.00  0.00           H
ATOM    887  C   LEU    55      52.095  29.069  20.792  1.00  0.00           C
ATOM    888  O   LEU    55      53.017  28.999  21.661  1.00  0.00           O
ATOM    889  N   ASP    56      52.189  29.872  19.757  1.00  0.00           N
ATOM    890  H   ASP    56      51.442  29.895  19.078  1.00  0.00           H
ATOM    891  CA  ASP    56      53.347  30.758  19.454  1.00  0.00           C
ATOM    892  HA  ASP    56      54.210  30.099  19.353  1.00  0.00           H
ATOM    893  CB  ASP    56      53.226  31.480  18.097  1.00  0.00           C
ATOM    894  HB2 ASP    56      52.244  31.949  18.022  1.00  0.00           H
ATOM    895  HB3 ASP    56      53.939  32.298  17.992  1.00  0.00           H
ATOM    896  CG  ASP    56      53.439  30.637  16.863  1.00  0.00           C
ATOM    897  OD1 ASP    56      54.122  29.570  17.054  1.00  0.00           O
ATOM    898  OD2 ASP    56      52.974  31.086  15.800  1.00  0.00           O
ATOM    899  C   ASP    56      53.662  31.720  20.550  1.00  0.00           C
ATOM    900  O   ASP    56      54.771  31.944  21.012  1.00  0.00           O
ATOM    901  N   SER    57      52.589  32.396  21.016  1.00  0.00           N
ATOM    902  H   SER    57      51.682  32.111  20.675  1.00  0.00           H
ATOM    903  CA  SER    57      52.532  33.208  22.257  1.00  0.00           C
ATOM    904  HA  SER    57      53.294  33.984  22.184  1.00  0.00           H
ATOM    905  CB  SER    57      51.108  33.938  22.319  1.00  0.00           C
ATOM    906  HB2 SER    57      51.163  34.657  23.136  1.00  0.00           H
ATOM    907  HB3 SER    57      50.957  34.493  21.393  1.00  0.00           H
ATOM    908  OG  SER    57      50.040  32.994  22.583  1.00  0.00           O
ATOM    909  HG  SER    57      49.336  33.209  21.966  1.00  0.00           H
ATOM    910  C   SER    57      52.867  32.453  23.606  1.00  0.00           C
ATOM    911  O   SER    57      52.719  33.042  24.669  1.00  0.00           O
ATOM    912  N   GLY    58      53.352  31.232  23.558  1.00  0.00           N
ATOM    913  H   GLY    58      53.327  30.773  22.659  1.00  0.00           H
ATOM    914  CA  GLY    58      53.791  30.345  24.716  1.00  0.00           C
ATOM    915  HA2 GLY    58      54.816  30.024  24.531  1.00  0.00           H
ATOM    916  HA3 GLY    58      53.942  30.843  25.674  1.00  0.00           H
ATOM    917  C   GLY    58      53.107  29.019  24.832  1.00  0.00           C
ATOM    918  O   GLY    58      51.881  28.900  24.782  1.00  0.00           O
ATOM    919  N   LYS    59      53.923  27.949  25.010  1.00  0.00           N
ATOM    920  H   LYS    59      54.924  28.060  25.076  1.00  0.00           H
ATOM    921  CA  LYS    59      53.372  26.524  25.091  1.00  0.00           C
ATOM    922  HA  LYS    59      52.317  26.477  24.821  1.00  0.00           H
ATOM    923  CB  LYS    59      54.136  25.649  24.054  1.00  0.00           C
ATOM    924  HB2 LYS    59      53.714  24.643  24.063  1.00  0.00           H
ATOM    925  HB3 LYS    59      54.011  26.149  23.094  1.00  0.00           H
ATOM    926  CG  LYS    59      55.630  25.580  24.170  1.00  0.00           C
ATOM    927  HG2 LYS    59      55.978  26.566  23.863  1.00  0.00           H
ATOM    928  HG3 LYS    59      55.903  25.337  25.196  1.00  0.00           H
ATOM    929  CD  LYS    59      56.402  24.592  23.286  1.00  0.00           C
ATOM    930  HD2 LYS    59      56.116  23.590  23.602  1.00  0.00           H
ATOM    931  HD3 LYS    59      56.101  24.785  22.256  1.00  0.00           H
ATOM    932  CE  LYS    59      57.864  24.867  23.532  1.00  0.00           C
ATOM    933  HE2 LYS    59      57.946  25.315  24.522  1.00  0.00           H
ATOM    934  HE3 LYS    59      58.467  23.966  23.654  1.00  0.00           H
ATOM    935  NZ  LYS    59      58.461  25.783  22.532  1.00  0.00           N
ATOM    936  HZ1 LYS    59      59.403  26.116  22.681  1.00  0.00           H
ATOM    937  HZ2 LYS    59      57.942  26.648  22.602  1.00  0.00           H
ATOM    938  HZ3 LYS    59      58.395  25.499  21.565  1.00  0.00           H
ATOM    939  C   LYS    59      53.382  25.943  26.516  1.00  0.00           C
ATOM    940  O   LYS    59      52.847  24.875  26.770  1.00  0.00           O
ATOM    941  N   GLU    60      54.119  26.520  27.437  1.00  0.00           N
ATOM    942  H   GLU    60      54.578  27.397  27.238  1.00  0.00           H
ATOM    943  CA  GLU    60      54.072  26.242  28.841  1.00  0.00           C
ATOM    944  HA  GLU    60      54.268  25.181  28.991  1.00  0.00           H
ATOM    945  CB  GLU    60      55.292  26.984  29.520  1.00  0.00           C
ATOM    946  HB2 GLU    60      56.201  26.485  29.188  1.00  0.00           H
ATOM    947  HB3 GLU    60      55.222  27.984  29.091  1.00  0.00           H
ATOM    948  CG  GLU    60      55.175  27.092  31.074  1.00  0.00           C
ATOM    949  HG2 GLU    60      55.749  27.934  31.461  1.00  0.00           H
ATOM    950  HG3 GLU    60      54.142  27.203  31.405  1.00  0.00           H
ATOM    951  CD  GLU    60      55.806  25.952  31.803  1.00  0.00           C
ATOM    952  OE1 GLU    60      55.255  24.810  31.644  1.00  0.00           O
ATOM    953  OE2 GLU    60      56.737  26.148  32.572  1.00  0.00           O
ATOM    954  C   GLU    60      52.699  26.571  29.497  1.00  0.00           C
ATOM    955  O   GLU    60      52.354  27.800  29.557  1.00  0.00           O
ATOM    956  N   LEU    61      52.003  25.537  30.007  1.00  0.00           N
ATOM    957  H   LEU    61      52.467  24.643  30.081  1.00  0.00           H
ATOM    958  CA  LEU    61      50.772  25.731  30.680  1.00  0.00           C
ATOM    959  HA  LEU    61      50.402  26.723  30.420  1.00  0.00           H
ATOM    960  CB  LEU    61      49.625  24.838  30.073  1.00  0.00           C
ATOM    961  HB2 LEU    61      49.769  23.851  30.515  1.00  0.00           H
ATOM    962  HB3 LEU    61      48.619  25.153  30.352  1.00  0.00           H
ATOM    963  CG  LEU    61      49.422  24.686  28.485  1.00  0.00           C
ATOM    964  HG  LEU    61      50.371  24.513  27.977  1.00  0.00           H
ATOM    965  CD1 LEU    61      48.326  23.788  27.958  1.00  0.00           C
ATOM    966 HD11 LEU    61      47.356  23.975  28.419  1.00  0.00           H
ATOM    967 HD12 LEU    61      48.597  22.747  28.132  1.00  0.00           H
ATOM    968 HD13 LEU    61      48.252  23.970  26.886  1.00  0.00           H
ATOM    969  CD2 LEU    61      49.038  26.037  27.856  1.00  0.00           C
ATOM    970 HD21 LEU    61      48.073  26.355  28.250  1.00  0.00           H
ATOM    971 HD22 LEU    61      49.708  26.843  28.158  1.00  0.00           H
ATOM    972 HD23 LEU    61      49.045  26.062  26.766  1.00  0.00           H
ATOM    973  C   LEU    61      50.928  25.573  32.219  1.00  0.00           C
ATOM    974  O   LEU    61      51.024  24.451  32.733  1.00  0.00           O
ATOM    975  N   HID    62      50.746  26.620  33.038  1.00  0.00           N
ATOM    976  H   HID    62      50.661  27.565  32.692  1.00  0.00           H
ATOM    977  CA  HID    62      51.054  26.543  34.540  1.00  0.00           C
ATOM    978  HA  HID    62      50.773  25.572  34.948  1.00  0.00           H
ATOM    979  CB  HID    62      52.558  26.669  34.620  1.00  0.00           C
ATOM    980  HB2 HID    62      52.883  26.365  35.615  1.00  0.00           H
ATOM    981  HB3 HID    62      53.047  25.953  33.960  1.00  0.00           H
ATOM    982  CG  HID    62      53.283  27.967  34.313  1.00  0.00           C
ATOM    983  ND1 HID    62      54.530  28.343  34.772  1.00  0.00           N
ATOM    984  HD1 HID    62      54.937  27.885  35.575  1.00  0.00           H
ATOM    985  CE1 HID    62      54.988  29.397  34.038  1.00  0.00           C
ATOM    986  HE1 HID    62      56.008  29.754  34.038  1.00  0.00           H
ATOM    987  NE2 HID    62      54.099  29.761  33.090  1.00  0.00           N
ATOM    988  CD2 HID    62      53.008  28.850  33.310  1.00  0.00           C
ATOM    989  HD2 HID    62      52.052  28.752  32.818  1.00  0.00           H
ATOM    990  C   HID    62      50.389  27.716  35.333  1.00  0.00           C
ATOM    991  O   HID    62      50.143  28.798  34.808  1.00  0.00           O
ATOM    992  N   ILE    63      50.138  27.520  36.678  1.00  0.00           N
ATOM    993  H   ILE    63      50.431  26.627  37.046  1.00  0.00           H
ATOM    994  CA  ILE    63      49.344  28.327  37.586  1.00  0.00           C
ATOM    995  HA  ILE    63      48.819  29.114  37.044  1.00  0.00           H
ATOM    996  CB  ILE    63      48.413  27.366  38.327  1.00  0.00           C
ATOM    997  HB  ILE    63      49.132  26.725  38.836  1.00  0.00           H
ATOM    998  CG2 ILE    63      47.694  28.035  39.597  1.00  0.00           C
ATOM    999 HG21 ILE    63      46.979  27.437  40.161  1.00  0.00           H
ATOM   1000 HG22 ILE    63      47.290  29.016  39.349  1.00  0.00           H
ATOM   1001 HG23 ILE    63      48.501  28.171  40.318  1.00  0.00           H
ATOM   1002  CG1 ILE    63      47.293  26.651  37.485  1.00  0.00           C
ATOM   1003 HG12 ILE    63      46.319  27.075  37.731  1.00  0.00           H
ATOM   1004 HG13 ILE    63      47.371  26.700  36.399  1.00  0.00           H
ATOM   1005  CD1 ILE    63      47.301  25.173  37.795  1.00  0.00           C
ATOM   1006 HD11 ILE    63      48.265  24.791  37.458  1.00  0.00           H
ATOM   1007 HD12 ILE    63      46.474  24.627  37.342  1.00  0.00           H
ATOM   1008 HD13 ILE    63      47.158  25.106  38.874  1.00  0.00           H
ATOM   1009  C   ILE    63      50.364  28.948  38.561  1.00  0.00           C
ATOM   1010  O   ILE    63      51.098  28.231  39.199  1.00  0.00           O
ATOM   1011  N   ASN    64      50.304  30.293  38.703  1.00  0.00           N
ATOM   1012  H   ASN    64      49.676  30.762  38.066  1.00  0.00           H
ATOM   1013  CA  ASN    64      51.191  31.061  39.660  1.00  0.00           C
ATOM   1014  HA  ASN    64      51.798  30.379  40.255  1.00  0.00           H
ATOM   1015  CB  ASN    64      52.106  32.021  38.894  1.00  0.00           C
ATOM   1016  HB2 ASN    64      51.548  32.821  38.406  1.00  0.00           H
ATOM   1017  HB3 ASN    64      52.771  32.465  39.634  1.00  0.00           H
ATOM   1018  CG  ASN    64      52.945  31.398  37.819  1.00  0.00           C
ATOM   1019  OD1 ASN    64      53.086  30.182  37.705  1.00  0.00           O
ATOM   1020  ND2 ASN    64      53.581  32.191  36.990  1.00  0.00           N
ATOM   1021 HD21 ASN    64      53.515  33.199  36.977  1.00  0.00           H
ATOM   1022 HD22 ASN    64      54.212  31.770  36.323  1.00  0.00           H
ATOM   1023  C   ASN    64      50.329  31.826  40.718  1.00  0.00           C
ATOM   1024  O   ASN    64      49.249  32.423  40.351  1.00  0.00           O
ATOM   1025  N   LEU    65      50.684  31.862  41.951  1.00  0.00           N
ATOM   1026  H   LEU    65      51.576  31.414  42.107  1.00  0.00           H
ATOM   1027  CA  LEU    65      50.014  32.655  43.059  1.00  0.00           C
ATOM   1028  HA  LEU    65      49.331  33.338  42.556  1.00  0.00           H
ATOM   1029  CB  LEU    65      49.165  31.886  44.148  1.00  0.00           C
ATOM   1030  HB2 LEU    65      49.848  31.266  44.729  1.00  0.00           H
ATOM   1031  HB3 LEU    65      48.808  32.725  44.744  1.00  0.00           H
ATOM   1032  CG  LEU    65      47.952  31.158  43.484  1.00  0.00           C
ATOM   1033  HG  LEU    65      47.574  31.647  42.588  1.00  0.00           H
ATOM   1034  CD1 LEU    65      48.297  29.694  43.088  1.00  0.00           C
ATOM   1035 HD11 LEU    65      48.580  29.225  44.030  1.00  0.00           H
ATOM   1036 HD12 LEU    65      49.136  29.711  42.393  1.00  0.00           H
ATOM   1037 HD13 LEU    65      47.439  29.211  42.619  1.00  0.00           H
ATOM   1038  CD2 LEU    65      46.885  31.246  44.622  1.00  0.00           C
ATOM   1039 HD21 LEU    65      47.233  30.541  45.376  1.00  0.00           H
ATOM   1040 HD22 LEU    65      46.774  32.275  44.965  1.00  0.00           H
ATOM   1041 HD23 LEU    65      45.994  30.804  44.176  1.00  0.00           H
ATOM   1042  C   LEU    65      51.012  33.691  43.572  1.00  0.00           C
ATOM   1043  O   LEU    65      52.045  33.290  44.052  1.00  0.00           O
ATOM   1044  N   ILE    66      50.771  35.017  43.437  1.00  0.00           N
ATOM   1045  H   ILE    66      49.972  35.267  42.871  1.00  0.00           H
ATOM   1046  CA  ILE    66      51.615  36.115  44.055  1.00  0.00           C
ATOM   1047  HA  ILE    66      52.491  35.812  44.628  1.00  0.00           H
ATOM   1048  CB  ILE    66      52.174  36.956  42.979  1.00  0.00           C
ATOM   1049  HB  ILE    66      51.309  37.401  42.486  1.00  0.00           H
ATOM   1050  CG2 ILE    66      52.942  38.158  43.570  1.00  0.00           C
ATOM   1051 HG21 ILE    66      52.285  38.843  44.106  1.00  0.00           H
ATOM   1052 HG22 ILE    66      53.382  38.741  42.762  1.00  0.00           H
ATOM   1053 HG23 ILE    66      53.831  37.854  44.122  1.00  0.00           H
ATOM   1054  CG1 ILE    66      53.012  36.216  41.949  1.00  0.00           C
ATOM   1055 HG12 ILE    66      54.027  36.613  41.920  1.00  0.00           H
ATOM   1056 HG13 ILE    66      53.242  35.224  42.337  1.00  0.00           H
ATOM   1057  CD1 ILE    66      52.465  36.200  40.531  1.00  0.00           C
ATOM   1058 HD11 ILE    66      53.256  36.161  39.781  1.00  0.00           H
ATOM   1059 HD12 ILE    66      51.901  37.106  40.309  1.00  0.00           H
ATOM   1060 HD13 ILE    66      51.846  35.303  40.498  1.00  0.00           H
ATOM   1061  C   ILE    66      50.833  36.849  45.198  1.00  0.00           C
ATOM   1062  O   ILE    66      50.036  37.783  44.885  1.00  0.00           O
ATOM   1063  N   PRO    67      51.035  36.509  46.465  1.00  0.00           N
ATOM   1064  CD  PRO    67      51.706  35.244  46.993  1.00  0.00           C
ATOM   1065  HD2 PRO    67      52.737  35.148  46.651  1.00  0.00           H
ATOM   1066  HD3 PRO    67      51.219  34.346  46.613  1.00  0.00           H
ATOM   1067  CG  PRO    67      51.700  35.364  48.568  1.00  0.00           C
ATOM   1068  HG2 PRO    67      52.732  35.453  48.911  1.00  0.00           H
ATOM   1069  HG3 PRO    67      51.242  34.446  48.935  1.00  0.00           H
ATOM   1070  CB  PRO    67      50.907  36.619  48.883  1.00  0.00           C
ATOM   1071  HB2 PRO    67      51.561  37.258  49.475  1.00  0.00           H
ATOM   1072  HB3 PRO    67      49.998  36.368  49.431  1.00  0.00           H
ATOM   1073  CA  PRO    67      50.609  37.427  47.554  1.00  0.00           C
ATOM   1074  HA  PRO    67      49.588  37.752  47.351  1.00  0.00           H
ATOM   1075  C   PRO    67      51.500  38.763  47.499  1.00  0.00           C
ATOM   1076  O   PRO    67      52.592  38.697  46.912  1.00  0.00           O
ATOM   1077  N   ASN    68      51.055  39.861  48.078  1.00  0.00           N
ATOM   1078  H   ASN    68      50.117  39.747  48.433  1.00  0.00           H
ATOM   1079  CA  ASN    68      51.861  41.161  48.372  1.00  0.00           C
ATOM   1080  HA  ASN    68      52.890  40.803  48.378  1.00  0.00           H
ATOM   1081  CB  ASN    68      51.692  41.999  47.155  1.00  0.00           C
ATOM   1082  HB2 ASN    68      51.763  41.440  46.222  1.00  0.00           H
ATOM   1083  HB3 ASN    68      50.706  42.460  47.186  1.00  0.00           H
ATOM   1084  CG  ASN    68      52.633  43.161  47.222  1.00  0.00           C
ATOM   1085  OD1 ASN    68      52.527  44.018  48.128  1.00  0.00           O
ATOM   1086  ND2 ASN    68      53.705  43.283  46.417  1.00  0.00           N
ATOM   1087 HD21 ASN    68      53.885  42.759  45.573  1.00  0.00           H
ATOM   1088 HD22 ASN    68      54.407  43.956  46.689  1.00  0.00           H
ATOM   1089  C   ASN    68      51.360  41.799  49.704  1.00  0.00           C
ATOM   1090  O   ASN    68      50.281  42.261  49.850  1.00  0.00           O
ATOM   1091  N   LYS    69      52.298  41.990  50.667  1.00  0.00           N
ATOM   1092  H   LYS    69      53.253  41.739  50.456  1.00  0.00           H
ATOM   1093  CA  LYS    69      52.009  42.421  52.032  1.00  0.00           C
ATOM   1094  HA  LYS    69      51.052  42.040  52.389  1.00  0.00           H
ATOM   1095  CB  LYS    69      53.158  41.994  52.955  1.00  0.00           C
ATOM   1096  HB2 LYS    69      54.102  42.136  52.429  1.00  0.00           H
ATOM   1097  HB3 LYS    69      53.015  42.624  53.832  1.00  0.00           H
ATOM   1098  CG  LYS    69      53.107  40.570  53.418  1.00  0.00           C
ATOM   1099  HG2 LYS    69      52.160  40.331  53.901  1.00  0.00           H
ATOM   1100  HG3 LYS    69      53.168  39.839  52.612  1.00  0.00           H
ATOM   1101  CD  LYS    69      54.203  40.143  54.461  1.00  0.00           C
ATOM   1102  HD2 LYS    69      55.206  40.201  54.037  1.00  0.00           H
ATOM   1103  HD3 LYS    69      53.999  40.705  55.372  1.00  0.00           H
ATOM   1104  CE  LYS    69      53.967  38.666  54.936  1.00  0.00           C
ATOM   1105  HE2 LYS    69      52.972  38.604  55.376  1.00  0.00           H
ATOM   1106  HE3 LYS    69      53.902  38.061  54.030  1.00  0.00           H
ATOM   1107  NZ  LYS    69      55.117  38.073  55.621  1.00  0.00           N
ATOM   1108  HZ1 LYS    69      55.969  38.077  55.077  1.00  0.00           H
ATOM   1109  HZ2 LYS    69      54.898  37.097  55.754  1.00  0.00           H
ATOM   1110  HZ3 LYS    69      55.210  38.528  56.518  1.00  0.00           H
ATOM   1111  C   LYS    69      51.809  43.875  52.078  1.00  0.00           C
ATOM   1112  O   LYS    69      50.829  44.283  52.732  1.00  0.00           O
ATOM   1113  N   GLN    70      52.571  44.606  51.365  1.00  0.00           N
ATOM   1114  H   GLN    70      53.328  44.122  50.903  1.00  0.00           H
ATOM   1115  CA  GLN    70      52.483  46.050  51.068  1.00  0.00           C
ATOM   1116  HA  GLN    70      52.540  46.494  52.062  1.00  0.00           H
ATOM   1117  CB  GLN    70      53.673  46.628  50.253  1.00  0.00           C
ATOM   1118  HB2 GLN    70      53.720  46.122  49.288  1.00  0.00           H
ATOM   1119  HB3 GLN    70      53.515  47.689  50.066  1.00  0.00           H
ATOM   1120  CG  GLN    70      55.069  46.544  50.873  1.00  0.00           C
ATOM   1121  HG2 GLN    70      55.748  47.288  50.457  1.00  0.00           H
ATOM   1122  HG3 GLN    70      54.968  46.867  51.909  1.00  0.00           H
ATOM   1123  CD  GLN    70      55.706  45.171  51.066  1.00  0.00           C
ATOM   1124  OE1 GLN    70      55.955  44.429  50.152  1.00  0.00           O
ATOM   1125  NE2 GLN    70      56.286  44.832  52.223  1.00  0.00           N
ATOM   1126 HE21 GLN    70      56.691  43.912  52.321  1.00  0.00           H
ATOM   1127 HE22 GLN    70      56.208  45.513  52.966  1.00  0.00           H
ATOM   1128  C   GLN    70      51.148  46.431  50.367  1.00  0.00           C
ATOM   1129  O   GLN    70      50.617  47.435  50.799  1.00  0.00           O
ATOM   1130  N   ASP    71      50.679  45.565  49.468  1.00  0.00           N
ATOM   1131  H   ASP    71      51.279  44.823  49.138  1.00  0.00           H
ATOM   1132  CA  ASP    71      49.503  45.970  48.606  1.00  0.00           C
ATOM   1133  HA  ASP    71      49.381  47.053  48.571  1.00  0.00           H
ATOM   1134  CB  ASP    71      49.655  45.390  47.219  1.00  0.00           C
ATOM   1135  HB2 ASP    71      49.906  44.330  47.245  1.00  0.00           H
ATOM   1136  HB3 ASP    71      48.786  45.584  46.591  1.00  0.00           H
ATOM   1137  CG  ASP    71      50.850  46.057  46.408  1.00  0.00           C
ATOM   1138  OD1 ASP    71      51.354  47.158  46.809  1.00  0.00           O
ATOM   1139  OD2 ASP    71      51.065  45.740  45.240  1.00  0.00           O
ATOM   1140  C   ASP    71      48.151  45.525  49.211  1.00  0.00           C
ATOM   1141  O   ASP    71      47.113  45.994  48.726  1.00  0.00           O
ATOM   1142  N   ARG    72      48.158  44.582  50.174  1.00  0.00           N
ATOM   1143  H   ARG    72      49.042  44.230  50.512  1.00  0.00           H
ATOM   1144  CA  ARG    72      46.959  43.911  50.647  1.00  0.00           C
ATOM   1145  HA  ARG    72      47.087  43.288  51.533  1.00  0.00           H
ATOM   1146  CB  ARG    72      46.142  44.946  51.414  1.00  0.00           C
ATOM   1147  HB2 ARG    72      46.820  45.531  52.036  1.00  0.00           H
ATOM   1148  HB3 ARG    72      45.716  45.703  50.755  1.00  0.00           H
ATOM   1149  CG  ARG    72      45.065  44.420  52.364  1.00  0.00           C
ATOM   1150  HG2 ARG    72      44.270  44.007  51.743  1.00  0.00           H
ATOM   1151  HG3 ARG    72      45.450  43.552  52.899  1.00  0.00           H
ATOM   1152  CD  ARG    72      44.600  45.508  53.379  1.00  0.00           C
ATOM   1153  HD2 ARG    72      44.475  46.382  52.739  1.00  0.00           H
ATOM   1154  HD3 ARG    72      43.596  45.169  53.637  1.00  0.00           H
ATOM   1155  NE  ARG    72      45.540  45.548  54.561  1.00  0.00           N
ATOM   1156  HE  ARG    72      46.523  45.358  54.420  1.00  0.00           H
ATOM   1157  CZ  ARG    72      45.219  45.894  55.796  1.00  0.00           C
ATOM   1158  NH1 ARG    72      44.022  46.170  56.230  1.00  0.00           N
ATOM   1159 HH11 ARG    72      43.177  46.119  55.679  1.00  0.00           H
ATOM   1160 HH12 ARG    72      43.956  46.609  57.136  1.00  0.00           H
ATOM   1161  NH2 ARG    72      46.212  46.002  56.651  1.00  0.00           N
ATOM   1162 HH21 ARG    72      47.177  45.842  56.400  1.00  0.00           H
ATOM   1163 HH22 ARG    72      46.002  46.209  57.617  1.00  0.00           H
ATOM   1164  C   ARG    72      46.131  43.174  49.590  1.00  0.00           C
ATOM   1165  O   ARG    72      44.920  43.186  49.488  1.00  0.00           O
ATOM   1166  N   THR    73      46.966  42.462  48.682  1.00  0.00           N
ATOM   1167  H   THR    73      47.965  42.475  48.831  1.00  0.00           H
ATOM   1168  CA  THR    73      46.475  41.712  47.505  1.00  0.00           C
ATOM   1169  HA  THR    73      45.409  41.686  47.734  1.00  0.00           H
ATOM   1170  CB  THR    73      46.647  42.570  46.201  1.00  0.00           C
ATOM   1171  HB  THR    73      46.124  42.019  45.420  1.00  0.00           H
ATOM   1172  CG2 THR    73      45.915  43.921  46.258  1.00  0.00           C
ATOM   1173 HG21 THR    73      45.815  44.347  45.259  1.00  0.00           H
ATOM   1174 HG22 THR    73      46.557  44.651  46.751  1.00  0.00           H
ATOM   1175 HG23 THR    73      44.905  43.945  46.668  1.00  0.00           H
ATOM   1176  OG1 THR    73      48.057  42.704  45.937  1.00  0.00           O
ATOM   1177  HG1 THR    73      48.291  41.775  45.890  1.00  0.00           H
ATOM   1178  C   THR    73      47.040  40.332  47.381  1.00  0.00           C
ATOM   1179  O   THR    73      48.136  40.024  47.801  1.00  0.00           O
ATOM   1180  N   LEU    74      46.249  39.520  46.598  1.00  0.00           N
ATOM   1181  H   LEU    74      45.291  39.814  46.481  1.00  0.00           H
ATOM   1182  CA  LEU    74      46.755  38.222  46.055  1.00  0.00           C
ATOM   1183  HA  LEU    74      47.838  38.147  46.159  1.00  0.00           H
ATOM   1184  CB  LEU    74      46.152  37.200  47.074  1.00  0.00           C
ATOM   1185  HB2 LEU    74      46.632  37.329  48.044  1.00  0.00           H
ATOM   1186  HB3 LEU    74      45.083  37.267  47.279  1.00  0.00           H
ATOM   1187  CG  LEU    74      46.523  35.782  46.683  1.00  0.00           C
ATOM   1188  HG  LEU    74      47.169  35.773  45.806  1.00  0.00           H
ATOM   1189  CD1 LEU    74      47.077  34.865  47.806  1.00  0.00           C
ATOM   1190 HD11 LEU    74      47.962  35.247  48.315  1.00  0.00           H
ATOM   1191 HD12 LEU    74      47.267  33.885  47.368  1.00  0.00           H
ATOM   1192 HD13 LEU    74      46.266  34.823  48.532  1.00  0.00           H
ATOM   1193  CD2 LEU    74      45.322  35.041  46.173  1.00  0.00           C
ATOM   1194 HD21 LEU    74      44.553  34.855  46.923  1.00  0.00           H
ATOM   1195 HD22 LEU    74      44.877  35.599  45.349  1.00  0.00           H
ATOM   1196 HD23 LEU    74      45.491  34.080  45.689  1.00  0.00           H
ATOM   1197  C   LEU    74      46.338  38.006  44.579  1.00  0.00           C
ATOM   1198  O   LEU    74      45.225  38.261  44.247  1.00  0.00           O
ATOM   1199  N   THR    75      47.269  37.552  43.738  1.00  0.00           N
ATOM   1200  H   THR    75      48.151  37.243  44.123  1.00  0.00           H
ATOM   1201  CA  THR    75      47.114  37.297  42.345  1.00  0.00           C
ATOM   1202  HA  THR    75      46.197  37.719  41.936  1.00  0.00           H
ATOM   1203  CB  THR    75      48.286  37.893  41.751  1.00  0.00           C
ATOM   1204  HB  THR    75      49.141  37.473  42.278  1.00  0.00           H
ATOM   1205  CG2 THR    75      48.349  37.718  40.165  1.00  0.00           C
ATOM   1206 HG21 THR    75      48.980  36.847  39.988  1.00  0.00           H
ATOM   1207 HG22 THR    75      48.942  38.574  39.844  1.00  0.00           H
ATOM   1208 HG23 THR    75      47.345  37.755  39.743  1.00  0.00           H
ATOM   1209  OG1 THR    75      48.442  39.266  41.974  1.00  0.00           O
ATOM   1210  HG1 THR    75      48.333  39.426  42.914  1.00  0.00           H
ATOM   1211  C   THR    75      47.166  35.827  42.012  1.00  0.00           C
ATOM   1212  O   THR    75      48.006  35.175  42.596  1.00  0.00           O
ATOM   1213  N   ILE    76      46.343  35.410  41.055  1.00  0.00           N
ATOM   1214  H   ILE    76      45.634  36.066  40.760  1.00  0.00           H
ATOM   1215  CA  ILE    76      46.537  34.103  40.442  1.00  0.00           C
ATOM   1216  HA  ILE    76      47.359  33.621  40.973  1.00  0.00           H
ATOM   1217  CB  ILE    76      45.288  33.186  40.668  1.00  0.00           C
ATOM   1218  HB  ILE    76      44.479  33.701  40.150  1.00  0.00           H
ATOM   1219  CG2 ILE    76      45.517  31.872  39.912  1.00  0.00           C
ATOM   1220 HG21 ILE    76      46.448  31.390  40.213  1.00  0.00           H
ATOM   1221 HG22 ILE    76      45.664  32.040  38.846  1.00  0.00           H
ATOM   1222 HG23 ILE    76      44.605  31.313  40.121  1.00  0.00           H
ATOM   1223  CG1 ILE    76      45.101  32.995  42.229  1.00  0.00           C
ATOM   1224 HG12 ILE    76      45.102  31.946  42.522  1.00  0.00           H
ATOM   1225 HG13 ILE    76      45.908  33.569  42.684  1.00  0.00           H
ATOM   1226  CD1 ILE    76      43.819  33.550  42.784  1.00  0.00           C
ATOM   1227 HD11 ILE    76      43.605  34.559  42.432  1.00  0.00           H
ATOM   1228 HD12 ILE    76      43.885  33.582  43.870  1.00  0.00           H
ATOM   1229 HD13 ILE    76      42.990  32.947  42.413  1.00  0.00           H
ATOM   1230  C   ILE    76      46.797  34.354  38.888  1.00  0.00           C
ATOM   1231  O   ILE    76      46.005  35.091  38.230  1.00  0.00           O
ATOM   1232  N   VAL    77      47.801  33.652  38.322  1.00  0.00           N
ATOM   1233  H   VAL    77      48.285  32.988  38.910  1.00  0.00           H
ATOM   1234  CA  VAL    77      48.238  33.795  36.975  1.00  0.00           C
ATOM   1235  HA  VAL    77      47.573  34.512  36.493  1.00  0.00           H
ATOM   1236  CB  VAL    77      49.669  34.398  36.729  1.00  0.00           C
ATOM   1237  HB  VAL    77      50.316  33.521  36.688  1.00  0.00           H
ATOM   1238  CG1 VAL    77      49.768  35.092  35.339  1.00  0.00           C
ATOM   1239 HG11 VAL    77      50.787  35.467  35.238  1.00  0.00           H
ATOM   1240 HG12 VAL    77      49.537  34.422  34.512  1.00  0.00           H
ATOM   1241 HG13 VAL    77      49.179  36.009  35.300  1.00  0.00           H
ATOM   1242  CG2 VAL    77      50.094  35.400  37.796  1.00  0.00           C
ATOM   1243 HG21 VAL    77      51.167  35.560  37.698  1.00  0.00           H
ATOM   1244 HG22 VAL    77      49.790  35.026  38.773  1.00  0.00           H
ATOM   1245 HG23 VAL    77      49.488  36.303  37.725  1.00  0.00           H
ATOM   1246  C   VAL    77      48.026  32.557  36.141  1.00  0.00           C
ATOM   1247  O   VAL    77      48.329  31.501  36.653  1.00  0.00           O
ATOM   1248  N   ASP    78      47.512  32.627  34.948  1.00  0.00           N
ATOM   1249  H   ASP    78      47.337  33.534  34.540  1.00  0.00           H
ATOM   1250  CA  ASP    78      47.435  31.500  34.044  1.00  0.00           C
ATOM   1251  HA  ASP    78      48.248  30.811  34.275  1.00  0.00           H
ATOM   1252  CB  ASP    78      46.004  30.834  34.187  1.00  0.00           C
ATOM   1253  HB2 ASP    78      46.040  29.785  33.890  1.00  0.00           H
ATOM   1254  HB3 ASP    78      45.881  30.644  35.253  1.00  0.00           H
ATOM   1255  CG  ASP    78      44.880  31.649  33.477  1.00  0.00           C
ATOM   1256  OD1 ASP    78      44.866  31.787  32.266  1.00  0.00           O
ATOM   1257  OD2 ASP    78      43.922  32.085  34.169  1.00  0.00           O
ATOM   1258  C   ASP    78      47.919  31.808  32.618  1.00  0.00           C
ATOM   1259  O   ASP    78      48.012  32.979  32.229  1.00  0.00           O
ATOM   1260  N   THR    79      48.330  30.787  31.898  1.00  0.00           N
ATOM   1261  H   THR    79      48.231  29.849  32.262  1.00  0.00           H
ATOM   1262  CA  THR    79      48.544  30.887  30.418  1.00  0.00           C
ATOM   1263  HA  THR    79      48.738  31.951  30.278  1.00  0.00           H
ATOM   1264  CB  THR    79      49.873  30.253  30.080  1.00  0.00           C
ATOM   1265  HB  THR    79      50.049  30.321  29.007  1.00  0.00           H
ATOM   1266  CG2 THR    79      50.964  31.119  30.668  1.00  0.00           C
ATOM   1267 HG21 THR    79      51.976  30.831  30.380  1.00  0.00           H
ATOM   1268 HG22 THR    79      50.828  30.997  31.742  1.00  0.00           H
ATOM   1269 HG23 THR    79      50.799  32.158  30.383  1.00  0.00           H
ATOM   1270  OG1 THR    79      49.922  28.900  30.495  1.00  0.00           O
ATOM   1271  HG1 THR    79      50.747  28.569  30.132  1.00  0.00           H
ATOM   1272  C   THR    79      47.388  30.413  29.535  1.00  0.00           C
ATOM   1273  O   THR    79      47.598  29.713  28.507  1.00  0.00           O
ATOM   1274  N   GLY    80      46.143  30.696  29.914  1.00  0.00           N
ATOM   1275  H   GLY    80      46.086  31.172  30.803  1.00  0.00           H
ATOM   1276  CA  GLY    80      45.001  29.962  29.401  1.00  0.00           C
ATOM   1277  HA2 GLY    80      45.339  28.926  29.415  1.00  0.00           H
ATOM   1278  HA3 GLY    80      44.109  30.118  30.009  1.00  0.00           H
ATOM   1279  C   GLY    80      44.640  30.390  27.995  1.00  0.00           C
ATOM   1280  O   GLY    80      45.447  30.859  27.180  1.00  0.00           O
ATOM   1281  N   ILE    81      43.372  30.159  27.751  1.00  0.00           N
ATOM   1282  H   ILE    81      42.805  29.558  28.334  1.00  0.00           H
ATOM   1283  CA  ILE    81      42.790  30.655  26.437  1.00  0.00           C
ATOM   1284  HA  ILE    81      43.402  30.286  25.614  1.00  0.00           H
ATOM   1285  CB  ILE    81      41.293  30.124  26.341  1.00  0.00           C
ATOM   1286  HB  ILE    81      41.326  29.047  26.175  1.00  0.00           H
ATOM   1287  CG2 ILE    81      40.409  30.469  27.594  1.00  0.00           C
ATOM   1288 HG21 ILE    81      40.719  29.836  28.425  1.00  0.00           H
ATOM   1289 HG22 ILE    81      39.343  30.550  27.384  1.00  0.00           H
ATOM   1290 HG23 ILE    81      40.627  31.492  27.899  1.00  0.00           H
ATOM   1291  CG1 ILE    81      40.567  30.554  25.032  1.00  0.00           C
ATOM   1292 HG12 ILE    81      39.541  30.186  25.074  1.00  0.00           H
ATOM   1293 HG13 ILE    81      40.515  31.640  24.965  1.00  0.00           H
ATOM   1294  CD1 ILE    81      41.310  29.993  23.842  1.00  0.00           C
ATOM   1295 HD11 ILE    81      41.635  28.961  23.971  1.00  0.00           H
ATOM   1296 HD12 ILE    81      42.132  30.662  23.588  1.00  0.00           H
ATOM   1297 HD13 ILE    81      40.547  29.825  23.082  1.00  0.00           H
ATOM   1298  C   ILE    81      42.891  32.216  26.292  1.00  0.00           C
ATOM   1299  O   ILE    81      42.716  32.768  25.205  1.00  0.00           O
ATOM   1300  N   GLY    82      42.894  33.000  27.388  1.00  0.00           N
ATOM   1301  H   GLY    82      42.840  32.525  28.278  1.00  0.00           H
ATOM   1302  CA  GLY    82      42.609  34.488  27.453  1.00  0.00           C
ATOM   1303  HA2 GLY    82      43.186  34.959  28.249  1.00  0.00           H
ATOM   1304  HA3 GLY    82      43.013  34.910  26.534  1.00  0.00           H
ATOM   1305  C   GLY    82      41.119  34.917  27.465  1.00  0.00           C
ATOM   1306  O   GLY    82      40.228  34.057  27.451  1.00  0.00           O
ATOM   1307  N   MET    83      40.845  36.223  27.358  1.00  0.00           N
ATOM   1308  H   MET    83      41.568  36.927  27.415  1.00  0.00           H
ATOM   1309  CA  MET    83      39.527  36.758  26.976  1.00  0.00           C
ATOM   1310  HA  MET    83      38.951  36.057  26.373  1.00  0.00           H
ATOM   1311  CB  MET    83      38.718  37.057  28.312  1.00  0.00           C
ATOM   1312  HB2 MET    83      39.437  37.395  29.059  1.00  0.00           H
ATOM   1313  HB3 MET    83      37.940  37.819  28.272  1.00  0.00           H
ATOM   1314  CG  MET    83      38.064  35.924  29.048  1.00  0.00           C
ATOM   1315  HG2 MET    83      37.343  35.494  28.352  1.00  0.00           H
ATOM   1316  HG3 MET    83      38.776  35.163  29.366  1.00  0.00           H
ATOM   1317  SD  MET    83      37.216  36.392  30.549  1.00  0.00           S
ATOM   1318  CE  MET    83      38.613  36.919  31.640  1.00  0.00           C
ATOM   1319  HE1 MET    83      39.138  37.676  31.060  1.00  0.00           H
ATOM   1320  HE2 MET    83      38.215  37.364  32.554  1.00  0.00           H
ATOM   1321  HE3 MET    83      39.219  36.071  31.960  1.00  0.00           H
ATOM   1322  C   MET    83      39.715  38.032  26.078  1.00  0.00           C
ATOM   1323  O   MET    83      40.509  38.923  26.270  1.00  0.00           O
ATOM   1324  N   THR    84      38.830  38.229  25.081  1.00  0.00           N
ATOM   1325  H   THR    84      38.123  37.515  24.985  1.00  0.00           H
ATOM   1326  CA  THR    84      38.765  39.374  24.198  1.00  0.00           C
ATOM   1327  HA  THR    84      39.773  39.593  23.846  1.00  0.00           H
ATOM   1328  CB  THR    84      38.008  38.985  22.965  1.00  0.00           C
ATOM   1329  HB  THR    84      37.985  39.760  22.198  1.00  0.00           H
ATOM   1330  CG2 THR    84      38.498  37.672  22.349  1.00  0.00           C
ATOM   1331 HG21 THR    84      37.860  37.479  21.485  1.00  0.00           H
ATOM   1332 HG22 THR    84      38.345  36.791  22.971  1.00  0.00           H
ATOM   1333 HG23 THR    84      39.481  37.834  21.908  1.00  0.00           H
ATOM   1334  OG1 THR    84      36.633  38.788  23.241  1.00  0.00           O
ATOM   1335  HG1 THR    84      36.547  37.986  23.762  1.00  0.00           H
ATOM   1336  C   THR    84      38.113  40.569  24.934  1.00  0.00           C
ATOM   1337  O   THR    84      37.650  40.419  26.061  1.00  0.00           O
ATOM   1338  N   LYS    85      38.095  41.738  24.297  1.00  0.00           N
ATOM   1339  H   LYS    85      38.570  41.862  23.415  1.00  0.00           H
ATOM   1340  CA  LYS    85      37.354  42.900  24.817  1.00  0.00           C
ATOM   1341  HA  LYS    85      37.778  43.004  25.815  1.00  0.00           H
ATOM   1342  CB  LYS    85      37.547  44.047  23.903  1.00  0.00           C
ATOM   1343  HB2 LYS    85      38.532  43.967  23.446  1.00  0.00           H
ATOM   1344  HB3 LYS    85      36.725  43.942  23.195  1.00  0.00           H
ATOM   1345  CG  LYS    85      37.403  45.385  24.662  1.00  0.00           C
ATOM   1346  HG2 LYS    85      36.345  45.615  24.793  1.00  0.00           H
ATOM   1347  HG3 LYS    85      37.829  45.309  25.662  1.00  0.00           H
ATOM   1348  CD  LYS    85      37.974  46.584  23.823  1.00  0.00           C
ATOM   1349  HD2 LYS    85      37.933  47.486  24.433  1.00  0.00           H
ATOM   1350  HD3 LYS    85      39.042  46.420  23.676  1.00  0.00           H
ATOM   1351  CE  LYS    85      37.308  46.953  22.505  1.00  0.00           C
ATOM   1352  HE2 LYS    85      37.577  46.120  21.857  1.00  0.00           H
ATOM   1353  HE3 LYS    85      36.232  46.835  22.638  1.00  0.00           H
ATOM   1354  NZ  LYS    85      37.480  48.289  22.021  1.00  0.00           N
ATOM   1355  HZ1 LYS    85      37.344  48.974  22.752  1.00  0.00           H
ATOM   1356  HZ2 LYS    85      36.843  48.530  21.275  1.00  0.00           H
ATOM   1357  HZ3 LYS    85      38.398  48.268  21.601  1.00  0.00           H
ATOM   1358  C   LYS    85      35.826  42.570  24.954  1.00  0.00           C
ATOM   1359  O   LYS    85      35.180  43.139  25.824  1.00  0.00           O
ATOM   1360  N   ALA    86      35.188  41.808  24.065  1.00  0.00           N
ATOM   1361  H   ALA    86      35.741  41.348  23.356  1.00  0.00           H
ATOM   1362  CA  ALA    86      33.742  41.666  24.076  1.00  0.00           C
ATOM   1363  HA  ALA    86      33.233  42.594  24.338  1.00  0.00           H
ATOM   1364  CB  ALA    86      33.313  41.263  22.666  1.00  0.00           C
ATOM   1365  HB1 ALA    86      32.230  41.219  22.545  1.00  0.00           H
ATOM   1366  HB2 ALA    86      33.707  40.282  22.405  1.00  0.00           H
ATOM   1367  HB3 ALA    86      33.668  41.938  21.887  1.00  0.00           H
ATOM   1368  C   ALA    86      33.455  40.713  25.218  1.00  0.00           C
ATOM   1369  O   ALA    86      32.369  40.899  25.778  1.00  0.00           O
ATOM   1370  N   ASP    87      34.258  39.699  25.543  1.00  0.00           N
ATOM   1371  H   ASP    87      35.016  39.404  24.945  1.00  0.00           H
ATOM   1372  CA  ASP    87      33.966  38.758  26.683  1.00  0.00           C
ATOM   1373  HA  ASP    87      32.968  38.350  26.518  1.00  0.00           H
ATOM   1374  CB  ASP    87      34.992  37.649  26.706  1.00  0.00           C
ATOM   1375  HB2 ASP    87      36.027  37.982  26.788  1.00  0.00           H
ATOM   1376  HB3 ASP    87      34.758  36.994  27.545  1.00  0.00           H
ATOM   1377  CG  ASP    87      35.087  36.878  25.350  1.00  0.00           C
ATOM   1378  OD1 ASP    87      34.051  36.254  25.076  1.00  0.00           O
ATOM   1379  OD2 ASP    87      36.211  36.726  24.694  1.00  0.00           O
ATOM   1380  C   ASP    87      33.864  39.527  28.005  1.00  0.00           C
ATOM   1381  O   ASP    87      33.008  39.106  28.798  1.00  0.00           O
ATOM   1382  N   LEU    88      34.520  40.656  28.169  1.00  0.00           N
ATOM   1383  H   LEU    88      35.206  40.903  27.471  1.00  0.00           H
ATOM   1384  CA  LEU    88      34.621  41.361  29.455  1.00  0.00           C
ATOM   1385  HA  LEU    88      34.581  40.754  30.358  1.00  0.00           H
ATOM   1386  CB  LEU    88      35.990  42.135  29.457  1.00  0.00           C
ATOM   1387  HB2 LEU    88      35.898  42.756  28.566  1.00  0.00           H
ATOM   1388  HB3 LEU    88      35.964  42.830  30.296  1.00  0.00           H
ATOM   1389  CG  LEU    88      37.374  41.438  29.435  1.00  0.00           C
ATOM   1390  HG  LEU    88      37.560  40.944  28.482  1.00  0.00           H
ATOM   1391  CD1 LEU    88      38.532  42.419  29.543  1.00  0.00           C
ATOM   1392 HD11 LEU    88      39.414  41.868  29.217  1.00  0.00           H
ATOM   1393 HD12 LEU    88      38.575  42.686  30.599  1.00  0.00           H
ATOM   1394 HD13 LEU    88      38.367  43.308  28.933  1.00  0.00           H
ATOM   1395  CD2 LEU    88      37.340  40.497  30.581  1.00  0.00           C
ATOM   1396 HD21 LEU    88      36.592  39.705  30.546  1.00  0.00           H
ATOM   1397 HD22 LEU    88      38.327  40.042  30.648  1.00  0.00           H
ATOM   1398 HD23 LEU    88      37.125  41.141  31.433  1.00  0.00           H
ATOM   1399  C   LEU    88      33.483  42.423  29.595  1.00  0.00           C
ATOM   1400  O   LEU    88      33.048  42.841  30.670  1.00  0.00           O
ATOM   1401  N   ILE    89      32.969  42.801  28.373  1.00  0.00           N
ATOM   1402  H   ILE    89      33.436  42.432  27.557  1.00  0.00           H
ATOM   1403  CA  ILE    89      31.761  43.503  28.259  1.00  0.00           C
ATOM   1404  HA  ILE    89      31.707  44.200  29.095  1.00  0.00           H
ATOM   1405  CB  ILE    89      31.703  44.264  26.941  1.00  0.00           C
ATOM   1406  HB  ILE    89      31.783  43.530  26.140  1.00  0.00           H
ATOM   1407  CG2 ILE    89      30.307  44.883  26.771  1.00  0.00           C
ATOM   1408 HG21 ILE    89      29.589  44.076  26.622  1.00  0.00           H
ATOM   1409 HG22 ILE    89      30.358  45.587  25.941  1.00  0.00           H
ATOM   1410 HG23 ILE    89      30.034  45.460  27.653  1.00  0.00           H
ATOM   1411  CG1 ILE    89      32.850  45.326  26.836  1.00  0.00           C
ATOM   1412 HG12 ILE    89      32.594  46.106  27.553  1.00  0.00           H
ATOM   1413 HG13 ILE    89      33.773  44.864  27.185  1.00  0.00           H
ATOM   1414  CD1 ILE    89      32.964  45.919  25.454  1.00  0.00           C
ATOM   1415 HD11 ILE    89      32.459  46.885  25.428  1.00  0.00           H
ATOM   1416 HD12 ILE    89      32.675  45.181  24.704  1.00  0.00           H
ATOM   1417 HD13 ILE    89      33.989  46.284  25.411  1.00  0.00           H
ATOM   1418  C   ILE    89      30.525  42.535  28.465  1.00  0.00           C
ATOM   1419  O   ILE    89      29.597  42.882  29.260  1.00  0.00           O
ATOM   1420  N   ASN    90      30.673  41.366  27.927  1.00  0.00           N
ATOM   1421  H   ASN    90      31.417  41.189  27.267  1.00  0.00           H
ATOM   1422  CA  ASN    90      29.706  40.275  27.933  1.00  0.00           C
ATOM   1423  HA  ASN    90      28.674  40.618  27.857  1.00  0.00           H
ATOM   1424  CB  ASN    90      29.861  39.463  26.598  1.00  0.00           C
ATOM   1425  HB2 ASN    90      30.907  39.158  26.565  1.00  0.00           H
ATOM   1426  HB3 ASN    90      29.338  38.508  26.636  1.00  0.00           H
ATOM   1427  CG  ASN    90      29.193  40.253  25.391  1.00  0.00           C
ATOM   1428  OD1 ASN    90      28.399  41.213  25.557  1.00  0.00           O
ATOM   1429  ND2 ASN    90      29.683  39.787  24.267  1.00  0.00           N
ATOM   1430 HD21 ASN    90      30.406  39.082  24.263  1.00  0.00           H
ATOM   1431 HD22 ASN    90      29.475  40.344  23.451  1.00  0.00           H
ATOM   1432  C   ASN    90      29.725  39.495  29.297  1.00  0.00           C
ATOM   1433  O   ASN    90      29.559  38.283  29.326  1.00  0.00           O
ATOM   1434  N   ASN    91      29.870  40.186  30.452  1.00  0.00           N
ATOM   1435  H   ASN    91      29.922  41.191  30.354  1.00  0.00           H
ATOM   1436  CA  ASN    91      29.569  39.633  31.771  1.00  0.00           C
ATOM   1437  HA  ASN    91      29.893  40.253  32.608  1.00  0.00           H
ATOM   1438  CB  ASN    91      28.042  39.295  31.869  1.00  0.00           C
ATOM   1439  HB2 ASN    91      27.908  38.576  31.060  1.00  0.00           H
ATOM   1440  HB3 ASN    91      27.841  38.788  32.812  1.00  0.00           H
ATOM   1441  CG  ASN    91      27.239  40.517  31.577  1.00  0.00           C
ATOM   1442  OD1 ASN    91      27.337  41.541  32.247  1.00  0.00           O
ATOM   1443  ND2 ASN    91      26.423  40.551  30.610  1.00  0.00           N
ATOM   1444 HD21 ASN    91      26.089  39.792  30.033  1.00  0.00           H
ATOM   1445 HD22 ASN    91      26.030  41.471  30.471  1.00  0.00           H
ATOM   1446  C   ASN    91      30.484  38.384  32.027  1.00  0.00           C
ATOM   1447  O   ASN    91      30.060  37.315  32.355  1.00  0.00           O
ATOM   1448  N   LEU    92      31.732  38.568  31.687  1.00  0.00           N
ATOM   1449  H   LEU    92      32.052  39.515  31.541  1.00  0.00           H
ATOM   1450  CA  LEU    92      32.766  37.539  31.672  1.00  0.00           C
ATOM   1451  HA  LEU    92      33.591  37.994  31.122  1.00  0.00           H
ATOM   1452  CB  LEU    92      33.420  37.319  33.028  1.00  0.00           C
ATOM   1453  HB2 LEU    92      32.810  36.556  33.512  1.00  0.00           H
ATOM   1454  HB3 LEU    92      34.389  36.868  32.816  1.00  0.00           H
ATOM   1455  CG  LEU    92      33.542  38.701  33.900  1.00  0.00           C
ATOM   1456  HG  LEU    92      32.531  39.105  33.863  1.00  0.00           H
ATOM   1457  CD1 LEU    92      33.998  38.439  35.318  1.00  0.00           C
ATOM   1458 HD11 LEU    92      33.312  37.858  35.934  1.00  0.00           H
ATOM   1459 HD12 LEU    92      34.132  39.378  35.859  1.00  0.00           H
ATOM   1460 HD13 LEU    92      35.015  38.061  35.221  1.00  0.00           H
ATOM   1461  CD2 LEU    92      34.546  39.682  33.320  1.00  0.00           C
ATOM   1462 HD21 LEU    92      34.288  39.924  32.289  1.00  0.00           H
ATOM   1463 HD22 LEU    92      34.641  40.574  33.939  1.00  0.00           H
ATOM   1464 HD23 LEU    92      35.536  39.231  33.253  1.00  0.00           H
ATOM   1465  C   LEU    92      32.655  36.322  30.771  1.00  0.00           C
ATOM   1466  O   LEU    92      33.241  35.285  31.023  1.00  0.00           O
ATOM   1467  N   GLY    93      31.901  36.422  29.651  1.00  0.00           N
ATOM   1468  H   GLY    93      31.441  37.316  29.545  1.00  0.00           H
ATOM   1469  CA  GLY    93      32.081  35.617  28.504  1.00  0.00           C
ATOM   1470  HA2 GLY    93      31.953  36.203  27.594  1.00  0.00           H
ATOM   1471  HA3 GLY    93      33.081  35.187  28.564  1.00  0.00           H
ATOM   1472  C   GLY    93      31.184  34.318  28.505  1.00  0.00           C
ATOM   1473  O   GLY    93      30.698  33.982  27.434  1.00  0.00           O
ATOM   1474  N   THR    94      31.135  33.559  29.638  1.00  0.00           N
ATOM   1475  H   THR    94      31.536  33.912  30.495  1.00  0.00           H
ATOM   1476  CA  THR    94      30.482  32.293  29.870  1.00  0.00           C
ATOM   1477  HA  THR    94      30.873  31.661  29.072  1.00  0.00           H
ATOM   1478  CB  THR    94      30.814  31.709  31.247  1.00  0.00           C
ATOM   1479  HB  THR    94      30.342  30.756  31.483  1.00  0.00           H
ATOM   1480  CG2 THR    94      32.328  31.464  31.270  1.00  0.00           C
ATOM   1481 HG21 THR    94      32.641  30.741  30.516  1.00  0.00           H
ATOM   1482 HG22 THR    94      32.667  30.919  32.150  1.00  0.00           H
ATOM   1483 HG23 THR    94      32.918  32.378  31.192  1.00  0.00           H
ATOM   1484  OG1 THR    94      30.638  32.630  32.325  1.00  0.00           O
ATOM   1485  HG1 THR    94      30.822  32.139  33.129  1.00  0.00           H
ATOM   1486  C   THR    94      28.960  32.317  29.780  1.00  0.00           C
ATOM   1487  O   THR    94      28.426  33.432  29.971  1.00  0.00           O
ATOM   1488  N   ILE    95      28.204  31.215  29.534  1.00  0.00           N
ATOM   1489  H   ILE    95      28.603  30.444  29.016  1.00  0.00           H
ATOM   1490  CA  ILE    95      26.774  30.971  29.951  1.00  0.00           C
ATOM   1491  HA  ILE    95      26.293  31.918  29.703  1.00  0.00           H
ATOM   1492  CB  ILE    95      26.062  29.945  29.127  1.00  0.00           C
ATOM   1493  HB  ILE    95      26.696  29.068  29.254  1.00  0.00           H
ATOM   1494  CG2 ILE    95      24.658  29.487  29.645  1.00  0.00           C
ATOM   1495 HG21 ILE    95      24.299  28.800  28.880  1.00  0.00           H
ATOM   1496 HG22 ILE    95      24.078  30.408  29.666  1.00  0.00           H
ATOM   1497 HG23 ILE    95      24.640  28.896  30.562  1.00  0.00           H
ATOM   1498  CG1 ILE    95      25.951  30.336  27.622  1.00  0.00           C
ATOM   1499 HG12 ILE    95      25.217  31.140  27.557  1.00  0.00           H
ATOM   1500 HG13 ILE    95      26.901  30.725  27.257  1.00  0.00           H
ATOM   1501  CD1 ILE    95      25.440  29.217  26.655  1.00  0.00           C
ATOM   1502 HD11 ILE    95      24.351  29.191  26.632  1.00  0.00           H
ATOM   1503 HD12 ILE    95      25.800  28.289  27.099  1.00  0.00           H
ATOM   1504 HD13 ILE    95      25.913  29.439  25.698  1.00  0.00           H
ATOM   1505  C   ILE    95      26.627  30.833  31.470  1.00  0.00           C
ATOM   1506  O   ILE    95      26.410  29.735  32.030  1.00  0.00           O
ATOM   1507  N   ALA    96      26.684  31.949  32.177  1.00  0.00           N
ATOM   1508  H   ALA    96      27.065  32.758  31.708  1.00  0.00           H
ATOM   1509  CA  ALA    96      26.724  31.952  33.633  1.00  0.00           C
ATOM   1510  HA  ALA    96      27.144  31.034  34.044  1.00  0.00           H
ATOM   1511  CB  ALA    96      27.472  33.230  34.108  1.00  0.00           C
ATOM   1512  HB1 ALA    96      27.114  34.091  33.543  1.00  0.00           H
ATOM   1513  HB2 ALA    96      28.549  33.238  33.937  1.00  0.00           H
ATOM   1514  HB3 ALA    96      27.419  33.264  35.196  1.00  0.00           H
ATOM   1515  C   ALA    96      25.255  31.958  34.291  1.00  0.00           C
ATOM   1516  O   ALA    96      25.115  31.636  35.462  1.00  0.00           O
ATOM   1517  N   LYS    97      24.194  32.383  33.578  1.00  0.00           N
ATOM   1518  H   LYS    97      24.289  32.547  32.586  1.00  0.00           H
ATOM   1519  CA  LYS    97      22.848  32.703  34.111  1.00  0.00           C
ATOM   1520  HA  LYS    97      23.091  33.341  34.960  1.00  0.00           H
ATOM   1521  CB  LYS    97      21.934  33.420  33.094  1.00  0.00           C
ATOM   1522  HB2 LYS    97      22.489  34.250  32.658  1.00  0.00           H
ATOM   1523  HB3 LYS    97      21.495  32.693  32.412  1.00  0.00           H
ATOM   1524  CG  LYS    97      20.709  34.072  33.790  1.00  0.00           C
ATOM   1525  HG2 LYS    97      20.262  33.269  34.375  1.00  0.00           H
ATOM   1526  HG3 LYS    97      20.998  34.822  34.525  1.00  0.00           H
ATOM   1527  CD  LYS    97      19.722  34.503  32.726  1.00  0.00           C
ATOM   1528  HD2 LYS    97      19.503  33.647  32.088  1.00  0.00           H
ATOM   1529  HD3 LYS    97      18.759  34.690  33.204  1.00  0.00           H
ATOM   1530  CE  LYS    97      20.182  35.748  31.919  1.00  0.00           C
ATOM   1531  HE2 LYS    97      21.136  35.497  31.454  1.00  0.00           H
ATOM   1532  HE3 LYS    97      19.457  35.882  31.116  1.00  0.00           H
ATOM   1533  NZ  LYS    97      20.099  36.948  32.740  1.00  0.00           N
ATOM   1534  HZ1 LYS    97      19.155  37.290  32.634  1.00  0.00           H
ATOM   1535  HZ2 LYS    97      20.681  37.570  32.197  1.00  0.00           H
ATOM   1536  HZ3 LYS    97      20.427  36.825  33.688  1.00  0.00           H
ATOM   1537  C   LYS    97      22.153  31.434  34.647  1.00  0.00           C
ATOM   1538  O   LYS    97      21.614  31.497  35.747  1.00  0.00           O
ATOM   1539  N   SER    98      22.302  30.267  33.968  1.00  0.00           N
ATOM   1540  H   SER    98      22.698  30.359  33.044  1.00  0.00           H
ATOM   1541  CA  SER    98      21.772  28.925  34.322  1.00  0.00           C
ATOM   1542  HA  SER    98      20.821  29.086  34.830  1.00  0.00           H
ATOM   1543  CB  SER    98      21.640  27.994  33.135  1.00  0.00           C
ATOM   1544  HB2 SER    98      21.156  27.049  33.377  1.00  0.00           H
ATOM   1545  HB3 SER    98      20.922  28.503  32.494  1.00  0.00           H
ATOM   1546  OG  SER    98      22.841  27.809  32.431  1.00  0.00           O
ATOM   1547  HG  SER    98      22.605  28.021  31.526  1.00  0.00           H
ATOM   1548  C   SER    98      22.563  28.187  35.425  1.00  0.00           C
ATOM   1549  O   SER    98      21.918  27.762  36.393  1.00  0.00           O
ATOM   1550  N   GLY    99      23.918  28.248  35.380  1.00  0.00           N
ATOM   1551  H   GLY    99      24.307  28.567  34.504  1.00  0.00           H
ATOM   1552  CA  GLY    99      24.764  27.819  36.500  1.00  0.00           C
ATOM   1553  HA2 GLY    99      24.720  26.740  36.646  1.00  0.00           H
ATOM   1554  HA3 GLY    99      25.813  28.088  36.371  1.00  0.00           H
ATOM   1555  C   GLY    99      24.375  28.620  37.751  1.00  0.00           C
ATOM   1556  O   GLY    99      24.039  27.880  38.761  1.00  0.00           O
ATOM   1557  N   THR   100      24.320  29.929  37.732  1.00  0.00           N
ATOM   1558  H   THR   100      24.745  30.460  36.985  1.00  0.00           H
ATOM   1559  CA  THR   100      23.829  30.745  38.907  1.00  0.00           C
ATOM   1560  HA  THR   100      24.489  30.744  39.774  1.00  0.00           H
ATOM   1561  CB  THR   100      23.788  32.227  38.558  1.00  0.00           C
ATOM   1562  HB  THR   100      23.039  32.346  37.775  1.00  0.00           H
ATOM   1563  CG2 THR   100      23.520  33.202  39.770  1.00  0.00           C
ATOM   1564 HG21 THR   100      23.750  32.803  40.758  1.00  0.00           H
ATOM   1565 HG22 THR   100      22.478  33.518  39.730  1.00  0.00           H
ATOM   1566 HG23 THR   100      24.091  34.110  39.580  1.00  0.00           H
ATOM   1567  OG1 THR   100      25.067  32.774  38.181  1.00  0.00           O
ATOM   1568  HG1 THR   100      25.311  32.413  37.325  1.00  0.00           H
ATOM   1569  C   THR   100      22.476  30.271  39.433  1.00  0.00           C
ATOM   1570  O   THR   100      22.264  30.169  40.646  1.00  0.00           O
ATOM   1571  N   LYS   101      21.539  30.066  38.493  1.00  0.00           N
ATOM   1572  H   LYS   101      21.600  30.442  37.557  1.00  0.00           H
ATOM   1573  CA  LYS   101      20.135  29.662  38.837  1.00  0.00           C
ATOM   1574  HA  LYS   101      19.907  30.333  39.665  1.00  0.00           H
ATOM   1575  CB  LYS   101      19.231  29.820  37.631  1.00  0.00           C
ATOM   1576  HB2 LYS   101      19.818  29.534  36.758  1.00  0.00           H
ATOM   1577  HB3 LYS   101      18.374  29.161  37.775  1.00  0.00           H
ATOM   1578  CG  LYS   101      18.713  31.203  37.359  1.00  0.00           C
ATOM   1579  HG2 LYS   101      18.307  31.577  38.300  1.00  0.00           H
ATOM   1580  HG3 LYS   101      19.517  31.894  37.104  1.00  0.00           H
ATOM   1581  CD  LYS   101      17.643  31.194  36.204  1.00  0.00           C
ATOM   1582  HD2 LYS   101      17.950  30.503  35.419  1.00  0.00           H
ATOM   1583  HD3 LYS   101      16.738  30.832  36.690  1.00  0.00           H
ATOM   1584  CE  LYS   101      17.206  32.517  35.585  1.00  0.00           C
ATOM   1585  HE2 LYS   101      16.550  32.943  36.344  1.00  0.00           H
ATOM   1586  HE3 LYS   101      18.063  33.101  35.250  1.00  0.00           H
ATOM   1587  NZ  LYS   101      16.454  32.305  34.299  1.00  0.00           N
ATOM   1588  HZ1 LYS   101      15.807  31.531  34.321  1.00  0.00           H
ATOM   1589  HZ2 LYS   101      17.157  32.205  33.580  1.00  0.00           H
ATOM   1590  HZ3 LYS   101      15.988  33.186  34.136  1.00  0.00           H
ATOM   1591  C   LYS   101      20.094  28.244  39.381  1.00  0.00           C
ATOM   1592  O   LYS   101      19.400  28.029  40.395  1.00  0.00           O
ATOM   1593  N   ALA   102      20.773  27.247  38.753  1.00  0.00           N
ATOM   1594  H   ALA   102      21.341  27.387  37.930  1.00  0.00           H
ATOM   1595  CA  ALA   102      20.742  25.843  39.273  1.00  0.00           C
ATOM   1596  HA  ALA   102      19.730  25.456  39.387  1.00  0.00           H
ATOM   1597  CB  ALA   102      21.422  25.095  38.128  1.00  0.00           C
ATOM   1598  HB1 ALA   102      20.807  25.285  37.248  1.00  0.00           H
ATOM   1599  HB2 ALA   102      21.422  24.025  38.334  1.00  0.00           H
ATOM   1600  HB3 ALA   102      22.435  25.445  37.931  1.00  0.00           H
ATOM   1601  C   ALA   102      21.420  25.852  40.688  1.00  0.00           C
ATOM   1602  O   ALA   102      20.903  25.300  41.673  1.00  0.00           O
ATOM   1603  N   PHE   103      22.610  26.475  40.835  1.00  0.00           N
ATOM   1604  H   PHE   103      23.094  26.879  40.045  1.00  0.00           H
ATOM   1605  CA  PHE   103      23.258  26.727  42.147  1.00  0.00           C
ATOM   1606  HA  PHE   103      23.528  25.758  42.565  1.00  0.00           H
ATOM   1607  CB  PHE   103      24.595  27.548  41.951  1.00  0.00           C
ATOM   1608  HB2 PHE   103      25.157  27.008  41.190  1.00  0.00           H
ATOM   1609  HB3 PHE   103      24.469  28.491  41.420  1.00  0.00           H
ATOM   1610  CG  PHE   103      25.418  27.766  43.207  1.00  0.00           C
ATOM   1611  CD1 PHE   103      25.843  26.788  44.057  1.00  0.00           C
ATOM   1612  HD1 PHE   103      25.641  25.803  43.664  1.00  0.00           H
ATOM   1613  CE1 PHE   103      26.555  27.076  45.259  1.00  0.00           C
ATOM   1614  HE1 PHE   103      27.028  26.279  45.817  1.00  0.00           H
ATOM   1615  CZ  PHE   103      26.979  28.400  45.473  1.00  0.00           C
ATOM   1616  HZ  PHE   103      27.698  28.610  46.250  1.00  0.00           H
ATOM   1617  CE2 PHE   103      26.388  29.411  44.732  1.00  0.00           C
ATOM   1618  HE2 PHE   103      26.638  30.440  44.947  1.00  0.00           H
ATOM   1619  CD2 PHE   103      25.663  29.142  43.545  1.00  0.00           C
ATOM   1620  HD2 PHE   103      25.313  29.947  42.915  1.00  0.00           H
ATOM   1621  C   PHE   103      22.312  27.344  43.214  1.00  0.00           C
ATOM   1622  O   PHE   103      22.334  26.819  44.326  1.00  0.00           O
ATOM   1623  N   MET   104      21.565  28.433  42.903  1.00  0.00           N
ATOM   1624  H   MET   104      21.902  29.032  42.164  1.00  0.00           H
ATOM   1625  CA  MET   104      20.599  28.943  43.875  1.00  0.00           C
ATOM   1626  HA  MET   104      21.068  29.167  44.833  1.00  0.00           H
ATOM   1627  CB  MET   104      19.991  30.306  43.448  1.00  0.00           C
ATOM   1628  HB2 MET   104      19.804  30.186  42.381  1.00  0.00           H
ATOM   1629  HB3 MET   104      19.073  30.564  43.977  1.00  0.00           H
ATOM   1630  CG  MET   104      21.107  31.405  43.601  1.00  0.00           C
ATOM   1631  HG2 MET   104      21.126  31.770  44.628  1.00  0.00           H
ATOM   1632  HG3 MET   104      22.045  30.979  43.241  1.00  0.00           H
ATOM   1633  SD  MET   104      20.724  32.913  42.722  1.00  0.00           S
ATOM   1634  CE  MET   104      22.275  33.762  43.129  1.00  0.00           C
ATOM   1635  HE1 MET   104      22.378  34.561  42.394  1.00  0.00           H
ATOM   1636  HE2 MET   104      22.245  34.246  44.106  1.00  0.00           H
ATOM   1637  HE3 MET   104      23.126  33.083  43.165  1.00  0.00           H
ATOM   1638  C   MET   104      19.506  27.953  44.250  1.00  0.00           C
ATOM   1639  O   MET   104      19.097  27.868  45.393  1.00  0.00           O
ATOM   1640  N   GLU   105      19.065  27.132  43.279  1.00  0.00           N
ATOM   1641  H   GLU   105      19.319  27.271  42.310  1.00  0.00           H
ATOM   1642  CA  GLU   105      18.156  26.027  43.575  1.00  0.00           C
ATOM   1643  HA  GLU   105      17.320  26.375  44.182  1.00  0.00           H
ATOM   1644  CB  GLU   105      17.612  25.461  42.314  1.00  0.00           C
ATOM   1645  HB2 GLU   105      17.319  26.291  41.671  1.00  0.00           H
ATOM   1646  HB3 GLU   105      18.306  24.807  41.787  1.00  0.00           H
ATOM   1647  CG  GLU   105      16.411  24.570  42.476  1.00  0.00           C
ATOM   1648  HG2 GLU   105      16.174  24.092  41.525  1.00  0.00           H
ATOM   1649  HG3 GLU   105      16.637  23.756  43.163  1.00  0.00           H
ATOM   1650  CD  GLU   105      15.204  25.386  43.016  1.00  0.00           C
ATOM   1651  OE1 GLU   105      14.201  24.980  43.623  1.00  0.00           O
ATOM   1652  OE2 GLU   105      15.146  26.647  42.791  1.00  0.00           O
ATOM   1653  C   GLU   105      18.783  25.007  44.486  1.00  0.00           C
ATOM   1654  O   GLU   105      18.097  24.243  45.191  1.00  0.00           O
ATOM   1655  N   ALA   106      20.060  24.741  44.362  1.00  0.00           N
ATOM   1656  H   ALA   106      20.609  25.192  43.643  1.00  0.00           H
ATOM   1657  CA  ALA   106      20.768  23.714  45.143  1.00  0.00           C
ATOM   1658  HA  ALA   106      20.230  22.771  45.050  1.00  0.00           H
ATOM   1659  CB  ALA   106      22.180  23.343  44.602  1.00  0.00           C
ATOM   1660  HB1 ALA   106      22.951  24.112  44.541  1.00  0.00           H
ATOM   1661  HB2 ALA   106      22.198  23.053  43.552  1.00  0.00           H
ATOM   1662  HB3 ALA   106      22.615  22.550  45.211  1.00  0.00           H
ATOM   1663  C   ALA   106      20.807  24.155  46.626  1.00  0.00           C
ATOM   1664  O   ALA   106      20.610  23.243  47.495  1.00  0.00           O
ATOM   1665  N   LEU   107      20.952  25.427  46.949  1.00  0.00           N
ATOM   1666  H   LEU   107      20.977  26.125  46.219  1.00  0.00           H
ATOM   1667  CA  LEU   107      20.811  26.011  48.289  1.00  0.00           C
ATOM   1668  HA  LEU   107      21.417  25.415  48.971  1.00  0.00           H
ATOM   1669  CB  LEU   107      21.310  27.491  48.297  1.00  0.00           C
ATOM   1670  HB2 LEU   107      20.568  28.168  47.875  1.00  0.00           H
ATOM   1671  HB3 LEU   107      21.403  27.774  49.346  1.00  0.00           H
ATOM   1672  CG  LEU   107      22.665  27.758  47.622  1.00  0.00           C
ATOM   1673  HG  LEU   107      22.725  27.625  46.541  1.00  0.00           H
ATOM   1674  CD1 LEU   107      22.916  29.248  47.869  1.00  0.00           C
ATOM   1675 HD11 LEU   107      23.134  29.379  48.929  1.00  0.00           H
ATOM   1676 HD12 LEU   107      22.064  29.887  47.637  1.00  0.00           H
ATOM   1677 HD13 LEU   107      23.728  29.563  47.214  1.00  0.00           H
ATOM   1678  CD2 LEU   107      23.793  26.904  48.272  1.00  0.00           C
ATOM   1679 HD21 LEU   107      23.736  25.840  48.041  1.00  0.00           H
ATOM   1680 HD22 LEU   107      24.733  27.192  47.801  1.00  0.00           H
ATOM   1681 HD23 LEU   107      23.828  26.959  49.360  1.00  0.00           H
ATOM   1682  C   LEU   107      19.326  25.876  48.782  1.00  0.00           C
ATOM   1683  O   LEU   107      19.080  25.560  49.936  1.00  0.00           O
ATOM   1684  N   GLN   108      18.347  25.991  47.842  1.00  0.00           N
ATOM   1685  H   GLN   108      18.617  26.215  46.896  1.00  0.00           H
ATOM   1686  CA  GLN   108      16.880  25.739  48.147  1.00  0.00           C
ATOM   1687  HA  GLN   108      16.598  26.257  49.065  1.00  0.00           H
ATOM   1688  CB  GLN   108      15.963  26.292  47.011  1.00  0.00           C
ATOM   1689  HB2 GLN   108      16.296  25.918  46.044  1.00  0.00           H
ATOM   1690  HB3 GLN   108      14.955  25.946  47.239  1.00  0.00           H
ATOM   1691  CG  GLN   108      15.990  27.851  47.226  1.00  0.00           C
ATOM   1692  HG2 GLN   108      15.516  28.063  48.183  1.00  0.00           H
ATOM   1693  HG3 GLN   108      16.997  28.264  47.186  1.00  0.00           H
ATOM   1694  CD  GLN   108      15.196  28.591  46.219  1.00  0.00           C
ATOM   1695  OE1 GLN   108      14.294  28.056  45.618  1.00  0.00           O
ATOM   1696  NE2 GLN   108      15.448  29.898  46.041  1.00  0.00           N
ATOM   1697 HE21 GLN   108      14.823  30.503  45.527  1.00  0.00           H
ATOM   1698 HE22 GLN   108      16.222  30.332  46.523  1.00  0.00           H
ATOM   1699  C   GLN   108      16.659  24.268  48.403  1.00  0.00           C
ATOM   1700  O   GLN   108      15.691  23.930  49.148  1.00  0.00           O
ATOM   1701  N   ALA   109      17.502  23.341  47.936  1.00  0.00           N
ATOM   1702  H   ALA   109      18.142  23.581  47.193  1.00  0.00           H
ATOM   1703  CA  ALA   109      17.435  21.935  48.397  1.00  0.00           C
ATOM   1704  HA  ALA   109      16.383  21.661  48.466  1.00  0.00           H
ATOM   1705  CB  ALA   109      17.891  21.000  47.275  1.00  0.00           C
ATOM   1706  HB1 ALA   109      18.952  21.138  47.067  1.00  0.00           H
ATOM   1707  HB2 ALA   109      17.345  21.263  46.369  1.00  0.00           H
ATOM   1708  HB3 ALA   109      17.717  19.966  47.572  1.00  0.00           H
ATOM   1709  C   ALA   109      18.149  21.761  49.735  1.00  0.00           C
ATOM   1710  O   ALA   109      17.761  20.895  50.497  1.00  0.00           O
ATOM   1711  N   GLY   110      19.155  22.568  50.041  1.00  0.00           N
ATOM   1712  H   GLY   110      19.324  23.367  49.447  1.00  0.00           H
ATOM   1713  CA  GLY   110      19.825  22.690  51.302  1.00  0.00           C
ATOM   1714  HA2 GLY   110      19.539  23.571  51.876  1.00  0.00           H
ATOM   1715  HA3 GLY   110      19.498  21.846  51.909  1.00  0.00           H
ATOM   1716  C   GLY   110      21.344  22.482  51.158  1.00  0.00           C
ATOM   1717  O   GLY   110      22.016  22.241  52.186  1.00  0.00           O
ATOM   1718  N   ALA   111      21.943  22.693  49.954  1.00  0.00           N
ATOM   1719  H   ALA   111      21.317  22.908  49.191  1.00  0.00           H
ATOM   1720  CA  ALA   111      23.378  22.838  49.896  1.00  0.00           C
ATOM   1721  HA  ALA   111      23.790  22.034  50.505  1.00  0.00           H
ATOM   1722  CB  ALA   111      23.783  22.633  48.441  1.00  0.00           C
ATOM   1723  HB1 ALA   111      24.856  22.447  48.387  1.00  0.00           H
ATOM   1724  HB2 ALA   111      23.484  23.516  47.877  1.00  0.00           H
ATOM   1725  HB3 ALA   111      23.311  21.736  48.038  1.00  0.00           H
ATOM   1726  C   ALA   111      23.899  24.146  50.511  1.00  0.00           C
ATOM   1727  O   ALA   111      23.182  25.026  51.032  1.00  0.00           O
ATOM   1728  N   ASP   112      25.237  24.261  50.611  1.00  0.00           N
ATOM   1729  H   ASP   112      25.729  23.449  50.265  1.00  0.00           H
ATOM   1730  CA  ASP   112      26.071  25.460  50.962  1.00  0.00           C
ATOM   1731  HA  ASP   112      25.317  26.239  51.077  1.00  0.00           H
ATOM   1732  CB  ASP   112      26.829  25.355  52.334  1.00  0.00           C
ATOM   1733  HB2 ASP   112      27.029  26.378  52.655  1.00  0.00           H
ATOM   1734  HB3 ASP   112      26.077  25.014  53.046  1.00  0.00           H
ATOM   1735  CG  ASP   112      27.997  24.410  52.332  1.00  0.00           C
ATOM   1736  OD1 ASP   112      28.016  23.532  53.281  1.00  0.00           O
ATOM   1737  OD2 ASP   112      29.064  24.524  51.643  1.00  0.00           O
ATOM   1738  C   ASP   112      26.972  25.999  49.895  1.00  0.00           C
ATOM   1739  O   ASP   112      26.986  25.572  48.738  1.00  0.00           O
ATOM   1740  N   ILE   113      27.696  27.131  50.171  1.00  0.00           N
ATOM   1741  H   ILE   113      27.389  27.682  50.960  1.00  0.00           H
ATOM   1742  CA  ILE   113      28.534  27.866  49.103  1.00  0.00           C
ATOM   1743  HA  ILE   113      27.809  27.869  48.289  1.00  0.00           H
ATOM   1744  CB  ILE   113      28.697  29.376  49.428  1.00  0.00           C
ATOM   1745  HB  ILE   113      29.247  29.453  50.364  1.00  0.00           H
ATOM   1746  CG2 ILE   113      29.535  29.989  48.398  1.00  0.00           C
ATOM   1747 HG21 ILE   113      29.253  29.732  47.377  1.00  0.00           H
ATOM   1748 HG22 ILE   113      30.545  29.650  48.628  1.00  0.00           H
ATOM   1749 HG23 ILE   113      29.493  31.066  48.558  1.00  0.00           H
ATOM   1750  CG1 ILE   113      27.365  30.183  49.442  1.00  0.00           C
ATOM   1751 HG12 ILE   113      27.019  30.364  48.424  1.00  0.00           H
ATOM   1752 HG13 ILE   113      26.684  29.415  49.810  1.00  0.00           H
ATOM   1753  CD1 ILE   113      27.347  31.503  50.275  1.00  0.00           C
ATOM   1754 HD11 ILE   113      27.461  31.340  51.348  1.00  0.00           H
ATOM   1755 HD12 ILE   113      26.413  32.048  50.138  1.00  0.00           H
ATOM   1756 HD13 ILE   113      28.189  32.136  49.997  1.00  0.00           H
ATOM   1757  C   ILE   113      29.790  27.082  48.643  1.00  0.00           C
ATOM   1758  O   ILE   113      30.342  27.363  47.538  1.00  0.00           O
ATOM   1759  N   SER   114      30.314  26.088  49.451  1.00  0.00           N
ATOM   1760  H   SER   114      29.801  25.826  50.281  1.00  0.00           H
ATOM   1761  CA  SER   114      31.335  25.209  48.898  1.00  0.00           C
ATOM   1762  HA  SER   114      32.142  25.831  48.508  1.00  0.00           H
ATOM   1763  CB  SER   114      31.729  24.270  50.002  1.00  0.00           C
ATOM   1764  HB2 SER   114      32.655  23.767  49.722  1.00  0.00           H
ATOM   1765  HB3 SER   114      32.038  24.762  50.925  1.00  0.00           H
ATOM   1766  OG  SER   114      30.726  23.281  50.274  1.00  0.00           O
ATOM   1767  HG  SER   114      30.056  23.655  50.851  1.00  0.00           H
ATOM   1768  C   SER   114      30.940  24.360  47.676  1.00  0.00           C
ATOM   1769  O   SER   114      31.828  23.751  47.100  1.00  0.00           O
ATOM   1770  N   MET   115      29.736  24.378  47.206  1.00  0.00           N
ATOM   1771  H   MET   115      29.016  24.733  47.820  1.00  0.00           H
ATOM   1772  CA  MET   115      29.335  23.780  45.906  1.00  0.00           C
ATOM   1773  HA  MET   115      30.004  22.937  45.737  1.00  0.00           H
ATOM   1774  CB  MET   115      27.887  23.387  46.011  1.00  0.00           C
ATOM   1775  HB2 MET   115      27.657  22.892  46.954  1.00  0.00           H
ATOM   1776  HB3 MET   115      27.260  24.274  45.920  1.00  0.00           H
ATOM   1777  CG  MET   115      27.291  22.422  44.940  1.00  0.00           C
ATOM   1778  HG2 MET   115      27.164  22.960  44.001  1.00  0.00           H
ATOM   1779  HG3 MET   115      28.095  21.697  44.810  1.00  0.00           H
ATOM   1780  SD  MET   115      25.663  21.701  45.523  1.00  0.00           S
ATOM   1781  CE  MET   115      26.246  20.444  46.753  1.00  0.00           C
ATOM   1782  HE1 MET   115      25.442  20.124  47.415  1.00  0.00           H
ATOM   1783  HE2 MET   115      26.780  19.606  46.303  1.00  0.00           H
ATOM   1784  HE3 MET   115      26.949  20.836  47.488  1.00  0.00           H
ATOM   1785  C   MET   115      29.467  24.649  44.708  1.00  0.00           C
ATOM   1786  O   MET   115      29.245  24.190  43.605  1.00  0.00           O
ATOM   1787  N   ILE   116      29.939  25.919  44.855  1.00  0.00           N
ATOM   1788  H   ILE   116      30.123  26.235  45.797  1.00  0.00           H
ATOM   1789  CA  ILE   116      29.794  26.941  43.813  1.00  0.00           C
ATOM   1790  HA  ILE   116      28.706  26.964  43.754  1.00  0.00           H
ATOM   1791  CB  ILE   116      30.267  28.281  44.312  1.00  0.00           C
ATOM   1792  HB  ILE   116      29.757  28.352  45.272  1.00  0.00           H
ATOM   1793  CG2 ILE   116      31.806  28.289  44.719  1.00  0.00           C
ATOM   1794 HG21 ILE   116      32.055  27.475  45.402  1.00  0.00           H
ATOM   1795 HG22 ILE   116      32.001  29.258  45.175  1.00  0.00           H
ATOM   1796 HG23 ILE   116      32.448  28.176  43.846  1.00  0.00           H
ATOM   1797  CG1 ILE   116      29.950  29.384  43.242  1.00  0.00           C
ATOM   1798 HG12 ILE   116      30.488  29.263  42.303  1.00  0.00           H
ATOM   1799 HG13 ILE   116      28.924  29.128  42.975  1.00  0.00           H
ATOM   1800  CD1 ILE   116      30.144  30.833  43.671  1.00  0.00           C
ATOM   1801 HD11 ILE   116      29.956  30.897  44.743  1.00  0.00           H
ATOM   1802 HD12 ILE   116      29.447  31.553  43.244  1.00  0.00           H
ATOM   1803 HD13 ILE   116      31.157  31.176  43.452  1.00  0.00           H
ATOM   1804  C   ILE   116      30.377  26.685  42.434  1.00  0.00           C
ATOM   1805  O   ILE   116      29.736  27.001  41.419  1.00  0.00           O
ATOM   1806  N   GLY   117      31.515  26.011  42.295  1.00  0.00           N
ATOM   1807  H   GLY   117      31.963  25.696  43.143  1.00  0.00           H
ATOM   1808  CA  GLY   117      32.225  25.768  41.037  1.00  0.00           C
ATOM   1809  HA2 GLY   117      32.215  26.696  40.467  1.00  0.00           H
ATOM   1810  HA3 GLY   117      33.238  25.409  41.227  1.00  0.00           H
ATOM   1811  C   GLY   117      31.620  24.595  40.259  1.00  0.00           C
ATOM   1812  O   GLY   117      31.802  24.577  39.035  1.00  0.00           O
ATOM   1813  N   GLN   118      30.911  23.607  40.917  1.00  0.00           N
ATOM   1814  H   GLN   118      30.813  23.620  41.922  1.00  0.00           H
ATOM   1815  CA  GLN   118      30.124  22.591  40.278  1.00  0.00           C
ATOM   1816  HA  GLN   118      30.790  21.851  39.832  1.00  0.00           H
ATOM   1817  CB  GLN   118      29.356  21.905  41.392  1.00  0.00           C
ATOM   1818  HB2 GLN   118      30.148  21.648  42.094  1.00  0.00           H
ATOM   1819  HB3 GLN   118      28.758  22.650  41.916  1.00  0.00           H
ATOM   1820  CG  GLN   118      28.698  20.663  40.903  1.00  0.00           C
ATOM   1821  HG2 GLN   118      27.797  20.814  40.308  1.00  0.00           H
ATOM   1822  HG3 GLN   118      29.397  20.132  40.256  1.00  0.00           H
ATOM   1823  CD  GLN   118      28.075  19.696  41.952  1.00  0.00           C
ATOM   1824  OE1 GLN   118      28.357  19.802  43.125  1.00  0.00           O
ATOM   1825  NE2 GLN   118      27.353  18.678  41.618  1.00  0.00           N
ATOM   1826 HE21 GLN   118      26.952  18.103  42.346  1.00  0.00           H
ATOM   1827 HE22 GLN   118      27.348  18.419  40.642  1.00  0.00           H
ATOM   1828  C   GLN   118      29.289  23.106  39.073  1.00  0.00           C
ATOM   1829  O   GLN   118      28.950  22.385  38.141  1.00  0.00           O
ATOM   1830  N   PHE   119      28.820  24.337  39.211  1.00  0.00           N
ATOM   1831  H   PHE   119      28.829  24.813  40.101  1.00  0.00           H
ATOM   1832  CA  PHE   119      27.888  24.996  38.275  1.00  0.00           C
ATOM   1833  HA  PHE   119      27.490  24.248  37.590  1.00  0.00           H
ATOM   1834  CB  PHE   119      26.767  25.669  39.068  1.00  0.00           C
ATOM   1835  HB2 PHE   119      27.232  26.333  39.798  1.00  0.00           H
ATOM   1836  HB3 PHE   119      26.147  26.255  38.391  1.00  0.00           H
ATOM   1837  CG  PHE   119      25.865  24.717  39.776  1.00  0.00           C
ATOM   1838  CD1 PHE   119      24.835  24.048  39.054  1.00  0.00           C
ATOM   1839  HD1 PHE   119      24.752  24.118  37.979  1.00  0.00           H
ATOM   1840  CE1 PHE   119      24.048  23.118  39.742  1.00  0.00           C
ATOM   1841  HE1 PHE   119      23.209  22.685  39.217  1.00  0.00           H
ATOM   1842  CZ  PHE   119      24.243  22.840  41.115  1.00  0.00           C
ATOM   1843  HZ  PHE   119      23.517  22.269  41.676  1.00  0.00           H
ATOM   1844  CE2 PHE   119      25.306  23.466  41.751  1.00  0.00           C
ATOM   1845  HE2 PHE   119      25.387  23.319  42.818  1.00  0.00           H
ATOM   1846  CD2 PHE   119      26.140  24.344  41.091  1.00  0.00           C
ATOM   1847  HD2 PHE   119      27.010  24.725  41.604  1.00  0.00           H
ATOM   1848  C   PHE   119      28.623  26.012  37.386  1.00  0.00           C
ATOM   1849  O   PHE   119      28.025  26.722  36.638  1.00  0.00           O
ATOM   1850  N   GLY   120      29.974  26.020  37.412  1.00  0.00           N
ATOM   1851  H   GLY   120      30.336  25.479  38.183  1.00  0.00           H
ATOM   1852  CA  GLY   120      30.745  26.953  36.562  1.00  0.00           C
ATOM   1853  HA2 GLY   120      31.762  26.570  36.484  1.00  0.00           H
ATOM   1854  HA3 GLY   120      30.197  27.082  35.630  1.00  0.00           H
ATOM   1855  C   GLY   120      30.867  28.418  37.070  1.00  0.00           C
ATOM   1856  O   GLY   120      31.501  29.267  36.445  1.00  0.00           O
ATOM   1857  N   VAL   121      30.181  28.715  38.192  1.00  0.00           N
ATOM   1858  H   VAL   121      29.815  27.945  38.733  1.00  0.00           H
ATOM   1859  CA  VAL   121      30.127  30.060  38.735  1.00  0.00           C
ATOM   1860  HA  VAL   121      30.571  30.723  37.993  1.00  0.00           H
ATOM   1861  CB  VAL   121      28.658  30.549  38.895  1.00  0.00           C
ATOM   1862  HB  VAL   121      28.709  31.432  39.531  1.00  0.00           H
ATOM   1863  CG1 VAL   121      28.053  30.999  37.542  1.00  0.00           C
ATOM   1864 HG11 VAL   121      27.144  31.577  37.706  1.00  0.00           H
ATOM   1865 HG12 VAL   121      28.773  31.637  37.027  1.00  0.00           H
ATOM   1866 HG13 VAL   121      27.775  30.113  36.974  1.00  0.00           H
ATOM   1867  CG2 VAL   121      27.731  29.631  39.625  1.00  0.00           C
ATOM   1868 HG21 VAL   121      26.805  30.201  39.682  1.00  0.00           H
ATOM   1869 HG22 VAL   121      28.070  29.325  40.614  1.00  0.00           H
ATOM   1870 HG23 VAL   121      27.557  28.697  39.090  1.00  0.00           H
ATOM   1871  C   VAL   121      31.157  30.382  39.843  1.00  0.00           C
ATOM   1872  O   VAL   121      31.141  31.430  40.476  1.00  0.00           O
ATOM   1873  N   GLY   122      32.186  29.576  40.108  1.00  0.00           N
ATOM   1874  H   GLY   122      32.288  28.797  39.475  1.00  0.00           H
ATOM   1875  CA  GLY   122      33.143  29.632  41.271  1.00  0.00           C
ATOM   1876  HA2 GLY   122      32.637  29.416  42.212  1.00  0.00           H
ATOM   1877  HA3 GLY   122      33.933  29.001  40.863  1.00  0.00           H
ATOM   1878  C   GLY   122      33.851  30.984  41.352  1.00  0.00           C
ATOM   1879  O   GLY   122      34.337  31.322  42.472  1.00  0.00           O
ATOM   1880  N   PHE   123      34.043  31.806  40.317  1.00  0.00           N
ATOM   1881  H   PHE   123      33.653  31.622  39.404  1.00  0.00           H
ATOM   1882  CA  PHE   123      34.914  32.994  40.290  1.00  0.00           C
ATOM   1883  HA  PHE   123      35.835  32.582  40.705  1.00  0.00           H
ATOM   1884  CB  PHE   123      35.057  33.373  38.821  1.00  0.00           C
ATOM   1885  HB2 PHE   123      35.673  32.584  38.388  1.00  0.00           H
ATOM   1886  HB3 PHE   123      34.065  33.311  38.376  1.00  0.00           H
ATOM   1887  CG  PHE   123      35.650  34.697  38.556  1.00  0.00           C
ATOM   1888  CD1 PHE   123      37.007  34.792  38.203  1.00  0.00           C
ATOM   1889  HD1 PHE   123      37.696  33.965  38.118  1.00  0.00           H
ATOM   1890  CE1 PHE   123      37.589  36.027  37.997  1.00  0.00           C
ATOM   1891  HE1 PHE   123      38.648  36.062  37.786  1.00  0.00           H
ATOM   1892  CZ  PHE   123      36.799  37.172  38.255  1.00  0.00           C
ATOM   1893  HZ  PHE   123      37.298  38.122  38.131  1.00  0.00           H
ATOM   1894  CE2 PHE   123      35.454  37.033  38.462  1.00  0.00           C
ATOM   1895  HE2 PHE   123      34.812  37.899  38.529  1.00  0.00           H
ATOM   1896  CD2 PHE   123      34.829  35.798  38.639  1.00  0.00           C
ATOM   1897  HD2 PHE   123      33.801  35.646  38.935  1.00  0.00           H
ATOM   1898  C   PHE   123      34.426  34.141  41.202  1.00  0.00           C
ATOM   1899  O   PHE   123      35.262  34.695  41.872  1.00  0.00           O
ATOM   1900  N   TYR   124      33.127  34.355  41.244  1.00  0.00           N
ATOM   1901  H   TYR   124      32.610  33.637  40.758  1.00  0.00           H
ATOM   1902  CA  TYR   124      32.435  35.261  42.113  1.00  0.00           C
ATOM   1903  HA  TYR   124      32.786  36.277  41.928  1.00  0.00           H
ATOM   1904  CB  TYR   124      30.951  35.068  41.816  1.00  0.00           C
ATOM   1905  HB2 TYR   124      30.690  34.019  41.949  1.00  0.00           H
ATOM   1906  HB3 TYR   124      30.306  35.630  42.493  1.00  0.00           H
ATOM   1907  CG  TYR   124      30.616  35.543  40.395  1.00  0.00           C
ATOM   1908  CD1 TYR   124      30.273  36.898  40.117  1.00  0.00           C
ATOM   1909  HD1 TYR   124      30.199  37.676  40.862  1.00  0.00           H
ATOM   1910  CE1 TYR   124      30.160  37.314  38.747  1.00  0.00           C
ATOM   1911  HE1 TYR   124      30.037  38.359  38.505  1.00  0.00           H
ATOM   1912  CZ  TYR   124      30.165  36.377  37.631  1.00  0.00           C
ATOM   1913  OH  TYR   124      29.920  36.822  36.361  1.00  0.00           O
ATOM   1914  HH  TYR   124      29.768  36.097  35.751  1.00  0.00           H
ATOM   1915  CE2 TYR   124      30.427  35.072  38.010  1.00  0.00           C
ATOM   1916  HE2 TYR   124      30.445  34.329  37.227  1.00  0.00           H
ATOM   1917  CD2 TYR   124      30.785  34.659  39.293  1.00  0.00           C
ATOM   1918  HD2 TYR   124      31.101  33.632  39.401  1.00  0.00           H
ATOM   1919  C   TYR   124      32.664  34.964  43.553  1.00  0.00           C
ATOM   1920  O   TYR   124      32.428  35.803  44.411  1.00  0.00           O
ATOM   1921  N   SER   125      33.215  33.742  43.965  1.00  0.00           N
ATOM   1922  H   SER   125      33.417  33.113  43.200  1.00  0.00           H
ATOM   1923  CA  SER   125      33.524  33.489  45.348  1.00  0.00           C
ATOM   1924  HA  SER   125      32.585  33.651  45.876  1.00  0.00           H
ATOM   1925  CB  SER   125      33.762  31.964  45.565  1.00  0.00           C
ATOM   1926  HB2 SER   125      33.806  31.753  46.633  1.00  0.00           H
ATOM   1927  HB3 SER   125      32.880  31.523  45.100  1.00  0.00           H
ATOM   1928  OG  SER   125      34.949  31.634  44.884  1.00  0.00           O
ATOM   1929  HG  SER   125      34.759  31.593  43.944  1.00  0.00           H
ATOM   1930  C   SER   125      34.635  34.336  45.901  1.00  0.00           C
ATOM   1931  O   SER   125      34.811  34.392  47.119  1.00  0.00           O
ATOM   1932  N   ALA   126      35.399  34.998  45.065  1.00  0.00           N
ATOM   1933  H   ALA   126      35.240  34.989  44.068  1.00  0.00           H
ATOM   1934  CA  ALA   126      36.465  35.935  45.452  1.00  0.00           C
ATOM   1935  HA  ALA   126      37.343  35.399  45.815  1.00  0.00           H
ATOM   1936  CB  ALA   126      36.893  36.564  44.111  1.00  0.00           C
ATOM   1937  HB1 ALA   126      37.550  37.380  44.412  1.00  0.00           H
ATOM   1938  HB2 ALA   126      36.007  36.998  43.648  1.00  0.00           H
ATOM   1939  HB3 ALA   126      37.264  35.730  43.516  1.00  0.00           H
ATOM   1940  C   ALA   126      36.051  37.064  46.439  1.00  0.00           C
ATOM   1941  O   ALA   126      36.866  37.476  47.288  1.00  0.00           O
ATOM   1942  N   TYR   127      34.765  37.401  46.460  1.00  0.00           N
ATOM   1943  H   TYR   127      34.183  36.912  45.794  1.00  0.00           H
ATOM   1944  CA  TYR   127      34.234  38.394  47.456  1.00  0.00           C
ATOM   1945  HA  TYR   127      35.015  39.119  47.680  1.00  0.00           H
ATOM   1946  CB  TYR   127      33.008  39.110  46.862  1.00  0.00           C
ATOM   1947  HB2 TYR   127      32.211  38.372  46.949  1.00  0.00           H
ATOM   1948  HB3 TYR   127      32.768  39.965  47.493  1.00  0.00           H
ATOM   1949  CG  TYR   127      33.201  39.677  45.460  1.00  0.00           C
ATOM   1950  CD1 TYR   127      33.943  40.893  45.361  1.00  0.00           C
ATOM   1951  HD1 TYR   127      34.222  41.448  46.244  1.00  0.00           H
ATOM   1952  CE1 TYR   127      34.056  41.530  44.152  1.00  0.00           C
ATOM   1953  HE1 TYR   127      34.477  42.524  44.121  1.00  0.00           H
ATOM   1954  CZ  TYR   127      33.679  40.908  42.973  1.00  0.00           C
ATOM   1955  OH  TYR   127      33.699  41.611  41.784  1.00  0.00           O
ATOM   1956  HH  TYR   127      34.194  42.433  41.810  1.00  0.00           H
ATOM   1957  CE2 TYR   127      32.950  39.675  43.037  1.00  0.00           C
ATOM   1958  HE2 TYR   127      32.389  39.279  42.204  1.00  0.00           H
ATOM   1959  CD2 TYR   127      32.562  39.154  44.332  1.00  0.00           C
ATOM   1960  HD2 TYR   127      31.812  38.378  44.386  1.00  0.00           H
ATOM   1961  C   TYR   127      33.859  37.828  48.829  1.00  0.00           C
ATOM   1962  O   TYR   127      33.448  38.556  49.691  1.00  0.00           O
ATOM   1963  N   LEU   128      34.101  36.512  49.072  1.00  0.00           N
ATOM   1964  H   LEU   128      34.566  35.965  48.361  1.00  0.00           H
ATOM   1965  CA  LEU   128      34.142  35.928  50.399  1.00  0.00           C
ATOM   1966  HA  LEU   128      33.275  36.223  50.991  1.00  0.00           H
ATOM   1967  CB  LEU   128      34.118  34.398  50.405  1.00  0.00           C
ATOM   1968  HB2 LEU   128      35.080  34.105  49.984  1.00  0.00           H
ATOM   1969  HB3 LEU   128      34.108  34.202  51.477  1.00  0.00           H
ATOM   1970  CG  LEU   128      33.004  33.552  49.808  1.00  0.00           C
ATOM   1971  HG  LEU   128      32.658  33.931  48.847  1.00  0.00           H
ATOM   1972  CD1 LEU   128      33.533  32.132  49.519  1.00  0.00           C
ATOM   1973 HD11 LEU   128      32.828  31.544  48.931  1.00  0.00           H
ATOM   1974 HD12 LEU   128      33.817  31.599  50.427  1.00  0.00           H
ATOM   1975 HD13 LEU   128      34.427  32.217  48.902  1.00  0.00           H
ATOM   1976  CD2 LEU   128      31.830  33.488  50.848  1.00  0.00           C
ATOM   1977 HD21 LEU   128      31.565  34.465  51.254  1.00  0.00           H
ATOM   1978 HD22 LEU   128      30.898  33.172  50.381  1.00  0.00           H
ATOM   1979 HD23 LEU   128      32.126  32.817  51.655  1.00  0.00           H
ATOM   1980  C   LEU   128      35.421  36.442  51.172  1.00  0.00           C
ATOM   1981  O   LEU   128      35.444  36.259  52.381  1.00  0.00           O
ATOM   1982  N   VAL   129      36.377  37.073  50.497  1.00  0.00           N
ATOM   1983  H   VAL   129      36.229  37.146  49.501  1.00  0.00           H
ATOM   1984  CA  VAL   129      37.619  37.660  51.165  1.00  0.00           C
ATOM   1985  HA  VAL   129      37.251  37.735  52.189  1.00  0.00           H
ATOM   1986  CB  VAL   129      38.902  36.729  51.153  1.00  0.00           C
ATOM   1987  HB  VAL   129      39.659  37.182  51.793  1.00  0.00           H
ATOM   1988  CG1 VAL   129      38.483  35.384  51.806  1.00  0.00           C
ATOM   1989 HG11 VAL   129      39.373  34.767  51.933  1.00  0.00           H
ATOM   1990 HG12 VAL   129      38.097  35.516  52.818  1.00  0.00           H
ATOM   1991 HG13 VAL   129      37.746  34.833  51.223  1.00  0.00           H
ATOM   1992  CG2 VAL   129      39.457  36.436  49.797  1.00  0.00           C
ATOM   1993 HG21 VAL   129      39.690  37.300  49.173  1.00  0.00           H
ATOM   1994 HG22 VAL   129      38.878  35.671  49.279  1.00  0.00           H
ATOM   1995 HG23 VAL   129      40.388  35.909  50.006  1.00  0.00           H
ATOM   1996  C   VAL   129      37.993  39.109  50.679  1.00  0.00           C
ATOM   1997  O   VAL   129      38.526  39.840  51.494  1.00  0.00           O
ATOM   1998  N   ALA   130      37.627  39.538  49.463  1.00  0.00           N
ATOM   1999  H   ALA   130      37.353  38.919  48.713  1.00  0.00           H
ATOM   2000  CA  ALA   130      38.022  40.848  48.908  1.00  0.00           C
ATOM   2001  HA  ALA   130      38.827  41.210  49.549  1.00  0.00           H
ATOM   2002  CB  ALA   130      38.563  40.599  47.505  1.00  0.00           C
ATOM   2003  HB1 ALA   130      37.852  40.132  46.824  1.00  0.00           H
ATOM   2004  HB2 ALA   130      39.330  39.830  47.582  1.00  0.00           H
ATOM   2005  HB3 ALA   130      39.008  41.445  46.984  1.00  0.00           H
ATOM   2006  C   ALA   130      36.949  41.913  48.854  1.00  0.00           C
ATOM   2007  O   ALA   130      35.714  41.580  48.864  1.00  0.00           O
ATOM   2008  N   GLU   131      37.343  43.183  48.762  1.00  0.00           N
ATOM   2009  H   GLU   131      38.335  43.339  48.867  1.00  0.00           H
ATOM   2010  CA  GLU   131      36.467  44.356  48.611  1.00  0.00           C
ATOM   2011  HA  GLU   131      35.520  44.035  49.042  1.00  0.00           H
ATOM   2012  CB  GLU   131      37.090  45.493  49.427  1.00  0.00           C
ATOM   2013  HB2 GLU   131      36.387  46.297  49.645  1.00  0.00           H
ATOM   2014  HB3 GLU   131      37.452  45.077  50.367  1.00  0.00           H
ATOM   2015  CG  GLU   131      38.267  46.233  48.644  1.00  0.00           C
ATOM   2016  HG2 GLU   131      38.821  45.419  48.177  1.00  0.00           H
ATOM   2017  HG3 GLU   131      37.775  46.781  47.841  1.00  0.00           H
ATOM   2018  CD  GLU   131      39.112  47.062  49.605  1.00  0.00           C
ATOM   2019  OE1 GLU   131      38.497  47.865  50.346  1.00  0.00           O
ATOM   2020  OE2 GLU   131      40.371  47.044  49.532  1.00  0.00           O
ATOM   2021  C   GLU   131      36.178  44.607  47.091  1.00  0.00           C
ATOM   2022  O   GLU   131      35.110  45.146  46.778  1.00  0.00           O
ATOM   2023  N   LYS   132      37.133  44.355  46.257  1.00  0.00           N
ATOM   2024  H   LYS   132      37.988  44.009  46.666  1.00  0.00           H
ATOM   2025  CA  LYS   132      37.272  44.570  44.851  1.00  0.00           C
ATOM   2026  HA  LYS   132      36.316  44.660  44.334  1.00  0.00           H
ATOM   2027  CB  LYS   132      37.878  45.940  44.624  1.00  0.00           C
ATOM   2028  HB2 LYS   132      37.384  46.705  45.222  1.00  0.00           H
ATOM   2029  HB3 LYS   132      38.918  45.851  44.939  1.00  0.00           H
ATOM   2030  CG  LYS   132      37.764  46.450  43.206  1.00  0.00           C
ATOM   2031  HG2 LYS   132      38.018  45.650  42.511  1.00  0.00           H
ATOM   2032  HG3 LYS   132      36.740  46.807  43.101  1.00  0.00           H
ATOM   2033  CD  LYS   132      38.578  47.636  42.791  1.00  0.00           C
ATOM   2034  HD2 LYS   132      38.180  47.746  41.782  1.00  0.00           H
ATOM   2035  HD3 LYS   132      38.110  48.408  43.401  1.00  0.00           H
ATOM   2036  CE  LYS   132      40.111  47.538  42.833  1.00  0.00           C
ATOM   2037  HE2 LYS   132      40.323  47.392  43.892  1.00  0.00           H
ATOM   2038  HE3 LYS   132      40.385  46.565  42.424  1.00  0.00           H
ATOM   2039  NZ  LYS   132      40.707  48.767  42.298  1.00  0.00           N
ATOM   2040  HZ1 LYS   132      40.649  48.689  41.293  1.00  0.00           H
ATOM   2041  HZ2 LYS   132      41.694  48.691  42.500  1.00  0.00           H
ATOM   2042  HZ3 LYS   132      40.260  49.612  42.622  1.00  0.00           H
ATOM   2043  C   LYS   132      38.024  43.384  44.173  1.00  0.00           C
ATOM   2044  O   LYS   132      39.007  42.858  44.704  1.00  0.00           O
ATOM   2045  N   VAL   133      37.573  43.041  42.986  1.00  0.00           N
ATOM   2046  H   VAL   133      36.755  43.505  42.618  1.00  0.00           H
ATOM   2047  CA  VAL   133      38.259  42.050  42.168  1.00  0.00           C
ATOM   2048  HA  VAL   133      39.238  41.793  42.570  1.00  0.00           H
ATOM   2049  CB  VAL   133      37.434  40.657  41.886  1.00  0.00           C
ATOM   2050  HB  VAL   133      36.457  40.953  41.501  1.00  0.00           H
ATOM   2051  CG1 VAL   133      38.256  39.765  40.969  1.00  0.00           C
ATOM   2052 HG11 VAL   133      37.758  38.857  40.629  1.00  0.00           H
ATOM   2053 HG12 VAL   133      38.506  40.199  40.001  1.00  0.00           H
ATOM   2054 HG13 VAL   133      39.242  39.588  41.399  1.00  0.00           H
ATOM   2055  CG2 VAL   133      37.080  39.960  43.281  1.00  0.00           C
ATOM   2056 HG21 VAL   133      36.308  39.208  43.120  1.00  0.00           H
ATOM   2057 HG22 VAL   133      36.734  40.676  44.027  1.00  0.00           H
ATOM   2058 HG23 VAL   133      37.923  39.354  43.614  1.00  0.00           H
ATOM   2059  C   VAL   133      38.609  42.701  40.838  1.00  0.00           C
ATOM   2060  O   VAL   133      37.751  43.254  40.134  1.00  0.00           O
ATOM   2061  N   THR   134      39.923  42.608  40.455  1.00  0.00           N
ATOM   2062  H   THR   134      40.503  42.126  41.128  1.00  0.00           H
ATOM   2063  CA  THR   134      40.560  42.970  39.209  1.00  0.00           C
ATOM   2064  HA  THR   134      39.947  43.731  38.727  1.00  0.00           H
ATOM   2065  CB  THR   134      41.882  43.653  39.510  1.00  0.00           C
ATOM   2066  HB  THR   134      42.345  43.037  40.281  1.00  0.00           H
ATOM   2067  CG2 THR   134      42.836  43.890  38.269  1.00  0.00           C
ATOM   2068 HG21 THR   134      43.045  42.904  37.853  1.00  0.00           H
ATOM   2069 HG22 THR   134      43.721  44.399  38.651  1.00  0.00           H
ATOM   2070 HG23 THR   134      42.324  44.513  37.537  1.00  0.00           H
ATOM   2071  OG1 THR   134      41.637  44.934  40.077  1.00  0.00           O
ATOM   2072  HG1 THR   134      41.919  44.902  40.995  1.00  0.00           H
ATOM   2073  C   THR   134      40.723  41.747  38.334  1.00  0.00           C
ATOM   2074  O   THR   134      41.115  40.634  38.746  1.00  0.00           O
ATOM   2075  N   VAL   135      40.664  41.953  37.003  1.00  0.00           N
ATOM   2076  H   VAL   135      40.474  42.887  36.667  1.00  0.00           H
ATOM   2077  CA  VAL   135      41.133  40.954  36.004  1.00  0.00           C
ATOM   2078  HA  VAL   135      41.751  40.225  36.528  1.00  0.00           H
ATOM   2079  CB  VAL   135      39.936  40.188  35.395  1.00  0.00           C
ATOM   2080  HB  VAL   135      39.180  40.904  35.072  1.00  0.00           H
ATOM   2081  CG1 VAL   135      40.301  39.266  34.221  1.00  0.00           C
ATOM   2082 HG11 VAL   135      39.467  38.607  33.980  1.00  0.00           H
ATOM   2083 HG12 VAL   135      40.612  39.961  33.442  1.00  0.00           H
ATOM   2084 HG13 VAL   135      41.197  38.701  34.479  1.00  0.00           H
ATOM   2085  CG2 VAL   135      39.291  39.344  36.382  1.00  0.00           C
ATOM   2086 HG21 VAL   135      40.121  38.803  36.837  1.00  0.00           H
ATOM   2087 HG22 VAL   135      38.573  38.651  35.945  1.00  0.00           H
ATOM   2088 HG23 VAL   135      38.837  39.887  37.212  1.00  0.00           H
ATOM   2089  C   VAL   135      42.027  41.714  35.011  1.00  0.00           C
ATOM   2090  O   VAL   135      41.652  42.757  34.518  1.00  0.00           O
ATOM   2091  N   ILE   136      43.111  41.148  34.510  1.00  0.00           N
ATOM   2092  H   ILE   136      43.481  40.289  34.891  1.00  0.00           H
ATOM   2093  CA  ILE   136      43.920  41.591  33.302  1.00  0.00           C
ATOM   2094  HA  ILE   136      43.497  42.439  32.763  1.00  0.00           H
ATOM   2095  CB  ILE   136      45.331  42.086  33.716  1.00  0.00           C
ATOM   2096  HB  ILE   136      46.038  41.263  33.819  1.00  0.00           H
ATOM   2097  CG2 ILE   136      45.993  42.769  32.458  1.00  0.00           C
ATOM   2098 HG21 ILE   136      46.080  42.124  31.583  1.00  0.00           H
ATOM   2099 HG22 ILE   136      47.039  43.018  32.635  1.00  0.00           H
ATOM   2100 HG23 ILE   136      45.450  43.646  32.104  1.00  0.00           H
ATOM   2101  CG1 ILE   136      45.339  43.110  34.822  1.00  0.00           C
ATOM   2102 HG12 ILE   136      46.102  43.859  34.609  1.00  0.00           H
ATOM   2103 HG13 ILE   136      44.413  43.669  34.966  1.00  0.00           H
ATOM   2104  CD1 ILE   136      45.782  42.413  36.117  1.00  0.00           C
ATOM   2105 HD11 ILE   136      46.855  42.266  35.994  1.00  0.00           H
ATOM   2106 HD12 ILE   136      45.357  41.420  36.266  1.00  0.00           H
ATOM   2107 HD13 ILE   136      45.461  42.990  36.985  1.00  0.00           H
ATOM   2108  C   ILE   136      43.983  40.327  32.404  1.00  0.00           C
ATOM   2109  O   ILE   136      43.876  39.278  32.905  1.00  0.00           O
ATOM   2110  N   THR   137      44.068  40.451  31.063  1.00  0.00           N
ATOM   2111  H   THR   137      43.986  41.424  30.806  1.00  0.00           H
ATOM   2112  CA  THR   137      43.811  39.339  30.120  1.00  0.00           C
ATOM   2113  HA  THR   137      44.481  38.559  30.481  1.00  0.00           H
ATOM   2114  CB  THR   137      42.368  38.848  30.197  1.00  0.00           C
ATOM   2115  HB  THR   137      42.187  38.731  31.265  1.00  0.00           H
ATOM   2116  CG2 THR   137      41.326  39.744  29.519  1.00  0.00           C
ATOM   2117 HG21 THR   137      40.354  39.275  29.668  1.00  0.00           H
ATOM   2118 HG22 THR   137      41.514  39.848  28.450  1.00  0.00           H
ATOM   2119 HG23 THR   137      41.472  40.770  29.858  1.00  0.00           H
ATOM   2120  OG1 THR   137      42.273  37.580  29.538  1.00  0.00           O
ATOM   2121  HG1 THR   137      42.695  36.920  30.093  1.00  0.00           H
ATOM   2122  C   THR   137      44.289  39.642  28.674  1.00  0.00           C
ATOM   2123  O   THR   137      44.312  40.781  28.240  1.00  0.00           O
ATOM   2124  N   LYS   138      44.588  38.556  27.927  1.00  0.00           N
ATOM   2125  H   LYS   138      44.642  37.697  28.456  1.00  0.00           H
ATOM   2126  CA  LYS   138      45.142  38.644  26.577  1.00  0.00           C
ATOM   2127  HA  LYS   138      44.603  39.485  26.142  1.00  0.00           H
ATOM   2128  CB  LYS   138      46.740  38.886  26.655  1.00  0.00           C
ATOM   2129  HB2 LYS   138      46.990  39.865  27.067  1.00  0.00           H
ATOM   2130  HB3 LYS   138      47.134  38.155  27.361  1.00  0.00           H
ATOM   2131  CG  LYS   138      47.592  38.728  25.422  1.00  0.00           C
ATOM   2132  HG2 LYS   138      48.623  38.553  25.729  1.00  0.00           H
ATOM   2133  HG3 LYS   138      47.351  37.897  24.759  1.00  0.00           H
ATOM   2134  CD  LYS   138      47.672  39.966  24.471  1.00  0.00           C
ATOM   2135  HD2 LYS   138      46.635  40.262  24.310  1.00  0.00           H
ATOM   2136  HD3 LYS   138      48.087  40.810  25.023  1.00  0.00           H
ATOM   2137  CE  LYS   138      48.415  39.798  23.120  1.00  0.00           C
ATOM   2138  HE2 LYS   138      48.756  40.753  22.720  1.00  0.00           H
ATOM   2139  HE3 LYS   138      49.283  39.143  23.192  1.00  0.00           H
ATOM   2140  NZ  LYS   138      47.528  39.255  22.037  1.00  0.00           N
ATOM   2141  HZ1 LYS   138      47.157  38.331  22.202  1.00  0.00           H
ATOM   2142  HZ2 LYS   138      48.098  39.242  21.204  1.00  0.00           H
ATOM   2143  HZ3 LYS   138      46.737  39.833  21.792  1.00  0.00           H
ATOM   2144  C   LYS   138      44.878  37.343  25.781  1.00  0.00           C
ATOM   2145  O   LYS   138      45.461  36.280  26.078  1.00  0.00           O
ATOM   2146  N   HIE   139      44.107  37.436  24.718  1.00  0.00           N
ATOM   2147  H   HIE   139      43.777  38.369  24.521  1.00  0.00           H
ATOM   2148  CA  HIE   139      43.810  36.429  23.705  1.00  0.00           C
ATOM   2149  HA  HIE   139      43.880  35.403  24.068  1.00  0.00           H
ATOM   2150  CB  HIE   139      42.429  36.712  23.285  1.00  0.00           C
ATOM   2151  HB2 HIE   139      41.819  36.931  24.160  1.00  0.00           H
ATOM   2152  HB3 HIE   139      42.327  37.622  22.696  1.00  0.00           H
ATOM   2153  CG  HIE   139      41.591  35.694  22.652  1.00  0.00           C
ATOM   2154  ND1 HIE   139      41.659  35.272  21.405  1.00  0.00           N
ATOM   2155  CE1 HIE   139      40.719  34.317  21.215  1.00  0.00           C
ATOM   2156  HE1 HIE   139      40.434  33.961  20.237  1.00  0.00           H
ATOM   2157  NE2 HIE   139      39.975  34.173  22.331  1.00  0.00           N
ATOM   2158  HE2 HIE   139      39.198  33.559  22.531  1.00  0.00           H
ATOM   2159  CD2 HIE   139      40.592  35.025  23.273  1.00  0.00           C
ATOM   2160  HD2 HIE   139      40.339  35.088  24.321  1.00  0.00           H
ATOM   2161  C   HIE   139      44.831  36.460  22.582  1.00  0.00           C
ATOM   2162  O   HIE   139      45.344  37.488  22.243  1.00  0.00           O
ATOM   2163  N   ASN   140      44.977  35.268  21.929  1.00  0.00           N
ATOM   2164  H   ASN   140      44.506  34.403  22.154  1.00  0.00           H
ATOM   2165  CA  ASN   140      45.703  35.315  20.631  1.00  0.00           C
ATOM   2166  HA  ASN   140      46.734  35.497  20.933  1.00  0.00           H
ATOM   2167  CB  ASN   140      45.668  33.852  20.031  1.00  0.00           C
ATOM   2168  HB2 ASN   140      44.695  33.391  20.198  1.00  0.00           H
ATOM   2169  HB3 ASN   140      45.832  33.850  18.953  1.00  0.00           H
ATOM   2170  CG  ASN   140      46.757  32.996  20.582  1.00  0.00           C
ATOM   2171  OD1 ASN   140      47.915  33.435  20.674  1.00  0.00           O
ATOM   2172  ND2 ASN   140      46.543  31.690  20.692  1.00  0.00           N
ATOM   2173 HD21 ASN   140      45.577  31.408  20.615  1.00  0.00           H
ATOM   2174 HD22 ASN   140      47.158  31.035  21.156  1.00  0.00           H
ATOM   2175  C   ASN   140      45.134  36.368  19.620  1.00  0.00           C
ATOM   2176  O   ASN   140      45.850  37.033  18.929  1.00  0.00           O
ATOM   2177  N   ASP   141      43.828  36.555  19.653  1.00  0.00           N
ATOM   2178  H   ASP   141      43.200  36.044  20.257  1.00  0.00           H
ATOM   2179  CA  ASP   141      43.059  37.288  18.619  1.00  0.00           C
ATOM   2180  HA  ASP   141      43.650  37.617  17.764  1.00  0.00           H
ATOM   2181  CB  ASP   141      41.922  36.362  18.123  1.00  0.00           C
ATOM   2182  HB2 ASP   141      41.110  36.404  18.849  1.00  0.00           H
ATOM   2183  HB3 ASP   141      41.445  36.806  17.249  1.00  0.00           H
ATOM   2184  CG  ASP   141      42.331  34.973  17.669  1.00  0.00           C
ATOM   2185  OD1 ASP   141      43.438  34.723  17.182  1.00  0.00           O
ATOM   2186  OD2 ASP   141      41.593  33.979  17.834  1.00  0.00           O
ATOM   2187  C   ASP   141      42.364  38.540  19.089  1.00  0.00           C
ATOM   2188  O   ASP   141      41.412  39.103  18.532  1.00  0.00           O
ATOM   2189  N   ASP   142      42.875  39.082  20.158  1.00  0.00           N
ATOM   2190  H   ASP   142      43.596  38.577  20.654  1.00  0.00           H
ATOM   2191  CA  ASP   142      42.648  40.378  20.723  1.00  0.00           C
ATOM   2192  HA  ASP   142      42.412  41.063  19.910  1.00  0.00           H
ATOM   2193  CB  ASP   142      41.304  40.410  21.495  1.00  0.00           C
ATOM   2194  HB2 ASP   142      40.723  39.634  20.997  1.00  0.00           H
ATOM   2195  HB3 ASP   142      41.430  40.158  22.548  1.00  0.00           H
ATOM   2196  CG  ASP   142      40.536  41.848  21.298  1.00  0.00           C
ATOM   2197  OD1 ASP   142      41.242  42.879  21.037  1.00  0.00           O
ATOM   2198  OD2 ASP   142      39.353  41.961  21.554  1.00  0.00           O
ATOM   2199  C   ASP   142      43.775  40.915  21.593  1.00  0.00           C
ATOM   2200  O   ASP   142      44.751  40.197  21.900  1.00  0.00           O
ATOM   2201  N   GLU   143      43.816  42.206  21.860  1.00  0.00           N
ATOM   2202  H   GLU   143      43.059  42.800  21.553  1.00  0.00           H
ATOM   2203  CA  GLU   143      44.900  42.829  22.641  1.00  0.00           C
ATOM   2204  HA  GLU   143      45.874  42.385  22.436  1.00  0.00           H
ATOM   2205  CB  GLU   143      45.014  44.291  22.298  1.00  0.00           C
ATOM   2206  HB2 GLU   143      44.252  44.695  22.964  1.00  0.00           H
ATOM   2207  HB3 GLU   143      46.061  44.397  22.580  1.00  0.00           H
ATOM   2208  CG  GLU   143      44.837  44.694  20.866  1.00  0.00           C
ATOM   2209  HG2 GLU   143      43.870  44.394  20.463  1.00  0.00           H
ATOM   2210  HG3 GLU   143      44.711  45.778  20.848  1.00  0.00           H
ATOM   2211  CD  GLU   143      46.031  44.226  19.997  1.00  0.00           C
ATOM   2212  OE1 GLU   143      45.878  43.771  18.871  1.00  0.00           O
ATOM   2213  OE2 GLU   143      47.144  44.365  20.451  1.00  0.00           O
ATOM   2214  C   GLU   143      44.817  42.530  24.156  1.00  0.00           C
ATOM   2215  O   GLU   143      44.092  41.601  24.605  1.00  0.00           O
ATOM   2216  N   GLN   144      45.698  43.117  24.937  1.00  0.00           N
ATOM   2217  H   GLN   144      46.312  43.774  24.478  1.00  0.00           H
ATOM   2218  CA  GLN   144      45.697  43.066  26.398  1.00  0.00           C
ATOM   2219  HA  GLN   144      45.455  42.043  26.684  1.00  0.00           H
ATOM   2220  CB  GLN   144      47.115  43.231  26.918  1.00  0.00           C
ATOM   2221  HB2 GLN   144      47.844  42.608  26.399  1.00  0.00           H
ATOM   2222  HB3 GLN   144      47.450  44.268  26.891  1.00  0.00           H
ATOM   2223  CG  GLN   144      47.111  42.877  28.479  1.00  0.00           C
ATOM   2224  HG2 GLN   144      46.773  43.692  29.118  1.00  0.00           H
ATOM   2225  HG3 GLN   144      46.409  42.051  28.582  1.00  0.00           H
ATOM   2226  CD  GLN   144      48.519  42.300  28.915  1.00  0.00           C
ATOM   2227  OE1 GLN   144      49.183  41.529  28.123  1.00  0.00           O
ATOM   2228  NE2 GLN   144      48.956  42.621  30.124  1.00  0.00           N
ATOM   2229 HE21 GLN   144      49.803  42.294  30.569  1.00  0.00           H
ATOM   2230 HE22 GLN   144      48.482  43.415  30.529  1.00  0.00           H
ATOM   2231  C   GLN   144      44.747  44.058  27.065  1.00  0.00           C
ATOM   2232  O   GLN   144      44.969  45.323  27.031  1.00  0.00           O
ATOM   2233  N   TYR   145      43.755  43.599  27.802  1.00  0.00           N
ATOM   2234  H   TYR   145      43.710  42.595  27.909  1.00  0.00           H
ATOM   2235  CA  TYR   145      42.739  44.382  28.415  1.00  0.00           C
ATOM   2236  HA  TYR   145      42.891  45.414  28.097  1.00  0.00           H
ATOM   2237  CB  TYR   145      41.322  43.990  27.904  1.00  0.00           C
ATOM   2238  HB2 TYR   145      41.006  42.955  28.033  1.00  0.00           H
ATOM   2239  HB3 TYR   145      40.657  44.677  28.426  1.00  0.00           H
ATOM   2240  CG  TYR   145      41.318  44.279  26.375  1.00  0.00           C
ATOM   2241  CD1 TYR   145      41.213  45.605  26.017  1.00  0.00           C
ATOM   2242  HD1 TYR   145      41.013  46.377  26.745  1.00  0.00           H
ATOM   2243  CE1 TYR   145      41.235  45.913  24.614  1.00  0.00           C
ATOM   2244  HE1 TYR   145      41.168  46.951  24.326  1.00  0.00           H
ATOM   2245  CZ  TYR   145      41.391  44.916  23.653  1.00  0.00           C
ATOM   2246  OH  TYR   145      41.527  45.284  22.382  1.00  0.00           O
ATOM   2247  HH  TYR   145      41.468  44.506  21.822  1.00  0.00           H
ATOM   2248  CE2 TYR   145      41.507  43.610  24.080  1.00  0.00           C
ATOM   2249  HE2 TYR   145      41.677  42.830  23.352  1.00  0.00           H
ATOM   2250  CD2 TYR   145      41.405  43.304  25.412  1.00  0.00           C
ATOM   2251  HD2 TYR   145      41.506  42.291  25.775  1.00  0.00           H
ATOM   2252  C   TYR   145      42.841  44.281  29.959  1.00  0.00           C
ATOM   2253  O   TYR   145      43.540  43.417  30.486  1.00  0.00           O
ATOM   2254  N   ALA   146      42.176  45.148  30.726  1.00  0.00           N
ATOM   2255  H   ALA   146      41.730  45.958  30.320  1.00  0.00           H
ATOM   2256  CA  ALA   146      41.890  44.964  32.165  1.00  0.00           C
ATOM   2257  HA  ALA   146      42.057  43.895  32.291  1.00  0.00           H
ATOM   2258  CB  ALA   146      43.033  45.714  32.831  1.00  0.00           C
ATOM   2259  HB1 ALA   146      42.893  45.655  33.911  1.00  0.00           H
ATOM   2260  HB2 ALA   146      42.985  46.720  32.414  1.00  0.00           H
ATOM   2261  HB3 ALA   146      43.950  45.170  32.606  1.00  0.00           H
ATOM   2262  C   ALA   146      40.491  45.346  32.611  1.00  0.00           C
ATOM   2263  O   ALA   146      39.818  46.058  31.923  1.00  0.00           O
ATOM   2264  N   TRP   147      40.134  44.916  33.807  1.00  0.00           N
ATOM   2265  H   TRP   147      40.732  44.262  34.290  1.00  0.00           H
ATOM   2266  CA  TRP   147      38.791  44.965  34.365  1.00  0.00           C
ATOM   2267  HA  TRP   147      38.256  45.838  33.992  1.00  0.00           H
ATOM   2268  CB  TRP   147      38.107  43.620  33.889  1.00  0.00           C
ATOM   2269  HB2 TRP   147      38.122  43.485  32.808  1.00  0.00           H
ATOM   2270  HB3 TRP   147      38.614  42.753  34.313  1.00  0.00           H
ATOM   2271  CG  TRP   147      36.668  43.420  34.277  1.00  0.00           C
ATOM   2272  CD1 TRP   147      35.692  43.871  33.526  1.00  0.00           C
ATOM   2273  HD1 TRP   147      35.700  44.290  32.531  1.00  0.00           H
ATOM   2274  NE1 TRP   147      34.489  43.500  34.069  1.00  0.00           N
ATOM   2275  HE1 TRP   147      33.601  43.665  33.617  1.00  0.00           H
ATOM   2276  CE2 TRP   147      34.683  42.929  35.331  1.00  0.00           C
ATOM   2277  CZ2 TRP   147      33.843  42.448  36.314  1.00  0.00           C
ATOM   2278  HZ2 TRP   147      32.780  42.522  36.133  1.00  0.00           H
ATOM   2279  CH2 TRP   147      34.402  41.929  37.522  1.00  0.00           C
ATOM   2280  HH2 TRP   147      33.743  41.671  38.338  1.00  0.00           H
ATOM   2281  CZ3 TRP   147      35.749  42.041  37.686  1.00  0.00           C
ATOM   2282  HZ3 TRP   147      36.171  41.685  38.615  1.00  0.00           H
ATOM   2283  CE3 TRP   147      36.642  42.488  36.681  1.00  0.00           C
ATOM   2284  HE3 TRP   147      37.713  42.468  36.824  1.00  0.00           H
ATOM   2285  CD2 TRP   147      36.091  42.914  35.466  1.00  0.00           C
ATOM   2286  C   TRP   147      38.812  45.104  35.838  1.00  0.00           C
ATOM   2287  O   TRP   147      39.696  44.546  36.465  1.00  0.00           O
ATOM   2288  N   GLU   148      37.852  45.791  36.441  1.00  0.00           N
ATOM   2289  H   GLU   148      37.208  46.248  35.811  1.00  0.00           H
ATOM   2290  CA  GLU   148      37.545  45.468  37.831  1.00  0.00           C
ATOM   2291  HA  GLU   148      37.853  44.444  38.043  1.00  0.00           H
ATOM   2292  CB  GLU   148      38.536  46.363  38.614  1.00  0.00           C
ATOM   2293  HB2 GLU   148      38.577  46.085  39.668  1.00  0.00           H
ATOM   2294  HB3 GLU   148      39.572  46.280  38.288  1.00  0.00           H
ATOM   2295  CG  GLU   148      38.162  47.840  38.611  1.00  0.00           C
ATOM   2296  HG2 GLU   148      38.104  48.248  37.602  1.00  0.00           H
ATOM   2297  HG3 GLU   148      37.168  47.861  39.056  1.00  0.00           H
ATOM   2298  CD  GLU   148      39.109  48.800  39.402  1.00  0.00           C
ATOM   2299  OE1 GLU   148      38.540  49.783  39.961  1.00  0.00           O
ATOM   2300  OE2 GLU   148      40.315  48.533  39.617  1.00  0.00           O
ATOM   2301  C   GLU   148      36.060  45.709  38.253  1.00  0.00           C
ATOM   2302  O   GLU   148      35.313  46.409  37.573  1.00  0.00           O
ATOM   2303  N   SER   149      35.817  45.236  39.467  1.00  0.00           N
ATOM   2304  H   SER   149      36.485  44.623  39.913  1.00  0.00           H
ATOM   2305  CA  SER   149      34.536  45.484  40.145  1.00  0.00           C
ATOM   2306  HA  SER   149      34.198  46.483  39.867  1.00  0.00           H
ATOM   2307  CB  SER   149      33.503  44.376  39.744  1.00  0.00           C
ATOM   2308  HB2 SER   149      33.253  44.430  38.683  1.00  0.00           H
ATOM   2309  HB3 SER   149      34.022  43.442  39.958  1.00  0.00           H
ATOM   2310  OG  SER   149      32.296  44.490  40.554  1.00  0.00           O
ATOM   2311  HG  SER   149      31.616  44.837  39.972  1.00  0.00           H
ATOM   2312  C   SER   149      34.737  45.473  41.637  1.00  0.00           C
ATOM   2313  O   SER   149      35.156  44.422  42.156  1.00  0.00           O
ATOM   2314  N   SER   150      34.090  46.446  42.320  1.00  0.00           N
ATOM   2315  H   SER   150      33.691  47.241  41.840  1.00  0.00           H
ATOM   2316  CA  SER   150      33.871  46.396  43.850  1.00  0.00           C
ATOM   2317  HA  SER   150      34.715  46.008  44.420  1.00  0.00           H
ATOM   2318  CB  SER   150      33.740  47.878  44.341  1.00  0.00           C
ATOM   2319  HB2 SER   150      32.727  48.230  44.149  1.00  0.00           H
ATOM   2320  HB3 SER   150      33.872  47.918  45.423  1.00  0.00           H
ATOM   2321  OG  SER   150      34.746  48.822  43.792  1.00  0.00           O
ATOM   2322  HG  SER   150      34.743  49.561  44.405  1.00  0.00           H
ATOM   2323  C   SER   150      32.640  45.515  44.247  1.00  0.00           C
ATOM   2324  O   SER   150      32.016  45.895  45.308  1.00  0.00           O
ATOM   2325  N   ALA   151      32.174  44.450  43.483  1.00  0.00           N
ATOM   2326  H   ALA   151      32.484  44.446  42.522  1.00  0.00           H
ATOM   2327  CA  ALA   151      30.778  43.960  43.639  1.00  0.00           C
ATOM   2328  HA  ALA   151      30.712  43.392  42.711  1.00  0.00           H
ATOM   2329  CB  ALA   151      30.557  43.016  44.786  1.00  0.00           C
ATOM   2330  HB1 ALA   151      29.577  42.552  44.678  1.00  0.00           H
ATOM   2331  HB2 ALA   151      30.581  43.692  45.641  1.00  0.00           H
ATOM   2332  HB3 ALA   151      31.312  42.229  44.783  1.00  0.00           H
ATOM   2333  C   ALA   151      29.706  45.068  43.664  1.00  0.00           C
ATOM   2334  O   ALA   151      29.995  46.241  43.243  1.00  0.00           O
ATOM   2335  N   GLY   152      28.471  44.766  43.992  1.00  0.00           N
ATOM   2336  H   GLY   152      28.224  43.840  44.313  1.00  0.00           H
ATOM   2337  CA  GLY   152      27.384  45.739  44.125  1.00  0.00           C
ATOM   2338  HA2 GLY   152      26.496  45.250  44.523  1.00  0.00           H
ATOM   2339  HA3 GLY   152      27.750  46.524  44.786  1.00  0.00           H
ATOM   2340  C   GLY   152      26.956  46.318  42.818  1.00  0.00           C
ATOM   2341  O   GLY   152      26.959  47.561  42.676  1.00  0.00           O
ATOM   2342  N   GLY   153      26.612  45.414  41.903  1.00  0.00           N
ATOM   2343  H   GLY   153      26.603  44.447  42.195  1.00  0.00           H
ATOM   2344  CA  GLY   153      26.058  45.708  40.597  1.00  0.00           C
ATOM   2345  HA2 GLY   153      25.460  44.841  40.317  1.00  0.00           H
ATOM   2346  HA3 GLY   153      25.458  46.613  40.682  1.00  0.00           H
ATOM   2347  C   GLY   153      27.117  45.976  39.538  1.00  0.00           C
ATOM   2348  O   GLY   153      27.198  45.385  38.478  1.00  0.00           O
ATOM   2349  N   SER   154      28.004  46.933  39.756  1.00  0.00           N
ATOM   2350  H   SER   154      27.783  47.516  40.550  1.00  0.00           H
ATOM   2351  CA  SER   154      28.840  47.589  38.823  1.00  0.00           C
ATOM   2352  HA  SER   154      28.317  47.683  37.872  1.00  0.00           H
ATOM   2353  CB  SER   154      29.146  49.025  39.209  1.00  0.00           C
ATOM   2354  HB2 SER   154      28.238  49.557  39.492  1.00  0.00           H
ATOM   2355  HB3 SER   154      29.925  49.012  39.972  1.00  0.00           H
ATOM   2356  OG  SER   154      29.678  49.720  38.127  1.00  0.00           O
ATOM   2357  HG  SER   154      29.028  49.736  37.421  1.00  0.00           H
ATOM   2358  C   SER   154      30.114  46.754  38.394  1.00  0.00           C
ATOM   2359  O   SER   154      30.649  45.971  39.168  1.00  0.00           O
ATOM   2360  N   PHE   155      30.689  47.052  37.240  1.00  0.00           N
ATOM   2361  H   PHE   155      30.188  47.673  36.622  1.00  0.00           H
ATOM   2362  CA  PHE   155      32.047  46.782  36.790  1.00  0.00           C
ATOM   2363  HA  PHE   155      32.719  46.845  37.646  1.00  0.00           H
ATOM   2364  CB  PHE   155      32.139  45.345  36.374  1.00  0.00           C
ATOM   2365  HB2 PHE   155      33.214  45.213  36.259  1.00  0.00           H
ATOM   2366  HB3 PHE   155      31.793  44.701  37.183  1.00  0.00           H
ATOM   2367  CG  PHE   155      31.397  45.099  35.068  1.00  0.00           C
ATOM   2368  CD1 PHE   155      32.029  45.458  33.825  1.00  0.00           C
ATOM   2369  HD1 PHE   155      32.935  46.041  33.752  1.00  0.00           H
ATOM   2370  CE1 PHE   155      31.460  45.102  32.584  1.00  0.00           C
ATOM   2371  HE1 PHE   155      31.925  45.376  31.647  1.00  0.00           H
ATOM   2372  CZ  PHE   155      30.222  44.480  32.601  1.00  0.00           C
ATOM   2373  HZ  PHE   155      29.681  44.308  31.683  1.00  0.00           H
ATOM   2374  CE2 PHE   155      29.647  44.012  33.779  1.00  0.00           C
ATOM   2375  HE2 PHE   155      28.713  43.499  33.601  1.00  0.00           H
ATOM   2376  CD2 PHE   155      30.222  44.353  34.995  1.00  0.00           C
ATOM   2377  HD2 PHE   155      29.742  44.049  35.913  1.00  0.00           H
ATOM   2378  C   PHE   155      32.513  47.733  35.682  1.00  0.00           C
ATOM   2379  O   PHE   155      31.715  48.275  34.966  1.00  0.00           O
ATOM   2380  N   THR   156      33.821  47.852  35.398  1.00  0.00           N
ATOM   2381  H   THR   156      34.479  47.538  36.096  1.00  0.00           H
ATOM   2382  CA  THR   156      34.378  48.607  34.306  1.00  0.00           C
ATOM   2383  HA  THR   156      33.554  48.877  33.646  1.00  0.00           H
ATOM   2384  CB  THR   156      35.101  49.925  34.810  1.00  0.00           C
ATOM   2385  HB  THR   156      35.812  50.263  34.056  1.00  0.00           H
ATOM   2386  CG2 THR   156      34.323  51.179  35.233  1.00  0.00           C
ATOM   2387 HG21 THR   156      33.335  50.780  35.460  1.00  0.00           H
ATOM   2388 HG22 THR   156      34.205  51.827  34.365  1.00  0.00           H
ATOM   2389 HG23 THR   156      34.804  51.663  36.084  1.00  0.00           H
ATOM   2390  OG1 THR   156      35.866  49.655  35.915  1.00  0.00           O
ATOM   2391  HG1 THR   156      36.635  50.228  35.869  1.00  0.00           H
ATOM   2392  C   THR   156      35.519  47.872  33.502  1.00  0.00           C
ATOM   2393  O   THR   156      36.273  47.037  33.930  1.00  0.00           O
ATOM   2394  N   VAL   157      35.730  48.376  32.281  1.00  0.00           N
ATOM   2395  H   VAL   157      35.114  49.044  31.838  1.00  0.00           H
ATOM   2396  CA  VAL   157      36.633  47.712  31.313  1.00  0.00           C
ATOM   2397  HA  VAL   157      37.302  47.056  31.868  1.00  0.00           H
ATOM   2398  CB  VAL   157      35.866  46.823  30.364  1.00  0.00           C
ATOM   2399  HB  VAL   157      35.185  46.308  31.043  1.00  0.00           H
ATOM   2400  CG1 VAL   157      35.029  47.594  29.346  1.00  0.00           C
ATOM   2401 HG11 VAL   157      34.272  46.954  28.894  1.00  0.00           H
ATOM   2402 HG12 VAL   157      34.352  48.282  29.854  1.00  0.00           H
ATOM   2403 HG13 VAL   157      35.727  48.073  28.659  1.00  0.00           H
ATOM   2404  CG2 VAL   157      36.810  45.826  29.600  1.00  0.00           C
ATOM   2405 HG21 VAL   157      37.532  45.315  30.237  1.00  0.00           H
ATOM   2406 HG22 VAL   157      37.304  46.323  28.765  1.00  0.00           H
ATOM   2407 HG23 VAL   157      36.183  45.051  29.160  1.00  0.00           H
ATOM   2408  C   VAL   157      37.500  48.738  30.567  1.00  0.00           C
ATOM   2409  O   VAL   157      37.000  49.759  30.127  1.00  0.00           O
ATOM   2410  N   ARG   158      38.775  48.465  30.483  1.00  0.00           N
ATOM   2411  H   ARG   158      39.069  47.649  30.998  1.00  0.00           H
ATOM   2412  CA  ARG   158      39.761  49.312  29.874  1.00  0.00           C
ATOM   2413  HA  ARG   158      39.274  49.931  29.121  1.00  0.00           H
ATOM   2414  CB  ARG   158      40.453  50.086  31.019  1.00  0.00           C
ATOM   2415  HB2 ARG   158      41.122  50.800  30.539  1.00  0.00           H
ATOM   2416  HB3 ARG   158      39.689  50.642  31.563  1.00  0.00           H
ATOM   2417  CG  ARG   158      41.308  49.166  31.961  1.00  0.00           C
ATOM   2418  HG2 ARG   158      40.713  48.327  32.323  1.00  0.00           H
ATOM   2419  HG3 ARG   158      42.168  48.885  31.354  1.00  0.00           H
ATOM   2420  CD  ARG   158      41.819  50.038  33.116  1.00  0.00           C
ATOM   2421  HD2 ARG   158      42.442  50.830  32.701  1.00  0.00           H
ATOM   2422  HD3 ARG   158      41.005  50.446  33.715  1.00  0.00           H
ATOM   2423  NE  ARG   158      42.872  49.274  33.928  1.00  0.00           N
ATOM   2424  HE  ARG   158      43.807  49.641  33.820  1.00  0.00           H
ATOM   2425  CZ  ARG   158      42.665  48.465  34.922  1.00  0.00           C
ATOM   2426  NH1 ARG   158      41.566  48.062  35.426  1.00  0.00           N
ATOM   2427 HH11 ARG   158      40.774  48.421  34.912  1.00  0.00           H
ATOM   2428 HH12 ARG   158      41.559  47.496  36.263  1.00  0.00           H
ATOM   2429  NH2 ARG   158      43.710  48.057  35.612  1.00  0.00           N
ATOM   2430 HH21 ARG   158      44.660  48.306  35.370  1.00  0.00           H
ATOM   2431 HH22 ARG   158      43.650  47.727  36.565  1.00  0.00           H
ATOM   2432  C   ARG   158      40.787  48.615  29.095  1.00  0.00           C
ATOM   2433  O   ARG   158      41.026  47.403  29.287  1.00  0.00           O
ATOM   2434  N   THR   159      41.479  49.357  28.305  1.00  0.00           N
ATOM   2435  H   THR   159      41.232  50.337  28.278  1.00  0.00           H
ATOM   2436  CA  THR   159      42.743  48.922  27.634  1.00  0.00           C
ATOM   2437  HA  THR   159      42.613  47.892  27.303  1.00  0.00           H
ATOM   2438  CB  THR   159      43.158  49.995  26.607  1.00  0.00           C
ATOM   2439  HB  THR   159      42.818  50.985  26.913  1.00  0.00           H
ATOM   2440  CG2 THR   159      44.630  50.088  26.222  1.00  0.00           C
ATOM   2441 HG21 THR   159      45.112  50.403  27.149  1.00  0.00           H
ATOM   2442 HG22 THR   159      44.634  50.815  25.411  1.00  0.00           H
ATOM   2443 HG23 THR   159      44.969  49.091  25.941  1.00  0.00           H
ATOM   2444  OG1 THR   159      42.483  49.630  25.438  1.00  0.00           O
ATOM   2445  HG1 THR   159      41.552  49.669  25.666  1.00  0.00           H
ATOM   2446  C   THR   159      43.809  48.854  28.736  1.00  0.00           C
ATOM   2447  O   THR   159      43.736  49.787  29.500  1.00  0.00           O
ATOM   2448  N   ASP   160      44.709  47.837  28.758  1.00  0.00           N
ATOM   2449  H   ASP   160      44.675  47.145  28.023  1.00  0.00           H
ATOM   2450  CA  ASP   160      45.820  47.720  29.791  1.00  0.00           C
ATOM   2451  HA  ASP   160      45.561  48.130  30.767  1.00  0.00           H
ATOM   2452  CB  ASP   160      46.179  46.250  30.057  1.00  0.00           C
ATOM   2453  HB2 ASP   160      45.251  45.769  30.367  1.00  0.00           H
ATOM   2454  HB3 ASP   160      46.487  45.771  29.128  1.00  0.00           H
ATOM   2455  CG  ASP   160      47.176  45.919  31.148  1.00  0.00           C
ATOM   2456  OD1 ASP   160      47.156  46.587  32.181  1.00  0.00           O
ATOM   2457  OD2 ASP   160      48.182  45.241  30.842  1.00  0.00           O
ATOM   2458  C   ASP   160      46.967  48.574  29.418  1.00  0.00           C
ATOM   2459  O   ASP   160      47.275  48.789  28.229  1.00  0.00           O
ATOM   2460  N   THR   161      47.733  49.042  30.418  1.00  0.00           N
ATOM   2461  H   THR   161      47.543  48.746  31.365  1.00  0.00           H
ATOM   2462  CA  THR   161      48.929  49.855  30.353  1.00  0.00           C
ATOM   2463  HA  THR   161      49.346  49.851  29.345  1.00  0.00           H
ATOM   2464  CB  THR   161      48.697  51.351  30.708  1.00  0.00           C
ATOM   2465  HB  THR   161      49.632  51.912  30.712  1.00  0.00           H
ATOM   2466  CG2 THR   161      47.620  51.927  29.817  1.00  0.00           C
ATOM   2467 HG21 THR   161      47.638  52.994  30.041  1.00  0.00           H
ATOM   2468 HG22 THR   161      46.659  51.482  30.076  1.00  0.00           H
ATOM   2469 HG23 THR   161      47.762  51.725  28.755  1.00  0.00           H
ATOM   2470  OG1 THR   161      48.340  51.405  32.060  1.00  0.00           O
ATOM   2471  HG1 THR   161      48.235  52.343  32.234  1.00  0.00           H
ATOM   2472  C   THR   161      50.023  49.289  31.277  1.00  0.00           C
ATOM   2473  O   THR   161      51.085  49.908  31.350  1.00  0.00           O
ATOM   2474  N   GLY   162      49.877  48.177  31.993  1.00  0.00           N
ATOM   2475  H   GLY   162      49.026  47.652  31.859  1.00  0.00           H
ATOM   2476  CA  GLY   162      50.900  47.565  32.894  1.00  0.00           C
ATOM   2477  HA2 GLY   162      51.452  48.422  33.277  1.00  0.00           H
ATOM   2478  HA3 GLY   162      50.354  47.056  33.689  1.00  0.00           H
ATOM   2479  C   GLY   162      51.875  46.571  32.208  1.00  0.00           C
ATOM   2480  O   GLY   162      52.205  46.518  31.019  1.00  0.00           O
ATOM   2481  N   GLU   163      52.379  45.646  33.013  1.00  0.00           N
ATOM   2482  H   GLU   163      52.156  45.660  33.999  1.00  0.00           H
ATOM   2483  CA  GLU   163      53.314  44.567  32.545  1.00  0.00           C
ATOM   2484  HA  GLU   163      54.279  44.869  32.141  1.00  0.00           H
ATOM   2485  CB  GLU   163      53.786  43.821  33.794  1.00  0.00           C
ATOM   2486  HB2 GLU   163      54.466  44.520  34.281  1.00  0.00           H
ATOM   2487  HB3 GLU   163      52.921  43.795  34.457  1.00  0.00           H
ATOM   2488  CG  GLU   163      54.538  42.482  33.598  1.00  0.00           C
ATOM   2489  HG2 GLU   163      53.711  41.794  33.426  1.00  0.00           H
ATOM   2490  HG3 GLU   163      55.210  42.510  32.740  1.00  0.00           H
ATOM   2491  CD  GLU   163      55.344  42.078  34.862  1.00  0.00           C
ATOM   2492  OE1 GLU   163      54.977  42.356  36.057  1.00  0.00           O
ATOM   2493  OE2 GLU   163      56.458  41.568  34.715  1.00  0.00           O
ATOM   2494  C   GLU   163      52.627  43.592  31.617  1.00  0.00           C
ATOM   2495  O   GLU   163      51.529  43.175  31.894  1.00  0.00           O
ATOM   2496  N   PRO   164      53.220  43.190  30.502  1.00  0.00           N
ATOM   2497  CD  PRO   164      54.641  43.393  30.188  1.00  0.00           C
ATOM   2498  HD2 PRO   164      55.201  42.517  30.514  1.00  0.00           H
ATOM   2499  HD3 PRO   164      55.162  44.261  30.591  1.00  0.00           H
ATOM   2500  CG  PRO   164      54.697  43.397  28.650  1.00  0.00           C
ATOM   2501  HG2 PRO   164      55.691  43.185  28.255  1.00  0.00           H
ATOM   2502  HG3 PRO   164      54.318  44.342  28.260  1.00  0.00           H
ATOM   2503  CB  PRO   164      53.707  42.319  28.360  1.00  0.00           C
ATOM   2504  HB2 PRO   164      54.346  41.441  28.282  1.00  0.00           H
ATOM   2505  HB3 PRO   164      53.215  42.493  27.403  1.00  0.00           H
ATOM   2506  CA  PRO   164      52.673  42.199  29.534  1.00  0.00           C
ATOM   2507  HA  PRO   164      51.669  42.469  29.203  1.00  0.00           H
ATOM   2508  C   PRO   164      52.576  40.782  30.170  1.00  0.00           C
ATOM   2509  O   PRO   164      53.176  40.589  31.269  1.00  0.00           O
ATOM   2510  N   MET   165      51.993  39.865  29.429  1.00  0.00           N
ATOM   2511  H   MET   165      51.648  40.156  28.525  1.00  0.00           H
ATOM   2512  CA  MET   165      51.561  38.523  29.923  1.00  0.00           C
ATOM   2513  HA  MET   165      52.319  38.356  30.687  1.00  0.00           H
ATOM   2514  CB  MET   165      50.141  38.629  30.522  1.00  0.00           C
ATOM   2515  HB2 MET   165      50.147  37.860  31.294  1.00  0.00           H
ATOM   2516  HB3 MET   165      49.926  39.644  30.854  1.00  0.00           H
ATOM   2517  CG  MET   165      49.032  38.336  29.504  1.00  0.00           C
ATOM   2518  HG2 MET   165      49.123  38.991  28.637  1.00  0.00           H
ATOM   2519  HG3 MET   165      49.061  37.305  29.150  1.00  0.00           H
ATOM   2520  SD  MET   165      47.369  38.489  30.240  1.00  0.00           S
ATOM   2521  CE  MET   165      47.289  37.418  31.624  1.00  0.00           C
ATOM   2522  HE1 MET   165      46.327  37.644  32.083  1.00  0.00           H
ATOM   2523  HE2 MET   165      47.415  36.378  31.324  1.00  0.00           H
ATOM   2524  HE3 MET   165      47.999  37.522  32.444  1.00  0.00           H
ATOM   2525  C   MET   165      51.777  37.418  28.904  1.00  0.00           C
ATOM   2526  O   MET   165      51.738  36.237  29.216  1.00  0.00           O
ATOM   2527  N   GLY   166      51.898  37.864  27.655  1.00  0.00           N
ATOM   2528  H   GLY   166      52.050  38.855  27.534  1.00  0.00           H
ATOM   2529  CA  GLY   166      51.934  37.038  26.502  1.00  0.00           C
ATOM   2530  HA2 GLY   166      52.234  37.673  25.669  1.00  0.00           H
ATOM   2531  HA3 GLY   166      52.687  36.271  26.681  1.00  0.00           H
ATOM   2532  C   GLY   166      50.612  36.407  26.003  1.00  0.00           C
ATOM   2533  O   GLY   166      50.177  36.719  24.864  1.00  0.00           O
ATOM   2534  N   ARG   167      49.960  35.575  26.818  1.00  0.00           N
ATOM   2535  H   ARG   167      50.302  35.411  27.754  1.00  0.00           H
ATOM   2536  CA  ARG   167      48.610  35.014  26.609  1.00  0.00           C
ATOM   2537  HA  ARG   167      47.968  35.794  26.202  1.00  0.00           H
ATOM   2538  CB  ARG   167      48.633  33.901  25.564  1.00  0.00           C
ATOM   2539  HB2 ARG   167      49.132  34.397  24.733  1.00  0.00           H
ATOM   2540  HB3 ARG   167      49.308  33.070  25.767  1.00  0.00           H
ATOM   2541  CG  ARG   167      47.214  33.448  25.076  1.00  0.00           C
ATOM   2542  HG2 ARG   167      46.583  33.295  25.951  1.00  0.00           H
ATOM   2543  HG3 ARG   167      46.844  34.149  24.327  1.00  0.00           H
ATOM   2544  CD  ARG   167      47.213  32.098  24.399  1.00  0.00           C
ATOM   2545  HD2 ARG   167      46.256  31.793  23.978  1.00  0.00           H
ATOM   2546  HD3 ARG   167      47.959  32.163  23.607  1.00  0.00           H
ATOM   2547  NE  ARG   167      47.659  31.055  25.350  1.00  0.00           N
ATOM   2548  HE  ARG   167      47.077  31.003  26.173  1.00  0.00           H
ATOM   2549  CZ  ARG   167      48.805  30.382  25.329  1.00  0.00           C
ATOM   2550  NH1 ARG   167      49.671  30.496  24.380  1.00  0.00           N
ATOM   2551 HH11 ARG   167      49.500  31.152  23.631  1.00  0.00           H
ATOM   2552 HH12 ARG   167      50.430  29.830  24.398  1.00  0.00           H
ATOM   2553  NH2 ARG   167      49.105  29.500  26.296  1.00  0.00           N
ATOM   2554 HH21 ARG   167      48.499  29.484  27.104  1.00  0.00           H
ATOM   2555 HH22 ARG   167      50.009  29.056  26.219  1.00  0.00           H
ATOM   2556  C   ARG   167      48.104  34.467  27.921  1.00  0.00           C
ATOM   2557  O   ARG   167      48.924  34.219  28.769  1.00  0.00           O
ATOM   2558  N   GLY   168      46.744  34.334  28.078  1.00  0.00           N
ATOM   2559  H   GLY   168      46.116  34.651  27.354  1.00  0.00           H
ATOM   2560  CA  GLY   168      46.077  33.956  29.288  1.00  0.00           C
ATOM   2561  HA2 GLY   168      45.307  33.247  28.987  1.00  0.00           H
ATOM   2562  HA3 GLY   168      46.789  33.411  29.909  1.00  0.00           H
ATOM   2563  C   GLY   168      45.397  35.009  30.148  1.00  0.00           C
ATOM   2564  O   GLY   168      45.058  36.084  29.589  1.00  0.00           O
ATOM   2565  N   THR   169      45.164  34.697  31.450  1.00  0.00           N
ATOM   2566  H   THR   169      45.401  33.753  31.719  1.00  0.00           H
ATOM   2567  CA  THR   169      44.428  35.578  32.404  1.00  0.00           C
ATOM   2568  HA  THR   169      44.431  36.549  31.910  1.00  0.00           H
ATOM   2569  CB  THR   169      42.936  35.075  32.503  1.00  0.00           C
ATOM   2570  HB  THR   169      42.883  34.027  32.796  1.00  0.00           H
ATOM   2571  CG2 THR   169      42.128  36.004  33.407  1.00  0.00           C
ATOM   2572 HG21 THR   169      41.072  35.883  33.173  1.00  0.00           H
ATOM   2573 HG22 THR   169      42.311  37.064  33.229  1.00  0.00           H
ATOM   2574 HG23 THR   169      42.248  35.742  34.458  1.00  0.00           H
ATOM   2575  OG1 THR   169      42.410  35.157  31.224  1.00  0.00           O
ATOM   2576  HG1 THR   169      42.860  34.434  30.780  1.00  0.00           H
ATOM   2577  C   THR   169      45.081  35.771  33.788  1.00  0.00           C
ATOM   2578  O   THR   169      45.609  34.837  34.373  1.00  0.00           O
ATOM   2579  N   LYS   170      45.084  37.026  34.316  1.00  0.00           N
ATOM   2580  H   LYS   170      44.699  37.764  33.744  1.00  0.00           H
ATOM   2581  CA  LYS   170      45.632  37.328  35.642  1.00  0.00           C
ATOM   2582  HA  LYS   170      46.059  36.465  36.151  1.00  0.00           H
ATOM   2583  CB  LYS   170      46.774  38.359  35.479  1.00  0.00           C
ATOM   2584  HB2 LYS   170      47.577  38.011  34.828  1.00  0.00           H
ATOM   2585  HB3 LYS   170      46.464  39.320  35.067  1.00  0.00           H
ATOM   2586  CG  LYS   170      47.439  38.734  36.741  1.00  0.00           C
ATOM   2587  HG2 LYS   170      46.741  39.322  37.337  1.00  0.00           H
ATOM   2588  HG3 LYS   170      47.595  37.929  37.458  1.00  0.00           H
ATOM   2589  CD  LYS   170      48.676  39.702  36.655  1.00  0.00           C
ATOM   2590  HD2 LYS   170      48.551  40.598  36.046  1.00  0.00           H
ATOM   2591  HD3 LYS   170      48.848  40.127  37.645  1.00  0.00           H
ATOM   2592  CE  LYS   170      49.858  38.900  36.122  1.00  0.00           C
ATOM   2593  HE2 LYS   170      50.088  38.115  36.843  1.00  0.00           H
ATOM   2594  HE3 LYS   170      49.576  38.398  35.196  1.00  0.00           H
ATOM   2595  NZ  LYS   170      51.133  39.700  35.948  1.00  0.00           N
ATOM   2596  HZ1 LYS   170      51.014  40.317  35.157  1.00  0.00           H
ATOM   2597  HZ2 LYS   170      51.820  39.036  35.625  1.00  0.00           H
ATOM   2598  HZ3 LYS   170      51.480  40.036  36.835  1.00  0.00           H
ATOM   2599  C   LYS   170      44.529  37.946  36.445  1.00  0.00           C
ATOM   2600  O   LYS   170      44.096  39.051  36.134  1.00  0.00           O
ATOM   2601  N   VAL   171      44.157  37.261  37.522  1.00  0.00           N
ATOM   2602  H   VAL   171      44.449  36.315  37.718  1.00  0.00           H
ATOM   2603  CA  VAL   171      43.127  37.683  38.416  1.00  0.00           C
ATOM   2604  HA  VAL   171      42.584  38.493  37.931  1.00  0.00           H
ATOM   2605  CB  VAL   171      42.098  36.621  38.713  1.00  0.00           C
ATOM   2606  HB  VAL   171      42.592  35.934  39.400  1.00  0.00           H
ATOM   2607  CG1 VAL   171      40.877  37.177  39.453  1.00  0.00           C
ATOM   2608 HG11 VAL   171      40.108  36.420  39.292  1.00  0.00           H
ATOM   2609 HG12 VAL   171      40.970  37.205  40.538  1.00  0.00           H
ATOM   2610 HG13 VAL   171      40.532  38.169  39.159  1.00  0.00           H
ATOM   2611  CG2 VAL   171      41.614  35.893  37.446  1.00  0.00           C
ATOM   2612 HG21 VAL   171      40.714  35.308  37.634  1.00  0.00           H
ATOM   2613 HG22 VAL   171      42.409  35.253  37.062  1.00  0.00           H
ATOM   2614 HG23 VAL   171      41.356  36.601  36.660  1.00  0.00           H
ATOM   2615  C   VAL   171      43.800  38.244  39.673  1.00  0.00           C
ATOM   2616  O   VAL   171      44.833  37.741  40.100  1.00  0.00           O
ATOM   2617  N   ILE   172      43.171  39.298  40.259  1.00  0.00           N
ATOM   2618  H   ILE   172      42.332  39.750  39.925  1.00  0.00           H
ATOM   2619  CA  ILE   172      43.733  39.966  41.412  1.00  0.00           C
ATOM   2620  HA  ILE   172      44.376  39.237  41.902  1.00  0.00           H
ATOM   2621  CB  ILE   172      44.625  41.157  40.945  1.00  0.00           C
ATOM   2622  HB  ILE   172      44.077  41.914  40.383  1.00  0.00           H
ATOM   2623  CG2 ILE   172      45.133  41.951  42.176  1.00  0.00           C
ATOM   2624 HG21 ILE   172      44.583  42.135  43.099  1.00  0.00           H
ATOM   2625 HG22 ILE   172      45.640  42.869  41.878  1.00  0.00           H
ATOM   2626 HG23 ILE   172      45.927  41.354  42.622  1.00  0.00           H
ATOM   2627  CG1 ILE   172      45.806  40.635  40.089  1.00  0.00           C
ATOM   2628 HG12 ILE   172      46.221  39.708  40.485  1.00  0.00           H
ATOM   2629 HG13 ILE   172      45.343  40.290  39.165  1.00  0.00           H
ATOM   2630  CD1 ILE   172      47.006  41.594  39.939  1.00  0.00           C
ATOM   2631 HD11 ILE   172      46.665  42.610  39.735  1.00  0.00           H
ATOM   2632 HD12 ILE   172      47.640  41.211  39.140  1.00  0.00           H
ATOM   2633 HD13 ILE   172      47.563  41.548  40.874  1.00  0.00           H
ATOM   2634  C   ILE   172      42.677  40.432  42.479  1.00  0.00           C
ATOM   2635  O   ILE   172      41.854  41.339  42.307  1.00  0.00           O
ATOM   2636  N   LEU   173      42.955  39.926  43.689  1.00  0.00           N
ATOM   2637  H   LEU   173      43.836  39.479  43.901  1.00  0.00           H
ATOM   2638  CA  LEU   173      41.980  40.005  44.848  1.00  0.00           C
ATOM   2639  HA  LEU   173      40.981  40.188  44.454  1.00  0.00           H
ATOM   2640  CB  LEU   173      41.926  38.689  45.573  1.00  0.00           C
ATOM   2641  HB2 LEU   173      42.944  38.333  45.728  1.00  0.00           H
ATOM   2642  HB3 LEU   173      41.711  38.900  46.621  1.00  0.00           H
ATOM   2643  CG  LEU   173      40.875  37.682  45.051  1.00  0.00           C
ATOM   2644  HG  LEU   173      40.042  38.233  44.615  1.00  0.00           H
ATOM   2645  CD1 LEU   173      41.636  36.901  43.961  1.00  0.00           C
ATOM   2646 HD11 LEU   173      40.994  36.229  43.393  1.00  0.00           H
ATOM   2647 HD12 LEU   173      42.281  36.192  44.480  1.00  0.00           H
ATOM   2648 HD13 LEU   173      42.178  37.530  43.255  1.00  0.00           H
ATOM   2649  CD2 LEU   173      40.165  36.845  46.124  1.00  0.00           C
ATOM   2650 HD21 LEU   173      39.552  36.038  45.720  1.00  0.00           H
ATOM   2651 HD22 LEU   173      40.825  36.388  46.861  1.00  0.00           H
ATOM   2652 HD23 LEU   173      39.459  37.496  46.641  1.00  0.00           H
ATOM   2653  C   LEU   173      42.436  41.136  45.736  1.00  0.00           C
ATOM   2654  O   LEU   173      43.448  40.992  46.402  1.00  0.00           O
ATOM   2655  N   HID   174      41.690  42.228  45.956  1.00  0.00           N
ATOM   2656  H   HID   174      40.848  42.341  45.410  1.00  0.00           H
ATOM   2657  CA  HID   174      42.003  43.296  46.920  1.00  0.00           C
ATOM   2658  HA  HID   174      43.078  43.235  47.090  1.00  0.00           H
ATOM   2659  CB  HID   174      41.669  44.674  46.388  1.00  0.00           C
ATOM   2660  HB2 HID   174      40.580  44.714  46.371  1.00  0.00           H
ATOM   2661  HB3 HID   174      42.165  45.482  46.925  1.00  0.00           H
ATOM   2662  CG  HID   174      42.149  44.875  45.027  1.00  0.00           C
ATOM   2663  ND1 HID   174      42.965  45.953  44.623  1.00  0.00           N
ATOM   2664  HD1 HID   174      43.363  46.638  45.249  1.00  0.00           H
ATOM   2665  CE1 HID   174      42.945  46.006  43.251  1.00  0.00           C
ATOM   2666  HE1 HID   174      43.274  46.821  42.625  1.00  0.00           H
ATOM   2667  NE2 HID   174      42.276  44.989  42.774  1.00  0.00           N
ATOM   2668  CD2 HID   174      41.827  44.260  43.838  1.00  0.00           C
ATOM   2669  HD2 HID   174      40.950  43.640  43.729  1.00  0.00           H
ATOM   2670  C   HID   174      41.330  43.004  48.306  1.00  0.00           C
ATOM   2671  O   HID   174      40.127  43.147  48.376  1.00  0.00           O
ATOM   2672  N   LEU   175      42.131  42.560  49.205  1.00  0.00           N
ATOM   2673  H   LEU   175      43.126  42.664  49.070  1.00  0.00           H
ATOM   2674  CA  LEU   175      41.715  41.900  50.451  1.00  0.00           C
ATOM   2675  HA  LEU   175      40.798  41.356  50.223  1.00  0.00           H
ATOM   2676  CB  LEU   175      42.828  40.909  50.954  1.00  0.00           C
ATOM   2677  HB2 LEU   175      43.854  41.269  51.031  1.00  0.00           H
ATOM   2678  HB3 LEU   175      42.549  40.478  51.916  1.00  0.00           H
ATOM   2679  CG  LEU   175      42.870  39.718  49.926  1.00  0.00           C
ATOM   2680  HG  LEU   175      42.756  40.061  48.899  1.00  0.00           H
ATOM   2681  CD1 LEU   175      44.183  38.855  50.079  1.00  0.00           C
ATOM   2682 HD11 LEU   175      45.086  39.450  49.936  1.00  0.00           H
ATOM   2683 HD12 LEU   175      44.173  37.956  49.463  1.00  0.00           H
ATOM   2684 HD13 LEU   175      44.239  38.473  51.099  1.00  0.00           H
ATOM   2685  CD2 LEU   175      41.685  38.783  50.113  1.00  0.00           C
ATOM   2686 HD21 LEU   175      41.745  38.327  51.102  1.00  0.00           H
ATOM   2687 HD22 LEU   175      40.765  39.354  49.994  1.00  0.00           H
ATOM   2688 HD23 LEU   175      41.814  38.096  49.276  1.00  0.00           H
ATOM   2689  C   LEU   175      41.168  42.938  51.471  1.00  0.00           C
ATOM   2690  O   LEU   175      41.572  44.129  51.536  1.00  0.00           O
ATOM   2691  N   LYS   176      40.309  42.375  52.380  1.00  0.00           N
ATOM   2692  H   LYS   176      39.939  41.479  52.097  1.00  0.00           H
ATOM   2693  CA  LYS   176      39.684  43.023  53.540  1.00  0.00           C
ATOM   2694  HA  LYS   176      39.682  44.103  53.398  1.00  0.00           H
ATOM   2695  CB  LYS   176      38.290  42.576  53.769  1.00  0.00           C
ATOM   2696  HB2 LYS   176      38.231  41.488  53.738  1.00  0.00           H
ATOM   2697  HB3 LYS   176      37.980  42.926  54.754  1.00  0.00           H
ATOM   2698  CG  LYS   176      37.406  43.191  52.721  1.00  0.00           C
ATOM   2699  HG2 LYS   176      37.499  44.261  52.902  1.00  0.00           H
ATOM   2700  HG3 LYS   176      37.569  42.888  51.686  1.00  0.00           H
ATOM   2701  CD  LYS   176      35.953  42.847  53.025  1.00  0.00           C
ATOM   2702  HD2 LYS   176      35.878  41.774  52.851  1.00  0.00           H
ATOM   2703  HD3 LYS   176      35.724  43.178  54.039  1.00  0.00           H
ATOM   2704  CE  LYS   176      35.128  43.660  52.005  1.00  0.00           C
ATOM   2705  HE2 LYS   176      35.358  44.725  52.004  1.00  0.00           H
ATOM   2706  HE3 LYS   176      35.307  43.173  51.046  1.00  0.00           H
ATOM   2707  NZ  LYS   176      33.688  43.599  52.294  1.00  0.00           N
ATOM   2708  HZ1 LYS   176      33.264  42.707  52.506  1.00  0.00           H
ATOM   2709  HZ2 LYS   176      33.122  43.864  51.502  1.00  0.00           H
ATOM   2710  HZ3 LYS   176      33.524  44.183  53.101  1.00  0.00           H
ATOM   2711  C   LYS   176      40.604  42.838  54.810  1.00  0.00           C
ATOM   2712  O   LYS   176      41.407  41.924  54.840  1.00  0.00           O
ATOM   2713  N   GLU   177      40.444  43.752  55.778  1.00  0.00           N
ATOM   2714  H   GLU   177      39.821  44.477  55.451  1.00  0.00           H
ATOM   2715  CA  GLU   177      41.212  43.981  57.002  1.00  0.00           C
ATOM   2716  HA  GLU   177      42.239  44.224  56.730  1.00  0.00           H
ATOM   2717  CB  GLU   177      40.577  45.083  57.877  1.00  0.00           C
ATOM   2718  HB2 GLU   177      39.768  44.500  58.315  1.00  0.00           H
ATOM   2719  HB3 GLU   177      41.358  45.386  58.574  1.00  0.00           H
ATOM   2720  CG  GLU   177      40.017  46.389  57.385  1.00  0.00           C
ATOM   2721  HG2 GLU   177      38.941  46.216  57.398  1.00  0.00           H
ATOM   2722  HG3 GLU   177      40.210  47.162  58.128  1.00  0.00           H
ATOM   2723  CD  GLU   177      40.316  46.850  55.957  1.00  0.00           C
ATOM   2724  OE1 GLU   177      39.331  47.251  55.263  1.00  0.00           O
ATOM   2725  OE2 GLU   177      41.443  46.771  55.473  1.00  0.00           O
ATOM   2726  C   GLU   177      41.412  42.673  57.817  1.00  0.00           C
ATOM   2727  O   GLU   177      42.525  42.384  58.167  1.00  0.00           O
ATOM   2728  N   ASP   178      40.370  41.819  58.013  1.00  0.00           N
ATOM   2729  H   ASP   178      39.435  42.128  57.792  1.00  0.00           H
ATOM   2730  CA  ASP   178      40.541  40.628  58.855  1.00  0.00           C
ATOM   2731  HA  ASP   178      41.357  40.782  59.561  1.00  0.00           H
ATOM   2732  CB  ASP   178      39.313  40.382  59.674  1.00  0.00           C
ATOM   2733  HB2 ASP   178      39.345  39.451  60.239  1.00  0.00           H
ATOM   2734  HB3 ASP   178      39.381  41.209  60.380  1.00  0.00           H
ATOM   2735  CG  ASP   178      37.913  40.221  58.990  1.00  0.00           C
ATOM   2736  OD1 ASP   178      36.862  40.297  59.640  1.00  0.00           O
ATOM   2737  OD2 ASP   178      37.963  40.053  57.794  1.00  0.00           O
ATOM   2738  C   ASP   178      41.005  39.402  58.058  1.00  0.00           C
ATOM   2739  O   ASP   178      41.142  38.325  58.667  1.00  0.00           O
ATOM   2740  N   GLN   179      41.270  39.519  56.784  1.00  0.00           N
ATOM   2741  H   GLN   179      41.082  40.430  56.389  1.00  0.00           H
ATOM   2742  CA  GLN   179      41.495  38.463  55.725  1.00  0.00           C
ATOM   2743  HA  GLN   179      41.394  37.472  56.168  1.00  0.00           H
ATOM   2744  CB  GLN   179      40.379  38.459  54.655  1.00  0.00           C
ATOM   2745  HB2 GLN   179      40.604  39.211  53.899  1.00  0.00           H
ATOM   2746  HB3 GLN   179      40.510  37.457  54.246  1.00  0.00           H
ATOM   2747  CG  GLN   179      38.954  38.553  55.201  1.00  0.00           C
ATOM   2748  HG2 GLN   179      38.750  39.482  55.732  1.00  0.00           H
ATOM   2749  HG3 GLN   179      38.323  38.698  54.324  1.00  0.00           H
ATOM   2750  CD  GLN   179      38.480  37.310  55.923  1.00  0.00           C
ATOM   2751  OE1 GLN   179      38.351  36.288  55.271  1.00  0.00           O
ATOM   2752  NE2 GLN   179      38.250  37.343  57.187  1.00  0.00           N
ATOM   2753 HE21 GLN   179      37.689  36.608  57.596  1.00  0.00           H
ATOM   2754 HE22 GLN   179      38.275  38.294  57.528  1.00  0.00           H
ATOM   2755  C   GLN   179      42.920  38.490  55.174  1.00  0.00           C
ATOM   2756  O   GLN   179      43.286  37.680  54.286  1.00  0.00           O
ATOM   2757  N   THR   180      43.828  39.297  55.783  1.00  0.00           N
ATOM   2758  H   THR   180      43.546  39.841  56.587  1.00  0.00           H
ATOM   2759  CA  THR   180      45.234  39.360  55.346  1.00  0.00           C
ATOM   2760  HA  THR   180      45.271  39.597  54.283  1.00  0.00           H
ATOM   2761  CB  THR   180      45.877  40.619  56.024  1.00  0.00           C
ATOM   2762  HB  THR   180      46.921  40.589  55.713  1.00  0.00           H
ATOM   2763  CG2 THR   180      45.220  42.007  55.606  1.00  0.00           C
ATOM   2764 HG21 THR   180      44.467  42.307  56.334  1.00  0.00           H
ATOM   2765 HG22 THR   180      44.906  41.946  54.564  1.00  0.00           H
ATOM   2766 HG23 THR   180      46.053  42.710  55.588  1.00  0.00           H
ATOM   2767  OG1 THR   180      45.729  40.547  57.408  1.00  0.00           O
ATOM   2768  HG1 THR   180      46.137  41.335  57.771  1.00  0.00           H
ATOM   2769  C   THR   180      46.125  38.067  55.680  1.00  0.00           C
ATOM   2770  O   THR   180      47.310  37.988  55.381  1.00  0.00           O
ATOM   2771  N   GLU   181      45.537  36.988  56.317  1.00  0.00           N
ATOM   2772  H   GLU   181      44.598  37.135  56.662  1.00  0.00           H
ATOM   2773  CA  GLU   181      46.081  35.704  56.619  1.00  0.00           C
ATOM   2774  HA  GLU   181      46.744  35.709  57.485  1.00  0.00           H
ATOM   2775  CB  GLU   181      44.965  34.857  57.170  1.00  0.00           C
ATOM   2776  HB2 GLU   181      45.539  33.995  57.506  1.00  0.00           H
ATOM   2777  HB3 GLU   181      44.432  35.218  58.050  1.00  0.00           H
ATOM   2778  CG  GLU   181      43.906  34.454  56.173  1.00  0.00           C
ATOM   2779  HG2 GLU   181      43.485  35.357  55.732  1.00  0.00           H
ATOM   2780  HG3 GLU   181      44.312  33.794  55.405  1.00  0.00           H
ATOM   2781  CD  GLU   181      42.736  33.745  56.899  1.00  0.00           C
ATOM   2782  OE1 GLU   181      41.745  34.417  57.146  1.00  0.00           O
ATOM   2783  OE2 GLU   181      42.641  32.481  56.781  1.00  0.00           O
ATOM   2784  C   GLU   181      46.757  35.042  55.361  1.00  0.00           C
ATOM   2785  O   GLU   181      47.824  34.379  55.462  1.00  0.00           O
ATOM   2786  N   TYR   182      46.181  35.259  54.206  1.00  0.00           N
ATOM   2787  H   TYR   182      45.339  35.814  54.259  1.00  0.00           H
ATOM   2788  CA  TYR   182      46.640  34.640  52.932  1.00  0.00           C
ATOM   2789  HA  TYR   182      46.815  33.595  53.181  1.00  0.00           H
ATOM   2790  CB  TYR   182      45.559  34.636  51.858  1.00  0.00           C
ATOM   2791  HB2 TYR   182      45.491  35.659  51.489  1.00  0.00           H
ATOM   2792  HB3 TYR   182      45.901  34.003  51.039  1.00  0.00           H
ATOM   2793  CG  TYR   182      44.228  34.016  52.109  1.00  0.00           C
ATOM   2794  CD1 TYR   182      44.094  32.569  52.206  1.00  0.00           C
ATOM   2795  HD1 TYR   182      44.935  31.984  51.862  1.00  0.00           H
ATOM   2796  CE1 TYR   182      42.953  32.026  52.874  1.00  0.00           C
ATOM   2797  HE1 TYR   182      42.947  30.977  53.130  1.00  0.00           H
ATOM   2798  CZ  TYR   182      41.892  32.876  53.207  1.00  0.00           C
ATOM   2799  OH  TYR   182      40.756  32.338  53.689  1.00  0.00           O
ATOM   2800  HH  TYR   182      40.341  32.929  54.322  1.00  0.00           H
ATOM   2801  CE2 TYR   182      42.020  34.285  53.075  1.00  0.00           C
ATOM   2802  HE2 TYR   182      41.220  34.903  53.455  1.00  0.00           H
ATOM   2803  CD2 TYR   182      43.108  34.858  52.424  1.00  0.00           C
ATOM   2804  HD2 TYR   182      43.098  35.932  52.311  1.00  0.00           H
ATOM   2805  C   TYR   182      47.867  35.237  52.296  1.00  0.00           C
ATOM   2806  O   TYR   182      48.452  34.684  51.374  1.00  0.00           O
ATOM   2807  N   LEU   183      48.372  36.337  52.853  1.00  0.00           N
ATOM   2808  H   LEU   183      47.953  36.725  53.687  1.00  0.00           H
ATOM   2809  CA  LEU   183      49.603  37.016  52.418  1.00  0.00           C
ATOM   2810  HA  LEU   183      49.682  36.981  51.332  1.00  0.00           H
ATOM   2811  CB  LEU   183      49.407  38.519  52.865  1.00  0.00           C
ATOM   2812  HB2 LEU   183      49.456  38.463  53.953  1.00  0.00           H
ATOM   2813  HB3 LEU   183      50.255  39.068  52.456  1.00  0.00           H
ATOM   2814  CG  LEU   183      48.122  39.301  52.450  1.00  0.00           C
ATOM   2815  HG  LEU   183      47.251  38.690  52.686  1.00  0.00           H
ATOM   2816  CD1 LEU   183      48.116  40.642  53.164  1.00  0.00           C
ATOM   2817 HD11 LEU   183      48.236  40.512  54.240  1.00  0.00           H
ATOM   2818 HD12 LEU   183      47.190  41.156  52.906  1.00  0.00           H
ATOM   2819 HD13 LEU   183      48.944  41.248  52.796  1.00  0.00           H
ATOM   2820  CD2 LEU   183      48.166  39.491  50.951  1.00  0.00           C
ATOM   2821 HD21 LEU   183      49.018  40.074  50.602  1.00  0.00           H
ATOM   2822 HD22 LEU   183      48.143  38.527  50.443  1.00  0.00           H
ATOM   2823 HD23 LEU   183      47.244  39.991  50.656  1.00  0.00           H
ATOM   2824  C   LEU   183      50.881  36.369  52.956  1.00  0.00           C
ATOM   2825  O   LEU   183      51.837  37.084  53.109  1.00  0.00           O
ATOM   2826  N   GLU   184      50.832  35.060  53.214  1.00  0.00           N
ATOM   2827  H   GLU   184      49.915  34.646  53.139  1.00  0.00           H
ATOM   2828  CA  GLU   184      51.912  34.186  53.441  1.00  0.00           C
ATOM   2829  HA  GLU   184      52.751  34.725  53.001  1.00  0.00           H
ATOM   2830  CB  GLU   184      52.194  33.937  54.944  1.00  0.00           C
ATOM   2831  HB2 GLU   184      51.291  33.435  55.289  1.00  0.00           H
ATOM   2832  HB3 GLU   184      53.078  33.305  55.019  1.00  0.00           H
ATOM   2833  CG  GLU   184      52.438  35.248  55.767  1.00  0.00           C
ATOM   2834  HG2 GLU   184      52.830  35.986  55.067  1.00  0.00           H
ATOM   2835  HG3 GLU   184      51.471  35.671  56.037  1.00  0.00           H
ATOM   2836  CD  GLU   184      53.455  35.101  56.900  1.00  0.00           C
ATOM   2837  OE1 GLU   184      54.425  35.879  56.940  1.00  0.00           O
ATOM   2838  OE2 GLU   184      53.335  34.204  57.725  1.00  0.00           O
ATOM   2839  C   GLU   184      51.759  32.938  52.605  1.00  0.00           C
ATOM   2840  O   GLU   184      50.689  32.331  52.482  1.00  0.00           O
ATOM   2841  N   GLU   185      52.884  32.590  51.934  1.00  0.00           N
ATOM   2842  H   GLU   185      53.720  33.125  52.127  1.00  0.00           H
ATOM   2843  CA  GLU   185      53.055  31.450  51.000  1.00  0.00           C
ATOM   2844  HA  GLU   185      52.512  31.725  50.096  1.00  0.00           H
ATOM   2845  CB  GLU   185      54.448  31.400  50.402  1.00  0.00           C
ATOM   2846  HB2 GLU   185      54.602  32.329  49.853  1.00  0.00           H
ATOM   2847  HB3 GLU   185      55.215  31.306  51.171  1.00  0.00           H
ATOM   2848  CG  GLU   185      54.620  30.343  49.370  1.00  0.00           C
ATOM   2849  HG2 GLU   185      53.626  30.257  48.933  1.00  0.00           H
ATOM   2850  HG3 GLU   185      55.390  30.670  48.670  1.00  0.00           H
ATOM   2851  CD  GLU   185      55.198  28.985  49.809  1.00  0.00           C
ATOM   2852  OE1 GLU   185      55.244  28.679  51.001  1.00  0.00           O
ATOM   2853  OE2 GLU   185      55.734  28.199  48.926  1.00  0.00           O
ATOM   2854  C   GLU   185      52.564  30.152  51.702  1.00  0.00           C
ATOM   2855  O   GLU   185      51.965  29.313  51.047  1.00  0.00           O
ATOM   2856  N   ARG   186      52.747  30.134  53.055  1.00  0.00           N
ATOM   2857  H   ARG   186      53.192  30.963  53.422  1.00  0.00           H
ATOM   2858  CA  ARG   186      52.341  28.994  53.825  1.00  0.00           C
ATOM   2859  HA  ARG   186      52.668  28.145  53.225  1.00  0.00           H
ATOM   2860  CB  ARG   186      52.997  28.929  55.191  1.00  0.00           C
ATOM   2861  HB2 ARG   186      52.584  28.106  55.772  1.00  0.00           H
ATOM   2862  HB3 ARG   186      54.023  28.568  55.120  1.00  0.00           H
ATOM   2863  CG  ARG   186      52.940  30.254  55.997  1.00  0.00           C
ATOM   2864  HG2 ARG   186      53.566  31.049  55.594  1.00  0.00           H
ATOM   2865  HG3 ARG   186      51.961  30.730  55.929  1.00  0.00           H
ATOM   2866  CD  ARG   186      53.412  30.082  57.471  1.00  0.00           C
ATOM   2867  HD2 ARG   186      52.600  29.557  57.973  1.00  0.00           H
ATOM   2868  HD3 ARG   186      54.317  29.474  57.461  1.00  0.00           H
ATOM   2869  NE  ARG   186      53.746  31.306  58.145  1.00  0.00           N
ATOM   2870  HE  ARG   186      53.517  32.161  57.658  1.00  0.00           H
ATOM   2871  CZ  ARG   186      54.383  31.550  59.240  1.00  0.00           C
ATOM   2872  NH1 ARG   186      54.750  30.614  60.036  1.00  0.00           N
ATOM   2873 HH11 ARG   186      54.616  29.723  59.580  1.00  0.00           H
ATOM   2874 HH12 ARG   186      55.512  30.806  60.671  1.00  0.00           H
ATOM   2875  NH2 ARG   186      54.865  32.747  59.432  1.00  0.00           N
ATOM   2876 HH21 ARG   186      54.472  33.487  58.867  1.00  0.00           H
ATOM   2877 HH22 ARG   186      55.552  32.831  60.168  1.00  0.00           H
ATOM   2878  C   ARG   186      50.862  28.762  53.982  1.00  0.00           C
ATOM   2879  O   ARG   186      50.455  27.615  54.064  1.00  0.00           O
ATOM   2880  N   ARG   187      50.025  29.829  54.127  1.00  0.00           N
ATOM   2881  H   ARG   187      50.545  30.659  53.878  1.00  0.00           H
ATOM   2882  CA  ARG   187      48.527  29.765  54.007  1.00  0.00           C
ATOM   2883  HA  ARG   187      48.172  29.012  54.710  1.00  0.00           H
ATOM   2884  CB  ARG   187      47.926  31.134  54.362  1.00  0.00           C
ATOM   2885  HB2 ARG   187      48.474  31.665  55.141  1.00  0.00           H
ATOM   2886  HB3 ARG   187      48.073  31.760  53.481  1.00  0.00           H
ATOM   2887  CG  ARG   187      46.369  31.088  54.660  1.00  0.00           C
ATOM   2888  HG2 ARG   187      46.117  32.149  54.686  1.00  0.00           H
ATOM   2889  HG3 ARG   187      45.755  30.757  53.823  1.00  0.00           H
ATOM   2890  CD  ARG   187      45.897  30.454  55.935  1.00  0.00           C
ATOM   2891  HD2 ARG   187      46.161  29.398  55.882  1.00  0.00           H
ATOM   2892  HD3 ARG   187      46.241  30.920  56.859  1.00  0.00           H
ATOM   2893  NE  ARG   187      44.460  30.635  55.926  1.00  0.00           N
ATOM   2894  HE  ARG   187      44.120  31.540  56.219  1.00  0.00           H
ATOM   2895  CZ  ARG   187      43.494  29.763  55.528  1.00  0.00           C
ATOM   2896  NH1 ARG   187      43.601  28.462  55.312  1.00  0.00           N
ATOM   2897 HH11 ARG   187      44.407  27.870  55.449  1.00  0.00           H
ATOM   2898 HH12 ARG   187      42.709  28.003  55.195  1.00  0.00           H
ATOM   2899  NH2 ARG   187      42.221  30.086  55.521  1.00  0.00           N
ATOM   2900 HH21 ARG   187      41.965  31.005  55.851  1.00  0.00           H
ATOM   2901 HH22 ARG   187      41.566  29.364  55.258  1.00  0.00           H
ATOM   2902  C   ARG   187      48.094  29.222  52.658  1.00  0.00           C
ATOM   2903  O   ARG   187      47.213  28.370  52.557  1.00  0.00           O
ATOM   2904  N   ILE   188      48.778  29.639  51.578  1.00  0.00           N
ATOM   2905  H   ILE   188      49.536  30.302  51.646  1.00  0.00           H
ATOM   2906  CA  ILE   188      48.393  29.223  50.239  1.00  0.00           C
ATOM   2907  HA  ILE   188      47.305  29.287  50.197  1.00  0.00           H
ATOM   2908  CB  ILE   188      49.048  30.025  49.098  1.00  0.00           C
ATOM   2909  HB  ILE   188      50.114  29.817  49.197  1.00  0.00           H
ATOM   2910  CG2 ILE   188      48.459  29.524  47.775  1.00  0.00           C
ATOM   2911 HG21 ILE   188      47.383  29.636  47.640  1.00  0.00           H
ATOM   2912 HG22 ILE   188      48.711  28.493  47.527  1.00  0.00           H
ATOM   2913 HG23 ILE   188      48.811  30.119  46.934  1.00  0.00           H
ATOM   2914  CG1 ILE   188      48.737  31.483  49.307  1.00  0.00           C
ATOM   2915 HG12 ILE   188      47.688  31.734  49.467  1.00  0.00           H
ATOM   2916 HG13 ILE   188      49.106  31.914  50.238  1.00  0.00           H
ATOM   2917  CD1 ILE   188      49.502  32.292  48.283  1.00  0.00           C
ATOM   2918 HD11 ILE   188      48.973  32.268  47.330  1.00  0.00           H
ATOM   2919 HD12 ILE   188      50.555  32.016  48.227  1.00  0.00           H
ATOM   2920 HD13 ILE   188      49.453  33.317  48.650  1.00  0.00           H
ATOM   2921  C   ILE   188      48.785  27.745  50.124  1.00  0.00           C
ATOM   2922  O   ILE   188      48.006  26.933  49.678  1.00  0.00           O
ATOM   2923  N   LYS   189      49.991  27.407  50.489  1.00  0.00           N
ATOM   2924  H   LYS   189      50.685  28.131  50.608  1.00  0.00           H
ATOM   2925  CA  LYS   189      50.526  25.997  50.386  1.00  0.00           C
ATOM   2926  HA  LYS   189      50.311  25.673  49.368  1.00  0.00           H
ATOM   2927  CB  LYS   189      51.998  25.989  50.671  1.00  0.00           C
ATOM   2928  HB2 LYS   189      52.497  26.788  50.122  1.00  0.00           H
ATOM   2929  HB3 LYS   189      52.128  26.098  51.747  1.00  0.00           H
ATOM   2930  CG  LYS   189      52.678  24.706  50.231  1.00  0.00           C
ATOM   2931  HG2 LYS   189      52.587  23.968  51.030  1.00  0.00           H
ATOM   2932  HG3 LYS   189      52.173  24.327  49.342  1.00  0.00           H
ATOM   2933  CD  LYS   189      54.135  24.886  49.842  1.00  0.00           C
ATOM   2934  HD2 LYS   189      54.643  23.923  49.800  1.00  0.00           H
ATOM   2935  HD3 LYS   189      54.097  25.471  48.923  1.00  0.00           H
ATOM   2936  CE  LYS   189      54.913  25.598  50.998  1.00  0.00           C
ATOM   2937  HE2 LYS   189      54.383  26.518  51.243  1.00  0.00           H
ATOM   2938  HE3 LYS   189      55.034  24.850  51.781  1.00  0.00           H
ATOM   2939  NZ  LYS   189      56.252  26.052  50.666  1.00  0.00           N
ATOM   2940  HZ1 LYS   189      56.215  26.960  50.225  1.00  0.00           H
ATOM   2941  HZ2 LYS   189      56.791  25.375  50.145  1.00  0.00           H
ATOM   2942  HZ3 LYS   189      56.824  26.120  51.496  1.00  0.00           H
ATOM   2943  C   LYS   189      49.650  25.025  51.305  1.00  0.00           C
ATOM   2944  O   LYS   189      49.419  23.877  50.921  1.00  0.00           O
ATOM   2945  N   GLU   190      49.278  25.443  52.619  1.00  0.00           N
ATOM   2946  H   GLU   190      49.451  26.429  52.751  1.00  0.00           H
ATOM   2947  CA  GLU   190      48.333  24.752  53.509  1.00  0.00           C
ATOM   2948  HA  GLU   190      48.743  23.765  53.718  1.00  0.00           H
ATOM   2949  CB  GLU   190      48.087  25.511  54.827  1.00  0.00           C
ATOM   2950  HB2 GLU   190      49.040  25.548  55.356  1.00  0.00           H
ATOM   2951  HB3 GLU   190      47.738  26.524  54.625  1.00  0.00           H
ATOM   2952  CG  GLU   190      47.060  24.822  55.787  1.00  0.00           C
ATOM   2953  HG2 GLU   190      46.970  23.788  55.453  1.00  0.00           H
ATOM   2954  HG3 GLU   190      47.394  24.706  56.818  1.00  0.00           H
ATOM   2955  CD  GLU   190      45.642  25.577  55.842  1.00  0.00           C
ATOM   2956  OE1 GLU   190      44.529  24.976  55.771  1.00  0.00           O
ATOM   2957  OE2 GLU   190      45.597  26.743  56.113  1.00  0.00           O
ATOM   2958  C   GLU   190      47.000  24.465  52.751  1.00  0.00           C
ATOM   2959  O   GLU   190      46.392  23.426  52.887  1.00  0.00           O
ATOM   2960  N   ILE   191      46.625  25.373  51.798  1.00  0.00           N
ATOM   2961  H   ILE   191      47.084  26.269  51.713  1.00  0.00           H
ATOM   2962  CA  ILE   191      45.424  25.195  50.988  1.00  0.00           C
ATOM   2963  HA  ILE   191      44.657  24.728  51.606  1.00  0.00           H
ATOM   2964  CB  ILE   191      44.733  26.541  50.604  1.00  0.00           C
ATOM   2965  HB  ILE   191      45.453  27.349  50.472  1.00  0.00           H
ATOM   2966  CG2 ILE   191      43.798  26.533  49.399  1.00  0.00           C
ATOM   2967 HG21 ILE   191      43.473  27.534  49.116  1.00  0.00           H
ATOM   2968 HG22 ILE   191      42.856  26.046  49.656  1.00  0.00           H
ATOM   2969 HG23 ILE   191      44.274  26.079  48.531  1.00  0.00           H
ATOM   2970  CG1 ILE   191      44.013  27.120  51.761  1.00  0.00           C
ATOM   2971 HG12 ILE   191      43.016  26.715  51.941  1.00  0.00           H
ATOM   2972 HG13 ILE   191      44.476  26.858  52.713  1.00  0.00           H
ATOM   2973  CD1 ILE   191      43.830  28.694  51.703  1.00  0.00           C
ATOM   2974 HD11 ILE   191      43.611  28.969  52.735  1.00  0.00           H
ATOM   2975 HD12 ILE   191      43.004  29.001  51.061  1.00  0.00           H
ATOM   2976 HD13 ILE   191      44.761  29.233  51.528  1.00  0.00           H
ATOM   2977  C   ILE   191      45.698  24.262  49.761  1.00  0.00           C
ATOM   2978  O   ILE   191      44.814  23.442  49.545  1.00  0.00           O
ATOM   2979  N   VAL   192      46.834  24.396  49.100  1.00  0.00           N
ATOM   2980  H   VAL   192      47.413  25.205  49.276  1.00  0.00           H
ATOM   2981  CA  VAL   192      47.075  23.643  47.821  1.00  0.00           C
ATOM   2982  HA  VAL   192      46.302  23.892  47.095  1.00  0.00           H
ATOM   2983  CB  VAL   192      48.341  24.118  47.176  1.00  0.00           C
ATOM   2984  HB  VAL   192      49.102  24.264  47.942  1.00  0.00           H
ATOM   2985  CG1 VAL   192      49.041  23.230  46.081  1.00  0.00           C
ATOM   2986 HG11 VAL   192      49.943  23.750  45.757  1.00  0.00           H
ATOM   2987 HG12 VAL   192      49.324  22.317  46.604  1.00  0.00           H
ATOM   2988 HG13 VAL   192      48.402  22.955  45.240  1.00  0.00           H
ATOM   2989  CG2 VAL   192      48.130  25.489  46.449  1.00  0.00           C
ATOM   2990 HG21 VAL   192      49.061  25.997  46.193  1.00  0.00           H
ATOM   2991 HG22 VAL   192      47.562  26.209  47.036  1.00  0.00           H
ATOM   2992 HG23 VAL   192      47.568  25.354  45.524  1.00  0.00           H
ATOM   2993  C   VAL   192      47.127  22.115  47.922  1.00  0.00           C
ATOM   2994  O   VAL   192      46.513  21.424  47.062  1.00  0.00           O
ATOM   2995  N   LYS   193      47.759  21.615  48.964  1.00  0.00           N
ATOM   2996  H   LYS   193      48.362  22.257  49.460  1.00  0.00           H
ATOM   2997  CA  LYS   193      47.653  20.175  49.362  1.00  0.00           C
ATOM   2998  HA  LYS   193      47.891  19.576  48.482  1.00  0.00           H
ATOM   2999  CB  LYS   193      48.703  19.835  50.468  1.00  0.00           C
ATOM   3000  HB2 LYS   193      48.593  18.778  50.708  1.00  0.00           H
ATOM   3001  HB3 LYS   193      49.659  20.056  49.994  1.00  0.00           H
ATOM   3002  CG  LYS   193      48.465  20.585  51.807  1.00  0.00           C
ATOM   3003  HG2 LYS   193      48.636  21.652  51.661  1.00  0.00           H
ATOM   3004  HG3 LYS   193      47.487  20.280  52.181  1.00  0.00           H
ATOM   3005  CD  LYS   193      49.677  20.115  52.735  1.00  0.00           C
ATOM   3006  HD2 LYS   193      49.865  19.074  52.473  1.00  0.00           H
ATOM   3007  HD3 LYS   193      50.538  20.689  52.389  1.00  0.00           H
ATOM   3008  CE  LYS   193      49.222  20.428  54.170  1.00  0.00           C
ATOM   3009  HE2 LYS   193      48.968  21.487  54.217  1.00  0.00           H
ATOM   3010  HE3 LYS   193      48.355  19.783  54.311  1.00  0.00           H
ATOM   3011  NZ  LYS   193      50.326  20.263  55.188  1.00  0.00           N
ATOM   3012  HZ1 LYS   193      50.394  19.331  55.572  1.00  0.00           H
ATOM   3013  HZ2 LYS   193      50.120  20.830  55.997  1.00  0.00           H
ATOM   3014  HZ3 LYS   193      51.217  20.658  54.925  1.00  0.00           H
ATOM   3015  C   LYS   193      46.230  19.773  49.850  1.00  0.00           C
ATOM   3016  O   LYS   193      45.969  18.595  49.710  1.00  0.00           O
ATOM   3017  N   LYS   194      45.381  20.617  50.364  1.00  0.00           N
ATOM   3018  H   LYS   194      45.709  21.572  50.402  1.00  0.00           H
ATOM   3019  CA  LYS   194      44.024  20.301  50.817  1.00  0.00           C
ATOM   3020  HA  LYS   194      44.034  19.227  51.001  1.00  0.00           H
ATOM   3021  CB  LYS   194      43.796  21.185  52.081  1.00  0.00           C
ATOM   3022  HB2 LYS   194      43.711  22.246  51.846  1.00  0.00           H
ATOM   3023  HB3 LYS   194      42.753  21.037  52.363  1.00  0.00           H
ATOM   3024  CG  LYS   194      44.661  20.882  53.303  1.00  0.00           C
ATOM   3025  HG2 LYS   194      44.458  19.873  53.659  1.00  0.00           H
ATOM   3026  HG3 LYS   194      45.674  20.962  52.911  1.00  0.00           H
ATOM   3027  CD  LYS   194      44.497  21.797  54.473  1.00  0.00           C
ATOM   3028  HD2 LYS   194      45.399  21.775  55.084  1.00  0.00           H
ATOM   3029  HD3 LYS   194      44.550  22.801  54.051  1.00  0.00           H
ATOM   3030  CE  LYS   194      43.292  21.583  55.372  1.00  0.00           C
ATOM   3031  HE2 LYS   194      42.404  21.833  54.791  1.00  0.00           H
ATOM   3032  HE3 LYS   194      43.191  20.539  55.670  1.00  0.00           H
ATOM   3033  NZ  LYS   194      43.459  22.516  56.504  1.00  0.00           N
ATOM   3034  HZ1 LYS   194      43.981  21.994  57.194  1.00  0.00           H
ATOM   3035  HZ2 LYS   194      42.566  22.760  56.909  1.00  0.00           H
ATOM   3036  HZ3 LYS   194      43.899  23.357  56.159  1.00  0.00           H
ATOM   3037  C   LYS   194      42.917  20.518  49.833  1.00  0.00           C
ATOM   3038  O   LYS   194      41.877  19.841  50.094  1.00  0.00           O
ATOM   3039  N   HIE   195      43.046  21.290  48.809  1.00  0.00           N
ATOM   3040  H   HIE   195      43.804  21.952  48.895  1.00  0.00           H
ATOM   3041  CA  HIE   195      42.006  21.713  47.857  1.00  0.00           C
ATOM   3042  HA  HIE   195      41.139  21.063  47.978  1.00  0.00           H
ATOM   3043  CB  HIE   195      41.513  23.148  48.267  1.00  0.00           C
ATOM   3044  HB2 HIE   195      42.349  23.828  48.103  1.00  0.00           H
ATOM   3045  HB3 HIE   195      40.785  23.423  47.503  1.00  0.00           H
ATOM   3046  CG  HIE   195      40.980  23.156  49.679  1.00  0.00           C
ATOM   3047  ND1 HIE   195      39.777  22.648  50.136  1.00  0.00           N
ATOM   3048  CE1 HIE   195      39.714  22.871  51.417  1.00  0.00           C
ATOM   3049  HE1 HIE   195      38.900  22.528  52.039  1.00  0.00           H
ATOM   3050  NE2 HIE   195      40.901  23.337  51.821  1.00  0.00           N
ATOM   3051  HE2 HIE   195      41.150  23.632  52.755  1.00  0.00           H
ATOM   3052  CD2 HIE   195      41.692  23.598  50.722  1.00  0.00           C
ATOM   3053  HD2 HIE   195      42.693  24.003  50.763  1.00  0.00           H
ATOM   3054  C   HIE   195      42.398  21.592  46.391  1.00  0.00           C
ATOM   3055  O   HIE   195      41.538  21.525  45.554  1.00  0.00           O
ATOM   3056  N   SER   196      43.710  21.616  46.073  1.00  0.00           N
ATOM   3057  H   SER   196      44.363  21.676  46.841  1.00  0.00           H
ATOM   3058  CA  SER   196      44.304  21.639  44.694  1.00  0.00           C
ATOM   3059  HA  SER   196      43.593  21.434  43.893  1.00  0.00           H
ATOM   3060  CB  SER   196      44.826  23.048  44.383  1.00  0.00           C
ATOM   3061  HB2 SER   196      45.744  23.190  44.951  1.00  0.00           H
ATOM   3062  HB3 SER   196      45.056  22.987  43.319  1.00  0.00           H
ATOM   3063  OG  SER   196      43.905  24.041  44.672  1.00  0.00           O
ATOM   3064  HG  SER   196      43.084  23.988  44.175  1.00  0.00           H
ATOM   3065  C   SER   196      45.299  20.556  44.318  1.00  0.00           C
ATOM   3066  O   SER   196      46.026  20.755  43.287  1.00  0.00           O
ATOM   3067  N   GLN   197      45.367  19.460  45.106  1.00  0.00           N
ATOM   3068  H   GLN   197      44.692  19.418  45.857  1.00  0.00           H
ATOM   3069  CA  GLN   197      46.435  18.455  45.107  1.00  0.00           C
ATOM   3070  HA  GLN   197      47.373  19.001  45.006  1.00  0.00           H
ATOM   3071  CB  GLN   197      46.456  17.756  46.457  1.00  0.00           C
ATOM   3072  HB2 GLN   197      47.360  17.157  46.551  1.00  0.00           H
ATOM   3073  HB3 GLN   197      46.354  18.559  47.187  1.00  0.00           H
ATOM   3074  CG  GLN   197      45.307  16.739  46.709  1.00  0.00           C
ATOM   3075  HG2 GLN   197      45.100  16.120  45.836  1.00  0.00           H
ATOM   3076  HG3 GLN   197      45.606  16.108  47.546  1.00  0.00           H
ATOM   3077  CD  GLN   197      44.066  17.336  47.378  1.00  0.00           C
ATOM   3078  OE1 GLN   197      43.506  18.358  46.979  1.00  0.00           O
ATOM   3079  NE2 GLN   197      43.570  16.550  48.295  1.00  0.00           N
ATOM   3080 HE21 GLN   197      42.794  17.051  48.704  1.00  0.00           H
ATOM   3081 HE22 GLN   197      44.187  15.891  48.750  1.00  0.00           H
ATOM   3082  C   GLN   197      46.241  17.429  43.925  1.00  0.00           C
ATOM   3083  O   GLN   197      46.888  16.384  43.991  1.00  0.00           O
ATOM   3084  N   PHE   198      45.276  17.588  43.026  1.00  0.00           N
ATOM   3085  H   PHE   198      44.533  18.255  43.180  1.00  0.00           H
ATOM   3086  CA  PHE   198      45.021  16.727  41.805  1.00  0.00           C
ATOM   3087  HA  PHE   198      45.894  16.088  41.672  1.00  0.00           H
ATOM   3088  CB  PHE   198      43.778  15.925  42.158  1.00  0.00           C
ATOM   3089  HB2 PHE   198      42.931  16.604  42.246  1.00  0.00           H
ATOM   3090  HB3 PHE   198      43.561  15.265  41.318  1.00  0.00           H
ATOM   3091  CG  PHE   198      43.855  15.175  43.505  1.00  0.00           C
ATOM   3092  CD1 PHE   198      44.665  14.030  43.649  1.00  0.00           C
ATOM   3093  HD1 PHE   198      45.427  13.723  42.948  1.00  0.00           H
ATOM   3094  CE1 PHE   198      44.748  13.354  44.894  1.00  0.00           C
ATOM   3095  HE1 PHE   198      45.385  12.497  45.053  1.00  0.00           H
ATOM   3096  CZ  PHE   198      43.708  13.581  45.799  1.00  0.00           C
ATOM   3097  HZ  PHE   198      43.649  12.926  46.655  1.00  0.00           H
ATOM   3098  CE2 PHE   198      42.887  14.728  45.718  1.00  0.00           C
ATOM   3099  HE2 PHE   198      42.199  14.959  46.518  1.00  0.00           H
ATOM   3100  CD2 PHE   198      42.999  15.492  44.497  1.00  0.00           C
ATOM   3101  HD2 PHE   198      42.307  16.313  44.381  1.00  0.00           H
ATOM   3102  C   PHE   198      44.794  17.576  40.528  1.00  0.00           C
ATOM   3103  O   PHE   198      44.346  17.100  39.513  1.00  0.00           O
ATOM   3104  N   ILE   199      45.080  18.874  40.544  1.00  0.00           N
ATOM   3105  H   ILE   199      45.500  19.178  41.411  1.00  0.00           H
ATOM   3106  CA  ILE   199      45.173  19.756  39.413  1.00  0.00           C
ATOM   3107  HA  ILE   199      44.314  19.479  38.804  1.00  0.00           H
ATOM   3108  CB  ILE   199      45.161  21.334  39.791  1.00  0.00           C
ATOM   3109  HB  ILE   199      46.104  21.485  40.314  1.00  0.00           H
ATOM   3110  CG2 ILE   199      45.338  22.206  38.528  1.00  0.00           C
ATOM   3111 HG21 ILE   199      45.080  23.244  38.738  1.00  0.00           H
ATOM   3112 HG22 ILE   199      44.877  21.810  37.625  1.00  0.00           H
ATOM   3113 HG23 ILE   199      46.373  22.300  38.202  1.00  0.00           H
ATOM   3114  CG1 ILE   199      43.922  21.619  40.699  1.00  0.00           C
ATOM   3115 HG12 ILE   199      43.909  21.020  41.609  1.00  0.00           H
ATOM   3116 HG13 ILE   199      44.068  22.670  40.949  1.00  0.00           H
ATOM   3117  CD1 ILE   199      42.466  21.338  40.066  1.00  0.00           C
ATOM   3118 HD11 ILE   199      41.845  21.568  40.933  1.00  0.00           H
ATOM   3119 HD12 ILE   199      42.387  20.319  39.689  1.00  0.00           H
ATOM   3120 HD13 ILE   199      42.321  21.919  39.156  1.00  0.00           H
ATOM   3121  C   ILE   199      46.469  19.347  38.633  1.00  0.00           C
ATOM   3122  O   ILE   199      47.639  19.584  39.052  1.00  0.00           O
ATOM   3123  N   GLY   200      46.176  18.761  37.397  1.00  0.00           N
ATOM   3124  H   GLY   200      45.214  18.746  37.093  1.00  0.00           H
ATOM   3125  CA  GLY   200      47.238  18.250  36.512  1.00  0.00           C
ATOM   3126  HA2 GLY   200      47.632  17.325  36.933  1.00  0.00           H
ATOM   3127  HA3 GLY   200      46.733  18.048  35.567  1.00  0.00           H
ATOM   3128  C   GLY   200      48.395  19.218  36.123  1.00  0.00           C
ATOM   3129  O   GLY   200      49.459  18.794  35.647  1.00  0.00           O
ATOM   3130  N   TYR   201      48.132  20.563  36.102  1.00  0.00           N
ATOM   3131  H   TYR   201      47.256  20.921  36.456  1.00  0.00           H
ATOM   3132  CA  TYR   201      49.107  21.527  35.631  1.00  0.00           C
ATOM   3133  HA  TYR   201      49.798  21.031  34.948  1.00  0.00           H
ATOM   3134  CB  TYR   201      48.436  22.658  34.852  1.00  0.00           C
ATOM   3135  HB2 TYR   201      47.686  23.214  35.415  1.00  0.00           H
ATOM   3136  HB3 TYR   201      49.268  23.265  34.492  1.00  0.00           H
ATOM   3137  CG  TYR   201      47.611  22.231  33.626  1.00  0.00           C
ATOM   3138  CD1 TYR   201      48.227  21.994  32.403  1.00  0.00           C
ATOM   3139  HD1 TYR   201      49.306  21.955  32.362  1.00  0.00           H
ATOM   3140  CE1 TYR   201      47.526  21.844  31.203  1.00  0.00           C
ATOM   3141  HE1 TYR   201      48.029  21.681  30.261  1.00  0.00           H
ATOM   3142  CZ  TYR   201      46.066  21.777  31.204  1.00  0.00           C
ATOM   3143  OH  TYR   201      45.423  21.535  30.046  1.00  0.00           O
ATOM   3144  HH  TYR   201      44.480  21.389  30.136  1.00  0.00           H
ATOM   3145  CE2 TYR   201      45.439  22.016  32.442  1.00  0.00           C
ATOM   3146  HE2 TYR   201      44.388  22.128  32.659  1.00  0.00           H
ATOM   3147  CD2 TYR   201      46.230  22.289  33.565  1.00  0.00           C
ATOM   3148  HD2 TYR   201      45.701  22.655  34.433  1.00  0.00           H
ATOM   3149  C   TYR   201      50.006  21.965  36.769  1.00  0.00           C
ATOM   3150  O   TYR   201      49.501  21.922  37.915  1.00  0.00           O
ATOM   3151  N   PRO   202      51.282  22.401  36.578  1.00  0.00           N
ATOM   3152  CD  PRO   202      52.088  22.186  35.423  1.00  0.00           C
ATOM   3153  HD2 PRO   202      51.732  22.632  34.494  1.00  0.00           H
ATOM   3154  HD3 PRO   202      52.184  21.102  35.343  1.00  0.00           H
ATOM   3155  CG  PRO   202      53.426  22.871  35.817  1.00  0.00           C
ATOM   3156  HG2 PRO   202      53.513  23.791  35.238  1.00  0.00           H
ATOM   3157  HG3 PRO   202      54.267  22.370  35.339  1.00  0.00           H
ATOM   3158  CB  PRO   202      53.550  22.871  37.325  1.00  0.00           C
ATOM   3159  HB2 PRO   202      54.122  23.709  37.724  1.00  0.00           H
ATOM   3160  HB3 PRO   202      53.917  21.882  37.597  1.00  0.00           H
ATOM   3161  CA  PRO   202      52.094  22.823  37.778  1.00  0.00           C
ATOM   3162  HA  PRO   202      52.060  21.965  38.450  1.00  0.00           H
ATOM   3163  C   PRO   202      51.651  24.154  38.457  1.00  0.00           C
ATOM   3164  O   PRO   202      51.354  25.156  37.742  1.00  0.00           O
ATOM   3165  N   ILE   203      51.633  24.140  39.823  1.00  0.00           N
ATOM   3166  H   ILE   203      51.761  23.230  40.245  1.00  0.00           H
ATOM   3167  CA  ILE   203      51.420  25.298  40.739  1.00  0.00           C
ATOM   3168  HA  ILE   203      51.093  26.133  40.119  1.00  0.00           H
ATOM   3169  CB  ILE   203      50.473  24.749  41.840  1.00  0.00           C
ATOM   3170  HB  ILE   203      50.976  23.968  42.411  1.00  0.00           H
ATOM   3171  CG2 ILE   203      50.165  25.971  42.771  1.00  0.00           C
ATOM   3172 HG21 ILE   203      49.259  25.694  43.310  1.00  0.00           H
ATOM   3173 HG22 ILE   203      49.960  26.832  42.135  1.00  0.00           H
ATOM   3174 HG23 ILE   203      51.005  26.027  43.463  1.00  0.00           H
ATOM   3175  CG1 ILE   203      49.142  24.241  41.208  1.00  0.00           C
ATOM   3176 HG12 ILE   203      48.596  25.036  40.699  1.00  0.00           H
ATOM   3177 HG13 ILE   203      49.370  23.497  40.444  1.00  0.00           H
ATOM   3178  CD1 ILE   203      48.193  23.426  42.147  1.00  0.00           C
ATOM   3179 HD11 ILE   203      48.810  22.594  42.487  1.00  0.00           H
ATOM   3180 HD12 ILE   203      47.317  23.145  41.562  1.00  0.00           H
ATOM   3181 HD13 ILE   203      47.930  24.052  42.999  1.00  0.00           H
ATOM   3182  C   ILE   203      52.732  25.877  41.243  1.00  0.00           C
ATOM   3183  O   ILE   203      53.596  25.210  41.816  1.00  0.00           O
ATOM   3184  N   THR   204      53.029  27.125  40.988  1.00  0.00           N
ATOM   3185  H   THR   204      52.432  27.708  40.420  1.00  0.00           H
ATOM   3186  CA  THR   204      54.141  27.940  41.539  1.00  0.00           C
ATOM   3187  HA  THR   204      54.853  27.322  42.085  1.00  0.00           H
ATOM   3188  CB  THR   204      54.995  28.596  40.386  1.00  0.00           C
ATOM   3189  HB  THR   204      54.504  29.358  39.781  1.00  0.00           H
ATOM   3190  CG2 THR   204      56.241  29.357  40.818  1.00  0.00           C
ATOM   3191 HG21 THR   204      55.928  30.223  41.402  1.00  0.00           H
ATOM   3192 HG22 THR   204      56.857  29.619  39.958  1.00  0.00           H
ATOM   3193 HG23 THR   204      56.778  28.692  41.494  1.00  0.00           H
ATOM   3194  OG1 THR   204      55.396  27.577  39.513  1.00  0.00           O
ATOM   3195  HG1 THR   204      54.653  27.277  38.984  1.00  0.00           H
ATOM   3196  C   THR   204      53.736  29.093  42.445  1.00  0.00           C
ATOM   3197  O   THR   204      52.632  29.616  42.225  1.00  0.00           O
ATOM   3198  N   LEU   205      54.498  29.354  43.486  1.00  0.00           N
ATOM   3199  H   LEU   205      55.280  28.733  43.639  1.00  0.00           H
ATOM   3200  CA  LEU   205      54.272  30.355  44.507  1.00  0.00           C
ATOM   3201  HA  LEU   205      53.391  30.945  44.252  1.00  0.00           H
ATOM   3202  CB  LEU   205      53.941  29.718  45.852  1.00  0.00           C
ATOM   3203  HB2 LEU   205      54.923  29.318  46.104  1.00  0.00           H
ATOM   3204  HB3 LEU   205      53.726  30.486  46.594  1.00  0.00           H
ATOM   3205  CG  LEU   205      52.886  28.587  45.964  1.00  0.00           C
ATOM   3206  HG  LEU   205      53.057  27.639  45.452  1.00  0.00           H
ATOM   3207  CD1 LEU   205      52.707  28.162  47.416  1.00  0.00           C
ATOM   3208 HD11 LEU   205      53.582  27.702  47.876  1.00  0.00           H
ATOM   3209 HD12 LEU   205      51.901  27.429  47.365  1.00  0.00           H
ATOM   3210 HD13 LEU   205      52.233  28.882  48.084  1.00  0.00           H
ATOM   3211  CD2 LEU   205      51.542  29.232  45.594  1.00  0.00           C
ATOM   3212 HD21 LEU   205      51.369  30.177  46.109  1.00  0.00           H
ATOM   3213 HD22 LEU   205      51.577  29.400  44.517  1.00  0.00           H
ATOM   3214 HD23 LEU   205      50.684  28.651  45.931  1.00  0.00           H
ATOM   3215  C   LEU   205      55.350  31.369  44.618  1.00  0.00           C
ATOM   3216  O   LEU   205      56.467  30.966  44.424  1.00  0.00           O
ATOM   3217  N   PHE   206      54.989  32.602  44.962  1.00  0.00           N
ATOM   3218  H   PHE   206      54.019  32.841  44.811  1.00  0.00           H
ATOM   3219  CA  PHE   206      56.007  33.631  45.237  1.00  0.00           C
ATOM   3220  HA  PHE   206      56.984  33.235  44.962  1.00  0.00           H
ATOM   3221  CB  PHE   206      55.712  34.788  44.231  1.00  0.00           C
ATOM   3222  HB2 PHE   206      54.650  35.018  44.163  1.00  0.00           H
ATOM   3223  HB3 PHE   206      56.246  35.694  44.522  1.00  0.00           H
ATOM   3224  CG  PHE   206      56.153  34.538  42.844  1.00  0.00           C
ATOM   3225  CD1 PHE   206      55.395  33.694  41.986  1.00  0.00           C
ATOM   3226  HD1 PHE   206      54.440  33.357  42.360  1.00  0.00           H
ATOM   3227  CE1 PHE   206      55.851  33.330  40.712  1.00  0.00           C
ATOM   3228  HE1 PHE   206      55.286  32.669  40.072  1.00  0.00           H
ATOM   3229  CZ  PHE   206      57.091  33.815  40.268  1.00  0.00           C
ATOM   3230  HZ  PHE   206      57.475  33.460  39.324  1.00  0.00           H
ATOM   3231  CE2 PHE   206      57.876  34.624  41.133  1.00  0.00           C
ATOM   3232  HE2 PHE   206      58.841  34.973  40.796  1.00  0.00           H
ATOM   3233  CD2 PHE   206      57.420  34.890  42.437  1.00  0.00           C
ATOM   3234  HD2 PHE   206      58.120  35.370  43.104  1.00  0.00           H
ATOM   3235  C   PHE   206      56.082  34.086  46.690  1.00  0.00           C
ATOM   3236  O   PHE   206      55.060  34.510  47.210  1.00  0.00           O
ATOM   3237  N   VAL   207      57.155  33.964  47.476  1.00  0.00           N
ATOM   3238  H   VAL   207      57.964  33.569  47.019  1.00  0.00           H
ATOM   3239  CA  VAL   207      57.129  34.206  48.919  1.00  0.00           C
ATOM   3240  HA  VAL   207      56.254  33.669  49.283  1.00  0.00           H
ATOM   3241  CB  VAL   207      58.358  33.459  49.434  1.00  0.00           C
ATOM   3242  HB  VAL   207      58.417  32.510  48.902  1.00  0.00           H
ATOM   3243  CG1 VAL   207      59.669  34.167  49.159  1.00  0.00           C
ATOM   3244 HG11 VAL   207      59.713  34.573  48.148  1.00  0.00           H
ATOM   3245 HG12 VAL   207      59.872  34.959  49.879  1.00  0.00           H
ATOM   3246 HG13 VAL   207      60.488  33.470  49.336  1.00  0.00           H
ATOM   3247  CG2 VAL   207      58.207  33.025  50.886  1.00  0.00           C
ATOM   3248 HG21 VAL   207      57.193  32.700  51.117  1.00  0.00           H
ATOM   3249 HG22 VAL   207      58.449  33.905  51.481  1.00  0.00           H
ATOM   3250 HG23 VAL   207      58.949  32.277  51.169  1.00  0.00           H
ATOM   3251  C   VAL   207      56.935  35.648  49.279  1.00  0.00           C
ATOM   3252  O   VAL   207      57.392  36.684  48.720  1.00  0.00           O
ATOM   3253  N   GLU   208      56.343  35.881  50.446  1.00  0.00           N
ATOM   3254  H   GLU   208      55.796  35.155  50.887  1.00  0.00           H
ATOM   3255  CA  GLU   208      56.326  37.223  51.140  1.00  0.00           C
ATOM   3256  HA  GLU   208      57.022  37.918  50.669  1.00  0.00           H
ATOM   3257  CB  GLU   208      54.975  37.843  51.173  1.00  0.00           C
ATOM   3258  HB2 GLU   208      54.229  37.108  51.473  1.00  0.00           H
ATOM   3259  HB3 GLU   208      54.950  38.602  51.954  1.00  0.00           H
ATOM   3260  CG  GLU   208      54.488  38.432  49.818  1.00  0.00           C
ATOM   3261  HG2 GLU   208      54.682  37.770  48.974  1.00  0.00           H
ATOM   3262  HG3 GLU   208      53.400  38.457  49.876  1.00  0.00           H
ATOM   3263  CD  GLU   208      55.149  39.845  49.547  1.00  0.00           C
ATOM   3264  OE1 GLU   208      54.670  40.921  49.860  1.00  0.00           O
ATOM   3265  OE2 GLU   208      56.342  39.943  49.125  1.00  0.00           O
ATOM   3266  C   GLU   208      56.845  37.069  52.574  1.00  0.00           C
ATOM   3267  O   GLU   208      56.135  36.551  53.514  1.00  0.00           O
ATOM   3268  OXT GLU   208      58.039  37.338  52.834  1.00  0.00           O
END
