# Supplementary material for: Worth the Weight: Sub-Pocket EXplorer (SubPEx), a Weighted Ensemble Method to Enhance Binding-Pocket Conformational Sampling
Source: J Chem Theory Comput. 2023 Aug 16;19(17):5677–89. doi: 10.1021/acs.jctc.3c00478 (PMC10500992; doi:10.1021/acs.jctc.3c00478)
Supplement: Supplementary file 2 — ct3c00478_si_002.zip [file ct3c00478_si_002.zip › clustered_structures/HSP90/subpex/rep.c23.aligned.pdb]

HELIX    1   1 ALA      9  ASN     20  1                                  12
HELIX    2   2 LYS     26  LEU     49  1                                  24
HELIX    3   3 PRO     52  LEU     55  1                                   4
HELIX    4   4 LYS     85  ILE     89  1                                   5
HELIX    5   5 SER     98  GLN    108  1                                  11
HELIX    6   6 ILE    113  MET    115  1                                   3
HELIX    7   7 GLY    122  LEU    128  1                                   7
HELIX    8   8 GLU    177  LEU    183  1                                   7
HELIX    9   9 GLU    185  HIE    195  1                                  11
SHEET    1   1 1 VAL     2  ALA     6  0
SHEET    2   2 1 ILE    63  ASN    68  0
SHEET    3   3 1 THR    73  ASP    78  0
SHEET    4   4 1 ALA   130  LYS   138  0
SHEET    5   5 1 GLN   144  SER   149  0
SHEET    6   6 1 SER   154  THR   159  0
SHEET    7   7 1 GLY   168  LEU   175  0
SHEET    8   8 1 ILE   203  LEU   205  0
CRYST1   70.293   64.492   72.566  90.00  90.00  90.00               1
ATOM      1  N   ALA     1      41.427  53.471  26.325  1.00  0.00           N
ATOM      2  H1  ALA     1      41.922  53.874  25.542  1.00  0.00           H
ATOM      3  H2  ALA     1      41.702  53.954  27.169  1.00  0.00           H
ATOM      4  H3  ALA     1      41.755  52.520  26.420  1.00  0.00           H
ATOM      5  CA  ALA     1      39.963  53.508  26.137  1.00  0.00           C
ATOM      6  HA  ALA     1      39.624  54.533  26.285  1.00  0.00           H
ATOM      7  CB  ALA     1      39.598  52.819  24.777  1.00  0.00           C
ATOM      8  HB1 ALA     1      40.251  51.961  24.623  1.00  0.00           H
ATOM      9  HB2 ALA     1      39.817  53.487  23.943  1.00  0.00           H
ATOM     10  HB3 ALA     1      38.548  52.526  24.782  1.00  0.00           H
ATOM     11  C   ALA     1      39.337  52.743  27.281  1.00  0.00           C
ATOM     12  O   ALA     1      39.731  51.635  27.563  1.00  0.00           O
ATOM     13  N   VAL     2      38.297  53.358  27.849  1.00  0.00           N
ATOM     14  H   VAL     2      38.033  54.286  27.554  1.00  0.00           H
ATOM     15  CA  VAL     2      37.423  52.730  28.895  1.00  0.00           C
ATOM     16  HA  VAL     2      37.665  51.673  29.002  1.00  0.00           H
ATOM     17  CB  VAL     2      37.819  53.294  30.344  1.00  0.00           C
ATOM     18  HB  VAL     2      38.881  53.049  30.364  1.00  0.00           H
ATOM     19  CG1 VAL     2      37.555  54.826  30.426  1.00  0.00           C
ATOM     20 HG11 VAL     2      38.091  55.308  29.609  1.00  0.00           H
ATOM     21 HG12 VAL     2      36.484  55.025  30.377  1.00  0.00           H
ATOM     22 HG13 VAL     2      37.877  55.194  31.400  1.00  0.00           H
ATOM     23  CG2 VAL     2      37.347  52.662  31.649  1.00  0.00           C
ATOM     24 HG21 VAL     2      36.262  52.555  31.646  1.00  0.00           H
ATOM     25 HG22 VAL     2      37.555  53.221  32.561  1.00  0.00           H
ATOM     26 HG23 VAL     2      37.758  51.659  31.771  1.00  0.00           H
ATOM     27  C   VAL     2      35.911  52.794  28.695  1.00  0.00           C
ATOM     28  O   VAL     2      35.463  53.788  28.158  1.00  0.00           O
ATOM     29  N   GLU     3      35.165  51.969  29.435  1.00  0.00           N
ATOM     30  H   GLU     3      35.620  51.256  29.986  1.00  0.00           H
ATOM     31  CA  GLU     3      33.682  52.113  29.603  1.00  0.00           C
ATOM     32  HA  GLU     3      33.507  53.174  29.784  1.00  0.00           H
ATOM     33  CB  GLU     3      32.960  51.445  28.396  1.00  0.00           C
ATOM     34  HB2 GLU     3      33.284  51.988  27.508  1.00  0.00           H
ATOM     35  HB3 GLU     3      33.418  50.457  28.422  1.00  0.00           H
ATOM     36  CG  GLU     3      31.349  51.442  28.378  1.00  0.00           C
ATOM     37  HG2 GLU     3      30.941  51.042  27.449  1.00  0.00           H
ATOM     38  HG3 GLU     3      30.956  50.854  29.205  1.00  0.00           H
ATOM     39  CD  GLU     3      30.642  52.836  28.557  1.00  0.00           C
ATOM     40  OE1 GLU     3      31.285  53.752  29.069  1.00  0.00           O
ATOM     41  OE2 GLU     3      29.407  53.094  28.335  1.00  0.00           O
ATOM     42  C   GLU     3      33.208  51.414  30.904  1.00  0.00           C
ATOM     43  O   GLU     3      33.828  50.498  31.385  1.00  0.00           O
ATOM     44  N   THR     4      32.096  51.905  31.435  1.00  0.00           N
ATOM     45  H   THR     4      31.777  52.785  31.057  1.00  0.00           H
ATOM     46  CA  THR     4      31.298  51.429  32.550  1.00  0.00           C
ATOM     47  HA  THR     4      31.933  50.679  33.021  1.00  0.00           H
ATOM     48  CB  THR     4      30.913  52.505  33.565  1.00  0.00           C
ATOM     49  HB  THR     4      30.309  53.264  33.069  1.00  0.00           H
ATOM     50  CG2 THR     4      30.314  52.166  34.921  1.00  0.00           C
ATOM     51 HG21 THR     4      30.230  53.125  35.432  1.00  0.00           H
ATOM     52 HG22 THR     4      30.911  51.403  35.419  1.00  0.00           H
ATOM     53 HG23 THR     4      29.300  51.817  34.729  1.00  0.00           H
ATOM     54  OG1 THR     4      32.151  53.172  33.893  1.00  0.00           O
ATOM     55  HG1 THR     4      32.323  53.618  33.061  1.00  0.00           H
ATOM     56  C   THR     4      30.002  50.792  32.076  1.00  0.00           C
ATOM     57  O   THR     4      29.340  51.265  31.157  1.00  0.00           O
ATOM     58  N   PHE     5      29.636  49.722  32.797  1.00  0.00           N
ATOM     59  H   PHE     5      30.250  49.457  33.554  1.00  0.00           H
ATOM     60  CA  PHE     5      28.529  48.846  32.487  1.00  0.00           C
ATOM     61  HA  PHE     5      27.747  49.384  31.951  1.00  0.00           H
ATOM     62  CB  PHE     5      29.071  47.594  31.703  1.00  0.00           C
ATOM     63  HB2 PHE     5      29.785  47.164  32.406  1.00  0.00           H
ATOM     64  HB3 PHE     5      28.240  46.954  31.410  1.00  0.00           H
ATOM     65  CG  PHE     5      29.876  47.905  30.447  1.00  0.00           C
ATOM     66  CD1 PHE     5      31.267  47.948  30.483  1.00  0.00           C
ATOM     67  HD1 PHE     5      31.729  47.897  31.459  1.00  0.00           H
ATOM     68  CE1 PHE     5      32.036  48.083  29.353  1.00  0.00           C
ATOM     69  HE1 PHE     5      33.103  48.165  29.500  1.00  0.00           H
ATOM     70  CZ  PHE     5      31.384  48.097  28.094  1.00  0.00           C
ATOM     71  HZ  PHE     5      32.013  48.070  27.217  1.00  0.00           H
ATOM     72  CE2 PHE     5      30.015  48.183  28.030  1.00  0.00           C
ATOM     73  HE2 PHE     5      29.573  48.267  27.048  1.00  0.00           H
ATOM     74  CD2 PHE     5      29.247  48.081  29.199  1.00  0.00           C
ATOM     75  HD2 PHE     5      28.171  48.036  29.127  1.00  0.00           H
ATOM     76  C   PHE     5      27.811  48.383  33.772  1.00  0.00           C
ATOM     77  O   PHE     5      28.133  48.777  34.827  1.00  0.00           O
ATOM     78  N   ALA     6      26.846  47.499  33.679  1.00  0.00           N
ATOM     79  H   ALA     6      26.766  47.002  32.804  1.00  0.00           H
ATOM     80  CA  ALA     6      26.075  46.923  34.766  1.00  0.00           C
ATOM     81  HA  ALA     6      26.585  47.163  35.699  1.00  0.00           H
ATOM     82  CB  ALA     6      24.667  47.590  34.839  1.00  0.00           C
ATOM     83  HB1 ALA     6      24.004  46.867  35.314  1.00  0.00           H
ATOM     84  HB2 ALA     6      24.221  47.704  33.851  1.00  0.00           H
ATOM     85  HB3 ALA     6      24.629  48.586  35.277  1.00  0.00           H
ATOM     86  C   ALA     6      26.037  45.374  34.658  1.00  0.00           C
ATOM     87  O   ALA     6      25.762  44.874  33.565  1.00  0.00           O
ATOM     88  N   PHE     7      26.167  44.712  35.764  1.00  0.00           N
ATOM     89  H   PHE     7      26.192  45.105  36.694  1.00  0.00           H
ATOM     90  CA  PHE     7      25.885  43.276  35.800  1.00  0.00           C
ATOM     91  HA  PHE     7      26.343  42.752  34.960  1.00  0.00           H
ATOM     92  CB  PHE     7      26.248  42.674  37.174  1.00  0.00           C
ATOM     93  HB2 PHE     7      25.672  43.254  37.895  1.00  0.00           H
ATOM     94  HB3 PHE     7      25.892  41.648  37.253  1.00  0.00           H
ATOM     95  CG  PHE     7      27.656  42.704  37.678  1.00  0.00           C
ATOM     96  CD1 PHE     7      28.616  41.964  36.947  1.00  0.00           C
ATOM     97  HD1 PHE     7      28.321  41.531  36.002  1.00  0.00           H
ATOM     98  CE1 PHE     7      29.966  41.971  37.304  1.00  0.00           C
ATOM     99  HE1 PHE     7      30.647  41.432  36.662  1.00  0.00           H
ATOM    100  CZ  PHE     7      30.402  42.699  38.416  1.00  0.00           C
ATOM    101  HZ  PHE     7      31.456  42.625  38.636  1.00  0.00           H
ATOM    102  CE2 PHE     7      29.443  43.336  39.193  1.00  0.00           C
ATOM    103  HE2 PHE     7      29.785  43.800  40.106  1.00  0.00           H
ATOM    104  CD2 PHE     7      28.043  43.372  38.830  1.00  0.00           C
ATOM    105  HD2 PHE     7      27.303  43.760  39.513  1.00  0.00           H
ATOM    106  C   PHE     7      24.359  43.108  35.633  1.00  0.00           C
ATOM    107  O   PHE     7      23.578  44.064  35.932  1.00  0.00           O
ATOM    108  N   GLN     8      23.987  41.928  35.085  1.00  0.00           N
ATOM    109  H   GLN     8      24.668  41.223  34.841  1.00  0.00           H
ATOM    110  CA  GLN     8      22.585  41.443  35.234  1.00  0.00           C
ATOM    111  HA  GLN     8      21.943  42.233  34.842  1.00  0.00           H
ATOM    112  CB  GLN     8      22.322  40.135  34.404  1.00  0.00           C
ATOM    113  HB2 GLN     8      22.990  39.411  34.871  1.00  0.00           H
ATOM    114  HB3 GLN     8      21.281  39.822  34.478  1.00  0.00           H
ATOM    115  CG  GLN     8      22.712  40.402  32.957  1.00  0.00           C
ATOM    116  HG2 GLN     8      22.152  41.282  32.642  1.00  0.00           H
ATOM    117  HG3 GLN     8      23.785  40.596  32.971  1.00  0.00           H
ATOM    118  CD  GLN     8      22.531  39.285  31.949  1.00  0.00           C
ATOM    119  OE1 GLN     8      22.712  38.128  32.250  1.00  0.00           O
ATOM    120  NE2 GLN     8      22.146  39.615  30.722  1.00  0.00           N
ATOM    121 HE21 GLN     8      22.145  38.883  30.027  1.00  0.00           H
ATOM    122 HE22 GLN     8      21.888  40.544  30.421  1.00  0.00           H
ATOM    123  C   GLN     8      22.208  41.314  36.715  1.00  0.00           C
ATOM    124  O   GLN     8      23.056  41.108  37.513  1.00  0.00           O
ATOM    125  N   ALA     9      20.937  41.409  37.022  1.00  0.00           N
ATOM    126  H   ALA     9      20.310  41.552  36.243  1.00  0.00           H
ATOM    127  CA  ALA     9      20.461  41.539  38.406  1.00  0.00           C
ATOM    128  HA  ALA     9      21.196  42.171  38.905  1.00  0.00           H
ATOM    129  CB  ALA     9      19.033  42.243  38.337  1.00  0.00           C
ATOM    130  HB1 ALA     9      18.296  41.520  37.985  1.00  0.00           H
ATOM    131  HB2 ALA     9      19.123  43.130  37.711  1.00  0.00           H
ATOM    132  HB3 ALA     9      18.700  42.626  39.302  1.00  0.00           H
ATOM    133  C   ALA     9      20.466  40.188  39.165  1.00  0.00           C
ATOM    134  O   ALA     9      20.725  40.218  40.388  1.00  0.00           O
ATOM    135  N   GLU    10      20.387  39.027  38.554  1.00  0.00           N
ATOM    136  H   GLU    10      20.249  38.873  37.566  1.00  0.00           H
ATOM    137  CA  GLU    10      20.526  37.797  39.224  1.00  0.00           C
ATOM    138  HA  GLU    10      19.844  37.746  40.073  1.00  0.00           H
ATOM    139  CB  GLU    10      19.988  36.628  38.448  1.00  0.00           C
ATOM    140  HB2 GLU    10      20.700  36.368  37.665  1.00  0.00           H
ATOM    141  HB3 GLU    10      20.019  35.823  39.183  1.00  0.00           H
ATOM    142  CG  GLU    10      18.575  36.710  37.870  1.00  0.00           C
ATOM    143  HG2 GLU    10      18.290  35.683  37.641  1.00  0.00           H
ATOM    144  HG3 GLU    10      17.793  37.118  38.511  1.00  0.00           H
ATOM    145  CD  GLU    10      18.460  37.456  36.535  1.00  0.00           C
ATOM    146  OE1 GLU    10      19.315  38.295  36.101  1.00  0.00           O
ATOM    147  OE2 GLU    10      17.414  37.238  35.836  1.00  0.00           O
ATOM    148  C   GLU    10      22.000  37.524  39.677  1.00  0.00           C
ATOM    149  O   GLU    10      22.303  36.857  40.618  1.00  0.00           O
ATOM    150  N   ILE    11      22.943  38.177  39.015  1.00  0.00           N
ATOM    151  H   ILE    11      22.572  38.810  38.321  1.00  0.00           H
ATOM    152  CA  ILE    11      24.325  38.202  39.369  1.00  0.00           C
ATOM    153  HA  ILE    11      24.589  37.177  39.629  1.00  0.00           H
ATOM    154  CB  ILE    11      25.080  38.526  38.035  1.00  0.00           C
ATOM    155  HB  ILE    11      24.712  39.459  37.608  1.00  0.00           H
ATOM    156  CG2 ILE    11      26.628  38.458  38.217  1.00  0.00           C
ATOM    157 HG21 ILE    11      27.148  38.603  37.270  1.00  0.00           H
ATOM    158 HG22 ILE    11      26.871  37.459  38.580  1.00  0.00           H
ATOM    159 HG23 ILE    11      26.918  39.218  38.942  1.00  0.00           H
ATOM    160  CG1 ILE    11      24.767  37.479  36.841  1.00  0.00           C
ATOM    161 HG12 ILE    11      24.980  36.447  37.123  1.00  0.00           H
ATOM    162 HG13 ILE    11      23.688  37.571  36.710  1.00  0.00           H
ATOM    163  CD1 ILE    11      25.457  37.673  35.478  1.00  0.00           C
ATOM    164 HD11 ILE    11      25.782  38.713  35.461  1.00  0.00           H
ATOM    165 HD12 ILE    11      24.696  37.477  34.721  1.00  0.00           H
ATOM    166 HD13 ILE    11      26.377  37.092  35.429  1.00  0.00           H
ATOM    167  C   ILE    11      24.632  39.167  40.418  1.00  0.00           C
ATOM    168  O   ILE    11      25.040  38.764  41.552  1.00  0.00           O
ATOM    169  N   ALA    12      24.089  40.381  40.323  1.00  0.00           N
ATOM    170  H   ALA    12      23.599  40.762  39.525  1.00  0.00           H
ATOM    171  CA  ALA    12      24.072  41.261  41.458  1.00  0.00           C
ATOM    172  HA  ALA    12      25.133  41.470  41.602  1.00  0.00           H
ATOM    173  CB  ALA    12      23.399  42.566  41.009  1.00  0.00           C
ATOM    174  HB1 ALA    12      23.592  43.404  41.682  1.00  0.00           H
ATOM    175  HB2 ALA    12      22.315  42.458  41.036  1.00  0.00           H
ATOM    176  HB3 ALA    12      23.661  42.854  39.991  1.00  0.00           H
ATOM    177  C   ALA    12      23.369  40.758  42.739  1.00  0.00           C
ATOM    178  O   ALA    12      23.976  40.752  43.790  1.00  0.00           O
ATOM    179  N   GLN    13      22.197  40.212  42.610  1.00  0.00           N
ATOM    180  H   GLN    13      21.918  39.982  41.667  1.00  0.00           H
ATOM    181  CA  GLN    13      21.514  39.500  43.753  1.00  0.00           C
ATOM    182  HA  GLN    13      21.297  40.158  44.594  1.00  0.00           H
ATOM    183  CB  GLN    13      20.065  39.124  43.299  1.00  0.00           C
ATOM    184  HB2 GLN    13      20.192  38.441  42.458  1.00  0.00           H
ATOM    185  HB3 GLN    13      19.663  38.620  44.178  1.00  0.00           H
ATOM    186  CG  GLN    13      19.208  40.363  42.992  1.00  0.00           C
ATOM    187  HG2 GLN    13      18.836  40.892  43.869  1.00  0.00           H
ATOM    188  HG3 GLN    13      19.926  41.008  42.487  1.00  0.00           H
ATOM    189  CD  GLN    13      18.171  40.047  41.956  1.00  0.00           C
ATOM    190  OE1 GLN    13      17.839  38.860  41.713  1.00  0.00           O
ATOM    191  NE2 GLN    13      17.448  40.983  41.505  1.00  0.00           N
ATOM    192 HE21 GLN    13      16.808  40.689  40.781  1.00  0.00           H
ATOM    193 HE22 GLN    13      17.725  41.923  41.748  1.00  0.00           H
ATOM    194  C   GLN    13      22.329  38.449  44.432  1.00  0.00           C
ATOM    195  O   GLN    13      22.731  38.629  45.621  1.00  0.00           O
ATOM    196  N   LEU    14      22.780  37.465  43.685  1.00  0.00           N
ATOM    197  H   LEU    14      22.448  37.467  42.732  1.00  0.00           H
ATOM    198  CA  LEU    14      23.646  36.379  44.123  1.00  0.00           C
ATOM    199  HA  LEU    14      23.032  35.773  44.790  1.00  0.00           H
ATOM    200  CB  LEU    14      23.971  35.565  42.907  1.00  0.00           C
ATOM    201  HB2 LEU    14      23.036  35.157  42.523  1.00  0.00           H
ATOM    202  HB3 LEU    14      24.334  36.169  42.075  1.00  0.00           H
ATOM    203  CG  LEU    14      24.961  34.418  43.088  1.00  0.00           C
ATOM    204  HG  LEU    14      25.881  34.946  43.342  1.00  0.00           H
ATOM    205  CD1 LEU    14      24.715  33.417  44.156  1.00  0.00           C
ATOM    206 HD11 LEU    14      24.362  33.940  45.045  1.00  0.00           H
ATOM    207 HD12 LEU    14      25.621  32.843  44.353  1.00  0.00           H
ATOM    208 HD13 LEU    14      23.931  32.773  43.756  1.00  0.00           H
ATOM    209  CD2 LEU    14      25.126  33.511  41.844  1.00  0.00           C
ATOM    210 HD21 LEU    14      25.910  32.763  41.948  1.00  0.00           H
ATOM    211 HD22 LEU    14      24.221  32.963  41.584  1.00  0.00           H
ATOM    212 HD23 LEU    14      25.492  34.088  40.994  1.00  0.00           H
ATOM    213  C   LEU    14      24.901  36.776  44.895  1.00  0.00           C
ATOM    214  O   LEU    14      25.182  36.334  46.014  1.00  0.00           O
ATOM    215  N   MET    15      25.591  37.708  44.234  1.00  0.00           N
ATOM    216  H   MET    15      25.172  38.047  43.379  1.00  0.00           H
ATOM    217  CA  MET    15      26.847  38.281  44.840  1.00  0.00           C
ATOM    218  HA  MET    15      27.634  37.551  45.023  1.00  0.00           H
ATOM    219  CB  MET    15      27.435  39.178  43.784  1.00  0.00           C
ATOM    220  HB2 MET    15      27.763  38.596  42.923  1.00  0.00           H
ATOM    221  HB3 MET    15      26.615  39.789  43.409  1.00  0.00           H
ATOM    222  CG  MET    15      28.555  40.021  44.419  1.00  0.00           C
ATOM    223  HG2 MET    15      28.082  40.904  44.849  1.00  0.00           H
ATOM    224  HG3 MET    15      28.992  39.424  45.219  1.00  0.00           H
ATOM    225  SD  MET    15      29.800  40.439  43.193  1.00  0.00           S
ATOM    226  CE  MET    15      28.801  41.127  41.825  1.00  0.00           C
ATOM    227  HE1 MET    15      28.478  42.157  41.972  1.00  0.00           H
ATOM    228  HE2 MET    15      29.541  41.094  41.025  1.00  0.00           H
ATOM    229  HE3 MET    15      27.912  40.533  41.617  1.00  0.00           H
ATOM    230  C   MET    15      26.495  38.998  46.128  1.00  0.00           C
ATOM    231  O   MET    15      27.137  38.656  47.130  1.00  0.00           O
ATOM    232  N   SER    16      25.466  39.909  46.235  1.00  0.00           N
ATOM    233  H   SER    16      24.993  40.140  45.373  1.00  0.00           H
ATOM    234  CA  SER    16      25.140  40.609  47.444  1.00  0.00           C
ATOM    235  HA  SER    16      25.959  41.292  47.671  1.00  0.00           H
ATOM    236  CB  SER    16      24.007  41.564  47.203  1.00  0.00           C
ATOM    237  HB2 SER    16      24.192  42.236  46.363  1.00  0.00           H
ATOM    238  HB3 SER    16      23.234  40.927  46.772  1.00  0.00           H
ATOM    239  OG  SER    16      23.571  42.236  48.364  1.00  0.00           O
ATOM    240  HG  SER    16      24.343  42.682  48.722  1.00  0.00           H
ATOM    241  C   SER    16      24.928  39.515  48.556  1.00  0.00           C
ATOM    242  O   SER    16      25.362  39.744  49.672  1.00  0.00           O
ATOM    243  N   LEU    17      24.279  38.428  48.221  1.00  0.00           N
ATOM    244  H   LEU    17      24.184  38.213  47.238  1.00  0.00           H
ATOM    245  CA  LEU    17      23.936  37.301  49.050  1.00  0.00           C
ATOM    246  HA  LEU    17      23.375  37.614  49.930  1.00  0.00           H
ATOM    247  CB  LEU    17      22.872  36.401  48.335  1.00  0.00           C
ATOM    248  HB2 LEU    17      22.059  37.104  48.161  1.00  0.00           H
ATOM    249  HB3 LEU    17      23.229  36.068  47.361  1.00  0.00           H
ATOM    250  CG  LEU    17      22.353  35.179  49.100  1.00  0.00           C
ATOM    251  HG  LEU    17      23.136  34.422  49.130  1.00  0.00           H
ATOM    252  CD1 LEU    17      21.929  35.580  50.544  1.00  0.00           C
ATOM    253 HD11 LEU    17      22.706  35.318  51.262  1.00  0.00           H
ATOM    254 HD12 LEU    17      21.090  35.002  50.931  1.00  0.00           H
ATOM    255 HD13 LEU    17      21.576  36.611  50.591  1.00  0.00           H
ATOM    256  CD2 LEU    17      21.153  34.627  48.277  1.00  0.00           C
ATOM    257 HD21 LEU    17      21.313  34.719  47.203  1.00  0.00           H
ATOM    258 HD22 LEU    17      20.975  33.561  48.415  1.00  0.00           H
ATOM    259 HD23 LEU    17      20.263  35.229  48.456  1.00  0.00           H
ATOM    260  C   LEU    17      25.116  36.417  49.471  1.00  0.00           C
ATOM    261  O   LEU    17      25.212  36.047  50.668  1.00  0.00           O
ATOM    262  N   ILE    18      26.118  36.241  48.592  1.00  0.00           N
ATOM    263  H   ILE    18      26.071  36.708  47.698  1.00  0.00           H
ATOM    264  CA  ILE    18      27.475  35.639  49.053  1.00  0.00           C
ATOM    265  HA  ILE    18      27.330  34.705  49.596  1.00  0.00           H
ATOM    266  CB  ILE    18      28.372  35.414  47.737  1.00  0.00           C
ATOM    267  HB  ILE    18      28.346  36.336  47.157  1.00  0.00           H
ATOM    268  CG2 ILE    18      29.803  35.278  48.191  1.00  0.00           C
ATOM    269 HG21 ILE    18      30.002  36.329  48.403  1.00  0.00           H
ATOM    270 HG22 ILE    18      30.470  34.995  47.377  1.00  0.00           H
ATOM    271 HG23 ILE    18      29.879  34.691  49.107  1.00  0.00           H
ATOM    272  CG1 ILE    18      27.825  34.217  46.891  1.00  0.00           C
ATOM    273 HG12 ILE    18      28.109  33.279  47.368  1.00  0.00           H
ATOM    274 HG13 ILE    18      26.747  34.313  46.757  1.00  0.00           H
ATOM    275  CD1 ILE    18      28.408  34.299  45.477  1.00  0.00           C
ATOM    276 HD11 ILE    18      27.683  33.725  44.901  1.00  0.00           H
ATOM    277 HD12 ILE    18      29.359  33.785  45.343  1.00  0.00           H
ATOM    278 HD13 ILE    18      28.554  35.355  45.250  1.00  0.00           H
ATOM    279  C   ILE    18      28.166  36.580  50.031  1.00  0.00           C
ATOM    280  O   ILE    18      28.852  36.203  51.007  1.00  0.00           O
ATOM    281  N   ILE    19      28.063  37.875  49.782  1.00  0.00           N
ATOM    282  H   ILE    19      27.491  38.267  49.047  1.00  0.00           H
ATOM    283  CA  ILE    19      28.660  38.927  50.656  1.00  0.00           C
ATOM    284  HA  ILE    19      29.704  38.764  50.926  1.00  0.00           H
ATOM    285  CB  ILE    19      28.668  40.266  49.958  1.00  0.00           C
ATOM    286  HB  ILE    19      27.630  40.481  49.705  1.00  0.00           H
ATOM    287  CG2 ILE    19      29.010  41.468  50.888  1.00  0.00           C
ATOM    288 HG21 ILE    19      28.197  41.694  51.577  1.00  0.00           H
ATOM    289 HG22 ILE    19      29.300  42.252  50.189  1.00  0.00           H
ATOM    290 HG23 ILE    19      29.880  41.179  51.478  1.00  0.00           H
ATOM    291  CG1 ILE    19      29.588  40.298  48.716  1.00  0.00           C
ATOM    292 HG12 ILE    19      30.573  40.640  49.032  1.00  0.00           H
ATOM    293 HG13 ILE    19      29.664  39.327  48.224  1.00  0.00           H
ATOM    294  CD1 ILE    19      29.215  41.304  47.628  1.00  0.00           C
ATOM    295 HD11 ILE    19      28.130  41.397  47.682  1.00  0.00           H
ATOM    296 HD12 ILE    19      29.560  41.133  46.608  1.00  0.00           H
ATOM    297 HD13 ILE    19      29.549  42.273  47.999  1.00  0.00           H
ATOM    298  C   ILE    19      27.960  38.972  52.022  1.00  0.00           C
ATOM    299  O   ILE    19      28.580  39.299  53.011  1.00  0.00           O
ATOM    300  N   ASN    20      26.576  38.831  51.976  1.00  0.00           N
ATOM    301  H   ASN    20      26.121  38.873  51.075  1.00  0.00           H
ATOM    302  CA  ASN    20      25.767  38.766  53.192  1.00  0.00           C
ATOM    303  HA  ASN    20      26.295  39.401  53.904  1.00  0.00           H
ATOM    304  CB  ASN    20      24.353  39.327  52.957  1.00  0.00           C
ATOM    305  HB2 ASN    20      24.014  39.080  51.952  1.00  0.00           H
ATOM    306  HB3 ASN    20      23.657  39.079  53.759  1.00  0.00           H
ATOM    307  CG  ASN    20      24.504  40.834  53.055  1.00  0.00           C
ATOM    308  OD1 ASN    20      24.637  41.452  54.100  1.00  0.00           O
ATOM    309  ND2 ASN    20      24.525  41.496  51.878  1.00  0.00           N
ATOM    310 HD21 ASN    20      24.681  40.958  51.038  1.00  0.00           H
ATOM    311 HD22 ASN    20      24.315  42.482  51.943  1.00  0.00           H
ATOM    312  C   ASN    20      25.729  37.345  53.919  1.00  0.00           C
ATOM    313  O   ASN    20      25.362  37.333  55.095  1.00  0.00           O
ATOM    314  N   THR    21      26.270  36.335  53.337  1.00  0.00           N
ATOM    315  H   THR    21      26.256  36.400  52.330  1.00  0.00           H
ATOM    316  CA  THR    21      26.452  35.043  53.962  1.00  0.00           C
ATOM    317  HA  THR    21      25.623  34.885  54.653  1.00  0.00           H
ATOM    318  CB  THR    21      26.343  33.951  52.879  1.00  0.00           C
ATOM    319  HB  THR    21      27.183  34.222  52.239  1.00  0.00           H
ATOM    320  CG2 THR    21      26.460  32.620  53.522  1.00  0.00           C
ATOM    321 HG21 THR    21      27.520  32.449  53.705  1.00  0.00           H
ATOM    322 HG22 THR    21      26.116  31.755  52.954  1.00  0.00           H
ATOM    323 HG23 THR    21      25.930  32.571  54.473  1.00  0.00           H
ATOM    324  OG1 THR    21      25.135  33.858  52.144  1.00  0.00           O
ATOM    325  HG1 THR    21      25.099  34.592  51.525  1.00  0.00           H
ATOM    326  C   THR    21      27.730  34.830  54.749  1.00  0.00           C
ATOM    327  O   THR    21      28.837  34.979  54.311  1.00  0.00           O
ATOM    328  N   PHE    22      27.460  34.369  55.953  1.00  0.00           N
ATOM    329  H   PHE    22      26.500  34.458  56.257  1.00  0.00           H
ATOM    330  CA  PHE    22      28.470  33.871  56.955  1.00  0.00           C
ATOM    331  HA  PHE    22      29.399  34.422  56.806  1.00  0.00           H
ATOM    332  CB  PHE    22      27.942  34.100  58.297  1.00  0.00           C
ATOM    333  HB2 PHE    22      27.515  35.100  58.228  1.00  0.00           H
ATOM    334  HB3 PHE    22      27.185  33.358  58.549  1.00  0.00           H
ATOM    335  CG  PHE    22      28.903  34.067  59.422  1.00  0.00           C
ATOM    336  CD1 PHE    22      29.744  35.169  59.590  1.00  0.00           C
ATOM    337  HD1 PHE    22      29.656  35.943  58.841  1.00  0.00           H
ATOM    338  CE1 PHE    22      30.707  35.043  60.641  1.00  0.00           C
ATOM    339  HE1 PHE    22      31.471  35.769  60.876  1.00  0.00           H
ATOM    340  CZ  PHE    22      30.923  33.913  61.367  1.00  0.00           C
ATOM    341  HZ  PHE    22      31.760  33.886  62.049  1.00  0.00           H
ATOM    342  CE2 PHE    22      30.072  32.775  61.149  1.00  0.00           C
ATOM    343  HE2 PHE    22      30.139  31.903  61.782  1.00  0.00           H
ATOM    344  CD2 PHE    22      29.067  32.884  60.167  1.00  0.00           C
ATOM    345  HD2 PHE    22      28.571  31.959  59.912  1.00  0.00           H
ATOM    346  C   PHE    22      28.823  32.390  56.683  1.00  0.00           C
ATOM    347  O   PHE    22      27.868  31.569  56.503  1.00  0.00           O
ATOM    348  N   TYR    23      30.150  32.211  56.582  1.00  0.00           N
ATOM    349  H   TYR    23      30.839  32.949  56.619  1.00  0.00           H
ATOM    350  CA  TYR    23      30.658  30.966  55.987  1.00  0.00           C
ATOM    351  HA  TYR    23      29.907  30.188  56.122  1.00  0.00           H
ATOM    352  CB  TYR    23      30.696  31.207  54.409  1.00  0.00           C
ATOM    353  HB2 TYR    23      29.720  31.544  54.062  1.00  0.00           H
ATOM    354  HB3 TYR    23      31.455  31.963  54.206  1.00  0.00           H
ATOM    355  CG  TYR    23      30.988  29.862  53.670  1.00  0.00           C
ATOM    356  CD1 TYR    23      30.057  28.839  53.790  1.00  0.00           C
ATOM    357  HD1 TYR    23      29.212  28.874  54.462  1.00  0.00           H
ATOM    358  CE1 TYR    23      30.361  27.578  53.103  1.00  0.00           C
ATOM    359  HE1 TYR    23      29.871  26.634  53.286  1.00  0.00           H
ATOM    360  CZ  TYR    23      31.429  27.509  52.227  1.00  0.00           C
ATOM    361  OH  TYR    23      31.771  26.298  51.657  1.00  0.00           O
ATOM    362  HH  TYR    23      31.133  25.602  51.831  1.00  0.00           H
ATOM    363  CE2 TYR    23      32.240  28.654  51.940  1.00  0.00           C
ATOM    364  HE2 TYR    23      33.134  28.545  51.344  1.00  0.00           H
ATOM    365  CD2 TYR    23      32.067  29.846  52.729  1.00  0.00           C
ATOM    366  HD2 TYR    23      32.594  30.762  52.504  1.00  0.00           H
ATOM    367  C   TYR    23      32.042  30.558  56.489  1.00  0.00           C
ATOM    368  O   TYR    23      32.986  31.355  56.465  1.00  0.00           O
ATOM    369  N   SER    24      32.036  29.252  56.952  1.00  0.00           N
ATOM    370  H   SER    24      31.214  28.672  56.864  1.00  0.00           H
ATOM    371  CA  SER    24      33.200  28.587  57.570  1.00  0.00           C
ATOM    372  HA  SER    24      33.489  29.273  58.366  1.00  0.00           H
ATOM    373  CB  SER    24      32.898  27.197  58.152  1.00  0.00           C
ATOM    374  HB2 SER    24      33.780  26.681  58.530  1.00  0.00           H
ATOM    375  HB3 SER    24      32.141  27.195  58.935  1.00  0.00           H
ATOM    376  OG  SER    24      32.506  26.323  57.115  1.00  0.00           O
ATOM    377  HG  SER    24      31.567  26.474  56.990  1.00  0.00           H
ATOM    378  C   SER    24      34.344  28.533  56.460  1.00  0.00           C
ATOM    379  O   SER    24      35.368  29.136  56.627  1.00  0.00           O
ATOM    380  N   ASN    25      34.091  27.780  55.341  1.00  0.00           N
ATOM    381  H   ASN    25      33.147  27.420  55.331  1.00  0.00           H
ATOM    382  CA  ASN    25      35.076  27.356  54.258  1.00  0.00           C
ATOM    383  HA  ASN    25      36.054  27.177  54.706  1.00  0.00           H
ATOM    384  CB  ASN    25      34.504  25.990  53.761  1.00  0.00           C
ATOM    385  HB2 ASN    25      33.416  26.032  53.712  1.00  0.00           H
ATOM    386  HB3 ASN    25      34.796  25.789  52.730  1.00  0.00           H
ATOM    387  CG  ASN    25      34.836  24.803  54.637  1.00  0.00           C
ATOM    388  OD1 ASN    25      35.402  23.868  54.077  1.00  0.00           O
ATOM    389  ND2 ASN    25      34.489  24.627  55.944  1.00  0.00           N
ATOM    390 HD21 ASN    25      33.801  25.282  56.285  1.00  0.00           H
ATOM    391 HD22 ASN    25      34.655  23.704  56.319  1.00  0.00           H
ATOM    392  C   ASN    25      35.274  28.388  53.155  1.00  0.00           C
ATOM    393  O   ASN    25      35.479  28.044  52.009  1.00  0.00           O
ATOM    394  N   LYS    26      35.315  29.701  53.545  1.00  0.00           N
ATOM    395  H   LYS    26      35.030  29.874  54.497  1.00  0.00           H
ATOM    396  CA  LYS    26      35.435  30.822  52.591  1.00  0.00           C
ATOM    397  HA  LYS    26      34.740  30.684  51.761  1.00  0.00           H
ATOM    398  CB  LYS    26      35.252  32.123  53.392  1.00  0.00           C
ATOM    399  HB2 LYS    26      35.525  32.953  52.740  1.00  0.00           H
ATOM    400  HB3 LYS    26      34.198  32.210  53.652  1.00  0.00           H
ATOM    401  CG  LYS    26      36.202  32.339  54.596  1.00  0.00           C
ATOM    402  HG2 LYS    26      36.041  31.584  55.364  1.00  0.00           H
ATOM    403  HG3 LYS    26      37.262  32.317  54.341  1.00  0.00           H
ATOM    404  CD  LYS    26      35.859  33.613  55.278  1.00  0.00           C
ATOM    405  HD2 LYS    26      36.075  34.393  54.548  1.00  0.00           H
ATOM    406  HD3 LYS    26      34.805  33.618  55.558  1.00  0.00           H
ATOM    407  CE  LYS    26      36.689  33.737  56.574  1.00  0.00           C
ATOM    408  HE2 LYS    26      36.231  33.098  57.327  1.00  0.00           H
ATOM    409  HE3 LYS    26      37.707  33.377  56.423  1.00  0.00           H
ATOM    410  NZ  LYS    26      36.744  35.059  57.212  1.00  0.00           N
ATOM    411  HZ1 LYS    26      35.800  35.373  57.383  1.00  0.00           H
ATOM    412  HZ2 LYS    26      37.225  35.663  56.561  1.00  0.00           H
ATOM    413  HZ3 LYS    26      37.152  34.964  58.132  1.00  0.00           H
ATOM    414  C   LYS    26      36.750  30.868  51.796  1.00  0.00           C
ATOM    415  O   LYS    26      36.825  31.592  50.805  1.00  0.00           O
ATOM    416  N   GLU    27      37.745  30.025  52.196  1.00  0.00           N
ATOM    417  H   GLU    27      37.552  29.300  52.872  1.00  0.00           H
ATOM    418  CA  GLU    27      39.026  29.987  51.464  1.00  0.00           C
ATOM    419  HA  GLU    27      39.383  30.983  51.205  1.00  0.00           H
ATOM    420  CB  GLU    27      40.071  29.382  52.470  1.00  0.00           C
ATOM    421  HB2 GLU    27      41.025  29.498  51.953  1.00  0.00           H
ATOM    422  HB3 GLU    27      40.224  29.924  53.403  1.00  0.00           H
ATOM    423  CG  GLU    27      39.884  27.841  52.691  1.00  0.00           C
ATOM    424  HG2 GLU    27      38.876  27.444  52.564  1.00  0.00           H
ATOM    425  HG3 GLU    27      40.518  27.370  51.941  1.00  0.00           H
ATOM    426  CD  GLU    27      40.250  27.502  54.156  1.00  0.00           C
ATOM    427  OE1 GLU    27      39.636  28.101  55.107  1.00  0.00           O
ATOM    428  OE2 GLU    27      41.152  26.677  54.388  1.00  0.00           O
ATOM    429  C   GLU    27      38.921  29.263  50.055  1.00  0.00           C
ATOM    430  O   GLU    27      39.884  29.438  49.344  1.00  0.00           O
ATOM    431  N   ILE    28      37.808  28.676  49.703  1.00  0.00           N
ATOM    432  H   ILE    28      37.037  28.614  50.352  1.00  0.00           H
ATOM    433  CA  ILE    28      37.649  28.018  48.422  1.00  0.00           C
ATOM    434  HA  ILE    28      38.443  27.280  48.299  1.00  0.00           H
ATOM    435  CB  ILE    28      36.268  27.192  48.408  1.00  0.00           C
ATOM    436  HB  ILE    28      36.230  26.600  47.494  1.00  0.00           H
ATOM    437  CG2 ILE    28      36.438  26.078  49.497  1.00  0.00           C
ATOM    438 HG21 ILE    28      36.850  26.415  50.449  1.00  0.00           H
ATOM    439 HG22 ILE    28      37.202  25.409  49.103  1.00  0.00           H
ATOM    440 HG23 ILE    28      35.444  25.671  49.688  1.00  0.00           H
ATOM    441  CG1 ILE    28      34.969  27.951  48.516  1.00  0.00           C
ATOM    442 HG12 ILE    28      34.146  27.297  48.803  1.00  0.00           H
ATOM    443 HG13 ILE    28      35.047  28.630  49.365  1.00  0.00           H
ATOM    444  CD1 ILE    28      34.545  28.556  47.220  1.00  0.00           C
ATOM    445 HD11 ILE    28      34.407  27.838  46.412  1.00  0.00           H
ATOM    446 HD12 ILE    28      35.283  29.308  46.944  1.00  0.00           H
ATOM    447 HD13 ILE    28      33.607  29.108  47.287  1.00  0.00           H
ATOM    448  C   ILE    28      37.864  28.841  47.127  1.00  0.00           C
ATOM    449  O   ILE    28      38.121  28.243  46.108  1.00  0.00           O
ATOM    450  N   PHE    29      37.766  30.163  47.107  1.00  0.00           N
ATOM    451  H   PHE    29      37.319  30.553  47.925  1.00  0.00           H
ATOM    452  CA  PHE    29      37.972  31.009  45.896  1.00  0.00           C
ATOM    453  HA  PHE    29      37.232  30.699  45.158  1.00  0.00           H
ATOM    454  CB  PHE    29      38.022  32.505  46.237  1.00  0.00           C
ATOM    455  HB2 PHE    29      37.890  33.087  45.325  1.00  0.00           H
ATOM    456  HB3 PHE    29      37.264  32.756  46.979  1.00  0.00           H
ATOM    457  CG  PHE    29      39.298  32.884  47.030  1.00  0.00           C
ATOM    458  CD1 PHE    29      39.581  32.630  48.368  1.00  0.00           C
ATOM    459  HD1 PHE    29      38.801  32.239  49.004  1.00  0.00           H
ATOM    460  CE1 PHE    29      40.800  32.757  48.994  1.00  0.00           C
ATOM    461  HE1 PHE    29      40.859  32.474  50.035  1.00  0.00           H
ATOM    462  CZ  PHE    29      41.861  33.330  48.271  1.00  0.00           C
ATOM    463  HZ  PHE    29      42.776  33.622  48.766  1.00  0.00           H
ATOM    464  CE2 PHE    29      41.670  33.597  46.912  1.00  0.00           C
ATOM    465  HE2 PHE    29      42.468  33.819  46.221  1.00  0.00           H
ATOM    466  CD2 PHE    29      40.410  33.341  46.345  1.00  0.00           C
ATOM    467  HD2 PHE    29      40.297  33.294  45.272  1.00  0.00           H
ATOM    468  C   PHE    29      39.326  30.685  45.309  1.00  0.00           C
ATOM    469  O   PHE    29      39.540  30.819  44.110  1.00  0.00           O
ATOM    470  N   LEU    30      40.335  30.276  46.149  1.00  0.00           N
ATOM    471  H   LEU    30      40.052  30.297  47.119  1.00  0.00           H
ATOM    472  CA  LEU    30      41.742  29.947  45.712  1.00  0.00           C
ATOM    473  HA  LEU    30      42.031  30.790  45.083  1.00  0.00           H
ATOM    474  CB  LEU    30      42.626  29.766  46.876  1.00  0.00           C
ATOM    475  HB2 LEU    30      42.568  30.693  47.448  1.00  0.00           H
ATOM    476  HB3 LEU    30      42.275  28.991  47.559  1.00  0.00           H
ATOM    477  CG  LEU    30      44.104  29.413  46.479  1.00  0.00           C
ATOM    478  HG  LEU    30      44.179  28.447  45.980  1.00  0.00           H
ATOM    479  CD1 LEU    30      44.846  30.570  45.738  1.00  0.00           C
ATOM    480 HD11 LEU    30      45.878  30.321  45.485  1.00  0.00           H
ATOM    481 HD12 LEU    30      44.754  31.508  46.285  1.00  0.00           H
ATOM    482 HD13 LEU    30      44.377  30.819  44.785  1.00  0.00           H
ATOM    483  CD2 LEU    30      44.861  29.112  47.757  1.00  0.00           C
ATOM    484 HD21 LEU    30      44.782  29.924  48.481  1.00  0.00           H
ATOM    485 HD22 LEU    30      44.450  28.182  48.148  1.00  0.00           H
ATOM    486 HD23 LEU    30      45.922  29.232  47.540  1.00  0.00           H
ATOM    487  C   LEU    30      41.745  28.657  44.940  1.00  0.00           C
ATOM    488  O   LEU    30      42.235  28.628  43.818  1.00  0.00           O
ATOM    489  N   ARG    31      41.036  27.616  45.463  1.00  0.00           N
ATOM    490  H   ARG    31      40.475  27.793  46.283  1.00  0.00           H
ATOM    491  CA  ARG    31      40.641  26.465  44.583  1.00  0.00           C
ATOM    492  HA  ARG    31      41.505  25.911  44.215  1.00  0.00           H
ATOM    493  CB  ARG    31      39.747  25.485  45.394  1.00  0.00           C
ATOM    494  HB2 ARG    31      40.284  25.225  46.306  1.00  0.00           H
ATOM    495  HB3 ARG    31      38.931  26.004  45.898  1.00  0.00           H
ATOM    496  CG  ARG    31      39.183  24.321  44.691  1.00  0.00           C
ATOM    497  HG2 ARG    31      38.685  24.632  43.774  1.00  0.00           H
ATOM    498  HG3 ARG    31      40.045  23.701  44.441  1.00  0.00           H
ATOM    499  CD  ARG    31      38.172  23.607  45.692  1.00  0.00           C
ATOM    500  HD2 ARG    31      38.300  22.540  45.511  1.00  0.00           H
ATOM    501  HD3 ARG    31      38.596  23.764  46.684  1.00  0.00           H
ATOM    502  NE  ARG    31      36.773  24.129  45.497  1.00  0.00           N
ATOM    503  HE  ARG    31      36.839  25.069  45.131  1.00  0.00           H
ATOM    504  CZ  ARG    31      35.675  23.551  45.859  1.00  0.00           C
ATOM    505  NH1 ARG    31      35.687  22.446  46.635  1.00  0.00           N
ATOM    506 HH11 ARG    31      36.552  21.957  46.818  1.00  0.00           H
ATOM    507 HH12 ARG    31      34.803  22.068  46.944  1.00  0.00           H
ATOM    508  NH2 ARG    31      34.518  24.096  45.511  1.00  0.00           N
ATOM    509 HH21 ARG    31      34.587  24.875  44.871  1.00  0.00           H
ATOM    510 HH22 ARG    31      33.681  23.685  45.898  1.00  0.00           H
ATOM    511  C   ARG    31      39.835  26.819  43.323  1.00  0.00           C
ATOM    512  O   ARG    31      40.078  26.242  42.327  1.00  0.00           O
ATOM    513  N   GLU    32      38.795  27.683  43.403  1.00  0.00           N
ATOM    514  H   GLU    32      38.559  28.186  44.246  1.00  0.00           H
ATOM    515  CA  GLU    32      37.969  28.033  42.233  1.00  0.00           C
ATOM    516  HA  GLU    32      37.623  27.098  41.793  1.00  0.00           H
ATOM    517  CB  GLU    32      36.829  28.987  42.591  1.00  0.00           C
ATOM    518  HB2 GLU    32      37.258  29.742  43.249  1.00  0.00           H
ATOM    519  HB3 GLU    32      36.364  29.449  41.720  1.00  0.00           H
ATOM    520  CG  GLU    32      35.763  28.298  43.458  1.00  0.00           C
ATOM    521  HG2 GLU    32      36.199  28.194  44.453  1.00  0.00           H
ATOM    522  HG3 GLU    32      34.964  29.019  43.628  1.00  0.00           H
ATOM    523  CD  GLU    32      35.224  26.995  42.879  1.00  0.00           C
ATOM    524  OE1 GLU    32      35.220  25.968  43.611  1.00  0.00           O
ATOM    525  OE2 GLU    32      34.964  26.937  41.662  1.00  0.00           O
ATOM    526  C   GLU    32      38.773  28.689  41.075  1.00  0.00           C
ATOM    527  O   GLU    32      38.601  28.260  39.946  1.00  0.00           O
ATOM    528  N   LEU    33      39.614  29.726  41.436  1.00  0.00           N
ATOM    529  H   LEU    33      39.462  30.192  42.320  1.00  0.00           H
ATOM    530  CA  LEU    33      40.432  30.432  40.436  1.00  0.00           C
ATOM    531  HA  LEU    33      39.794  30.612  39.571  1.00  0.00           H
ATOM    532  CB  LEU    33      41.021  31.776  41.064  1.00  0.00           C
ATOM    533  HB2 LEU    33      41.546  31.560  41.994  1.00  0.00           H
ATOM    534  HB3 LEU    33      41.748  32.297  40.441  1.00  0.00           H
ATOM    535  CG  LEU    33      39.885  32.797  41.363  1.00  0.00           C
ATOM    536  HG  LEU    33      39.292  32.508  42.230  1.00  0.00           H
ATOM    537  CD1 LEU    33      40.621  34.035  41.784  1.00  0.00           C
ATOM    538 HD11 LEU    33      41.212  33.713  42.640  1.00  0.00           H
ATOM    539 HD12 LEU    33      39.951  34.842  42.079  1.00  0.00           H
ATOM    540 HD13 LEU    33      41.299  34.411  41.018  1.00  0.00           H
ATOM    541  CD2 LEU    33      39.038  33.202  40.155  1.00  0.00           C
ATOM    542 HD21 LEU    33      38.560  32.372  39.636  1.00  0.00           H
ATOM    543 HD22 LEU    33      38.222  33.775  40.596  1.00  0.00           H
ATOM    544 HD23 LEU    33      39.726  33.601  39.410  1.00  0.00           H
ATOM    545  C   LEU    33      41.520  29.512  39.913  1.00  0.00           C
ATOM    546  O   LEU    33      41.761  29.683  38.694  1.00  0.00           O
ATOM    547  N   ILE    34      42.078  28.608  40.704  1.00  0.00           N
ATOM    548  H   ILE    34      41.710  28.367  41.613  1.00  0.00           H
ATOM    549  CA  ILE    34      43.069  27.640  40.189  1.00  0.00           C
ATOM    550  HA  ILE    34      43.791  28.201  39.597  1.00  0.00           H
ATOM    551  CB  ILE    34      43.857  26.930  41.344  1.00  0.00           C
ATOM    552  HB  ILE    34      43.142  26.427  41.995  1.00  0.00           H
ATOM    553  CG2 ILE    34      44.695  25.845  40.672  1.00  0.00           C
ATOM    554 HG21 ILE    34      45.435  26.368  40.065  1.00  0.00           H
ATOM    555 HG22 ILE    34      44.203  25.136  40.007  1.00  0.00           H
ATOM    556 HG23 ILE    34      45.167  25.261  41.462  1.00  0.00           H
ATOM    557  CG1 ILE    34      44.729  27.953  42.199  1.00  0.00           C
ATOM    558 HG12 ILE    34      45.634  28.159  41.626  1.00  0.00           H
ATOM    559 HG13 ILE    34      44.202  28.896  42.340  1.00  0.00           H
ATOM    560  CD1 ILE    34      45.274  27.208  43.489  1.00  0.00           C
ATOM    561 HD11 ILE    34      45.791  27.937  44.113  1.00  0.00           H
ATOM    562 HD12 ILE    34      45.901  26.390  43.133  1.00  0.00           H
ATOM    563 HD13 ILE    34      44.380  26.930  44.049  1.00  0.00           H
ATOM    564  C   ILE    34      42.375  26.640  39.272  1.00  0.00           C
ATOM    565  O   ILE    34      42.854  26.442  38.158  1.00  0.00           O
ATOM    566  N   SER    35      41.261  25.992  39.626  1.00  0.00           N
ATOM    567  H   SER    35      40.977  26.134  40.586  1.00  0.00           H
ATOM    568  CA  SER    35      40.432  25.117  38.801  1.00  0.00           C
ATOM    569  HA  SER    35      41.081  24.284  38.532  1.00  0.00           H
ATOM    570  CB  SER    35      39.201  24.610  39.611  1.00  0.00           C
ATOM    571  HB2 SER    35      38.627  25.480  39.929  1.00  0.00           H
ATOM    572  HB3 SER    35      38.430  24.144  38.997  1.00  0.00           H
ATOM    573  OG  SER    35      39.623  23.928  40.737  1.00  0.00           O
ATOM    574  HG  SER    35      39.659  24.649  41.369  1.00  0.00           H
ATOM    575  C   SER    35      40.018  25.741  37.547  1.00  0.00           C
ATOM    576  O   SER    35      40.042  25.067  36.512  1.00  0.00           O
ATOM    577  N   ASN    36      39.469  26.894  37.672  1.00  0.00           N
ATOM    578  H   ASN    36      39.591  27.404  38.534  1.00  0.00           H
ATOM    579  CA  ASN    36      38.978  27.584  36.471  1.00  0.00           C
ATOM    580  HA  ASN    36      38.251  27.008  35.899  1.00  0.00           H
ATOM    581  CB  ASN    36      38.225  28.850  36.927  1.00  0.00           C
ATOM    582  HB2 ASN    36      38.803  29.493  37.591  1.00  0.00           H
ATOM    583  HB3 ASN    36      38.151  29.492  36.048  1.00  0.00           H
ATOM    584  CG  ASN    36      36.851  28.586  37.401  1.00  0.00           C
ATOM    585  OD1 ASN    36      36.302  27.490  37.536  1.00  0.00           O
ATOM    586  ND2 ASN    36      35.985  29.585  37.421  1.00  0.00           N
ATOM    587 HD21 ASN    36      36.232  30.534  37.178  1.00  0.00           H
ATOM    588 HD22 ASN    36      35.019  29.296  37.478  1.00  0.00           H
ATOM    589  C   ASN    36      40.183  28.044  35.465  1.00  0.00           C
ATOM    590  O   ASN    36      39.973  28.063  34.200  1.00  0.00           O
ATOM    591  N   SER    37      41.422  28.328  35.958  1.00  0.00           N
ATOM    592  H   SER    37      41.525  28.422  36.958  1.00  0.00           H
ATOM    593  CA  SER    37      42.627  28.549  35.187  1.00  0.00           C
ATOM    594  HA  SER    37      42.407  29.338  34.470  1.00  0.00           H
ATOM    595  CB  SER    37      43.708  29.153  36.047  1.00  0.00           C
ATOM    596  HB2 SER    37      43.861  28.587  36.966  1.00  0.00           H
ATOM    597  HB3 SER    37      44.668  29.111  35.531  1.00  0.00           H
ATOM    598  OG  SER    37      43.561  30.556  36.267  1.00  0.00           O
ATOM    599  HG  SER    37      43.690  30.940  35.397  1.00  0.00           H
ATOM    600  C   SER    37      43.168  27.248  34.633  1.00  0.00           C
ATOM    601  O   SER    37      43.575  27.170  33.491  1.00  0.00           O
ATOM    602  N   SER    38      42.983  26.147  35.373  1.00  0.00           N
ATOM    603  H   SER    38      42.669  26.275  36.325  1.00  0.00           H
ATOM    604  CA  SER    38      43.288  24.820  34.782  1.00  0.00           C
ATOM    605  HA  SER    38      44.340  24.788  34.498  1.00  0.00           H
ATOM    606  CB  SER    38      43.304  23.735  35.863  1.00  0.00           C
ATOM    607  HB2 SER    38      44.118  23.977  36.545  1.00  0.00           H
ATOM    608  HB3 SER    38      42.471  23.861  36.554  1.00  0.00           H
ATOM    609  OG  SER    38      43.342  22.388  35.288  1.00  0.00           O
ATOM    610  HG  SER    38      42.434  22.228  35.023  1.00  0.00           H
ATOM    611  C   SER    38      42.403  24.435  33.557  1.00  0.00           C
ATOM    612  O   SER    38      42.921  23.943  32.534  1.00  0.00           O
ATOM    613  N   ASP    39      41.110  24.692  33.676  1.00  0.00           N
ATOM    614  H   ASP    39      40.834  25.062  34.574  1.00  0.00           H
ATOM    615  CA  ASP    39      40.110  24.575  32.622  1.00  0.00           C
ATOM    616  HA  ASP    39      40.110  23.613  32.108  1.00  0.00           H
ATOM    617  CB  ASP    39      38.723  24.968  33.131  1.00  0.00           C
ATOM    618  HB2 ASP    39      38.830  25.861  33.745  1.00  0.00           H
ATOM    619  HB3 ASP    39      38.036  25.094  32.295  1.00  0.00           H
ATOM    620  CG  ASP    39      38.105  23.873  34.051  1.00  0.00           C
ATOM    621  OD1 ASP    39      38.702  22.807  34.154  1.00  0.00           O
ATOM    622  OD2 ASP    39      36.976  24.102  34.580  1.00  0.00           O
ATOM    623  C   ASP    39      40.543  25.581  31.454  1.00  0.00           C
ATOM    624  O   ASP    39      40.413  25.164  30.351  1.00  0.00           O
ATOM    625  N   ALA    40      40.951  26.792  31.749  1.00  0.00           N
ATOM    626  H   ALA    40      41.048  27.143  32.690  1.00  0.00           H
ATOM    627  CA  ALA    40      41.516  27.682  30.686  1.00  0.00           C
ATOM    628  HA  ALA    40      40.696  27.849  29.987  1.00  0.00           H
ATOM    629  CB  ALA    40      41.824  29.092  31.399  1.00  0.00           C
ATOM    630  HB1 ALA    40      41.005  29.612  31.897  1.00  0.00           H
ATOM    631  HB2 ALA    40      42.280  29.772  30.680  1.00  0.00           H
ATOM    632  HB3 ALA    40      42.608  28.848  32.116  1.00  0.00           H
ATOM    633  C   ALA    40      42.721  26.962  29.947  1.00  0.00           C
ATOM    634  O   ALA    40      42.992  27.153  28.745  1.00  0.00           O
ATOM    635  N   LEU    41      43.512  26.297  30.746  1.00  0.00           N
ATOM    636  H   LEU    41      43.238  26.092  31.696  1.00  0.00           H
ATOM    637  CA  LEU    41      44.732  25.710  30.287  1.00  0.00           C
ATOM    638  HA  LEU    41      45.147  26.427  29.579  1.00  0.00           H
ATOM    639  CB  LEU    41      45.682  25.422  31.397  1.00  0.00           C
ATOM    640  HB2 LEU    41      45.158  24.917  32.209  1.00  0.00           H
ATOM    641  HB3 LEU    41      46.460  24.699  31.151  1.00  0.00           H
ATOM    642  CG  LEU    41      46.382  26.716  31.974  1.00  0.00           C
ATOM    643  HG  LEU    41      45.825  27.653  31.960  1.00  0.00           H
ATOM    644  CD1 LEU    41      46.905  26.569  33.391  1.00  0.00           C
ATOM    645 HD11 LEU    41      47.719  27.272  33.573  1.00  0.00           H
ATOM    646 HD12 LEU    41      47.177  25.557  33.691  1.00  0.00           H
ATOM    647 HD13 LEU    41      46.079  26.822  34.056  1.00  0.00           H
ATOM    648  CD2 LEU    41      47.489  26.948  30.996  1.00  0.00           C
ATOM    649 HD21 LEU    41      48.203  26.135  31.132  1.00  0.00           H
ATOM    650 HD22 LEU    41      47.209  27.009  29.944  1.00  0.00           H
ATOM    651 HD23 LEU    41      48.118  27.787  31.294  1.00  0.00           H
ATOM    652  C   LEU    41      44.417  24.460  29.440  1.00  0.00           C
ATOM    653  O   LEU    41      45.088  24.224  28.370  1.00  0.00           O
ATOM    654  N   ASP    42      43.475  23.656  29.821  1.00  0.00           N
ATOM    655  H   ASP    42      42.977  23.956  30.646  1.00  0.00           H
ATOM    656  CA  ASP    42      42.972  22.495  29.020  1.00  0.00           C
ATOM    657  HA  ASP    42      43.741  21.738  28.872  1.00  0.00           H
ATOM    658  CB  ASP    42      41.836  21.727  29.795  1.00  0.00           C
ATOM    659  HB2 ASP    42      41.027  22.439  29.960  1.00  0.00           H
ATOM    660  HB3 ASP    42      41.398  20.883  29.262  1.00  0.00           H
ATOM    661  CG  ASP    42      42.340  21.174  31.064  1.00  0.00           C
ATOM    662  OD1 ASP    42      43.557  20.939  31.248  1.00  0.00           O
ATOM    663  OD2 ASP    42      41.476  20.838  31.918  1.00  0.00           O
ATOM    664  C   ASP    42      42.345  22.970  27.648  1.00  0.00           C
ATOM    665  O   ASP    42      42.402  22.207  26.675  1.00  0.00           O
ATOM    666  N   LYS    43      41.895  24.187  27.530  1.00  0.00           N
ATOM    667  H   LYS    43      41.930  24.791  28.340  1.00  0.00           H
ATOM    668  CA  LYS    43      41.591  24.779  26.265  1.00  0.00           C
ATOM    669  HA  LYS    43      41.081  24.106  25.576  1.00  0.00           H
ATOM    670  CB  LYS    43      40.587  26.005  26.487  1.00  0.00           C
ATOM    671  HB2 LYS    43      39.637  25.750  26.958  1.00  0.00           H
ATOM    672  HB3 LYS    43      41.090  26.690  27.168  1.00  0.00           H
ATOM    673  CG  LYS    43      40.137  26.676  25.208  1.00  0.00           C
ATOM    674  HG2 LYS    43      39.581  27.533  25.587  1.00  0.00           H
ATOM    675  HG3 LYS    43      40.926  27.140  24.616  1.00  0.00           H
ATOM    676  CD  LYS    43      39.397  25.878  24.137  1.00  0.00           C
ATOM    677  HD2 LYS    43      40.159  25.246  23.682  1.00  0.00           H
ATOM    678  HD3 LYS    43      38.681  25.206  24.610  1.00  0.00           H
ATOM    679  CE  LYS    43      38.862  26.891  23.127  1.00  0.00           C
ATOM    680  HE2 LYS    43      38.043  27.398  23.636  1.00  0.00           H
ATOM    681  HE3 LYS    43      39.647  27.597  22.856  1.00  0.00           H
ATOM    682  NZ  LYS    43      38.299  26.259  21.905  1.00  0.00           N
ATOM    683  HZ1 LYS    43      39.020  26.019  21.239  1.00  0.00           H
ATOM    684  HZ2 LYS    43      37.569  26.788  21.449  1.00  0.00           H
ATOM    685  HZ3 LYS    43      37.922  25.345  22.109  1.00  0.00           H
ATOM    686  C   LYS    43      42.782  25.370  25.486  1.00  0.00           C
ATOM    687  O   LYS    43      42.786  25.057  24.285  1.00  0.00           O
ATOM    688  N   ILE    44      43.801  26.070  26.007  1.00  0.00           N
ATOM    689  H   ILE    44      43.926  26.100  27.009  1.00  0.00           H
ATOM    690  CA  ILE    44      45.062  26.215  25.276  1.00  0.00           C
ATOM    691  HA  ILE    44      44.654  26.749  24.418  1.00  0.00           H
ATOM    692  CB  ILE    44      45.996  27.278  25.852  1.00  0.00           C
ATOM    693  HB  ILE    44      45.437  28.213  25.850  1.00  0.00           H
ATOM    694  CG2 ILE    44      46.158  26.964  27.341  1.00  0.00           C
ATOM    695 HG21 ILE    44      45.207  27.162  27.835  1.00  0.00           H
ATOM    696 HG22 ILE    44      46.908  27.638  27.756  1.00  0.00           H
ATOM    697 HG23 ILE    44      46.621  25.978  27.398  1.00  0.00           H
ATOM    698  CG1 ILE    44      47.297  27.547  25.106  1.00  0.00           C
ATOM    699 HG12 ILE    44      47.927  28.282  25.606  1.00  0.00           H
ATOM    700 HG13 ILE    44      47.947  26.687  24.947  1.00  0.00           H
ATOM    701  CD1 ILE    44      47.006  28.063  23.636  1.00  0.00           C
ATOM    702 HD11 ILE    44      47.987  28.263  23.204  1.00  0.00           H
ATOM    703 HD12 ILE    44      46.400  28.958  23.489  1.00  0.00           H
ATOM    704 HD13 ILE    44      46.542  27.237  23.097  1.00  0.00           H
ATOM    705  C   ILE    44      45.698  24.850  24.805  1.00  0.00           C
ATOM    706  O   ILE    44      46.077  24.780  23.645  1.00  0.00           O
ATOM    707  N   ARG    45      45.714  23.804  25.651  1.00  0.00           N
ATOM    708  H   ARG    45      45.259  23.959  26.539  1.00  0.00           H
ATOM    709  CA  ARG    45      46.187  22.400  25.318  1.00  0.00           C
ATOM    710  HA  ARG    45      47.234  22.417  25.017  1.00  0.00           H
ATOM    711  CB  ARG    45      46.204  21.596  26.672  1.00  0.00           C
ATOM    712  HB2 ARG    45      46.566  22.276  27.442  1.00  0.00           H
ATOM    713  HB3 ARG    45      45.198  21.249  26.909  1.00  0.00           H
ATOM    714  CG  ARG    45      47.101  20.416  26.676  1.00  0.00           C
ATOM    715  HG2 ARG    45      46.815  19.668  25.937  1.00  0.00           H
ATOM    716  HG3 ARG    45      48.102  20.782  26.452  1.00  0.00           H
ATOM    717  CD  ARG    45      47.195  19.722  28.094  1.00  0.00           C
ATOM    718  HD2 ARG    45      47.660  18.736  28.119  1.00  0.00           H
ATOM    719  HD3 ARG    45      47.847  20.360  28.691  1.00  0.00           H
ATOM    720  NE  ARG    45      45.928  19.585  28.824  1.00  0.00           N
ATOM    721  HE  ARG    45      45.801  20.180  29.629  1.00  0.00           H
ATOM    722  CZ  ARG    45      45.076  18.609  28.808  1.00  0.00           C
ATOM    723  NH1 ARG    45      45.212  17.617  28.038  1.00  0.00           N
ATOM    724 HH11 ARG    45      45.970  17.564  27.374  1.00  0.00           H
ATOM    725 HH12 ARG    45      44.498  16.904  28.001  1.00  0.00           H
ATOM    726  NH2 ARG    45      44.103  18.656  29.676  1.00  0.00           N
ATOM    727 HH21 ARG    45      43.949  19.450  30.281  1.00  0.00           H
ATOM    728 HH22 ARG    45      43.456  17.881  29.700  1.00  0.00           H
ATOM    729  C   ARG    45      45.387  21.800  24.163  1.00  0.00           C
ATOM    730  O   ARG    45      46.015  21.308  23.221  1.00  0.00           O
ATOM    731  N   TYR    46      44.062  21.772  24.202  1.00  0.00           N
ATOM    732  H   TYR    46      43.663  22.253  24.996  1.00  0.00           H
ATOM    733  CA  TYR    46      43.188  21.312  23.190  1.00  0.00           C
ATOM    734  HA  TYR    46      43.481  20.307  22.882  1.00  0.00           H
ATOM    735  CB  TYR    46      41.727  21.435  23.764  1.00  0.00           C
ATOM    736  HB2 TYR    46      41.841  20.906  24.710  1.00  0.00           H
ATOM    737  HB3 TYR    46      41.596  22.426  24.200  1.00  0.00           H
ATOM    738  CG  TYR    46      40.521  20.872  23.076  1.00  0.00           C
ATOM    739  CD1 TYR    46      40.084  19.526  23.425  1.00  0.00           C
ATOM    740  HD1 TYR    46      40.638  19.084  24.239  1.00  0.00           H
ATOM    741  CE1 TYR    46      39.108  18.845  22.721  1.00  0.00           C
ATOM    742  HE1 TYR    46      38.864  17.861  23.096  1.00  0.00           H
ATOM    743  CZ  TYR    46      38.465  19.491  21.666  1.00  0.00           C
ATOM    744  OH  TYR    46      37.524  18.852  20.898  1.00  0.00           O
ATOM    745  HH  TYR    46      37.449  17.929  21.149  1.00  0.00           H
ATOM    746  CE2 TYR    46      38.762  20.846  21.434  1.00  0.00           C
ATOM    747  HE2 TYR    46      38.306  21.410  20.634  1.00  0.00           H
ATOM    748  CD2 TYR    46      39.770  21.573  22.138  1.00  0.00           C
ATOM    749  HD2 TYR    46      39.980  22.598  21.873  1.00  0.00           H
ATOM    750  C   TYR    46      43.235  22.156  21.838  1.00  0.00           C
ATOM    751  O   TYR    46      43.193  21.600  20.728  1.00  0.00           O
ATOM    752  N   GLU    47      43.349  23.505  21.968  1.00  0.00           N
ATOM    753  H   GLU    47      43.141  23.930  22.860  1.00  0.00           H
ATOM    754  CA  GLU    47      43.339  24.429  20.821  1.00  0.00           C
ATOM    755  HA  GLU    47      42.482  24.040  20.270  1.00  0.00           H
ATOM    756  CB  GLU    47      43.040  25.879  21.337  1.00  0.00           C
ATOM    757  HB2 GLU    47      42.208  25.931  22.041  1.00  0.00           H
ATOM    758  HB3 GLU    47      43.892  26.339  21.837  1.00  0.00           H
ATOM    759  CG  GLU    47      42.599  26.885  20.214  1.00  0.00           C
ATOM    760  HG2 GLU    47      42.635  27.875  20.668  1.00  0.00           H
ATOM    761  HG3 GLU    47      43.162  26.797  19.285  1.00  0.00           H
ATOM    762  CD  GLU    47      41.160  26.632  19.744  1.00  0.00           C
ATOM    763  OE1 GLU    47      40.717  27.488  19.005  1.00  0.00           O
ATOM    764  OE2 GLU    47      40.418  25.752  20.145  1.00  0.00           O
ATOM    765  C   GLU    47      44.620  24.415  19.942  1.00  0.00           C
ATOM    766  O   GLU    47      44.566  24.437  18.727  1.00  0.00           O
ATOM    767  N   SER    48      45.730  24.387  20.599  1.00  0.00           N
ATOM    768  H   SER    48      45.758  24.454  21.606  1.00  0.00           H
ATOM    769  CA  SER    48      47.114  24.311  19.929  1.00  0.00           C
ATOM    770  HA  SER    48      47.330  25.127  19.240  1.00  0.00           H
ATOM    771  CB  SER    48      48.213  24.295  21.037  1.00  0.00           C
ATOM    772  HB2 SER    48      49.188  23.969  20.678  1.00  0.00           H
ATOM    773  HB3 SER    48      48.370  25.286  21.463  1.00  0.00           H
ATOM    774  OG  SER    48      47.892  23.481  22.108  1.00  0.00           O
ATOM    775  HG  SER    48      47.264  23.941  22.670  1.00  0.00           H
ATOM    776  C   SER    48      47.326  23.093  19.091  1.00  0.00           C
ATOM    777  O   SER    48      48.350  22.972  18.361  1.00  0.00           O
ATOM    778  N   LEU    49      46.448  22.113  19.120  1.00  0.00           N
ATOM    779  H   LEU    49      45.620  22.100  19.700  1.00  0.00           H
ATOM    780  CA  LEU    49      46.437  21.006  18.133  1.00  0.00           C
ATOM    781  HA  LEU    49      47.485  20.720  18.037  1.00  0.00           H
ATOM    782  CB  LEU    49      45.507  19.894  18.716  1.00  0.00           C
ATOM    783  HB2 LEU    49      44.455  20.135  18.558  1.00  0.00           H
ATOM    784  HB3 LEU    49      45.558  18.942  18.188  1.00  0.00           H
ATOM    785  CG  LEU    49      45.812  19.476  20.174  1.00  0.00           C
ATOM    786  HG  LEU    49      45.681  20.284  20.894  1.00  0.00           H
ATOM    787  CD1 LEU    49      44.924  18.304  20.698  1.00  0.00           C
ATOM    788 HD11 LEU    49      44.845  18.376  21.782  1.00  0.00           H
ATOM    789 HD12 LEU    49      45.251  17.349  20.287  1.00  0.00           H
ATOM    790 HD13 LEU    49      43.957  18.429  20.212  1.00  0.00           H
ATOM    791  CD2 LEU    49      47.278  19.091  20.434  1.00  0.00           C
ATOM    792 HD21 LEU    49      47.420  18.809  21.477  1.00  0.00           H
ATOM    793 HD22 LEU    49      47.494  18.223  19.811  1.00  0.00           H
ATOM    794 HD23 LEU    49      47.828  19.983  20.135  1.00  0.00           H
ATOM    795  C   LEU    49      46.040  21.420  16.743  1.00  0.00           C
ATOM    796  O   LEU    49      46.487  20.797  15.767  1.00  0.00           O
ATOM    797  N   THR    50      45.188  22.505  16.542  1.00  0.00           N
ATOM    798  H   THR    50      44.838  22.999  17.351  1.00  0.00           H
ATOM    799  CA  THR    50      44.703  23.012  15.260  1.00  0.00           C
ATOM    800  HA  THR    50      44.733  22.130  14.621  1.00  0.00           H
ATOM    801  CB  THR    50      43.275  23.554  15.341  1.00  0.00           C
ATOM    802  HB  THR    50      43.216  24.312  16.122  1.00  0.00           H
ATOM    803  CG2 THR    50      42.660  24.099  13.980  1.00  0.00           C
ATOM    804 HG21 THR    50      42.391  23.235  13.372  1.00  0.00           H
ATOM    805 HG22 THR    50      43.403  24.703  13.462  1.00  0.00           H
ATOM    806 HG23 THR    50      41.771  24.688  14.206  1.00  0.00           H
ATOM    807  OG1 THR    50      42.483  22.515  15.826  1.00  0.00           O
ATOM    808  HG1 THR    50      42.811  22.174  16.661  1.00  0.00           H
ATOM    809  C   THR    50      45.616  24.075  14.611  1.00  0.00           C
ATOM    810  O   THR    50      45.830  24.039  13.393  1.00  0.00           O
ATOM    811  N   ASP    51      46.151  24.960  15.451  1.00  0.00           N
ATOM    812  H   ASP    51      45.818  24.944  16.404  1.00  0.00           H
ATOM    813  CA  ASP    51      47.197  25.795  14.967  1.00  0.00           C
ATOM    814  HA  ASP    51      47.632  25.322  14.086  1.00  0.00           H
ATOM    815  CB  ASP    51      46.644  27.104  14.452  1.00  0.00           C
ATOM    816  HB2 ASP    51      46.024  26.961  13.567  1.00  0.00           H
ATOM    817  HB3 ASP    51      45.920  27.538  15.141  1.00  0.00           H
ATOM    818  CG  ASP    51      47.626  28.153  13.922  1.00  0.00           C
ATOM    819  OD1 ASP    51      48.855  27.905  13.965  1.00  0.00           O
ATOM    820  OD2 ASP    51      47.155  29.088  13.315  1.00  0.00           O
ATOM    821  C   ASP    51      48.271  25.975  16.038  1.00  0.00           C
ATOM    822  O   ASP    51      48.110  26.772  16.965  1.00  0.00           O
ATOM    823  N   PRO    52      49.435  25.275  15.888  1.00  0.00           N
ATOM    824  CD  PRO    52      49.936  24.613  14.748  1.00  0.00           C
ATOM    825  HD2 PRO    52      49.726  24.961  13.737  1.00  0.00           H
ATOM    826  HD3 PRO    52      49.597  23.593  14.926  1.00  0.00           H
ATOM    827  CG  PRO    52      51.458  24.637  14.968  1.00  0.00           C
ATOM    828  HG2 PRO    52      51.915  25.578  14.659  1.00  0.00           H
ATOM    829  HG3 PRO    52      52.008  23.815  14.510  1.00  0.00           H
ATOM    830  CB  PRO    52      51.702  24.557  16.491  1.00  0.00           C
ATOM    831  HB2 PRO    52      52.657  25.004  16.764  1.00  0.00           H
ATOM    832  HB3 PRO    52      51.768  23.513  16.799  1.00  0.00           H
ATOM    833  CA  PRO    52      50.471  25.407  16.968  1.00  0.00           C
ATOM    834  HA  PRO    52      50.089  25.033  17.918  1.00  0.00           H
ATOM    835  C   PRO    52      50.960  26.855  17.298  1.00  0.00           C
ATOM    836  O   PRO    52      51.269  27.210  18.468  1.00  0.00           O
ATOM    837  N   SER    53      50.868  27.821  16.356  1.00  0.00           N
ATOM    838  H   SER    53      50.599  27.471  15.447  1.00  0.00           H
ATOM    839  CA  SER    53      51.406  29.207  16.583  1.00  0.00           C
ATOM    840  HA  SER    53      52.470  29.081  16.783  1.00  0.00           H
ATOM    841  CB  SER    53      51.131  29.975  15.348  1.00  0.00           C
ATOM    842  HB2 SER    53      51.351  31.034  15.480  1.00  0.00           H
ATOM    843  HB3 SER    53      51.777  29.589  14.559  1.00  0.00           H
ATOM    844  OG  SER    53      49.726  30.056  15.063  1.00  0.00           O
ATOM    845  HG  SER    53      49.490  29.194  14.713  1.00  0.00           H
ATOM    846  C   SER    53      50.767  30.122  17.756  1.00  0.00           C
ATOM    847  O   SER    53      51.386  30.997  18.283  1.00  0.00           O
ATOM    848  N   LYS    54      49.549  29.705  18.184  1.00  0.00           N
ATOM    849  H   LYS    54      49.181  28.891  17.713  1.00  0.00           H
ATOM    850  CA  LYS    54      48.915  30.205  19.411  1.00  0.00           C
ATOM    851  HA  LYS    54      48.798  31.285  19.318  1.00  0.00           H
ATOM    852  CB  LYS    54      47.634  29.427  19.730  1.00  0.00           C
ATOM    853  HB2 LYS    54      47.889  28.378  19.879  1.00  0.00           H
ATOM    854  HB3 LYS    54      47.186  29.857  20.625  1.00  0.00           H
ATOM    855  CG  LYS    54      46.565  29.561  18.629  1.00  0.00           C
ATOM    856  HG2 LYS    54      46.224  30.586  18.474  1.00  0.00           H
ATOM    857  HG3 LYS    54      46.963  29.371  17.632  1.00  0.00           H
ATOM    858  CD  LYS    54      45.442  28.598  18.671  1.00  0.00           C
ATOM    859  HD2 LYS    54      45.852  27.634  18.974  1.00  0.00           H
ATOM    860  HD3 LYS    54      44.874  28.811  19.576  1.00  0.00           H
ATOM    861  CE  LYS    54      44.558  28.425  17.384  1.00  0.00           C
ATOM    862  HE2 LYS    54      45.164  27.963  16.604  1.00  0.00           H
ATOM    863  HE3 LYS    54      43.738  27.749  17.627  1.00  0.00           H
ATOM    864  NZ  LYS    54      43.951  29.662  16.897  1.00  0.00           N
ATOM    865  HZ1 LYS    54      43.157  29.946  17.453  1.00  0.00           H
ATOM    866  HZ2 LYS    54      43.591  29.336  16.011  1.00  0.00           H
ATOM    867  HZ3 LYS    54      44.625  30.399  16.749  1.00  0.00           H
ATOM    868  C   LYS    54      49.800  30.010  20.612  1.00  0.00           C
ATOM    869  O   LYS    54      49.838  30.929  21.481  1.00  0.00           O
ATOM    870  N   LEU    55      50.696  28.994  20.630  1.00  0.00           N
ATOM    871  H   LEU    55      50.803  28.444  19.790  1.00  0.00           H
ATOM    872  CA  LEU    55      51.674  28.812  21.680  1.00  0.00           C
ATOM    873  HA  LEU    55      51.190  29.137  22.601  1.00  0.00           H
ATOM    874  CB  LEU    55      52.135  27.368  21.724  1.00  0.00           C
ATOM    875  HB2 LEU    55      52.629  27.095  20.791  1.00  0.00           H
ATOM    876  HB3 LEU    55      52.882  27.236  22.506  1.00  0.00           H
ATOM    877  CG  LEU    55      51.060  26.335  21.937  1.00  0.00           C
ATOM    878  HG  LEU    55      50.213  26.541  21.282  1.00  0.00           H
ATOM    879  CD1 LEU    55      51.586  24.900  21.910  1.00  0.00           C
ATOM    880 HD11 LEU    55      52.466  24.825  22.550  1.00  0.00           H
ATOM    881 HD12 LEU    55      51.738  24.726  20.845  1.00  0.00           H
ATOM    882 HD13 LEU    55      50.812  24.198  22.216  1.00  0.00           H
ATOM    883  CD2 LEU    55      50.495  26.573  23.306  1.00  0.00           C
ATOM    884 HD21 LEU    55      51.265  26.526  24.076  1.00  0.00           H
ATOM    885 HD22 LEU    55      50.092  27.582  23.388  1.00  0.00           H
ATOM    886 HD23 LEU    55      49.708  25.872  23.584  1.00  0.00           H
ATOM    887  C   LEU    55      52.965  29.693  21.559  1.00  0.00           C
ATOM    888  O   LEU    55      53.678  29.866  22.489  1.00  0.00           O
ATOM    889  N   ASP    56      53.209  30.400  20.447  1.00  0.00           N
ATOM    890  H   ASP    56      52.568  30.308  19.671  1.00  0.00           H
ATOM    891  CA  ASP    56      54.286  31.447  20.395  1.00  0.00           C
ATOM    892  HA  ASP    56      55.252  30.994  20.612  1.00  0.00           H
ATOM    893  CB  ASP    56      54.372  32.079  18.958  1.00  0.00           C
ATOM    894  HB2 ASP    56      53.570  32.814  18.891  1.00  0.00           H
ATOM    895  HB3 ASP    56      55.220  32.763  18.913  1.00  0.00           H
ATOM    896  CG  ASP    56      54.367  31.230  17.645  1.00  0.00           C
ATOM    897  OD1 ASP    56      54.490  31.739  16.502  1.00  0.00           O
ATOM    898  OD2 ASP    56      54.410  29.992  17.748  1.00  0.00           O
ATOM    899  C   ASP    56      54.137  32.652  21.348  1.00  0.00           C
ATOM    900  O   ASP    56      55.099  33.134  21.956  1.00  0.00           O
ATOM    901  N   SER    57      52.887  33.018  21.714  1.00  0.00           N
ATOM    902  H   SER    57      52.128  32.893  21.059  1.00  0.00           H
ATOM    903  CA  SER    57      52.638  33.959  22.826  1.00  0.00           C
ATOM    904  HA  SER    57      53.374  34.736  22.621  1.00  0.00           H
ATOM    905  CB  SER    57      51.290  34.600  22.828  1.00  0.00           C
ATOM    906  HB2 SER    57      51.160  35.367  23.591  1.00  0.00           H
ATOM    907  HB3 SER    57      51.190  35.085  21.856  1.00  0.00           H
ATOM    908  OG  SER    57      50.245  33.631  22.791  1.00  0.00           O
ATOM    909  HG  SER    57      49.659  33.803  22.049  1.00  0.00           H
ATOM    910  C   SER    57      52.996  33.427  24.226  1.00  0.00           C
ATOM    911  O   SER    57      52.453  33.944  25.137  1.00  0.00           O
ATOM    912  N   GLY    58      53.880  32.408  24.422  1.00  0.00           N
ATOM    913  H   GLY    58      54.385  32.083  23.611  1.00  0.00           H
ATOM    914  CA  GLY    58      54.297  31.847  25.730  1.00  0.00           C
ATOM    915  HA2 GLY    58      55.382  31.854  25.621  1.00  0.00           H
ATOM    916  HA3 GLY    58      54.120  32.564  26.530  1.00  0.00           H
ATOM    917  C   GLY    58      53.770  30.443  25.914  1.00  0.00           C
ATOM    918  O   GLY    58      52.576  30.258  26.188  1.00  0.00           O
ATOM    919  N   LYS    59      54.537  29.309  25.714  1.00  0.00           N
ATOM    920  H   LYS    59      55.540  29.420  25.758  1.00  0.00           H
ATOM    921  CA  LYS    59      54.068  27.961  25.403  1.00  0.00           C
ATOM    922  HA  LYS    59      53.162  28.114  24.818  1.00  0.00           H
ATOM    923  CB  LYS    59      55.131  27.347  24.346  1.00  0.00           C
ATOM    924  HB2 LYS    59      54.698  26.405  24.010  1.00  0.00           H
ATOM    925  HB3 LYS    59      55.286  28.019  23.501  1.00  0.00           H
ATOM    926  CG  LYS    59      56.514  27.094  24.931  1.00  0.00           C
ATOM    927  HG2 LYS    59      56.977  28.017  25.281  1.00  0.00           H
ATOM    928  HG3 LYS    59      56.354  26.380  25.739  1.00  0.00           H
ATOM    929  CD  LYS    59      57.488  26.541  23.909  1.00  0.00           C
ATOM    930  HD2 LYS    59      56.992  26.196  23.001  1.00  0.00           H
ATOM    931  HD3 LYS    59      58.155  27.371  23.675  1.00  0.00           H
ATOM    932  CE  LYS    59      58.366  25.382  24.359  1.00  0.00           C
ATOM    933  HE2 LYS    59      57.807  24.500  24.670  1.00  0.00           H
ATOM    934  HE3 LYS    59      58.967  24.962  23.552  1.00  0.00           H
ATOM    935  NZ  LYS    59      59.236  25.933  25.426  1.00  0.00           N
ATOM    936  HZ1 LYS    59      59.808  25.146  25.701  1.00  0.00           H
ATOM    937  HZ2 LYS    59      58.715  26.304  26.208  1.00  0.00           H
ATOM    938  HZ3 LYS    59      59.761  26.746  25.140  1.00  0.00           H
ATOM    939  C   LYS    59      53.772  27.142  26.680  1.00  0.00           C
ATOM    940  O   LYS    59      52.891  26.289  26.585  1.00  0.00           O
ATOM    941  N   GLU    60      54.486  27.369  27.756  1.00  0.00           N
ATOM    942  H   GLU    60      55.093  28.177  27.780  1.00  0.00           H
ATOM    943  CA  GLU    60      54.620  26.502  28.934  1.00  0.00           C
ATOM    944  HA  GLU    60      54.675  25.444  28.683  1.00  0.00           H
ATOM    945  CB  GLU    60      55.909  26.888  29.614  1.00  0.00           C
ATOM    946  HB2 GLU    60      56.717  26.852  28.883  1.00  0.00           H
ATOM    947  HB3 GLU    60      55.950  27.968  29.757  1.00  0.00           H
ATOM    948  CG  GLU    60      56.216  26.122  30.863  1.00  0.00           C
ATOM    949  HG2 GLU    60      57.156  26.511  31.252  1.00  0.00           H
ATOM    950  HG3 GLU    60      55.516  26.280  31.684  1.00  0.00           H
ATOM    951  CD  GLU    60      56.450  24.602  30.705  1.00  0.00           C
ATOM    952  OE1 GLU    60      56.163  23.949  31.759  1.00  0.00           O
ATOM    953  OE2 GLU    60      56.751  24.208  29.573  1.00  0.00           O
ATOM    954  C   GLU    60      53.407  26.643  29.826  1.00  0.00           C
ATOM    955  O   GLU    60      53.044  27.747  30.289  1.00  0.00           O
ATOM    956  N   LEU    61      52.761  25.519  30.037  1.00  0.00           N
ATOM    957  H   LEU    61      53.030  24.735  29.460  1.00  0.00           H
ATOM    958  CA  LEU    61      51.482  25.457  30.649  1.00  0.00           C
ATOM    959  HA  LEU    61      51.000  26.414  30.451  1.00  0.00           H
ATOM    960  CB  LEU    61      50.640  24.312  30.075  1.00  0.00           C
ATOM    961  HB2 LEU    61      51.043  23.362  30.424  1.00  0.00           H
ATOM    962  HB3 LEU    61      49.614  24.453  30.416  1.00  0.00           H
ATOM    963  CG  LEU    61      50.440  24.239  28.499  1.00  0.00           C
ATOM    964  HG  LEU    61      51.370  23.942  28.015  1.00  0.00           H
ATOM    965  CD1 LEU    61      49.440  23.106  28.100  1.00  0.00           C
ATOM    966 HD11 LEU    61      49.800  22.244  28.662  1.00  0.00           H
ATOM    967 HD12 LEU    61      49.465  22.890  27.033  1.00  0.00           H
ATOM    968 HD13 LEU    61      48.446  23.410  28.431  1.00  0.00           H
ATOM    969  CD2 LEU    61      49.869  25.482  27.877  1.00  0.00           C
ATOM    970 HD21 LEU    61      50.560  26.325  27.843  1.00  0.00           H
ATOM    971 HD22 LEU    61      49.618  25.273  26.837  1.00  0.00           H
ATOM    972 HD23 LEU    61      48.891  25.701  28.308  1.00  0.00           H
ATOM    973  C   LEU    61      51.540  25.453  32.205  1.00  0.00           C
ATOM    974  O   LEU    61      51.746  24.352  32.779  1.00  0.00           O
ATOM    975  N   HID    62      51.339  26.605  32.924  1.00  0.00           N
ATOM    976  H   HID    62      50.987  27.411  32.428  1.00  0.00           H
ATOM    977  CA  HID    62      51.430  26.662  34.298  1.00  0.00           C
ATOM    978  HA  HID    62      51.044  25.736  34.725  1.00  0.00           H
ATOM    979  CB  HID    62      52.958  26.873  34.663  1.00  0.00           C
ATOM    980  HB2 HID    62      52.987  26.917  35.751  1.00  0.00           H
ATOM    981  HB3 HID    62      53.541  25.988  34.405  1.00  0.00           H
ATOM    982  CG  HID    62      53.485  28.157  34.033  1.00  0.00           C
ATOM    983  ND1 HID    62      54.053  28.362  32.804  1.00  0.00           N
ATOM    984  HD1 HID    62      54.008  27.771  31.986  1.00  0.00           H
ATOM    985  CE1 HID    62      54.689  29.565  32.908  1.00  0.00           C
ATOM    986  HE1 HID    62      55.266  29.908  32.062  1.00  0.00           H
ATOM    987  NE2 HID    62      54.373  30.205  34.049  1.00  0.00           N
ATOM    988  CD2 HID    62      53.591  29.304  34.737  1.00  0.00           C
ATOM    989  HD2 HID    62      53.367  29.465  35.781  1.00  0.00           H
ATOM    990  C   HID    62      50.650  27.779  34.977  1.00  0.00           C
ATOM    991  O   HID    62      50.167  28.669  34.329  1.00  0.00           O
ATOM    992  N   ILE    63      50.517  27.725  36.297  1.00  0.00           N
ATOM    993  H   ILE    63      51.012  26.955  36.723  1.00  0.00           H
ATOM    994  CA  ILE    63      49.761  28.737  37.178  1.00  0.00           C
ATOM    995  HA  ILE    63      49.511  29.605  36.568  1.00  0.00           H
ATOM    996  CB  ILE    63      48.445  28.061  37.837  1.00  0.00           C
ATOM    997  HB  ILE    63      48.735  27.097  38.257  1.00  0.00           H
ATOM    998  CG2 ILE    63      47.821  28.831  39.062  1.00  0.00           C
ATOM    999 HG21 ILE    63      48.512  28.966  39.894  1.00  0.00           H
ATOM   1000 HG22 ILE    63      47.006  28.189  39.395  1.00  0.00           H
ATOM   1001 HG23 ILE    63      47.423  29.791  38.733  1.00  0.00           H
ATOM   1002  CG1 ILE    63      47.344  27.780  36.775  1.00  0.00           C
ATOM   1003 HG12 ILE    63      46.932  28.740  36.466  1.00  0.00           H
ATOM   1004 HG13 ILE    63      47.827  27.413  35.869  1.00  0.00           H
ATOM   1005  CD1 ILE    63      46.296  26.720  37.161  1.00  0.00           C
ATOM   1006 HD11 ILE    63      45.675  27.195  37.921  1.00  0.00           H
ATOM   1007 HD12 ILE    63      46.943  25.855  37.305  1.00  0.00           H
ATOM   1008 HD13 ILE    63      45.594  26.531  36.350  1.00  0.00           H
ATOM   1009  C   ILE    63      50.652  29.129  38.367  1.00  0.00           C
ATOM   1010  O   ILE    63      51.297  28.281  38.980  1.00  0.00           O
ATOM   1011  N   ASN    64      50.712  30.443  38.691  1.00  0.00           N
ATOM   1012  H   ASN    64      49.991  31.029  38.294  1.00  0.00           H
ATOM   1013  CA  ASN    64      51.590  30.985  39.781  1.00  0.00           C
ATOM   1014  HA  ASN    64      52.210  30.285  40.341  1.00  0.00           H
ATOM   1015  CB  ASN    64      52.622  31.849  39.016  1.00  0.00           C
ATOM   1016  HB2 ASN    64      52.253  32.539  38.257  1.00  0.00           H
ATOM   1017  HB3 ASN    64      53.210  32.268  39.831  1.00  0.00           H
ATOM   1018  CG  ASN    64      53.635  30.989  38.257  1.00  0.00           C
ATOM   1019  OD1 ASN    64      53.636  29.775  38.186  1.00  0.00           O
ATOM   1020  ND2 ASN    64      54.549  31.624  37.583  1.00  0.00           N
ATOM   1021 HD21 ASN    64      54.723  32.605  37.742  1.00  0.00           H
ATOM   1022 HD22 ASN    64      55.109  31.195  36.859  1.00  0.00           H
ATOM   1023  C   ASN    64      50.731  31.830  40.796  1.00  0.00           C
ATOM   1024  O   ASN    64      49.678  32.447  40.506  1.00  0.00           O
ATOM   1025  N   LEU    65      51.117  31.750  42.144  1.00  0.00           N
ATOM   1026  H   LEU    65      51.889  31.142  42.378  1.00  0.00           H
ATOM   1027  CA  LEU    65      50.505  32.394  43.240  1.00  0.00           C
ATOM   1028  HA  LEU    65      49.625  32.952  42.922  1.00  0.00           H
ATOM   1029  CB  LEU    65      50.001  31.275  44.234  1.00  0.00           C
ATOM   1030  HB2 LEU    65      50.870  30.682  44.518  1.00  0.00           H
ATOM   1031  HB3 LEU    65      49.564  31.641  45.163  1.00  0.00           H
ATOM   1032  CG  LEU    65      49.088  30.266  43.625  1.00  0.00           C
ATOM   1033  HG  LEU    65      49.524  29.704  42.799  1.00  0.00           H
ATOM   1034  CD1 LEU    65      48.684  29.093  44.611  1.00  0.00           C
ATOM   1035 HD11 LEU    65      47.945  28.413  44.187  1.00  0.00           H
ATOM   1036 HD12 LEU    65      48.317  29.541  45.534  1.00  0.00           H
ATOM   1037 HD13 LEU    65      49.591  28.510  44.772  1.00  0.00           H
ATOM   1038  CD2 LEU    65      47.793  30.923  43.127  1.00  0.00           C
ATOM   1039 HD21 LEU    65      47.063  30.147  42.900  1.00  0.00           H
ATOM   1040 HD22 LEU    65      47.342  31.537  43.906  1.00  0.00           H
ATOM   1041 HD23 LEU    65      48.027  31.452  42.204  1.00  0.00           H
ATOM   1042  C   LEU    65      51.360  33.425  43.939  1.00  0.00           C
ATOM   1043  O   LEU    65      52.342  33.124  44.660  1.00  0.00           O
ATOM   1044  N   ILE    66      50.985  34.712  43.788  1.00  0.00           N
ATOM   1045  H   ILE    66      50.226  34.898  43.147  1.00  0.00           H
ATOM   1046  CA  ILE    66      51.791  35.889  44.215  1.00  0.00           C
ATOM   1047  HA  ILE    66      52.796  35.609  44.532  1.00  0.00           H
ATOM   1048  CB  ILE    66      52.149  36.799  43.064  1.00  0.00           C
ATOM   1049  HB  ILE    66      51.223  37.272  42.737  1.00  0.00           H
ATOM   1050  CG2 ILE    66      53.241  37.820  43.533  1.00  0.00           C
ATOM   1051 HG21 ILE    66      52.876  38.429  44.360  1.00  0.00           H
ATOM   1052 HG22 ILE    66      53.631  38.449  42.734  1.00  0.00           H
ATOM   1053 HG23 ILE    66      54.071  37.343  44.057  1.00  0.00           H
ATOM   1054  CG1 ILE    66      52.728  35.983  41.891  1.00  0.00           C
ATOM   1055 HG12 ILE    66      53.727  35.648  42.167  1.00  0.00           H
ATOM   1056 HG13 ILE    66      52.121  35.118  41.625  1.00  0.00           H
ATOM   1057  CD1 ILE    66      52.806  36.738  40.581  1.00  0.00           C
ATOM   1058 HD11 ILE    66      53.401  36.193  39.848  1.00  0.00           H
ATOM   1059 HD12 ILE    66      53.241  37.739  40.560  1.00  0.00           H
ATOM   1060 HD13 ILE    66      51.781  36.863  40.228  1.00  0.00           H
ATOM   1061  C   ILE    66      51.114  36.565  45.374  1.00  0.00           C
ATOM   1062  O   ILE    66      50.416  37.537  45.084  1.00  0.00           O
ATOM   1063  N   PRO    67      51.290  36.283  46.679  1.00  0.00           N
ATOM   1064  CD  PRO    67      51.964  35.149  47.147  1.00  0.00           C
ATOM   1065  HD2 PRO    67      52.860  34.954  46.559  1.00  0.00           H
ATOM   1066  HD3 PRO    67      51.320  34.282  47.301  1.00  0.00           H
ATOM   1067  CG  PRO    67      52.459  35.587  48.527  1.00  0.00           C
ATOM   1068  HG2 PRO    67      53.404  36.111  48.391  1.00  0.00           H
ATOM   1069  HG3 PRO    67      52.549  34.692  49.143  1.00  0.00           H
ATOM   1070  CB  PRO    67      51.313  36.585  48.947  1.00  0.00           C
ATOM   1071  HB2 PRO    67      51.672  37.332  49.654  1.00  0.00           H
ATOM   1072  HB3 PRO    67      50.414  36.097  49.324  1.00  0.00           H
ATOM   1073  CA  PRO    67      50.938  37.264  47.643  1.00  0.00           C
ATOM   1074  HA  PRO    67      49.866  37.462  47.620  1.00  0.00           H
ATOM   1075  C   PRO    67      51.833  38.532  47.551  1.00  0.00           C
ATOM   1076  O   PRO    67      52.937  38.529  46.947  1.00  0.00           O
ATOM   1077  N   ASN    68      51.464  39.691  48.102  1.00  0.00           N
ATOM   1078  H   ASN    68      50.473  39.836  48.235  1.00  0.00           H
ATOM   1079  CA  ASN    68      52.369  40.849  48.329  1.00  0.00           C
ATOM   1080  HA  ASN    68      53.316  40.555  48.780  1.00  0.00           H
ATOM   1081  CB  ASN    68      52.506  41.663  47.013  1.00  0.00           C
ATOM   1082  HB2 ASN    68      52.947  41.021  46.249  1.00  0.00           H
ATOM   1083  HB3 ASN    68      51.482  41.840  46.686  1.00  0.00           H
ATOM   1084  CG  ASN    68      53.353  42.909  47.020  1.00  0.00           C
ATOM   1085  OD1 ASN    68      53.477  43.665  47.927  1.00  0.00           O
ATOM   1086  ND2 ASN    68      53.987  43.298  45.933  1.00  0.00           N
ATOM   1087 HD21 ASN    68      53.768  42.609  45.228  1.00  0.00           H
ATOM   1088 HD22 ASN    68      54.166  44.262  45.686  1.00  0.00           H
ATOM   1089  C   ASN    68      51.661  41.804  49.473  1.00  0.00           C
ATOM   1090  O   ASN    68      50.600  42.334  49.266  1.00  0.00           O
ATOM   1091  N   LYS    69      52.462  42.018  50.539  1.00  0.00           N
ATOM   1092  H   LYS    69      53.355  41.549  50.485  1.00  0.00           H
ATOM   1093  CA  LYS    69      52.132  42.825  51.732  1.00  0.00           C
ATOM   1094  HA  LYS    69      51.200  42.520  52.209  1.00  0.00           H
ATOM   1095  CB  LYS    69      53.289  42.716  52.779  1.00  0.00           C
ATOM   1096  HB2 LYS    69      54.196  42.854  52.190  1.00  0.00           H
ATOM   1097  HB3 LYS    69      53.128  43.407  53.607  1.00  0.00           H
ATOM   1098  CG  LYS    69      53.271  41.294  53.484  1.00  0.00           C
ATOM   1099  HG2 LYS    69      52.295  41.168  53.955  1.00  0.00           H
ATOM   1100  HG3 LYS    69      53.310  40.519  52.719  1.00  0.00           H
ATOM   1101  CD  LYS    69      54.455  41.164  54.334  1.00  0.00           C
ATOM   1102  HD2 LYS    69      55.380  41.342  53.785  1.00  0.00           H
ATOM   1103  HD3 LYS    69      54.315  41.862  55.159  1.00  0.00           H
ATOM   1104  CE  LYS    69      54.415  39.729  54.921  1.00  0.00           C
ATOM   1105  HE2 LYS    69      53.562  39.620  55.590  1.00  0.00           H
ATOM   1106  HE3 LYS    69      54.355  39.102  54.031  1.00  0.00           H
ATOM   1107  NZ  LYS    69      55.633  39.347  55.675  1.00  0.00           N
ATOM   1108  HZ1 LYS    69      55.421  38.594  56.314  1.00  0.00           H
ATOM   1109  HZ2 LYS    69      55.871  40.062  56.347  1.00  0.00           H
ATOM   1110  HZ3 LYS    69      56.398  39.102  55.063  1.00  0.00           H
ATOM   1111  C   LYS    69      51.788  44.276  51.392  1.00  0.00           C
ATOM   1112  O   LYS    69      50.845  44.826  51.886  1.00  0.00           O
ATOM   1113  N   GLN    70      52.661  44.901  50.651  1.00  0.00           N
ATOM   1114  H   GLN    70      53.412  44.374  50.228  1.00  0.00           H
ATOM   1115  CA  GLN    70      52.618  46.311  50.288  1.00  0.00           C
ATOM   1116  HA  GLN    70      52.433  46.999  51.112  1.00  0.00           H
ATOM   1117  CB  GLN    70      53.878  46.694  49.543  1.00  0.00           C
ATOM   1118  HB2 GLN    70      53.961  46.058  48.662  1.00  0.00           H
ATOM   1119  HB3 GLN    70      53.805  47.698  49.123  1.00  0.00           H
ATOM   1120  CG  GLN    70      55.107  46.570  50.394  1.00  0.00           C
ATOM   1121  HG2 GLN    70      55.204  45.544  50.749  1.00  0.00           H
ATOM   1122  HG3 GLN    70      55.954  46.858  49.772  1.00  0.00           H
ATOM   1123  CD  GLN    70      55.061  47.543  51.610  1.00  0.00           C
ATOM   1124  OE1 GLN    70      54.687  48.693  51.500  1.00  0.00           O
ATOM   1125  NE2 GLN    70      55.559  47.116  52.703  1.00  0.00           N
ATOM   1126 HE21 GLN    70      55.400  47.656  53.542  1.00  0.00           H
ATOM   1127 HE22 GLN    70      56.078  46.255  52.786  1.00  0.00           H
ATOM   1128  C   GLN    70      51.432  46.719  49.443  1.00  0.00           C
ATOM   1129  O   GLN    70      50.731  47.664  49.763  1.00  0.00           O
ATOM   1130  N   ASP    71      50.973  45.860  48.495  1.00  0.00           N
ATOM   1131  H   ASP    71      51.515  45.027  48.315  1.00  0.00           H
ATOM   1132  CA  ASP    71      49.731  46.027  47.729  1.00  0.00           C
ATOM   1133  HA  ASP    71      49.565  47.093  47.583  1.00  0.00           H
ATOM   1134  CB  ASP    71      49.709  45.239  46.369  1.00  0.00           C
ATOM   1135  HB2 ASP    71      49.882  44.165  46.443  1.00  0.00           H
ATOM   1136  HB3 ASP    71      48.713  45.350  45.940  1.00  0.00           H
ATOM   1137  CG  ASP    71      50.783  45.853  45.400  1.00  0.00           C
ATOM   1138  OD1 ASP    71      51.662  46.695  45.779  1.00  0.00           O
ATOM   1139  OD2 ASP    71      50.624  45.522  44.187  1.00  0.00           O
ATOM   1140  C   ASP    71      48.548  45.539  48.593  1.00  0.00           C
ATOM   1141  O   ASP    71      47.373  45.841  48.285  1.00  0.00           O
ATOM   1142  N   ARG    72      48.717  44.650  49.560  1.00  0.00           N
ATOM   1143  H   ARG    72      49.680  44.462  49.795  1.00  0.00           H
ATOM   1144  CA  ARG    72      47.727  43.845  50.309  1.00  0.00           C
ATOM   1145  HA  ARG    72      48.264  43.211  51.014  1.00  0.00           H
ATOM   1146  CB  ARG    72      46.856  44.812  51.268  1.00  0.00           C
ATOM   1147  HB2 ARG    72      47.585  45.597  51.468  1.00  0.00           H
ATOM   1148  HB3 ARG    72      46.082  45.256  50.642  1.00  0.00           H
ATOM   1149  CG  ARG    72      46.199  44.135  52.450  1.00  0.00           C
ATOM   1150  HG2 ARG    72      45.377  43.562  52.021  1.00  0.00           H
ATOM   1151  HG3 ARG    72      46.834  43.358  52.878  1.00  0.00           H
ATOM   1152  CD  ARG    72      45.655  45.034  53.574  1.00  0.00           C
ATOM   1153  HD2 ARG    72      44.709  45.513  53.319  1.00  0.00           H
ATOM   1154  HD3 ARG    72      45.414  44.380  54.411  1.00  0.00           H
ATOM   1155  NE  ARG    72      46.619  46.060  53.876  1.00  0.00           N
ATOM   1156  HE  ARG    72      47.561  45.771  53.653  1.00  0.00           H
ATOM   1157  CZ  ARG    72      46.419  47.333  54.174  1.00  0.00           C
ATOM   1158  NH1 ARG    72      45.308  48.015  54.217  1.00  0.00           N
ATOM   1159 HH11 ARG    72      44.394  47.617  54.048  1.00  0.00           H
ATOM   1160 HH12 ARG    72      45.429  48.870  54.739  1.00  0.00           H
ATOM   1161  NH2 ARG    72      47.486  47.986  54.525  1.00  0.00           N
ATOM   1162 HH21 ARG    72      48.296  47.385  54.575  1.00  0.00           H
ATOM   1163 HH22 ARG    72      47.458  48.987  54.659  1.00  0.00           H
ATOM   1164  C   ARG    72      46.988  42.817  49.483  1.00  0.00           C
ATOM   1165  O   ARG    72      45.861  42.467  49.844  1.00  0.00           O
ATOM   1166  N   THR    73      47.576  42.315  48.368  1.00  0.00           N
ATOM   1167  H   THR    73      48.547  42.574  48.264  1.00  0.00           H
ATOM   1168  CA  THR    73      46.878  41.551  47.331  1.00  0.00           C
ATOM   1169  HA  THR    73      45.824  41.459  47.592  1.00  0.00           H
ATOM   1170  CB  THR    73      46.886  42.130  45.938  1.00  0.00           C
ATOM   1171  HB  THR    73      46.507  41.408  45.215  1.00  0.00           H
ATOM   1172  CG2 THR    73      46.138  43.461  45.855  1.00  0.00           C
ATOM   1173 HG21 THR    73      46.352  43.942  44.901  1.00  0.00           H
ATOM   1174 HG22 THR    73      46.344  44.040  46.755  1.00  0.00           H
ATOM   1175 HG23 THR    73      45.085  43.181  45.805  1.00  0.00           H
ATOM   1176  OG1 THR    73      48.154  42.337  45.376  1.00  0.00           O
ATOM   1177  HG1 THR    73      48.647  41.538  45.578  1.00  0.00           H
ATOM   1178  C   THR    73      47.324  40.126  47.154  1.00  0.00           C
ATOM   1179  O   THR    73      48.522  39.840  47.218  1.00  0.00           O
ATOM   1180  N   LEU    74      46.425  39.247  46.826  1.00  0.00           N
ATOM   1181  H   LEU    74      45.522  39.640  46.601  1.00  0.00           H
ATOM   1182  CA  LEU    74      46.881  37.994  46.200  1.00  0.00           C
ATOM   1183  HA  LEU    74      47.926  37.821  46.462  1.00  0.00           H
ATOM   1184  CB  LEU    74      46.097  36.834  46.721  1.00  0.00           C
ATOM   1185  HB2 LEU    74      46.324  36.813  47.786  1.00  0.00           H
ATOM   1186  HB3 LEU    74      45.017  36.902  46.590  1.00  0.00           H
ATOM   1187  CG  LEU    74      46.532  35.434  46.129  1.00  0.00           C
ATOM   1188  HG  LEU    74      46.511  35.442  45.039  1.00  0.00           H
ATOM   1189  CD1 LEU    74      47.933  34.981  46.535  1.00  0.00           C
ATOM   1190 HD11 LEU    74      48.615  35.760  46.195  1.00  0.00           H
ATOM   1191 HD12 LEU    74      48.095  34.000  46.089  1.00  0.00           H
ATOM   1192 HD13 LEU    74      48.072  34.938  47.615  1.00  0.00           H
ATOM   1193  CD2 LEU    74      45.610  34.412  46.656  1.00  0.00           C
ATOM   1194 HD21 LEU    74      45.687  34.214  47.725  1.00  0.00           H
ATOM   1195 HD22 LEU    74      44.607  34.667  46.313  1.00  0.00           H
ATOM   1196 HD23 LEU    74      45.916  33.484  46.174  1.00  0.00           H
ATOM   1197  C   LEU    74      46.738  38.222  44.685  1.00  0.00           C
ATOM   1198  O   LEU    74      45.626  38.460  44.183  1.00  0.00           O
ATOM   1199  N   THR    75      47.786  38.111  43.912  1.00  0.00           N
ATOM   1200  H   THR    75      48.674  38.002  44.381  1.00  0.00           H
ATOM   1201  CA  THR    75      47.783  38.105  42.464  1.00  0.00           C
ATOM   1202  HA  THR    75      46.890  38.534  42.010  1.00  0.00           H
ATOM   1203  CB  THR    75      48.932  39.027  41.997  1.00  0.00           C
ATOM   1204  HB  THR    75      49.835  38.799  42.563  1.00  0.00           H
ATOM   1205  CG2 THR    75      49.209  38.798  40.457  1.00  0.00           C
ATOM   1206 HG21 THR    75      49.482  37.754  40.305  1.00  0.00           H
ATOM   1207 HG22 THR    75      50.043  39.420  40.133  1.00  0.00           H
ATOM   1208 HG23 THR    75      48.308  38.947  39.861  1.00  0.00           H
ATOM   1209  OG1 THR    75      48.620  40.406  42.063  1.00  0.00           O
ATOM   1210  HG1 THR    75      48.349  40.579  42.968  1.00  0.00           H
ATOM   1211  C   THR    75      47.878  36.654  42.039  1.00  0.00           C
ATOM   1212  O   THR    75      48.796  35.925  42.481  1.00  0.00           O
ATOM   1213  N   ILE    76      46.935  36.212  41.218  1.00  0.00           N
ATOM   1214  H   ILE    76      46.315  36.900  40.816  1.00  0.00           H
ATOM   1215  CA  ILE    76      46.893  34.866  40.687  1.00  0.00           C
ATOM   1216  HA  ILE    76      47.702  34.282  41.124  1.00  0.00           H
ATOM   1217  CB  ILE    76      45.606  34.067  41.054  1.00  0.00           C
ATOM   1218  HB  ILE    76      44.721  34.634  40.764  1.00  0.00           H
ATOM   1219  CG2 ILE    76      45.568  32.604  40.363  1.00  0.00           C
ATOM   1220 HG21 ILE    76      45.672  32.642  39.279  1.00  0.00           H
ATOM   1221 HG22 ILE    76      44.630  32.058  40.462  1.00  0.00           H
ATOM   1222 HG23 ILE    76      46.368  32.042  40.846  1.00  0.00           H
ATOM   1223  CG1 ILE    76      45.422  33.936  42.598  1.00  0.00           C
ATOM   1224 HG12 ILE    76      46.032  33.112  42.970  1.00  0.00           H
ATOM   1225 HG13 ILE    76      45.890  34.797  43.076  1.00  0.00           H
ATOM   1226  CD1 ILE    76      43.924  33.743  43.044  1.00  0.00           C
ATOM   1227 HD11 ILE    76      43.337  34.594  42.700  1.00  0.00           H
ATOM   1228 HD12 ILE    76      43.828  33.676  44.128  1.00  0.00           H
ATOM   1229 HD13 ILE    76      43.496  32.840  42.608  1.00  0.00           H
ATOM   1230  C   ILE    76      47.098  34.988  39.140  1.00  0.00           C
ATOM   1231  O   ILE    76      46.688  35.953  38.497  1.00  0.00           O
ATOM   1232  N   VAL    77      47.884  34.026  38.577  1.00  0.00           N
ATOM   1233  H   VAL    77      48.157  33.313  39.239  1.00  0.00           H
ATOM   1234  CA  VAL    77      48.378  34.113  37.159  1.00  0.00           C
ATOM   1235  HA  VAL    77      47.782  34.762  36.516  1.00  0.00           H
ATOM   1236  CB  VAL    77      49.869  34.473  37.064  1.00  0.00           C
ATOM   1237  HB  VAL    77      50.493  33.581  37.133  1.00  0.00           H
ATOM   1238  CG1 VAL    77      50.171  35.139  35.746  1.00  0.00           C
ATOM   1239 HG11 VAL    77      51.214  35.454  35.763  1.00  0.00           H
ATOM   1240 HG12 VAL    77      50.037  34.448  34.912  1.00  0.00           H
ATOM   1241 HG13 VAL    77      49.595  36.052  35.601  1.00  0.00           H
ATOM   1242  CG2 VAL    77      50.437  35.424  38.154  1.00  0.00           C
ATOM   1243 HG21 VAL    77      51.378  35.839  37.792  1.00  0.00           H
ATOM   1244 HG22 VAL    77      50.658  34.828  39.040  1.00  0.00           H
ATOM   1245 HG23 VAL    77      49.708  36.105  38.593  1.00  0.00           H
ATOM   1246  C   VAL    77      48.234  32.780  36.448  1.00  0.00           C
ATOM   1247  O   VAL    77      48.728  31.771  36.909  1.00  0.00           O
ATOM   1248  N   ASP    78      47.714  32.796  35.232  1.00  0.00           N
ATOM   1249  H   ASP    78      47.536  33.694  34.806  1.00  0.00           H
ATOM   1250  CA  ASP    78      47.821  31.632  34.318  1.00  0.00           C
ATOM   1251  HA  ASP    78      48.537  30.969  34.803  1.00  0.00           H
ATOM   1252  CB  ASP    78      46.491  30.908  34.233  1.00  0.00           C
ATOM   1253  HB2 ASP    78      46.667  29.937  33.769  1.00  0.00           H
ATOM   1254  HB3 ASP    78      46.250  30.631  35.259  1.00  0.00           H
ATOM   1255  CG  ASP    78      45.356  31.726  33.629  1.00  0.00           C
ATOM   1256  OD1 ASP    78      45.433  32.158  32.416  1.00  0.00           O
ATOM   1257  OD2 ASP    78      44.314  31.894  34.263  1.00  0.00           O
ATOM   1258  C   ASP    78      48.344  31.998  32.921  1.00  0.00           C
ATOM   1259  O   ASP    78      48.105  33.111  32.371  1.00  0.00           O
ATOM   1260  N   THR    79      49.145  31.145  32.307  1.00  0.00           N
ATOM   1261  H   THR    79      49.567  30.413  32.859  1.00  0.00           H
ATOM   1262  CA  THR    79      49.467  31.076  30.908  1.00  0.00           C
ATOM   1263  HA  THR    79      49.501  32.126  30.614  1.00  0.00           H
ATOM   1264  CB  THR    79      50.797  30.419  30.627  1.00  0.00           C
ATOM   1265  HB  THR    79      50.904  30.475  29.543  1.00  0.00           H
ATOM   1266  CG2 THR    79      52.036  31.019  31.194  1.00  0.00           C
ATOM   1267 HG21 THR    79      52.897  30.421  30.891  1.00  0.00           H
ATOM   1268 HG22 THR    79      51.952  30.994  32.280  1.00  0.00           H
ATOM   1269 HG23 THR    79      52.183  32.021  30.791  1.00  0.00           H
ATOM   1270  OG1 THR    79      50.747  29.085  31.033  1.00  0.00           O
ATOM   1271  HG1 THR    79      51.555  28.664  30.727  1.00  0.00           H
ATOM   1272  C   THR    79      48.326  30.532  30.036  1.00  0.00           C
ATOM   1273  O   THR    79      48.546  30.021  28.953  1.00  0.00           O
ATOM   1274  N   GLY    80      47.064  30.523  30.455  1.00  0.00           N
ATOM   1275  H   GLY    80      46.944  30.835  31.407  1.00  0.00           H
ATOM   1276  CA  GLY    80      45.870  29.878  29.831  1.00  0.00           C
ATOM   1277  HA2 GLY    80      45.982  28.801  29.958  1.00  0.00           H
ATOM   1278  HA3 GLY    80      45.041  30.233  30.442  1.00  0.00           H
ATOM   1279  C   GLY    80      45.452  30.318  28.486  1.00  0.00           C
ATOM   1280  O   GLY    80      46.241  30.885  27.720  1.00  0.00           O
ATOM   1281  N   ILE    81      44.218  30.175  28.149  1.00  0.00           N
ATOM   1282  H   ILE    81      43.562  29.795  28.816  1.00  0.00           H
ATOM   1283  CA  ILE    81      43.719  30.607  26.795  1.00  0.00           C
ATOM   1284  HA  ILE    81      44.533  30.464  26.084  1.00  0.00           H
ATOM   1285  CB  ILE    81      42.448  29.808  26.394  1.00  0.00           C
ATOM   1286  HB  ILE    81      42.800  28.800  26.176  1.00  0.00           H
ATOM   1287  CG2 ILE    81      41.391  29.726  27.575  1.00  0.00           C
ATOM   1288 HG21 ILE    81      40.777  30.619  27.698  1.00  0.00           H
ATOM   1289 HG22 ILE    81      41.979  29.388  28.428  1.00  0.00           H
ATOM   1290 HG23 ILE    81      40.659  28.957  27.329  1.00  0.00           H
ATOM   1291  CG1 ILE    81      41.797  30.155  25.039  1.00  0.00           C
ATOM   1292 HG12 ILE    81      40.843  29.628  25.020  1.00  0.00           H
ATOM   1293 HG13 ILE    81      41.693  31.227  25.209  1.00  0.00           H
ATOM   1294  CD1 ILE    81      42.590  29.816  23.790  1.00  0.00           C
ATOM   1295 HD11 ILE    81      42.127  30.055  22.833  1.00  0.00           H
ATOM   1296 HD12 ILE    81      42.774  28.744  23.859  1.00  0.00           H
ATOM   1297 HD13 ILE    81      43.572  30.289  23.823  1.00  0.00           H
ATOM   1298  C   ILE    81      43.461  32.119  26.792  1.00  0.00           C
ATOM   1299  O   ILE    81      43.725  32.662  25.754  1.00  0.00           O
ATOM   1300  N   GLY    82      43.125  32.746  27.976  1.00  0.00           N
ATOM   1301  H   GLY    82      43.217  32.197  28.818  1.00  0.00           H
ATOM   1302  CA  GLY    82      42.754  34.226  27.934  1.00  0.00           C
ATOM   1303  HA2 GLY    82      43.052  34.551  28.930  1.00  0.00           H
ATOM   1304  HA3 GLY    82      43.336  34.804  27.216  1.00  0.00           H
ATOM   1305  C   GLY    82      41.282  34.479  27.657  1.00  0.00           C
ATOM   1306  O   GLY    82      40.577  33.570  27.303  1.00  0.00           O
ATOM   1307  N   MET    83      40.889  35.749  27.809  1.00  0.00           N
ATOM   1308  H   MET    83      41.601  36.382  28.146  1.00  0.00           H
ATOM   1309  CA  MET    83      39.489  36.206  27.614  1.00  0.00           C
ATOM   1310  HA  MET    83      38.869  35.392  27.238  1.00  0.00           H
ATOM   1311  CB  MET    83      38.834  36.715  28.952  1.00  0.00           C
ATOM   1312  HB2 MET    83      39.431  37.600  29.170  1.00  0.00           H
ATOM   1313  HB3 MET    83      37.803  36.977  28.716  1.00  0.00           H
ATOM   1314  CG  MET    83      38.846  35.748  30.162  1.00  0.00           C
ATOM   1315  HG2 MET    83      38.176  34.903  29.997  1.00  0.00           H
ATOM   1316  HG3 MET    83      39.861  35.534  30.499  1.00  0.00           H
ATOM   1317  SD  MET    83      38.020  36.619  31.578  1.00  0.00           S
ATOM   1318  CE  MET    83      36.277  36.300  31.326  1.00  0.00           C
ATOM   1319  HE1 MET    83      35.558  36.611  32.084  1.00  0.00           H
ATOM   1320  HE2 MET    83      35.847  36.742  30.427  1.00  0.00           H
ATOM   1321  HE3 MET    83      36.224  35.226  31.151  1.00  0.00           H
ATOM   1322  C   MET    83      39.455  37.353  26.615  1.00  0.00           C
ATOM   1323  O   MET    83      40.295  38.257  26.610  1.00  0.00           O
ATOM   1324  N   THR    84      38.586  37.304  25.572  1.00  0.00           N
ATOM   1325  H   THR    84      37.960  36.514  25.518  1.00  0.00           H
ATOM   1326  CA  THR    84      38.332  38.433  24.677  1.00  0.00           C
ATOM   1327  HA  THR    84      39.261  38.850  24.289  1.00  0.00           H
ATOM   1328  CB  THR    84      37.411  38.051  23.504  1.00  0.00           C
ATOM   1329  HB  THR    84      37.306  38.867  22.789  1.00  0.00           H
ATOM   1330  CG2 THR    84      37.878  36.801  22.802  1.00  0.00           C
ATOM   1331 HG21 THR    84      38.919  37.016  22.559  1.00  0.00           H
ATOM   1332 HG22 THR    84      37.283  36.666  21.899  1.00  0.00           H
ATOM   1333 HG23 THR    84      37.819  35.876  23.374  1.00  0.00           H
ATOM   1334  OG1 THR    84      36.059  37.929  23.983  1.00  0.00           O
ATOM   1335  HG1 THR    84      36.009  37.071  24.412  1.00  0.00           H
ATOM   1336  C   THR    84      37.574  39.546  25.441  1.00  0.00           C
ATOM   1337  O   THR    84      37.182  39.301  26.612  1.00  0.00           O
ATOM   1338  N   LYS    85      37.409  40.755  24.884  1.00  0.00           N
ATOM   1339  H   LYS    85      37.939  40.930  24.043  1.00  0.00           H
ATOM   1340  CA  LYS    85      36.726  41.915  25.470  1.00  0.00           C
ATOM   1341  HA  LYS    85      37.197  41.968  26.451  1.00  0.00           H
ATOM   1342  CB  LYS    85      37.069  43.127  24.618  1.00  0.00           C
ATOM   1343  HB2 LYS    85      38.151  43.164  24.487  1.00  0.00           H
ATOM   1344  HB3 LYS    85      36.573  43.101  23.647  1.00  0.00           H
ATOM   1345  CG  LYS    85      36.639  44.529  25.100  1.00  0.00           C
ATOM   1346  HG2 LYS    85      35.786  44.486  25.777  1.00  0.00           H
ATOM   1347  HG3 LYS    85      37.494  44.841  25.700  1.00  0.00           H
ATOM   1348  CD  LYS    85      36.298  45.496  23.961  1.00  0.00           C
ATOM   1349  HD2 LYS    85      37.197  45.585  23.348  1.00  0.00           H
ATOM   1350  HD3 LYS    85      35.544  45.030  23.327  1.00  0.00           H
ATOM   1351  CE  LYS    85      35.937  46.841  24.528  1.00  0.00           C
ATOM   1352  HE2 LYS    85      35.351  46.653  25.426  1.00  0.00           H
ATOM   1353  HE3 LYS    85      36.813  47.437  24.783  1.00  0.00           H
ATOM   1354  NZ  LYS    85      35.067  47.515  23.510  1.00  0.00           N
ATOM   1355  HZ1 LYS    85      35.612  48.001  22.811  1.00  0.00           H
ATOM   1356  HZ2 LYS    85      34.450  48.202  23.920  1.00  0.00           H
ATOM   1357  HZ3 LYS    85      34.428  46.911  23.014  1.00  0.00           H
ATOM   1358  C   LYS    85      35.213  41.735  25.628  1.00  0.00           C
ATOM   1359  O   LYS    85      34.677  42.151  26.663  1.00  0.00           O
ATOM   1360  N   ALA    86      34.645  40.913  24.742  1.00  0.00           N
ATOM   1361  H   ALA    86      35.174  40.465  24.007  1.00  0.00           H
ATOM   1362  CA  ALA    86      33.289  40.414  24.801  1.00  0.00           C
ATOM   1363  HA  ALA    86      32.599  41.227  25.029  1.00  0.00           H
ATOM   1364  CB  ALA    86      32.928  39.630  23.502  1.00  0.00           C
ATOM   1365  HB1 ALA    86      33.636  38.809  23.390  1.00  0.00           H
ATOM   1366  HB2 ALA    86      33.207  40.325  22.710  1.00  0.00           H
ATOM   1367  HB3 ALA    86      31.886  39.359  23.324  1.00  0.00           H
ATOM   1368  C   ALA    86      33.033  39.511  26.007  1.00  0.00           C
ATOM   1369  O   ALA    86      31.965  39.462  26.531  1.00  0.00           O
ATOM   1370  N   ASP    87      34.036  38.773  26.491  1.00  0.00           N
ATOM   1371  H   ASP    87      34.872  38.695  25.929  1.00  0.00           H
ATOM   1372  CA  ASP    87      33.848  38.034  27.730  1.00  0.00           C
ATOM   1373  HA  ASP    87      32.856  37.591  27.804  1.00  0.00           H
ATOM   1374  CB  ASP    87      34.963  36.894  27.725  1.00  0.00           C
ATOM   1375  HB2 ASP    87      35.938  37.256  28.053  1.00  0.00           H
ATOM   1376  HB3 ASP    87      34.797  36.183  28.535  1.00  0.00           H
ATOM   1377  CG  ASP    87      35.169  36.160  26.364  1.00  0.00           C
ATOM   1378  OD1 ASP    87      34.089  35.889  25.812  1.00  0.00           O
ATOM   1379  OD2 ASP    87      36.268  35.745  25.986  1.00  0.00           O
ATOM   1380  C   ASP    87      33.969  38.845  29.016  1.00  0.00           C
ATOM   1381  O   ASP    87      33.449  38.405  30.050  1.00  0.00           O
ATOM   1382  N   LEU    88      34.683  39.900  28.931  1.00  0.00           N
ATOM   1383  H   LEU    88      35.287  40.060  28.138  1.00  0.00           H
ATOM   1384  CA  LEU    88      34.665  40.942  29.993  1.00  0.00           C
ATOM   1385  HA  LEU    88      34.638  40.536  31.004  1.00  0.00           H
ATOM   1386  CB  LEU    88      35.948  41.779  30.049  1.00  0.00           C
ATOM   1387  HB2 LEU    88      35.845  42.497  29.234  1.00  0.00           H
ATOM   1388  HB3 LEU    88      35.824  42.335  30.980  1.00  0.00           H
ATOM   1389  CG  LEU    88      37.348  41.059  29.893  1.00  0.00           C
ATOM   1390  HG  LEU    88      37.247  40.390  29.039  1.00  0.00           H
ATOM   1391  CD1 LEU    88      38.419  42.153  29.657  1.00  0.00           C
ATOM   1392 HD11 LEU    88      39.369  41.629  29.546  1.00  0.00           H
ATOM   1393 HD12 LEU    88      38.439  42.853  30.492  1.00  0.00           H
ATOM   1394 HD13 LEU    88      38.183  42.663  28.725  1.00  0.00           H
ATOM   1395  CD2 LEU    88      37.884  40.287  31.152  1.00  0.00           C
ATOM   1396 HD21 LEU    88      38.904  39.924  31.021  1.00  0.00           H
ATOM   1397 HD22 LEU    88      37.934  41.028  31.950  1.00  0.00           H
ATOM   1398 HD23 LEU    88      37.193  39.462  31.323  1.00  0.00           H
ATOM   1399  C   LEU    88      33.412  41.786  30.055  1.00  0.00           C
ATOM   1400  O   LEU    88      33.044  42.277  31.121  1.00  0.00           O
ATOM   1401  N   ILE    89      32.632  41.886  28.934  1.00  0.00           N
ATOM   1402  H   ILE    89      33.050  41.617  28.055  1.00  0.00           H
ATOM   1403  CA  ILE    89      31.249  42.458  28.928  1.00  0.00           C
ATOM   1404  HA  ILE    89      31.079  43.183  29.724  1.00  0.00           H
ATOM   1405  CB  ILE    89      30.978  43.188  27.579  1.00  0.00           C
ATOM   1406  HB  ILE    89      31.203  42.547  26.727  1.00  0.00           H
ATOM   1407  CG2 ILE    89      29.529  43.756  27.598  1.00  0.00           C
ATOM   1408 HG21 ILE    89      28.720  43.026  27.635  1.00  0.00           H
ATOM   1409 HG22 ILE    89      29.319  44.279  26.665  1.00  0.00           H
ATOM   1410 HG23 ILE    89      29.335  44.454  28.411  1.00  0.00           H
ATOM   1411  CG1 ILE    89      31.840  44.457  27.679  1.00  0.00           C
ATOM   1412 HG12 ILE    89      31.513  45.251  28.350  1.00  0.00           H
ATOM   1413 HG13 ILE    89      32.898  44.220  27.782  1.00  0.00           H
ATOM   1414  CD1 ILE    89      32.015  45.094  26.270  1.00  0.00           C
ATOM   1415 HD11 ILE    89      32.559  46.038  26.305  1.00  0.00           H
ATOM   1416 HD12 ILE    89      30.999  45.386  26.004  1.00  0.00           H
ATOM   1417 HD13 ILE    89      32.394  44.407  25.514  1.00  0.00           H
ATOM   1418  C   ILE    89      30.176  41.386  29.248  1.00  0.00           C
ATOM   1419  O   ILE    89      29.266  41.712  29.991  1.00  0.00           O
ATOM   1420  N   ASN    90      30.389  40.138  28.866  1.00  0.00           N
ATOM   1421  H   ASN    90      31.253  39.969  28.372  1.00  0.00           H
ATOM   1422  CA  ASN    90      29.434  38.980  29.094  1.00  0.00           C
ATOM   1423  HA  ASN    90      28.442  39.429  29.049  1.00  0.00           H
ATOM   1424  CB  ASN    90      29.532  37.959  27.998  1.00  0.00           C
ATOM   1425  HB2 ASN    90      30.554  37.597  27.876  1.00  0.00           H
ATOM   1426  HB3 ASN    90      28.961  37.067  28.256  1.00  0.00           H
ATOM   1427  CG  ASN    90      29.008  38.440  26.750  1.00  0.00           C
ATOM   1428  OD1 ASN    90      28.047  39.253  26.625  1.00  0.00           O
ATOM   1429  ND2 ASN    90      29.461  37.924  25.598  1.00  0.00           N
ATOM   1430 HD21 ASN    90      30.154  37.192  25.653  1.00  0.00           H
ATOM   1431 HD22 ASN    90      29.111  38.369  24.761  1.00  0.00           H
ATOM   1432  C   ASN    90      29.387  38.364  30.482  1.00  0.00           C
ATOM   1433  O   ASN    90      29.424  37.147  30.724  1.00  0.00           O
ATOM   1434  N   ASN    91      29.456  39.235  31.541  1.00  0.00           N
ATOM   1435  H   ASN    91      29.570  40.217  31.336  1.00  0.00           H
ATOM   1436  CA  ASN    91      29.451  38.915  32.931  1.00  0.00           C
ATOM   1437  HA  ASN    91      29.760  39.793  33.497  1.00  0.00           H
ATOM   1438  CB  ASN    91      28.013  38.599  33.481  1.00  0.00           C
ATOM   1439  HB2 ASN    91      27.526  37.715  33.069  1.00  0.00           H
ATOM   1440  HB3 ASN    91      28.067  38.427  34.557  1.00  0.00           H
ATOM   1441  CG  ASN    91      27.022  39.714  33.235  1.00  0.00           C
ATOM   1442  OD1 ASN    91      27.027  40.812  33.786  1.00  0.00           O
ATOM   1443  ND2 ASN    91      26.081  39.548  32.335  1.00  0.00           N
ATOM   1444 HD21 ASN    91      26.102  38.648  31.878  1.00  0.00           H
ATOM   1445 HD22 ASN    91      25.639  40.385  31.982  1.00  0.00           H
ATOM   1446  C   ASN    91      30.573  37.906  33.441  1.00  0.00           C
ATOM   1447  O   ASN    91      30.322  37.129  34.241  1.00  0.00           O
ATOM   1448  N   LEU    92      31.696  38.037  32.833  1.00  0.00           N
ATOM   1449  H   LEU    92      31.937  38.839  32.267  1.00  0.00           H
ATOM   1450  CA  LEU    92      32.746  37.109  33.018  1.00  0.00           C
ATOM   1451  HA  LEU    92      33.589  37.428  32.406  1.00  0.00           H
ATOM   1452  CB  LEU    92      33.466  37.267  34.402  1.00  0.00           C
ATOM   1453  HB2 LEU    92      32.943  36.818  35.245  1.00  0.00           H
ATOM   1454  HB3 LEU    92      34.335  36.610  34.444  1.00  0.00           H
ATOM   1455  CG  LEU    92      33.844  38.751  34.768  1.00  0.00           C
ATOM   1456  HG  LEU    92      32.988  39.420  34.862  1.00  0.00           H
ATOM   1457  CD1 LEU    92      34.423  38.737  36.182  1.00  0.00           C
ATOM   1458 HD11 LEU    92      33.781  38.156  36.844  1.00  0.00           H
ATOM   1459 HD12 LEU    92      34.286  39.693  36.687  1.00  0.00           H
ATOM   1460 HD13 LEU    92      35.482  38.480  36.188  1.00  0.00           H
ATOM   1461  CD2 LEU    92      34.935  39.363  33.802  1.00  0.00           C
ATOM   1462 HD21 LEU    92      34.651  39.371  32.749  1.00  0.00           H
ATOM   1463 HD22 LEU    92      35.231  40.351  34.153  1.00  0.00           H
ATOM   1464 HD23 LEU    92      35.843  38.772  33.926  1.00  0.00           H
ATOM   1465  C   LEU    92      32.596  35.706  32.424  1.00  0.00           C
ATOM   1466  O   LEU    92      32.938  34.729  33.065  1.00  0.00           O
ATOM   1467  N   GLY    93      31.855  35.606  31.267  1.00  0.00           N
ATOM   1468  H   GLY    93      31.612  36.485  30.833  1.00  0.00           H
ATOM   1469  CA  GLY    93      31.307  34.299  30.808  1.00  0.00           C
ATOM   1470  HA2 GLY    93      32.174  33.651  30.938  1.00  0.00           H
ATOM   1471  HA3 GLY    93      30.507  33.975  31.475  1.00  0.00           H
ATOM   1472  C   GLY    93      30.815  34.334  29.339  1.00  0.00           C
ATOM   1473  O   GLY    93      31.609  34.492  28.463  1.00  0.00           O
ATOM   1474  N   THR    94      29.477  33.978  29.102  1.00  0.00           N
ATOM   1475  H   THR    94      28.953  33.845  29.955  1.00  0.00           H
ATOM   1476  CA  THR    94      28.825  33.868  27.805  1.00  0.00           C
ATOM   1477  HA  THR    94      29.146  34.691  27.167  1.00  0.00           H
ATOM   1478  CB  THR    94      28.981  32.501  27.145  1.00  0.00           C
ATOM   1479  HB  THR    94      28.449  32.582  26.197  1.00  0.00           H
ATOM   1480  CG2 THR    94      30.336  31.945  26.846  1.00  0.00           C
ATOM   1481 HG21 THR    94      30.898  32.849  26.616  1.00  0.00           H
ATOM   1482 HG22 THR    94      30.273  31.244  26.013  1.00  0.00           H
ATOM   1483 HG23 THR    94      30.729  31.537  27.777  1.00  0.00           H
ATOM   1484  OG1 THR    94      28.347  31.507  27.963  1.00  0.00           O
ATOM   1485  HG1 THR    94      27.735  30.948  27.479  1.00  0.00           H
ATOM   1486  C   THR    94      27.307  34.230  28.046  1.00  0.00           C
ATOM   1487  O   THR    94      26.853  34.388  29.194  1.00  0.00           O
ATOM   1488  N   ILE    95      26.579  34.566  26.980  1.00  0.00           N
ATOM   1489  H   ILE    95      26.940  34.486  26.040  1.00  0.00           H
ATOM   1490  CA  ILE    95      25.151  35.037  27.173  1.00  0.00           C
ATOM   1491  HA  ILE    95      25.131  35.772  27.978  1.00  0.00           H
ATOM   1492  CB  ILE    95      24.803  35.715  25.871  1.00  0.00           C
ATOM   1493  HB  ILE    95      25.134  35.092  25.041  1.00  0.00           H
ATOM   1494  CG2 ILE    95      23.270  35.927  25.662  1.00  0.00           C
ATOM   1495 HG21 ILE    95      22.628  35.075  25.884  1.00  0.00           H
ATOM   1496 HG22 ILE    95      23.300  36.187  24.604  1.00  0.00           H
ATOM   1497 HG23 ILE    95      22.807  36.785  26.148  1.00  0.00           H
ATOM   1498  CG1 ILE    95      25.474  37.022  25.741  1.00  0.00           C
ATOM   1499 HG12 ILE    95      25.282  37.620  26.633  1.00  0.00           H
ATOM   1500 HG13 ILE    95      26.552  36.867  25.791  1.00  0.00           H
ATOM   1501  CD1 ILE    95      25.172  37.915  24.529  1.00  0.00           C
ATOM   1502 HD11 ILE    95      24.282  38.543  24.582  1.00  0.00           H
ATOM   1503 HD12 ILE    95      25.255  37.254  23.666  1.00  0.00           H
ATOM   1504 HD13 ILE    95      25.908  38.717  24.486  1.00  0.00           H
ATOM   1505  C   ILE    95      24.234  33.869  27.697  1.00  0.00           C
ATOM   1506  O   ILE    95      23.529  33.189  26.957  1.00  0.00           O
ATOM   1507  N   ALA    96      24.282  33.629  29.011  1.00  0.00           N
ATOM   1508  H   ALA    96      24.912  34.209  29.547  1.00  0.00           H
ATOM   1509  CA  ALA    96      23.603  32.546  29.687  1.00  0.00           C
ATOM   1510  HA  ALA    96      22.610  32.416  29.259  1.00  0.00           H
ATOM   1511  CB  ALA    96      24.367  31.195  29.420  1.00  0.00           C
ATOM   1512  HB1 ALA    96      23.899  30.751  28.541  1.00  0.00           H
ATOM   1513  HB2 ALA    96      24.178  30.507  30.245  1.00  0.00           H
ATOM   1514  HB3 ALA    96      25.410  31.458  29.242  1.00  0.00           H
ATOM   1515  C   ALA    96      23.385  32.988  31.182  1.00  0.00           C
ATOM   1516  O   ALA    96      24.085  33.844  31.664  1.00  0.00           O
ATOM   1517  N   LYS    97      22.418  32.371  31.907  1.00  0.00           N
ATOM   1518  H   LYS    97      21.917  31.615  31.464  1.00  0.00           H
ATOM   1519  CA  LYS    97      21.866  32.774  33.344  1.00  0.00           C
ATOM   1520  HA  LYS    97      22.642  33.334  33.866  1.00  0.00           H
ATOM   1521  CB  LYS    97      20.617  33.613  33.264  1.00  0.00           C
ATOM   1522  HB2 LYS    97      19.935  33.221  32.509  1.00  0.00           H
ATOM   1523  HB3 LYS    97      20.021  33.504  34.171  1.00  0.00           H
ATOM   1524  CG  LYS    97      20.793  35.123  32.875  1.00  0.00           C
ATOM   1525  HG2 LYS    97      21.622  35.560  33.432  1.00  0.00           H
ATOM   1526  HG3 LYS    97      21.083  35.256  31.832  1.00  0.00           H
ATOM   1527  CD  LYS    97      19.471  35.884  33.217  1.00  0.00           C
ATOM   1528  HD2 LYS    97      18.765  35.554  32.454  1.00  0.00           H
ATOM   1529  HD3 LYS    97      19.096  35.751  34.232  1.00  0.00           H
ATOM   1530  CE  LYS    97      19.703  37.392  32.914  1.00  0.00           C
ATOM   1531  HE2 LYS    97      20.475  37.663  33.634  1.00  0.00           H
ATOM   1532  HE3 LYS    97      19.972  37.423  31.858  1.00  0.00           H
ATOM   1533  NZ  LYS    97      18.526  38.157  33.325  1.00  0.00           N
ATOM   1534  HZ1 LYS    97      18.345  38.176  34.318  1.00  0.00           H
ATOM   1535  HZ2 LYS    97      17.655  37.996  32.841  1.00  0.00           H
ATOM   1536  HZ3 LYS    97      18.585  39.149  33.144  1.00  0.00           H
ATOM   1537  C   LYS    97      21.576  31.595  34.279  1.00  0.00           C
ATOM   1538  O   LYS    97      21.494  31.864  35.491  1.00  0.00           O
ATOM   1539  N   SER    98      21.307  30.382  33.820  1.00  0.00           N
ATOM   1540  H   SER    98      21.463  30.326  32.824  1.00  0.00           H
ATOM   1541  CA  SER    98      20.831  29.236  34.575  1.00  0.00           C
ATOM   1542  HA  SER    98      19.832  29.393  34.982  1.00  0.00           H
ATOM   1543  CB  SER    98      20.693  28.057  33.670  1.00  0.00           C
ATOM   1544  HB2 SER    98      20.535  27.243  34.377  1.00  0.00           H
ATOM   1545  HB3 SER    98      19.851  28.135  32.983  1.00  0.00           H
ATOM   1546  OG  SER    98      21.945  27.935  32.881  1.00  0.00           O
ATOM   1547  HG  SER    98      21.954  27.064  32.479  1.00  0.00           H
ATOM   1548  C   SER    98      21.768  28.960  35.808  1.00  0.00           C
ATOM   1549  O   SER    98      21.242  28.877  36.897  1.00  0.00           O
ATOM   1550  N   GLY    99      23.075  28.918  35.639  1.00  0.00           N
ATOM   1551  H   GLY    99      23.537  28.920  34.742  1.00  0.00           H
ATOM   1552  CA  GLY    99      24.060  28.720  36.723  1.00  0.00           C
ATOM   1553  HA2 GLY    99      24.072  27.686  37.067  1.00  0.00           H
ATOM   1554  HA3 GLY    99      25.012  28.897  36.222  1.00  0.00           H
ATOM   1555  C   GLY    99      23.889  29.705  37.986  1.00  0.00           C
ATOM   1556  O   GLY    99      23.891  29.292  39.172  1.00  0.00           O
ATOM   1557  N   THR   100      23.674  30.964  37.607  1.00  0.00           N
ATOM   1558  H   THR   100      23.563  31.108  36.614  1.00  0.00           H
ATOM   1559  CA  THR   100      23.341  31.974  38.570  1.00  0.00           C
ATOM   1560  HA  THR   100      24.132  31.854  39.311  1.00  0.00           H
ATOM   1561  CB  THR   100      23.550  33.314  37.863  1.00  0.00           C
ATOM   1562  HB  THR   100      22.883  33.318  37.000  1.00  0.00           H
ATOM   1563  CG2 THR   100      23.330  34.548  38.785  1.00  0.00           C
ATOM   1564 HG21 THR   100      24.047  34.749  39.582  1.00  0.00           H
ATOM   1565 HG22 THR   100      22.362  34.482  39.283  1.00  0.00           H
ATOM   1566 HG23 THR   100      23.328  35.502  38.259  1.00  0.00           H
ATOM   1567  OG1 THR   100      24.835  33.394  37.311  1.00  0.00           O
ATOM   1568  HG1 THR   100      24.765  32.814  36.550  1.00  0.00           H
ATOM   1569  C   THR   100      22.028  31.805  39.203  1.00  0.00           C
ATOM   1570  O   THR   100      21.997  31.761  40.417  1.00  0.00           O
ATOM   1571  N   LYS   101      20.910  31.676  38.435  1.00  0.00           N
ATOM   1572  H   LYS   101      21.040  31.684  37.433  1.00  0.00           H
ATOM   1573  CA  LYS   101      19.592  31.315  38.934  1.00  0.00           C
ATOM   1574  HA  LYS   101      19.171  32.147  39.500  1.00  0.00           H
ATOM   1575  CB  LYS   101      18.666  30.975  37.680  1.00  0.00           C
ATOM   1576  HB2 LYS   101      19.191  30.448  36.885  1.00  0.00           H
ATOM   1577  HB3 LYS   101      17.882  30.374  38.141  1.00  0.00           H
ATOM   1578  CG  LYS   101      17.970  32.234  37.031  1.00  0.00           C
ATOM   1579  HG2 LYS   101      18.670  33.000  36.699  1.00  0.00           H
ATOM   1580  HG3 LYS   101      17.549  31.764  36.142  1.00  0.00           H
ATOM   1581  CD  LYS   101      16.881  32.861  37.915  1.00  0.00           C
ATOM   1582  HD2 LYS   101      16.209  32.090  38.290  1.00  0.00           H
ATOM   1583  HD3 LYS   101      17.330  33.399  38.750  1.00  0.00           H
ATOM   1584  CE  LYS   101      16.100  33.886  37.012  1.00  0.00           C
ATOM   1585  HE2 LYS   101      16.803  34.432  36.384  1.00  0.00           H
ATOM   1586  HE3 LYS   101      15.373  33.364  36.389  1.00  0.00           H
ATOM   1587  NZ  LYS   101      15.247  34.818  37.815  1.00  0.00           N
ATOM   1588  HZ1 LYS   101      14.820  35.504  37.208  1.00  0.00           H
ATOM   1589  HZ2 LYS   101      15.799  35.237  38.548  1.00  0.00           H
ATOM   1590  HZ3 LYS   101      14.518  34.229  38.194  1.00  0.00           H
ATOM   1591  C   LYS   101      19.600  30.050  39.796  1.00  0.00           C
ATOM   1592  O   LYS   101      19.257  30.176  40.926  1.00  0.00           O
ATOM   1593  N   ALA   102      20.074  28.857  39.299  1.00  0.00           N
ATOM   1594  H   ALA   102      20.306  28.786  38.319  1.00  0.00           H
ATOM   1595  CA  ALA   102      20.072  27.638  39.983  1.00  0.00           C
ATOM   1596  HA  ALA   102      19.031  27.332  40.098  1.00  0.00           H
ATOM   1597  CB  ALA   102      20.612  26.486  39.087  1.00  0.00           C
ATOM   1598  HB1 ALA   102      21.637  26.684  38.777  1.00  0.00           H
ATOM   1599  HB2 ALA   102      20.027  26.500  38.167  1.00  0.00           H
ATOM   1600  HB3 ALA   102      20.728  25.527  39.591  1.00  0.00           H
ATOM   1601  C   ALA   102      20.794  27.792  41.325  1.00  0.00           C
ATOM   1602  O   ALA   102      20.302  27.330  42.386  1.00  0.00           O
ATOM   1603  N   PHE   103      21.980  28.399  41.327  1.00  0.00           N
ATOM   1604  H   PHE   103      22.387  28.737  40.468  1.00  0.00           H
ATOM   1605  CA  PHE   103      22.785  28.588  42.539  1.00  0.00           C
ATOM   1606  HA  PHE   103      22.690  27.714  43.183  1.00  0.00           H
ATOM   1607  CB  PHE   103      24.274  28.687  42.151  1.00  0.00           C
ATOM   1608  HB2 PHE   103      24.575  27.868  41.498  1.00  0.00           H
ATOM   1609  HB3 PHE   103      24.383  29.635  41.623  1.00  0.00           H
ATOM   1610  CG  PHE   103      25.144  28.779  43.409  1.00  0.00           C
ATOM   1611  CD1 PHE   103      25.208  27.767  44.359  1.00  0.00           C
ATOM   1612  HD1 PHE   103      24.662  26.858  44.149  1.00  0.00           H
ATOM   1613  CE1 PHE   103      25.980  27.985  45.585  1.00  0.00           C
ATOM   1614  HE1 PHE   103      25.956  27.179  46.304  1.00  0.00           H
ATOM   1615  CZ  PHE   103      26.620  29.207  45.860  1.00  0.00           C
ATOM   1616  HZ  PHE   103      27.209  29.310  46.759  1.00  0.00           H
ATOM   1617  CE2 PHE   103      26.528  30.190  44.893  1.00  0.00           C
ATOM   1618  HE2 PHE   103      26.888  31.193  45.072  1.00  0.00           H
ATOM   1619  CD2 PHE   103      25.867  29.973  43.654  1.00  0.00           C
ATOM   1620  HD2 PHE   103      25.668  30.835  43.033  1.00  0.00           H
ATOM   1621  C   PHE   103      22.316  29.714  43.458  1.00  0.00           C
ATOM   1622  O   PHE   103      22.377  29.528  44.721  1.00  0.00           O
ATOM   1623  N   MET   104      21.634  30.806  43.037  1.00  0.00           N
ATOM   1624  H   MET   104      21.582  31.071  42.064  1.00  0.00           H
ATOM   1625  CA  MET   104      20.935  31.717  43.945  1.00  0.00           C
ATOM   1626  HA  MET   104      21.692  32.067  44.648  1.00  0.00           H
ATOM   1627  CB  MET   104      20.449  32.943  43.234  1.00  0.00           C
ATOM   1628  HB2 MET   104      21.376  33.388  42.871  1.00  0.00           H
ATOM   1629  HB3 MET   104      19.917  32.626  42.336  1.00  0.00           H
ATOM   1630  CG  MET   104      19.713  33.966  44.157  1.00  0.00           C
ATOM   1631  HG2 MET   104      18.744  33.562  44.449  1.00  0.00           H
ATOM   1632  HG3 MET   104      20.266  33.955  45.096  1.00  0.00           H
ATOM   1633  SD  MET   104      19.667  35.613  43.460  1.00  0.00           S
ATOM   1634  CE  MET   104      18.602  35.416  41.988  1.00  0.00           C
ATOM   1635  HE1 MET   104      19.022  34.574  41.438  1.00  0.00           H
ATOM   1636  HE2 MET   104      17.590  35.204  42.331  1.00  0.00           H
ATOM   1637  HE3 MET   104      18.664  36.304  41.358  1.00  0.00           H
ATOM   1638  C   MET   104      19.810  31.073  44.690  1.00  0.00           C
ATOM   1639  O   MET   104      19.798  31.266  45.885  1.00  0.00           O
ATOM   1640  N   GLU   105      18.933  30.272  44.026  1.00  0.00           N
ATOM   1641  H   GLU   105      18.894  30.294  43.018  1.00  0.00           H
ATOM   1642  CA  GLU   105      17.836  29.379  44.553  1.00  0.00           C
ATOM   1643  HA  GLU   105      17.199  30.067  45.110  1.00  0.00           H
ATOM   1644  CB  GLU   105      17.092  28.687  43.420  1.00  0.00           C
ATOM   1645  HB2 GLU   105      16.772  29.355  42.619  1.00  0.00           H
ATOM   1646  HB3 GLU   105      17.864  28.001  43.071  1.00  0.00           H
ATOM   1647  CG  GLU   105      15.853  27.766  43.711  1.00  0.00           C
ATOM   1648  HG2 GLU   105      15.422  27.440  42.766  1.00  0.00           H
ATOM   1649  HG3 GLU   105      16.129  26.932  44.356  1.00  0.00           H
ATOM   1650  CD  GLU   105      14.820  28.529  44.483  1.00  0.00           C
ATOM   1651  OE1 GLU   105      14.630  29.731  44.221  1.00  0.00           O
ATOM   1652  OE2 GLU   105      14.159  27.876  45.317  1.00  0.00           O
ATOM   1653  C   GLU   105      18.288  28.401  45.620  1.00  0.00           C
ATOM   1654  O   GLU   105      17.555  28.312  46.593  1.00  0.00           O
ATOM   1655  N   ALA   106      19.508  27.883  45.508  1.00  0.00           N
ATOM   1656  H   ALA   106      20.071  28.146  44.712  1.00  0.00           H
ATOM   1657  CA  ALA   106      20.267  27.052  46.456  1.00  0.00           C
ATOM   1658  HA  ALA   106      19.653  26.339  47.005  1.00  0.00           H
ATOM   1659  CB  ALA   106      21.227  26.156  45.710  1.00  0.00           C
ATOM   1660  HB1 ALA   106      20.718  25.408  45.102  1.00  0.00           H
ATOM   1661  HB2 ALA   106      21.809  25.646  46.478  1.00  0.00           H
ATOM   1662  HB3 ALA   106      21.862  26.860  45.173  1.00  0.00           H
ATOM   1663  C   ALA   106      20.868  27.886  47.601  1.00  0.00           C
ATOM   1664  O   ALA   106      20.673  27.614  48.783  1.00  0.00           O
ATOM   1665  N   LEU   107      21.561  29.056  47.294  1.00  0.00           N
ATOM   1666  H   LEU   107      21.765  29.250  46.324  1.00  0.00           H
ATOM   1667  CA  LEU   107      21.996  29.889  48.405  1.00  0.00           C
ATOM   1668  HA  LEU   107      22.470  29.171  49.073  1.00  0.00           H
ATOM   1669  CB  LEU   107      23.156  30.783  47.876  1.00  0.00           C
ATOM   1670  HB2 LEU   107      23.901  30.156  47.385  1.00  0.00           H
ATOM   1671  HB3 LEU   107      22.780  31.543  47.193  1.00  0.00           H
ATOM   1672  CG  LEU   107      23.910  31.601  48.954  1.00  0.00           C
ATOM   1673  HG  LEU   107      23.190  32.217  49.491  1.00  0.00           H
ATOM   1674  CD1 LEU   107      24.503  30.626  50.002  1.00  0.00           C
ATOM   1675 HD11 LEU   107      25.330  31.156  50.475  1.00  0.00           H
ATOM   1676 HD12 LEU   107      24.809  29.709  49.498  1.00  0.00           H
ATOM   1677 HD13 LEU   107      23.867  30.232  50.796  1.00  0.00           H
ATOM   1678  CD2 LEU   107      25.179  32.316  48.373  1.00  0.00           C
ATOM   1679 HD21 LEU   107      24.931  33.074  47.631  1.00  0.00           H
ATOM   1680 HD22 LEU   107      25.712  32.788  49.198  1.00  0.00           H
ATOM   1681 HD23 LEU   107      25.721  31.538  47.836  1.00  0.00           H
ATOM   1682  C   LEU   107      20.893  30.512  49.262  1.00  0.00           C
ATOM   1683  O   LEU   107      21.073  30.639  50.487  1.00  0.00           O
ATOM   1684  N   GLN   108      19.785  30.859  48.638  1.00  0.00           N
ATOM   1685  H   GLN   108      19.848  30.752  47.636  1.00  0.00           H
ATOM   1686  CA  GLN   108      18.517  31.251  49.355  1.00  0.00           C
ATOM   1687  HA  GLN   108      18.699  32.186  49.886  1.00  0.00           H
ATOM   1688  CB  GLN   108      17.406  31.608  48.352  1.00  0.00           C
ATOM   1689  HB2 GLN   108      17.350  30.808  47.614  1.00  0.00           H
ATOM   1690  HB3 GLN   108      16.434  31.582  48.843  1.00  0.00           H
ATOM   1691  CG  GLN   108      17.736  32.960  47.813  1.00  0.00           C
ATOM   1692  HG2 GLN   108      17.966  33.618  48.650  1.00  0.00           H
ATOM   1693  HG3 GLN   108      18.630  32.950  47.189  1.00  0.00           H
ATOM   1694  CD  GLN   108      16.586  33.625  47.029  1.00  0.00           C
ATOM   1695  OE1 GLN   108      16.255  33.334  45.899  1.00  0.00           O
ATOM   1696  NE2 GLN   108      15.975  34.650  47.594  1.00  0.00           N
ATOM   1697 HE21 GLN   108      15.186  35.062  47.118  1.00  0.00           H
ATOM   1698 HE22 GLN   108      16.372  34.982  48.461  1.00  0.00           H
ATOM   1699  C   GLN   108      17.994  30.145  50.262  1.00  0.00           C
ATOM   1700  O   GLN   108      17.342  30.451  51.269  1.00  0.00           O
ATOM   1701  N   ALA   109      18.303  28.872  49.895  1.00  0.00           N
ATOM   1702  H   ALA   109      18.720  28.646  49.002  1.00  0.00           H
ATOM   1703  CA  ALA   109      18.013  27.686  50.762  1.00  0.00           C
ATOM   1704  HA  ALA   109      17.295  27.899  51.554  1.00  0.00           H
ATOM   1705  CB  ALA   109      17.407  26.546  49.884  1.00  0.00           C
ATOM   1706  HB1 ALA   109      18.237  26.001  49.435  1.00  0.00           H
ATOM   1707  HB2 ALA   109      16.735  27.014  49.164  1.00  0.00           H
ATOM   1708  HB3 ALA   109      16.889  25.883  50.578  1.00  0.00           H
ATOM   1709  C   ALA   109      19.292  27.317  51.568  1.00  0.00           C
ATOM   1710  O   ALA   109      19.486  26.200  51.995  1.00  0.00           O
ATOM   1711  N   GLY   110      20.161  28.261  51.877  1.00  0.00           N
ATOM   1712  H   GLY   110      19.909  29.226  51.721  1.00  0.00           H
ATOM   1713  CA  GLY   110      21.204  28.153  52.933  1.00  0.00           C
ATOM   1714  HA2 GLY   110      21.413  29.221  52.994  1.00  0.00           H
ATOM   1715  HA3 GLY   110      20.906  27.835  53.932  1.00  0.00           H
ATOM   1716  C   GLY   110      22.465  27.310  52.549  1.00  0.00           C
ATOM   1717  O   GLY   110      23.046  26.680  53.445  1.00  0.00           O
ATOM   1718  N   ALA   111      22.734  27.171  51.249  1.00  0.00           N
ATOM   1719  H   ALA   111      22.032  27.549  50.629  1.00  0.00           H
ATOM   1720  CA  ALA   111      23.608  26.141  50.780  1.00  0.00           C
ATOM   1721  HA  ALA   111      23.440  25.262  51.403  1.00  0.00           H
ATOM   1722  CB  ALA   111      23.159  25.804  49.359  1.00  0.00           C
ATOM   1723  HB1 ALA   111      22.114  25.494  49.346  1.00  0.00           H
ATOM   1724  HB2 ALA   111      23.746  24.939  49.051  1.00  0.00           H
ATOM   1725  HB3 ALA   111      23.328  26.634  48.674  1.00  0.00           H
ATOM   1726  C   ALA   111      25.050  26.396  50.992  1.00  0.00           C
ATOM   1727  O   ALA   111      25.486  27.501  51.193  1.00  0.00           O
ATOM   1728  N   ASP   112      25.783  25.277  51.018  1.00  0.00           N
ATOM   1729  H   ASP   112      25.212  24.483  50.766  1.00  0.00           H
ATOM   1730  CA  ASP   112      27.231  25.257  50.964  1.00  0.00           C
ATOM   1731  HA  ASP   112      27.645  25.787  51.822  1.00  0.00           H
ATOM   1732  CB  ASP   112      27.790  23.738  50.966  1.00  0.00           C
ATOM   1733  HB2 ASP   112      27.262  23.085  51.660  1.00  0.00           H
ATOM   1734  HB3 ASP   112      27.625  23.338  49.965  1.00  0.00           H
ATOM   1735  CG  ASP   112      29.314  23.631  51.208  1.00  0.00           C
ATOM   1736  OD1 ASP   112      29.875  22.497  51.173  1.00  0.00           O
ATOM   1737  OD2 ASP   112      29.974  24.641  51.502  1.00  0.00           O
ATOM   1738  C   ASP   112      27.782  26.019  49.678  1.00  0.00           C
ATOM   1739  O   ASP   112      27.451  25.645  48.563  1.00  0.00           O
ATOM   1740  N   ILE   113      28.557  27.071  49.850  1.00  0.00           N
ATOM   1741  H   ILE   113      28.730  27.427  50.780  1.00  0.00           H
ATOM   1742  CA  ILE   113      29.122  27.910  48.758  1.00  0.00           C
ATOM   1743  HA  ILE   113      28.347  28.132  48.024  1.00  0.00           H
ATOM   1744  CB  ILE   113      29.662  29.248  49.334  1.00  0.00           C
ATOM   1745  HB  ILE   113      30.522  29.071  49.982  1.00  0.00           H
ATOM   1746  CG2 ILE   113      30.272  30.157  48.220  1.00  0.00           C
ATOM   1747 HG21 ILE   113      31.198  29.722  47.844  1.00  0.00           H
ATOM   1748 HG22 ILE   113      30.619  31.167  48.438  1.00  0.00           H
ATOM   1749 HG23 ILE   113      29.588  30.380  47.401  1.00  0.00           H
ATOM   1750  CG1 ILE   113      28.504  29.917  50.120  1.00  0.00           C
ATOM   1751 HG12 ILE   113      27.543  29.779  49.625  1.00  0.00           H
ATOM   1752 HG13 ILE   113      28.406  29.360  51.051  1.00  0.00           H
ATOM   1753  CD1 ILE   113      28.676  31.389  50.488  1.00  0.00           C
ATOM   1754 HD11 ILE   113      28.881  31.929  49.564  1.00  0.00           H
ATOM   1755 HD12 ILE   113      29.401  31.713  51.234  1.00  0.00           H
ATOM   1756 HD13 ILE   113      27.741  31.726  50.937  1.00  0.00           H
ATOM   1757  C   ILE   113      30.170  27.188  48.046  1.00  0.00           C
ATOM   1758  O   ILE   113      30.506  27.503  46.908  1.00  0.00           O
ATOM   1759  N   SER   114      30.746  26.080  48.568  1.00  0.00           N
ATOM   1760  H   SER   114      30.518  25.766  49.501  1.00  0.00           H
ATOM   1761  CA  SER   114      31.765  25.285  47.837  1.00  0.00           C
ATOM   1762  HA  SER   114      32.646  25.875  47.585  1.00  0.00           H
ATOM   1763  CB  SER   114      32.372  24.242  48.727  1.00  0.00           C
ATOM   1764  HB2 SER   114      33.272  23.899  48.215  1.00  0.00           H
ATOM   1765  HB3 SER   114      32.646  24.799  49.623  1.00  0.00           H
ATOM   1766  OG  SER   114      31.550  23.191  49.074  1.00  0.00           O
ATOM   1767  HG  SER   114      31.182  23.406  49.936  1.00  0.00           H
ATOM   1768  C   SER   114      31.206  24.582  46.607  1.00  0.00           C
ATOM   1769  O   SER   114      31.949  24.008  45.813  1.00  0.00           O
ATOM   1770  N   MET   115      29.877  24.689  46.316  1.00  0.00           N
ATOM   1771  H   MET   115      29.310  25.137  47.021  1.00  0.00           H
ATOM   1772  CA  MET   115      29.152  24.230  45.153  1.00  0.00           C
ATOM   1773  HA  MET   115      29.607  23.284  44.867  1.00  0.00           H
ATOM   1774  CB  MET   115      27.754  23.652  45.568  1.00  0.00           C
ATOM   1775  HB2 MET   115      26.976  24.412  45.644  1.00  0.00           H
ATOM   1776  HB3 MET   115      27.407  22.992  44.773  1.00  0.00           H
ATOM   1777  CG  MET   115      27.689  22.852  46.805  1.00  0.00           C
ATOM   1778  HG2 MET   115      28.604  22.261  46.774  1.00  0.00           H
ATOM   1779  HG3 MET   115      27.656  23.481  47.695  1.00  0.00           H
ATOM   1780  SD  MET   115      26.409  21.580  46.938  1.00  0.00           S
ATOM   1781  CE  MET   115      24.949  22.637  47.317  1.00  0.00           C
ATOM   1782  HE1 MET   115      24.056  22.024  47.190  1.00  0.00           H
ATOM   1783  HE2 MET   115      25.193  23.009  48.312  1.00  0.00           H
ATOM   1784  HE3 MET   115      24.911  23.477  46.624  1.00  0.00           H
ATOM   1785  C   MET   115      29.141  25.297  44.015  1.00  0.00           C
ATOM   1786  O   MET   115      28.714  25.021  42.902  1.00  0.00           O
ATOM   1787  N   ILE   116      29.619  26.543  44.242  1.00  0.00           N
ATOM   1788  H   ILE   116      30.005  26.805  45.138  1.00  0.00           H
ATOM   1789  CA  ILE   116      29.531  27.577  43.235  1.00  0.00           C
ATOM   1790  HA  ILE   116      28.453  27.724  43.161  1.00  0.00           H
ATOM   1791  CB  ILE   116      30.050  28.938  43.831  1.00  0.00           C
ATOM   1792  HB  ILE   116      29.513  29.152  44.756  1.00  0.00           H
ATOM   1793  CG2 ILE   116      31.559  28.930  44.152  1.00  0.00           C
ATOM   1794 HG21 ILE   116      32.138  28.816  43.235  1.00  0.00           H
ATOM   1795 HG22 ILE   116      31.809  28.015  44.689  1.00  0.00           H
ATOM   1796 HG23 ILE   116      31.894  29.765  44.766  1.00  0.00           H
ATOM   1797  CG1 ILE   116      29.602  30.116  42.852  1.00  0.00           C
ATOM   1798 HG12 ILE   116      29.880  29.865  41.828  1.00  0.00           H
ATOM   1799 HG13 ILE   116      28.523  30.261  42.887  1.00  0.00           H
ATOM   1800  CD1 ILE   116      30.226  31.475  43.325  1.00  0.00           C
ATOM   1801 HD11 ILE   116      30.130  31.794  44.362  1.00  0.00           H
ATOM   1802 HD12 ILE   116      29.649  32.248  42.817  1.00  0.00           H
ATOM   1803 HD13 ILE   116      31.268  31.537  43.013  1.00  0.00           H
ATOM   1804  C   ILE   116      30.001  27.226  41.836  1.00  0.00           C
ATOM   1805  O   ILE   116      29.212  27.441  40.892  1.00  0.00           O
ATOM   1806  N   GLY   117      31.194  26.589  41.756  1.00  0.00           N
ATOM   1807  H   GLY   117      31.735  26.426  42.593  1.00  0.00           H
ATOM   1808  CA  GLY   117      31.745  26.150  40.441  1.00  0.00           C
ATOM   1809  HA2 GLY   117      31.459  26.873  39.676  1.00  0.00           H
ATOM   1810  HA3 GLY   117      32.832  26.085  40.468  1.00  0.00           H
ATOM   1811  C   GLY   117      31.227  24.742  39.994  1.00  0.00           C
ATOM   1812  O   GLY   117      31.433  24.340  38.822  1.00  0.00           O
ATOM   1813  N   GLN   118      30.562  24.050  40.868  1.00  0.00           N
ATOM   1814  H   GLN   118      30.688  24.446  41.788  1.00  0.00           H
ATOM   1815  CA  GLN   118      29.801  22.816  40.519  1.00  0.00           C
ATOM   1816  HA  GLN   118      30.339  22.197  39.803  1.00  0.00           H
ATOM   1817  CB  GLN   118      29.502  21.941  41.732  1.00  0.00           C
ATOM   1818  HB2 GLN   118      28.769  22.439  42.368  1.00  0.00           H
ATOM   1819  HB3 GLN   118      29.108  20.946  41.523  1.00  0.00           H
ATOM   1820  CG  GLN   118      30.876  21.687  42.436  1.00  0.00           C
ATOM   1821  HG2 GLN   118      31.561  21.199  41.742  1.00  0.00           H
ATOM   1822  HG3 GLN   118      31.195  22.610  42.918  1.00  0.00           H
ATOM   1823  CD  GLN   118      30.748  20.861  43.696  1.00  0.00           C
ATOM   1824  OE1 GLN   118      29.814  20.899  44.409  1.00  0.00           O
ATOM   1825  NE2 GLN   118      31.733  20.093  43.949  1.00  0.00           N
ATOM   1826 HE21 GLN   118      31.895  19.675  44.854  1.00  0.00           H
ATOM   1827 HE22 GLN   118      32.459  20.048  43.248  1.00  0.00           H
ATOM   1828  C   GLN   118      28.642  23.213  39.646  1.00  0.00           C
ATOM   1829  O   GLN   118      28.255  22.483  38.698  1.00  0.00           O
ATOM   1830  N   PHE   119      27.948  24.382  40.021  1.00  0.00           N
ATOM   1831  H   PHE   119      28.246  24.814  40.885  1.00  0.00           H
ATOM   1832  CA  PHE   119      26.967  25.138  39.232  1.00  0.00           C
ATOM   1833  HA  PHE   119      26.289  24.429  38.757  1.00  0.00           H
ATOM   1834  CB  PHE   119      26.167  26.017  40.191  1.00  0.00           C
ATOM   1835  HB2 PHE   119      26.795  26.597  40.868  1.00  0.00           H
ATOM   1836  HB3 PHE   119      25.612  26.727  39.579  1.00  0.00           H
ATOM   1837  CG  PHE   119      25.105  25.259  40.990  1.00  0.00           C
ATOM   1838  CD1 PHE   119      23.794  24.985  40.432  1.00  0.00           C
ATOM   1839  HD1 PHE   119      23.647  25.233  39.392  1.00  0.00           H
ATOM   1840  CE1 PHE   119      22.842  24.351  41.278  1.00  0.00           C
ATOM   1841  HE1 PHE   119      21.930  24.091  40.761  1.00  0.00           H
ATOM   1842  CZ  PHE   119      23.206  23.995  42.601  1.00  0.00           C
ATOM   1843  HZ  PHE   119      22.515  23.549  43.300  1.00  0.00           H
ATOM   1844  CE2 PHE   119      24.544  24.242  43.089  1.00  0.00           C
ATOM   1845  HE2 PHE   119      24.685  24.031  44.140  1.00  0.00           H
ATOM   1846  CD2 PHE   119      25.497  24.894  42.304  1.00  0.00           C
ATOM   1847  HD2 PHE   119      26.455  25.200  42.696  1.00  0.00           H
ATOM   1848  C   PHE   119      27.547  25.987  38.115  1.00  0.00           C
ATOM   1849  O   PHE   119      26.767  26.518  37.300  1.00  0.00           O
ATOM   1850  N   GLY   120      28.873  25.989  37.937  1.00  0.00           N
ATOM   1851  H   GLY   120      29.440  25.627  38.690  1.00  0.00           H
ATOM   1852  CA  GLY   120      29.660  26.573  36.828  1.00  0.00           C
ATOM   1853  HA2 GLY   120      30.699  26.289  36.992  1.00  0.00           H
ATOM   1854  HA3 GLY   120      29.533  26.240  35.798  1.00  0.00           H
ATOM   1855  C   GLY   120      29.655  28.172  36.842  1.00  0.00           C
ATOM   1856  O   GLY   120      29.938  28.774  35.755  1.00  0.00           O
ATOM   1857  N   VAL   121      29.632  28.728  38.031  1.00  0.00           N
ATOM   1858  H   VAL   121      29.402  28.147  38.825  1.00  0.00           H
ATOM   1859  CA  VAL   121      29.578  30.219  38.259  1.00  0.00           C
ATOM   1860  HA  VAL   121      29.772  30.608  37.259  1.00  0.00           H
ATOM   1861  CB  VAL   121      28.194  30.688  38.614  1.00  0.00           C
ATOM   1862  HB  VAL   121      28.281  31.753  38.829  1.00  0.00           H
ATOM   1863  CG1 VAL   121      27.157  30.532  37.441  1.00  0.00           C
ATOM   1864 HG11 VAL   121      26.966  29.468  37.307  1.00  0.00           H
ATOM   1865 HG12 VAL   121      26.340  31.158  37.802  1.00  0.00           H
ATOM   1866 HG13 VAL   121      27.529  30.847  36.467  1.00  0.00           H
ATOM   1867  CG2 VAL   121      27.605  30.035  39.892  1.00  0.00           C
ATOM   1868 HG21 VAL   121      26.537  30.233  39.977  1.00  0.00           H
ATOM   1869 HG22 VAL   121      27.989  30.417  40.838  1.00  0.00           H
ATOM   1870 HG23 VAL   121      27.688  28.948  39.905  1.00  0.00           H
ATOM   1871  C   VAL   121      30.713  30.814  39.178  1.00  0.00           C
ATOM   1872  O   VAL   121      30.473  31.786  39.905  1.00  0.00           O
ATOM   1873  N   GLY   122      31.870  30.210  39.172  1.00  0.00           N
ATOM   1874  H   GLY   122      31.985  29.496  38.465  1.00  0.00           H
ATOM   1875  CA  GLY   122      32.845  30.238  40.244  1.00  0.00           C
ATOM   1876  HA2 GLY   122      32.302  29.912  41.131  1.00  0.00           H
ATOM   1877  HA3 GLY   122      33.553  29.422  40.103  1.00  0.00           H
ATOM   1878  C   GLY   122      33.667  31.487  40.496  1.00  0.00           C
ATOM   1879  O   GLY   122      34.146  31.668  41.597  1.00  0.00           O
ATOM   1880  N   PHE   123      33.687  32.458  39.521  1.00  0.00           N
ATOM   1881  H   PHE   123      33.147  32.347  38.674  1.00  0.00           H
ATOM   1882  CA  PHE   123      34.399  33.735  39.711  1.00  0.00           C
ATOM   1883  HA  PHE   123      35.369  33.283  39.920  1.00  0.00           H
ATOM   1884  CB  PHE   123      34.370  34.670  38.480  1.00  0.00           C
ATOM   1885  HB2 PHE   123      34.753  34.142  37.606  1.00  0.00           H
ATOM   1886  HB3 PHE   123      33.329  34.930  38.290  1.00  0.00           H
ATOM   1887  CG  PHE   123      35.117  35.992  38.655  1.00  0.00           C
ATOM   1888  CD1 PHE   123      36.507  36.073  38.521  1.00  0.00           C
ATOM   1889  HD1 PHE   123      37.042  35.178  38.241  1.00  0.00           H
ATOM   1890  CE1 PHE   123      37.251  37.230  38.824  1.00  0.00           C
ATOM   1891  HE1 PHE   123      38.327  37.213  38.733  1.00  0.00           H
ATOM   1892  CZ  PHE   123      36.526  38.427  39.072  1.00  0.00           C
ATOM   1893  HZ  PHE   123      37.093  39.341  39.174  1.00  0.00           H
ATOM   1894  CE2 PHE   123      35.143  38.383  39.281  1.00  0.00           C
ATOM   1895  HE2 PHE   123      34.535  39.266  39.411  1.00  0.00           H
ATOM   1896  CD2 PHE   123      34.452  37.139  39.106  1.00  0.00           C
ATOM   1897  HD2 PHE   123      33.401  37.106  39.356  1.00  0.00           H
ATOM   1898  C   PHE   123      33.921  34.549  40.940  1.00  0.00           C
ATOM   1899  O   PHE   123      34.761  35.076  41.724  1.00  0.00           O
ATOM   1900  N   TYR   124      32.624  34.681  41.104  1.00  0.00           N
ATOM   1901  H   TYR   124      31.948  34.281  40.470  1.00  0.00           H
ATOM   1902  CA  TYR   124      32.029  35.565  42.183  1.00  0.00           C
ATOM   1903  HA  TYR   124      32.502  36.527  41.991  1.00  0.00           H
ATOM   1904  CB  TYR   124      30.554  35.652  42.005  1.00  0.00           C
ATOM   1905  HB2 TYR   124      30.113  34.658  42.070  1.00  0.00           H
ATOM   1906  HB3 TYR   124      30.085  36.178  42.837  1.00  0.00           H
ATOM   1907  CG  TYR   124      30.289  36.353  40.674  1.00  0.00           C
ATOM   1908  CD1 TYR   124      30.475  37.734  40.590  1.00  0.00           C
ATOM   1909  HD1 TYR   124      30.760  38.374  41.412  1.00  0.00           H
ATOM   1910  CE1 TYR   124      30.397  38.364  39.342  1.00  0.00           C
ATOM   1911  HE1 TYR   124      30.493  39.440  39.314  1.00  0.00           H
ATOM   1912  CZ  TYR   124      30.126  37.616  38.202  1.00  0.00           C
ATOM   1913  OH  TYR   124      29.908  38.281  37.057  1.00  0.00           O
ATOM   1914  HH  TYR   124      29.438  37.771  36.392  1.00  0.00           H
ATOM   1915  CE2 TYR   124      29.795  36.272  38.351  1.00  0.00           C
ATOM   1916  HE2 TYR   124      29.560  35.679  37.478  1.00  0.00           H
ATOM   1917  CD2 TYR   124      29.939  35.624  39.549  1.00  0.00           C
ATOM   1918  HD2 TYR   124      29.701  34.579  39.683  1.00  0.00           H
ATOM   1919  C   TYR   124      32.356  35.080  43.594  1.00  0.00           C
ATOM   1920  O   TYR   124      32.043  35.799  44.530  1.00  0.00           O
ATOM   1921  N   SER   125      33.080  33.969  43.766  1.00  0.00           N
ATOM   1922  H   SER   125      33.264  33.388  42.961  1.00  0.00           H
ATOM   1923  CA  SER   125      33.528  33.583  45.082  1.00  0.00           C
ATOM   1924  HA  SER   125      32.754  33.539  45.849  1.00  0.00           H
ATOM   1925  CB  SER   125      34.264  32.203  44.927  1.00  0.00           C
ATOM   1926  HB2 SER   125      34.877  32.107  45.823  1.00  0.00           H
ATOM   1927  HB3 SER   125      33.579  31.366  44.800  1.00  0.00           H
ATOM   1928  OG  SER   125      35.193  32.184  43.896  1.00  0.00           O
ATOM   1929  HG  SER   125      34.850  32.049  43.011  1.00  0.00           H
ATOM   1930  C   SER   125      34.651  34.508  45.666  1.00  0.00           C
ATOM   1931  O   SER   125      34.879  34.571  46.849  1.00  0.00           O
ATOM   1932  N   ALA   126      35.378  35.163  44.801  1.00  0.00           N
ATOM   1933  H   ALA   126      35.246  35.001  43.813  1.00  0.00           H
ATOM   1934  CA  ALA   126      36.451  36.017  45.217  1.00  0.00           C
ATOM   1935  HA  ALA   126      37.282  35.419  45.594  1.00  0.00           H
ATOM   1936  CB  ALA   126      37.024  36.663  43.937  1.00  0.00           C
ATOM   1937  HB1 ALA   126      36.285  37.070  43.248  1.00  0.00           H
ATOM   1938  HB2 ALA   126      37.543  35.834  43.456  1.00  0.00           H
ATOM   1939  HB3 ALA   126      37.663  37.451  44.334  1.00  0.00           H
ATOM   1940  C   ALA   126      36.019  37.112  46.234  1.00  0.00           C
ATOM   1941  O   ALA   126      36.810  37.471  47.132  1.00  0.00           O
ATOM   1942  N   TYR   127      34.759  37.606  46.109  1.00  0.00           N
ATOM   1943  H   TYR   127      34.101  37.212  45.453  1.00  0.00           H
ATOM   1944  CA  TYR   127      34.268  38.622  47.017  1.00  0.00           C
ATOM   1945  HA  TYR   127      35.069  39.359  47.069  1.00  0.00           H
ATOM   1946  CB  TYR   127      33.149  39.321  46.354  1.00  0.00           C
ATOM   1947  HB2 TYR   127      32.496  38.534  45.978  1.00  0.00           H
ATOM   1948  HB3 TYR   127      32.650  39.977  47.067  1.00  0.00           H
ATOM   1949  CG  TYR   127      33.480  40.132  45.113  1.00  0.00           C
ATOM   1950  CD1 TYR   127      33.883  41.455  45.131  1.00  0.00           C
ATOM   1951  HD1 TYR   127      33.894  42.044  46.036  1.00  0.00           H
ATOM   1952  CE1 TYR   127      34.252  42.128  43.922  1.00  0.00           C
ATOM   1953  HE1 TYR   127      34.552  43.164  43.884  1.00  0.00           H
ATOM   1954  CZ  TYR   127      34.200  41.479  42.667  1.00  0.00           C
ATOM   1955  OH  TYR   127      34.658  41.990  41.528  1.00  0.00           O
ATOM   1956  HH  TYR   127      34.981  42.893  41.579  1.00  0.00           H
ATOM   1957  CE2 TYR   127      33.704  40.119  42.645  1.00  0.00           C
ATOM   1958  HE2 TYR   127      33.605  39.609  41.699  1.00  0.00           H
ATOM   1959  CD2 TYR   127      33.342  39.492  43.850  1.00  0.00           C
ATOM   1960  HD2 TYR   127      33.016  38.467  43.751  1.00  0.00           H
ATOM   1961  C   TYR   127      33.969  37.980  48.394  1.00  0.00           C
ATOM   1962  O   TYR   127      33.770  38.789  49.294  1.00  0.00           O
ATOM   1963  N   LEU   128      34.197  36.654  48.589  1.00  0.00           N
ATOM   1964  H   LEU   128      34.366  35.948  47.886  1.00  0.00           H
ATOM   1965  CA  LEU   128      34.424  36.110  49.952  1.00  0.00           C
ATOM   1966  HA  LEU   128      33.514  36.250  50.535  1.00  0.00           H
ATOM   1967  CB  LEU   128      34.718  34.629  49.891  1.00  0.00           C
ATOM   1968  HB2 LEU   128      35.596  34.466  49.265  1.00  0.00           H
ATOM   1969  HB3 LEU   128      35.060  34.357  50.889  1.00  0.00           H
ATOM   1970  CG  LEU   128      33.591  33.605  49.497  1.00  0.00           C
ATOM   1971  HG  LEU   128      33.034  34.124  48.716  1.00  0.00           H
ATOM   1972  CD1 LEU   128      34.085  32.240  48.920  1.00  0.00           C
ATOM   1973 HD11 LEU   128      33.383  31.565  48.432  1.00  0.00           H
ATOM   1974 HD12 LEU   128      34.473  31.734  49.804  1.00  0.00           H
ATOM   1975 HD13 LEU   128      34.906  32.250  48.204  1.00  0.00           H
ATOM   1976  CD2 LEU   128      32.587  33.405  50.683  1.00  0.00           C
ATOM   1977 HD21 LEU   128      31.939  34.260  50.875  1.00  0.00           H
ATOM   1978 HD22 LEU   128      31.955  32.530  50.526  1.00  0.00           H
ATOM   1979 HD23 LEU   128      33.133  33.225  51.608  1.00  0.00           H
ATOM   1980  C   LEU   128      35.555  36.749  50.731  1.00  0.00           C
ATOM   1981  O   LEU   128      35.411  36.947  51.979  1.00  0.00           O
ATOM   1982  N   VAL   129      36.698  36.913  50.019  1.00  0.00           N
ATOM   1983  H   VAL   129      36.777  36.724  49.031  1.00  0.00           H
ATOM   1984  CA  VAL   129      37.907  37.307  50.704  1.00  0.00           C
ATOM   1985  HA  VAL   129      37.710  37.312  51.776  1.00  0.00           H
ATOM   1986  CB  VAL   129      39.005  36.225  50.451  1.00  0.00           C
ATOM   1987  HB  VAL   129      39.818  36.494  51.125  1.00  0.00           H
ATOM   1988  CG1 VAL   129      38.539  34.910  51.091  1.00  0.00           C
ATOM   1989 HG11 VAL   129      37.650  34.416  50.698  1.00  0.00           H
ATOM   1990 HG12 VAL   129      39.428  34.294  50.958  1.00  0.00           H
ATOM   1991 HG13 VAL   129      38.352  35.017  52.160  1.00  0.00           H
ATOM   1992  CG2 VAL   129      39.511  36.141  48.964  1.00  0.00           C
ATOM   1993 HG21 VAL   129      38.697  35.810  48.319  1.00  0.00           H
ATOM   1994 HG22 VAL   129      40.332  35.424  48.927  1.00  0.00           H
ATOM   1995 HG23 VAL   129      39.661  37.155  48.593  1.00  0.00           H
ATOM   1996  C   VAL   129      38.467  38.692  50.346  1.00  0.00           C
ATOM   1997  O   VAL   129      39.420  39.230  50.925  1.00  0.00           O
ATOM   1998  N   ALA   130      37.829  39.346  49.382  1.00  0.00           N
ATOM   1999  H   ALA   130      36.968  38.915  49.075  1.00  0.00           H
ATOM   2000  CA  ALA   130      38.135  40.677  48.771  1.00  0.00           C
ATOM   2001  HA  ALA   130      39.029  41.089  49.237  1.00  0.00           H
ATOM   2002  CB  ALA   130      38.411  40.372  47.252  1.00  0.00           C
ATOM   2003  HB1 ALA   130      38.663  41.310  46.760  1.00  0.00           H
ATOM   2004  HB2 ALA   130      37.557  39.976  46.703  1.00  0.00           H
ATOM   2005  HB3 ALA   130      39.183  39.625  47.061  1.00  0.00           H
ATOM   2006  C   ALA   130      37.051  41.750  48.867  1.00  0.00           C
ATOM   2007  O   ALA   130      35.875  41.421  48.869  1.00  0.00           O
ATOM   2008  N   GLU   131      37.525  43.028  48.928  1.00  0.00           N
ATOM   2009  H   GLU   131      38.516  43.180  48.803  1.00  0.00           H
ATOM   2010  CA  GLU   131      36.739  44.244  48.828  1.00  0.00           C
ATOM   2011  HA  GLU   131      35.736  44.059  49.213  1.00  0.00           H
ATOM   2012  CB  GLU   131      37.417  45.348  49.621  1.00  0.00           C
ATOM   2013  HB2 GLU   131      36.666  46.076  49.928  1.00  0.00           H
ATOM   2014  HB3 GLU   131      37.829  44.972  50.557  1.00  0.00           H
ATOM   2015  CG  GLU   131      38.527  46.107  48.867  1.00  0.00           C
ATOM   2016  HG2 GLU   131      39.125  45.321  48.407  1.00  0.00           H
ATOM   2017  HG3 GLU   131      38.116  46.776  48.110  1.00  0.00           H
ATOM   2018  CD  GLU   131      39.394  46.937  49.830  1.00  0.00           C
ATOM   2019  OE1 GLU   131      40.625  46.817  49.842  1.00  0.00           O
ATOM   2020  OE2 GLU   131      38.842  47.648  50.764  1.00  0.00           O
ATOM   2021  C   GLU   131      36.514  44.586  47.351  1.00  0.00           C
ATOM   2022  O   GLU   131      35.616  45.327  46.947  1.00  0.00           O
ATOM   2023  N   LYS   132      37.296  44.063  46.432  1.00  0.00           N
ATOM   2024  H   LYS   132      37.996  43.436  46.803  1.00  0.00           H
ATOM   2025  CA  LYS   132      37.483  44.473  45.003  1.00  0.00           C
ATOM   2026  HA  LYS   132      36.526  44.495  44.483  1.00  0.00           H
ATOM   2027  CB  LYS   132      38.096  45.873  44.854  1.00  0.00           C
ATOM   2028  HB2 LYS   132      37.406  46.588  45.303  1.00  0.00           H
ATOM   2029  HB3 LYS   132      38.960  46.080  45.487  1.00  0.00           H
ATOM   2030  CG  LYS   132      38.326  46.426  43.442  1.00  0.00           C
ATOM   2031  HG2 LYS   132      38.680  45.672  42.739  1.00  0.00           H
ATOM   2032  HG3 LYS   132      37.450  46.782  42.900  1.00  0.00           H
ATOM   2033  CD  LYS   132      39.312  47.504  43.339  1.00  0.00           C
ATOM   2034  HD2 LYS   132      40.295  47.183  43.686  1.00  0.00           H
ATOM   2035  HD3 LYS   132      39.533  47.613  42.277  1.00  0.00           H
ATOM   2036  CE  LYS   132      38.865  48.866  43.975  1.00  0.00           C
ATOM   2037  HE2 LYS   132      37.818  49.005  43.707  1.00  0.00           H
ATOM   2038  HE3 LYS   132      39.072  48.715  45.035  1.00  0.00           H
ATOM   2039  NZ  LYS   132      39.678  50.057  43.568  1.00  0.00           N
ATOM   2040  HZ1 LYS   132      39.380  50.892  44.051  1.00  0.00           H
ATOM   2041  HZ2 LYS   132      39.623  50.194  42.570  1.00  0.00           H
ATOM   2042  HZ3 LYS   132      40.649  49.986  43.835  1.00  0.00           H
ATOM   2043  C   LYS   132      38.260  43.346  44.315  1.00  0.00           C
ATOM   2044  O   LYS   132      39.211  42.760  44.844  1.00  0.00           O
ATOM   2045  N   VAL   133      37.883  43.150  43.067  1.00  0.00           N
ATOM   2046  H   VAL   133      36.998  43.511  42.742  1.00  0.00           H
ATOM   2047  CA  VAL   133      38.689  42.378  42.159  1.00  0.00           C
ATOM   2048  HA  VAL   133      39.627  42.163  42.670  1.00  0.00           H
ATOM   2049  CB  VAL   133      38.053  41.014  41.807  1.00  0.00           C
ATOM   2050  HB  VAL   133      37.123  41.215  41.276  1.00  0.00           H
ATOM   2051  CG1 VAL   133      38.964  40.071  41.004  1.00  0.00           C
ATOM   2052 HG11 VAL   133      39.825  39.858  41.636  1.00  0.00           H
ATOM   2053 HG12 VAL   133      38.427  39.122  41.013  1.00  0.00           H
ATOM   2054 HG13 VAL   133      39.288  40.275  39.984  1.00  0.00           H
ATOM   2055  CG2 VAL   133      37.804  40.222  43.128  1.00  0.00           C
ATOM   2056 HG21 VAL   133      37.288  40.789  43.902  1.00  0.00           H
ATOM   2057 HG22 VAL   133      38.665  39.795  43.642  1.00  0.00           H
ATOM   2058 HG23 VAL   133      37.152  39.421  42.778  1.00  0.00           H
ATOM   2059  C   VAL   133      39.157  43.131  40.938  1.00  0.00           C
ATOM   2060  O   VAL   133      38.335  43.782  40.302  1.00  0.00           O
ATOM   2061  N   THR   134      40.477  43.053  40.716  1.00  0.00           N
ATOM   2062  H   THR   134      40.971  42.367  41.270  1.00  0.00           H
ATOM   2063  CA  THR   134      40.970  43.412  39.367  1.00  0.00           C
ATOM   2064  HA  THR   134      40.285  44.019  38.774  1.00  0.00           H
ATOM   2065  CB  THR   134      42.198  44.311  39.549  1.00  0.00           C
ATOM   2066  HB  THR   134      42.939  43.823  40.183  1.00  0.00           H
ATOM   2067  CG2 THR   134      42.866  44.583  38.199  1.00  0.00           C
ATOM   2068 HG21 THR   134      43.464  43.690  38.009  1.00  0.00           H
ATOM   2069 HG22 THR   134      43.634  45.346  38.332  1.00  0.00           H
ATOM   2070 HG23 THR   134      42.184  44.898  37.410  1.00  0.00           H
ATOM   2071  OG1 THR   134      41.954  45.529  40.221  1.00  0.00           O
ATOM   2072  HG1 THR   134      42.126  45.296  41.137  1.00  0.00           H
ATOM   2073  C   THR   134      41.287  42.194  38.414  1.00  0.00           C
ATOM   2074  O   THR   134      41.639  41.084  38.918  1.00  0.00           O
ATOM   2075  N   VAL   135      41.066  42.308  37.083  1.00  0.00           N
ATOM   2076  H   VAL   135      41.047  43.256  36.737  1.00  0.00           H
ATOM   2077  CA  VAL   135      41.196  41.131  36.125  1.00  0.00           C
ATOM   2078  HA  VAL   135      41.757  40.321  36.593  1.00  0.00           H
ATOM   2079  CB  VAL   135      39.843  40.470  35.763  1.00  0.00           C
ATOM   2080  HB  VAL   135      39.190  41.279  35.436  1.00  0.00           H
ATOM   2081  CG1 VAL   135      39.914  39.544  34.618  1.00  0.00           C
ATOM   2082 HG11 VAL   135      40.393  40.075  33.795  1.00  0.00           H
ATOM   2083 HG12 VAL   135      40.495  38.641  34.805  1.00  0.00           H
ATOM   2084 HG13 VAL   135      38.900  39.187  34.438  1.00  0.00           H
ATOM   2085  CG2 VAL   135      39.100  39.812  36.931  1.00  0.00           C
ATOM   2086 HG21 VAL   135      38.040  39.883  36.690  1.00  0.00           H
ATOM   2087 HG22 VAL   135      39.336  40.377  37.833  1.00  0.00           H
ATOM   2088 HG23 VAL   135      39.299  38.755  37.106  1.00  0.00           H
ATOM   2089  C   VAL   135      41.896  41.750  34.919  1.00  0.00           C
ATOM   2090  O   VAL   135      41.363  42.718  34.390  1.00  0.00           O
ATOM   2091  N   ILE   136      42.951  41.182  34.372  1.00  0.00           N
ATOM   2092  H   ILE   136      43.412  40.502  34.959  1.00  0.00           H
ATOM   2093  CA  ILE   136      43.798  41.714  33.323  1.00  0.00           C
ATOM   2094  HA  ILE   136      43.290  42.441  32.690  1.00  0.00           H
ATOM   2095  CB  ILE   136      45.045  42.441  33.854  1.00  0.00           C
ATOM   2096  HB  ILE   136      45.728  41.703  34.273  1.00  0.00           H
ATOM   2097  CG2 ILE   136      45.829  43.149  32.721  1.00  0.00           C
ATOM   2098 HG21 ILE   136      45.173  43.849  32.203  1.00  0.00           H
ATOM   2099 HG22 ILE   136      46.330  42.370  32.147  1.00  0.00           H
ATOM   2100 HG23 ILE   136      46.594  43.796  33.152  1.00  0.00           H
ATOM   2101  CG1 ILE   136      44.615  43.440  34.977  1.00  0.00           C
ATOM   2102 HG12 ILE   136      43.824  44.146  34.722  1.00  0.00           H
ATOM   2103 HG13 ILE   136      44.279  42.824  35.812  1.00  0.00           H
ATOM   2104  CD1 ILE   136      45.665  44.317  35.609  1.00  0.00           C
ATOM   2105 HD11 ILE   136      46.467  43.712  36.034  1.00  0.00           H
ATOM   2106 HD12 ILE   136      45.220  44.881  36.427  1.00  0.00           H
ATOM   2107 HD13 ILE   136      46.115  45.019  34.908  1.00  0.00           H
ATOM   2108  C   ILE   136      44.110  40.579  32.395  1.00  0.00           C
ATOM   2109  O   ILE   136      44.428  39.504  32.970  1.00  0.00           O
ATOM   2110  N   THR   137      44.072  40.710  31.011  1.00  0.00           N
ATOM   2111  H   THR   137      43.869  41.640  30.677  1.00  0.00           H
ATOM   2112  CA  THR   137      43.898  39.513  30.141  1.00  0.00           C
ATOM   2113  HA  THR   137      44.588  38.765  30.529  1.00  0.00           H
ATOM   2114  CB  THR   137      42.380  39.030  30.197  1.00  0.00           C
ATOM   2115  HB  THR   137      42.021  38.962  31.225  1.00  0.00           H
ATOM   2116  CG2 THR   137      41.384  39.790  29.397  1.00  0.00           C
ATOM   2117 HG21 THR   137      41.386  40.828  29.728  1.00  0.00           H
ATOM   2118 HG22 THR   137      40.417  39.376  29.682  1.00  0.00           H
ATOM   2119 HG23 THR   137      41.682  39.672  28.355  1.00  0.00           H
ATOM   2120  OG1 THR   137      42.266  37.647  29.625  1.00  0.00           O
ATOM   2121  HG1 THR   137      42.343  37.058  30.378  1.00  0.00           H
ATOM   2122  C   THR   137      44.307  39.820  28.702  1.00  0.00           C
ATOM   2123  O   THR   137      44.374  40.977  28.320  1.00  0.00           O
ATOM   2124  N   LYS   138      44.558  38.751  27.946  1.00  0.00           N
ATOM   2125  H   LYS   138      44.264  37.911  28.423  1.00  0.00           H
ATOM   2126  CA  LYS   138      44.760  38.852  26.474  1.00  0.00           C
ATOM   2127  HA  LYS   138      44.051  39.567  26.056  1.00  0.00           H
ATOM   2128  CB  LYS   138      46.252  39.175  26.214  1.00  0.00           C
ATOM   2129  HB2 LYS   138      46.404  40.229  26.445  1.00  0.00           H
ATOM   2130  HB3 LYS   138      46.865  38.649  26.947  1.00  0.00           H
ATOM   2131  CG  LYS   138      46.902  39.076  24.839  1.00  0.00           C
ATOM   2132  HG2 LYS   138      47.961  39.331  24.894  1.00  0.00           H
ATOM   2133  HG3 LYS   138      46.801  38.068  24.436  1.00  0.00           H
ATOM   2134  CD  LYS   138      46.245  40.217  23.960  1.00  0.00           C
ATOM   2135  HD2 LYS   138      45.182  40.005  23.838  1.00  0.00           H
ATOM   2136  HD3 LYS   138      46.165  41.149  24.519  1.00  0.00           H
ATOM   2137  CE  LYS   138      47.072  40.520  22.722  1.00  0.00           C
ATOM   2138  HE2 LYS   138      46.704  41.399  22.195  1.00  0.00           H
ATOM   2139  HE3 LYS   138      48.094  40.597  23.091  1.00  0.00           H
ATOM   2140  NZ  LYS   138      46.840  39.428  21.789  1.00  0.00           N
ATOM   2141  HZ1 LYS   138      47.177  39.597  20.852  1.00  0.00           H
ATOM   2142  HZ2 LYS   138      45.848  39.237  21.771  1.00  0.00           H
ATOM   2143  HZ3 LYS   138      47.364  38.616  22.082  1.00  0.00           H
ATOM   2144  C   LYS   138      44.390  37.481  25.885  1.00  0.00           C
ATOM   2145  O   LYS   138      44.880  36.435  26.283  1.00  0.00           O
ATOM   2146  N   HIE   139      43.510  37.478  24.848  1.00  0.00           N
ATOM   2147  H   HIE   139      43.000  38.297  24.551  1.00  0.00           H
ATOM   2148  CA  HIE   139      43.331  36.374  23.887  1.00  0.00           C
ATOM   2149  HA  HIE   139      43.557  35.402  24.325  1.00  0.00           H
ATOM   2150  CB  HIE   139      41.847  36.450  23.510  1.00  0.00           C
ATOM   2151  HB2 HIE   139      41.227  36.680  24.377  1.00  0.00           H
ATOM   2152  HB3 HIE   139      41.750  37.149  22.679  1.00  0.00           H
ATOM   2153  CG  HIE   139      41.333  35.091  23.076  1.00  0.00           C
ATOM   2154  ND1 HIE   139      41.707  34.397  21.955  1.00  0.00           N
ATOM   2155  CE1 HIE   139      41.031  33.229  21.853  1.00  0.00           C
ATOM   2156  HE1 HIE   139      41.125  32.443  21.119  1.00  0.00           H
ATOM   2157  NE2 HIE   139      40.153  33.203  22.866  1.00  0.00           N
ATOM   2158  HE2 HIE   139      39.528  32.421  23.005  1.00  0.00           H
ATOM   2159  CD2 HIE   139      40.370  34.344  23.683  1.00  0.00           C
ATOM   2160  HD2 HIE   139      39.882  34.501  24.634  1.00  0.00           H
ATOM   2161  C   HIE   139      44.194  36.518  22.662  1.00  0.00           C
ATOM   2162  O   HIE   139      44.452  37.673  22.308  1.00  0.00           O
ATOM   2163  N   ASN   140      44.680  35.496  21.938  1.00  0.00           N
ATOM   2164  H   ASN   140      44.583  34.571  22.333  1.00  0.00           H
ATOM   2165  CA  ASN   140      45.427  35.619  20.702  1.00  0.00           C
ATOM   2166  HA  ASN   140      46.280  36.274  20.879  1.00  0.00           H
ATOM   2167  CB  ASN   140      45.918  34.201  20.268  1.00  0.00           C
ATOM   2168  HB2 ASN   140      45.144  33.433  20.275  1.00  0.00           H
ATOM   2169  HB3 ASN   140      46.288  34.289  19.247  1.00  0.00           H
ATOM   2170  CG  ASN   140      47.073  33.629  21.028  1.00  0.00           C
ATOM   2171  OD1 ASN   140      48.106  34.226  21.275  1.00  0.00           O
ATOM   2172  ND2 ASN   140      47.084  32.318  21.119  1.00  0.00           N
ATOM   2173 HD21 ASN   140      46.159  31.915  21.149  1.00  0.00           H
ATOM   2174 HD22 ASN   140      47.951  31.949  21.484  1.00  0.00           H
ATOM   2175  C   ASN   140      44.472  36.240  19.710  1.00  0.00           C
ATOM   2176  O   ASN   140      44.969  36.893  18.789  1.00  0.00           O
ATOM   2177  N   ASP   141      43.161  35.987  19.800  1.00  0.00           N
ATOM   2178  H   ASP   141      42.856  35.240  20.406  1.00  0.00           H
ATOM   2179  CA  ASP   141      42.135  36.603  18.888  1.00  0.00           C
ATOM   2180  HA  ASP   141      42.523  36.618  17.870  1.00  0.00           H
ATOM   2181  CB  ASP   141      40.852  35.727  18.858  1.00  0.00           C
ATOM   2182  HB2 ASP   141      40.461  35.861  19.866  1.00  0.00           H
ATOM   2183  HB3 ASP   141      40.134  36.101  18.128  1.00  0.00           H
ATOM   2184  CG  ASP   141      40.943  34.234  18.539  1.00  0.00           C
ATOM   2185  OD1 ASP   141      41.976  33.546  18.644  1.00  0.00           O
ATOM   2186  OD2 ASP   141      39.861  33.712  18.247  1.00  0.00           O
ATOM   2187  C   ASP   141      41.785  38.031  19.228  1.00  0.00           C
ATOM   2188  O   ASP   141      40.876  38.521  18.534  1.00  0.00           O
ATOM   2189  N   ASP   142      42.383  38.664  20.213  1.00  0.00           N
ATOM   2190  H   ASP   142      43.125  38.220  20.736  1.00  0.00           H
ATOM   2191  CA  ASP   142      41.968  40.005  20.674  1.00  0.00           C
ATOM   2192  HA  ASP   142      41.609  40.577  19.817  1.00  0.00           H
ATOM   2193  CB  ASP   142      40.827  39.837  21.726  1.00  0.00           C
ATOM   2194  HB2 ASP   142      40.275  38.927  21.489  1.00  0.00           H
ATOM   2195  HB3 ASP   142      41.238  39.827  22.736  1.00  0.00           H
ATOM   2196  CG  ASP   142      39.846  40.989  21.782  1.00  0.00           C
ATOM   2197  OD1 ASP   142      39.833  41.842  20.876  1.00  0.00           O
ATOM   2198  OD2 ASP   142      38.983  40.900  22.673  1.00  0.00           O
ATOM   2199  C   ASP   142      43.085  40.928  21.135  1.00  0.00           C
ATOM   2200  O   ASP   142      44.260  40.553  21.065  1.00  0.00           O
ATOM   2201  N   GLU   143      42.863  42.203  21.454  1.00  0.00           N
ATOM   2202  H   GLU   143      41.939  42.602  21.382  1.00  0.00           H
ATOM   2203  CA  GLU   143      43.878  43.030  22.150  1.00  0.00           C
ATOM   2204  HA  GLU   143      44.838  42.908  21.649  1.00  0.00           H
ATOM   2205  CB  GLU   143      43.675  44.554  21.926  1.00  0.00           C
ATOM   2206  HB2 GLU   143      42.822  44.846  22.538  1.00  0.00           H
ATOM   2207  HB3 GLU   143      44.467  45.133  22.399  1.00  0.00           H
ATOM   2208  CG  GLU   143      43.283  45.050  20.493  1.00  0.00           C
ATOM   2209  HG2 GLU   143      42.302  44.705  20.170  1.00  0.00           H
ATOM   2210  HG3 GLU   143      43.269  46.138  20.422  1.00  0.00           H
ATOM   2211  CD  GLU   143      44.368  44.654  19.519  1.00  0.00           C
ATOM   2212  OE1 GLU   143      45.518  45.147  19.710  1.00  0.00           O
ATOM   2213  OE2 GLU   143      44.123  44.013  18.442  1.00  0.00           O
ATOM   2214  C   GLU   143      44.010  42.740  23.703  1.00  0.00           C
ATOM   2215  O   GLU   143      43.551  41.735  24.204  1.00  0.00           O
ATOM   2216  N   GLN   144      44.810  43.553  24.390  1.00  0.00           N
ATOM   2217  H   GLN   144      45.293  44.359  24.019  1.00  0.00           H
ATOM   2218  CA  GLN   144      45.022  43.298  25.840  1.00  0.00           C
ATOM   2219  HA  GLN   144      44.841  42.247  26.064  1.00  0.00           H
ATOM   2220  CB  GLN   144      46.516  43.420  26.252  1.00  0.00           C
ATOM   2221  HB2 GLN   144      47.108  42.897  25.501  1.00  0.00           H
ATOM   2222  HB3 GLN   144      46.566  44.491  26.053  1.00  0.00           H
ATOM   2223  CG  GLN   144      46.979  43.147  27.664  1.00  0.00           C
ATOM   2224  HG2 GLN   144      46.460  43.779  28.384  1.00  0.00           H
ATOM   2225  HG3 GLN   144      46.853  42.115  27.991  1.00  0.00           H
ATOM   2226  CD  GLN   144      48.458  43.479  27.885  1.00  0.00           C
ATOM   2227  OE1 GLN   144      49.281  43.078  27.103  1.00  0.00           O
ATOM   2228  NE2 GLN   144      48.842  44.064  29.005  1.00  0.00           N
ATOM   2229 HE21 GLN   144      49.841  44.089  29.149  1.00  0.00           H
ATOM   2230 HE22 GLN   144      48.192  44.412  29.696  1.00  0.00           H
ATOM   2231  C   GLN   144      44.186  44.282  26.702  1.00  0.00           C
ATOM   2232  O   GLN   144      44.113  45.481  26.373  1.00  0.00           O
ATOM   2233  N   TYR   145      43.591  43.805  27.825  1.00  0.00           N
ATOM   2234  H   TYR   145      43.771  42.840  28.060  1.00  0.00           H
ATOM   2235  CA  TYR   145      42.422  44.430  28.448  1.00  0.00           C
ATOM   2236  HA  TYR   145      42.528  45.494  28.237  1.00  0.00           H
ATOM   2237  CB  TYR   145      41.080  43.834  27.853  1.00  0.00           C
ATOM   2238  HB2 TYR   145      41.131  42.755  28.002  1.00  0.00           H
ATOM   2239  HB3 TYR   145      40.283  44.121  28.539  1.00  0.00           H
ATOM   2240  CG  TYR   145      40.685  44.308  26.482  1.00  0.00           C
ATOM   2241  CD1 TYR   145      40.157  45.551  26.265  1.00  0.00           C
ATOM   2242  HD1 TYR   145      39.995  46.268  27.055  1.00  0.00           H
ATOM   2243  CE1 TYR   145      39.907  45.948  24.990  1.00  0.00           C
ATOM   2244  HE1 TYR   145      39.615  46.974  24.821  1.00  0.00           H
ATOM   2245  CZ  TYR   145      40.125  45.124  23.869  1.00  0.00           C
ATOM   2246  OH  TYR   145      39.762  45.637  22.672  1.00  0.00           O
ATOM   2247  HH  TYR   145      39.427  44.967  22.071  1.00  0.00           H
ATOM   2248  CE2 TYR   145      40.709  43.900  24.023  1.00  0.00           C
ATOM   2249  HE2 TYR   145      41.048  43.315  23.180  1.00  0.00           H
ATOM   2250  CD2 TYR   145      40.999  43.481  25.349  1.00  0.00           C
ATOM   2251  HD2 TYR   145      41.580  42.573  25.421  1.00  0.00           H
ATOM   2252  C   TYR   145      42.409  44.191  29.983  1.00  0.00           C
ATOM   2253  O   TYR   145      42.977  43.189  30.485  1.00  0.00           O
ATOM   2254  N   ALA   146      41.735  45.021  30.725  1.00  0.00           N
ATOM   2255  H   ALA   146      41.258  45.770  30.242  1.00  0.00           H
ATOM   2256  CA  ALA   146      41.546  44.947  32.175  1.00  0.00           C
ATOM   2257  HA  ALA   146      41.841  43.953  32.512  1.00  0.00           H
ATOM   2258  CB  ALA   146      42.542  45.840  32.805  1.00  0.00           C
ATOM   2259  HB1 ALA   146      42.251  45.931  33.852  1.00  0.00           H
ATOM   2260  HB2 ALA   146      42.555  46.775  32.246  1.00  0.00           H
ATOM   2261  HB3 ALA   146      43.515  45.353  32.742  1.00  0.00           H
ATOM   2262  C   ALA   146      40.093  45.258  32.556  1.00  0.00           C
ATOM   2263  O   ALA   146      39.351  45.827  31.700  1.00  0.00           O
ATOM   2264  N   TRP   147      39.630  44.741  33.671  1.00  0.00           N
ATOM   2265  H   TRP   147      40.288  44.257  34.266  1.00  0.00           H
ATOM   2266  CA  TRP   147      38.260  44.707  34.159  1.00  0.00           C
ATOM   2267  HA  TRP   147      37.632  45.473  33.704  1.00  0.00           H
ATOM   2268  CB  TRP   147      37.653  43.328  33.788  1.00  0.00           C
ATOM   2269  HB2 TRP   147      37.550  43.213  32.709  1.00  0.00           H
ATOM   2270  HB3 TRP   147      38.311  42.533  34.142  1.00  0.00           H
ATOM   2271  CG  TRP   147      36.340  42.992  34.373  1.00  0.00           C
ATOM   2272  CD1 TRP   147      35.135  43.032  33.762  1.00  0.00           C
ATOM   2273  HD1 TRP   147      34.928  43.376  32.760  1.00  0.00           H
ATOM   2274  NE1 TRP   147      34.028  42.836  34.632  1.00  0.00           N
ATOM   2275  HE1 TRP   147      33.077  42.683  34.330  1.00  0.00           H
ATOM   2276  CE2 TRP   147      34.560  42.412  35.856  1.00  0.00           C
ATOM   2277  CZ2 TRP   147      33.896  42.078  37.068  1.00  0.00           C
ATOM   2278  HZ2 TRP   147      32.819  41.994  37.092  1.00  0.00           H
ATOM   2279  CH2 TRP   147      34.680  41.787  38.243  1.00  0.00           C
ATOM   2280  HH2 TRP   147      34.206  41.522  39.177  1.00  0.00           H
ATOM   2281  CZ3 TRP   147      36.044  41.862  38.083  1.00  0.00           C
ATOM   2282  HZ3 TRP   147      36.672  41.742  38.954  1.00  0.00           H
ATOM   2283  CE3 TRP   147      36.717  42.272  36.880  1.00  0.00           C
ATOM   2284  HE3 TRP   147      37.791  42.384  36.852  1.00  0.00           H
ATOM   2285  CD2 TRP   147      35.969  42.571  35.753  1.00  0.00           C
ATOM   2286  C   TRP   147      38.495  45.039  35.673  1.00  0.00           C
ATOM   2287  O   TRP   147      39.518  44.676  36.212  1.00  0.00           O
ATOM   2288  N   GLU   148      37.500  45.638  36.335  1.00  0.00           N
ATOM   2289  H   GLU   148      36.766  46.114  35.829  1.00  0.00           H
ATOM   2290  CA  GLU   148      37.391  45.825  37.779  1.00  0.00           C
ATOM   2291  HA  GLU   148      37.869  44.924  38.165  1.00  0.00           H
ATOM   2292  CB  GLU   148      38.177  47.081  38.206  1.00  0.00           C
ATOM   2293  HB2 GLU   148      39.250  47.006  38.031  1.00  0.00           H
ATOM   2294  HB3 GLU   148      37.714  47.880  37.625  1.00  0.00           H
ATOM   2295  CG  GLU   148      38.111  47.344  39.755  1.00  0.00           C
ATOM   2296  HG2 GLU   148      37.065  47.175  40.012  1.00  0.00           H
ATOM   2297  HG3 GLU   148      38.755  46.669  40.319  1.00  0.00           H
ATOM   2298  CD  GLU   148      38.589  48.800  40.084  1.00  0.00           C
ATOM   2299  OE1 GLU   148      39.699  49.158  39.593  1.00  0.00           O
ATOM   2300  OE2 GLU   148      37.796  49.530  40.753  1.00  0.00           O
ATOM   2301  C   GLU   148      35.933  45.820  38.157  1.00  0.00           C
ATOM   2302  O   GLU   148      35.129  46.460  37.497  1.00  0.00           O
ATOM   2303  N   SER   149      35.691  45.204  39.335  1.00  0.00           N
ATOM   2304  H   SER   149      36.410  44.531  39.562  1.00  0.00           H
ATOM   2305  CA  SER   149      34.673  45.623  40.279  1.00  0.00           C
ATOM   2306  HA  SER   149      34.536  46.688  40.094  1.00  0.00           H
ATOM   2307  CB  SER   149      33.411  44.837  39.874  1.00  0.00           C
ATOM   2308  HB2 SER   149      33.234  44.891  38.799  1.00  0.00           H
ATOM   2309  HB3 SER   149      33.553  43.788  40.137  1.00  0.00           H
ATOM   2310  OG  SER   149      32.368  45.414  40.561  1.00  0.00           O
ATOM   2311  HG  SER   149      31.677  45.627  39.931  1.00  0.00           H
ATOM   2312  C   SER   149      34.969  45.512  41.795  1.00  0.00           C
ATOM   2313  O   SER   149      35.528  44.457  42.222  1.00  0.00           O
ATOM   2314  N   SER   150      34.493  46.455  42.614  1.00  0.00           N
ATOM   2315  H   SER   150      34.280  47.315  42.128  1.00  0.00           H
ATOM   2316  CA  SER   150      34.357  46.407  44.059  1.00  0.00           C
ATOM   2317  HA  SER   150      35.159  45.818  44.503  1.00  0.00           H
ATOM   2318  CB  SER   150      34.624  47.773  44.658  1.00  0.00           C
ATOM   2319  HB2 SER   150      33.703  48.327  44.469  1.00  0.00           H
ATOM   2320  HB3 SER   150      34.820  47.703  45.728  1.00  0.00           H
ATOM   2321  OG  SER   150      35.648  48.493  44.015  1.00  0.00           O
ATOM   2322  HG  SER   150      35.418  48.672  43.099  1.00  0.00           H
ATOM   2323  C   SER   150      32.982  45.819  44.427  1.00  0.00           C
ATOM   2324  O   SER   150      32.450  46.096  45.499  1.00  0.00           O
ATOM   2325  N   ALA   151      32.337  44.942  43.669  1.00  0.00           N
ATOM   2326  H   ALA   151      32.862  44.557  42.896  1.00  0.00           H
ATOM   2327  CA  ALA   151      30.884  44.682  43.782  1.00  0.00           C
ATOM   2328  HA  ALA   151      30.456  44.176  42.917  1.00  0.00           H
ATOM   2329  CB  ALA   151      30.727  43.662  44.930  1.00  0.00           C
ATOM   2330  HB1 ALA   151      29.718  43.253  44.988  1.00  0.00           H
ATOM   2331  HB2 ALA   151      31.009  44.085  45.893  1.00  0.00           H
ATOM   2332  HB3 ALA   151      31.441  42.843  44.840  1.00  0.00           H
ATOM   2333  C   ALA   151      29.976  45.881  43.944  1.00  0.00           C
ATOM   2334  O   ALA   151      30.395  46.987  43.563  1.00  0.00           O
ATOM   2335  N   GLY   152      28.683  45.664  44.318  1.00  0.00           N
ATOM   2336  H   GLY   152      28.475  44.705  44.555  1.00  0.00           H
ATOM   2337  CA  GLY   152      27.601  46.484  43.877  1.00  0.00           C
ATOM   2338  HA2 GLY   152      26.815  46.423  44.630  1.00  0.00           H
ATOM   2339  HA3 GLY   152      27.855  47.538  43.767  1.00  0.00           H
ATOM   2340  C   GLY   152      27.074  45.986  42.477  1.00  0.00           C
ATOM   2341  O   GLY   152      27.614  45.012  41.941  1.00  0.00           O
ATOM   2342  N   GLY   153      26.129  46.756  41.863  1.00  0.00           N
ATOM   2343  H   GLY   153      25.725  47.513  42.395  1.00  0.00           H
ATOM   2344  CA  GLY   153      25.453  46.439  40.579  1.00  0.00           C
ATOM   2345  HA2 GLY   153      24.879  45.512  40.611  1.00  0.00           H
ATOM   2346  HA3 GLY   153      24.682  47.161  40.310  1.00  0.00           H
ATOM   2347  C   GLY   153      26.421  46.553  39.327  1.00  0.00           C
ATOM   2348  O   GLY   153      26.067  46.083  38.230  1.00  0.00           O
ATOM   2349  N   SER   154      27.569  47.242  39.435  1.00  0.00           N
ATOM   2350  H   SER   154      27.636  47.752  40.304  1.00  0.00           H
ATOM   2351  CA  SER   154      28.325  47.763  38.258  1.00  0.00           C
ATOM   2352  HA  SER   154      27.775  47.687  37.319  1.00  0.00           H
ATOM   2353  CB  SER   154      28.586  49.229  38.393  1.00  0.00           C
ATOM   2354  HB2 SER   154      29.451  49.314  39.051  1.00  0.00           H
ATOM   2355  HB3 SER   154      28.809  49.482  37.357  1.00  0.00           H
ATOM   2356  OG  SER   154      27.410  49.955  38.884  1.00  0.00           O
ATOM   2357  HG  SER   154      27.693  50.736  39.365  1.00  0.00           H
ATOM   2358  C   SER   154      29.697  47.189  38.088  1.00  0.00           C
ATOM   2359  O   SER   154      30.354  46.619  38.986  1.00  0.00           O
ATOM   2360  N   PHE   155      30.152  47.141  36.871  1.00  0.00           N
ATOM   2361  H   PHE   155      29.617  47.622  36.162  1.00  0.00           H
ATOM   2362  CA  PHE   155      31.620  46.926  36.650  1.00  0.00           C
ATOM   2363  HA  PHE   155      32.205  46.917  37.571  1.00  0.00           H
ATOM   2364  CB  PHE   155      31.668  45.468  36.227  1.00  0.00           C
ATOM   2365  HB2 PHE   155      32.749  45.333  36.197  1.00  0.00           H
ATOM   2366  HB3 PHE   155      31.311  44.718  36.933  1.00  0.00           H
ATOM   2367  CG  PHE   155      31.028  45.140  34.833  1.00  0.00           C
ATOM   2368  CD1 PHE   155      31.868  45.039  33.712  1.00  0.00           C
ATOM   2369  HD1 PHE   155      32.912  45.303  33.780  1.00  0.00           H
ATOM   2370  CE1 PHE   155      31.304  44.663  32.457  1.00  0.00           C
ATOM   2371  HE1 PHE   155      31.934  44.556  31.587  1.00  0.00           H
ATOM   2372  CZ  PHE   155      30.017  44.241  32.391  1.00  0.00           C
ATOM   2373  HZ  PHE   155      29.554  43.829  31.508  1.00  0.00           H
ATOM   2374  CE2 PHE   155      29.215  44.239  33.501  1.00  0.00           C
ATOM   2375  HE2 PHE   155      28.185  43.933  33.396  1.00  0.00           H
ATOM   2376  CD2 PHE   155      29.668  44.661  34.717  1.00  0.00           C
ATOM   2377  HD2 PHE   155      28.954  44.600  35.525  1.00  0.00           H
ATOM   2378  C   PHE   155      32.291  47.878  35.684  1.00  0.00           C
ATOM   2379  O   PHE   155      31.566  48.704  35.149  1.00  0.00           O
ATOM   2380  N   THR   156      33.605  47.783  35.413  1.00  0.00           N
ATOM   2381  H   THR   156      34.175  47.202  36.012  1.00  0.00           H
ATOM   2382  CA  THR   156      34.322  48.448  34.307  1.00  0.00           C
ATOM   2383  HA  THR   156      33.639  48.936  33.614  1.00  0.00           H
ATOM   2384  CB  THR   156      35.262  49.531  34.883  1.00  0.00           C
ATOM   2385  HB  THR   156      36.218  49.153  35.244  1.00  0.00           H
ATOM   2386  CG2 THR   156      35.664  50.622  33.901  1.00  0.00           C
ATOM   2387 HG21 THR   156      36.123  50.149  33.032  1.00  0.00           H
ATOM   2388 HG22 THR   156      36.358  51.319  34.372  1.00  0.00           H
ATOM   2389 HG23 THR   156      34.808  51.213  33.576  1.00  0.00           H
ATOM   2390  OG1 THR   156      34.576  50.202  35.991  1.00  0.00           O
ATOM   2391  HG1 THR   156      33.673  50.437  35.765  1.00  0.00           H
ATOM   2392  C   THR   156      35.207  47.564  33.412  1.00  0.00           C
ATOM   2393  O   THR   156      35.674  46.554  33.895  1.00  0.00           O
ATOM   2394  N   VAL   157      35.344  47.901  32.129  1.00  0.00           N
ATOM   2395  H   VAL   157      34.918  48.773  31.848  1.00  0.00           H
ATOM   2396  CA  VAL   157      36.279  47.301  31.139  1.00  0.00           C
ATOM   2397  HA  VAL   157      36.965  46.644  31.675  1.00  0.00           H
ATOM   2398  CB  VAL   157      35.491  46.404  30.151  1.00  0.00           C
ATOM   2399  HB  VAL   157      34.809  46.984  29.530  1.00  0.00           H
ATOM   2400  CG1 VAL   157      36.351  45.674  29.113  1.00  0.00           C
ATOM   2401 HG11 VAL   157      35.679  45.017  28.559  1.00  0.00           H
ATOM   2402 HG12 VAL   157      36.882  46.348  28.441  1.00  0.00           H
ATOM   2403 HG13 VAL   157      36.996  45.034  29.715  1.00  0.00           H
ATOM   2404  CG2 VAL   157      34.818  45.318  30.932  1.00  0.00           C
ATOM   2405 HG21 VAL   157      34.558  44.546  30.209  1.00  0.00           H
ATOM   2406 HG22 VAL   157      33.917  45.730  31.387  1.00  0.00           H
ATOM   2407 HG23 VAL   157      35.532  44.821  31.589  1.00  0.00           H
ATOM   2408  C   VAL   157      37.095  48.272  30.343  1.00  0.00           C
ATOM   2409  O   VAL   157      36.637  49.361  30.092  1.00  0.00           O
ATOM   2410  N   ARG   158      38.378  48.016  30.079  1.00  0.00           N
ATOM   2411  H   ARG   158      38.745  47.104  30.309  1.00  0.00           H
ATOM   2412  CA  ARG   158      39.331  48.987  29.623  1.00  0.00           C
ATOM   2413  HA  ARG   158      38.861  49.566  28.828  1.00  0.00           H
ATOM   2414  CB  ARG   158      39.758  49.900  30.805  1.00  0.00           C
ATOM   2415  HB2 ARG   158      40.218  50.793  30.384  1.00  0.00           H
ATOM   2416  HB3 ARG   158      38.884  50.159  31.402  1.00  0.00           H
ATOM   2417  CG  ARG   158      40.759  49.135  31.775  1.00  0.00           C
ATOM   2418  HG2 ARG   158      40.233  48.220  32.050  1.00  0.00           H
ATOM   2419  HG3 ARG   158      41.611  48.939  31.125  1.00  0.00           H
ATOM   2420  CD  ARG   158      41.248  49.894  33.087  1.00  0.00           C
ATOM   2421  HD2 ARG   158      41.681  50.839  32.761  1.00  0.00           H
ATOM   2422  HD3 ARG   158      40.364  50.103  33.690  1.00  0.00           H
ATOM   2423  NE  ARG   158      42.179  49.171  33.956  1.00  0.00           N
ATOM   2424  HE  ARG   158      43.125  49.041  33.629  1.00  0.00           H
ATOM   2425  CZ  ARG   158      41.883  48.502  35.114  1.00  0.00           C
ATOM   2426  NH1 ARG   158      40.704  48.583  35.654  1.00  0.00           N
ATOM   2427 HH11 ARG   158      39.936  49.056  35.198  1.00  0.00           H
ATOM   2428 HH12 ARG   158      40.553  48.235  36.591  1.00  0.00           H
ATOM   2429  NH2 ARG   158      42.818  47.903  35.853  1.00  0.00           N
ATOM   2430 HH21 ARG   158      43.746  47.830  35.463  1.00  0.00           H
ATOM   2431 HH22 ARG   158      42.678  47.615  36.811  1.00  0.00           H
ATOM   2432  C   ARG   158      40.548  48.276  28.943  1.00  0.00           C
ATOM   2433  O   ARG   158      40.907  47.147  29.125  1.00  0.00           O
ATOM   2434  N   THR   159      41.251  49.060  28.140  1.00  0.00           N
ATOM   2435  H   THR   159      40.972  50.017  27.982  1.00  0.00           H
ATOM   2436  CA  THR   159      42.497  48.660  27.449  1.00  0.00           C
ATOM   2437  HA  THR   159      42.444  47.601  27.195  1.00  0.00           H
ATOM   2438  CB  THR   159      42.666  49.480  26.118  1.00  0.00           C
ATOM   2439  HB  THR   159      43.684  49.327  25.759  1.00  0.00           H
ATOM   2440  CG2 THR   159      41.588  49.094  25.011  1.00  0.00           C
ATOM   2441 HG21 THR   159      40.624  49.079  25.519  1.00  0.00           H
ATOM   2442 HG22 THR   159      41.942  48.096  24.756  1.00  0.00           H
ATOM   2443 HG23 THR   159      41.624  49.932  24.314  1.00  0.00           H
ATOM   2444  OG1 THR   159      42.519  50.817  26.348  1.00  0.00           O
ATOM   2445  HG1 THR   159      43.367  51.041  26.737  1.00  0.00           H
ATOM   2446  C   THR   159      43.776  48.851  28.305  1.00  0.00           C
ATOM   2447  O   THR   159      43.949  49.982  28.794  1.00  0.00           O
ATOM   2448  N   ASP   160      44.618  47.824  28.457  1.00  0.00           N
ATOM   2449  H   ASP   160      44.553  46.979  27.906  1.00  0.00           H
ATOM   2450  CA  ASP   160      45.613  47.815  29.506  1.00  0.00           C
ATOM   2451  HA  ASP   160      45.183  48.189  30.435  1.00  0.00           H
ATOM   2452  CB  ASP   160      46.029  46.320  29.721  1.00  0.00           C
ATOM   2453  HB2 ASP   160      45.111  45.758  29.896  1.00  0.00           H
ATOM   2454  HB3 ASP   160      46.507  45.893  28.839  1.00  0.00           H
ATOM   2455  CG  ASP   160      46.997  46.192  30.958  1.00  0.00           C
ATOM   2456  OD1 ASP   160      47.153  47.115  31.783  1.00  0.00           O
ATOM   2457  OD2 ASP   160      47.604  45.133  31.098  1.00  0.00           O
ATOM   2458  C   ASP   160      46.858  48.665  29.175  1.00  0.00           C
ATOM   2459  O   ASP   160      47.374  48.655  28.055  1.00  0.00           O
ATOM   2460  N   THR   161      47.317  49.414  30.088  1.00  0.00           N
ATOM   2461  H   THR   161      46.933  49.401  31.021  1.00  0.00           H
ATOM   2462  CA  THR   161      48.505  50.292  30.045  1.00  0.00           C
ATOM   2463  HA  THR   161      48.598  50.579  28.998  1.00  0.00           H
ATOM   2464  CB  THR   161      48.290  51.545  30.862  1.00  0.00           C
ATOM   2465  HB  THR   161      49.247  52.054  30.969  1.00  0.00           H
ATOM   2466  CG2 THR   161      47.066  52.438  30.375  1.00  0.00           C
ATOM   2467 HG21 THR   161      46.129  51.894  30.490  1.00  0.00           H
ATOM   2468 HG22 THR   161      47.358  52.818  29.397  1.00  0.00           H
ATOM   2469 HG23 THR   161      47.053  53.351  30.971  1.00  0.00           H
ATOM   2470  OG1 THR   161      47.825  51.198  32.170  1.00  0.00           O
ATOM   2471  HG1 THR   161      48.439  51.663  32.744  1.00  0.00           H
ATOM   2472  C   THR   161      49.858  49.646  30.472  1.00  0.00           C
ATOM   2473  O   THR   161      50.836  50.398  30.295  1.00  0.00           O
ATOM   2474  N   GLY   162      49.950  48.379  30.883  1.00  0.00           N
ATOM   2475  H   GLY   162      49.204  47.765  30.591  1.00  0.00           H
ATOM   2476  CA  GLY   162      51.179  47.781  31.443  1.00  0.00           C
ATOM   2477  HA2 GLY   162      51.959  48.447  31.812  1.00  0.00           H
ATOM   2478  HA3 GLY   162      50.870  47.224  32.329  1.00  0.00           H
ATOM   2479  C   GLY   162      51.873  46.863  30.445  1.00  0.00           C
ATOM   2480  O   GLY   162      51.464  46.905  29.264  1.00  0.00           O
ATOM   2481  N   GLU   163      52.882  46.090  30.903  1.00  0.00           N
ATOM   2482  H   GLU   163      53.054  46.045  31.897  1.00  0.00           H
ATOM   2483  CA  GLU   163      53.695  45.106  30.091  1.00  0.00           C
ATOM   2484  HA  GLU   163      54.245  45.627  29.307  1.00  0.00           H
ATOM   2485  CB  GLU   163      54.753  44.485  31.023  1.00  0.00           C
ATOM   2486  HB2 GLU   163      54.305  43.970  31.874  1.00  0.00           H
ATOM   2487  HB3 GLU   163      55.228  43.642  30.519  1.00  0.00           H
ATOM   2488  CG  GLU   163      55.724  45.547  31.528  1.00  0.00           C
ATOM   2489  HG2 GLU   163      55.196  46.353  32.038  1.00  0.00           H
ATOM   2490  HG3 GLU   163      56.405  45.074  32.235  1.00  0.00           H
ATOM   2491  CD  GLU   163      56.508  46.123  30.362  1.00  0.00           C
ATOM   2492  OE1 GLU   163      57.266  45.392  29.760  1.00  0.00           O
ATOM   2493  OE2 GLU   163      56.472  47.372  30.202  1.00  0.00           O
ATOM   2494  C   GLU   163      52.734  44.103  29.383  1.00  0.00           C
ATOM   2495  O   GLU   163      51.585  43.887  29.822  1.00  0.00           O
ATOM   2496  N   PRO   164      53.171  43.404  28.287  1.00  0.00           N
ATOM   2497  CD  PRO   164      54.309  43.847  27.514  1.00  0.00           C
ATOM   2498  HD2 PRO   164      55.256  43.438  27.867  1.00  0.00           H
ATOM   2499  HD3 PRO   164      54.435  44.926  27.426  1.00  0.00           H
ATOM   2500  CG  PRO   164      54.143  43.143  26.138  1.00  0.00           C
ATOM   2501  HG2 PRO   164      55.056  43.109  25.545  1.00  0.00           H
ATOM   2502  HG3 PRO   164      53.390  43.703  25.584  1.00  0.00           H
ATOM   2503  CB  PRO   164      53.477  41.802  26.537  1.00  0.00           C
ATOM   2504  HB2 PRO   164      54.194  41.100  26.962  1.00  0.00           H
ATOM   2505  HB3 PRO   164      52.971  41.365  25.676  1.00  0.00           H
ATOM   2506  CA  PRO   164      52.457  42.311  27.626  1.00  0.00           C
ATOM   2507  HA  PRO   164      51.564  42.726  27.157  1.00  0.00           H
ATOM   2508  C   PRO   164      52.084  41.290  28.704  1.00  0.00           C
ATOM   2509  O   PRO   164      52.946  40.700  29.461  1.00  0.00           O
ATOM   2510  N   MET   165      50.843  40.794  28.600  1.00  0.00           N
ATOM   2511  H   MET   165      50.233  41.210  27.911  1.00  0.00           H
ATOM   2512  CA  MET   165      50.553  39.440  29.194  1.00  0.00           C
ATOM   2513  HA  MET   165      50.939  39.376  30.211  1.00  0.00           H
ATOM   2514  CB  MET   165      49.139  39.248  29.221  1.00  0.00           C
ATOM   2515  HB2 MET   165      48.756  39.413  28.214  1.00  0.00           H
ATOM   2516  HB3 MET   165      48.935  38.279  29.675  1.00  0.00           H
ATOM   2517  CG  MET   165      48.380  40.223  30.144  1.00  0.00           C
ATOM   2518  HG2 MET   165      48.722  41.181  29.753  1.00  0.00           H
ATOM   2519  HG3 MET   165      47.325  40.020  29.957  1.00  0.00           H
ATOM   2520  SD  MET   165      48.582  40.154  31.912  1.00  0.00           S
ATOM   2521  CE  MET   165      47.640  38.635  32.157  1.00  0.00           C
ATOM   2522  HE1 MET   165      46.743  38.676  31.539  1.00  0.00           H
ATOM   2523  HE2 MET   165      48.321  37.826  31.893  1.00  0.00           H
ATOM   2524  HE3 MET   165      47.325  38.578  33.199  1.00  0.00           H
ATOM   2525  C   MET   165      51.278  38.411  28.334  1.00  0.00           C
ATOM   2526  O   MET   165      51.810  37.497  28.940  1.00  0.00           O
ATOM   2527  N   GLY   166      51.208  38.528  27.060  1.00  0.00           N
ATOM   2528  H   GLY   166      50.858  39.397  26.684  1.00  0.00           H
ATOM   2529  CA  GLY   166      51.349  37.499  26.039  1.00  0.00           C
ATOM   2530  HA2 GLY   166      51.747  37.835  25.081  1.00  0.00           H
ATOM   2531  HA3 GLY   166      52.045  36.773  26.457  1.00  0.00           H
ATOM   2532  C   GLY   166      50.047  36.810  25.766  1.00  0.00           C
ATOM   2533  O   GLY   166      49.428  37.153  24.752  1.00  0.00           O
ATOM   2534  N   ARG   167      49.704  35.890  26.629  1.00  0.00           N
ATOM   2535  H   ARG   167      50.339  35.611  27.362  1.00  0.00           H
ATOM   2536  CA  ARG   167      48.405  35.270  26.630  1.00  0.00           C
ATOM   2537  HA  ARG   167      47.592  35.927  26.319  1.00  0.00           H
ATOM   2538  CB  ARG   167      48.508  34.159  25.564  1.00  0.00           C
ATOM   2539  HB2 ARG   167      48.851  34.682  24.671  1.00  0.00           H
ATOM   2540  HB3 ARG   167      49.257  33.450  25.915  1.00  0.00           H
ATOM   2541  CG  ARG   167      47.182  33.405  25.237  1.00  0.00           C
ATOM   2542  HG2 ARG   167      46.650  33.124  26.145  1.00  0.00           H
ATOM   2543  HG3 ARG   167      46.534  34.119  24.728  1.00  0.00           H
ATOM   2544  CD  ARG   167      47.513  32.202  24.513  1.00  0.00           C
ATOM   2545  HD2 ARG   167      46.591  31.886  24.025  1.00  0.00           H
ATOM   2546  HD3 ARG   167      48.256  32.432  23.750  1.00  0.00           H
ATOM   2547  NE  ARG   167      48.166  31.183  25.447  1.00  0.00           N
ATOM   2548  HE  ARG   167      47.686  30.902  26.289  1.00  0.00           H
ATOM   2549  CZ  ARG   167      49.404  30.827  25.460  1.00  0.00           C
ATOM   2550  NH1 ARG   167      50.328  31.040  24.491  1.00  0.00           N
ATOM   2551 HH11 ARG   167      50.033  31.425  23.605  1.00  0.00           H
ATOM   2552 HH12 ARG   167      51.271  30.893  24.821  1.00  0.00           H
ATOM   2553  NH2 ARG   167      49.791  30.215  26.481  1.00  0.00           N
ATOM   2554 HH21 ARG   167      49.234  30.015  27.300  1.00  0.00           H
ATOM   2555 HH22 ARG   167      50.784  30.056  26.570  1.00  0.00           H
ATOM   2556  C   ARG   167      48.090  34.731  28.060  1.00  0.00           C
ATOM   2557  O   ARG   167      49.048  34.485  28.810  1.00  0.00           O
ATOM   2558  N   GLY   168      46.867  34.370  28.283  1.00  0.00           N
ATOM   2559  H   GLY   168      46.150  34.674  27.641  1.00  0.00           H
ATOM   2560  CA  GLY   168      46.375  33.947  29.591  1.00  0.00           C
ATOM   2561  HA2 GLY   168      45.680  33.154  29.316  1.00  0.00           H
ATOM   2562  HA3 GLY   168      47.140  33.608  30.291  1.00  0.00           H
ATOM   2563  C   GLY   168      45.653  35.162  30.241  1.00  0.00           C
ATOM   2564  O   GLY   168      45.394  36.209  29.665  1.00  0.00           O
ATOM   2565  N   THR   169      45.412  34.988  31.553  1.00  0.00           N
ATOM   2566  H   THR   169      45.540  34.114  32.042  1.00  0.00           H
ATOM   2567  CA  THR   169      44.753  36.030  32.428  1.00  0.00           C
ATOM   2568  HA  THR   169      44.718  37.035  32.008  1.00  0.00           H
ATOM   2569  CB  THR   169      43.261  35.546  32.772  1.00  0.00           C
ATOM   2570  HB  THR   169      43.141  34.530  33.146  1.00  0.00           H
ATOM   2571  CG2 THR   169      42.486  36.419  33.817  1.00  0.00           C
ATOM   2572 HG21 THR   169      42.679  37.485  33.695  1.00  0.00           H
ATOM   2573 HG22 THR   169      42.823  36.095  34.802  1.00  0.00           H
ATOM   2574 HG23 THR   169      41.436  36.142  33.726  1.00  0.00           H
ATOM   2575  OG1 THR   169      42.396  35.653  31.654  1.00  0.00           O
ATOM   2576  HG1 THR   169      41.777  34.931  31.782  1.00  0.00           H
ATOM   2577  C   THR   169      45.521  36.073  33.785  1.00  0.00           C
ATOM   2578  O   THR   169      46.236  35.162  34.236  1.00  0.00           O
ATOM   2579  N   LYS   170      45.398  37.169  34.583  1.00  0.00           N
ATOM   2580  H   LYS   170      44.800  37.926  34.282  1.00  0.00           H
ATOM   2581  CA  LYS   170      45.854  37.303  35.996  1.00  0.00           C
ATOM   2582  HA  LYS   170      45.852  36.298  36.418  1.00  0.00           H
ATOM   2583  CB  LYS   170      47.263  37.906  36.067  1.00  0.00           C
ATOM   2584  HB2 LYS   170      47.719  37.714  37.039  1.00  0.00           H
ATOM   2585  HB3 LYS   170      47.851  37.376  35.319  1.00  0.00           H
ATOM   2586  CG  LYS   170      47.247  39.420  35.906  1.00  0.00           C
ATOM   2587  HG2 LYS   170      46.607  39.757  35.091  1.00  0.00           H
ATOM   2588  HG3 LYS   170      46.861  39.819  36.845  1.00  0.00           H
ATOM   2589  CD  LYS   170      48.581  40.021  35.687  1.00  0.00           C
ATOM   2590  HD2 LYS   170      49.318  39.874  36.477  1.00  0.00           H
ATOM   2591  HD3 LYS   170      48.924  39.595  34.745  1.00  0.00           H
ATOM   2592  CE  LYS   170      48.392  41.543  35.484  1.00  0.00           C
ATOM   2593  HE2 LYS   170      47.680  41.704  34.674  1.00  0.00           H
ATOM   2594  HE3 LYS   170      47.901  41.941  36.370  1.00  0.00           H
ATOM   2595  NZ  LYS   170      49.710  42.219  35.202  1.00  0.00           N
ATOM   2596  HZ1 LYS   170      50.136  41.687  34.457  1.00  0.00           H
ATOM   2597  HZ2 LYS   170      50.267  42.311  36.040  1.00  0.00           H
ATOM   2598  HZ3 LYS   170      49.619  43.123  34.764  1.00  0.00           H
ATOM   2599  C   LYS   170      44.755  38.057  36.823  1.00  0.00           C
ATOM   2600  O   LYS   170      44.207  39.073  36.398  1.00  0.00           O
ATOM   2601  N   VAL   171      44.443  37.498  37.969  1.00  0.00           N
ATOM   2602  H   VAL   171      44.977  36.663  38.165  1.00  0.00           H
ATOM   2603  CA  VAL   171      43.298  37.990  38.780  1.00  0.00           C
ATOM   2604  HA  VAL   171      42.849  38.887  38.352  1.00  0.00           H
ATOM   2605  CB  VAL   171      42.170  36.889  38.868  1.00  0.00           C
ATOM   2606  HB  VAL   171      42.630  36.061  39.411  1.00  0.00           H
ATOM   2607  CG1 VAL   171      41.091  37.366  39.812  1.00  0.00           C
ATOM   2608 HG11 VAL   171      40.636  38.298  39.477  1.00  0.00           H
ATOM   2609 HG12 VAL   171      40.318  36.600  39.871  1.00  0.00           H
ATOM   2610 HG13 VAL   171      41.543  37.469  40.800  1.00  0.00           H
ATOM   2611  CG2 VAL   171      41.595  36.516  37.450  1.00  0.00           C
ATOM   2612 HG21 VAL   171      42.463  36.252  36.846  1.00  0.00           H
ATOM   2613 HG22 VAL   171      41.089  37.437  37.160  1.00  0.00           H
ATOM   2614 HG23 VAL   171      40.926  35.658  37.392  1.00  0.00           H
ATOM   2615  C   VAL   171      43.923  38.504  40.079  1.00  0.00           C
ATOM   2616  O   VAL   171      44.497  37.785  40.847  1.00  0.00           O
ATOM   2617  N   ILE   172      43.586  39.762  40.393  1.00  0.00           N
ATOM   2618  H   ILE   172      43.154  40.298  39.654  1.00  0.00           H
ATOM   2619  CA  ILE   172      44.113  40.340  41.637  1.00  0.00           C
ATOM   2620  HA  ILE   172      44.731  39.583  42.121  1.00  0.00           H
ATOM   2621  CB  ILE   172      44.874  41.662  41.342  1.00  0.00           C
ATOM   2622  HB  ILE   172      44.174  42.457  41.086  1.00  0.00           H
ATOM   2623  CG2 ILE   172      45.617  41.975  42.653  1.00  0.00           C
ATOM   2624 HG21 ILE   172      46.334  41.181  42.858  1.00  0.00           H
ATOM   2625 HG22 ILE   172      45.029  41.796  43.554  1.00  0.00           H
ATOM   2626 HG23 ILE   172      46.083  42.956  42.740  1.00  0.00           H
ATOM   2627  CG1 ILE   172      45.865  41.666  40.131  1.00  0.00           C
ATOM   2628 HG12 ILE   172      46.755  41.068  40.328  1.00  0.00           H
ATOM   2629 HG13 ILE   172      45.385  41.288  39.227  1.00  0.00           H
ATOM   2630  CD1 ILE   172      46.459  42.987  39.633  1.00  0.00           C
ATOM   2631 HD11 ILE   172      47.251  42.786  38.911  1.00  0.00           H
ATOM   2632 HD12 ILE   172      46.895  43.548  40.459  1.00  0.00           H
ATOM   2633 HD13 ILE   172      45.718  43.648  39.181  1.00  0.00           H
ATOM   2634  C   ILE   172      42.920  40.594  42.580  1.00  0.00           C
ATOM   2635  O   ILE   172      42.029  41.414  42.337  1.00  0.00           O
ATOM   2636  N   LEU   173      42.956  39.861  43.680  1.00  0.00           N
ATOM   2637  H   LEU   173      43.741  39.238  43.810  1.00  0.00           H
ATOM   2638  CA  LEU   173      42.197  39.957  44.916  1.00  0.00           C
ATOM   2639  HA  LEU   173      41.152  40.211  44.734  1.00  0.00           H
ATOM   2640  CB  LEU   173      42.178  38.667  45.639  1.00  0.00           C
ATOM   2641  HB2 LEU   173      43.202  38.462  45.952  1.00  0.00           H
ATOM   2642  HB3 LEU   173      41.584  38.782  46.546  1.00  0.00           H
ATOM   2643  CG  LEU   173      41.539  37.588  44.762  1.00  0.00           C
ATOM   2644  HG  LEU   173      40.822  38.067  44.096  1.00  0.00           H
ATOM   2645  CD1 LEU   173      42.527  36.575  44.148  1.00  0.00           C
ATOM   2646 HD11 LEU   173      43.148  36.077  44.891  1.00  0.00           H
ATOM   2647 HD12 LEU   173      43.056  36.957  43.275  1.00  0.00           H
ATOM   2648 HD13 LEU   173      41.959  35.708  43.812  1.00  0.00           H
ATOM   2649  CD2 LEU   173      40.770  36.666  45.687  1.00  0.00           C
ATOM   2650 HD21 LEU   173      41.361  36.078  46.390  1.00  0.00           H
ATOM   2651 HD22 LEU   173      40.182  37.280  46.368  1.00  0.00           H
ATOM   2652 HD23 LEU   173      40.079  36.141  45.026  1.00  0.00           H
ATOM   2653  C   LEU   173      42.720  41.114  45.841  1.00  0.00           C
ATOM   2654  O   LEU   173      43.789  40.961  46.393  1.00  0.00           O
ATOM   2655  N   HID   174      41.892  42.133  46.015  1.00  0.00           N
ATOM   2656  H   HID   174      40.964  42.112  45.616  1.00  0.00           H
ATOM   2657  CA  HID   174      42.149  43.194  46.999  1.00  0.00           C
ATOM   2658  HA  HID   174      43.220  43.174  47.203  1.00  0.00           H
ATOM   2659  CB  HID   174      41.596  44.529  46.471  1.00  0.00           C
ATOM   2660  HB2 HID   174      40.550  44.294  46.274  1.00  0.00           H
ATOM   2661  HB3 HID   174      41.725  45.264  47.267  1.00  0.00           H
ATOM   2662  CG  HID   174      42.206  44.954  45.179  1.00  0.00           C
ATOM   2663  ND1 HID   174      43.437  45.536  45.173  1.00  0.00           N
ATOM   2664  HD1 HID   174      44.008  45.643  46.001  1.00  0.00           H
ATOM   2665  CE1 HID   174      43.829  45.757  43.879  1.00  0.00           C
ATOM   2666  HE1 HID   174      44.776  46.170  43.567  1.00  0.00           H
ATOM   2667  NE2 HID   174      42.812  45.436  43.087  1.00  0.00           N
ATOM   2668  CD2 HID   174      41.833  44.875  43.862  1.00  0.00           C
ATOM   2669  HD2 HID   174      40.901  44.485  43.478  1.00  0.00           H
ATOM   2670  C   HID   174      41.429  42.840  48.269  1.00  0.00           C
ATOM   2671  O   HID   174      40.238  42.844  48.402  1.00  0.00           O
ATOM   2672  N   LEU   175      42.312  42.298  49.136  1.00  0.00           N
ATOM   2673  H   LEU   175      43.267  42.284  48.807  1.00  0.00           H
ATOM   2674  CA  LEU   175      41.808  41.570  50.262  1.00  0.00           C
ATOM   2675  HA  LEU   175      41.004  40.943  49.880  1.00  0.00           H
ATOM   2676  CB  LEU   175      42.885  40.638  50.837  1.00  0.00           C
ATOM   2677  HB2 LEU   175      43.689  41.280  51.199  1.00  0.00           H
ATOM   2678  HB3 LEU   175      42.429  40.174  51.712  1.00  0.00           H
ATOM   2679  CG  LEU   175      43.460  39.409  49.994  1.00  0.00           C
ATOM   2680  HG  LEU   175      43.917  39.763  49.069  1.00  0.00           H
ATOM   2681  CD1 LEU   175      44.480  38.699  50.785  1.00  0.00           C
ATOM   2682 HD11 LEU   175      45.173  39.408  51.238  1.00  0.00           H
ATOM   2683 HD12 LEU   175      44.994  38.022  50.103  1.00  0.00           H
ATOM   2684 HD13 LEU   175      44.061  38.109  51.601  1.00  0.00           H
ATOM   2685  CD2 LEU   175      42.469  38.294  49.588  1.00  0.00           C
ATOM   2686 HD21 LEU   175      42.945  37.568  48.927  1.00  0.00           H
ATOM   2687 HD22 LEU   175      42.163  37.739  50.474  1.00  0.00           H
ATOM   2688 HD23 LEU   175      41.631  38.740  49.053  1.00  0.00           H
ATOM   2689  C   LEU   175      41.265  42.505  51.369  1.00  0.00           C
ATOM   2690  O   LEU   175      41.871  43.544  51.655  1.00  0.00           O
ATOM   2691  N   LYS   176      40.189  42.114  52.115  1.00  0.00           N
ATOM   2692  H   LYS   176      39.824  41.203  51.875  1.00  0.00           H
ATOM   2693  CA  LYS   176      39.741  42.865  53.341  1.00  0.00           C
ATOM   2694  HA  LYS   176      39.821  43.930  53.121  1.00  0.00           H
ATOM   2695  CB  LYS   176      38.182  42.709  53.718  1.00  0.00           C
ATOM   2696  HB2 LYS   176      37.984  41.642  53.822  1.00  0.00           H
ATOM   2697  HB3 LYS   176      38.043  43.010  54.756  1.00  0.00           H
ATOM   2698  CG  LYS   176      37.187  43.369  52.721  1.00  0.00           C
ATOM   2699  HG2 LYS   176      37.355  44.445  52.676  1.00  0.00           H
ATOM   2700  HG3 LYS   176      37.305  43.022  51.695  1.00  0.00           H
ATOM   2701  CD  LYS   176      35.778  42.947  53.115  1.00  0.00           C
ATOM   2702  HD2 LYS   176      35.632  41.878  52.962  1.00  0.00           H
ATOM   2703  HD3 LYS   176      35.439  43.216  54.117  1.00  0.00           H
ATOM   2704  CE  LYS   176      34.780  43.571  52.146  1.00  0.00           C
ATOM   2705  HE2 LYS   176      34.867  44.657  52.094  1.00  0.00           H
ATOM   2706  HE3 LYS   176      34.857  43.155  51.141  1.00  0.00           H
ATOM   2707  NZ  LYS   176      33.397  43.232  52.584  1.00  0.00           N
ATOM   2708  HZ1 LYS   176      33.180  42.247  52.618  1.00  0.00           H
ATOM   2709  HZ2 LYS   176      32.773  43.619  51.889  1.00  0.00           H
ATOM   2710  HZ3 LYS   176      33.083  43.680  53.433  1.00  0.00           H
ATOM   2711  C   LYS   176      40.712  42.579  54.503  1.00  0.00           C
ATOM   2712  O   LYS   176      41.528  41.661  54.424  1.00  0.00           O
ATOM   2713  N   GLU   177      40.642  43.404  55.542  1.00  0.00           N
ATOM   2714  H   GLU   177      39.869  44.053  55.505  1.00  0.00           H
ATOM   2715  CA  GLU   177      41.687  43.642  56.555  1.00  0.00           C
ATOM   2716  HA  GLU   177      42.513  43.848  55.874  1.00  0.00           H
ATOM   2717  CB  GLU   177      41.559  44.982  57.341  1.00  0.00           C
ATOM   2718  HB2 GLU   177      40.587  44.970  57.833  1.00  0.00           H
ATOM   2719  HB3 GLU   177      42.331  45.105  58.100  1.00  0.00           H
ATOM   2720  CG  GLU   177      41.554  46.258  56.464  1.00  0.00           C
ATOM   2721  HG2 GLU   177      41.770  47.111  57.105  1.00  0.00           H
ATOM   2722  HG3 GLU   177      42.431  46.290  55.817  1.00  0.00           H
ATOM   2723  CD  GLU   177      40.264  46.533  55.607  1.00  0.00           C
ATOM   2724  OE1 GLU   177      40.227  47.563  54.928  1.00  0.00           O
ATOM   2725  OE2 GLU   177      39.270  45.780  55.605  1.00  0.00           O
ATOM   2726  C   GLU   177      42.139  42.409  57.379  1.00  0.00           C
ATOM   2727  O   GLU   177      43.255  41.921  57.351  1.00  0.00           O
ATOM   2728  N   ASP   178      41.133  41.678  57.909  1.00  0.00           N
ATOM   2729  H   ASP   178      40.186  41.938  57.672  1.00  0.00           H
ATOM   2730  CA  ASP   178      41.427  40.429  58.661  1.00  0.00           C
ATOM   2731  HA  ASP   178      42.238  40.445  59.389  1.00  0.00           H
ATOM   2732  CB  ASP   178      40.251  40.032  59.560  1.00  0.00           C
ATOM   2733  HB2 ASP   178      40.229  38.964  59.776  1.00  0.00           H
ATOM   2734  HB3 ASP   178      40.294  40.615  60.480  1.00  0.00           H
ATOM   2735  CG  ASP   178      38.878  40.384  58.972  1.00  0.00           C
ATOM   2736  OD1 ASP   178      37.906  40.207  59.794  1.00  0.00           O
ATOM   2737  OD2 ASP   178      38.644  40.774  57.737  1.00  0.00           O
ATOM   2738  C   ASP   178      41.767  39.228  57.686  1.00  0.00           C
ATOM   2739  O   ASP   178      42.357  38.218  58.085  1.00  0.00           O
ATOM   2740  N   GLN   179      41.326  39.362  56.409  1.00  0.00           N
ATOM   2741  H   GLN   179      41.086  40.251  55.993  1.00  0.00           H
ATOM   2742  CA  GLN   179      41.521  38.182  55.487  1.00  0.00           C
ATOM   2743  HA  GLN   179      41.289  37.234  55.973  1.00  0.00           H
ATOM   2744  CB  GLN   179      40.595  38.301  54.305  1.00  0.00           C
ATOM   2745  HB2 GLN   179      40.931  39.070  53.610  1.00  0.00           H
ATOM   2746  HB3 GLN   179      40.572  37.294  53.889  1.00  0.00           H
ATOM   2747  CG  GLN   179      39.191  38.590  54.734  1.00  0.00           C
ATOM   2748  HG2 GLN   179      39.039  39.600  55.115  1.00  0.00           H
ATOM   2749  HG3 GLN   179      38.473  38.503  53.919  1.00  0.00           H
ATOM   2750  CD  GLN   179      38.641  37.584  55.748  1.00  0.00           C
ATOM   2751  OE1 GLN   179      38.638  36.397  55.441  1.00  0.00           O
ATOM   2752  NE2 GLN   179      38.153  38.135  56.784  1.00  0.00           N
ATOM   2753 HE21 GLN   179      37.740  37.623  57.550  1.00  0.00           H
ATOM   2754 HE22 GLN   179      38.184  39.126  56.976  1.00  0.00           H
ATOM   2755  C   GLN   179      43.007  38.108  54.951  1.00  0.00           C
ATOM   2756  O   GLN   179      43.336  37.285  54.108  1.00  0.00           O
ATOM   2757  N   THR   180      43.875  38.991  55.430  1.00  0.00           N
ATOM   2758  H   THR   180      43.469  39.752  55.956  1.00  0.00           H
ATOM   2759  CA  THR   180      45.272  39.079  55.003  1.00  0.00           C
ATOM   2760  HA  THR   180      45.403  39.093  53.920  1.00  0.00           H
ATOM   2761  CB  THR   180      45.887  40.374  55.513  1.00  0.00           C
ATOM   2762  HB  THR   180      46.965  40.299  55.365  1.00  0.00           H
ATOM   2763  CG2 THR   180      45.432  41.702  54.885  1.00  0.00           C
ATOM   2764 HG21 THR   180      44.377  41.921  55.049  1.00  0.00           H
ATOM   2765 HG22 THR   180      45.638  41.564  53.824  1.00  0.00           H
ATOM   2766 HG23 THR   180      46.088  42.412  55.390  1.00  0.00           H
ATOM   2767  OG1 THR   180      45.643  40.483  56.939  1.00  0.00           O
ATOM   2768  HG1 THR   180      44.943  41.129  57.059  1.00  0.00           H
ATOM   2769  C   THR   180      46.050  37.839  55.501  1.00  0.00           C
ATOM   2770  O   THR   180      47.245  37.705  55.280  1.00  0.00           O
ATOM   2771  N   GLU   181      45.388  36.791  56.067  1.00  0.00           N
ATOM   2772  H   GLU   181      44.393  36.964  56.069  1.00  0.00           H
ATOM   2773  CA  GLU   181      46.006  35.448  56.209  1.00  0.00           C
ATOM   2774  HA  GLU   181      46.919  35.521  56.799  1.00  0.00           H
ATOM   2775  CB  GLU   181      45.042  34.533  57.024  1.00  0.00           C
ATOM   2776  HB2 GLU   181      45.434  33.524  57.156  1.00  0.00           H
ATOM   2777  HB3 GLU   181      44.933  34.888  58.048  1.00  0.00           H
ATOM   2778  CG  GLU   181      43.685  34.330  56.380  1.00  0.00           C
ATOM   2779  HG2 GLU   181      43.090  35.236  56.274  1.00  0.00           H
ATOM   2780  HG3 GLU   181      43.770  33.936  55.367  1.00  0.00           H
ATOM   2781  CD  GLU   181      42.774  33.409  57.226  1.00  0.00           C
ATOM   2782  OE1 GLU   181      42.125  33.898  58.237  1.00  0.00           O
ATOM   2783  OE2 GLU   181      42.693  32.185  57.076  1.00  0.00           O
ATOM   2784  C   GLU   181      46.293  34.734  54.864  1.00  0.00           C
ATOM   2785  O   GLU   181      47.259  33.962  54.760  1.00  0.00           O
ATOM   2786  N   TYR   182      45.543  35.142  53.771  1.00  0.00           N
ATOM   2787  H   TYR   182      44.766  35.782  53.855  1.00  0.00           H
ATOM   2788  CA  TYR   182      45.826  34.653  52.439  1.00  0.00           C
ATOM   2789  HA  TYR   182      46.049  33.585  52.455  1.00  0.00           H
ATOM   2790  CB  TYR   182      44.592  34.712  51.593  1.00  0.00           C
ATOM   2791  HB2 TYR   182      44.284  35.750  51.460  1.00  0.00           H
ATOM   2792  HB3 TYR   182      44.724  34.167  50.659  1.00  0.00           H
ATOM   2793  CG  TYR   182      43.398  33.975  52.187  1.00  0.00           C
ATOM   2794  CD1 TYR   182      43.430  32.603  52.463  1.00  0.00           C
ATOM   2795  HD1 TYR   182      44.234  31.982  52.095  1.00  0.00           H
ATOM   2796  CE1 TYR   182      42.486  31.991  53.248  1.00  0.00           C
ATOM   2797  HE1 TYR   182      42.539  30.943  53.498  1.00  0.00           H
ATOM   2798  CZ  TYR   182      41.453  32.748  53.773  1.00  0.00           C
ATOM   2799  OH  TYR   182      40.618  32.211  54.676  1.00  0.00           O
ATOM   2800  HH  TYR   182      40.221  32.860  55.262  1.00  0.00           H
ATOM   2801  CE2 TYR   182      41.300  34.132  53.447  1.00  0.00           C
ATOM   2802  HE2 TYR   182      40.377  34.660  53.631  1.00  0.00           H
ATOM   2803  CD2 TYR   182      42.307  34.743  52.589  1.00  0.00           C
ATOM   2804  HD2 TYR   182      42.155  35.747  52.220  1.00  0.00           H
ATOM   2805  C   TYR   182      47.020  35.314  51.782  1.00  0.00           C
ATOM   2806  O   TYR   182      47.320  35.077  50.643  1.00  0.00           O
ATOM   2807  N   LEU   183      47.730  36.121  52.568  1.00  0.00           N
ATOM   2808  H   LEU   183      47.523  36.134  53.557  1.00  0.00           H
ATOM   2809  CA  LEU   183      49.016  36.677  52.152  1.00  0.00           C
ATOM   2810  HA  LEU   183      48.993  36.622  51.063  1.00  0.00           H
ATOM   2811  CB  LEU   183      49.230  38.147  52.489  1.00  0.00           C
ATOM   2812  HB2 LEU   183      49.049  38.273  53.557  1.00  0.00           H
ATOM   2813  HB3 LEU   183      50.211  38.428  52.107  1.00  0.00           H
ATOM   2814  CG  LEU   183      48.216  39.040  51.727  1.00  0.00           C
ATOM   2815  HG  LEU   183      47.189  38.763  51.966  1.00  0.00           H
ATOM   2816  CD1 LEU   183      48.311  40.530  52.184  1.00  0.00           C
ATOM   2817 HD11 LEU   183      49.198  41.034  51.800  1.00  0.00           H
ATOM   2818 HD12 LEU   183      48.241  40.619  53.267  1.00  0.00           H
ATOM   2819 HD13 LEU   183      47.410  41.019  51.812  1.00  0.00           H
ATOM   2820  CD2 LEU   183      48.488  39.009  50.213  1.00  0.00           C
ATOM   2821 HD21 LEU   183      48.179  38.087  49.721  1.00  0.00           H
ATOM   2822 HD22 LEU   183      47.938  39.823  49.741  1.00  0.00           H
ATOM   2823 HD23 LEU   183      49.542  39.260  50.093  1.00  0.00           H
ATOM   2824  C   LEU   183      50.240  35.794  52.582  1.00  0.00           C
ATOM   2825  O   LEU   183      51.361  36.048  52.129  1.00  0.00           O
ATOM   2826  N   GLU   184      49.973  34.807  53.514  1.00  0.00           N
ATOM   2827  H   GLU   184      49.033  34.439  53.569  1.00  0.00           H
ATOM   2828  CA  GLU   184      51.080  33.959  54.052  1.00  0.00           C
ATOM   2829  HA  GLU   184      52.047  34.460  54.003  1.00  0.00           H
ATOM   2830  CB  GLU   184      50.854  33.663  55.600  1.00  0.00           C
ATOM   2831  HB2 GLU   184      50.069  32.917  55.721  1.00  0.00           H
ATOM   2832  HB3 GLU   184      51.762  33.211  55.998  1.00  0.00           H
ATOM   2833  CG  GLU   184      50.582  34.814  56.543  1.00  0.00           C
ATOM   2834  HG2 GLU   184      51.024  35.706  56.099  1.00  0.00           H
ATOM   2835  HG3 GLU   184      49.497  34.912  56.588  1.00  0.00           H
ATOM   2836  CD  GLU   184      51.017  34.508  57.947  1.00  0.00           C
ATOM   2837  OE1 GLU   184      50.498  33.585  58.588  1.00  0.00           O
ATOM   2838  OE2 GLU   184      52.013  35.088  58.360  1.00  0.00           O
ATOM   2839  C   GLU   184      51.168  32.737  53.149  1.00  0.00           C
ATOM   2840  O   GLU   184      50.217  31.947  53.151  1.00  0.00           O
ATOM   2841  N   GLU   185      52.345  32.491  52.589  1.00  0.00           N
ATOM   2842  H   GLU   185      53.123  33.111  52.766  1.00  0.00           H
ATOM   2843  CA  GLU   185      52.708  31.269  51.806  1.00  0.00           C
ATOM   2844  HA  GLU   185      52.164  31.217  50.863  1.00  0.00           H
ATOM   2845  CB  GLU   185      54.251  31.091  51.473  1.00  0.00           C
ATOM   2846  HB2 GLU   185      54.697  32.029  51.145  1.00  0.00           H
ATOM   2847  HB3 GLU   185      54.703  30.715  52.392  1.00  0.00           H
ATOM   2848  CG  GLU   185      54.385  30.030  50.381  1.00  0.00           C
ATOM   2849  HG2 GLU   185      53.563  29.322  50.487  1.00  0.00           H
ATOM   2850  HG3 GLU   185      54.220  30.540  49.431  1.00  0.00           H
ATOM   2851  CD  GLU   185      55.664  29.154  50.463  1.00  0.00           C
ATOM   2852  OE1 GLU   185      56.293  28.838  51.490  1.00  0.00           O
ATOM   2853  OE2 GLU   185      56.137  28.714  49.399  1.00  0.00           O
ATOM   2854  C   GLU   185      52.233  30.031  52.511  1.00  0.00           C
ATOM   2855  O   GLU   185      51.643  29.130  51.976  1.00  0.00           O
ATOM   2856  N   ARG   186      52.444  30.005  53.852  1.00  0.00           N
ATOM   2857  H   ARG   186      52.918  30.800  54.257  1.00  0.00           H
ATOM   2858  CA  ARG   186      51.949  28.817  54.654  1.00  0.00           C
ATOM   2859  HA  ARG   186      52.446  27.917  54.292  1.00  0.00           H
ATOM   2860  CB  ARG   186      52.278  28.987  56.122  1.00  0.00           C
ATOM   2861  HB2 ARG   186      51.780  28.197  56.683  1.00  0.00           H
ATOM   2862  HB3 ARG   186      53.349  28.789  56.148  1.00  0.00           H
ATOM   2863  CG  ARG   186      51.987  30.298  56.846  1.00  0.00           C
ATOM   2864  HG2 ARG   186      52.618  31.045  56.365  1.00  0.00           H
ATOM   2865  HG3 ARG   186      50.968  30.611  56.622  1.00  0.00           H
ATOM   2866  CD  ARG   186      52.360  30.238  58.294  1.00  0.00           C
ATOM   2867  HD2 ARG   186      51.613  29.669  58.846  1.00  0.00           H
ATOM   2868  HD3 ARG   186      53.323  29.739  58.401  1.00  0.00           H
ATOM   2869  NE  ARG   186      52.435  31.561  58.953  1.00  0.00           N
ATOM   2870  HE  ARG   186      51.637  32.180  58.946  1.00  0.00           H
ATOM   2871  CZ  ARG   186      53.291  31.964  59.837  1.00  0.00           C
ATOM   2872  NH1 ARG   186      54.270  31.216  60.303  1.00  0.00           N
ATOM   2873 HH11 ARG   186      54.390  30.323  59.846  1.00  0.00           H
ATOM   2874 HH12 ARG   186      54.955  31.579  60.950  1.00  0.00           H
ATOM   2875  NH2 ARG   186      53.147  33.152  60.352  1.00  0.00           N
ATOM   2876 HH21 ARG   186      52.442  33.755  59.952  1.00  0.00           H
ATOM   2877 HH22 ARG   186      53.658  33.434  61.175  1.00  0.00           H
ATOM   2878  C   ARG   186      50.490  28.615  54.548  1.00  0.00           C
ATOM   2879  O   ARG   186      50.055  27.501  54.370  1.00  0.00           O
ATOM   2880  N   ARG   187      49.632  29.613  54.736  1.00  0.00           N
ATOM   2881  H   ARG   187      49.970  30.563  54.802  1.00  0.00           H
ATOM   2882  CA  ARG   187      48.160  29.545  54.507  1.00  0.00           C
ATOM   2883  HA  ARG   187      47.751  28.849  55.238  1.00  0.00           H
ATOM   2884  CB  ARG   187      47.609  30.906  54.954  1.00  0.00           C
ATOM   2885  HB2 ARG   187      48.046  31.104  55.933  1.00  0.00           H
ATOM   2886  HB3 ARG   187      47.929  31.640  54.214  1.00  0.00           H
ATOM   2887  CG  ARG   187      46.050  30.843  55.039  1.00  0.00           C
ATOM   2888  HG2 ARG   187      45.610  31.812  55.274  1.00  0.00           H
ATOM   2889  HG3 ARG   187      45.620  30.723  54.044  1.00  0.00           H
ATOM   2890  CD  ARG   187      45.407  29.816  55.950  1.00  0.00           C
ATOM   2891  HD2 ARG   187      45.421  28.810  55.532  1.00  0.00           H
ATOM   2892  HD3 ARG   187      45.987  29.705  56.865  1.00  0.00           H
ATOM   2893  NE  ARG   187      44.017  30.059  56.299  1.00  0.00           N
ATOM   2894  HE  ARG   187      43.779  30.968  56.668  1.00  0.00           H
ATOM   2895  CZ  ARG   187      42.991  29.288  55.990  1.00  0.00           C
ATOM   2896  NH1 ARG   187      43.169  28.059  55.760  1.00  0.00           N
ATOM   2897 HH11 ARG   187      44.007  27.546  55.990  1.00  0.00           H
ATOM   2898 HH12 ARG   187      42.465  27.516  55.278  1.00  0.00           H
ATOM   2899  NH2 ARG   187      41.806  29.740  55.892  1.00  0.00           N
ATOM   2900 HH21 ARG   187      41.646  30.708  56.135  1.00  0.00           H
ATOM   2901 HH22 ARG   187      41.021  29.134  55.706  1.00  0.00           H
ATOM   2902  C   ARG   187      47.775  29.249  53.074  1.00  0.00           C
ATOM   2903  O   ARG   187      46.879  28.450  52.854  1.00  0.00           O
ATOM   2904  N   ILE   188      48.416  29.949  52.110  1.00  0.00           N
ATOM   2905  H   ILE   188      49.145  30.548  52.470  1.00  0.00           H
ATOM   2906  CA  ILE   188      48.186  29.668  50.708  1.00  0.00           C
ATOM   2907  HA  ILE   188      47.144  29.884  50.470  1.00  0.00           H
ATOM   2908  CB  ILE   188      49.015  30.657  49.854  1.00  0.00           C
ATOM   2909  HB  ILE   188      50.079  30.458  49.982  1.00  0.00           H
ATOM   2910  CG2 ILE   188      48.838  30.293  48.393  1.00  0.00           C
ATOM   2911 HG21 ILE   188      49.136  29.282  48.117  1.00  0.00           H
ATOM   2912 HG22 ILE   188      49.415  30.990  47.785  1.00  0.00           H
ATOM   2913 HG23 ILE   188      47.796  30.453  48.116  1.00  0.00           H
ATOM   2914  CG1 ILE   188      48.664  32.187  50.105  1.00  0.00           C
ATOM   2915 HG12 ILE   188      47.637  32.288  49.752  1.00  0.00           H
ATOM   2916 HG13 ILE   188      48.812  32.299  51.179  1.00  0.00           H
ATOM   2917  CD1 ILE   188      49.607  33.180  49.415  1.00  0.00           C
ATOM   2918 HD11 ILE   188      49.458  33.154  48.335  1.00  0.00           H
ATOM   2919 HD12 ILE   188      50.640  32.879  49.588  1.00  0.00           H
ATOM   2920 HD13 ILE   188      49.465  34.194  49.789  1.00  0.00           H
ATOM   2921  C   ILE   188      48.471  28.135  50.390  1.00  0.00           C
ATOM   2922  O   ILE   188      47.686  27.352  49.814  1.00  0.00           O
ATOM   2923  N   LYS   189      49.603  27.654  50.849  1.00  0.00           N
ATOM   2924  H   LYS   189      50.188  28.254  51.411  1.00  0.00           H
ATOM   2925  CA  LYS   189      50.080  26.223  50.702  1.00  0.00           C
ATOM   2926  HA  LYS   189      50.151  26.020  49.633  1.00  0.00           H
ATOM   2927  CB  LYS   189      51.590  26.099  51.271  1.00  0.00           C
ATOM   2928  HB2 LYS   189      52.306  26.809  50.861  1.00  0.00           H
ATOM   2929  HB3 LYS   189      51.669  26.259  52.347  1.00  0.00           H
ATOM   2930  CG  LYS   189      52.088  24.656  51.062  1.00  0.00           C
ATOM   2931  HG2 LYS   189      51.433  24.097  51.729  1.00  0.00           H
ATOM   2932  HG3 LYS   189      52.126  24.331  50.022  1.00  0.00           H
ATOM   2933  CD  LYS   189      53.529  24.443  51.518  1.00  0.00           C
ATOM   2934  HD2 LYS   189      53.590  24.729  52.568  1.00  0.00           H
ATOM   2935  HD3 LYS   189      53.676  23.363  51.502  1.00  0.00           H
ATOM   2936  CE  LYS   189      54.645  25.126  50.719  1.00  0.00           C
ATOM   2937  HE2 LYS   189      55.040  24.415  49.992  1.00  0.00           H
ATOM   2938  HE3 LYS   189      54.224  25.952  50.147  1.00  0.00           H
ATOM   2939  NZ  LYS   189      55.734  25.620  51.637  1.00  0.00           N
ATOM   2940  HZ1 LYS   189      56.188  24.874  52.145  1.00  0.00           H
ATOM   2941  HZ2 LYS   189      55.453  26.246  52.379  1.00  0.00           H
ATOM   2942  HZ3 LYS   189      56.461  26.160  51.191  1.00  0.00           H
ATOM   2943  C   LYS   189      49.115  25.246  51.289  1.00  0.00           C
ATOM   2944  O   LYS   189      48.770  24.201  50.708  1.00  0.00           O
ATOM   2945  N   GLU   190      48.676  25.494  52.501  1.00  0.00           N
ATOM   2946  H   GLU   190      48.955  26.227  53.137  1.00  0.00           H
ATOM   2947  CA  GLU   190      47.783  24.543  53.137  1.00  0.00           C
ATOM   2948  HA  GLU   190      48.290  23.581  53.054  1.00  0.00           H
ATOM   2949  CB  GLU   190      47.599  24.884  54.637  1.00  0.00           C
ATOM   2950  HB2 GLU   190      47.420  23.909  55.091  1.00  0.00           H
ATOM   2951  HB3 GLU   190      48.609  25.196  54.901  1.00  0.00           H
ATOM   2952  CG  GLU   190      46.502  25.933  54.979  1.00  0.00           C
ATOM   2953  HG2 GLU   190      46.904  26.911  54.712  1.00  0.00           H
ATOM   2954  HG3 GLU   190      45.595  25.721  54.414  1.00  0.00           H
ATOM   2955  CD  GLU   190      46.224  25.920  56.499  1.00  0.00           C
ATOM   2956  OE1 GLU   190      45.029  26.208  56.715  1.00  0.00           O
ATOM   2957  OE2 GLU   190      47.161  25.882  57.315  1.00  0.00           O
ATOM   2958  C   GLU   190      46.429  24.323  52.335  1.00  0.00           C
ATOM   2959  O   GLU   190      45.895  23.232  52.359  1.00  0.00           O
ATOM   2960  N   ILE   191      45.895  25.350  51.641  1.00  0.00           N
ATOM   2961  H   ILE   191      46.410  26.215  51.573  1.00  0.00           H
ATOM   2962  CA  ILE   191      44.676  25.262  50.753  1.00  0.00           C
ATOM   2963  HA  ILE   191      43.999  24.615  51.310  1.00  0.00           H
ATOM   2964  CB  ILE   191      44.091  26.676  50.419  1.00  0.00           C
ATOM   2965  HB  ILE   191      44.890  27.145  49.846  1.00  0.00           H
ATOM   2966  CG2 ILE   191      42.794  26.674  49.579  1.00  0.00           C
ATOM   2967 HG21 ILE   191      42.421  27.671  49.344  1.00  0.00           H
ATOM   2968 HG22 ILE   191      41.992  26.161  50.110  1.00  0.00           H
ATOM   2969 HG23 ILE   191      42.895  26.103  48.657  1.00  0.00           H
ATOM   2970  CG1 ILE   191      43.861  27.507  51.750  1.00  0.00           C
ATOM   2971 HG12 ILE   191      42.905  27.260  52.214  1.00  0.00           H
ATOM   2972 HG13 ILE   191      44.603  27.227  52.497  1.00  0.00           H
ATOM   2973  CD1 ILE   191      43.990  29.076  51.652  1.00  0.00           C
ATOM   2974 HD11 ILE   191      45.043  29.227  51.414  1.00  0.00           H
ATOM   2975 HD12 ILE   191      43.776  29.512  52.628  1.00  0.00           H
ATOM   2976 HD13 ILE   191      43.204  29.413  50.977  1.00  0.00           H
ATOM   2977  C   ILE   191      45.171  24.413  49.516  1.00  0.00           C
ATOM   2978  O   ILE   191      44.533  23.452  49.090  1.00  0.00           O
ATOM   2979  N   VAL   192      46.323  24.738  48.910  1.00  0.00           N
ATOM   2980  H   VAL   192      46.952  25.366  49.388  1.00  0.00           H
ATOM   2981  CA  VAL   192      46.763  24.013  47.714  1.00  0.00           C
ATOM   2982  HA  VAL   192      45.958  24.074  46.981  1.00  0.00           H
ATOM   2983  CB  VAL   192      48.044  24.810  47.161  1.00  0.00           C
ATOM   2984  HB  VAL   192      48.710  25.121  47.966  1.00  0.00           H
ATOM   2985  CG1 VAL   192      49.027  23.947  46.244  1.00  0.00           C
ATOM   2986 HG11 VAL   192      48.538  23.468  45.396  1.00  0.00           H
ATOM   2987 HG12 VAL   192      49.897  24.562  46.011  1.00  0.00           H
ATOM   2988 HG13 VAL   192      49.377  23.033  46.724  1.00  0.00           H
ATOM   2989  CG2 VAL   192      47.626  26.083  46.460  1.00  0.00           C
ATOM   2990 HG21 VAL   192      48.570  26.579  46.232  1.00  0.00           H
ATOM   2991 HG22 VAL   192      46.870  26.577  47.069  1.00  0.00           H
ATOM   2992 HG23 VAL   192      47.107  25.819  45.538  1.00  0.00           H
ATOM   2993  C   VAL   192      47.133  22.522  47.925  1.00  0.00           C
ATOM   2994  O   VAL   192      46.878  21.678  47.048  1.00  0.00           O
ATOM   2995  N   LYS   193      47.514  22.118  49.118  1.00  0.00           N
ATOM   2996  H   LYS   193      47.862  22.843  49.730  1.00  0.00           H
ATOM   2997  CA  LYS   193      47.666  20.671  49.579  1.00  0.00           C
ATOM   2998  HA  LYS   193      48.260  20.054  48.904  1.00  0.00           H
ATOM   2999  CB  LYS   193      48.241  20.688  51.019  1.00  0.00           C
ATOM   3000  HB2 LYS   193      47.900  21.621  51.469  1.00  0.00           H
ATOM   3001  HB3 LYS   193      47.835  19.886  51.636  1.00  0.00           H
ATOM   3002  CG  LYS   193      49.795  20.659  50.914  1.00  0.00           C
ATOM   3003  HG2 LYS   193      50.160  19.858  50.271  1.00  0.00           H
ATOM   3004  HG3 LYS   193      50.159  21.558  50.418  1.00  0.00           H
ATOM   3005  CD  LYS   193      50.435  20.488  52.193  1.00  0.00           C
ATOM   3006  HD2 LYS   193      50.289  21.381  52.800  1.00  0.00           H
ATOM   3007  HD3 LYS   193      50.054  19.576  52.653  1.00  0.00           H
ATOM   3008  CE  LYS   193      51.941  20.226  52.263  1.00  0.00           C
ATOM   3009  HE2 LYS   193      52.120  19.216  51.893  1.00  0.00           H
ATOM   3010  HE3 LYS   193      52.472  20.991  51.697  1.00  0.00           H
ATOM   3011  NZ  LYS   193      52.385  20.319  53.704  1.00  0.00           N
ATOM   3012  HZ1 LYS   193      52.240  21.206  54.165  1.00  0.00           H
ATOM   3013  HZ2 LYS   193      53.391  20.236  53.750  1.00  0.00           H
ATOM   3014  HZ3 LYS   193      51.977  19.615  54.302  1.00  0.00           H
ATOM   3015  C   LYS   193      46.410  19.816  49.769  1.00  0.00           C
ATOM   3016  O   LYS   193      46.488  18.616  50.080  1.00  0.00           O
ATOM   3017  N   LYS   194      45.178  20.438  49.688  1.00  0.00           N
ATOM   3018  H   LYS   194      45.145  21.395  49.367  1.00  0.00           H
ATOM   3019  CA  LYS   194      43.855  19.881  50.120  1.00  0.00           C
ATOM   3020  HA  LYS   194      44.078  18.866  50.447  1.00  0.00           H
ATOM   3021  CB  LYS   194      43.367  20.768  51.290  1.00  0.00           C
ATOM   3022  HB2 LYS   194      44.221  21.074  51.895  1.00  0.00           H
ATOM   3023  HB3 LYS   194      42.796  21.617  50.912  1.00  0.00           H
ATOM   3024  CG  LYS   194      42.387  20.075  52.205  1.00  0.00           C
ATOM   3025  HG2 LYS   194      41.478  19.921  51.624  1.00  0.00           H
ATOM   3026  HG3 LYS   194      42.618  19.051  52.497  1.00  0.00           H
ATOM   3027  CD  LYS   194      41.985  20.919  53.400  1.00  0.00           C
ATOM   3028  HD2 LYS   194      41.867  21.988  53.218  1.00  0.00           H
ATOM   3029  HD3 LYS   194      41.081  20.539  53.877  1.00  0.00           H
ATOM   3030  CE  LYS   194      43.133  20.867  54.391  1.00  0.00           C
ATOM   3031  HE2 LYS   194      43.183  19.844  54.770  1.00  0.00           H
ATOM   3032  HE3 LYS   194      44.053  21.152  53.884  1.00  0.00           H
ATOM   3033  NZ  LYS   194      42.966  21.834  55.582  1.00  0.00           N
ATOM   3034  HZ1 LYS   194      42.039  21.765  55.976  1.00  0.00           H
ATOM   3035  HZ2 LYS   194      43.169  22.773  55.271  1.00  0.00           H
ATOM   3036  HZ3 LYS   194      43.754  21.632  56.180  1.00  0.00           H
ATOM   3037  C   LYS   194      42.856  19.915  49.007  1.00  0.00           C
ATOM   3038  O   LYS   194      41.951  19.070  49.007  1.00  0.00           O
ATOM   3039  N   HIE   195      43.063  20.989  48.118  1.00  0.00           N
ATOM   3040  H   HIE   195      43.670  21.721  48.458  1.00  0.00           H
ATOM   3041  CA  HIE   195      42.125  21.408  47.047  1.00  0.00           C
ATOM   3042  HA  HIE   195      41.204  20.826  47.016  1.00  0.00           H
ATOM   3043  CB  HIE   195      41.606  22.807  47.310  1.00  0.00           C
ATOM   3044  HB2 HIE   195      42.333  23.606  47.457  1.00  0.00           H
ATOM   3045  HB3 HIE   195      40.919  23.023  46.491  1.00  0.00           H
ATOM   3046  CG  HIE   195      40.716  22.884  48.574  1.00  0.00           C
ATOM   3047  ND1 HIE   195      39.410  22.423  48.634  1.00  0.00           N
ATOM   3048  CE1 HIE   195      38.913  22.736  49.805  1.00  0.00           C
ATOM   3049  HE1 HIE   195      37.880  22.673  50.114  1.00  0.00           H
ATOM   3050  NE2 HIE   195      39.895  23.143  50.602  1.00  0.00           N
ATOM   3051  HE2 HIE   195      39.777  23.432  51.563  1.00  0.00           H
ATOM   3052  CD2 HIE   195      41.025  23.326  49.838  1.00  0.00           C
ATOM   3053  HD2 HIE   195      41.991  23.625  50.215  1.00  0.00           H
ATOM   3054  C   HIE   195      42.722  21.551  45.650  1.00  0.00           C
ATOM   3055  O   HIE   195      42.017  21.656  44.689  1.00  0.00           O
ATOM   3056  N   SER   196      44.060  21.538  45.474  1.00  0.00           N
ATOM   3057  H   SER   196      44.604  21.275  46.284  1.00  0.00           H
ATOM   3058  CA  SER   196      44.781  21.720  44.225  1.00  0.00           C
ATOM   3059  HA  SER   196      44.082  21.389  43.459  1.00  0.00           H
ATOM   3060  CB  SER   196      45.243  23.155  44.066  1.00  0.00           C
ATOM   3061  HB2 SER   196      45.857  23.364  44.942  1.00  0.00           H
ATOM   3062  HB3 SER   196      45.714  23.243  43.087  1.00  0.00           H
ATOM   3063  OG  SER   196      44.065  24.075  44.099  1.00  0.00           O
ATOM   3064  HG  SER   196      43.391  23.698  43.529  1.00  0.00           H
ATOM   3065  C   SER   196      46.031  20.790  43.920  1.00  0.00           C
ATOM   3066  O   SER   196      46.671  20.966  42.910  1.00  0.00           O
ATOM   3067  N   GLN   197      46.376  19.765  44.802  1.00  0.00           N
ATOM   3068  H   GLN   197      46.066  19.960  45.744  1.00  0.00           H
ATOM   3069  CA  GLN   197      47.369  18.720  44.578  1.00  0.00           C
ATOM   3070  HA  GLN   197      48.247  19.220  44.168  1.00  0.00           H
ATOM   3071  CB  GLN   197      47.733  18.177  45.931  1.00  0.00           C
ATOM   3072  HB2 GLN   197      48.684  17.679  45.740  1.00  0.00           H
ATOM   3073  HB3 GLN   197      47.922  18.978  46.646  1.00  0.00           H
ATOM   3074  CG  GLN   197      46.866  17.101  46.507  1.00  0.00           C
ATOM   3075  HG2 GLN   197      46.522  16.404  45.743  1.00  0.00           H
ATOM   3076  HG3 GLN   197      47.400  16.515  47.255  1.00  0.00           H
ATOM   3077  CD  GLN   197      45.531  17.512  47.102  1.00  0.00           C
ATOM   3078  OE1 GLN   197      45.243  18.655  47.344  1.00  0.00           O
ATOM   3079  NE2 GLN   197      44.639  16.600  47.478  1.00  0.00           N
ATOM   3080 HE21 GLN   197      43.776  17.005  47.810  1.00  0.00           H
ATOM   3081 HE22 GLN   197      44.920  15.631  47.518  1.00  0.00           H
ATOM   3082  C   GLN   197      46.964  17.611  43.547  1.00  0.00           C
ATOM   3083  O   GLN   197      47.861  16.961  42.982  1.00  0.00           O
ATOM   3084  N   PHE   198      45.731  17.439  43.137  1.00  0.00           N
ATOM   3085  H   PHE   198      45.006  18.049  43.486  1.00  0.00           H
ATOM   3086  CA  PHE   198      45.386  16.645  41.949  1.00  0.00           C
ATOM   3087  HA  PHE   198      46.029  15.768  41.872  1.00  0.00           H
ATOM   3088  CB  PHE   198      43.971  16.032  42.188  1.00  0.00           C
ATOM   3089  HB2 PHE   198      43.236  16.808  42.399  1.00  0.00           H
ATOM   3090  HB3 PHE   198      43.516  15.559  41.318  1.00  0.00           H
ATOM   3091  CG  PHE   198      43.903  14.948  43.294  1.00  0.00           C
ATOM   3092  CD1 PHE   198      44.672  13.779  43.230  1.00  0.00           C
ATOM   3093  HD1 PHE   198      45.198  13.492  42.332  1.00  0.00           H
ATOM   3094  CE1 PHE   198      44.713  12.875  44.330  1.00  0.00           C
ATOM   3095  HE1 PHE   198      45.415  12.054  44.340  1.00  0.00           H
ATOM   3096  CZ  PHE   198      43.940  13.176  45.448  1.00  0.00           C
ATOM   3097  HZ  PHE   198      44.114  12.694  46.400  1.00  0.00           H
ATOM   3098  CE2 PHE   198      43.099  14.349  45.527  1.00  0.00           C
ATOM   3099  HE2 PHE   198      42.481  14.426  46.410  1.00  0.00           H
ATOM   3100  CD2 PHE   198      43.117  15.235  44.451  1.00  0.00           C
ATOM   3101  HD2 PHE   198      42.469  16.099  44.494  1.00  0.00           H
ATOM   3102  C   PHE   198      45.430  17.393  40.522  1.00  0.00           C
ATOM   3103  O   PHE   198      45.183  16.660  39.530  1.00  0.00           O
ATOM   3104  N   ILE   199      45.628  18.722  40.528  1.00  0.00           N
ATOM   3105  H   ILE   199      45.408  19.212  41.383  1.00  0.00           H
ATOM   3106  CA  ILE   199      45.926  19.535  39.308  1.00  0.00           C
ATOM   3107  HA  ILE   199      45.068  19.319  38.670  1.00  0.00           H
ATOM   3108  CB  ILE   199      45.998  21.015  39.592  1.00  0.00           C
ATOM   3109  HB  ILE   199      46.698  21.053  40.425  1.00  0.00           H
ATOM   3110  CG2 ILE   199      46.628  21.916  38.547  1.00  0.00           C
ATOM   3111 HG21 ILE   199      46.125  21.723  37.600  1.00  0.00           H
ATOM   3112 HG22 ILE   199      47.716  21.903  38.595  1.00  0.00           H
ATOM   3113 HG23 ILE   199      46.406  22.972  38.700  1.00  0.00           H
ATOM   3114  CG1 ILE   199      44.708  21.612  40.151  1.00  0.00           C
ATOM   3115 HG12 ILE   199      44.396  20.960  40.967  1.00  0.00           H
ATOM   3116 HG13 ILE   199      44.904  22.588  40.595  1.00  0.00           H
ATOM   3117  CD1 ILE   199      43.472  21.661  39.171  1.00  0.00           C
ATOM   3118 HD11 ILE   199      43.255  20.638  38.864  1.00  0.00           H
ATOM   3119 HD12 ILE   199      43.762  22.342  38.372  1.00  0.00           H
ATOM   3120 HD13 ILE   199      42.653  21.980  39.818  1.00  0.00           H
ATOM   3121  C   ILE   199      47.198  18.996  38.717  1.00  0.00           C
ATOM   3122  O   ILE   199      48.217  18.776  39.365  1.00  0.00           O
ATOM   3123  N   GLY   200      47.198  18.917  37.323  1.00  0.00           N
ATOM   3124  H   GLY   200      46.342  19.177  36.854  1.00  0.00           H
ATOM   3125  CA  GLY   200      48.337  18.524  36.496  1.00  0.00           C
ATOM   3126  HA2 GLY   200      48.812  17.614  36.864  1.00  0.00           H
ATOM   3127  HA3 GLY   200      48.111  18.120  35.509  1.00  0.00           H
ATOM   3128  C   GLY   200      49.351  19.545  36.248  1.00  0.00           C
ATOM   3129  O   GLY   200      50.604  19.324  36.412  1.00  0.00           O
ATOM   3130  N   TYR   201      48.879  20.786  36.004  1.00  0.00           N
ATOM   3131  H   TYR   201      47.901  20.977  35.840  1.00  0.00           H
ATOM   3132  CA  TYR   201      49.858  21.860  35.691  1.00  0.00           C
ATOM   3133  HA  TYR   201      50.484  21.502  34.873  1.00  0.00           H
ATOM   3134  CB  TYR   201      49.161  23.128  35.229  1.00  0.00           C
ATOM   3135  HB2 TYR   201      48.623  23.637  36.029  1.00  0.00           H
ATOM   3136  HB3 TYR   201      49.919  23.810  34.842  1.00  0.00           H
ATOM   3137  CG  TYR   201      48.280  22.783  34.021  1.00  0.00           C
ATOM   3138  CD1 TYR   201      48.852  22.524  32.791  1.00  0.00           C
ATOM   3139  HD1 TYR   201      49.902  22.729  32.643  1.00  0.00           H
ATOM   3140  CE1 TYR   201      48.071  22.132  31.683  1.00  0.00           C
ATOM   3141  HE1 TYR   201      48.496  21.780  30.755  1.00  0.00           H
ATOM   3142  CZ  TYR   201      46.657  22.150  31.923  1.00  0.00           C
ATOM   3143  OH  TYR   201      45.903  21.906  30.815  1.00  0.00           O
ATOM   3144  HH  TYR   201      44.948  21.895  30.918  1.00  0.00           H
ATOM   3145  CE2 TYR   201      45.972  22.419  33.136  1.00  0.00           C
ATOM   3146  HE2 TYR   201      44.895  22.438  33.211  1.00  0.00           H
ATOM   3147  CD2 TYR   201      46.868  22.807  34.231  1.00  0.00           C
ATOM   3148  HD2 TYR   201      46.450  23.086  35.188  1.00  0.00           H
ATOM   3149  C   TYR   201      50.796  22.163  36.915  1.00  0.00           C
ATOM   3150  O   TYR   201      50.374  21.974  38.062  1.00  0.00           O
ATOM   3151  N   PRO   202      52.038  22.567  36.765  1.00  0.00           N
ATOM   3152  CD  PRO   202      52.780  22.604  35.485  1.00  0.00           C
ATOM   3153  HD2 PRO   202      52.414  23.407  34.845  1.00  0.00           H
ATOM   3154  HD3 PRO   202      52.596  21.733  34.857  1.00  0.00           H
ATOM   3155  CG  PRO   202      54.203  22.772  35.883  1.00  0.00           C
ATOM   3156  HG2 PRO   202      54.793  23.205  35.074  1.00  0.00           H
ATOM   3157  HG3 PRO   202      54.699  21.825  36.095  1.00  0.00           H
ATOM   3158  CB  PRO   202      54.183  23.654  37.090  1.00  0.00           C
ATOM   3159  HB2 PRO   202      54.134  24.696  36.775  1.00  0.00           H
ATOM   3160  HB3 PRO   202      55.071  23.428  37.681  1.00  0.00           H
ATOM   3161  CA  PRO   202      52.924  23.148  37.800  1.00  0.00           C
ATOM   3162  HA  PRO   202      53.263  22.353  38.461  1.00  0.00           H
ATOM   3163  C   PRO   202      52.214  24.323  38.552  1.00  0.00           C
ATOM   3164  O   PRO   202      51.807  25.290  37.907  1.00  0.00           O
ATOM   3165  N   ILE   203      52.130  24.290  39.897  1.00  0.00           N
ATOM   3166  H   ILE   203      52.497  23.489  40.389  1.00  0.00           H
ATOM   3167  CA  ILE   203      51.805  25.478  40.682  1.00  0.00           C
ATOM   3168  HA  ILE   203      51.331  26.228  40.049  1.00  0.00           H
ATOM   3169  CB  ILE   203      50.694  25.114  41.690  1.00  0.00           C
ATOM   3170  HB  ILE   203      51.022  24.334  42.377  1.00  0.00           H
ATOM   3171  CG2 ILE   203      50.427  26.337  42.585  1.00  0.00           C
ATOM   3172 HG21 ILE   203      49.566  26.147  43.227  1.00  0.00           H
ATOM   3173 HG22 ILE   203      50.164  27.204  41.979  1.00  0.00           H
ATOM   3174 HG23 ILE   203      51.263  26.491  43.267  1.00  0.00           H
ATOM   3175  CG1 ILE   203      49.462  24.567  40.940  1.00  0.00           C
ATOM   3176 HG12 ILE   203      49.190  25.292  40.171  1.00  0.00           H
ATOM   3177 HG13 ILE   203      49.671  23.706  40.305  1.00  0.00           H
ATOM   3178  CD1 ILE   203      48.312  24.117  41.826  1.00  0.00           C
ATOM   3179 HD11 ILE   203      48.551  23.327  42.538  1.00  0.00           H
ATOM   3180 HD12 ILE   203      47.644  23.538  41.188  1.00  0.00           H
ATOM   3181 HD13 ILE   203      47.923  24.971  42.381  1.00  0.00           H
ATOM   3182  C   ILE   203      53.057  25.920  41.476  1.00  0.00           C
ATOM   3183  O   ILE   203      53.603  25.163  42.235  1.00  0.00           O
ATOM   3184  N   THR   204      53.469  27.128  41.200  1.00  0.00           N
ATOM   3185  H   THR   204      53.036  27.651  40.454  1.00  0.00           H
ATOM   3186  CA  THR   204      54.550  27.918  41.970  1.00  0.00           C
ATOM   3187  HA  THR   204      54.940  27.222  42.712  1.00  0.00           H
ATOM   3188  CB  THR   204      55.611  28.394  41.083  1.00  0.00           C
ATOM   3189  HB  THR   204      55.245  29.169  40.409  1.00  0.00           H
ATOM   3190  CG2 THR   204      56.748  28.995  41.827  1.00  0.00           C
ATOM   3191 HG21 THR   204      56.483  29.967  42.243  1.00  0.00           H
ATOM   3192 HG22 THR   204      57.581  29.022  41.125  1.00  0.00           H
ATOM   3193 HG23 THR   204      56.983  28.331  42.659  1.00  0.00           H
ATOM   3194  OG1 THR   204      56.093  27.237  40.525  1.00  0.00           O
ATOM   3195  HG1 THR   204      55.549  27.094  39.748  1.00  0.00           H
ATOM   3196  C   THR   204      53.942  29.039  42.879  1.00  0.00           C
ATOM   3197  O   THR   204      53.032  29.672  42.447  1.00  0.00           O
ATOM   3198  N   LEU   205      54.363  29.106  44.117  1.00  0.00           N
ATOM   3199  H   LEU   205      55.039  28.415  44.409  1.00  0.00           H
ATOM   3200  CA  LEU   205      54.036  30.076  45.163  1.00  0.00           C
ATOM   3201  HA  LEU   205      53.200  30.704  44.856  1.00  0.00           H
ATOM   3202  CB  LEU   205      53.742  29.216  46.454  1.00  0.00           C
ATOM   3203  HB2 LEU   205      54.488  28.431  46.579  1.00  0.00           H
ATOM   3204  HB3 LEU   205      53.770  29.942  47.267  1.00  0.00           H
ATOM   3205  CG  LEU   205      52.335  28.525  46.588  1.00  0.00           C
ATOM   3206  HG  LEU   205      51.556  29.218  46.271  1.00  0.00           H
ATOM   3207  CD1 LEU   205      52.089  27.298  45.762  1.00  0.00           C
ATOM   3208 HD11 LEU   205      52.366  27.588  44.749  1.00  0.00           H
ATOM   3209 HD12 LEU   205      51.056  26.956  45.840  1.00  0.00           H
ATOM   3210 HD13 LEU   205      52.791  26.511  46.038  1.00  0.00           H
ATOM   3211  CD2 LEU   205      52.064  28.248  48.017  1.00  0.00           C
ATOM   3212 HD21 LEU   205      52.717  27.531  48.514  1.00  0.00           H
ATOM   3213 HD22 LEU   205      52.074  29.228  48.495  1.00  0.00           H
ATOM   3214 HD23 LEU   205      51.027  27.916  48.060  1.00  0.00           H
ATOM   3215  C   LEU   205      55.254  30.963  45.501  1.00  0.00           C
ATOM   3216  O   LEU   205      56.405  30.409  45.609  1.00  0.00           O
ATOM   3217  N   PHE   206      55.009  32.203  45.757  1.00  0.00           N
ATOM   3218  H   PHE   206      54.041  32.486  45.709  1.00  0.00           H
ATOM   3219  CA  PHE   206      55.999  33.159  46.193  1.00  0.00           C
ATOM   3220  HA  PHE   206      57.002  32.747  46.087  1.00  0.00           H
ATOM   3221  CB  PHE   206      55.960  34.536  45.415  1.00  0.00           C
ATOM   3222  HB2 PHE   206      54.941  34.922  45.403  1.00  0.00           H
ATOM   3223  HB3 PHE   206      56.421  35.328  46.007  1.00  0.00           H
ATOM   3224  CG  PHE   206      56.474  34.390  43.958  1.00  0.00           C
ATOM   3225  CD1 PHE   206      55.656  33.941  42.958  1.00  0.00           C
ATOM   3226  HD1 PHE   206      54.670  33.527  43.107  1.00  0.00           H
ATOM   3227  CE1 PHE   206      56.191  33.815  41.668  1.00  0.00           C
ATOM   3228  HE1 PHE   206      55.526  33.487  40.883  1.00  0.00           H
ATOM   3229  CZ  PHE   206      57.457  34.325  41.355  1.00  0.00           C
ATOM   3230  HZ  PHE   206      57.846  34.196  40.356  1.00  0.00           H
ATOM   3231  CE2 PHE   206      58.281  34.855  42.337  1.00  0.00           C
ATOM   3232  HE2 PHE   206      59.265  35.243  42.124  1.00  0.00           H
ATOM   3233  CD2 PHE   206      57.795  34.848  43.649  1.00  0.00           C
ATOM   3234  HD2 PHE   206      58.446  35.168  44.449  1.00  0.00           H
ATOM   3235  C   PHE   206      55.744  33.296  47.748  1.00  0.00           C
ATOM   3236  O   PHE   206      54.725  32.910  48.306  1.00  0.00           O
ATOM   3237  N   VAL   207      56.686  34.049  48.380  1.00  0.00           N
ATOM   3238  H   VAL   207      57.476  34.311  47.809  1.00  0.00           H
ATOM   3239  CA  VAL   207      56.681  34.192  49.831  1.00  0.00           C
ATOM   3240  HA  VAL   207      55.603  34.146  49.988  1.00  0.00           H
ATOM   3241  CB  VAL   207      57.341  33.076  50.579  1.00  0.00           C
ATOM   3242  HB  VAL   207      56.871  32.140  50.279  1.00  0.00           H
ATOM   3243  CG1 VAL   207      58.846  32.964  50.242  1.00  0.00           C
ATOM   3244 HG11 VAL   207      58.938  32.740  49.178  1.00  0.00           H
ATOM   3245 HG12 VAL   207      59.256  33.949  50.464  1.00  0.00           H
ATOM   3246 HG13 VAL   207      59.162  32.115  50.848  1.00  0.00           H
ATOM   3247  CG2 VAL   207      57.204  33.146  52.079  1.00  0.00           C
ATOM   3248 HG21 VAL   207      56.188  33.398  52.386  1.00  0.00           H
ATOM   3249 HG22 VAL   207      57.897  33.867  52.511  1.00  0.00           H
ATOM   3250 HG23 VAL   207      57.445  32.183  52.529  1.00  0.00           H
ATOM   3251  C   VAL   207      57.030  35.694  50.219  1.00  0.00           C
ATOM   3252  O   VAL   207      57.970  36.282  49.645  1.00  0.00           O
ATOM   3253  N   GLU   208      56.325  36.185  51.242  1.00  0.00           N
ATOM   3254  H   GLU   208      55.734  35.563  51.776  1.00  0.00           H
ATOM   3255  CA  GLU   208      56.500  37.528  51.805  1.00  0.00           C
ATOM   3256  HA  GLU   208      57.276  37.981  51.189  1.00  0.00           H
ATOM   3257  CB  GLU   208      55.201  38.342  51.658  1.00  0.00           C
ATOM   3258  HB2 GLU   208      54.387  37.850  52.191  1.00  0.00           H
ATOM   3259  HB3 GLU   208      55.402  39.295  52.145  1.00  0.00           H
ATOM   3260  CG  GLU   208      54.702  38.791  50.279  1.00  0.00           C
ATOM   3261  HG2 GLU   208      54.713  37.945  49.592  1.00  0.00           H
ATOM   3262  HG3 GLU   208      53.692  39.184  50.406  1.00  0.00           H
ATOM   3263  CD  GLU   208      55.458  39.934  49.632  1.00  0.00           C
ATOM   3264  OE1 GLU   208      56.226  39.725  48.678  1.00  0.00           O
ATOM   3265  OE2 GLU   208      55.134  41.028  50.131  1.00  0.00           O
ATOM   3266  C   GLU   208      56.838  37.528  53.273  1.00  0.00           C
ATOM   3267  O   GLU   208      57.400  38.527  53.714  1.00  0.00           O
ATOM   3268  OXT GLU   208      56.546  36.538  53.996  1.00  0.00           O
END
