# Supplementary material for: Worth the Weight: Sub-Pocket EXplorer (SubPEx), a Weighted Ensemble Method to Enhance Binding-Pocket Conformational Sampling
Source: J Chem Theory Comput. 2023 Aug 16;19(17):5677–89. doi: 10.1021/acs.jctc.3c00478 (PMC10500992; doi:10.1021/acs.jctc.3c00478)
Supplement: Supplementary file 2 — ct3c00478_si_002.zip [file ct3c00478_si_002.zip › clustered_structures/HSP90/subpex/rep.c11.aligned.pdb]

HELIX    1   1 ALA      9  ASN     20  1                                  12
HELIX    2   2 LYS     26  LEU     49  1                                  24
HELIX    3   3 PRO     52  LYS     54  1                                   3
HELIX    4   4 LYS     85  ILE     89  1                                   5
HELIX    5   5 SER     98  ALA    109  1                                  12
HELIX    6   6 ILE    113  GLY    117  1                                   5
HELIX    7   7 GLY    122  LEU    128  1                                   7
HELIX    8   8 THR    180  LEU    183  1                                   4
HELIX    9   9 GLU    185  SER    196  1                                  12
SHEET    1   1 1 VAL     2  ALA     6  0
SHEET    2   2 1 ILE    63  ASN    68  0
SHEET    3   3 1 THR    73  ASP    78  0
SHEET    4   4 1 ALA   130  LYS   138  0
SHEET    5   5 1 GLN   144  SER   149  0
SHEET    6   6 1 SER   154  THR   159  0
SHEET    7   7 1 GLY   168  LEU   175  0
SHEET    8   8 1 ILE   203  LEU   205  0
CRYST1   70.231   64.435   72.502  90.00  90.00  90.00               1
ATOM      1  N   ALA     1      41.025  54.625  28.175  1.00  0.00           N
ATOM      2  H1  ALA     1      40.629  55.263  28.849  1.00  0.00           H
ATOM      3  H2  ALA     1      41.678  53.978  28.594  1.00  0.00           H
ATOM      4  H3  ALA     1      41.600  55.220  27.596  1.00  0.00           H
ATOM      5  CA  ALA     1      40.060  53.832  27.374  1.00  0.00           C
ATOM      6  HA  ALA     1      39.348  54.562  26.989  1.00  0.00           H
ATOM      7  CB  ALA     1      40.790  53.048  26.259  1.00  0.00           C
ATOM      8  HB1 ALA     1      41.343  53.763  25.649  1.00  0.00           H
ATOM      9  HB2 ALA     1      40.151  52.528  25.545  1.00  0.00           H
ATOM     10  HB3 ALA     1      41.535  52.347  26.633  1.00  0.00           H
ATOM     11  C   ALA     1      39.214  52.914  28.324  1.00  0.00           C
ATOM     12  O   ALA     1      39.087  51.749  28.073  1.00  0.00           O
ATOM     13  N   VAL     2      38.645  53.472  29.387  1.00  0.00           N
ATOM     14  H   VAL     2      38.770  54.464  29.534  1.00  0.00           H
ATOM     15  CA  VAL     2      37.846  52.847  30.451  1.00  0.00           C
ATOM     16  HA  VAL     2      37.864  51.787  30.200  1.00  0.00           H
ATOM     17  CB  VAL     2      38.455  53.057  31.867  1.00  0.00           C
ATOM     18  HB  VAL     2      39.502  52.762  31.807  1.00  0.00           H
ATOM     19  CG1 VAL     2      38.682  54.465  32.340  1.00  0.00           C
ATOM     20 HG11 VAL     2      37.748  54.768  32.813  1.00  0.00           H
ATOM     21 HG12 VAL     2      39.513  54.466  33.046  1.00  0.00           H
ATOM     22 HG13 VAL     2      38.867  55.022  31.421  1.00  0.00           H
ATOM     23  CG2 VAL     2      37.828  52.130  32.984  1.00  0.00           C
ATOM     24 HG21 VAL     2      38.588  51.864  33.718  1.00  0.00           H
ATOM     25 HG22 VAL     2      37.533  51.216  32.467  1.00  0.00           H
ATOM     26 HG23 VAL     2      36.962  52.624  33.423  1.00  0.00           H
ATOM     27  C   VAL     2      36.347  53.286  30.545  1.00  0.00           C
ATOM     28  O   VAL     2      36.032  54.443  30.447  1.00  0.00           O
ATOM     29  N   GLU     3      35.461  52.315  30.566  1.00  0.00           N
ATOM     30  H   GLU     3      35.801  51.368  30.664  1.00  0.00           H
ATOM     31  CA  GLU     3      34.034  52.470  30.633  1.00  0.00           C
ATOM     32  HA  GLU     3      33.746  53.508  30.799  1.00  0.00           H
ATOM     33  CB  GLU     3      33.418  52.023  29.350  1.00  0.00           C
ATOM     34  HB2 GLU     3      33.916  52.540  28.530  1.00  0.00           H
ATOM     35  HB3 GLU     3      33.571  50.945  29.298  1.00  0.00           H
ATOM     36  CG  GLU     3      31.901  52.179  29.247  1.00  0.00           C
ATOM     37  HG2 GLU     3      31.361  51.472  29.878  1.00  0.00           H
ATOM     38  HG3 GLU     3      31.646  53.157  29.657  1.00  0.00           H
ATOM     39  CD  GLU     3      31.442  52.067  27.831  1.00  0.00           C
ATOM     40  OE1 GLU     3      31.878  51.195  27.002  1.00  0.00           O
ATOM     41  OE2 GLU     3      30.413  52.700  27.539  1.00  0.00           O
ATOM     42  C   GLU     3      33.309  51.816  31.821  1.00  0.00           C
ATOM     43  O   GLU     3      33.701  50.698  32.197  1.00  0.00           O
ATOM     44  N   THR     4      32.253  52.482  32.371  1.00  0.00           N
ATOM     45  H   THR     4      31.918  53.345  31.969  1.00  0.00           H
ATOM     46  CA  THR     4      31.452  51.936  33.469  1.00  0.00           C
ATOM     47  HA  THR     4      32.000  51.093  33.890  1.00  0.00           H
ATOM     48  CB  THR     4      31.223  52.973  34.568  1.00  0.00           C
ATOM     49  HB  THR     4      30.427  53.630  34.215  1.00  0.00           H
ATOM     50  CG2 THR     4      30.802  52.402  35.870  1.00  0.00           C
ATOM     51 HG21 THR     4      30.896  53.170  36.638  1.00  0.00           H
ATOM     52 HG22 THR     4      31.398  51.544  36.182  1.00  0.00           H
ATOM     53 HG23 THR     4      29.776  52.032  35.870  1.00  0.00           H
ATOM     54  OG1 THR     4      32.324  53.745  34.899  1.00  0.00           O
ATOM     55  HG1 THR     4      32.439  54.387  34.194  1.00  0.00           H
ATOM     56  C   THR     4      30.146  51.329  33.082  1.00  0.00           C
ATOM     57  O   THR     4      29.492  51.812  32.174  1.00  0.00           O
ATOM     58  N   PHE     5      29.771  50.257  33.743  1.00  0.00           N
ATOM     59  H   PHE     5      30.431  49.905  34.422  1.00  0.00           H
ATOM     60  CA  PHE     5      28.576  49.426  33.377  1.00  0.00           C
ATOM     61  HA  PHE     5      27.893  49.865  32.650  1.00  0.00           H
ATOM     62  CB  PHE     5      29.142  48.174  32.702  1.00  0.00           C
ATOM     63  HB2 PHE     5      29.700  47.676  33.495  1.00  0.00           H
ATOM     64  HB3 PHE     5      28.413  47.405  32.449  1.00  0.00           H
ATOM     65  CG  PHE     5      29.982  48.372  31.489  1.00  0.00           C
ATOM     66  CD1 PHE     5      31.386  48.689  31.484  1.00  0.00           C
ATOM     67  HD1 PHE     5      31.927  48.674  32.418  1.00  0.00           H
ATOM     68  CE1 PHE     5      32.162  48.749  30.349  1.00  0.00           C
ATOM     69  HE1 PHE     5      33.231  48.884  30.417  1.00  0.00           H
ATOM     70  CZ  PHE     5      31.573  48.490  29.145  1.00  0.00           C
ATOM     71  HZ  PHE     5      32.153  48.445  28.236  1.00  0.00           H
ATOM     72  CE2 PHE     5      30.161  48.155  29.043  1.00  0.00           C
ATOM     73  HE2 PHE     5      29.723  47.931  28.082  1.00  0.00           H
ATOM     74  CD2 PHE     5      29.413  48.149  30.273  1.00  0.00           C
ATOM     75  HD2 PHE     5      28.363  47.934  30.132  1.00  0.00           H
ATOM     76  C   PHE     5      27.721  49.047  34.663  1.00  0.00           C
ATOM     77  O   PHE     5      28.173  49.129  35.783  1.00  0.00           O
ATOM     78  N   ALA     6      26.542  48.465  34.375  1.00  0.00           N
ATOM     79  H   ALA     6      26.293  48.397  33.400  1.00  0.00           H
ATOM     80  CA  ALA     6      25.630  47.792  35.435  1.00  0.00           C
ATOM     81  HA  ALA     6      26.143  47.689  36.391  1.00  0.00           H
ATOM     82  CB  ALA     6      24.375  48.646  35.723  1.00  0.00           C
ATOM     83  HB1 ALA     6      23.697  48.062  36.345  1.00  0.00           H
ATOM     84  HB2 ALA     6      23.814  48.801  34.802  1.00  0.00           H
ATOM     85  HB3 ALA     6      24.588  49.675  36.014  1.00  0.00           H
ATOM     86  C   ALA     6      25.375  46.327  35.077  1.00  0.00           C
ATOM     87  O   ALA     6      25.426  45.857  33.932  1.00  0.00           O
ATOM     88  N   PHE     7      25.085  45.575  36.135  1.00  0.00           N
ATOM     89  H   PHE     7      25.080  45.945  37.075  1.00  0.00           H
ATOM     90  CA  PHE     7      24.819  44.135  35.947  1.00  0.00           C
ATOM     91  HA  PHE     7      25.267  43.743  35.033  1.00  0.00           H
ATOM     92  CB  PHE     7      25.362  43.377  37.164  1.00  0.00           C
ATOM     93  HB2 PHE     7      24.857  43.689  38.078  1.00  0.00           H
ATOM     94  HB3 PHE     7      25.148  42.327  36.965  1.00  0.00           H
ATOM     95  CG  PHE     7      26.854  43.276  37.320  1.00  0.00           C
ATOM     96  CD1 PHE     7      27.564  42.449  36.406  1.00  0.00           C
ATOM     97  HD1 PHE     7      27.071  41.973  35.571  1.00  0.00           H
ATOM     98  CE1 PHE     7      28.942  42.312  36.552  1.00  0.00           C
ATOM     99  HE1 PHE     7      29.469  41.686  35.847  1.00  0.00           H
ATOM    100  CZ  PHE     7      29.606  42.945  37.597  1.00  0.00           C
ATOM    101  HZ  PHE     7      30.674  43.007  37.738  1.00  0.00           H
ATOM    102  CE2 PHE     7      28.913  43.687  38.557  1.00  0.00           C
ATOM    103  HE2 PHE     7      29.522  44.134  39.329  1.00  0.00           H
ATOM    104  CD2 PHE     7      27.533  43.833  38.434  1.00  0.00           C
ATOM    105  HD2 PHE     7      26.969  44.049  39.329  1.00  0.00           H
ATOM    106  C   PHE     7      23.319  43.828  35.843  1.00  0.00           C
ATOM    107  O   PHE     7      22.440  44.660  36.228  1.00  0.00           O
ATOM    108  N   GLN     8      22.964  42.740  35.202  1.00  0.00           N
ATOM    109  H   GLN     8      23.695  42.125  34.876  1.00  0.00           H
ATOM    110  CA  GLN     8      21.612  42.162  35.144  1.00  0.00           C
ATOM    111  HA  GLN     8      20.952  42.952  34.787  1.00  0.00           H
ATOM    112  CB  GLN     8      21.618  41.140  34.012  1.00  0.00           C
ATOM    113  HB2 GLN     8      22.536  40.558  34.086  1.00  0.00           H
ATOM    114  HB3 GLN     8      20.797  40.423  34.025  1.00  0.00           H
ATOM    115  CG  GLN     8      21.749  41.792  32.564  1.00  0.00           C
ATOM    116  HG2 GLN     8      20.775  42.105  32.189  1.00  0.00           H
ATOM    117  HG3 GLN     8      22.418  42.652  32.590  1.00  0.00           H
ATOM    118  CD  GLN     8      22.350  40.805  31.621  1.00  0.00           C
ATOM    119  OE1 GLN     8      21.834  39.743  31.328  1.00  0.00           O
ATOM    120  NE2 GLN     8      23.391  41.220  31.008  1.00  0.00           N
ATOM    121 HE21 GLN     8      23.744  40.870  30.129  1.00  0.00           H
ATOM    122 HE22 GLN     8      23.823  42.023  31.442  1.00  0.00           H
ATOM    123  C   GLN     8      21.034  41.622  36.482  1.00  0.00           C
ATOM    124  O   GLN     8      21.793  41.099  37.267  1.00  0.00           O
ATOM    125  N   ALA     9      19.725  41.750  36.663  1.00  0.00           N
ATOM    126  H   ALA     9      19.129  42.201  35.985  1.00  0.00           H
ATOM    127  CA  ALA     9      19.105  41.486  37.957  1.00  0.00           C
ATOM    128  HA  ALA     9      19.596  42.200  38.619  1.00  0.00           H
ATOM    129  CB  ALA     9      17.537  41.792  37.881  1.00  0.00           C
ATOM    130  HB1 ALA     9      17.133  41.009  37.240  1.00  0.00           H
ATOM    131  HB2 ALA     9      17.380  42.821  37.555  1.00  0.00           H
ATOM    132  HB3 ALA     9      17.134  41.590  38.873  1.00  0.00           H
ATOM    133  C   ALA     9      19.447  40.157  38.613  1.00  0.00           C
ATOM    134  O   ALA     9      19.804  40.042  39.790  1.00  0.00           O
ATOM    135  N   GLU    10      19.424  39.112  37.823  1.00  0.00           N
ATOM    136  H   GLU    10      19.147  39.268  36.864  1.00  0.00           H
ATOM    137  CA  GLU    10      19.828  37.786  38.237  1.00  0.00           C
ATOM    138  HA  GLU    10      19.178  37.434  39.037  1.00  0.00           H
ATOM    139  CB  GLU    10      19.677  36.738  37.060  1.00  0.00           C
ATOM    140  HB2 GLU    10      20.472  36.924  36.336  1.00  0.00           H
ATOM    141  HB3 GLU    10      19.949  35.749  37.428  1.00  0.00           H
ATOM    142  CG  GLU    10      18.327  36.407  36.451  1.00  0.00           C
ATOM    143  HG2 GLU    10      18.290  35.476  35.886  1.00  0.00           H
ATOM    144  HG3 GLU    10      17.583  36.279  37.237  1.00  0.00           H
ATOM    145  CD  GLU    10      17.963  37.540  35.406  1.00  0.00           C
ATOM    146  OE1 GLU    10      18.730  38.562  35.254  1.00  0.00           O
ATOM    147  OE2 GLU    10      17.023  37.314  34.670  1.00  0.00           O
ATOM    148  C   GLU    10      21.248  37.702  38.824  1.00  0.00           C
ATOM    149  O   GLU    10      21.480  37.207  39.923  1.00  0.00           O
ATOM    150  N   ILE    11      22.204  38.420  38.204  1.00  0.00           N
ATOM    151  H   ILE    11      22.042  38.862  37.310  1.00  0.00           H
ATOM    152  CA  ILE    11      23.534  38.435  38.585  1.00  0.00           C
ATOM    153  HA  ILE    11      23.819  37.461  38.981  1.00  0.00           H
ATOM    154  CB  ILE    11      24.452  38.726  37.322  1.00  0.00           C
ATOM    155  HB  ILE    11      24.303  39.762  37.022  1.00  0.00           H
ATOM    156  CG2 ILE    11      25.994  38.658  37.804  1.00  0.00           C
ATOM    157 HG21 ILE    11      26.633  38.808  36.934  1.00  0.00           H
ATOM    158 HG22 ILE    11      26.262  37.686  38.217  1.00  0.00           H
ATOM    159 HG23 ILE    11      26.212  39.445  38.526  1.00  0.00           H
ATOM    160  CG1 ILE    11      24.200  37.759  36.173  1.00  0.00           C
ATOM    161 HG12 ILE    11      24.480  36.738  36.435  1.00  0.00           H
ATOM    162 HG13 ILE    11      23.122  37.616  36.108  1.00  0.00           H
ATOM    163  CD1 ILE    11      24.827  38.155  34.838  1.00  0.00           C
ATOM    164 HD11 ILE    11      24.444  39.089  34.424  1.00  0.00           H
ATOM    165 HD12 ILE    11      24.523  37.309  34.223  1.00  0.00           H
ATOM    166 HD13 ILE    11      25.907  38.299  34.816  1.00  0.00           H
ATOM    167  C   ILE    11      23.818  39.454  39.753  1.00  0.00           C
ATOM    168  O   ILE    11      24.480  39.109  40.731  1.00  0.00           O
ATOM    169  N   ALA    12      23.221  40.604  39.761  1.00  0.00           N
ATOM    170  H   ALA    12      22.518  40.871  39.088  1.00  0.00           H
ATOM    171  CA  ALA    12      23.274  41.602  40.836  1.00  0.00           C
ATOM    172  HA  ALA    12      24.309  41.847  41.071  1.00  0.00           H
ATOM    173  CB  ALA    12      22.427  42.862  40.403  1.00  0.00           C
ATOM    174  HB1 ALA    12      21.465  42.358  40.301  1.00  0.00           H
ATOM    175  HB2 ALA    12      22.747  43.208  39.420  1.00  0.00           H
ATOM    176  HB3 ALA    12      22.575  43.597  41.194  1.00  0.00           H
ATOM    177  C   ALA    12      22.770  40.945  42.131  1.00  0.00           C
ATOM    178  O   ALA    12      23.447  40.954  43.144  1.00  0.00           O
ATOM    179  N   GLN    13      21.627  40.269  42.037  1.00  0.00           N
ATOM    180  H   GLN    13      21.117  40.452  41.184  1.00  0.00           H
ATOM    181  CA  GLN    13      21.127  39.354  43.111  1.00  0.00           C
ATOM    182  HA  GLN    13      20.921  39.900  44.032  1.00  0.00           H
ATOM    183  CB  GLN    13      19.740  38.823  42.783  1.00  0.00           C
ATOM    184  HB2 GLN    13      19.078  39.643  42.505  1.00  0.00           H
ATOM    185  HB3 GLN    13      19.812  38.164  41.919  1.00  0.00           H
ATOM    186  CG  GLN    13      19.185  38.040  43.953  1.00  0.00           C
ATOM    187  HG2 GLN    13      19.911  37.280  44.240  1.00  0.00           H
ATOM    188  HG3 GLN    13      18.969  38.760  44.742  1.00  0.00           H
ATOM    189  CD  GLN    13      17.868  37.273  43.759  1.00  0.00           C
ATOM    190  OE1 GLN    13      17.214  37.375  42.775  1.00  0.00           O
ATOM    191  NE2 GLN    13      17.359  36.550  44.737  1.00  0.00           N
ATOM    192 HE21 GLN    13      16.366  36.366  44.715  1.00  0.00           H
ATOM    193 HE22 GLN    13      17.868  36.600  45.608  1.00  0.00           H
ATOM    194  C   GLN    13      22.160  38.328  43.528  1.00  0.00           C
ATOM    195  O   GLN    13      22.499  38.329  44.704  1.00  0.00           O
ATOM    196  N   LEU    14      22.665  37.471  42.686  1.00  0.00           N
ATOM    197  H   LEU    14      22.293  37.398  41.750  1.00  0.00           H
ATOM    198  CA  LEU    14      23.570  36.399  43.015  1.00  0.00           C
ATOM    199  HA  LEU    14      23.049  35.705  43.676  1.00  0.00           H
ATOM    200  CB  LEU    14      23.893  35.639  41.733  1.00  0.00           C
ATOM    201  HB2 LEU    14      22.983  35.145  41.391  1.00  0.00           H
ATOM    202  HB3 LEU    14      24.284  36.350  41.007  1.00  0.00           H
ATOM    203  CG  LEU    14      24.978  34.672  41.979  1.00  0.00           C
ATOM    204  HG  LEU    14      25.802  35.213  42.445  1.00  0.00           H
ATOM    205  CD1 LEU    14      24.624  33.405  42.793  1.00  0.00           C
ATOM    206 HD11 LEU    14      23.876  32.733  42.372  1.00  0.00           H
ATOM    207 HD12 LEU    14      24.304  33.740  43.780  1.00  0.00           H
ATOM    208 HD13 LEU    14      25.570  32.876  42.912  1.00  0.00           H
ATOM    209  CD2 LEU    14      25.612  34.208  40.657  1.00  0.00           C
ATOM    210 HD21 LEU    14      25.895  35.108  40.111  1.00  0.00           H
ATOM    211 HD22 LEU    14      26.460  33.527  40.729  1.00  0.00           H
ATOM    212 HD23 LEU    14      24.859  33.651  40.100  1.00  0.00           H
ATOM    213  C   LEU    14      24.835  37.020  43.743  1.00  0.00           C
ATOM    214  O   LEU    14      25.332  36.425  44.714  1.00  0.00           O
ATOM    215  N   MET    15      25.441  38.054  43.196  1.00  0.00           N
ATOM    216  H   MET    15      25.059  38.425  42.338  1.00  0.00           H
ATOM    217  CA  MET    15      26.672  38.570  43.738  1.00  0.00           C
ATOM    218  HA  MET    15      27.376  37.741  43.795  1.00  0.00           H
ATOM    219  CB  MET    15      27.302  39.609  42.780  1.00  0.00           C
ATOM    220  HB2 MET    15      26.574  40.374  42.507  1.00  0.00           H
ATOM    221  HB3 MET    15      28.154  40.088  43.260  1.00  0.00           H
ATOM    222  CG  MET    15      27.837  39.074  41.414  1.00  0.00           C
ATOM    223  HG2 MET    15      28.688  38.433  41.639  1.00  0.00           H
ATOM    224  HG3 MET    15      27.052  38.477  40.948  1.00  0.00           H
ATOM    225  SD  MET    15      28.355  40.520  40.316  1.00  0.00           S
ATOM    226  CE  MET    15      30.038  40.673  40.958  1.00  0.00           C
ATOM    227  HE1 MET    15      30.558  41.373  40.302  1.00  0.00           H
ATOM    228  HE2 MET    15      30.125  41.059  41.973  1.00  0.00           H
ATOM    229  HE3 MET    15      30.639  39.767  41.042  1.00  0.00           H
ATOM    230  C   MET    15      26.474  39.210  45.091  1.00  0.00           C
ATOM    231  O   MET    15      27.280  38.960  46.000  1.00  0.00           O
ATOM    232  N   SER    16      25.342  39.963  45.316  1.00  0.00           N
ATOM    233  H   SER    16      24.733  39.995  44.512  1.00  0.00           H
ATOM    234  CA  SER    16      24.939  40.273  46.674  1.00  0.00           C
ATOM    235  HA  SER    16      25.686  40.911  47.147  1.00  0.00           H
ATOM    236  CB  SER    16      23.731  41.225  46.715  1.00  0.00           C
ATOM    237  HB2 SER    16      23.920  42.117  46.117  1.00  0.00           H
ATOM    238  HB3 SER    16      22.910  40.724  46.201  1.00  0.00           H
ATOM    239  OG  SER    16      23.383  41.594  48.040  1.00  0.00           O
ATOM    240  HG  SER    16      22.718  42.263  47.859  1.00  0.00           H
ATOM    241  C   SER    16      24.837  39.022  47.543  1.00  0.00           C
ATOM    242  O   SER    16      25.425  38.969  48.621  1.00  0.00           O
ATOM    243  N   LEU    17      24.211  37.964  47.089  1.00  0.00           N
ATOM    244  H   LEU    17      23.784  38.040  46.177  1.00  0.00           H
ATOM    245  CA  LEU    17      23.951  36.728  47.838  1.00  0.00           C
ATOM    246  HA  LEU    17      23.650  37.152  48.797  1.00  0.00           H
ATOM    247  CB  LEU    17      22.906  35.848  47.106  1.00  0.00           C
ATOM    248  HB2 LEU    17      22.056  36.440  46.767  1.00  0.00           H
ATOM    249  HB3 LEU    17      23.327  35.345  46.235  1.00  0.00           H
ATOM    250  CG  LEU    17      22.377  34.765  48.018  1.00  0.00           C
ATOM    251  HG  LEU    17      23.136  34.003  48.194  1.00  0.00           H
ATOM    252  CD1 LEU    17      21.954  35.387  49.348  1.00  0.00           C
ATOM    253 HD11 LEU    17      21.950  34.536  50.029  1.00  0.00           H
ATOM    254 HD12 LEU    17      20.999  35.899  49.227  1.00  0.00           H
ATOM    255 HD13 LEU    17      22.616  36.093  49.848  1.00  0.00           H
ATOM    256  CD2 LEU    17      21.279  33.995  47.225  1.00  0.00           C
ATOM    257 HD21 LEU    17      21.740  33.726  46.275  1.00  0.00           H
ATOM    258 HD22 LEU    17      21.027  33.152  47.869  1.00  0.00           H
ATOM    259 HD23 LEU    17      20.393  34.616  47.102  1.00  0.00           H
ATOM    260  C   LEU    17      25.204  35.891  48.199  1.00  0.00           C
ATOM    261  O   LEU    17      25.353  35.328  49.288  1.00  0.00           O
ATOM    262  N   ILE    18      26.170  35.820  47.320  1.00  0.00           N
ATOM    263  H   ILE    18      25.996  36.220  46.409  1.00  0.00           H
ATOM    264  CA  ILE    18      27.507  35.187  47.527  1.00  0.00           C
ATOM    265  HA  ILE    18      27.379  34.128  47.753  1.00  0.00           H
ATOM    266  CB  ILE    18      28.438  35.213  46.301  1.00  0.00           C
ATOM    267  HB  ILE    18      28.382  36.249  45.964  1.00  0.00           H
ATOM    268  CG2 ILE    18      29.920  34.844  46.515  1.00  0.00           C
ATOM    269 HG21 ILE    18      29.980  33.999  47.201  1.00  0.00           H
ATOM    270 HG22 ILE    18      30.411  35.676  47.022  1.00  0.00           H
ATOM    271 HG23 ILE    18      30.374  34.450  45.607  1.00  0.00           H
ATOM    272  CG1 ILE    18      27.775  34.272  45.277  1.00  0.00           C
ATOM    273 HG12 ILE    18      28.141  33.291  45.577  1.00  0.00           H
ATOM    274 HG13 ILE    18      26.692  34.348  45.375  1.00  0.00           H
ATOM    275  CD1 ILE    18      28.166  34.523  43.809  1.00  0.00           C
ATOM    276 HD11 ILE    18      29.169  34.113  43.689  1.00  0.00           H
ATOM    277 HD12 ILE    18      28.173  35.594  43.606  1.00  0.00           H
ATOM    278 HD13 ILE    18      27.557  33.934  43.124  1.00  0.00           H
ATOM    279  C   ILE    18      28.160  35.823  48.749  1.00  0.00           C
ATOM    280  O   ILE    18      28.709  35.118  49.596  1.00  0.00           O
ATOM    281  N   ILE    19      28.111  37.159  48.822  1.00  0.00           N
ATOM    282  H   ILE    19      27.822  37.678  48.005  1.00  0.00           H
ATOM    283  CA  ILE    19      28.821  37.933  49.884  1.00  0.00           C
ATOM    284  HA  ILE    19      29.750  37.378  50.010  1.00  0.00           H
ATOM    285  CB  ILE    19      29.168  39.254  49.366  1.00  0.00           C
ATOM    286  HB  ILE    19      28.288  39.796  49.019  1.00  0.00           H
ATOM    287  CG2 ILE    19      29.703  40.181  50.513  1.00  0.00           C
ATOM    288 HG21 ILE    19      30.626  39.842  50.983  1.00  0.00           H
ATOM    289 HG22 ILE    19      28.903  40.348  51.235  1.00  0.00           H
ATOM    290 HG23 ILE    19      29.956  41.136  50.056  1.00  0.00           H
ATOM    291  CG1 ILE    19      30.212  39.222  48.192  1.00  0.00           C
ATOM    292 HG12 ILE    19      31.221  39.101  48.586  1.00  0.00           H
ATOM    293 HG13 ILE    19      30.057  38.331  47.583  1.00  0.00           H
ATOM    294  CD1 ILE    19      30.284  40.528  47.408  1.00  0.00           C
ATOM    295 HD11 ILE    19      29.261  40.782  47.131  1.00  0.00           H
ATOM    296 HD12 ILE    19      30.816  40.318  46.481  1.00  0.00           H
ATOM    297 HD13 ILE    19      30.869  41.260  47.963  1.00  0.00           H
ATOM    298  C   ILE    19      28.049  38.020  51.241  1.00  0.00           C
ATOM    299  O   ILE    19      28.628  38.001  52.299  1.00  0.00           O
ATOM    300  N   ASN    20      26.740  38.116  51.178  1.00  0.00           N
ATOM    301  H   ASN    20      26.447  38.317  50.233  1.00  0.00           H
ATOM    302  CA  ASN    20      25.810  38.265  52.333  1.00  0.00           C
ATOM    303  HA  ASN    20      26.349  38.792  53.120  1.00  0.00           H
ATOM    304  CB  ASN    20      24.651  39.139  51.892  1.00  0.00           C
ATOM    305  HB2 ASN    20      24.121  38.667  51.064  1.00  0.00           H
ATOM    306  HB3 ASN    20      24.012  39.274  52.764  1.00  0.00           H
ATOM    307  CG  ASN    20      25.133  40.611  51.547  1.00  0.00           C
ATOM    308  OD1 ASN    20      24.909  41.473  52.369  1.00  0.00           O
ATOM    309  ND2 ASN    20      25.510  40.945  50.371  1.00  0.00           N
ATOM    310 HD21 ASN    20      25.655  40.217  49.685  1.00  0.00           H
ATOM    311 HD22 ASN    20      25.594  41.922  50.129  1.00  0.00           H
ATOM    312  C   ASN    20      25.519  36.910  53.045  1.00  0.00           C
ATOM    313  O   ASN    20      25.054  36.902  54.195  1.00  0.00           O
ATOM    314  N   THR    21      25.709  35.761  52.356  1.00  0.00           N
ATOM    315  H   THR    21      25.971  35.906  51.392  1.00  0.00           H
ATOM    316  CA  THR    21      25.694  34.394  52.929  1.00  0.00           C
ATOM    317  HA  THR    21      24.748  34.305  53.464  1.00  0.00           H
ATOM    318  CB  THR    21      25.596  33.383  51.818  1.00  0.00           C
ATOM    319  HB  THR    21      26.442  33.567  51.157  1.00  0.00           H
ATOM    320  CG2 THR    21      25.524  31.932  52.352  1.00  0.00           C
ATOM    321 HG21 THR    21      24.895  31.918  53.242  1.00  0.00           H
ATOM    322 HG22 THR    21      26.525  31.555  52.563  1.00  0.00           H
ATOM    323 HG23 THR    21      25.098  31.230  51.634  1.00  0.00           H
ATOM    324  OG1 THR    21      24.384  33.540  51.085  1.00  0.00           O
ATOM    325  HG1 THR    21      24.544  34.377  50.642  1.00  0.00           H
ATOM    326  C   THR    21      26.806  34.206  53.911  1.00  0.00           C
ATOM    327  O   THR    21      27.960  34.441  53.543  1.00  0.00           O
ATOM    328  N   PHE    22      26.511  33.865  55.198  1.00  0.00           N
ATOM    329  H   PHE    22      25.550  33.823  55.506  1.00  0.00           H
ATOM    330  CA  PHE    22      27.546  33.657  56.182  1.00  0.00           C
ATOM    331  HA  PHE    22      28.241  34.483  56.036  1.00  0.00           H
ATOM    332  CB  PHE    22      26.912  33.770  57.538  1.00  0.00           C
ATOM    333  HB2 PHE    22      26.358  34.706  57.466  1.00  0.00           H
ATOM    334  HB3 PHE    22      26.218  32.948  57.710  1.00  0.00           H
ATOM    335  CG  PHE    22      28.009  34.021  58.602  1.00  0.00           C
ATOM    336  CD1 PHE    22      28.406  35.339  58.974  1.00  0.00           C
ATOM    337  HD1 PHE    22      27.889  36.195  58.565  1.00  0.00           H
ATOM    338  CE1 PHE    22      29.375  35.455  59.945  1.00  0.00           C
ATOM    339  HE1 PHE    22      29.727  36.424  60.265  1.00  0.00           H
ATOM    340  CZ  PHE    22      29.793  34.310  60.690  1.00  0.00           C
ATOM    341  HZ  PHE    22      30.487  34.472  61.500  1.00  0.00           H
ATOM    342  CE2 PHE    22      29.554  33.047  60.235  1.00  0.00           C
ATOM    343  HE2 PHE    22      30.041  32.228  60.742  1.00  0.00           H
ATOM    344  CD2 PHE    22      28.692  32.928  59.136  1.00  0.00           C
ATOM    345  HD2 PHE    22      28.446  31.983  58.673  1.00  0.00           H
ATOM    346  C   PHE    22      28.288  32.325  55.845  1.00  0.00           C
ATOM    347  O   PHE    22      27.578  31.271  55.784  1.00  0.00           O
ATOM    348  N   TYR    23      29.634  32.377  55.701  1.00  0.00           N
ATOM    349  H   TYR    23      30.161  33.217  55.894  1.00  0.00           H
ATOM    350  CA  TYR    23      30.433  31.242  55.197  1.00  0.00           C
ATOM    351  HA  TYR    23      30.021  30.306  55.574  1.00  0.00           H
ATOM    352  CB  TYR    23      30.532  31.307  53.615  1.00  0.00           C
ATOM    353  HB2 TYR    23      29.538  31.621  53.298  1.00  0.00           H
ATOM    354  HB3 TYR    23      31.238  32.093  53.346  1.00  0.00           H
ATOM    355  CG  TYR    23      30.982  30.082  52.941  1.00  0.00           C
ATOM    356  CD1 TYR    23      30.263  28.906  53.046  1.00  0.00           C
ATOM    357  HD1 TYR    23      29.315  28.854  53.562  1.00  0.00           H
ATOM    358  CE1 TYR    23      30.691  27.782  52.326  1.00  0.00           C
ATOM    359  HE1 TYR    23      30.041  26.921  52.266  1.00  0.00           H
ATOM    360  CZ  TYR    23      31.784  27.849  51.424  1.00  0.00           C
ATOM    361  OH  TYR    23      32.221  26.824  50.723  1.00  0.00           O
ATOM    362  HH  TYR    23      31.467  26.250  50.569  1.00  0.00           H
ATOM    363  CE2 TYR    23      32.525  29.042  51.324  1.00  0.00           C
ATOM    364  HE2 TYR    23      33.444  28.976  50.761  1.00  0.00           H
ATOM    365  CD2 TYR    23      32.069  30.159  52.010  1.00  0.00           C
ATOM    366  HD2 TYR    23      32.572  31.110  51.915  1.00  0.00           H
ATOM    367  C   TYR    23      31.766  31.328  55.831  1.00  0.00           C
ATOM    368  O   TYR    23      32.545  32.142  55.499  1.00  0.00           O
ATOM    369  N   SER    24      32.050  30.471  56.831  1.00  0.00           N
ATOM    370  H   SER    24      31.474  29.670  57.045  1.00  0.00           H
ATOM    371  CA  SER    24      33.394  30.479  57.417  1.00  0.00           C
ATOM    372  HA  SER    24      33.729  31.513  57.503  1.00  0.00           H
ATOM    373  CB  SER    24      33.415  30.038  58.840  1.00  0.00           C
ATOM    374  HB2 SER    24      33.061  29.014  58.961  1.00  0.00           H
ATOM    375  HB3 SER    24      34.434  30.132  59.218  1.00  0.00           H
ATOM    376  OG  SER    24      32.506  30.792  59.634  1.00  0.00           O
ATOM    377  HG  SER    24      31.614  30.538  59.384  1.00  0.00           H
ATOM    378  C   SER    24      34.420  29.695  56.623  1.00  0.00           C
ATOM    379  O   SER    24      35.619  30.029  56.623  1.00  0.00           O
ATOM    380  N   ASN    25      33.940  28.727  55.852  1.00  0.00           N
ATOM    381  H   ASN    25      32.948  28.540  55.806  1.00  0.00           H
ATOM    382  CA  ASN    25      34.880  27.961  54.867  1.00  0.00           C
ATOM    383  HA  ASN    25      35.743  27.574  55.409  1.00  0.00           H
ATOM    384  CB  ASN    25      34.066  26.743  54.409  1.00  0.00           C
ATOM    385  HB2 ASN    25      33.582  26.202  55.222  1.00  0.00           H
ATOM    386  HB3 ASN    25      33.201  27.045  53.818  1.00  0.00           H
ATOM    387  CG  ASN    25      34.991  25.680  53.702  1.00  0.00           C
ATOM    388  OD1 ASN    25      36.126  25.474  54.140  1.00  0.00           O
ATOM    389  ND2 ASN    25      34.612  25.082  52.617  1.00  0.00           N
ATOM    390 HD21 ASN    25      33.796  25.417  52.126  1.00  0.00           H
ATOM    391 HD22 ASN    25      35.318  24.608  52.074  1.00  0.00           H
ATOM    392  C   ASN    25      35.409  28.838  53.706  1.00  0.00           C
ATOM    393  O   ASN    25      35.786  28.228  52.716  1.00  0.00           O
ATOM    394  N   LYS    26      35.400  30.200  53.802  1.00  0.00           N
ATOM    395  H   LYS    26      34.990  30.525  54.666  1.00  0.00           H
ATOM    396  CA  LYS    26      35.767  31.217  52.781  1.00  0.00           C
ATOM    397  HA  LYS    26      35.024  31.034  52.005  1.00  0.00           H
ATOM    398  CB  LYS    26      35.587  32.540  53.418  1.00  0.00           C
ATOM    399  HB2 LYS    26      35.655  33.321  52.661  1.00  0.00           H
ATOM    400  HB3 LYS    26      34.572  32.562  53.817  1.00  0.00           H
ATOM    401  CG  LYS    26      36.589  32.930  54.561  1.00  0.00           C
ATOM    402  HG2 LYS    26      36.635  32.062  55.220  1.00  0.00           H
ATOM    403  HG3 LYS    26      37.592  33.159  54.200  1.00  0.00           H
ATOM    404  CD  LYS    26      36.239  34.253  55.373  1.00  0.00           C
ATOM    405  HD2 LYS    26      36.969  34.412  56.167  1.00  0.00           H
ATOM    406  HD3 LYS    26      36.270  35.054  54.635  1.00  0.00           H
ATOM    407  CE  LYS    26      34.958  34.158  56.058  1.00  0.00           C
ATOM    408  HE2 LYS    26      34.297  33.545  55.446  1.00  0.00           H
ATOM    409  HE3 LYS    26      35.080  33.640  57.010  1.00  0.00           H
ATOM    410  NZ  LYS    26      34.226  35.414  56.159  1.00  0.00           N
ATOM    411  HZ1 LYS    26      33.528  35.280  56.876  1.00  0.00           H
ATOM    412  HZ2 LYS    26      33.733  35.494  55.281  1.00  0.00           H
ATOM    413  HZ3 LYS    26      34.848  36.174  56.393  1.00  0.00           H
ATOM    414  C   LYS    26      37.139  31.149  52.152  1.00  0.00           C
ATOM    415  O   LYS    26      37.478  31.802  51.199  1.00  0.00           O
ATOM    416  N   GLU    27      38.030  30.238  52.589  1.00  0.00           N
ATOM    417  H   GLU    27      37.760  29.675  53.384  1.00  0.00           H
ATOM    418  CA  GLU    27      39.333  30.009  51.979  1.00  0.00           C
ATOM    419  HA  GLU    27      39.911  30.930  51.896  1.00  0.00           H
ATOM    420  CB  GLU    27      40.124  29.005  52.862  1.00  0.00           C
ATOM    421  HB2 GLU    27      41.070  28.771  52.373  1.00  0.00           H
ATOM    422  HB3 GLU    27      40.359  29.483  53.813  1.00  0.00           H
ATOM    423  CG  GLU    27      39.545  27.585  52.984  1.00  0.00           C
ATOM    424  HG2 GLU    27      38.546  27.636  53.416  1.00  0.00           H
ATOM    425  HG3 GLU    27      39.472  27.109  52.006  1.00  0.00           H
ATOM    426  CD  GLU    27      40.408  26.620  53.863  1.00  0.00           C
ATOM    427  OE1 GLU    27      40.910  27.088  54.981  1.00  0.00           O
ATOM    428  OE2 GLU    27      40.521  25.386  53.594  1.00  0.00           O
ATOM    429  C   GLU    27      39.323  29.301  50.598  1.00  0.00           C
ATOM    430  O   GLU    27      40.302  29.335  49.848  1.00  0.00           O
ATOM    431  N   ILE    28      38.164  28.656  50.252  1.00  0.00           N
ATOM    432  H   ILE    28      37.343  28.685  50.840  1.00  0.00           H
ATOM    433  CA  ILE    28      38.036  27.887  49.017  1.00  0.00           C
ATOM    434  HA  ILE    28      39.028  27.455  49.145  1.00  0.00           H
ATOM    435  CB  ILE    28      36.931  26.771  49.122  1.00  0.00           C
ATOM    436  HB  ILE    28      36.891  26.190  48.200  1.00  0.00           H
ATOM    437  CG2 ILE    28      37.320  26.014  50.332  1.00  0.00           C
ATOM    438 HG21 ILE    28      38.366  25.712  50.274  1.00  0.00           H
ATOM    439 HG22 ILE    28      36.731  25.098  50.370  1.00  0.00           H
ATOM    440 HG23 ILE    28      37.085  26.627  51.203  1.00  0.00           H
ATOM    441  CG1 ILE    28      35.545  27.455  49.315  1.00  0.00           C
ATOM    442 HG12 ILE    28      34.937  26.657  49.743  1.00  0.00           H
ATOM    443 HG13 ILE    28      35.537  28.216  50.095  1.00  0.00           H
ATOM    444  CD1 ILE    28      34.775  28.019  48.030  1.00  0.00           C
ATOM    445 HD11 ILE    28      35.172  28.927  47.578  1.00  0.00           H
ATOM    446 HD12 ILE    28      33.787  28.346  48.354  1.00  0.00           H
ATOM    447 HD13 ILE    28      34.667  27.236  47.280  1.00  0.00           H
ATOM    448  C   ILE    28      38.072  28.751  47.726  1.00  0.00           C
ATOM    449  O   ILE    28      38.352  28.131  46.668  1.00  0.00           O
ATOM    450  N   PHE    29      37.971  30.037  47.780  1.00  0.00           N
ATOM    451  H   PHE    29      37.860  30.434  48.703  1.00  0.00           H
ATOM    452  CA  PHE    29      38.218  31.009  46.738  1.00  0.00           C
ATOM    453  HA  PHE    29      37.371  30.964  46.053  1.00  0.00           H
ATOM    454  CB  PHE    29      38.383  32.361  47.407  1.00  0.00           C
ATOM    455  HB2 PHE    29      37.999  33.099  46.703  1.00  0.00           H
ATOM    456  HB3 PHE    29      37.726  32.334  48.276  1.00  0.00           H
ATOM    457  CG  PHE    29      39.842  32.701  47.846  1.00  0.00           C
ATOM    458  CD1 PHE    29      40.308  32.401  49.140  1.00  0.00           C
ATOM    459  HD1 PHE    29      39.595  31.908  49.783  1.00  0.00           H
ATOM    460  CE1 PHE    29      41.563  32.814  49.636  1.00  0.00           C
ATOM    461  HE1 PHE    29      41.777  32.411  50.615  1.00  0.00           H
ATOM    462  CZ  PHE    29      42.408  33.606  48.798  1.00  0.00           C
ATOM    463  HZ  PHE    29      43.410  33.895  49.080  1.00  0.00           H
ATOM    464  CE2 PHE    29      41.899  33.839  47.524  1.00  0.00           C
ATOM    465  HE2 PHE    29      42.561  34.320  46.820  1.00  0.00           H
ATOM    466  CD2 PHE    29      40.593  33.472  47.052  1.00  0.00           C
ATOM    467  HD2 PHE    29      40.215  33.830  46.106  1.00  0.00           H
ATOM    468  C   PHE    29      39.513  30.668  45.980  1.00  0.00           C
ATOM    469  O   PHE    29      39.610  30.654  44.723  1.00  0.00           O
ATOM    470  N   LEU    30      40.616  30.253  46.655  1.00  0.00           N
ATOM    471  H   LEU    30      40.761  30.433  47.638  1.00  0.00           H
ATOM    472  CA  LEU    30      41.819  29.893  46.022  1.00  0.00           C
ATOM    473  HA  LEU    30      42.134  30.677  45.333  1.00  0.00           H
ATOM    474  CB  LEU    30      43.001  29.866  47.100  1.00  0.00           C
ATOM    475  HB2 LEU    30      42.956  30.846  47.574  1.00  0.00           H
ATOM    476  HB3 LEU    30      42.752  29.088  47.821  1.00  0.00           H
ATOM    477  CG  LEU    30      44.420  29.620  46.578  1.00  0.00           C
ATOM    478  HG  LEU    30      44.489  28.607  46.184  1.00  0.00           H
ATOM    479  CD1 LEU    30      44.870  30.537  45.526  1.00  0.00           C
ATOM    480 HD11 LEU    30      44.271  30.323  44.641  1.00  0.00           H
ATOM    481 HD12 LEU    30      45.925  30.483  45.261  1.00  0.00           H
ATOM    482 HD13 LEU    30      44.576  31.500  45.945  1.00  0.00           H
ATOM    483  CD2 LEU    30      45.378  29.619  47.812  1.00  0.00           C
ATOM    484 HD21 LEU    30      46.320  29.182  47.480  1.00  0.00           H
ATOM    485 HD22 LEU    30      45.636  30.660  48.009  1.00  0.00           H
ATOM    486 HD23 LEU    30      44.877  29.088  48.621  1.00  0.00           H
ATOM    487  C   LEU    30      41.661  28.528  45.295  1.00  0.00           C
ATOM    488  O   LEU    30      42.184  28.459  44.154  1.00  0.00           O
ATOM    489  N   ARG    31      40.899  27.552  45.804  1.00  0.00           N
ATOM    490  H   ARG    31      40.399  27.674  46.674  1.00  0.00           H
ATOM    491  CA  ARG    31      40.613  26.246  45.080  1.00  0.00           C
ATOM    492  HA  ARG    31      41.583  25.928  44.699  1.00  0.00           H
ATOM    493  CB  ARG    31      40.099  25.185  46.076  1.00  0.00           C
ATOM    494  HB2 ARG    31      40.812  25.020  46.883  1.00  0.00           H
ATOM    495  HB3 ARG    31      39.179  25.586  46.503  1.00  0.00           H
ATOM    496  CG  ARG    31      39.870  23.859  45.328  1.00  0.00           C
ATOM    497  HG2 ARG    31      39.344  23.902  44.374  1.00  0.00           H
ATOM    498  HG3 ARG    31      40.830  23.346  45.277  1.00  0.00           H
ATOM    499  CD  ARG    31      38.919  22.988  46.108  1.00  0.00           C
ATOM    500  HD2 ARG    31      39.176  21.963  45.841  1.00  0.00           H
ATOM    501  HD3 ARG    31      39.197  23.159  47.148  1.00  0.00           H
ATOM    502  NE  ARG    31      37.480  23.358  45.867  1.00  0.00           N
ATOM    503  HE  ARG    31      37.263  24.141  45.266  1.00  0.00           H
ATOM    504  CZ  ARG    31      36.471  22.703  46.445  1.00  0.00           C
ATOM    505  NH1 ARG    31      36.613  21.649  47.184  1.00  0.00           N
ATOM    506 HH11 ARG    31      37.491  21.222  47.443  1.00  0.00           H
ATOM    507 HH12 ARG    31      35.820  21.342  47.732  1.00  0.00           H
ATOM    508  NH2 ARG    31      35.226  23.071  46.218  1.00  0.00           N
ATOM    509 HH21 ARG    31      34.989  23.946  45.774  1.00  0.00           H
ATOM    510 HH22 ARG    31      34.502  22.707  46.821  1.00  0.00           H
ATOM    511  C   ARG    31      39.756  26.434  43.827  1.00  0.00           C
ATOM    512  O   ARG    31      40.094  25.837  42.794  1.00  0.00           O
ATOM    513  N   GLU    32      38.705  27.218  43.966  1.00  0.00           N
ATOM    514  H   GLU    32      38.504  27.563  44.894  1.00  0.00           H
ATOM    515  CA  GLU    32      37.783  27.522  42.853  1.00  0.00           C
ATOM    516  HA  GLU    32      37.433  26.593  42.404  1.00  0.00           H
ATOM    517  CB  GLU    32      36.578  28.364  43.362  1.00  0.00           C
ATOM    518  HB2 GLU    32      36.974  29.220  43.909  1.00  0.00           H
ATOM    519  HB3 GLU    32      35.921  28.699  42.560  1.00  0.00           H
ATOM    520  CG  GLU    32      35.741  27.533  44.314  1.00  0.00           C
ATOM    521  HG2 GLU    32      36.363  27.294  45.174  1.00  0.00           H
ATOM    522  HG3 GLU    32      34.879  28.118  44.637  1.00  0.00           H
ATOM    523  CD  GLU    32      35.347  26.151  43.711  1.00  0.00           C
ATOM    524  OE1 GLU    32      35.039  25.897  42.502  1.00  0.00           O
ATOM    525  OE2 GLU    32      35.437  25.223  44.487  1.00  0.00           O
ATOM    526  C   GLU    32      38.484  28.285  41.753  1.00  0.00           C
ATOM    527  O   GLU    32      38.219  28.058  40.594  1.00  0.00           O
ATOM    528  N   LEU    33      39.477  29.206  42.013  1.00  0.00           N
ATOM    529  H   LEU    33      39.619  29.337  43.005  1.00  0.00           H
ATOM    530  CA  LEU    33      40.291  29.913  40.944  1.00  0.00           C
ATOM    531  HA  LEU    33      39.627  30.158  40.115  1.00  0.00           H
ATOM    532  CB  LEU    33      40.775  31.232  41.521  1.00  0.00           C
ATOM    533  HB2 LEU    33      41.366  31.061  42.422  1.00  0.00           H
ATOM    534  HB3 LEU    33      41.468  31.767  40.872  1.00  0.00           H
ATOM    535  CG  LEU    33      39.621  32.287  41.764  1.00  0.00           C
ATOM    536  HG  LEU    33      38.970  31.953  42.572  1.00  0.00           H
ATOM    537  CD1 LEU    33      40.251  33.606  42.241  1.00  0.00           C
ATOM    538 HD11 LEU    33      39.363  34.185  42.497  1.00  0.00           H
ATOM    539 HD12 LEU    33      40.893  34.036  41.472  1.00  0.00           H
ATOM    540 HD13 LEU    33      40.889  33.427  43.105  1.00  0.00           H
ATOM    541  CD2 LEU    33      38.812  32.616  40.541  1.00  0.00           C
ATOM    542 HD21 LEU    33      38.046  33.339  40.820  1.00  0.00           H
ATOM    543 HD22 LEU    33      39.411  33.025  39.727  1.00  0.00           H
ATOM    544 HD23 LEU    33      38.209  31.772  40.206  1.00  0.00           H
ATOM    545  C   LEU    33      41.428  29.101  40.369  1.00  0.00           C
ATOM    546  O   LEU    33      41.657  29.190  39.177  1.00  0.00           O
ATOM    547  N   ILE    34      42.087  28.306  41.143  1.00  0.00           N
ATOM    548  H   ILE    34      41.952  28.428  42.137  1.00  0.00           H
ATOM    549  CA  ILE    34      43.009  27.303  40.657  1.00  0.00           C
ATOM    550  HA  ILE    34      43.754  27.811  40.045  1.00  0.00           H
ATOM    551  CB  ILE    34      43.890  26.704  41.832  1.00  0.00           C
ATOM    552  HB  ILE    34      43.220  26.505  42.668  1.00  0.00           H
ATOM    553  CG2 ILE    34      44.620  25.486  41.301  1.00  0.00           C
ATOM    554 HG21 ILE    34      43.857  24.779  40.977  1.00  0.00           H
ATOM    555 HG22 ILE    34      45.068  25.008  42.172  1.00  0.00           H
ATOM    556 HG23 ILE    34      45.485  25.621  40.651  1.00  0.00           H
ATOM    557  CG1 ILE    34      44.901  27.819  42.441  1.00  0.00           C
ATOM    558 HG12 ILE    34      45.564  28.114  41.628  1.00  0.00           H
ATOM    559 HG13 ILE    34      44.408  28.776  42.609  1.00  0.00           H
ATOM    560  CD1 ILE    34      45.617  27.422  43.677  1.00  0.00           C
ATOM    561 HD11 ILE    34      46.287  28.203  44.036  1.00  0.00           H
ATOM    562 HD12 ILE    34      46.232  26.528  43.571  1.00  0.00           H
ATOM    563 HD13 ILE    34      44.776  27.305  44.360  1.00  0.00           H
ATOM    564  C   ILE    34      42.344  26.358  39.689  1.00  0.00           C
ATOM    565  O   ILE    34      42.780  26.148  38.582  1.00  0.00           O
ATOM    566  N   SER    35      41.206  25.851  40.157  1.00  0.00           N
ATOM    567  H   SER    35      40.889  26.035  41.099  1.00  0.00           H
ATOM    568  CA  SER    35      40.399  24.897  39.329  1.00  0.00           C
ATOM    569  HA  SER    35      41.074  24.071  39.103  1.00  0.00           H
ATOM    570  CB  SER    35      39.110  24.444  40.115  1.00  0.00           C
ATOM    571  HB2 SER    35      39.423  23.722  40.868  1.00  0.00           H
ATOM    572  HB3 SER    35      38.595  25.288  40.573  1.00  0.00           H
ATOM    573  OG  SER    35      38.189  23.898  39.263  1.00  0.00           O
ATOM    574  HG  SER    35      38.632  23.305  38.651  1.00  0.00           H
ATOM    575  C   SER    35      39.944  25.587  38.030  1.00  0.00           C
ATOM    576  O   SER    35      40.138  24.945  36.993  1.00  0.00           O
ATOM    577  N   ASN    36      39.531  26.845  38.101  1.00  0.00           N
ATOM    578  H   ASN    36      39.563  27.269  39.017  1.00  0.00           H
ATOM    579  CA  ASN    36      39.226  27.642  36.897  1.00  0.00           C
ATOM    580  HA  ASN    36      38.528  27.063  36.292  1.00  0.00           H
ATOM    581  CB  ASN    36      38.414  28.862  37.357  1.00  0.00           C
ATOM    582  HB2 ASN    36      37.696  28.484  38.084  1.00  0.00           H
ATOM    583  HB3 ASN    36      39.118  29.497  37.893  1.00  0.00           H
ATOM    584  CG  ASN    36      37.841  29.777  36.279  1.00  0.00           C
ATOM    585  OD1 ASN    36      36.639  29.686  35.912  1.00  0.00           O
ATOM    586  ND2 ASN    36      38.560  30.760  35.739  1.00  0.00           N
ATOM    587 HD21 ASN    36      39.524  30.928  35.989  1.00  0.00           H
ATOM    588 HD22 ASN    36      38.132  31.407  35.092  1.00  0.00           H
ATOM    589  C   ASN    36      40.416  27.948  35.978  1.00  0.00           C
ATOM    590  O   ASN    36      40.353  27.935  34.780  1.00  0.00           O
ATOM    591  N   SER    37      41.610  28.202  36.568  1.00  0.00           N
ATOM    592  H   SER    37      41.665  28.400  37.557  1.00  0.00           H
ATOM    593  CA  SER    37      42.883  28.332  35.824  1.00  0.00           C
ATOM    594  HA  SER    37      42.665  28.972  34.970  1.00  0.00           H
ATOM    595  CB  SER    37      43.994  28.976  36.547  1.00  0.00           C
ATOM    596  HB2 SER    37      43.984  28.464  37.510  1.00  0.00           H
ATOM    597  HB3 SER    37      44.904  28.847  35.962  1.00  0.00           H
ATOM    598  OG  SER    37      43.805  30.353  36.718  1.00  0.00           O
ATOM    599  HG  SER    37      43.881  30.821  35.883  1.00  0.00           H
ATOM    600  C   SER    37      43.378  26.952  35.166  1.00  0.00           C
ATOM    601  O   SER    37      43.838  26.965  34.021  1.00  0.00           O
ATOM    602  N   SER    38      43.250  25.857  35.906  1.00  0.00           N
ATOM    603  H   SER    38      42.868  25.898  36.841  1.00  0.00           H
ATOM    604  CA  SER    38      43.559  24.477  35.343  1.00  0.00           C
ATOM    605  HA  SER    38      44.599  24.485  35.014  1.00  0.00           H
ATOM    606  CB  SER    38      43.343  23.435  36.480  1.00  0.00           C
ATOM    607  HB2 SER    38      43.938  23.720  37.348  1.00  0.00           H
ATOM    608  HB3 SER    38      42.295  23.414  36.775  1.00  0.00           H
ATOM    609  OG  SER    38      43.745  22.156  36.152  1.00  0.00           O
ATOM    610  HG  SER    38      43.081  21.771  35.575  1.00  0.00           H
ATOM    611  C   SER    38      42.691  24.192  34.096  1.00  0.00           C
ATOM    612  O   SER    38      43.250  23.866  33.040  1.00  0.00           O
ATOM    613  N   ASP    39      41.360  24.482  34.228  1.00  0.00           N
ATOM    614  H   ASP    39      40.925  24.510  35.139  1.00  0.00           H
ATOM    615  CA  ASP    39      40.428  24.271  33.137  1.00  0.00           C
ATOM    616  HA  ASP    39      40.487  23.224  32.842  1.00  0.00           H
ATOM    617  CB  ASP    39      39.003  24.401  33.710  1.00  0.00           C
ATOM    618  HB2 ASP    39      38.830  25.392  34.133  1.00  0.00           H
ATOM    619  HB3 ASP    39      38.415  24.210  32.812  1.00  0.00           H
ATOM    620  CG  ASP    39      38.601  23.236  34.630  1.00  0.00           C
ATOM    621  OD1 ASP    39      39.320  22.201  34.599  1.00  0.00           O
ATOM    622  OD2 ASP    39      37.525  23.373  35.261  1.00  0.00           O
ATOM    623  C   ASP    39      40.689  25.216  31.964  1.00  0.00           C
ATOM    624  O   ASP    39      40.368  24.880  30.828  1.00  0.00           O
ATOM    625  N   ALA    40      41.253  26.400  32.159  1.00  0.00           N
ATOM    626  H   ALA    40      41.290  26.758  33.103  1.00  0.00           H
ATOM    627  CA  ALA    40      41.697  27.303  31.059  1.00  0.00           C
ATOM    628  HA  ALA    40      40.910  27.436  30.317  1.00  0.00           H
ATOM    629  CB  ALA    40      41.884  28.695  31.731  1.00  0.00           C
ATOM    630  HB1 ALA    40      41.987  29.479  30.982  1.00  0.00           H
ATOM    631  HB2 ALA    40      42.686  28.639  32.466  1.00  0.00           H
ATOM    632  HB3 ALA    40      41.069  28.982  32.394  1.00  0.00           H
ATOM    633  C   ALA    40      43.017  26.850  30.310  1.00  0.00           C
ATOM    634  O   ALA    40      43.227  27.062  29.125  1.00  0.00           O
ATOM    635  N   LEU    41      43.955  26.223  31.077  1.00  0.00           N
ATOM    636  H   LEU    41      43.810  26.120  32.071  1.00  0.00           H
ATOM    637  CA  LEU    41      45.159  25.587  30.586  1.00  0.00           C
ATOM    638  HA  LEU    41      45.693  26.236  29.892  1.00  0.00           H
ATOM    639  CB  LEU    41      45.999  25.402  31.803  1.00  0.00           C
ATOM    640  HB2 LEU    41      45.326  24.990  32.554  1.00  0.00           H
ATOM    641  HB3 LEU    41      46.669  24.574  31.571  1.00  0.00           H
ATOM    642  CG  LEU    41      46.812  26.593  32.437  1.00  0.00           C
ATOM    643  HG  LEU    41      46.140  27.439  32.577  1.00  0.00           H
ATOM    644  CD1 LEU    41      47.433  26.341  33.859  1.00  0.00           C
ATOM    645 HD11 LEU    41      47.690  27.305  34.298  1.00  0.00           H
ATOM    646 HD12 LEU    41      48.196  25.569  33.764  1.00  0.00           H
ATOM    647 HD13 LEU    41      46.610  25.935  34.449  1.00  0.00           H
ATOM    648  CD2 LEU    41      47.900  27.052  31.598  1.00  0.00           C
ATOM    649 HD21 LEU    41      47.470  27.398  30.658  1.00  0.00           H
ATOM    650 HD22 LEU    41      48.413  27.901  32.052  1.00  0.00           H
ATOM    651 HD23 LEU    41      48.447  26.122  31.441  1.00  0.00           H
ATOM    652  C   LEU    41      44.880  24.266  29.904  1.00  0.00           C
ATOM    653  O   LEU    41      45.471  23.865  28.877  1.00  0.00           O
ATOM    654  N   ASP    42      43.891  23.551  30.346  1.00  0.00           N
ATOM    655  H   ASP    42      43.450  23.807  31.218  1.00  0.00           H
ATOM    656  CA  ASP    42      43.322  22.455  29.583  1.00  0.00           C
ATOM    657  HA  ASP    42      44.117  21.732  29.406  1.00  0.00           H
ATOM    658  CB  ASP    42      42.159  21.676  30.361  1.00  0.00           C
ATOM    659  HB2 ASP    42      41.700  22.508  30.895  1.00  0.00           H
ATOM    660  HB3 ASP    42      41.494  21.214  29.629  1.00  0.00           H
ATOM    661  CG  ASP    42      42.655  20.601  31.403  1.00  0.00           C
ATOM    662  OD1 ASP    42      43.847  20.147  31.302  1.00  0.00           O
ATOM    663  OD2 ASP    42      41.876  20.153  32.241  1.00  0.00           O
ATOM    664  C   ASP    42      42.733  22.915  28.264  1.00  0.00           C
ATOM    665  O   ASP    42      42.775  22.246  27.242  1.00  0.00           O
ATOM    666  N   LYS    43      41.958  24.018  28.327  1.00  0.00           N
ATOM    667  H   LYS    43      41.940  24.437  29.246  1.00  0.00           H
ATOM    668  CA  LYS    43      41.260  24.655  27.194  1.00  0.00           C
ATOM    669  HA  LYS    43      40.566  23.943  26.746  1.00  0.00           H
ATOM    670  CB  LYS    43      40.306  25.755  27.688  1.00  0.00           C
ATOM    671  HB2 LYS    43      40.806  26.226  28.535  1.00  0.00           H
ATOM    672  HB3 LYS    43      40.145  26.489  26.897  1.00  0.00           H
ATOM    673  CG  LYS    43      38.985  25.268  28.159  1.00  0.00           C
ATOM    674  HG2 LYS    43      38.464  24.799  27.323  1.00  0.00           H
ATOM    675  HG3 LYS    43      39.172  24.526  28.935  1.00  0.00           H
ATOM    676  CD  LYS    43      38.150  26.371  28.765  1.00  0.00           C
ATOM    677  HD2 LYS    43      38.728  26.853  29.554  1.00  0.00           H
ATOM    678  HD3 LYS    43      37.805  27.040  27.977  1.00  0.00           H
ATOM    679  CE  LYS    43      36.903  25.861  29.560  1.00  0.00           C
ATOM    680  HE2 LYS    43      36.090  25.646  28.864  1.00  0.00           H
ATOM    681  HE3 LYS    43      37.146  24.941  30.092  1.00  0.00           H
ATOM    682  NZ  LYS    43      36.388  26.756  30.577  1.00  0.00           N
ATOM    683  HZ1 LYS    43      37.120  27.126  31.167  1.00  0.00           H
ATOM    684  HZ2 LYS    43      35.622  26.510  31.185  1.00  0.00           H
ATOM    685  HZ3 LYS    43      36.000  27.587  30.153  1.00  0.00           H
ATOM    686  C   LYS    43      42.216  24.961  26.062  1.00  0.00           C
ATOM    687  O   LYS    43      41.889  24.483  24.986  1.00  0.00           O
ATOM    688  N   ILE    44      43.355  25.714  26.354  1.00  0.00           N
ATOM    689  H   ILE    44      43.334  26.059  27.303  1.00  0.00           H
ATOM    690  CA  ILE    44      44.403  25.988  25.340  1.00  0.00           C
ATOM    691  HA  ILE    44      43.976  26.494  24.474  1.00  0.00           H
ATOM    692  CB  ILE    44      45.453  27.108  25.808  1.00  0.00           C
ATOM    693  HB  ILE    44      44.902  27.981  26.157  1.00  0.00           H
ATOM    694  CG2 ILE    44      46.221  26.574  27.050  1.00  0.00           C
ATOM    695 HG21 ILE    44      45.415  26.331  27.743  1.00  0.00           H
ATOM    696 HG22 ILE    44      46.852  27.269  27.605  1.00  0.00           H
ATOM    697 HG23 ILE    44      46.737  25.649  26.791  1.00  0.00           H
ATOM    698  CG1 ILE    44      46.440  27.483  24.622  1.00  0.00           C
ATOM    699 HG12 ILE    44      47.181  28.156  25.056  1.00  0.00           H
ATOM    700 HG13 ILE    44      46.913  26.549  24.319  1.00  0.00           H
ATOM    701  CD1 ILE    44      45.748  28.033  23.412  1.00  0.00           C
ATOM    702 HD11 ILE    44      45.027  28.787  23.730  1.00  0.00           H
ATOM    703 HD12 ILE    44      45.278  27.178  22.924  1.00  0.00           H
ATOM    704 HD13 ILE    44      46.441  28.517  22.723  1.00  0.00           H
ATOM    705  C   ILE    44      45.150  24.706  24.893  1.00  0.00           C
ATOM    706  O   ILE    44      45.334  24.617  23.712  1.00  0.00           O
ATOM    707  N   ARG    45      45.385  23.666  25.763  1.00  0.00           N
ATOM    708  H   ARG    45      45.219  23.842  26.744  1.00  0.00           H
ATOM    709  CA  ARG    45      45.819  22.325  25.391  1.00  0.00           C
ATOM    710  HA  ARG    45      46.799  22.518  24.952  1.00  0.00           H
ATOM    711  CB  ARG    45      45.970  21.513  26.657  1.00  0.00           C
ATOM    712  HB2 ARG    45      46.501  22.269  27.235  1.00  0.00           H
ATOM    713  HB3 ARG    45      45.019  21.162  27.058  1.00  0.00           H
ATOM    714  CG  ARG    45      46.870  20.309  26.436  1.00  0.00           C
ATOM    715  HG2 ARG    45      46.233  19.664  25.831  1.00  0.00           H
ATOM    716  HG3 ARG    45      47.758  20.597  25.876  1.00  0.00           H
ATOM    717  CD  ARG    45      47.411  19.589  27.704  1.00  0.00           C
ATOM    718  HD2 ARG    45      47.992  18.687  27.509  1.00  0.00           H
ATOM    719  HD3 ARG    45      47.975  20.361  28.228  1.00  0.00           H
ATOM    720  NE  ARG    45      46.225  19.269  28.538  1.00  0.00           N
ATOM    721  HE  ARG    45      46.225  19.803  29.395  1.00  0.00           H
ATOM    722  CZ  ARG    45      45.476  18.168  28.569  1.00  0.00           C
ATOM    723  NH1 ARG    45      45.759  17.067  27.824  1.00  0.00           N
ATOM    724 HH11 ARG    45      46.414  17.196  27.066  1.00  0.00           H
ATOM    725 HH12 ARG    45      45.281  16.191  27.980  1.00  0.00           H
ATOM    726  NH2 ARG    45      44.512  18.134  29.376  1.00  0.00           N
ATOM    727 HH21 ARG    45      44.163  18.913  29.917  1.00  0.00           H
ATOM    728 HH22 ARG    45      43.921  17.316  29.397  1.00  0.00           H
ATOM    729  C   ARG    45      44.886  21.771  24.249  1.00  0.00           C
ATOM    730  O   ARG    45      45.403  21.404  23.204  1.00  0.00           O
ATOM    731  N   TYR    46      43.592  21.661  24.431  1.00  0.00           N
ATOM    732  H   TYR    46      43.189  21.949  25.313  1.00  0.00           H
ATOM    733  CA  TYR    46      42.754  20.987  23.500  1.00  0.00           C
ATOM    734  HA  TYR    46      43.189  20.021  23.245  1.00  0.00           H
ATOM    735  CB  TYR    46      41.381  20.592  24.145  1.00  0.00           C
ATOM    736  HB2 TYR    46      41.500  19.991  25.047  1.00  0.00           H
ATOM    737  HB3 TYR    46      40.771  21.484  24.286  1.00  0.00           H
ATOM    738  CG  TYR    46      40.479  19.730  23.296  1.00  0.00           C
ATOM    739  CD1 TYR    46      41.061  18.528  22.859  1.00  0.00           C
ATOM    740  HD1 TYR    46      42.038  18.173  23.151  1.00  0.00           H
ATOM    741  CE1 TYR    46      40.321  17.658  22.046  1.00  0.00           C
ATOM    742  HE1 TYR    46      40.781  16.717  21.781  1.00  0.00           H
ATOM    743  CZ  TYR    46      39.081  17.994  21.528  1.00  0.00           C
ATOM    744  OH  TYR    46      38.415  17.187  20.660  1.00  0.00           O
ATOM    745  HH  TYR    46      37.566  17.511  20.349  1.00  0.00           H
ATOM    746  CE2 TYR    46      38.592  19.300  21.798  1.00  0.00           C
ATOM    747  HE2 TYR    46      37.699  19.608  21.275  1.00  0.00           H
ATOM    748  CD2 TYR    46      39.251  20.160  22.686  1.00  0.00           C
ATOM    749  HD2 TYR    46      38.783  21.112  22.886  1.00  0.00           H
ATOM    750  C   TYR    46      42.519  21.830  22.248  1.00  0.00           C
ATOM    751  O   TYR    46      42.487  21.353  21.100  1.00  0.00           O
ATOM    752  N   GLU    47      42.454  23.222  22.423  1.00  0.00           N
ATOM    753  H   GLU    47      42.533  23.559  23.371  1.00  0.00           H
ATOM    754  CA  GLU    47      42.405  24.115  21.196  1.00  0.00           C
ATOM    755  HA  GLU    47      41.499  23.900  20.628  1.00  0.00           H
ATOM    756  CB  GLU    47      42.227  25.531  21.814  1.00  0.00           C
ATOM    757  HB2 GLU    47      41.272  25.744  22.293  1.00  0.00           H
ATOM    758  HB3 GLU    47      43.068  25.724  22.480  1.00  0.00           H
ATOM    759  CG  GLU    47      42.396  26.673  20.828  1.00  0.00           C
ATOM    760  HG2 GLU    47      42.561  27.594  21.386  1.00  0.00           H
ATOM    761  HG3 GLU    47      43.295  26.502  20.237  1.00  0.00           H
ATOM    762  CD  GLU    47      41.167  27.019  19.998  1.00  0.00           C
ATOM    763  OE1 GLU    47      40.118  26.331  19.961  1.00  0.00           O
ATOM    764  OE2 GLU    47      41.213  28.133  19.422  1.00  0.00           O
ATOM    765  C   GLU    47      43.638  23.896  20.249  1.00  0.00           C
ATOM    766  O   GLU    47      43.504  24.086  19.034  1.00  0.00           O
ATOM    767  N   SER    48      44.866  23.521  20.741  1.00  0.00           N
ATOM    768  H   SER    48      44.977  23.392  21.736  1.00  0.00           H
ATOM    769  CA  SER    48      46.018  23.116  19.959  1.00  0.00           C
ATOM    770  HA  SER    48      46.125  23.929  19.242  1.00  0.00           H
ATOM    771  CB  SER    48      47.411  23.030  20.830  1.00  0.00           C
ATOM    772  HB2 SER    48      48.229  23.223  20.135  1.00  0.00           H
ATOM    773  HB3 SER    48      47.382  23.845  21.554  1.00  0.00           H
ATOM    774  OG  SER    48      47.500  21.695  21.467  1.00  0.00           O
ATOM    775  HG  SER    48      46.791  21.548  22.097  1.00  0.00           H
ATOM    776  C   SER    48      45.943  21.852  19.048  1.00  0.00           C
ATOM    777  O   SER    48      46.815  21.618  18.211  1.00  0.00           O
ATOM    778  N   LEU    49      44.873  21.109  19.174  1.00  0.00           N
ATOM    779  H   LEU    49      44.191  21.384  19.865  1.00  0.00           H
ATOM    780  CA  LEU    49      44.524  20.173  18.103  1.00  0.00           C
ATOM    781  HA  LEU    49      45.431  19.770  17.653  1.00  0.00           H
ATOM    782  CB  LEU    49      43.795  18.971  18.694  1.00  0.00           C
ATOM    783  HB2 LEU    49      43.113  19.385  19.436  1.00  0.00           H
ATOM    784  HB3 LEU    49      43.150  18.477  17.967  1.00  0.00           H
ATOM    785  CG  LEU    49      44.736  18.029  19.452  1.00  0.00           C
ATOM    786  HG  LEU    49      45.467  17.699  18.714  1.00  0.00           H
ATOM    787  CD1 LEU    49      45.413  18.574  20.677  1.00  0.00           C
ATOM    788 HD11 LEU    49      44.707  19.116  21.306  1.00  0.00           H
ATOM    789 HD12 LEU    49      46.249  19.173  20.314  1.00  0.00           H
ATOM    790 HD13 LEU    49      45.823  17.699  21.180  1.00  0.00           H
ATOM    791  CD2 LEU    49      44.018  16.768  19.924  1.00  0.00           C
ATOM    792 HD21 LEU    49      43.557  16.192  19.121  1.00  0.00           H
ATOM    793 HD22 LEU    49      44.798  16.063  20.212  1.00  0.00           H
ATOM    794 HD23 LEU    49      43.385  16.992  20.783  1.00  0.00           H
ATOM    795  C   LEU    49      43.811  20.827  16.926  1.00  0.00           C
ATOM    796  O   LEU    49      43.629  20.128  15.939  1.00  0.00           O
ATOM    797  N   THR    50      43.341  22.095  17.029  1.00  0.00           N
ATOM    798  H   THR    50      43.417  22.560  17.923  1.00  0.00           H
ATOM    799  CA  THR    50      42.697  22.850  15.976  1.00  0.00           C
ATOM    800  HA  THR    50      42.361  22.172  15.192  1.00  0.00           H
ATOM    801  CB  THR    50      41.586  23.757  16.510  1.00  0.00           C
ATOM    802  HB  THR    50      42.010  24.482  17.203  1.00  0.00           H
ATOM    803  CG2 THR    50      40.877  24.569  15.425  1.00  0.00           C
ATOM    804 HG21 THR    50      39.996  25.059  15.839  1.00  0.00           H
ATOM    805 HG22 THR    50      40.508  23.880  14.666  1.00  0.00           H
ATOM    806 HG23 THR    50      41.529  25.313  14.966  1.00  0.00           H
ATOM    807  OG1 THR    50      40.800  22.965  17.224  1.00  0.00           O
ATOM    808  HG1 THR    50      41.348  22.382  17.754  1.00  0.00           H
ATOM    809  C   THR    50      43.682  23.799  15.335  1.00  0.00           C
ATOM    810  O   THR    50      43.919  23.732  14.146  1.00  0.00           O
ATOM    811  N   ASP    51      44.497  24.495  16.114  1.00  0.00           N
ATOM    812  H   ASP    51      44.294  24.504  17.104  1.00  0.00           H
ATOM    813  CA  ASP    51      45.773  25.011  15.618  1.00  0.00           C
ATOM    814  HA  ASP    51      46.025  24.287  14.844  1.00  0.00           H
ATOM    815  CB  ASP    51      45.461  26.379  14.864  1.00  0.00           C
ATOM    816  HB2 ASP    51      44.563  26.255  14.259  1.00  0.00           H
ATOM    817  HB3 ASP    51      45.333  27.186  15.584  1.00  0.00           H
ATOM    818  CG  ASP    51      46.711  26.762  13.983  1.00  0.00           C
ATOM    819  OD1 ASP    51      47.820  26.299  14.282  1.00  0.00           O
ATOM    820  OD2 ASP    51      46.528  27.659  13.152  1.00  0.00           O
ATOM    821  C   ASP    51      46.980  25.126  16.667  1.00  0.00           C
ATOM    822  O   ASP    51      46.866  25.793  17.716  1.00  0.00           O
ATOM    823  N   PRO    52      48.111  24.361  16.496  1.00  0.00           N
ATOM    824  CD  PRO    52      48.246  23.209  15.608  1.00  0.00           C
ATOM    825  HD2 PRO    52      48.364  23.695  14.640  1.00  0.00           H
ATOM    826  HD3 PRO    52      47.426  22.494  15.667  1.00  0.00           H
ATOM    827  CG  PRO    52      49.441  22.499  15.965  1.00  0.00           C
ATOM    828  HG2 PRO    52      49.986  22.339  15.035  1.00  0.00           H
ATOM    829  HG3 PRO    52      49.098  21.595  16.467  1.00  0.00           H
ATOM    830  CB  PRO    52      50.234  23.463  16.863  1.00  0.00           C
ATOM    831  HB2 PRO    52      50.958  23.896  16.174  1.00  0.00           H
ATOM    832  HB3 PRO    52      50.735  22.889  17.644  1.00  0.00           H
ATOM    833  CA  PRO    52      49.227  24.435  17.414  1.00  0.00           C
ATOM    834  HA  PRO    52      49.074  24.310  18.486  1.00  0.00           H
ATOM    835  C   PRO    52      49.933  25.786  17.423  1.00  0.00           C
ATOM    836  O   PRO    52      50.555  26.144  18.479  1.00  0.00           O
ATOM    837  N   SER    53      49.606  26.737  16.573  1.00  0.00           N
ATOM    838  H   SER    53      49.021  26.435  15.807  1.00  0.00           H
ATOM    839  CA  SER    53      50.282  28.040  16.625  1.00  0.00           C
ATOM    840  HA  SER    53      51.292  27.945  17.023  1.00  0.00           H
ATOM    841  CB  SER    53      50.227  28.806  15.263  1.00  0.00           C
ATOM    842  HB2 SER    53      50.741  29.762  15.362  1.00  0.00           H
ATOM    843  HB3 SER    53      50.789  28.167  14.583  1.00  0.00           H
ATOM    844  OG  SER    53      48.892  28.887  14.925  1.00  0.00           O
ATOM    845  HG  SER    53      48.648  28.073  14.477  1.00  0.00           H
ATOM    846  C   SER    53      49.613  28.853  17.750  1.00  0.00           C
ATOM    847  O   SER    53      50.235  29.765  18.332  1.00  0.00           O
ATOM    848  N   LYS    54      48.398  28.434  18.167  1.00  0.00           N
ATOM    849  H   LYS    54      47.883  27.832  17.542  1.00  0.00           H
ATOM    850  CA  LYS    54      47.721  28.937  19.317  1.00  0.00           C
ATOM    851  HA  LYS    54      47.723  30.000  19.073  1.00  0.00           H
ATOM    852  CB  LYS    54      46.213  28.534  19.245  1.00  0.00           C
ATOM    853  HB2 LYS    54      46.244  27.461  19.432  1.00  0.00           H
ATOM    854  HB3 LYS    54      45.793  29.150  20.041  1.00  0.00           H
ATOM    855  CG  LYS    54      45.625  28.915  17.920  1.00  0.00           C
ATOM    856  HG2 LYS    54      45.626  30.004  17.846  1.00  0.00           H
ATOM    857  HG3 LYS    54      46.149  28.629  17.007  1.00  0.00           H
ATOM    858  CD  LYS    54      44.138  28.507  17.993  1.00  0.00           C
ATOM    859  HD2 LYS    54      44.123  27.420  18.066  1.00  0.00           H
ATOM    860  HD3 LYS    54      43.739  29.041  18.855  1.00  0.00           H
ATOM    861  CE  LYS    54      43.357  28.968  16.669  1.00  0.00           C
ATOM    862  HE2 LYS    54      43.748  29.957  16.436  1.00  0.00           H
ATOM    863  HE3 LYS    54      43.560  28.225  15.898  1.00  0.00           H
ATOM    864  NZ  LYS    54      41.913  29.182  16.945  1.00  0.00           N
ATOM    865  HZ1 LYS    54      41.634  28.563  17.694  1.00  0.00           H
ATOM    866  HZ2 LYS    54      41.278  28.824  16.247  1.00  0.00           H
ATOM    867  HZ3 LYS    54      41.636  30.138  17.116  1.00  0.00           H
ATOM    868  C   LYS    54      48.433  28.816  20.709  1.00  0.00           C
ATOM    869  O   LYS    54      48.296  29.648  21.584  1.00  0.00           O
ATOM    870  N   LEU    55      49.170  27.711  20.853  1.00  0.00           N
ATOM    871  H   LEU    55      49.204  27.088  20.058  1.00  0.00           H
ATOM    872  CA  LEU    55      49.785  27.255  22.171  1.00  0.00           C
ATOM    873  HA  LEU    55      49.308  27.722  23.032  1.00  0.00           H
ATOM    874  CB  LEU    55      49.517  25.777  22.380  1.00  0.00           C
ATOM    875  HB2 LEU    55      48.447  25.612  22.495  1.00  0.00           H
ATOM    876  HB3 LEU    55      49.715  25.215  21.467  1.00  0.00           H
ATOM    877  CG  LEU    55      50.227  25.060  23.505  1.00  0.00           C
ATOM    878  HG  LEU    55      51.254  25.402  23.368  1.00  0.00           H
ATOM    879  CD1 LEU    55      49.787  25.525  24.834  1.00  0.00           C
ATOM    880 HD11 LEU    55      48.780  25.223  25.119  1.00  0.00           H
ATOM    881 HD12 LEU    55      49.773  26.614  24.889  1.00  0.00           H
ATOM    882 HD13 LEU    55      50.397  25.124  25.642  1.00  0.00           H
ATOM    883  CD2 LEU    55      50.087  23.534  23.541  1.00  0.00           C
ATOM    884 HD21 LEU    55      50.313  23.057  22.588  1.00  0.00           H
ATOM    885 HD22 LEU    55      50.917  23.239  24.182  1.00  0.00           H
ATOM    886 HD23 LEU    55      49.107  23.212  23.896  1.00  0.00           H
ATOM    887  C   LEU    55      51.267  27.770  22.299  1.00  0.00           C
ATOM    888  O   LEU    55      51.789  27.837  23.415  1.00  0.00           O
ATOM    889  N   ASP    56      51.926  28.086  21.163  1.00  0.00           N
ATOM    890  H   ASP    56      51.429  28.120  20.284  1.00  0.00           H
ATOM    891  CA  ASP    56      53.264  28.715  21.055  1.00  0.00           C
ATOM    892  HA  ASP    56      53.932  28.088  21.645  1.00  0.00           H
ATOM    893  CB  ASP    56      53.665  28.707  19.526  1.00  0.00           C
ATOM    894  HB2 ASP    56      52.885  29.221  18.966  1.00  0.00           H
ATOM    895  HB3 ASP    56      54.603  29.208  19.287  1.00  0.00           H
ATOM    896  CG  ASP    56      54.067  27.433  18.867  1.00  0.00           C
ATOM    897  OD1 ASP    56      54.433  26.427  19.518  1.00  0.00           O
ATOM    898  OD2 ASP    56      54.176  27.369  17.610  1.00  0.00           O
ATOM    899  C   ASP    56      53.330  30.133  21.644  1.00  0.00           C
ATOM    900  O   ASP    56      54.383  30.780  21.782  1.00  0.00           O
ATOM    901  N   SER    57      52.177  30.776  21.864  1.00  0.00           N
ATOM    902  H   SER    57      51.312  30.257  21.809  1.00  0.00           H
ATOM    903  CA  SER    57      52.110  32.166  22.429  1.00  0.00           C
ATOM    904  HA  SER    57      52.823  32.789  21.891  1.00  0.00           H
ATOM    905  CB  SER    57      50.747  32.835  22.151  1.00  0.00           C
ATOM    906  HB2 SER    57      50.741  33.857  22.531  1.00  0.00           H
ATOM    907  HB3 SER    57      50.633  32.935  21.071  1.00  0.00           H
ATOM    908  OG  SER    57      49.558  32.209  22.553  1.00  0.00           O
ATOM    909  HG  SER    57      48.880  32.828  22.271  1.00  0.00           H
ATOM    910  C   SER    57      52.378  32.317  23.918  1.00  0.00           C
ATOM    911  O   SER    57      52.375  33.395  24.446  1.00  0.00           O
ATOM    912  N   GLY    58      52.745  31.270  24.633  1.00  0.00           N
ATOM    913  H   GLY    58      52.922  30.428  24.104  1.00  0.00           H
ATOM    914  CA  GLY    58      52.774  31.117  26.116  1.00  0.00           C
ATOM    915  HA2 GLY    58      53.572  31.696  26.581  1.00  0.00           H
ATOM    916  HA3 GLY    58      51.863  31.456  26.608  1.00  0.00           H
ATOM    917  C   GLY    58      52.954  29.621  26.435  1.00  0.00           C
ATOM    918  O   GLY    58      52.004  28.999  26.895  1.00  0.00           O
ATOM    919  N   LYS    59      53.971  29.076  25.899  1.00  0.00           N
ATOM    920  H   LYS    59      54.790  29.603  25.631  1.00  0.00           H
ATOM    921  CA  LYS    59      54.223  27.632  25.757  1.00  0.00           C
ATOM    922  HA  LYS    59      53.313  27.105  25.468  1.00  0.00           H
ATOM    923  CB  LYS    59      55.048  27.327  24.510  1.00  0.00           C
ATOM    924  HB2 LYS    59      54.852  26.292  24.232  1.00  0.00           H
ATOM    925  HB3 LYS    59      54.766  28.036  23.731  1.00  0.00           H
ATOM    926  CG  LYS    59      56.531  27.568  24.748  1.00  0.00           C
ATOM    927  HG2 LYS    59      56.533  28.657  24.813  1.00  0.00           H
ATOM    928  HG3 LYS    59      56.869  27.078  25.661  1.00  0.00           H
ATOM    929  CD  LYS    59      57.349  27.132  23.601  1.00  0.00           C
ATOM    930  HD2 LYS    59      57.397  26.057  23.776  1.00  0.00           H
ATOM    931  HD3 LYS    59      56.893  27.417  22.652  1.00  0.00           H
ATOM    932  CE  LYS    59      58.757  27.620  23.498  1.00  0.00           C
ATOM    933  HE2 LYS    59      58.515  28.683  23.494  1.00  0.00           H
ATOM    934  HE3 LYS    59      59.335  27.531  24.417  1.00  0.00           H
ATOM    935  NZ  LYS    59      59.371  27.193  22.222  1.00  0.00           N
ATOM    936  HZ1 LYS    59      60.291  27.603  22.281  1.00  0.00           H
ATOM    937  HZ2 LYS    59      58.820  27.649  21.508  1.00  0.00           H
ATOM    938  HZ3 LYS    59      59.392  26.187  22.135  1.00  0.00           H
ATOM    939  C   LYS    59      54.654  26.940  27.049  1.00  0.00           C
ATOM    940  O   LYS    59      54.672  25.679  27.052  1.00  0.00           O
ATOM    941  N   GLU    60      54.839  27.561  28.226  1.00  0.00           N
ATOM    942  H   GLU    60      54.793  28.568  28.158  1.00  0.00           H
ATOM    943  CA  GLU    60      54.749  26.981  29.551  1.00  0.00           C
ATOM    944  HA  GLU    60      55.100  25.950  29.541  1.00  0.00           H
ATOM    945  CB  GLU    60      55.746  27.706  30.436  1.00  0.00           C
ATOM    946  HB2 GLU    60      56.731  27.868  29.998  1.00  0.00           H
ATOM    947  HB3 GLU    60      55.310  28.701  30.529  1.00  0.00           H
ATOM    948  CG  GLU    60      55.786  27.168  31.875  1.00  0.00           C
ATOM    949  HG2 GLU    60      56.020  28.067  32.443  1.00  0.00           H
ATOM    950  HG3 GLU    60      54.862  26.710  32.227  1.00  0.00           H
ATOM    951  CD  GLU    60      56.854  26.076  31.977  1.00  0.00           C
ATOM    952  OE1 GLU    60      56.551  25.000  32.583  1.00  0.00           O
ATOM    953  OE2 GLU    60      58.038  26.225  31.475  1.00  0.00           O
ATOM    954  C   GLU    60      53.263  27.069  29.989  1.00  0.00           C
ATOM    955  O   GLU    60      52.608  28.097  30.052  1.00  0.00           O
ATOM    956  N   LEU    61      52.692  25.872  30.212  1.00  0.00           N
ATOM    957  H   LEU    61      53.316  25.079  30.174  1.00  0.00           H
ATOM    958  CA  LEU    61      51.290  25.608  30.723  1.00  0.00           C
ATOM    959  HA  LEU    61      50.571  26.355  30.389  1.00  0.00           H
ATOM    960  CB  LEU    61      50.740  24.274  30.077  1.00  0.00           C
ATOM    961  HB2 LEU    61      51.442  23.448  30.189  1.00  0.00           H
ATOM    962  HB3 LEU    61      49.847  24.000  30.640  1.00  0.00           H
ATOM    963  CG  LEU    61      50.391  24.323  28.542  1.00  0.00           C
ATOM    964  HG  LEU    61      51.315  24.192  27.979  1.00  0.00           H
ATOM    965  CD1 LEU    61      49.532  23.075  28.348  1.00  0.00           C
ATOM    966 HD11 LEU    61      49.354  22.913  27.285  1.00  0.00           H
ATOM    967 HD12 LEU    61      48.557  23.265  28.795  1.00  0.00           H
ATOM    968 HD13 LEU    61      50.016  22.173  28.725  1.00  0.00           H
ATOM    969  CD2 LEU    61      49.624  25.580  28.177  1.00  0.00           C
ATOM    970 HD21 LEU    61      50.280  26.440  28.039  1.00  0.00           H
ATOM    971 HD22 LEU    61      48.990  25.349  27.321  1.00  0.00           H
ATOM    972 HD23 LEU    61      48.990  25.812  29.032  1.00  0.00           H
ATOM    973  C   LEU    61      51.392  25.596  32.226  1.00  0.00           C
ATOM    974  O   LEU    61      52.007  24.615  32.714  1.00  0.00           O
ATOM    975  N   HID    62      50.918  26.614  32.896  1.00  0.00           N
ATOM    976  H   HID    62      50.404  27.334  32.407  1.00  0.00           H
ATOM    977  CA  HID    62      51.210  26.926  34.344  1.00  0.00           C
ATOM    978  HA  HID    62      51.095  25.935  34.783  1.00  0.00           H
ATOM    979  CB  HID    62      52.710  27.199  34.555  1.00  0.00           C
ATOM    980  HB2 HID    62      52.904  27.005  35.609  1.00  0.00           H
ATOM    981  HB3 HID    62      53.374  26.467  34.097  1.00  0.00           H
ATOM    982  CG  HID    62      53.100  28.619  34.292  1.00  0.00           C
ATOM    983  ND1 HID    62      54.163  29.325  34.817  1.00  0.00           N
ATOM    984  HD1 HID    62      54.894  28.883  35.353  1.00  0.00           H
ATOM    985  CE1 HID    62      54.392  30.453  34.099  1.00  0.00           C
ATOM    986  HE1 HID    62      55.343  30.966  34.072  1.00  0.00           H
ATOM    987  NE2 HID    62      53.422  30.549  33.183  1.00  0.00           N
ATOM    988  CD2 HID    62      52.660  29.399  33.254  1.00  0.00           C
ATOM    989  HD2 HID    62      51.945  29.095  32.504  1.00  0.00           H
ATOM    990  C   HID    62      50.357  27.914  35.063  1.00  0.00           C
ATOM    991  O   HID    62      49.856  28.821  34.385  1.00  0.00           O
ATOM    992  N   ILE    63      50.148  27.683  36.334  1.00  0.00           N
ATOM    993  H   ILE    63      50.608  26.917  36.804  1.00  0.00           H
ATOM    994  CA  ILE    63      49.569  28.649  37.316  1.00  0.00           C
ATOM    995  HA  ILE    63      49.023  29.481  36.872  1.00  0.00           H
ATOM    996  CB  ILE    63      48.425  27.877  38.101  1.00  0.00           C
ATOM    997  HB  ILE    63      48.949  27.151  38.724  1.00  0.00           H
ATOM    998  CG2 ILE    63      47.742  28.955  38.884  1.00  0.00           C
ATOM    999 HG21 ILE    63      47.050  29.446  38.200  1.00  0.00           H
ATOM   1000 HG22 ILE    63      48.378  29.686  39.385  1.00  0.00           H
ATOM   1001 HG23 ILE    63      47.100  28.531  39.655  1.00  0.00           H
ATOM   1002  CG1 ILE    63      47.343  27.171  37.216  1.00  0.00           C
ATOM   1003 HG12 ILE    63      46.758  27.904  36.661  1.00  0.00           H
ATOM   1004 HG13 ILE    63      47.816  26.453  36.547  1.00  0.00           H
ATOM   1005  CD1 ILE    63      46.448  26.173  38.025  1.00  0.00           C
ATOM   1006 HD11 ILE    63      46.105  25.392  37.346  1.00  0.00           H
ATOM   1007 HD12 ILE    63      45.572  26.555  38.549  1.00  0.00           H
ATOM   1008 HD13 ILE    63      47.025  25.677  38.804  1.00  0.00           H
ATOM   1009  C   ILE    63      50.651  29.287  38.166  1.00  0.00           C
ATOM   1010  O   ILE    63      51.676  28.609  38.379  1.00  0.00           O
ATOM   1011  N   ASN    64      50.445  30.438  38.738  1.00  0.00           N
ATOM   1012  H   ASN    64      49.627  30.952  38.444  1.00  0.00           H
ATOM   1013  CA  ASN    64      51.361  31.193  39.556  1.00  0.00           C
ATOM   1014  HA  ASN    64      52.054  30.533  40.078  1.00  0.00           H
ATOM   1015  CB  ASN    64      52.166  32.126  38.622  1.00  0.00           C
ATOM   1016  HB2 ASN    64      51.533  32.915  38.218  1.00  0.00           H
ATOM   1017  HB3 ASN    64      52.931  32.667  39.179  1.00  0.00           H
ATOM   1018  CG  ASN    64      52.854  31.492  37.489  1.00  0.00           C
ATOM   1019  OD1 ASN    64      53.966  30.997  37.676  1.00  0.00           O
ATOM   1020  ND2 ASN    64      52.177  31.511  36.357  1.00  0.00           N
ATOM   1021 HD21 ASN    64      51.371  32.116  36.283  1.00  0.00           H
ATOM   1022 HD22 ASN    64      52.574  31.143  35.504  1.00  0.00           H
ATOM   1023  C   ASN    64      50.539  32.084  40.588  1.00  0.00           C
ATOM   1024  O   ASN    64      49.476  32.591  40.234  1.00  0.00           O
ATOM   1025  N   LEU    65      51.055  32.211  41.818  1.00  0.00           N
ATOM   1026  H   LEU    65      52.027  32.078  42.059  1.00  0.00           H
ATOM   1027  CA  LEU    65      50.284  32.712  42.929  1.00  0.00           C
ATOM   1028  HA  LEU    65      49.397  33.241  42.582  1.00  0.00           H
ATOM   1029  CB  LEU    65      49.907  31.496  43.811  1.00  0.00           C
ATOM   1030  HB2 LEU    65      50.811  31.076  44.252  1.00  0.00           H
ATOM   1031  HB3 LEU    65      49.221  31.942  44.530  1.00  0.00           H
ATOM   1032  CG  LEU    65      49.182  30.275  43.233  1.00  0.00           C
ATOM   1033  HG  LEU    65      49.846  29.790  42.516  1.00  0.00           H
ATOM   1034  CD1 LEU    65      48.974  29.306  44.399  1.00  0.00           C
ATOM   1035 HD11 LEU    65      48.540  28.374  44.041  1.00  0.00           H
ATOM   1036 HD12 LEU    65      48.241  29.734  45.085  1.00  0.00           H
ATOM   1037 HD13 LEU    65      49.939  29.185  44.891  1.00  0.00           H
ATOM   1038  CD2 LEU    65      47.834  30.537  42.529  1.00  0.00           C
ATOM   1039 HD21 LEU    65      47.589  29.694  41.881  1.00  0.00           H
ATOM   1040 HD22 LEU    65      47.008  30.690  43.224  1.00  0.00           H
ATOM   1041 HD23 LEU    65      48.032  31.398  41.892  1.00  0.00           H
ATOM   1042  C   LEU    65      51.113  33.780  43.640  1.00  0.00           C
ATOM   1043  O   LEU    65      52.123  33.405  44.273  1.00  0.00           O
ATOM   1044  N   ILE    66      50.796  35.112  43.551  1.00  0.00           N
ATOM   1045  H   ILE    66      49.932  35.318  43.070  1.00  0.00           H
ATOM   1046  CA  ILE    66      51.713  36.279  43.897  1.00  0.00           C
ATOM   1047  HA  ILE    66      52.691  35.958  44.256  1.00  0.00           H
ATOM   1048  CB  ILE    66      52.070  37.151  42.706  1.00  0.00           C
ATOM   1049  HB  ILE    66      51.112  37.390  42.244  1.00  0.00           H
ATOM   1050  CG2 ILE    66      52.883  38.432  43.131  1.00  0.00           C
ATOM   1051 HG21 ILE    66      53.257  38.995  42.276  1.00  0.00           H
ATOM   1052 HG22 ILE    66      53.737  38.144  43.743  1.00  0.00           H
ATOM   1053 HG23 ILE    66      52.299  39.101  43.763  1.00  0.00           H
ATOM   1054  CG1 ILE    66      52.896  36.311  41.679  1.00  0.00           C
ATOM   1055 HG12 ILE    66      53.916  36.224  42.056  1.00  0.00           H
ATOM   1056 HG13 ILE    66      52.663  35.246  41.676  1.00  0.00           H
ATOM   1057  CD1 ILE    66      52.817  36.830  40.241  1.00  0.00           C
ATOM   1058 HD11 ILE    66      53.298  37.791  40.066  1.00  0.00           H
ATOM   1059 HD12 ILE    66      51.813  37.134  39.943  1.00  0.00           H
ATOM   1060 HD13 ILE    66      53.262  36.097  39.568  1.00  0.00           H
ATOM   1061  C   ILE    66      50.964  37.059  45.033  1.00  0.00           C
ATOM   1062  O   ILE    66      50.234  38.027  44.716  1.00  0.00           O
ATOM   1063  N   PRO    67      51.295  36.811  46.301  1.00  0.00           N
ATOM   1064  CD  PRO    67      51.749  35.517  46.792  1.00  0.00           C
ATOM   1065  HD2 PRO    67      52.686  35.203  46.331  1.00  0.00           H
ATOM   1066  HD3 PRO    67      50.937  34.796  46.688  1.00  0.00           H
ATOM   1067  CG  PRO    67      52.055  35.795  48.233  1.00  0.00           C
ATOM   1068  HG2 PRO    67      52.957  36.398  48.337  1.00  0.00           H
ATOM   1069  HG3 PRO    67      52.062  34.933  48.901  1.00  0.00           H
ATOM   1070  CB  PRO    67      50.928  36.713  48.643  1.00  0.00           C
ATOM   1071  HB2 PRO    67      51.139  37.228  49.581  1.00  0.00           H
ATOM   1072  HB3 PRO    67      49.944  36.289  48.847  1.00  0.00           H
ATOM   1073  CA  PRO    67      50.811  37.632  47.397  1.00  0.00           C
ATOM   1074  HA  PRO    67      49.773  37.944  47.278  1.00  0.00           H
ATOM   1075  C   PRO    67      51.694  38.844  47.568  1.00  0.00           C
ATOM   1076  O   PRO    67      52.924  38.844  47.449  1.00  0.00           O
ATOM   1077  N   ASN    68      51.064  39.956  47.986  1.00  0.00           N
ATOM   1078  H   ASN    68      50.086  40.034  48.224  1.00  0.00           H
ATOM   1079  CA  ASN    68      51.831  41.158  48.458  1.00  0.00           C
ATOM   1080  HA  ASN    68      52.789  40.788  48.823  1.00  0.00           H
ATOM   1081  CB  ASN    68      52.021  42.081  47.234  1.00  0.00           C
ATOM   1082  HB2 ASN    68      52.567  41.491  46.498  1.00  0.00           H
ATOM   1083  HB3 ASN    68      51.074  42.200  46.709  1.00  0.00           H
ATOM   1084  CG  ASN    68      52.719  43.378  47.450  1.00  0.00           C
ATOM   1085  OD1 ASN    68      52.361  44.147  48.306  1.00  0.00           O
ATOM   1086  ND2 ASN    68      53.806  43.647  46.817  1.00  0.00           N
ATOM   1087 HD21 ASN    68      54.231  43.017  46.154  1.00  0.00           H
ATOM   1088 HD22 ASN    68      54.089  44.600  46.995  1.00  0.00           H
ATOM   1089  C   ASN    68      51.120  41.917  49.714  1.00  0.00           C
ATOM   1090  O   ASN    68      49.932  41.974  49.663  1.00  0.00           O
ATOM   1091  N   LYS    69      51.923  42.340  50.659  1.00  0.00           N
ATOM   1092  H   LYS    69      52.922  42.279  50.525  1.00  0.00           H
ATOM   1093  CA  LYS    69      51.537  42.970  51.975  1.00  0.00           C
ATOM   1094  HA  LYS    69      50.581  42.496  52.200  1.00  0.00           H
ATOM   1095  CB  LYS    69      52.508  42.511  53.024  1.00  0.00           C
ATOM   1096  HB2 LYS    69      53.470  42.886  52.675  1.00  0.00           H
ATOM   1097  HB3 LYS    69      52.165  42.918  53.976  1.00  0.00           H
ATOM   1098  CG  LYS    69      52.497  40.991  53.244  1.00  0.00           C
ATOM   1099  HG2 LYS    69      51.520  40.790  53.686  1.00  0.00           H
ATOM   1100  HG3 LYS    69      52.778  40.460  52.335  1.00  0.00           H
ATOM   1101  CD  LYS    69      53.591  40.509  54.212  1.00  0.00           C
ATOM   1102  HD2 LYS    69      54.558  40.763  53.780  1.00  0.00           H
ATOM   1103  HD3 LYS    69      53.487  40.992  55.184  1.00  0.00           H
ATOM   1104  CE  LYS    69      53.491  39.006  54.460  1.00  0.00           C
ATOM   1105  HE2 LYS    69      52.448  38.855  54.740  1.00  0.00           H
ATOM   1106  HE3 LYS    69      53.636  38.547  53.481  1.00  0.00           H
ATOM   1107  NZ  LYS    69      54.383  38.643  55.571  1.00  0.00           N
ATOM   1108  HZ1 LYS    69      54.461  37.638  55.651  1.00  0.00           H
ATOM   1109  HZ2 LYS    69      54.059  39.045  56.439  1.00  0.00           H
ATOM   1110  HZ3 LYS    69      55.287  39.069  55.434  1.00  0.00           H
ATOM   1111  C   LYS    69      51.384  44.475  51.944  1.00  0.00           C
ATOM   1112  O   LYS    69      50.570  44.902  52.753  1.00  0.00           O
ATOM   1113  N   GLN    70      51.985  45.205  50.993  1.00  0.00           N
ATOM   1114  H   GLN    70      52.564  44.670  50.362  1.00  0.00           H
ATOM   1115  CA  GLN    70      52.000  46.619  50.881  1.00  0.00           C
ATOM   1116  HA  GLN    70      51.951  47.103  51.857  1.00  0.00           H
ATOM   1117  CB  GLN    70      53.399  47.095  50.348  1.00  0.00           C
ATOM   1118  HB2 GLN    70      53.664  46.529  49.455  1.00  0.00           H
ATOM   1119  HB3 GLN    70      53.273  48.158  50.142  1.00  0.00           H
ATOM   1120  CG  GLN    70      54.532  46.920  51.424  1.00  0.00           C
ATOM   1121  HG2 GLN    70      55.355  47.488  50.988  1.00  0.00           H
ATOM   1122  HG3 GLN    70      54.181  47.397  52.339  1.00  0.00           H
ATOM   1123  CD  GLN    70      55.035  45.490  51.607  1.00  0.00           C
ATOM   1124  OE1 GLN    70      54.925  45.047  52.762  1.00  0.00           O
ATOM   1125  NE2 GLN    70      55.397  44.602  50.667  1.00  0.00           N
ATOM   1126 HE21 GLN    70      55.205  43.632  50.873  1.00  0.00           H
ATOM   1127 HE22 GLN    70      55.624  44.959  49.750  1.00  0.00           H
ATOM   1128  C   GLN    70      50.880  47.097  50.036  1.00  0.00           C
ATOM   1129  O   GLN    70      50.238  48.143  50.254  1.00  0.00           O
ATOM   1130  N   ASP    71      50.594  46.338  49.025  1.00  0.00           N
ATOM   1131  H   ASP    71      51.226  45.595  48.763  1.00  0.00           H
ATOM   1132  CA  ASP    71      49.370  46.443  48.221  1.00  0.00           C
ATOM   1133  HA  ASP    71      49.137  47.466  47.923  1.00  0.00           H
ATOM   1134  CB  ASP    71      49.524  45.714  46.883  1.00  0.00           C
ATOM   1135  HB2 ASP    71      49.728  44.737  47.321  1.00  0.00           H
ATOM   1136  HB3 ASP    71      48.596  45.778  46.315  1.00  0.00           H
ATOM   1137  CG  ASP    71      50.698  46.073  45.948  1.00  0.00           C
ATOM   1138  OD1 ASP    71      51.266  47.176  46.101  1.00  0.00           O
ATOM   1139  OD2 ASP    71      51.084  45.212  45.119  1.00  0.00           O
ATOM   1140  C   ASP    71      48.145  45.946  48.953  1.00  0.00           C
ATOM   1141  O   ASP    71      47.044  46.448  48.718  1.00  0.00           O
ATOM   1142  N   ARG    72      48.295  45.008  49.922  1.00  0.00           N
ATOM   1143  H   ARG    72      49.243  44.662  49.883  1.00  0.00           H
ATOM   1144  CA  ARG    72      47.222  44.160  50.440  1.00  0.00           C
ATOM   1145  HA  ARG    72      47.728  43.360  50.979  1.00  0.00           H
ATOM   1146  CB  ARG    72      46.329  44.934  51.414  1.00  0.00           C
ATOM   1147  HB2 ARG    72      47.077  45.343  52.092  1.00  0.00           H
ATOM   1148  HB3 ARG    72      45.657  45.654  50.946  1.00  0.00           H
ATOM   1149  CG  ARG    72      45.500  44.037  52.369  1.00  0.00           C
ATOM   1150  HG2 ARG    72      45.013  43.234  51.813  1.00  0.00           H
ATOM   1151  HG3 ARG    72      46.183  43.570  53.077  1.00  0.00           H
ATOM   1152  CD  ARG    72      44.433  44.716  53.184  1.00  0.00           C
ATOM   1153  HD2 ARG    72      43.538  44.968  52.613  1.00  0.00           H
ATOM   1154  HD3 ARG    72      44.070  44.120  54.021  1.00  0.00           H
ATOM   1155  NE  ARG    72      45.039  45.940  53.816  1.00  0.00           N
ATOM   1156  HE  ARG    72      45.758  45.805  54.513  1.00  0.00           H
ATOM   1157  CZ  ARG    72      44.604  47.205  53.530  1.00  0.00           C
ATOM   1158  NH1 ARG    72      43.728  47.515  52.598  1.00  0.00           N
ATOM   1159 HH11 ARG    72      43.290  46.813  52.016  1.00  0.00           H
ATOM   1160 HH12 ARG    72      43.453  48.486  52.591  1.00  0.00           H
ATOM   1161  NH2 ARG    72      45.046  48.199  54.246  1.00  0.00           N
ATOM   1162 HH21 ARG    72      45.745  48.026  54.954  1.00  0.00           H
ATOM   1163 HH22 ARG    72      44.849  49.163  54.017  1.00  0.00           H
ATOM   1164  C   ARG    72      46.471  43.486  49.298  1.00  0.00           C
ATOM   1165  O   ARG    72      45.240  43.483  49.264  1.00  0.00           O
ATOM   1166  N   THR    73      47.090  42.759  48.381  1.00  0.00           N
ATOM   1167  H   THR    73      48.093  42.657  48.451  1.00  0.00           H
ATOM   1168  CA  THR    73      46.534  42.002  47.230  1.00  0.00           C
ATOM   1169  HA  THR    73      45.457  41.872  47.327  1.00  0.00           H
ATOM   1170  CB  THR    73      46.757  42.713  45.865  1.00  0.00           C
ATOM   1171  HB  THR    73      46.530  42.010  45.062  1.00  0.00           H
ATOM   1172  CG2 THR    73      45.814  43.842  45.499  1.00  0.00           C
ATOM   1173 HG21 THR    73      46.016  44.019  44.443  1.00  0.00           H
ATOM   1174 HG22 THR    73      45.963  44.713  46.137  1.00  0.00           H
ATOM   1175 HG23 THR    73      44.805  43.431  45.506  1.00  0.00           H
ATOM   1176  OG1 THR    73      48.109  43.099  45.920  1.00  0.00           O
ATOM   1177  HG1 THR    73      48.202  43.931  45.452  1.00  0.00           H
ATOM   1178  C   THR    73      47.094  40.568  47.068  1.00  0.00           C
ATOM   1179  O   THR    73      48.274  40.366  47.152  1.00  0.00           O
ATOM   1180  N   LEU    74      46.256  39.622  46.636  1.00  0.00           N
ATOM   1181  H   LEU    74      45.280  39.851  46.505  1.00  0.00           H
ATOM   1182  CA  LEU    74      46.744  38.407  45.966  1.00  0.00           C
ATOM   1183  HA  LEU    74      47.816  38.412  46.162  1.00  0.00           H
ATOM   1184  CB  LEU    74      46.220  37.180  46.633  1.00  0.00           C
ATOM   1185  HB2 LEU    74      46.426  37.239  47.701  1.00  0.00           H
ATOM   1186  HB3 LEU    74      45.135  37.277  46.660  1.00  0.00           H
ATOM   1187  CG  LEU    74      46.425  35.835  45.990  1.00  0.00           C
ATOM   1188  HG  LEU    74      46.026  35.781  44.977  1.00  0.00           H
ATOM   1189  CD1 LEU    74      47.944  35.531  45.884  1.00  0.00           C
ATOM   1190 HD11 LEU    74      48.470  35.359  46.824  1.00  0.00           H
ATOM   1191 HD12 LEU    74      48.542  36.302  45.397  1.00  0.00           H
ATOM   1192 HD13 LEU    74      48.049  34.633  45.274  1.00  0.00           H
ATOM   1193  CD2 LEU    74      45.762  34.709  46.760  1.00  0.00           C
ATOM   1194 HD21 LEU    74      44.686  34.609  46.617  1.00  0.00           H
ATOM   1195 HD22 LEU    74      46.259  33.788  46.458  1.00  0.00           H
ATOM   1196 HD23 LEU    74      45.980  34.737  47.828  1.00  0.00           H
ATOM   1197  C   LEU    74      46.489  38.408  44.541  1.00  0.00           C
ATOM   1198  O   LEU    74      45.294  38.564  44.150  1.00  0.00           O
ATOM   1199  N   THR    75      47.556  38.388  43.748  1.00  0.00           N
ATOM   1200  H   THR    75      48.471  38.280  44.163  1.00  0.00           H
ATOM   1201  CA  THR    75      47.444  38.282  42.284  1.00  0.00           C
ATOM   1202  HA  THR    75      46.437  38.634  42.063  1.00  0.00           H
ATOM   1203  CB  THR    75      48.530  39.113  41.664  1.00  0.00           C
ATOM   1204  HB  THR    75      49.496  38.758  42.022  1.00  0.00           H
ATOM   1205  CG2 THR    75      48.619  38.953  40.083  1.00  0.00           C
ATOM   1206 HG21 THR    75      47.718  39.261  39.550  1.00  0.00           H
ATOM   1207 HG22 THR    75      48.901  37.929  39.841  1.00  0.00           H
ATOM   1208 HG23 THR    75      49.478  39.531  39.739  1.00  0.00           H
ATOM   1209  OG1 THR    75      48.320  40.550  41.827  1.00  0.00           O
ATOM   1210  HG1 THR    75      48.627  40.768  42.710  1.00  0.00           H
ATOM   1211  C   THR    75      47.514  36.806  41.978  1.00  0.00           C
ATOM   1212  O   THR    75      48.222  36.096  42.629  1.00  0.00           O
ATOM   1213  N   ILE    76      46.927  36.290  40.927  1.00  0.00           N
ATOM   1214  H   ILE    76      46.289  36.909  40.447  1.00  0.00           H
ATOM   1215  CA  ILE    76      46.998  34.915  40.399  1.00  0.00           C
ATOM   1216  HA  ILE    76      47.925  34.494  40.785  1.00  0.00           H
ATOM   1217  CB  ILE    76      45.775  34.075  40.867  1.00  0.00           C
ATOM   1218  HB  ILE    76      44.893  34.655  40.599  1.00  0.00           H
ATOM   1219  CG2 ILE    76      45.776  32.719  40.150  1.00  0.00           C
ATOM   1220 HG21 ILE    76      45.549  32.800  39.087  1.00  0.00           H
ATOM   1221 HG22 ILE    76      45.006  32.034  40.503  1.00  0.00           H
ATOM   1222 HG23 ILE    76      46.745  32.223  40.210  1.00  0.00           H
ATOM   1223  CG1 ILE    76      45.737  33.801  42.404  1.00  0.00           C
ATOM   1224 HG12 ILE    76      46.563  33.185  42.759  1.00  0.00           H
ATOM   1225 HG13 ILE    76      45.899  34.745  42.926  1.00  0.00           H
ATOM   1226  CD1 ILE    76      44.403  33.399  43.061  1.00  0.00           C
ATOM   1227 HD11 ILE    76      44.338  33.279  44.142  1.00  0.00           H
ATOM   1228 HD12 ILE    76      44.118  32.448  42.611  1.00  0.00           H
ATOM   1229 HD13 ILE    76      43.687  34.195  42.857  1.00  0.00           H
ATOM   1230  C   ILE    76      47.033  34.939  38.939  1.00  0.00           C
ATOM   1231  O   ILE    76      46.211  35.514  38.244  1.00  0.00           O
ATOM   1232  N   VAL    77      48.069  34.403  38.309  1.00  0.00           N
ATOM   1233  H   VAL    77      48.780  33.956  38.868  1.00  0.00           H
ATOM   1234  CA  VAL    77      48.320  34.366  36.849  1.00  0.00           C
ATOM   1235  HA  VAL    77      47.598  34.998  36.331  1.00  0.00           H
ATOM   1236  CB  VAL    77      49.692  35.060  36.533  1.00  0.00           C
ATOM   1237  HB  VAL    77      50.524  34.572  37.043  1.00  0.00           H
ATOM   1238  CG1 VAL    77      50.128  35.042  35.060  1.00  0.00           C
ATOM   1239 HG11 VAL    77      51.074  35.582  35.030  1.00  0.00           H
ATOM   1240 HG12 VAL    77      50.280  34.024  34.699  1.00  0.00           H
ATOM   1241 HG13 VAL    77      49.467  35.464  34.304  1.00  0.00           H
ATOM   1242  CG2 VAL    77      49.801  36.520  37.016  1.00  0.00           C
ATOM   1243 HG21 VAL    77      49.415  36.484  38.035  1.00  0.00           H
ATOM   1244 HG22 VAL    77      49.258  37.152  36.313  1.00  0.00           H
ATOM   1245 HG23 VAL    77      50.817  36.914  37.009  1.00  0.00           H
ATOM   1246  C   VAL    77      48.168  32.919  36.346  1.00  0.00           C
ATOM   1247  O   VAL    77      48.478  31.974  37.126  1.00  0.00           O
ATOM   1248  N   ASP    78      47.917  32.782  35.068  1.00  0.00           N
ATOM   1249  H   ASP    78      47.732  33.689  34.664  1.00  0.00           H
ATOM   1250  CA  ASP    78      47.894  31.619  34.231  1.00  0.00           C
ATOM   1251  HA  ASP    78      48.684  30.985  34.633  1.00  0.00           H
ATOM   1252  CB  ASP    78      46.572  30.919  34.316  1.00  0.00           C
ATOM   1253  HB2 ASP    78      46.556  29.979  33.764  1.00  0.00           H
ATOM   1254  HB3 ASP    78      46.397  30.828  35.388  1.00  0.00           H
ATOM   1255  CG  ASP    78      45.335  31.643  33.670  1.00  0.00           C
ATOM   1256  OD1 ASP    78      45.332  31.894  32.422  1.00  0.00           O
ATOM   1257  OD2 ASP    78      44.387  31.993  34.401  1.00  0.00           O
ATOM   1258  C   ASP    78      48.316  31.885  32.774  1.00  0.00           C
ATOM   1259  O   ASP    78      48.327  33.044  32.363  1.00  0.00           O
ATOM   1260  N   THR    79      48.719  30.892  32.033  1.00  0.00           N
ATOM   1261  H   THR    79      48.940  30.011  32.477  1.00  0.00           H
ATOM   1262  CA  THR    79      48.772  30.907  30.562  1.00  0.00           C
ATOM   1263  HA  THR    79      48.806  31.914  30.145  1.00  0.00           H
ATOM   1264  CB  THR    79      50.106  30.352  30.137  1.00  0.00           C
ATOM   1265  HB  THR    79      50.051  30.206  29.057  1.00  0.00           H
ATOM   1266  CG2 THR    79      51.231  31.326  30.340  1.00  0.00           C
ATOM   1267 HG21 THR    79      52.188  30.870  30.090  1.00  0.00           H
ATOM   1268 HG22 THR    79      51.316  31.770  31.332  1.00  0.00           H
ATOM   1269 HG23 THR    79      51.117  32.194  29.690  1.00  0.00           H
ATOM   1270  OG1 THR    79      50.376  29.150  30.768  1.00  0.00           O
ATOM   1271  HG1 THR    79      51.094  28.761  30.264  1.00  0.00           H
ATOM   1272  C   THR    79      47.612  30.097  29.910  1.00  0.00           C
ATOM   1273  O   THR    79      47.856  29.255  29.036  1.00  0.00           O
ATOM   1274  N   GLY    80      46.341  30.187  30.356  1.00  0.00           N
ATOM   1275  H   GLY    80      46.144  30.828  31.112  1.00  0.00           H
ATOM   1276  CA  GLY    80      45.126  29.605  29.839  1.00  0.00           C
ATOM   1277  HA2 GLY    80      45.219  28.553  29.566  1.00  0.00           H
ATOM   1278  HA3 GLY    80      44.260  29.519  30.493  1.00  0.00           H
ATOM   1279  C   GLY    80      44.792  30.142  28.457  1.00  0.00           C
ATOM   1280  O   GLY    80      45.601  30.828  27.805  1.00  0.00           O
ATOM   1281  N   ILE    81      43.615  29.884  27.958  1.00  0.00           N
ATOM   1282  H   ILE    81      42.964  29.389  28.550  1.00  0.00           H
ATOM   1283  CA  ILE    81      43.127  30.460  26.700  1.00  0.00           C
ATOM   1284  HA  ILE    81      43.923  30.291  25.974  1.00  0.00           H
ATOM   1285  CB  ILE    81      41.810  29.722  26.221  1.00  0.00           C
ATOM   1286  HB  ILE    81      41.854  28.679  26.535  1.00  0.00           H
ATOM   1287  CG2 ILE    81      40.546  30.317  26.801  1.00  0.00           C
ATOM   1288 HG21 ILE    81      40.534  30.320  27.891  1.00  0.00           H
ATOM   1289 HG22 ILE    81      39.749  29.615  26.554  1.00  0.00           H
ATOM   1290 HG23 ILE    81      40.261  31.309  26.449  1.00  0.00           H
ATOM   1291  CG1 ILE    81      41.800  29.728  24.664  1.00  0.00           C
ATOM   1292 HG12 ILE    81      41.696  30.781  24.403  1.00  0.00           H
ATOM   1293 HG13 ILE    81      42.774  29.386  24.309  1.00  0.00           H
ATOM   1294  CD1 ILE    81      40.632  28.925  24.036  1.00  0.00           C
ATOM   1295 HD11 ILE    81      40.498  27.985  24.571  1.00  0.00           H
ATOM   1296 HD12 ILE    81      40.737  28.845  22.953  1.00  0.00           H
ATOM   1297 HD13 ILE    81      39.793  29.580  24.266  1.00  0.00           H
ATOM   1298  C   ILE    81      43.049  31.959  26.700  1.00  0.00           C
ATOM   1299  O   ILE    81      43.295  32.606  25.694  1.00  0.00           O
ATOM   1300  N   GLY    82      42.634  32.629  27.858  1.00  0.00           N
ATOM   1301  H   GLY    82      42.261  32.001  28.555  1.00  0.00           H
ATOM   1302  CA  GLY    82      42.397  34.078  27.931  1.00  0.00           C
ATOM   1303  HA2 GLY    82      42.751  34.488  28.876  1.00  0.00           H
ATOM   1304  HA3 GLY    82      43.092  34.595  27.270  1.00  0.00           H
ATOM   1305  C   GLY    82      40.972  34.461  27.498  1.00  0.00           C
ATOM   1306  O   GLY    82      40.104  33.617  27.213  1.00  0.00           O
ATOM   1307  N   MET    83      40.674  35.743  27.450  1.00  0.00           N
ATOM   1308  H   MET    83      41.374  36.369  27.822  1.00  0.00           H
ATOM   1309  CA  MET    83      39.473  36.219  26.912  1.00  0.00           C
ATOM   1310  HA  MET    83      38.965  35.481  26.290  1.00  0.00           H
ATOM   1311  CB  MET    83      38.575  36.714  28.067  1.00  0.00           C
ATOM   1312  HB2 MET    83      39.150  37.345  28.746  1.00  0.00           H
ATOM   1313  HB3 MET    83      37.803  37.399  27.717  1.00  0.00           H
ATOM   1314  CG  MET    83      37.905  35.583  28.797  1.00  0.00           C
ATOM   1315  HG2 MET    83      37.178  35.128  28.125  1.00  0.00           H
ATOM   1316  HG3 MET    83      38.652  34.818  29.009  1.00  0.00           H
ATOM   1317  SD  MET    83      37.172  36.248  30.376  1.00  0.00           S
ATOM   1318  CE  MET    83      38.570  36.104  31.525  1.00  0.00           C
ATOM   1319  HE1 MET    83      39.448  36.670  31.215  1.00  0.00           H
ATOM   1320  HE2 MET    83      38.405  36.701  32.422  1.00  0.00           H
ATOM   1321  HE3 MET    83      38.881  35.092  31.783  1.00  0.00           H
ATOM   1322  C   MET    83      39.738  37.530  26.046  1.00  0.00           C
ATOM   1323  O   MET    83      40.767  38.206  26.069  1.00  0.00           O
ATOM   1324  N   THR    84      38.773  37.819  25.191  1.00  0.00           N
ATOM   1325  H   THR    84      37.997  37.180  25.096  1.00  0.00           H
ATOM   1326  CA  THR    84      38.603  39.092  24.405  1.00  0.00           C
ATOM   1327  HA  THR    84      39.518  39.448  23.933  1.00  0.00           H
ATOM   1328  CB  THR    84      37.650  38.885  23.157  1.00  0.00           C
ATOM   1329  HB  THR    84      37.623  39.802  22.568  1.00  0.00           H
ATOM   1330  CG2 THR    84      38.045  37.718  22.280  1.00  0.00           C
ATOM   1331 HG21 THR    84      39.123  37.624  22.154  1.00  0.00           H
ATOM   1332 HG22 THR    84      37.578  37.830  21.301  1.00  0.00           H
ATOM   1333 HG23 THR    84      37.842  36.725  22.681  1.00  0.00           H
ATOM   1334  OG1 THR    84      36.332  38.686  23.528  1.00  0.00           O
ATOM   1335  HG1 THR    84      36.399  37.994  24.191  1.00  0.00           H
ATOM   1336  C   THR    84      37.895  40.242  25.198  1.00  0.00           C
ATOM   1337  O   THR    84      37.139  40.066  26.151  1.00  0.00           O
ATOM   1338  N   LYS    85      37.939  41.506  24.686  1.00  0.00           N
ATOM   1339  H   LYS    85      38.380  41.677  23.795  1.00  0.00           H
ATOM   1340  CA  LYS    85      37.184  42.666  25.280  1.00  0.00           C
ATOM   1341  HA  LYS    85      37.515  42.999  26.264  1.00  0.00           H
ATOM   1342  CB  LYS    85      37.532  43.939  24.404  1.00  0.00           C
ATOM   1343  HB2 LYS    85      38.607  43.918  24.224  1.00  0.00           H
ATOM   1344  HB3 LYS    85      37.024  43.798  23.450  1.00  0.00           H
ATOM   1345  CG  LYS    85      37.007  45.228  25.086  1.00  0.00           C
ATOM   1346  HG2 LYS    85      36.070  44.917  25.545  1.00  0.00           H
ATOM   1347  HG3 LYS    85      37.649  45.469  25.934  1.00  0.00           H
ATOM   1348  CD  LYS    85      36.856  46.411  24.097  1.00  0.00           C
ATOM   1349  HD2 LYS    85      37.869  46.551  23.721  1.00  0.00           H
ATOM   1350  HD3 LYS    85      36.288  46.074  23.232  1.00  0.00           H
ATOM   1351  CE  LYS    85      36.437  47.748  24.776  1.00  0.00           C
ATOM   1352  HE2 LYS    85      35.579  47.597  25.431  1.00  0.00           H
ATOM   1353  HE3 LYS    85      37.196  47.790  25.557  1.00  0.00           H
ATOM   1354  NZ  LYS    85      36.420  48.910  23.862  1.00  0.00           N
ATOM   1355  HZ1 LYS    85      36.330  49.711  24.471  1.00  0.00           H
ATOM   1356  HZ2 LYS    85      35.649  48.817  23.216  1.00  0.00           H
ATOM   1357  HZ3 LYS    85      37.302  48.955  23.370  1.00  0.00           H
ATOM   1358  C   LYS    85      35.651  42.427  25.442  1.00  0.00           C
ATOM   1359  O   LYS    85      35.130  42.659  26.604  1.00  0.00           O
ATOM   1360  N   ALA    86      34.962  41.767  24.534  1.00  0.00           N
ATOM   1361  H   ALA    86      35.466  41.656  23.666  1.00  0.00           H
ATOM   1362  CA  ALA    86      33.587  41.425  24.622  1.00  0.00           C
ATOM   1363  HA  ALA    86      32.967  42.310  24.753  1.00  0.00           H
ATOM   1364  CB  ALA    86      33.135  40.692  23.328  1.00  0.00           C
ATOM   1365  HB1 ALA    86      33.696  39.764  23.217  1.00  0.00           H
ATOM   1366  HB2 ALA    86      33.309  41.230  22.397  1.00  0.00           H
ATOM   1367  HB3 ALA    86      32.069  40.466  23.288  1.00  0.00           H
ATOM   1368  C   ALA    86      33.317  40.472  25.821  1.00  0.00           C
ATOM   1369  O   ALA    86      32.263  40.715  26.421  1.00  0.00           O
ATOM   1370  N   ASP    87      34.224  39.516  26.242  1.00  0.00           N
ATOM   1371  H   ASP    87      35.158  39.518  25.859  1.00  0.00           H
ATOM   1372  CA  ASP    87      33.931  38.624  27.392  1.00  0.00           C
ATOM   1373  HA  ASP    87      32.922  38.218  27.459  1.00  0.00           H
ATOM   1374  CB  ASP    87      34.906  37.410  27.447  1.00  0.00           C
ATOM   1375  HB2 ASP    87      35.881  37.858  27.643  1.00  0.00           H
ATOM   1376  HB3 ASP    87      34.611  36.692  28.212  1.00  0.00           H
ATOM   1377  CG  ASP    87      35.136  36.754  26.080  1.00  0.00           C
ATOM   1378  OD1 ASP    87      34.144  36.163  25.595  1.00  0.00           O
ATOM   1379  OD2 ASP    87      36.265  36.673  25.471  1.00  0.00           O
ATOM   1380  C   ASP    87      34.066  39.377  28.794  1.00  0.00           C
ATOM   1381  O   ASP    87      33.260  39.178  29.711  1.00  0.00           O
ATOM   1382  N   LEU    88      34.951  40.403  28.801  1.00  0.00           N
ATOM   1383  H   LEU    88      35.592  40.431  28.022  1.00  0.00           H
ATOM   1384  CA  LEU    88      35.032  41.291  29.985  1.00  0.00           C
ATOM   1385  HA  LEU    88      35.229  40.661  30.852  1.00  0.00           H
ATOM   1386  CB  LEU    88      36.192  42.219  29.881  1.00  0.00           C
ATOM   1387  HB2 LEU    88      36.201  42.668  28.887  1.00  0.00           H
ATOM   1388  HB3 LEU    88      36.103  42.996  30.639  1.00  0.00           H
ATOM   1389  CG  LEU    88      37.566  41.555  30.089  1.00  0.00           C
ATOM   1390  HG  LEU    88      37.835  40.806  29.344  1.00  0.00           H
ATOM   1391  CD1 LEU    88      38.648  42.686  30.010  1.00  0.00           C
ATOM   1392 HD11 LEU    88      38.782  43.310  30.893  1.00  0.00           H
ATOM   1393 HD12 LEU    88      38.465  43.395  29.202  1.00  0.00           H
ATOM   1394 HD13 LEU    88      39.648  42.264  30.107  1.00  0.00           H
ATOM   1395  CD2 LEU    88      37.718  40.750  31.368  1.00  0.00           C
ATOM   1396 HD21 LEU    88      38.778  40.552  31.521  1.00  0.00           H
ATOM   1397 HD22 LEU    88      37.424  41.295  32.265  1.00  0.00           H
ATOM   1398 HD23 LEU    88      37.129  39.843  31.235  1.00  0.00           H
ATOM   1399  C   LEU    88      33.797  42.162  30.178  1.00  0.00           C
ATOM   1400  O   LEU    88      33.197  42.214  31.242  1.00  0.00           O
ATOM   1401  N   ILE    89      33.201  42.676  29.087  1.00  0.00           N
ATOM   1402  H   ILE    89      33.783  42.584  28.267  1.00  0.00           H
ATOM   1403  CA  ILE    89      31.922  43.325  28.986  1.00  0.00           C
ATOM   1404  HA  ILE    89      31.945  44.115  29.735  1.00  0.00           H
ATOM   1405  CB  ILE    89      31.611  43.954  27.626  1.00  0.00           C
ATOM   1406  HB  ILE    89      31.811  43.169  26.896  1.00  0.00           H
ATOM   1407  CG2 ILE    89      30.160  44.377  27.532  1.00  0.00           C
ATOM   1408 HG21 ILE    89      29.575  43.470  27.377  1.00  0.00           H
ATOM   1409 HG22 ILE    89      30.009  44.835  26.554  1.00  0.00           H
ATOM   1410 HG23 ILE    89      29.944  45.032  28.376  1.00  0.00           H
ATOM   1411  CG1 ILE    89      32.545  45.144  27.362  1.00  0.00           C
ATOM   1412 HG12 ILE    89      32.456  45.945  28.095  1.00  0.00           H
ATOM   1413 HG13 ILE    89      33.538  44.710  27.472  1.00  0.00           H
ATOM   1414  CD1 ILE    89      32.549  45.860  25.974  1.00  0.00           C
ATOM   1415 HD11 ILE    89      33.336  46.614  25.931  1.00  0.00           H
ATOM   1416 HD12 ILE    89      31.610  46.323  25.670  1.00  0.00           H
ATOM   1417 HD13 ILE    89      32.709  45.171  25.145  1.00  0.00           H
ATOM   1418  C   ILE    89      30.814  42.358  29.424  1.00  0.00           C
ATOM   1419  O   ILE    89      29.996  42.734  30.274  1.00  0.00           O
ATOM   1420  N   ASN    90      30.687  41.177  28.785  1.00  0.00           N
ATOM   1421  H   ASN    90      31.314  41.044  28.004  1.00  0.00           H
ATOM   1422  CA  ASN    90      29.665  40.109  28.870  1.00  0.00           C
ATOM   1423  HA  ASN    90      28.678  40.548  29.019  1.00  0.00           H
ATOM   1424  CB  ASN    90      29.611  39.158  27.647  1.00  0.00           C
ATOM   1425  HB2 ASN    90      30.520  38.593  27.442  1.00  0.00           H
ATOM   1426  HB3 ASN    90      28.840  38.417  27.861  1.00  0.00           H
ATOM   1427  CG  ASN    90      29.222  39.760  26.309  1.00  0.00           C
ATOM   1428  OD1 ASN    90      28.627  40.836  26.235  1.00  0.00           O
ATOM   1429  ND2 ASN    90      29.579  39.075  25.241  1.00  0.00           N
ATOM   1430 HD21 ASN    90      30.130  38.230  25.297  1.00  0.00           H
ATOM   1431 HD22 ASN    90      29.393  39.457  24.325  1.00  0.00           H
ATOM   1432  C   ASN    90      29.941  39.234  30.095  1.00  0.00           C
ATOM   1433  O   ASN    90      29.784  38.045  30.058  1.00  0.00           O
ATOM   1434  N   ASN    91      30.288  39.887  31.227  1.00  0.00           N
ATOM   1435  H   ASN    91      30.532  40.867  31.214  1.00  0.00           H
ATOM   1436  CA  ASN    91      30.304  39.299  32.592  1.00  0.00           C
ATOM   1437  HA  ASN    91      30.674  39.993  33.345  1.00  0.00           H
ATOM   1438  CB  ASN    91      28.915  38.906  32.999  1.00  0.00           C
ATOM   1439  HB2 ASN    91      28.655  37.968  32.508  1.00  0.00           H
ATOM   1440  HB3 ASN    91      28.930  38.596  34.044  1.00  0.00           H
ATOM   1441  CG  ASN    91      27.832  39.999  32.896  1.00  0.00           C
ATOM   1442  OD1 ASN    91      26.738  39.686  32.643  1.00  0.00           O
ATOM   1443  ND2 ASN    91      28.243  41.261  32.979  1.00  0.00           N
ATOM   1444 HD21 ASN    91      29.197  41.558  33.131  1.00  0.00           H
ATOM   1445 HD22 ASN    91      27.551  41.911  32.633  1.00  0.00           H
ATOM   1446  C   ASN    91      31.304  38.135  32.763  1.00  0.00           C
ATOM   1447  O   ASN    91      31.018  37.099  33.406  1.00  0.00           O
ATOM   1448  N   LEU    92      32.495  38.294  32.227  1.00  0.00           N
ATOM   1449  H   LEU    92      32.714  39.131  31.705  1.00  0.00           H
ATOM   1450  CA  LEU    92      33.565  37.301  32.229  1.00  0.00           C
ATOM   1451  HA  LEU    92      34.226  37.706  31.463  1.00  0.00           H
ATOM   1452  CB  LEU    92      34.173  37.111  33.664  1.00  0.00           C
ATOM   1453  HB2 LEU    92      33.375  36.738  34.307  1.00  0.00           H
ATOM   1454  HB3 LEU    92      34.905  36.312  33.544  1.00  0.00           H
ATOM   1455  CG  LEU    92      34.717  38.372  34.368  1.00  0.00           C
ATOM   1456  HG  LEU    92      33.880  38.987  34.697  1.00  0.00           H
ATOM   1457  CD1 LEU    92      35.426  37.946  35.702  1.00  0.00           C
ATOM   1458 HD11 LEU    92      34.630  37.602  36.362  1.00  0.00           H
ATOM   1459 HD12 LEU    92      35.896  38.869  36.042  1.00  0.00           H
ATOM   1460 HD13 LEU    92      36.094  37.127  35.435  1.00  0.00           H
ATOM   1461  CD2 LEU    92      35.721  39.073  33.459  1.00  0.00           C
ATOM   1462 HD21 LEU    92      36.479  38.350  33.160  1.00  0.00           H
ATOM   1463 HD22 LEU    92      35.067  39.567  32.740  1.00  0.00           H
ATOM   1464 HD23 LEU    92      36.202  39.937  33.917  1.00  0.00           H
ATOM   1465  C   LEU    92      33.130  35.964  31.546  1.00  0.00           C
ATOM   1466  O   LEU    92      33.691  34.912  31.834  1.00  0.00           O
ATOM   1467  N   GLY    93      32.290  36.040  30.523  1.00  0.00           N
ATOM   1468  H   GLY    93      31.834  36.892  30.226  1.00  0.00           H
ATOM   1469  CA  GLY    93      31.919  34.830  29.775  1.00  0.00           C
ATOM   1470  HA2 GLY    93      32.825  34.281  29.517  1.00  0.00           H
ATOM   1471  HA3 GLY    93      31.490  34.174  30.532  1.00  0.00           H
ATOM   1472  C   GLY    93      31.069  34.948  28.550  1.00  0.00           C
ATOM   1473  O   GLY    93      30.921  36.109  28.135  1.00  0.00           O
ATOM   1474  N   THR    94      30.561  33.851  28.081  1.00  0.00           N
ATOM   1475  H   THR    94      30.864  32.965  28.458  1.00  0.00           H
ATOM   1476  CA  THR    94      29.505  33.796  27.076  1.00  0.00           C
ATOM   1477  HA  THR    94      29.834  34.282  26.158  1.00  0.00           H
ATOM   1478  CB  THR    94      29.007  32.355  26.695  1.00  0.00           C
ATOM   1479  HB  THR    94      28.268  32.552  25.919  1.00  0.00           H
ATOM   1480  CG2 THR    94      30.126  31.429  26.084  1.00  0.00           C
ATOM   1481 HG21 THR    94      30.738  30.941  26.844  1.00  0.00           H
ATOM   1482 HG22 THR    94      30.611  31.947  25.257  1.00  0.00           H
ATOM   1483 HG23 THR    94      29.655  30.559  25.624  1.00  0.00           H
ATOM   1484  OG1 THR    94      28.420  31.707  27.823  1.00  0.00           O
ATOM   1485  HG1 THR    94      28.048  30.859  27.569  1.00  0.00           H
ATOM   1486  C   THR    94      28.252  34.528  27.689  1.00  0.00           C
ATOM   1487  O   THR    94      28.047  34.621  28.926  1.00  0.00           O
ATOM   1488  N   ILE    95      27.407  35.110  26.791  1.00  0.00           N
ATOM   1489  H   ILE    95      27.609  35.109  25.802  1.00  0.00           H
ATOM   1490  CA  ILE    95      26.055  35.529  27.128  1.00  0.00           C
ATOM   1491  HA  ILE    95      26.107  36.257  27.939  1.00  0.00           H
ATOM   1492  CB  ILE    95      25.308  36.303  26.006  1.00  0.00           C
ATOM   1493  HB  ILE    95      25.381  35.717  25.089  1.00  0.00           H
ATOM   1494  CG2 ILE    95      23.802  36.601  26.322  1.00  0.00           C
ATOM   1495 HG21 ILE    95      23.637  37.348  27.098  1.00  0.00           H
ATOM   1496 HG22 ILE    95      23.236  35.680  26.463  1.00  0.00           H
ATOM   1497 HG23 ILE    95      23.254  37.043  25.490  1.00  0.00           H
ATOM   1498  CG1 ILE    95      26.111  37.558  25.773  1.00  0.00           C
ATOM   1499 HG12 ILE    95      26.039  38.246  26.617  1.00  0.00           H
ATOM   1500 HG13 ILE    95      27.154  37.285  25.611  1.00  0.00           H
ATOM   1501  CD1 ILE    95      25.671  38.462  24.644  1.00  0.00           C
ATOM   1502 HD11 ILE    95      26.489  39.177  24.561  1.00  0.00           H
ATOM   1503 HD12 ILE    95      24.766  38.986  24.952  1.00  0.00           H
ATOM   1504 HD13 ILE    95      25.597  37.885  23.722  1.00  0.00           H
ATOM   1505  C   ILE    95      25.252  34.318  27.622  1.00  0.00           C
ATOM   1506  O   ILE    95      24.693  33.555  26.768  1.00  0.00           O
ATOM   1507  N   ALA    96      25.053  34.198  28.922  1.00  0.00           N
ATOM   1508  H   ALA    96      25.644  34.716  29.555  1.00  0.00           H
ATOM   1509  CA  ALA    96      24.274  33.067  29.504  1.00  0.00           C
ATOM   1510  HA  ALA    96      23.347  32.929  28.948  1.00  0.00           H
ATOM   1511  CB  ALA    96      25.187  31.844  29.464  1.00  0.00           C
ATOM   1512  HB1 ALA    96      24.636  31.020  29.918  1.00  0.00           H
ATOM   1513  HB2 ALA    96      26.078  32.189  29.988  1.00  0.00           H
ATOM   1514  HB3 ALA    96      25.503  31.457  28.495  1.00  0.00           H
ATOM   1515  C   ALA    96      23.900  33.274  31.036  1.00  0.00           C
ATOM   1516  O   ALA    96      24.598  33.961  31.749  1.00  0.00           O
ATOM   1517  N   LYS    97      22.817  32.554  31.464  1.00  0.00           N
ATOM   1518  H   LYS    97      22.328  32.122  30.693  1.00  0.00           H
ATOM   1519  CA  LYS    97      22.197  32.730  32.809  1.00  0.00           C
ATOM   1520  HA  LYS    97      22.973  33.283  33.338  1.00  0.00           H
ATOM   1521  CB  LYS    97      20.864  33.616  32.671  1.00  0.00           C
ATOM   1522  HB2 LYS    97      20.168  33.349  31.876  1.00  0.00           H
ATOM   1523  HB3 LYS    97      20.343  33.471  33.618  1.00  0.00           H
ATOM   1524  CG  LYS    97      21.205  35.188  32.747  1.00  0.00           C
ATOM   1525  HG2 LYS    97      21.602  35.386  33.742  1.00  0.00           H
ATOM   1526  HG3 LYS    97      21.957  35.425  31.995  1.00  0.00           H
ATOM   1527  CD  LYS    97      19.855  35.978  32.465  1.00  0.00           C
ATOM   1528  HD2 LYS    97      19.397  35.625  31.540  1.00  0.00           H
ATOM   1529  HD3 LYS    97      19.100  35.818  33.234  1.00  0.00           H
ATOM   1530  CE  LYS    97      20.051  37.518  32.275  1.00  0.00           C
ATOM   1531  HE2 LYS    97      20.612  37.800  33.167  1.00  0.00           H
ATOM   1532  HE3 LYS    97      20.550  37.609  31.311  1.00  0.00           H
ATOM   1533  NZ  LYS    97      18.782  38.220  32.171  1.00  0.00           N
ATOM   1534  HZ1 LYS    97      18.185  37.954  32.942  1.00  0.00           H
ATOM   1535  HZ2 LYS    97      18.348  37.983  31.290  1.00  0.00           H
ATOM   1536  HZ3 LYS    97      18.864  39.224  32.097  1.00  0.00           H
ATOM   1537  C   LYS    97      21.937  31.371  33.504  1.00  0.00           C
ATOM   1538  O   LYS    97      21.653  31.327  34.719  1.00  0.00           O
ATOM   1539  N   SER    98      22.214  30.237  32.856  1.00  0.00           N
ATOM   1540  H   SER    98      22.511  30.412  31.906  1.00  0.00           H
ATOM   1541  CA  SER    98      21.916  28.884  33.367  1.00  0.00           C
ATOM   1542  HA  SER    98      20.848  28.804  33.569  1.00  0.00           H
ATOM   1543  CB  SER    98      22.446  27.764  32.391  1.00  0.00           C
ATOM   1544  HB2 SER    98      23.500  27.954  32.193  1.00  0.00           H
ATOM   1545  HB3 SER    98      22.291  26.756  32.776  1.00  0.00           H
ATOM   1546  OG  SER    98      21.664  27.850  31.168  1.00  0.00           O
ATOM   1547  HG  SER    98      20.852  27.383  31.380  1.00  0.00           H
ATOM   1548  C   SER    98      22.737  28.555  34.667  1.00  0.00           C
ATOM   1549  O   SER    98      22.273  27.789  35.531  1.00  0.00           O
ATOM   1550  N   GLY    99      23.904  29.201  34.794  1.00  0.00           N
ATOM   1551  H   GLY    99      24.254  29.613  33.941  1.00  0.00           H
ATOM   1552  CA  GLY    99      24.728  29.129  36.011  1.00  0.00           C
ATOM   1553  HA2 GLY    99      24.934  28.099  36.300  1.00  0.00           H
ATOM   1554  HA3 GLY    99      25.702  29.567  35.792  1.00  0.00           H
ATOM   1555  C   GLY    99      24.118  29.933  37.171  1.00  0.00           C
ATOM   1556  O   GLY    99      23.769  29.486  38.204  1.00  0.00           O
ATOM   1557  N   THR   100      24.072  31.230  36.917  1.00  0.00           N
ATOM   1558  H   THR   100      24.351  31.570  36.008  1.00  0.00           H
ATOM   1559  CA  THR   100      23.599  32.245  37.840  1.00  0.00           C
ATOM   1560  HA  THR   100      24.386  32.321  38.591  1.00  0.00           H
ATOM   1561  CB  THR   100      23.426  33.645  37.164  1.00  0.00           C
ATOM   1562  HB  THR   100      22.828  33.587  36.254  1.00  0.00           H
ATOM   1563  CG2 THR   100      22.878  34.751  38.052  1.00  0.00           C
ATOM   1564 HG21 THR   100      22.768  35.597  37.373  1.00  0.00           H
ATOM   1565 HG22 THR   100      23.653  34.948  38.793  1.00  0.00           H
ATOM   1566 HG23 THR   100      21.930  34.480  38.518  1.00  0.00           H
ATOM   1567  OG1 THR   100      24.711  34.071  36.677  1.00  0.00           O
ATOM   1568  HG1 THR   100      24.778  33.634  35.825  1.00  0.00           H
ATOM   1569  C   THR   100      22.267  31.926  38.522  1.00  0.00           C
ATOM   1570  O   THR   100      22.264  31.785  39.749  1.00  0.00           O
ATOM   1571  N   LYS   101      21.277  31.590  37.781  1.00  0.00           N
ATOM   1572  H   LYS   101      21.381  31.618  36.776  1.00  0.00           H
ATOM   1573  CA  LYS   101      20.060  31.080  38.346  1.00  0.00           C
ATOM   1574  HA  LYS   101      19.796  31.738  39.173  1.00  0.00           H
ATOM   1575  CB  LYS   101      19.016  30.976  37.299  1.00  0.00           C
ATOM   1576  HB2 LYS   101      19.494  30.677  36.366  1.00  0.00           H
ATOM   1577  HB3 LYS   101      18.285  30.205  37.539  1.00  0.00           H
ATOM   1578  CG  LYS   101      18.447  32.321  36.973  1.00  0.00           C
ATOM   1579  HG2 LYS   101      18.125  32.735  37.929  1.00  0.00           H
ATOM   1580  HG3 LYS   101      19.165  32.968  36.469  1.00  0.00           H
ATOM   1581  CD  LYS   101      17.215  32.309  36.063  1.00  0.00           C
ATOM   1582  HD2 LYS   101      16.952  33.301  35.694  1.00  0.00           H
ATOM   1583  HD3 LYS   101      17.546  31.846  35.134  1.00  0.00           H
ATOM   1584  CE  LYS   101      16.054  31.599  36.543  1.00  0.00           C
ATOM   1585  HE2 LYS   101      15.466  31.509  35.628  1.00  0.00           H
ATOM   1586  HE3 LYS   101      16.293  30.598  36.900  1.00  0.00           H
ATOM   1587  NZ  LYS   101      15.374  32.268  37.642  1.00  0.00           N
ATOM   1588  HZ1 LYS   101      15.187  33.204  37.312  1.00  0.00           H
ATOM   1589  HZ2 LYS   101      16.091  32.275  38.354  1.00  0.00           H
ATOM   1590  HZ3 LYS   101      14.562  31.753  37.950  1.00  0.00           H
ATOM   1591  C   LYS   101      20.149  29.718  39.171  1.00  0.00           C
ATOM   1592  O   LYS   101      19.595  29.715  40.257  1.00  0.00           O
ATOM   1593  N   ALA   102      20.749  28.670  38.586  1.00  0.00           N
ATOM   1594  H   ALA   102      21.199  28.753  37.685  1.00  0.00           H
ATOM   1595  CA  ALA   102      20.793  27.337  39.272  1.00  0.00           C
ATOM   1596  HA  ALA   102      19.790  26.997  39.533  1.00  0.00           H
ATOM   1597  CB  ALA   102      21.424  26.377  38.225  1.00  0.00           C
ATOM   1598  HB1 ALA   102      22.406  26.619  37.819  1.00  0.00           H
ATOM   1599  HB2 ALA   102      20.755  26.458  37.369  1.00  0.00           H
ATOM   1600  HB3 ALA   102      21.497  25.349  38.579  1.00  0.00           H
ATOM   1601  C   ALA   102      21.633  27.332  40.551  1.00  0.00           C
ATOM   1602  O   ALA   102      21.339  26.627  41.546  1.00  0.00           O
ATOM   1603  N   PHE   103      22.557  28.277  40.614  1.00  0.00           N
ATOM   1604  H   PHE   103      22.757  28.757  39.749  1.00  0.00           H
ATOM   1605  CA  PHE   103      23.335  28.591  41.813  1.00  0.00           C
ATOM   1606  HA  PHE   103      23.723  27.700  42.307  1.00  0.00           H
ATOM   1607  CB  PHE   103      24.616  29.340  41.348  1.00  0.00           C
ATOM   1608  HB2 PHE   103      24.953  28.760  40.488  1.00  0.00           H
ATOM   1609  HB3 PHE   103      24.287  30.261  40.865  1.00  0.00           H
ATOM   1610  CG  PHE   103      25.684  29.675  42.368  1.00  0.00           C
ATOM   1611  CD1 PHE   103      25.631  29.133  43.689  1.00  0.00           C
ATOM   1612  HD1 PHE   103      24.884  28.458  44.079  1.00  0.00           H
ATOM   1613  CE1 PHE   103      26.808  29.434  44.521  1.00  0.00           C
ATOM   1614  HE1 PHE   103      26.793  29.055  45.532  1.00  0.00           H
ATOM   1615  CZ  PHE   103      27.888  30.276  44.169  1.00  0.00           C
ATOM   1616  HZ  PHE   103      28.703  30.423  44.862  1.00  0.00           H
ATOM   1617  CE2 PHE   103      27.845  30.764  42.827  1.00  0.00           C
ATOM   1618  HE2 PHE   103      28.620  31.387  42.404  1.00  0.00           H
ATOM   1619  CD2 PHE   103      26.828  30.345  41.939  1.00  0.00           C
ATOM   1620  HD2 PHE   103      26.945  30.518  40.880  1.00  0.00           H
ATOM   1621  C   PHE   103      22.512  29.415  42.884  1.00  0.00           C
ATOM   1622  O   PHE   103      22.417  29.012  44.046  1.00  0.00           O
ATOM   1623  N   MET   104      21.808  30.455  42.409  1.00  0.00           N
ATOM   1624  H   MET   104      22.036  30.793  41.485  1.00  0.00           H
ATOM   1625  CA  MET   104      21.039  31.343  43.236  1.00  0.00           C
ATOM   1626  HA  MET   104      21.724  31.664  44.021  1.00  0.00           H
ATOM   1627  CB  MET   104      20.574  32.493  42.283  1.00  0.00           C
ATOM   1628  HB2 MET   104      21.531  32.838  41.892  1.00  0.00           H
ATOM   1629  HB3 MET   104      20.082  32.001  41.444  1.00  0.00           H
ATOM   1630  CG  MET   104      19.801  33.635  43.084  1.00  0.00           C
ATOM   1631  HG2 MET   104      18.735  33.548  43.291  1.00  0.00           H
ATOM   1632  HG3 MET   104      20.332  33.659  44.035  1.00  0.00           H
ATOM   1633  SD  MET   104      20.057  35.170  42.181  1.00  0.00           S
ATOM   1634  CE  MET   104      18.952  34.827  40.805  1.00  0.00           C
ATOM   1635  HE1 MET   104      18.390  35.672  40.408  1.00  0.00           H
ATOM   1636  HE2 MET   104      19.396  34.215  40.020  1.00  0.00           H
ATOM   1637  HE3 MET   104      18.074  34.318  41.205  1.00  0.00           H
ATOM   1638  C   MET   104      19.839  30.646  43.967  1.00  0.00           C
ATOM   1639  O   MET   104      19.710  30.824  45.163  1.00  0.00           O
ATOM   1640  N   GLU   105      19.129  29.820  43.275  1.00  0.00           N
ATOM   1641  H   GLU   105      19.260  29.775  42.275  1.00  0.00           H
ATOM   1642  CA  GLU   105      17.899  29.206  43.801  1.00  0.00           C
ATOM   1643  HA  GLU   105      17.261  29.942  44.292  1.00  0.00           H
ATOM   1644  CB  GLU   105      17.017  28.640  42.600  1.00  0.00           C
ATOM   1645  HB2 GLU   105      17.219  29.315  41.766  1.00  0.00           H
ATOM   1646  HB3 GLU   105      17.333  27.643  42.292  1.00  0.00           H
ATOM   1647  CG  GLU   105      15.439  28.663  42.789  1.00  0.00           C
ATOM   1648  HG2 GLU   105      15.013  27.984  42.050  1.00  0.00           H
ATOM   1649  HG3 GLU   105      15.229  28.199  43.752  1.00  0.00           H
ATOM   1650  CD  GLU   105      14.699  29.969  42.510  1.00  0.00           C
ATOM   1651  OE1 GLU   105      13.600  30.163  43.177  1.00  0.00           O
ATOM   1652  OE2 GLU   105      15.229  30.884  41.823  1.00  0.00           O
ATOM   1653  C   GLU   105      18.245  28.135  44.918  1.00  0.00           C
ATOM   1654  O   GLU   105      17.403  27.850  45.833  1.00  0.00           O
ATOM   1655  N   ALA   106      19.345  27.418  44.648  1.00  0.00           N
ATOM   1656  H   ALA   106      19.847  27.602  43.791  1.00  0.00           H
ATOM   1657  CA  ALA   106      19.936  26.580  45.673  1.00  0.00           C
ATOM   1658  HA  ALA   106      19.200  25.917  46.128  1.00  0.00           H
ATOM   1659  CB  ALA   106      21.090  25.877  44.994  1.00  0.00           C
ATOM   1660  HB1 ALA   106      20.831  25.207  44.174  1.00  0.00           H
ATOM   1661  HB2 ALA   106      21.589  25.309  45.778  1.00  0.00           H
ATOM   1662  HB3 ALA   106      21.795  26.577  44.544  1.00  0.00           H
ATOM   1663  C   ALA   106      20.526  27.452  46.830  1.00  0.00           C
ATOM   1664  O   ALA   106      20.306  27.092  48.018  1.00  0.00           O
ATOM   1665  N   LEU   107      21.297  28.516  46.559  1.00  0.00           N
ATOM   1666  H   LEU   107      21.607  28.563  45.600  1.00  0.00           H
ATOM   1667  CA  LEU   107      22.021  29.278  47.565  1.00  0.00           C
ATOM   1668  HA  LEU   107      22.790  28.747  48.127  1.00  0.00           H
ATOM   1669  CB  LEU   107      23.012  30.186  46.770  1.00  0.00           C
ATOM   1670  HB2 LEU   107      23.665  29.494  46.238  1.00  0.00           H
ATOM   1671  HB3 LEU   107      22.462  30.687  45.973  1.00  0.00           H
ATOM   1672  CG  LEU   107      23.886  31.204  47.601  1.00  0.00           C
ATOM   1673  HG  LEU   107      23.312  31.899  48.213  1.00  0.00           H
ATOM   1674  CD1 LEU   107      24.774  30.447  48.583  1.00  0.00           C
ATOM   1675 HD11 LEU   107      25.441  29.784  48.031  1.00  0.00           H
ATOM   1676 HD12 LEU   107      24.150  29.781  49.179  1.00  0.00           H
ATOM   1677 HD13 LEU   107      25.305  31.178  49.193  1.00  0.00           H
ATOM   1678  CD2 LEU   107      24.762  31.913  46.631  1.00  0.00           C
ATOM   1679 HD21 LEU   107      24.058  32.445  45.990  1.00  0.00           H
ATOM   1680 HD22 LEU   107      25.400  32.608  47.177  1.00  0.00           H
ATOM   1681 HD23 LEU   107      25.472  31.242  46.149  1.00  0.00           H
ATOM   1682  C   LEU   107      21.123  30.116  48.452  1.00  0.00           C
ATOM   1683  O   LEU   107      21.443  30.137  49.645  1.00  0.00           O
ATOM   1684  N   GLN   108      19.996  30.585  47.976  1.00  0.00           N
ATOM   1685  H   GLN   108      19.830  30.532  46.981  1.00  0.00           H
ATOM   1686  CA  GLN   108      18.926  31.070  48.874  1.00  0.00           C
ATOM   1687  HA  GLN   108      19.314  31.987  49.318  1.00  0.00           H
ATOM   1688  CB  GLN   108      17.726  31.456  47.970  1.00  0.00           C
ATOM   1689  HB2 GLN   108      17.382  30.660  47.308  1.00  0.00           H
ATOM   1690  HB3 GLN   108      16.909  31.732  48.636  1.00  0.00           H
ATOM   1691  CG  GLN   108      18.138  32.717  47.187  1.00  0.00           C
ATOM   1692  HG2 GLN   108      18.445  33.473  47.908  1.00  0.00           H
ATOM   1693  HG3 GLN   108      19.070  32.449  46.686  1.00  0.00           H
ATOM   1694  CD  GLN   108      16.938  33.256  46.308  1.00  0.00           C
ATOM   1695  OE1 GLN   108      16.773  32.863  45.163  1.00  0.00           O
ATOM   1696  NE2 GLN   108      16.195  34.139  46.838  1.00  0.00           N
ATOM   1697 HE21 GLN   108      15.517  34.707  46.350  1.00  0.00           H
ATOM   1698 HE22 GLN   108      16.318  34.350  47.818  1.00  0.00           H
ATOM   1699  C   GLN   108      18.471  30.145  50.057  1.00  0.00           C
ATOM   1700  O   GLN   108      18.047  30.689  51.064  1.00  0.00           O
ATOM   1701  N   ALA   109      18.655  28.838  49.888  1.00  0.00           N
ATOM   1702  H   ALA   109      19.103  28.413  49.089  1.00  0.00           H
ATOM   1703  CA  ALA   109      18.410  27.905  51.046  1.00  0.00           C
ATOM   1704  HA  ALA   109      17.417  28.192  51.393  1.00  0.00           H
ATOM   1705  CB  ALA   109      18.386  26.438  50.471  1.00  0.00           C
ATOM   1706  HB1 ALA   109      19.382  26.061  50.242  1.00  0.00           H
ATOM   1707  HB2 ALA   109      17.847  26.523  49.527  1.00  0.00           H
ATOM   1708  HB3 ALA   109      18.042  25.716  51.211  1.00  0.00           H
ATOM   1709  C   ALA   109      19.426  27.901  52.195  1.00  0.00           C
ATOM   1710  O   ALA   109      19.167  27.426  53.305  1.00  0.00           O
ATOM   1711  N   GLY   110      20.633  28.539  51.945  1.00  0.00           N
ATOM   1712  H   GLY   110      20.685  28.977  51.036  1.00  0.00           H
ATOM   1713  CA  GLY   110      21.900  28.392  52.766  1.00  0.00           C
ATOM   1714  HA2 GLY   110      22.439  29.339  52.733  1.00  0.00           H
ATOM   1715  HA3 GLY   110      21.614  28.038  53.755  1.00  0.00           H
ATOM   1716  C   GLY   110      22.860  27.382  52.119  1.00  0.00           C
ATOM   1717  O   GLY   110      23.690  26.779  52.839  1.00  0.00           O
ATOM   1718  N   ALA   111      22.808  27.138  50.794  1.00  0.00           N
ATOM   1719  H   ALA   111      22.036  27.488  50.246  1.00  0.00           H
ATOM   1720  CA  ALA   111      23.699  26.070  50.203  1.00  0.00           C
ATOM   1721  HA  ALA   111      23.418  25.143  50.705  1.00  0.00           H
ATOM   1722  CB  ALA   111      23.227  25.814  48.800  1.00  0.00           C
ATOM   1723  HB1 ALA   111      23.806  24.972  48.423  1.00  0.00           H
ATOM   1724  HB2 ALA   111      23.367  26.644  48.107  1.00  0.00           H
ATOM   1725  HB3 ALA   111      22.179  25.513  48.780  1.00  0.00           H
ATOM   1726  C   ALA   111      25.262  26.310  50.269  1.00  0.00           C
ATOM   1727  O   ALA   111      25.761  27.413  50.377  1.00  0.00           O
ATOM   1728  N   ASP   112      26.067  25.301  49.982  1.00  0.00           N
ATOM   1729  H   ASP   112      25.654  24.426  49.690  1.00  0.00           H
ATOM   1730  CA  ASP   112      27.543  25.388  49.890  1.00  0.00           C
ATOM   1731  HA  ASP   112      27.902  26.028  50.695  1.00  0.00           H
ATOM   1732  CB  ASP   112      28.218  24.008  50.107  1.00  0.00           C
ATOM   1733  HB2 ASP   112      27.946  23.736  51.126  1.00  0.00           H
ATOM   1734  HB3 ASP   112      27.889  23.271  49.374  1.00  0.00           H
ATOM   1735  CG  ASP   112      29.678  24.080  49.875  1.00  0.00           C
ATOM   1736  OD1 ASP   112      30.221  23.119  49.263  1.00  0.00           O
ATOM   1737  OD2 ASP   112      30.335  25.133  50.088  1.00  0.00           O
ATOM   1738  C   ASP   112      27.990  26.224  48.645  1.00  0.00           C
ATOM   1739  O   ASP   112      27.870  25.745  47.526  1.00  0.00           O
ATOM   1740  N   ILE   113      28.541  27.440  48.885  1.00  0.00           N
ATOM   1741  H   ILE   113      28.553  27.805  49.827  1.00  0.00           H
ATOM   1742  CA  ILE   113      29.070  28.268  47.831  1.00  0.00           C
ATOM   1743  HA  ILE   113      28.252  28.547  47.169  1.00  0.00           H
ATOM   1744  CB  ILE   113      29.596  29.620  48.420  1.00  0.00           C
ATOM   1745  HB  ILE   113      29.896  29.416  49.448  1.00  0.00           H
ATOM   1746  CG2 ILE   113      30.730  30.187  47.651  1.00  0.00           C
ATOM   1747 HG21 ILE   113      30.393  30.563  46.684  1.00  0.00           H
ATOM   1748 HG22 ILE   113      31.581  29.508  47.607  1.00  0.00           H
ATOM   1749 HG23 ILE   113      31.105  30.887  48.397  1.00  0.00           H
ATOM   1750  CG1 ILE   113      28.519  30.709  48.469  1.00  0.00           C
ATOM   1751 HG12 ILE   113      28.467  31.272  47.537  1.00  0.00           H
ATOM   1752 HG13 ILE   113      27.551  30.221  48.586  1.00  0.00           H
ATOM   1753  CD1 ILE   113      28.609  31.703  49.621  1.00  0.00           C
ATOM   1754 HD11 ILE   113      29.380  32.437  49.383  1.00  0.00           H
ATOM   1755 HD12 ILE   113      28.897  31.325  50.602  1.00  0.00           H
ATOM   1756 HD13 ILE   113      27.699  32.291  49.736  1.00  0.00           H
ATOM   1757  C   ILE   113      30.142  27.524  47.060  1.00  0.00           C
ATOM   1758  O   ILE   113      30.349  27.849  45.871  1.00  0.00           O
ATOM   1759  N   SER   114      30.767  26.424  47.497  1.00  0.00           N
ATOM   1760  H   SER   114      30.368  26.025  48.334  1.00  0.00           H
ATOM   1761  CA  SER   114      31.860  25.697  46.820  1.00  0.00           C
ATOM   1762  HA  SER   114      32.536  26.440  46.396  1.00  0.00           H
ATOM   1763  CB  SER   114      32.764  24.892  47.757  1.00  0.00           C
ATOM   1764  HB2 SER   114      33.733  24.937  47.259  1.00  0.00           H
ATOM   1765  HB3 SER   114      32.814  25.324  48.756  1.00  0.00           H
ATOM   1766  OG  SER   114      32.365  23.519  47.922  1.00  0.00           O
ATOM   1767  HG  SER   114      31.620  23.457  48.525  1.00  0.00           H
ATOM   1768  C   SER   114      31.420  24.925  45.591  1.00  0.00           C
ATOM   1769  O   SER   114      32.245  24.691  44.721  1.00  0.00           O
ATOM   1770  N   MET   115      30.166  24.690  45.415  1.00  0.00           N
ATOM   1771  H   MET   115      29.545  25.212  46.016  1.00  0.00           H
ATOM   1772  CA  MET   115      29.535  24.293  44.119  1.00  0.00           C
ATOM   1773  HA  MET   115      29.893  23.296  43.861  1.00  0.00           H
ATOM   1774  CB  MET   115      28.060  23.999  44.378  1.00  0.00           C
ATOM   1775  HB2 MET   115      27.469  24.888  44.594  1.00  0.00           H
ATOM   1776  HB3 MET   115      27.707  23.472  43.492  1.00  0.00           H
ATOM   1777  CG  MET   115      27.768  22.972  45.547  1.00  0.00           C
ATOM   1778  HG2 MET   115      28.453  22.133  45.423  1.00  0.00           H
ATOM   1779  HG3 MET   115      27.898  23.462  46.512  1.00  0.00           H
ATOM   1780  SD  MET   115      26.094  22.486  45.582  1.00  0.00           S
ATOM   1781  CE  MET   115      25.183  23.991  46.129  1.00  0.00           C
ATOM   1782  HE1 MET   115      25.502  24.995  45.845  1.00  0.00           H
ATOM   1783  HE2 MET   115      24.143  23.823  45.851  1.00  0.00           H
ATOM   1784  HE3 MET   115      25.285  23.938  47.213  1.00  0.00           H
ATOM   1785  C   MET   115      29.711  25.273  42.919  1.00  0.00           C
ATOM   1786  O   MET   115      29.468  24.839  41.772  1.00  0.00           O
ATOM   1787  N   ILE   116      30.103  26.525  43.230  1.00  0.00           N
ATOM   1788  H   ILE   116      30.454  26.676  44.165  1.00  0.00           H
ATOM   1789  CA  ILE   116      30.201  27.666  42.249  1.00  0.00           C
ATOM   1790  HA  ILE   116      29.191  28.041  42.086  1.00  0.00           H
ATOM   1791  CB  ILE   116      31.029  28.781  42.952  1.00  0.00           C
ATOM   1792  HB  ILE   116      30.593  29.113  43.894  1.00  0.00           H
ATOM   1793  CG2 ILE   116      32.432  28.381  43.351  1.00  0.00           C
ATOM   1794 HG21 ILE   116      32.818  28.975  44.180  1.00  0.00           H
ATOM   1795 HG22 ILE   116      33.073  28.429  42.470  1.00  0.00           H
ATOM   1796 HG23 ILE   116      32.481  27.338  43.664  1.00  0.00           H
ATOM   1797  CG1 ILE   116      31.105  29.955  41.995  1.00  0.00           C
ATOM   1798 HG12 ILE   116      31.848  29.822  41.209  1.00  0.00           H
ATOM   1799 HG13 ILE   116      30.098  30.140  41.624  1.00  0.00           H
ATOM   1800  CD1 ILE   116      31.411  31.243  42.735  1.00  0.00           C
ATOM   1801 HD11 ILE   116      32.450  31.535  42.581  1.00  0.00           H
ATOM   1802 HD12 ILE   116      31.055  31.324  43.761  1.00  0.00           H
ATOM   1803 HD13 ILE   116      30.797  31.987  42.227  1.00  0.00           H
ATOM   1804  C   ILE   116      30.881  27.304  40.907  1.00  0.00           C
ATOM   1805  O   ILE   116      30.519  27.848  39.861  1.00  0.00           O
ATOM   1806  N   GLY   117      31.843  26.427  40.886  1.00  0.00           N
ATOM   1807  H   GLY   117      32.056  25.917  41.732  1.00  0.00           H
ATOM   1808  CA  GLY   117      32.506  25.972  39.705  1.00  0.00           C
ATOM   1809  HA2 GLY   117      32.890  26.859  39.205  1.00  0.00           H
ATOM   1810  HA3 GLY   117      33.390  25.355  39.869  1.00  0.00           H
ATOM   1811  C   GLY   117      31.657  25.148  38.751  1.00  0.00           C
ATOM   1812  O   GLY   117      31.581  25.453  37.548  1.00  0.00           O
ATOM   1813  N   GLN   118      30.837  24.214  39.203  1.00  0.00           N
ATOM   1814  H   GLN   118      30.761  24.193  40.210  1.00  0.00           H
ATOM   1815  CA  GLN   118      29.853  23.396  38.444  1.00  0.00           C
ATOM   1816  HA  GLN   118      30.394  22.694  37.809  1.00  0.00           H
ATOM   1817  CB  GLN   118      28.946  22.663  39.374  1.00  0.00           C
ATOM   1818  HB2 GLN   118      29.512  22.035  40.062  1.00  0.00           H
ATOM   1819  HB3 GLN   118      28.396  23.370  39.994  1.00  0.00           H
ATOM   1820  CG  GLN   118      27.940  21.688  38.756  1.00  0.00           C
ATOM   1821  HG2 GLN   118      27.034  22.198  38.429  1.00  0.00           H
ATOM   1822  HG3 GLN   118      28.431  21.069  38.005  1.00  0.00           H
ATOM   1823  CD  GLN   118      27.451  20.693  39.851  1.00  0.00           C
ATOM   1824  OE1 GLN   118      27.670  20.791  41.033  1.00  0.00           O
ATOM   1825  NE2 GLN   118      26.808  19.595  39.409  1.00  0.00           N
ATOM   1826 HE21 GLN   118      26.532  18.971  40.155  1.00  0.00           H
ATOM   1827 HE22 GLN   118      26.664  19.372  38.435  1.00  0.00           H
ATOM   1828  C   GLN   118      28.836  24.368  37.643  1.00  0.00           C
ATOM   1829  O   GLN   118      28.267  23.962  36.591  1.00  0.00           O
ATOM   1830  N   PHE   119      28.615  25.603  38.120  1.00  0.00           N
ATOM   1831  H   PHE   119      29.129  25.902  38.936  1.00  0.00           H
ATOM   1832  CA  PHE   119      27.696  26.606  37.581  1.00  0.00           C
ATOM   1833  HA  PHE   119      26.928  26.021  37.076  1.00  0.00           H
ATOM   1834  CB  PHE   119      26.946  27.390  38.749  1.00  0.00           C
ATOM   1835  HB2 PHE   119      27.589  28.104  39.264  1.00  0.00           H
ATOM   1836  HB3 PHE   119      26.201  28.071  38.342  1.00  0.00           H
ATOM   1837  CG  PHE   119      26.238  26.532  39.698  1.00  0.00           C
ATOM   1838  CD1 PHE   119      25.090  25.793  39.271  1.00  0.00           C
ATOM   1839  HD1 PHE   119      24.774  26.010  38.261  1.00  0.00           H
ATOM   1840  CE1 PHE   119      24.285  25.068  40.147  1.00  0.00           C
ATOM   1841  HE1 PHE   119      23.361  24.702  39.726  1.00  0.00           H
ATOM   1842  CZ  PHE   119      24.506  25.110  41.500  1.00  0.00           C
ATOM   1843  HZ  PHE   119      23.825  24.731  42.247  1.00  0.00           H
ATOM   1844  CE2 PHE   119      25.642  25.793  41.951  1.00  0.00           C
ATOM   1845  HE2 PHE   119      25.866  25.894  43.002  1.00  0.00           H
ATOM   1846  CD2 PHE   119      26.508  26.475  41.075  1.00  0.00           C
ATOM   1847  HD2 PHE   119      27.317  27.050  41.499  1.00  0.00           H
ATOM   1848  C   PHE   119      28.426  27.522  36.582  1.00  0.00           C
ATOM   1849  O   PHE   119      27.713  28.337  36.025  1.00  0.00           O
ATOM   1850  N   GLY   120      29.757  27.359  36.413  1.00  0.00           N
ATOM   1851  H   GLY   120      30.286  26.630  36.867  1.00  0.00           H
ATOM   1852  CA  GLY   120      30.572  27.979  35.358  1.00  0.00           C
ATOM   1853  HA2 GLY   120      31.564  27.526  35.333  1.00  0.00           H
ATOM   1854  HA3 GLY   120      29.991  27.861  34.443  1.00  0.00           H
ATOM   1855  C   GLY   120      30.875  29.477  35.594  1.00  0.00           C
ATOM   1856  O   GLY   120      31.038  30.277  34.598  1.00  0.00           O
ATOM   1857  N   VAL   121      30.848  29.899  36.857  1.00  0.00           N
ATOM   1858  H   VAL   121      30.539  29.244  37.562  1.00  0.00           H
ATOM   1859  CA  VAL   121      31.051  31.320  37.312  1.00  0.00           C
ATOM   1860  HA  VAL   121      31.508  31.928  36.531  1.00  0.00           H
ATOM   1861  CB  VAL   121      29.736  32.014  37.635  1.00  0.00           C
ATOM   1862  HB  VAL   121      29.931  33.020  38.006  1.00  0.00           H
ATOM   1863  CG1 VAL   121      28.932  32.262  36.325  1.00  0.00           C
ATOM   1864 HG11 VAL   121      28.290  33.131  36.473  1.00  0.00           H
ATOM   1865 HG12 VAL   121      29.502  32.531  35.435  1.00  0.00           H
ATOM   1866 HG13 VAL   121      28.464  31.320  36.041  1.00  0.00           H
ATOM   1867  CG2 VAL   121      28.798  31.348  38.701  1.00  0.00           C
ATOM   1868 HG21 VAL   121      28.435  30.399  38.304  1.00  0.00           H
ATOM   1869 HG22 VAL   121      27.937  31.980  38.919  1.00  0.00           H
ATOM   1870 HG23 VAL   121      29.357  31.069  39.594  1.00  0.00           H
ATOM   1871  C   VAL   121      32.100  31.365  38.437  1.00  0.00           C
ATOM   1872  O   VAL   121      31.938  32.031  39.415  1.00  0.00           O
ATOM   1873  N   GLY   122      33.219  30.581  38.321  1.00  0.00           N
ATOM   1874  H   GLY   122      33.382  30.119  37.437  1.00  0.00           H
ATOM   1875  CA  GLY   122      34.172  30.394  39.372  1.00  0.00           C
ATOM   1876  HA2 GLY   122      33.835  29.777  40.207  1.00  0.00           H
ATOM   1877  HA3 GLY   122      34.967  29.770  38.964  1.00  0.00           H
ATOM   1878  C   GLY   122      34.750  31.724  39.886  1.00  0.00           C
ATOM   1879  O   GLY   122      34.904  31.825  41.112  1.00  0.00           O
ATOM   1880  N   PHE   123      34.820  32.700  38.955  1.00  0.00           N
ATOM   1881  H   PHE   123      34.642  32.469  37.987  1.00  0.00           H
ATOM   1882  CA  PHE   123      35.366  34.045  39.304  1.00  0.00           C
ATOM   1883  HA  PHE   123      36.368  34.005  39.730  1.00  0.00           H
ATOM   1884  CB  PHE   123      35.360  34.950  38.034  1.00  0.00           C
ATOM   1885  HB2 PHE   123      34.383  34.886  37.557  1.00  0.00           H
ATOM   1886  HB3 PHE   123      35.438  36.009  38.279  1.00  0.00           H
ATOM   1887  CG  PHE   123      36.344  34.689  36.910  1.00  0.00           C
ATOM   1888  CD1 PHE   123      35.852  34.389  35.519  1.00  0.00           C
ATOM   1889  HD1 PHE   123      34.805  34.432  35.260  1.00  0.00           H
ATOM   1890  CE1 PHE   123      36.806  34.124  34.555  1.00  0.00           C
ATOM   1891  HE1 PHE   123      36.599  33.888  33.521  1.00  0.00           H
ATOM   1892  CZ  PHE   123      38.200  34.001  34.872  1.00  0.00           C
ATOM   1893  HZ  PHE   123      38.967  33.778  34.145  1.00  0.00           H
ATOM   1894  CE2 PHE   123      38.625  34.244  36.176  1.00  0.00           C
ATOM   1895  HE2 PHE   123      39.656  34.063  36.443  1.00  0.00           H
ATOM   1896  CD2 PHE   123      37.722  34.516  37.234  1.00  0.00           C
ATOM   1897  HD2 PHE   123      38.057  34.338  38.245  1.00  0.00           H
ATOM   1898  C   PHE   123      34.593  34.742  40.495  1.00  0.00           C
ATOM   1899  O   PHE   123      35.212  35.438  41.307  1.00  0.00           O
ATOM   1900  N   TYR   124      33.285  34.481  40.773  1.00  0.00           N
ATOM   1901  H   TYR   124      32.800  33.953  40.062  1.00  0.00           H
ATOM   1902  CA  TYR   124      32.570  35.129  41.921  1.00  0.00           C
ATOM   1903  HA  TYR   124      32.851  36.180  41.980  1.00  0.00           H
ATOM   1904  CB  TYR   124      31.045  35.089  41.723  1.00  0.00           C
ATOM   1905  HB2 TYR   124      30.858  34.017  41.772  1.00  0.00           H
ATOM   1906  HB3 TYR   124      30.516  35.559  42.552  1.00  0.00           H
ATOM   1907  CG  TYR   124      30.535  35.756  40.459  1.00  0.00           C
ATOM   1908  CD1 TYR   124      31.033  37.042  40.040  1.00  0.00           C
ATOM   1909  HD1 TYR   124      31.677  37.488  40.783  1.00  0.00           H
ATOM   1910  CE1 TYR   124      30.692  37.693  38.901  1.00  0.00           C
ATOM   1911  HE1 TYR   124      31.293  38.476  38.463  1.00  0.00           H
ATOM   1912  CZ  TYR   124      29.865  36.929  38.069  1.00  0.00           C
ATOM   1913  OH  TYR   124      29.574  37.507  36.846  1.00  0.00           O
ATOM   1914  HH  TYR   124      28.817  37.123  36.396  1.00  0.00           H
ATOM   1915  CE2 TYR   124      29.190  35.754  38.402  1.00  0.00           C
ATOM   1916  HE2 TYR   124      28.487  35.238  37.766  1.00  0.00           H
ATOM   1917  CD2 TYR   124      29.515  35.132  39.658  1.00  0.00           C
ATOM   1918  HD2 TYR   124      29.038  34.216  39.973  1.00  0.00           H
ATOM   1919  C   TYR   124      32.946  34.642  43.320  1.00  0.00           C
ATOM   1920  O   TYR   124      32.880  35.408  44.340  1.00  0.00           O
ATOM   1921  N   SER   125      33.660  33.497  43.395  1.00  0.00           N
ATOM   1922  H   SER   125      33.867  32.926  42.588  1.00  0.00           H
ATOM   1923  CA  SER   125      34.202  32.943  44.634  1.00  0.00           C
ATOM   1924  HA  SER   125      33.428  32.977  45.400  1.00  0.00           H
ATOM   1925  CB  SER   125      34.823  31.548  44.462  1.00  0.00           C
ATOM   1926  HB2 SER   125      35.051  31.235  45.481  1.00  0.00           H
ATOM   1927  HB3 SER   125      34.091  30.885  44.000  1.00  0.00           H
ATOM   1928  OG  SER   125      35.980  31.545  43.635  1.00  0.00           O
ATOM   1929  HG  SER   125      35.654  31.628  42.737  1.00  0.00           H
ATOM   1930  C   SER   125      35.268  33.844  45.263  1.00  0.00           C
ATOM   1931  O   SER   125      35.594  33.880  46.484  1.00  0.00           O
ATOM   1932  N   ALA   126      35.860  34.648  44.362  1.00  0.00           N
ATOM   1933  H   ALA   126      35.592  34.617  43.389  1.00  0.00           H
ATOM   1934  CA  ALA   126      36.820  35.646  44.826  1.00  0.00           C
ATOM   1935  HA  ALA   126      37.547  35.092  45.419  1.00  0.00           H
ATOM   1936  CB  ALA   126      37.420  36.285  43.595  1.00  0.00           C
ATOM   1937  HB1 ALA   126      37.745  35.463  42.957  1.00  0.00           H
ATOM   1938  HB2 ALA   126      38.293  36.853  43.915  1.00  0.00           H
ATOM   1939  HB3 ALA   126      36.712  36.906  43.044  1.00  0.00           H
ATOM   1940  C   ALA   126      36.357  36.691  45.789  1.00  0.00           C
ATOM   1941  O   ALA   126      37.044  36.974  46.777  1.00  0.00           O
ATOM   1942  N   TYR   127      35.100  37.111  45.872  1.00  0.00           N
ATOM   1943  H   TYR   127      34.477  36.707  45.187  1.00  0.00           H
ATOM   1944  CA  TYR   127      34.464  37.987  46.915  1.00  0.00           C
ATOM   1945  HA  TYR   127      35.156  38.800  47.139  1.00  0.00           H
ATOM   1946  CB  TYR   127      33.166  38.574  46.340  1.00  0.00           C
ATOM   1947  HB2 TYR   127      32.429  37.783  46.203  1.00  0.00           H
ATOM   1948  HB3 TYR   127      32.638  39.288  46.971  1.00  0.00           H
ATOM   1949  CG  TYR   127      33.293  39.439  45.071  1.00  0.00           C
ATOM   1950  CD1 TYR   127      33.675  40.756  45.232  1.00  0.00           C
ATOM   1951  HD1 TYR   127      33.787  41.289  46.165  1.00  0.00           H
ATOM   1952  CE1 TYR   127      33.911  41.531  44.056  1.00  0.00           C
ATOM   1953  HE1 TYR   127      34.213  42.566  44.107  1.00  0.00           H
ATOM   1954  CZ  TYR   127      33.628  40.965  42.831  1.00  0.00           C
ATOM   1955  OH  TYR   127      33.892  41.798  41.783  1.00  0.00           O
ATOM   1956  HH  TYR   127      34.265  42.631  42.083  1.00  0.00           H
ATOM   1957  CE2 TYR   127      33.069  39.693  42.718  1.00  0.00           C
ATOM   1958  HE2 TYR   127      32.785  39.285  41.759  1.00  0.00           H
ATOM   1959  CD2 TYR   127      32.942  38.894  43.831  1.00  0.00           C
ATOM   1960  HD2 TYR   127      32.611  37.875  43.699  1.00  0.00           H
ATOM   1961  C   TYR   127      34.134  37.271  48.237  1.00  0.00           C
ATOM   1962  O   TYR   127      33.542  37.927  49.117  1.00  0.00           O
ATOM   1963  N   LEU   128      34.479  35.978  48.474  1.00  0.00           N
ATOM   1964  H   LEU   128      34.992  35.477  47.763  1.00  0.00           H
ATOM   1965  CA  LEU   128      34.497  35.366  49.778  1.00  0.00           C
ATOM   1966  HA  LEU   128      33.574  35.716  50.243  1.00  0.00           H
ATOM   1967  CB  LEU   128      34.583  33.830  49.578  1.00  0.00           C
ATOM   1968  HB2 LEU   128      35.501  33.597  49.039  1.00  0.00           H
ATOM   1969  HB3 LEU   128      34.574  33.447  50.598  1.00  0.00           H
ATOM   1970  CG  LEU   128      33.425  33.121  48.835  1.00  0.00           C
ATOM   1971  HG  LEU   128      33.420  33.552  47.833  1.00  0.00           H
ATOM   1972  CD1 LEU   128      33.907  31.650  48.709  1.00  0.00           C
ATOM   1973 HD11 LEU   128      34.800  31.488  48.106  1.00  0.00           H
ATOM   1974 HD12 LEU   128      33.128  31.038  48.255  1.00  0.00           H
ATOM   1975 HD13 LEU   128      34.116  31.293  49.718  1.00  0.00           H
ATOM   1976  CD2 LEU   128      32.039  33.305  49.490  1.00  0.00           C
ATOM   1977 HD21 LEU   128      31.307  32.944  48.767  1.00  0.00           H
ATOM   1978 HD22 LEU   128      31.873  32.638  50.336  1.00  0.00           H
ATOM   1979 HD23 LEU   128      31.948  34.363  49.737  1.00  0.00           H
ATOM   1980  C   LEU   128      35.697  35.900  50.650  1.00  0.00           C
ATOM   1981  O   LEU   128      35.539  35.868  51.836  1.00  0.00           O
ATOM   1982  N   VAL   129      36.683  36.513  50.010  1.00  0.00           N
ATOM   1983  H   VAL   129      36.756  36.389  49.010  1.00  0.00           H
ATOM   1984  CA  VAL   129      37.766  37.294  50.659  1.00  0.00           C
ATOM   1985  HA  VAL   129      37.441  37.621  51.647  1.00  0.00           H
ATOM   1986  CB  VAL   129      39.069  36.495  50.758  1.00  0.00           C
ATOM   1987  HB  VAL   129      39.817  37.056  51.317  1.00  0.00           H
ATOM   1988  CG1 VAL   129      38.918  35.193  51.544  1.00  0.00           C
ATOM   1989 HG11 VAL   129      39.890  34.700  51.519  1.00  0.00           H
ATOM   1990 HG12 VAL   129      38.629  35.581  52.521  1.00  0.00           H
ATOM   1991 HG13 VAL   129      38.146  34.532  51.153  1.00  0.00           H
ATOM   1992  CG2 VAL   129      39.655  36.052  49.404  1.00  0.00           C
ATOM   1993 HG21 VAL   129      39.010  35.255  49.032  1.00  0.00           H
ATOM   1994 HG22 VAL   129      40.580  35.491  49.541  1.00  0.00           H
ATOM   1995 HG23 VAL   129      39.796  36.807  48.631  1.00  0.00           H
ATOM   1996  C   VAL   129      38.167  38.664  50.023  1.00  0.00           C
ATOM   1997  O   VAL   129      38.583  39.603  50.710  1.00  0.00           O
ATOM   1998  N   ALA   130      37.969  38.978  48.766  1.00  0.00           N
ATOM   1999  H   ALA   130      37.669  38.263  48.118  1.00  0.00           H
ATOM   2000  CA  ALA   130      38.277  40.225  48.201  1.00  0.00           C
ATOM   2001  HA  ALA   130      39.236  40.622  48.533  1.00  0.00           H
ATOM   2002  CB  ALA   130      38.410  40.105  46.674  1.00  0.00           C
ATOM   2003  HB1 ALA   130      38.299  41.068  46.179  1.00  0.00           H
ATOM   2004  HB2 ALA   130      37.619  39.553  46.165  1.00  0.00           H
ATOM   2005  HB3 ALA   130      39.400  39.659  46.578  1.00  0.00           H
ATOM   2006  C   ALA   130      37.220  41.228  48.618  1.00  0.00           C
ATOM   2007  O   ALA   130      36.011  40.945  48.801  1.00  0.00           O
ATOM   2008  N   GLU   131      37.606  42.470  48.720  1.00  0.00           N
ATOM   2009  H   GLU   131      38.605  42.619  48.700  1.00  0.00           H
ATOM   2010  CA  GLU   131      36.811  43.733  48.815  1.00  0.00           C
ATOM   2011  HA  GLU   131      35.791  43.428  49.051  1.00  0.00           H
ATOM   2012  CB  GLU   131      37.328  44.729  49.962  1.00  0.00           C
ATOM   2013  HB2 GLU   131      36.732  45.638  49.879  1.00  0.00           H
ATOM   2014  HB3 GLU   131      37.007  44.306  50.915  1.00  0.00           H
ATOM   2015  CG  GLU   131      38.825  44.990  49.960  1.00  0.00           C
ATOM   2016  HG2 GLU   131      39.379  44.108  50.283  1.00  0.00           H
ATOM   2017  HG3 GLU   131      39.086  45.227  48.928  1.00  0.00           H
ATOM   2018  CD  GLU   131      39.211  46.161  50.842  1.00  0.00           C
ATOM   2019  OE1 GLU   131      40.280  46.759  50.726  1.00  0.00           O
ATOM   2020  OE2 GLU   131      38.397  46.682  51.631  1.00  0.00           O
ATOM   2021  C   GLU   131      36.608  44.368  47.511  1.00  0.00           C
ATOM   2022  O   GLU   131      35.693  45.199  47.317  1.00  0.00           O
ATOM   2023  N   LYS   132      37.531  44.013  46.572  1.00  0.00           N
ATOM   2024  H   LYS   132      38.255  43.326  46.725  1.00  0.00           H
ATOM   2025  CA  LYS   132      37.513  44.318  45.123  1.00  0.00           C
ATOM   2026  HA  LYS   132      36.498  44.307  44.724  1.00  0.00           H
ATOM   2027  CB  LYS   132      38.180  45.675  44.869  1.00  0.00           C
ATOM   2028  HB2 LYS   132      37.691  46.476  45.424  1.00  0.00           H
ATOM   2029  HB3 LYS   132      39.234  45.676  45.145  1.00  0.00           H
ATOM   2030  CG  LYS   132      38.117  46.217  43.455  1.00  0.00           C
ATOM   2031  HG2 LYS   132      38.802  45.611  42.861  1.00  0.00           H
ATOM   2032  HG3 LYS   132      37.087  46.071  43.128  1.00  0.00           H
ATOM   2033  CD  LYS   132      38.559  47.651  43.277  1.00  0.00           C
ATOM   2034  HD2 LYS   132      38.087  48.174  42.445  1.00  0.00           H
ATOM   2035  HD3 LYS   132      38.313  48.237  44.162  1.00  0.00           H
ATOM   2036  CE  LYS   132      40.084  47.724  43.260  1.00  0.00           C
ATOM   2037  HE2 LYS   132      40.509  47.425  44.219  1.00  0.00           H
ATOM   2038  HE3 LYS   132      40.525  47.059  42.517  1.00  0.00           H
ATOM   2039  NZ  LYS   132      40.481  49.101  43.022  1.00  0.00           N
ATOM   2040  HZ1 LYS   132      41.477  49.120  42.863  1.00  0.00           H
ATOM   2041  HZ2 LYS   132      40.164  49.732  43.744  1.00  0.00           H
ATOM   2042  HZ3 LYS   132      40.153  49.424  42.123  1.00  0.00           H
ATOM   2043  C   LYS   132      38.320  43.323  44.279  1.00  0.00           C
ATOM   2044  O   LYS   132      39.320  42.874  44.856  1.00  0.00           O
ATOM   2045  N   VAL   133      37.825  42.985  43.058  1.00  0.00           N
ATOM   2046  H   VAL   133      37.150  43.623  42.662  1.00  0.00           H
ATOM   2047  CA  VAL   133      38.488  42.210  42.036  1.00  0.00           C
ATOM   2048  HA  VAL   133      39.383  41.766  42.470  1.00  0.00           H
ATOM   2049  CB  VAL   133      37.542  40.970  41.773  1.00  0.00           C
ATOM   2050  HB  VAL   133      36.634  41.315  41.277  1.00  0.00           H
ATOM   2051  CG1 VAL   133      38.276  40.016  40.766  1.00  0.00           C
ATOM   2052 HG11 VAL   133      37.761  39.076  40.565  1.00  0.00           H
ATOM   2053 HG12 VAL   133      38.518  40.590  39.873  1.00  0.00           H
ATOM   2054 HG13 VAL   133      39.180  39.626  41.235  1.00  0.00           H
ATOM   2055  CG2 VAL   133      37.237  40.048  42.972  1.00  0.00           C
ATOM   2056 HG21 VAL   133      36.578  39.233  42.669  1.00  0.00           H
ATOM   2057 HG22 VAL   133      36.580  40.662  43.589  1.00  0.00           H
ATOM   2058 HG23 VAL   133      38.043  39.660  43.594  1.00  0.00           H
ATOM   2059  C   VAL   133      38.791  42.978  40.762  1.00  0.00           C
ATOM   2060  O   VAL   133      37.955  43.551  40.137  1.00  0.00           O
ATOM   2061  N   THR   134      40.019  42.772  40.324  1.00  0.00           N
ATOM   2062  H   THR   134      40.611  42.119  40.819  1.00  0.00           H
ATOM   2063  CA  THR   134      40.463  43.286  39.000  1.00  0.00           C
ATOM   2064  HA  THR   134      39.613  43.780  38.529  1.00  0.00           H
ATOM   2065  CB  THR   134      41.589  44.298  39.113  1.00  0.00           C
ATOM   2066  HB  THR   134      42.195  44.023  39.977  1.00  0.00           H
ATOM   2067  CG2 THR   134      42.338  44.545  37.766  1.00  0.00           C
ATOM   2068 HG21 THR   134      43.035  43.720  37.616  1.00  0.00           H
ATOM   2069 HG22 THR   134      42.938  45.448  37.881  1.00  0.00           H
ATOM   2070 HG23 THR   134      41.591  44.698  36.986  1.00  0.00           H
ATOM   2071  OG1 THR   134      41.067  45.560  39.338  1.00  0.00           O
ATOM   2072  HG1 THR   134      40.684  45.873  38.516  1.00  0.00           H
ATOM   2073  C   THR   134      40.950  42.125  38.229  1.00  0.00           C
ATOM   2074  O   THR   134      41.730  41.379  38.814  1.00  0.00           O
ATOM   2075  N   VAL   135      40.502  41.913  37.015  1.00  0.00           N
ATOM   2076  H   VAL   135      39.916  42.678  36.715  1.00  0.00           H
ATOM   2077  CA  VAL   135      40.851  40.833  36.099  1.00  0.00           C
ATOM   2078  HA  VAL   135      41.553  40.158  36.588  1.00  0.00           H
ATOM   2079  CB  VAL   135      39.600  40.121  35.491  1.00  0.00           C
ATOM   2080  HB  VAL   135      38.898  40.899  35.193  1.00  0.00           H
ATOM   2081  CG1 VAL   135      39.786  39.250  34.209  1.00  0.00           C
ATOM   2082 HG11 VAL   135      40.206  39.802  33.368  1.00  0.00           H
ATOM   2083 HG12 VAL   135      40.670  38.650  34.429  1.00  0.00           H
ATOM   2084 HG13 VAL   135      38.911  38.682  33.896  1.00  0.00           H
ATOM   2085  CG2 VAL   135      38.797  39.274  36.457  1.00  0.00           C
ATOM   2086 HG21 VAL   135      38.101  38.628  35.922  1.00  0.00           H
ATOM   2087 HG22 VAL   135      38.309  39.986  37.123  1.00  0.00           H
ATOM   2088 HG23 VAL   135      39.381  38.644  37.129  1.00  0.00           H
ATOM   2089  C   VAL   135      41.633  41.506  34.994  1.00  0.00           C
ATOM   2090  O   VAL   135      41.160  42.503  34.494  1.00  0.00           O
ATOM   2091  N   ILE   136      42.815  41.019  34.670  1.00  0.00           N
ATOM   2092  H   ILE   136      43.074  40.160  35.133  1.00  0.00           H
ATOM   2093  CA  ILE   136      43.513  41.372  33.448  1.00  0.00           C
ATOM   2094  HA  ILE   136      43.071  42.199  32.894  1.00  0.00           H
ATOM   2095  CB  ILE   136      45.010  41.717  33.642  1.00  0.00           C
ATOM   2096  HB  ILE   136      45.499  40.764  33.842  1.00  0.00           H
ATOM   2097  CG2 ILE   136      45.742  42.255  32.322  1.00  0.00           C
ATOM   2098 HG21 ILE   136      46.730  42.689  32.476  1.00  0.00           H
ATOM   2099 HG22 ILE   136      45.199  43.071  31.847  1.00  0.00           H
ATOM   2100 HG23 ILE   136      45.832  41.534  31.510  1.00  0.00           H
ATOM   2101  CG1 ILE   136      45.409  42.536  34.898  1.00  0.00           C
ATOM   2102 HG12 ILE   136      45.288  41.855  35.741  1.00  0.00           H
ATOM   2103 HG13 ILE   136      46.499  42.548  34.859  1.00  0.00           H
ATOM   2104  CD1 ILE   136      44.790  43.961  35.008  1.00  0.00           C
ATOM   2105 HD11 ILE   136      45.203  44.509  34.161  1.00  0.00           H
ATOM   2106 HD12 ILE   136      44.993  44.485  35.942  1.00  0.00           H
ATOM   2107 HD13 ILE   136      43.722  43.841  34.819  1.00  0.00           H
ATOM   2108  C   ILE   136      43.386  40.156  32.530  1.00  0.00           C
ATOM   2109  O   ILE   136      43.326  39.003  33.052  1.00  0.00           O
ATOM   2110  N   THR   137      43.556  40.357  31.245  1.00  0.00           N
ATOM   2111  H   THR   137      43.772  41.274  30.882  1.00  0.00           H
ATOM   2112  CA  THR   137      43.504  39.198  30.246  1.00  0.00           C
ATOM   2113  HA  THR   137      44.135  38.389  30.615  1.00  0.00           H
ATOM   2114  CB  THR   137      42.113  38.568  30.010  1.00  0.00           C
ATOM   2115  HB  THR   137      41.542  38.416  30.926  1.00  0.00           H
ATOM   2116  CG2 THR   137      41.192  39.522  29.306  1.00  0.00           C
ATOM   2117 HG21 THR   137      41.536  39.581  28.274  1.00  0.00           H
ATOM   2118 HG22 THR   137      41.327  40.529  29.698  1.00  0.00           H
ATOM   2119 HG23 THR   137      40.144  39.221  29.324  1.00  0.00           H
ATOM   2120  OG1 THR   137      42.159  37.308  29.324  1.00  0.00           O
ATOM   2121  HG1 THR   137      42.258  36.649  30.015  1.00  0.00           H
ATOM   2122  C   THR   137      44.104  39.629  28.914  1.00  0.00           C
ATOM   2123  O   THR   137      43.952  40.845  28.515  1.00  0.00           O
ATOM   2124  N   LYS   138      44.669  38.688  28.170  1.00  0.00           N
ATOM   2125  H   LYS   138      44.781  37.792  28.624  1.00  0.00           H
ATOM   2126  CA  LYS   138      45.067  38.748  26.796  1.00  0.00           C
ATOM   2127  HA  LYS   138      44.508  39.551  26.316  1.00  0.00           H
ATOM   2128  CB  LYS   138      46.605  39.220  26.682  1.00  0.00           C
ATOM   2129  HB2 LYS   138      46.758  40.254  26.992  1.00  0.00           H
ATOM   2130  HB3 LYS   138      47.129  38.568  27.381  1.00  0.00           H
ATOM   2131  CG  LYS   138      47.290  39.109  25.319  1.00  0.00           C
ATOM   2132  HG2 LYS   138      48.337  39.380  25.456  1.00  0.00           H
ATOM   2133  HG3 LYS   138      47.306  38.073  24.981  1.00  0.00           H
ATOM   2134  CD  LYS   138      46.672  39.950  24.244  1.00  0.00           C
ATOM   2135  HD2 LYS   138      45.624  39.651  24.206  1.00  0.00           H
ATOM   2136  HD3 LYS   138      46.683  40.954  24.670  1.00  0.00           H
ATOM   2137  CE  LYS   138      47.418  40.102  22.930  1.00  0.00           C
ATOM   2138  HE2 LYS   138      47.006  41.051  22.585  1.00  0.00           H
ATOM   2139  HE3 LYS   138      48.501  40.049  23.049  1.00  0.00           H
ATOM   2140  NZ  LYS   138      47.069  38.965  22.096  1.00  0.00           N
ATOM   2141  HZ1 LYS   138      46.067  38.851  22.063  1.00  0.00           H
ATOM   2142  HZ2 LYS   138      47.499  38.101  22.395  1.00  0.00           H
ATOM   2143  HZ3 LYS   138      47.483  38.958  21.174  1.00  0.00           H
ATOM   2144  C   LYS   138      44.820  37.373  26.143  1.00  0.00           C
ATOM   2145  O   LYS   138      45.514  36.431  26.416  1.00  0.00           O
ATOM   2146  N   HIE   139      43.881  37.320  25.188  1.00  0.00           N
ATOM   2147  H   HIE   139      43.288  38.135  25.250  1.00  0.00           H
ATOM   2148  CA  HIE   139      43.629  36.196  24.243  1.00  0.00           C
ATOM   2149  HA  HIE   139      44.020  35.262  24.649  1.00  0.00           H
ATOM   2150  CB  HIE   139      42.112  36.075  23.933  1.00  0.00           C
ATOM   2151  HB2 HIE   139      41.676  35.876  24.912  1.00  0.00           H
ATOM   2152  HB3 HIE   139      41.756  37.027  23.540  1.00  0.00           H
ATOM   2153  CG  HIE   139      41.623  34.973  23.012  1.00  0.00           C
ATOM   2154  ND1 HIE   139      41.206  35.155  21.688  1.00  0.00           N
ATOM   2155  CE1 HIE   139      40.752  33.904  21.308  1.00  0.00           C
ATOM   2156  HE1 HIE   139      40.454  33.557  20.329  1.00  0.00           H
ATOM   2157  NE2 HIE   139      40.882  33.019  22.298  1.00  0.00           N
ATOM   2158  HE2 HIE   139      40.826  32.029  22.107  1.00  0.00           H
ATOM   2159  CD2 HIE   139      41.356  33.721  23.440  1.00  0.00           C
ATOM   2160  HD2 HIE   139      41.509  33.324  24.433  1.00  0.00           H
ATOM   2161  C   HIE   139      44.373  36.473  22.936  1.00  0.00           C
ATOM   2162  O   HIE   139      44.538  37.632  22.471  1.00  0.00           O
ATOM   2163  N   ASN   140      44.742  35.368  22.238  1.00  0.00           N
ATOM   2164  H   ASN   140      44.512  34.453  22.599  1.00  0.00           H
ATOM   2165  CA  ASN   140      45.282  35.395  20.875  1.00  0.00           C
ATOM   2166  HA  ASN   140      46.302  35.780  20.881  1.00  0.00           H
ATOM   2167  CB  ASN   140      45.290  33.955  20.484  1.00  0.00           C
ATOM   2168  HB2 ASN   140      44.415  33.455  20.896  1.00  0.00           H
ATOM   2169  HB3 ASN   140      45.262  33.966  19.395  1.00  0.00           H
ATOM   2170  CG  ASN   140      46.544  33.198  20.914  1.00  0.00           C
ATOM   2171  OD1 ASN   140      47.544  33.789  21.370  1.00  0.00           O
ATOM   2172  ND2 ASN   140      46.457  31.875  20.992  1.00  0.00           N
ATOM   2173 HD21 ASN   140      45.545  31.489  20.794  1.00  0.00           H
ATOM   2174 HD22 ASN   140      47.187  31.308  21.398  1.00  0.00           H
ATOM   2175  C   ASN   140      44.476  36.253  19.839  1.00  0.00           C
ATOM   2176  O   ASN   140      45.099  36.851  18.929  1.00  0.00           O
ATOM   2177  N   ASP   141      43.199  36.367  19.876  1.00  0.00           N
ATOM   2178  H   ASP   141      42.669  35.931  20.617  1.00  0.00           H
ATOM   2179  CA  ASP   141      42.468  37.024  18.849  1.00  0.00           C
ATOM   2180  HA  ASP   141      43.112  37.170  17.982  1.00  0.00           H
ATOM   2181  CB  ASP   141      41.178  36.204  18.386  1.00  0.00           C
ATOM   2182  HB2 ASP   141      40.411  36.193  19.159  1.00  0.00           H
ATOM   2183  HB3 ASP   141      40.703  36.753  17.573  1.00  0.00           H
ATOM   2184  CG  ASP   141      41.464  34.764  17.915  1.00  0.00           C
ATOM   2185  OD1 ASP   141      42.608  34.373  17.630  1.00  0.00           O
ATOM   2186  OD2 ASP   141      40.473  34.045  17.644  1.00  0.00           O
ATOM   2187  C   ASP   141      41.942  38.414  19.221  1.00  0.00           C
ATOM   2188  O   ASP   141      41.277  39.098  18.400  1.00  0.00           O
ATOM   2189  N   ASP   142      42.373  38.972  20.345  1.00  0.00           N
ATOM   2190  H   ASP   142      42.827  38.316  20.963  1.00  0.00           H
ATOM   2191  CA  ASP   142      42.272  40.343  20.682  1.00  0.00           C
ATOM   2192  HA  ASP   142      42.014  40.919  19.793  1.00  0.00           H
ATOM   2193  CB  ASP   142      41.117  40.583  21.668  1.00  0.00           C
ATOM   2194  HB2 ASP   142      40.322  39.870  21.449  1.00  0.00           H
ATOM   2195  HB3 ASP   142      41.447  40.260  22.657  1.00  0.00           H
ATOM   2196  CG  ASP   142      40.505  41.969  21.709  1.00  0.00           C
ATOM   2197  OD1 ASP   142      40.981  42.828  21.029  1.00  0.00           O
ATOM   2198  OD2 ASP   142      39.537  42.230  22.441  1.00  0.00           O
ATOM   2199  C   ASP   142      43.550  40.963  21.295  1.00  0.00           C
ATOM   2200  O   ASP   142      44.593  40.372  21.436  1.00  0.00           O
ATOM   2201  N   GLU   143      43.545  42.254  21.596  1.00  0.00           N
ATOM   2202  H   GLU   143      42.794  42.827  21.237  1.00  0.00           H
ATOM   2203  CA  GLU   143      44.686  42.837  22.453  1.00  0.00           C
ATOM   2204  HA  GLU   143      45.653  42.417  22.173  1.00  0.00           H
ATOM   2205  CB  GLU   143      44.843  44.300  22.045  1.00  0.00           C
ATOM   2206  HB2 GLU   143      44.023  44.828  22.533  1.00  0.00           H
ATOM   2207  HB3 GLU   143      45.708  44.696  22.579  1.00  0.00           H
ATOM   2208  CG  GLU   143      44.842  44.547  20.529  1.00  0.00           C
ATOM   2209  HG2 GLU   143      43.825  44.679  20.160  1.00  0.00           H
ATOM   2210  HG3 GLU   143      45.393  45.473  20.358  1.00  0.00           H
ATOM   2211  CD  GLU   143      45.539  43.540  19.618  1.00  0.00           C
ATOM   2212  OE1 GLU   143      46.703  43.244  19.913  1.00  0.00           O
ATOM   2213  OE2 GLU   143      44.853  43.022  18.742  1.00  0.00           O
ATOM   2214  C   GLU   143      44.597  42.545  23.988  1.00  0.00           C
ATOM   2215  O   GLU   143      43.841  41.644  24.407  1.00  0.00           O
ATOM   2216  N   GLN   144      45.310  43.230  24.837  1.00  0.00           N
ATOM   2217  H   GLN   144      45.726  44.080  24.485  1.00  0.00           H
ATOM   2218  CA  GLN   144      45.257  43.066  26.371  1.00  0.00           C
ATOM   2219  HA  GLN   144      44.917  42.050  26.572  1.00  0.00           H
ATOM   2220  CB  GLN   144      46.734  43.094  26.871  1.00  0.00           C
ATOM   2221  HB2 GLN   144      47.303  42.381  26.274  1.00  0.00           H
ATOM   2222  HB3 GLN   144      47.144  44.090  26.708  1.00  0.00           H
ATOM   2223  CG  GLN   144      46.896  42.713  28.293  1.00  0.00           C
ATOM   2224  HG2 GLN   144      46.474  43.437  28.991  1.00  0.00           H
ATOM   2225  HG3 GLN   144      46.372  41.780  28.497  1.00  0.00           H
ATOM   2226  CD  GLN   144      48.362  42.456  28.650  1.00  0.00           C
ATOM   2227  OE1 GLN   144      49.002  41.735  27.919  1.00  0.00           O
ATOM   2228  NE2 GLN   144      48.936  42.959  29.702  1.00  0.00           N
ATOM   2229 HE21 GLN   144      49.872  42.658  29.927  1.00  0.00           H
ATOM   2230 HE22 GLN   144      48.449  43.628  30.282  1.00  0.00           H
ATOM   2231  C   GLN   144      44.274  44.087  27.029  1.00  0.00           C
ATOM   2232  O   GLN   144      44.397  45.263  26.688  1.00  0.00           O
ATOM   2233  N   TYR   145      43.262  43.737  27.796  1.00  0.00           N
ATOM   2234  H   TYR   145      43.159  42.753  27.993  1.00  0.00           H
ATOM   2235  CA  TYR   145      42.262  44.553  28.483  1.00  0.00           C
ATOM   2236  HA  TYR   145      42.558  45.601  28.437  1.00  0.00           H
ATOM   2237  CB  TYR   145      40.867  44.485  27.762  1.00  0.00           C
ATOM   2238  HB2 TYR   145      40.526  43.450  27.792  1.00  0.00           H
ATOM   2239  HB3 TYR   145      40.069  45.100  28.177  1.00  0.00           H
ATOM   2240  CG  TYR   145      40.778  44.757  26.277  1.00  0.00           C
ATOM   2241  CD1 TYR   145      40.537  46.080  25.814  1.00  0.00           C
ATOM   2242  HD1 TYR   145      40.200  46.852  26.490  1.00  0.00           H
ATOM   2243  CE1 TYR   145      40.839  46.407  24.441  1.00  0.00           C
ATOM   2244  HE1 TYR   145      40.683  47.438  24.158  1.00  0.00           H
ATOM   2245  CZ  TYR   145      41.279  45.446  23.496  1.00  0.00           C
ATOM   2246  OH  TYR   145      41.359  45.755  22.145  1.00  0.00           O
ATOM   2247  HH  TYR   145      41.387  44.946  21.628  1.00  0.00           H
ATOM   2248  CE2 TYR   145      41.547  44.151  23.971  1.00  0.00           C
ATOM   2249  HE2 TYR   145      41.804  43.369  23.272  1.00  0.00           H
ATOM   2250  CD2 TYR   145      41.305  43.820  25.352  1.00  0.00           C
ATOM   2251  HD2 TYR   145      41.370  42.785  25.657  1.00  0.00           H
ATOM   2252  C   TYR   145      42.040  44.045  29.991  1.00  0.00           C
ATOM   2253  O   TYR   145      42.565  42.958  30.371  1.00  0.00           O
ATOM   2254  N   ALA   146      41.396  44.814  30.811  1.00  0.00           N
ATOM   2255  H   ALA   146      41.108  45.690  30.399  1.00  0.00           H
ATOM   2256  CA  ALA   146      41.150  44.624  32.253  1.00  0.00           C
ATOM   2257  HA  ALA   146      41.286  43.555  32.415  1.00  0.00           H
ATOM   2258  CB  ALA   146      42.141  45.345  33.076  1.00  0.00           C
ATOM   2259  HB1 ALA   146      43.096  44.944  32.740  1.00  0.00           H
ATOM   2260  HB2 ALA   146      41.964  45.191  34.140  1.00  0.00           H
ATOM   2261  HB3 ALA   146      42.140  46.404  32.816  1.00  0.00           H
ATOM   2262  C   ALA   146      39.663  44.962  32.633  1.00  0.00           C
ATOM   2263  O   ALA   146      39.061  45.734  31.881  1.00  0.00           O
ATOM   2264  N   TRP   147      39.151  44.488  33.738  1.00  0.00           N
ATOM   2265  H   TRP   147      39.764  43.918  34.302  1.00  0.00           H
ATOM   2266  CA  TRP   147      37.779  44.664  34.276  1.00  0.00           C
ATOM   2267  HA  TRP   147      37.352  45.462  33.670  1.00  0.00           H
ATOM   2268  CB  TRP   147      36.771  43.544  33.916  1.00  0.00           C
ATOM   2269  HB2 TRP   147      36.605  43.426  32.846  1.00  0.00           H
ATOM   2270  HB3 TRP   147      37.357  42.625  33.918  1.00  0.00           H
ATOM   2271  CG  TRP   147      35.483  43.314  34.621  1.00  0.00           C
ATOM   2272  CD1 TRP   147      34.201  43.397  34.138  1.00  0.00           C
ATOM   2273  HD1 TRP   147      33.905  43.694  33.143  1.00  0.00           H
ATOM   2274  NE1 TRP   147      33.318  43.075  35.162  1.00  0.00           N
ATOM   2275  HE1 TRP   147      32.329  42.980  34.983  1.00  0.00           H
ATOM   2276  CE2 TRP   147      33.927  42.504  36.239  1.00  0.00           C
ATOM   2277  CZ2 TRP   147      33.474  41.921  37.467  1.00  0.00           C
ATOM   2278  HZ2 TRP   147      32.408  41.808  37.596  1.00  0.00           H
ATOM   2279  CH2 TRP   147      34.420  41.442  38.428  1.00  0.00           C
ATOM   2280  HH2 TRP   147      34.146  41.069  39.403  1.00  0.00           H
ATOM   2281  CZ3 TRP   147      35.794  41.514  38.075  1.00  0.00           C
ATOM   2282  HZ3 TRP   147      36.490  40.933  38.661  1.00  0.00           H
ATOM   2283  CE3 TRP   147      36.262  42.099  36.856  1.00  0.00           C
ATOM   2284  HE3 TRP   147      37.311  42.083  36.598  1.00  0.00           H
ATOM   2285  CD2 TRP   147      35.326  42.713  35.961  1.00  0.00           C
ATOM   2286  C   TRP   147      38.014  44.866  35.771  1.00  0.00           C
ATOM   2287  O   TRP   147      38.949  44.410  36.352  1.00  0.00           O
ATOM   2288  N   GLU   148      37.116  45.614  36.388  1.00  0.00           N
ATOM   2289  H   GLU   148      36.327  45.973  35.869  1.00  0.00           H
ATOM   2290  CA  GLU   148      37.160  45.919  37.828  1.00  0.00           C
ATOM   2291  HA  GLU   148      37.712  45.145  38.361  1.00  0.00           H
ATOM   2292  CB  GLU   148      37.996  47.181  38.024  1.00  0.00           C
ATOM   2293  HB2 GLU   148      38.950  47.051  37.514  1.00  0.00           H
ATOM   2294  HB3 GLU   148      37.463  48.034  37.605  1.00  0.00           H
ATOM   2295  CG  GLU   148      38.340  47.522  39.455  1.00  0.00           C
ATOM   2296  HG2 GLU   148      37.470  48.057  39.837  1.00  0.00           H
ATOM   2297  HG3 GLU   148      38.650  46.620  39.982  1.00  0.00           H
ATOM   2298  CD  GLU   148      39.527  48.486  39.606  1.00  0.00           C
ATOM   2299  OE1 GLU   148      40.572  48.479  38.831  1.00  0.00           O
ATOM   2300  OE2 GLU   148      39.482  49.271  40.612  1.00  0.00           O
ATOM   2301  C   GLU   148      35.749  46.145  38.471  1.00  0.00           C
ATOM   2302  O   GLU   148      34.866  46.794  37.874  1.00  0.00           O
ATOM   2303  N   SER   149      35.630  45.675  39.708  1.00  0.00           N
ATOM   2304  H   SER   149      36.453  45.142  39.952  1.00  0.00           H
ATOM   2305  CA  SER   149      34.367  45.711  40.559  1.00  0.00           C
ATOM   2306  HA  SER   149      34.008  46.741  40.552  1.00  0.00           H
ATOM   2307  CB  SER   149      33.367  44.786  39.974  1.00  0.00           C
ATOM   2308  HB2 SER   149      33.169  45.022  38.928  1.00  0.00           H
ATOM   2309  HB3 SER   149      33.765  43.770  39.966  1.00  0.00           H
ATOM   2310  OG  SER   149      32.159  44.931  40.711  1.00  0.00           O
ATOM   2311  HG  SER   149      31.664  45.641  40.296  1.00  0.00           H
ATOM   2312  C   SER   149      34.607  45.411  42.021  1.00  0.00           C
ATOM   2313  O   SER   149      35.180  44.360  42.289  1.00  0.00           O
ATOM   2314  N   SER   150      34.079  46.291  42.875  1.00  0.00           N
ATOM   2315  H   SER   150      33.565  47.067  42.481  1.00  0.00           H
ATOM   2316  CA  SER   150      33.881  46.114  44.318  1.00  0.00           C
ATOM   2317  HA  SER   150      34.680  45.512  44.754  1.00  0.00           H
ATOM   2318  CB  SER   150      33.892  47.494  44.959  1.00  0.00           C
ATOM   2319  HB2 SER   150      33.169  48.113  44.429  1.00  0.00           H
ATOM   2320  HB3 SER   150      33.586  47.401  46.000  1.00  0.00           H
ATOM   2321  OG  SER   150      35.112  48.183  44.909  1.00  0.00           O
ATOM   2322  HG  SER   150      35.207  48.186  43.954  1.00  0.00           H
ATOM   2323  C   SER   150      32.566  45.362  44.690  1.00  0.00           C
ATOM   2324  O   SER   150      32.043  45.616  45.779  1.00  0.00           O
ATOM   2325  N   ALA   151      31.870  44.720  43.723  1.00  0.00           N
ATOM   2326  H   ALA   151      32.323  44.590  42.830  1.00  0.00           H
ATOM   2327  CA  ALA   151      30.472  44.303  43.794  1.00  0.00           C
ATOM   2328  HA  ALA   151      30.198  43.713  42.921  1.00  0.00           H
ATOM   2329  CB  ALA   151      30.349  43.388  44.990  1.00  0.00           C
ATOM   2330  HB1 ALA   151      31.253  42.781  45.049  1.00  0.00           H
ATOM   2331  HB2 ALA   151      29.610  42.626  44.744  1.00  0.00           H
ATOM   2332  HB3 ALA   151      30.106  43.905  45.918  1.00  0.00           H
ATOM   2333  C   ALA   151      29.542  45.534  43.817  1.00  0.00           C
ATOM   2334  O   ALA   151      29.907  46.544  43.278  1.00  0.00           O
ATOM   2335  N   GLY   152      28.327  45.475  44.364  1.00  0.00           N
ATOM   2336  H   GLY   152      27.995  44.619  44.786  1.00  0.00           H
ATOM   2337  CA  GLY   152      27.488  46.629  44.424  1.00  0.00           C
ATOM   2338  HA2 GLY   152      26.603  46.352  44.997  1.00  0.00           H
ATOM   2339  HA3 GLY   152      28.008  47.433  44.946  1.00  0.00           H
ATOM   2340  C   GLY   152      26.771  47.017  43.092  1.00  0.00           C
ATOM   2341  O   GLY   152      26.361  48.135  42.834  1.00  0.00           O
ATOM   2342  N   GLY   153      26.557  45.983  42.284  1.00  0.00           N
ATOM   2343  H   GLY   153      27.078  45.123  42.387  1.00  0.00           H
ATOM   2344  CA  GLY   153      25.855  46.028  40.987  1.00  0.00           C
ATOM   2345  HA2 GLY   153      25.620  45.017  40.654  1.00  0.00           H
ATOM   2346  HA3 GLY   153      24.901  46.464  41.283  1.00  0.00           H
ATOM   2347  C   GLY   153      26.551  46.651  39.745  1.00  0.00           C
ATOM   2348  O   GLY   153      25.977  46.690  38.634  1.00  0.00           O
ATOM   2349  N   SER   154      27.749  47.100  39.856  1.00  0.00           N
ATOM   2350  H   SER   154      28.202  47.092  40.758  1.00  0.00           H
ATOM   2351  CA  SER   154      28.370  47.887  38.870  1.00  0.00           C
ATOM   2352  HA  SER   154      27.861  47.840  37.907  1.00  0.00           H
ATOM   2353  CB  SER   154      28.326  49.351  39.139  1.00  0.00           C
ATOM   2354  HB2 SER   154      27.305  49.729  39.082  1.00  0.00           H
ATOM   2355  HB3 SER   154      28.645  49.439  40.179  1.00  0.00           H
ATOM   2356  OG  SER   154      29.181  50.075  38.243  1.00  0.00           O
ATOM   2357  HG  SER   154      28.790  49.924  37.379  1.00  0.00           H
ATOM   2358  C   SER   154      29.833  47.446  38.627  1.00  0.00           C
ATOM   2359  O   SER   154      30.574  47.157  39.595  1.00  0.00           O
ATOM   2360  N   PHE   155      30.305  47.487  37.386  1.00  0.00           N
ATOM   2361  H   PHE   155      29.700  47.993  36.755  1.00  0.00           H
ATOM   2362  CA  PHE   155      31.680  47.202  36.944  1.00  0.00           C
ATOM   2363  HA  PHE   155      32.340  47.214  37.811  1.00  0.00           H
ATOM   2364  CB  PHE   155      31.659  45.831  36.331  1.00  0.00           C
ATOM   2365  HB2 PHE   155      32.688  45.567  36.088  1.00  0.00           H
ATOM   2366  HB3 PHE   155      31.315  45.153  37.114  1.00  0.00           H
ATOM   2367  CG  PHE   155      30.768  45.624  35.100  1.00  0.00           C
ATOM   2368  CD1 PHE   155      31.433  45.531  33.838  1.00  0.00           C
ATOM   2369  HD1 PHE   155      32.500  45.665  33.736  1.00  0.00           H
ATOM   2370  CE1 PHE   155      30.711  45.267  32.661  1.00  0.00           C
ATOM   2371  HE1 PHE   155      31.256  45.281  31.729  1.00  0.00           H
ATOM   2372  CZ  PHE   155      29.360  44.865  32.813  1.00  0.00           C
ATOM   2373  HZ  PHE   155      28.797  44.652  31.916  1.00  0.00           H
ATOM   2374  CE2 PHE   155      28.664  44.897  33.990  1.00  0.00           C
ATOM   2375  HE2 PHE   155      27.619  44.625  34.011  1.00  0.00           H
ATOM   2376  CD2 PHE   155      29.363  45.304  35.125  1.00  0.00           C
ATOM   2377  HD2 PHE   155      28.736  45.402  35.999  1.00  0.00           H
ATOM   2378  C   PHE   155      32.250  48.267  36.040  1.00  0.00           C
ATOM   2379  O   PHE   155      31.544  49.142  35.518  1.00  0.00           O
ATOM   2380  N   THR   156      33.530  48.275  35.778  1.00  0.00           N
ATOM   2381  H   THR   156      34.086  47.575  36.248  1.00  0.00           H
ATOM   2382  CA  THR   156      34.271  49.053  34.763  1.00  0.00           C
ATOM   2383  HA  THR   156      33.608  49.479  34.010  1.00  0.00           H
ATOM   2384  CB  THR   156      35.083  50.187  35.425  1.00  0.00           C
ATOM   2385  HB  THR   156      35.780  50.498  34.647  1.00  0.00           H
ATOM   2386  CG2 THR   156      34.257  51.289  36.008  1.00  0.00           C
ATOM   2387 HG21 THR   156      34.807  52.042  36.573  1.00  0.00           H
ATOM   2388 HG22 THR   156      33.366  50.935  36.530  1.00  0.00           H
ATOM   2389 HG23 THR   156      33.750  51.879  35.245  1.00  0.00           H
ATOM   2390  OG1 THR   156      35.912  49.770  36.565  1.00  0.00           O
ATOM   2391  HG1 THR   156      36.400  50.536  36.875  1.00  0.00           H
ATOM   2392  C   THR   156      35.242  48.138  33.969  1.00  0.00           C
ATOM   2393  O   THR   156      35.828  47.194  34.525  1.00  0.00           O
ATOM   2394  N   VAL   157      35.333  48.268  32.647  1.00  0.00           N
ATOM   2395  H   VAL   157      34.956  49.109  32.235  1.00  0.00           H
ATOM   2396  CA  VAL   157      36.297  47.656  31.653  1.00  0.00           C
ATOM   2397  HA  VAL   157      36.936  46.979  32.220  1.00  0.00           H
ATOM   2398  CB  VAL   157      35.621  47.040  30.431  1.00  0.00           C
ATOM   2399  HB  VAL   157      35.064  47.805  29.889  1.00  0.00           H
ATOM   2400  CG1 VAL   157      36.553  46.302  29.506  1.00  0.00           C
ATOM   2401 HG11 VAL   157      37.126  46.971  28.864  1.00  0.00           H
ATOM   2402 HG12 VAL   157      37.147  45.659  30.155  1.00  0.00           H
ATOM   2403 HG13 VAL   157      36.117  45.611  28.785  1.00  0.00           H
ATOM   2404  CG2 VAL   157      34.579  45.990  30.830  1.00  0.00           C
ATOM   2405 HG21 VAL   157      35.126  45.185  31.321  1.00  0.00           H
ATOM   2406 HG22 VAL   157      34.022  45.534  30.012  1.00  0.00           H
ATOM   2407 HG23 VAL   157      33.837  46.417  31.505  1.00  0.00           H
ATOM   2408  C   VAL   157      37.217  48.691  30.983  1.00  0.00           C
ATOM   2409  O   VAL   157      36.691  49.777  30.591  1.00  0.00           O
ATOM   2410  N   ARG   158      38.514  48.405  30.786  1.00  0.00           N
ATOM   2411  H   ARG   158      38.868  47.549  31.189  1.00  0.00           H
ATOM   2412  CA  ARG   158      39.485  49.259  30.136  1.00  0.00           C
ATOM   2413  HA  ARG   158      38.980  49.989  29.503  1.00  0.00           H
ATOM   2414  CB  ARG   158      40.157  50.044  31.296  1.00  0.00           C
ATOM   2415  HB2 ARG   158      40.767  50.892  30.986  1.00  0.00           H
ATOM   2416  HB3 ARG   158      39.345  50.536  31.829  1.00  0.00           H
ATOM   2417  CG  ARG   158      40.971  49.273  32.344  1.00  0.00           C
ATOM   2418  HG2 ARG   158      40.351  48.453  32.706  1.00  0.00           H
ATOM   2419  HG3 ARG   158      41.919  48.849  32.014  1.00  0.00           H
ATOM   2420  CD  ARG   158      41.242  50.280  33.483  1.00  0.00           C
ATOM   2421  HD2 ARG   158      41.634  51.196  33.042  1.00  0.00           H
ATOM   2422  HD3 ARG   158      40.324  50.644  33.945  1.00  0.00           H
ATOM   2423  NE  ARG   158      42.238  49.650  34.473  1.00  0.00           N
ATOM   2424  HE  ARG   158      43.180  49.994  34.361  1.00  0.00           H
ATOM   2425  CZ  ARG   158      42.038  49.045  35.594  1.00  0.00           C
ATOM   2426  NH1 ARG   158      40.847  48.859  36.105  1.00  0.00           N
ATOM   2427 HH11 ARG   158      40.120  49.317  35.575  1.00  0.00           H
ATOM   2428 HH12 ARG   158      40.742  48.504  37.044  1.00  0.00           H
ATOM   2429  NH2 ARG   158      43.035  48.642  36.262  1.00  0.00           N
ATOM   2430 HH21 ARG   158      43.940  48.638  35.811  1.00  0.00           H
ATOM   2431 HH22 ARG   158      42.949  48.231  37.181  1.00  0.00           H
ATOM   2432  C   ARG   158      40.631  48.539  29.371  1.00  0.00           C
ATOM   2433  O   ARG   158      41.015  47.415  29.743  1.00  0.00           O
ATOM   2434  N   THR   159      41.283  49.247  28.431  1.00  0.00           N
ATOM   2435  H   THR   159      40.973  50.168  28.160  1.00  0.00           H
ATOM   2436  CA  THR   159      42.524  48.744  27.800  1.00  0.00           C
ATOM   2437  HA  THR   159      42.327  47.717  27.492  1.00  0.00           H
ATOM   2438  CB  THR   159      42.792  49.513  26.502  1.00  0.00           C
ATOM   2439  HB  THR   159      42.889  50.580  26.703  1.00  0.00           H
ATOM   2440  CG2 THR   159      43.954  48.919  25.682  1.00  0.00           C
ATOM   2441 HG21 THR   159      43.606  47.958  25.300  1.00  0.00           H
ATOM   2442 HG22 THR   159      44.830  48.757  26.309  1.00  0.00           H
ATOM   2443 HG23 THR   159      44.131  49.606  24.856  1.00  0.00           H
ATOM   2444  OG1 THR   159      41.698  49.285  25.681  1.00  0.00           O
ATOM   2445  HG1 THR   159      40.880  49.443  26.158  1.00  0.00           H
ATOM   2446  C   THR   159      43.700  48.809  28.717  1.00  0.00           C
ATOM   2447  O   THR   159      44.135  49.873  29.163  1.00  0.00           O
ATOM   2448  N   ASP   160      44.353  47.617  28.907  1.00  0.00           N
ATOM   2449  H   ASP   160      43.984  46.770  28.500  1.00  0.00           H
ATOM   2450  CA  ASP   160      45.402  47.534  29.915  1.00  0.00           C
ATOM   2451  HA  ASP   160      45.045  48.083  30.787  1.00  0.00           H
ATOM   2452  CB  ASP   160      45.500  46.076  30.337  1.00  0.00           C
ATOM   2453  HB2 ASP   160      44.615  45.826  30.922  1.00  0.00           H
ATOM   2454  HB3 ASP   160      45.499  45.355  29.519  1.00  0.00           H
ATOM   2455  CG  ASP   160      46.716  45.860  31.238  1.00  0.00           C
ATOM   2456  OD1 ASP   160      46.905  46.703  32.096  1.00  0.00           O
ATOM   2457  OD2 ASP   160      47.464  44.848  31.036  1.00  0.00           O
ATOM   2458  C   ASP   160      46.822  48.036  29.517  1.00  0.00           C
ATOM   2459  O   ASP   160      47.501  47.627  28.528  1.00  0.00           O
ATOM   2460  N   THR   161      47.410  48.933  30.344  1.00  0.00           N
ATOM   2461  H   THR   161      46.851  49.470  30.991  1.00  0.00           H
ATOM   2462  CA  THR   161      48.790  49.447  30.196  1.00  0.00           C
ATOM   2463  HA  THR   161      49.139  49.305  29.173  1.00  0.00           H
ATOM   2464  CB  THR   161      48.919  50.963  30.606  1.00  0.00           C
ATOM   2465  HB  THR   161      49.981  51.210  30.611  1.00  0.00           H
ATOM   2466  CG2 THR   161      48.133  51.936  29.693  1.00  0.00           C
ATOM   2467 HG21 THR   161      48.535  51.941  28.681  1.00  0.00           H
ATOM   2468 HG22 THR   161      48.189  52.957  30.071  1.00  0.00           H
ATOM   2469 HG23 THR   161      47.138  51.490  29.739  1.00  0.00           H
ATOM   2470  OG1 THR   161      48.461  51.118  31.915  1.00  0.00           O
ATOM   2471  HG1 THR   161      49.207  50.893  32.476  1.00  0.00           H
ATOM   2472  C   THR   161      49.929  48.711  30.962  1.00  0.00           C
ATOM   2473  O   THR   161      51.110  49.002  30.828  1.00  0.00           O
ATOM   2474  N   GLY   162      49.562  47.655  31.697  1.00  0.00           N
ATOM   2475  H   GLY   162      48.586  47.431  31.827  1.00  0.00           H
ATOM   2476  CA  GLY   162      50.470  46.940  32.630  1.00  0.00           C
ATOM   2477  HA2 GLY   162      51.019  47.744  33.121  1.00  0.00           H
ATOM   2478  HA3 GLY   162      49.879  46.295  33.282  1.00  0.00           H
ATOM   2479  C   GLY   162      51.396  45.985  31.812  1.00  0.00           C
ATOM   2480  O   GLY   162      51.560  46.087  30.601  1.00  0.00           O
ATOM   2481  N   GLU   163      52.044  45.166  32.681  1.00  0.00           N
ATOM   2482  H   GLU   163      51.784  45.054  33.651  1.00  0.00           H
ATOM   2483  CA  GLU   163      52.996  44.246  32.139  1.00  0.00           C
ATOM   2484  HA  GLU   163      53.908  44.649  31.697  1.00  0.00           H
ATOM   2485  CB  GLU   163      53.377  43.390  33.347  1.00  0.00           C
ATOM   2486  HB2 GLU   163      53.504  44.135  34.132  1.00  0.00           H
ATOM   2487  HB3 GLU   163      52.585  42.668  33.541  1.00  0.00           H
ATOM   2488  CG  GLU   163      54.760  42.754  33.112  1.00  0.00           C
ATOM   2489  HG2 GLU   163      54.953  42.071  33.939  1.00  0.00           H
ATOM   2490  HG3 GLU   163      54.782  42.119  32.226  1.00  0.00           H
ATOM   2491  CD  GLU   163      55.967  43.608  32.870  1.00  0.00           C
ATOM   2492  OE1 GLU   163      56.950  43.064  32.349  1.00  0.00           O
ATOM   2493  OE2 GLU   163      55.932  44.834  33.107  1.00  0.00           O
ATOM   2494  C   GLU   163      52.531  43.243  31.073  1.00  0.00           C
ATOM   2495  O   GLU   163      51.529  42.588  31.323  1.00  0.00           O
ATOM   2496  N   PRO   164      53.234  43.082  29.910  1.00  0.00           N
ATOM   2497  CD  PRO   164      54.345  43.859  29.337  1.00  0.00           C
ATOM   2498  HD2 PRO   164      55.298  43.476  29.707  1.00  0.00           H
ATOM   2499  HD3 PRO   164      54.332  44.930  29.538  1.00  0.00           H
ATOM   2500  CG  PRO   164      54.310  43.613  27.872  1.00  0.00           C
ATOM   2501  HG2 PRO   164      55.253  43.807  27.361  1.00  0.00           H
ATOM   2502  HG3 PRO   164      53.637  44.377  27.482  1.00  0.00           H
ATOM   2503  CB  PRO   164      53.747  42.189  27.671  1.00  0.00           C
ATOM   2504  HB2 PRO   164      54.507  41.420  27.808  1.00  0.00           H
ATOM   2505  HB3 PRO   164      53.197  42.078  26.737  1.00  0.00           H
ATOM   2506  CA  PRO   164      52.845  42.055  28.926  1.00  0.00           C
ATOM   2507  HA  PRO   164      51.860  42.296  28.523  1.00  0.00           H
ATOM   2508  C   PRO   164      52.801  40.584  29.394  1.00  0.00           C
ATOM   2509  O   PRO   164      53.647  40.159  30.182  1.00  0.00           O
ATOM   2510  N   MET   165      51.784  39.818  29.049  1.00  0.00           N
ATOM   2511  H   MET   165      51.135  40.280  28.429  1.00  0.00           H
ATOM   2512  CA  MET   165      51.401  38.537  29.595  1.00  0.00           C
ATOM   2513  HA  MET   165      52.101  38.347  30.409  1.00  0.00           H
ATOM   2514  CB  MET   165      50.084  38.602  30.433  1.00  0.00           C
ATOM   2515  HB2 MET   165      50.073  37.702  31.048  1.00  0.00           H
ATOM   2516  HB3 MET   165      50.123  39.496  31.055  1.00  0.00           H
ATOM   2517  CG  MET   165      48.751  38.491  29.660  1.00  0.00           C
ATOM   2518  HG2 MET   165      48.831  39.188  28.826  1.00  0.00           H
ATOM   2519  HG3 MET   165      48.785  37.430  29.415  1.00  0.00           H
ATOM   2520  SD  MET   165      47.295  38.917  30.580  1.00  0.00           S
ATOM   2521  CE  MET   165      47.302  37.455  31.666  1.00  0.00           C
ATOM   2522  HE1 MET   165      46.256  37.287  31.925  1.00  0.00           H
ATOM   2523  HE2 MET   165      47.635  36.564  31.133  1.00  0.00           H
ATOM   2524  HE3 MET   165      47.774  37.627  32.633  1.00  0.00           H
ATOM   2525  C   MET   165      51.534  37.382  28.618  1.00  0.00           C
ATOM   2526  O   MET   165      51.368  36.184  28.948  1.00  0.00           O
ATOM   2527  N   GLY   166      51.694  37.691  27.321  1.00  0.00           N
ATOM   2528  H   GLY   166      51.681  38.664  27.052  1.00  0.00           H
ATOM   2529  CA  GLY   166      51.837  36.712  26.204  1.00  0.00           C
ATOM   2530  HA2 GLY   166      52.322  37.203  25.361  1.00  0.00           H
ATOM   2531  HA3 GLY   166      52.411  35.875  26.605  1.00  0.00           H
ATOM   2532  C   GLY   166      50.468  36.252  25.764  1.00  0.00           C
ATOM   2533  O   GLY   166      49.838  36.741  24.844  1.00  0.00           O
ATOM   2534  N   ARG   167      49.954  35.246  26.553  1.00  0.00           N
ATOM   2535  H   ARG   167      50.489  35.008  27.375  1.00  0.00           H
ATOM   2536  CA  ARG   167      48.555  34.736  26.487  1.00  0.00           C
ATOM   2537  HA  ARG   167      47.937  35.521  26.051  1.00  0.00           H
ATOM   2538  CB  ARG   167      48.585  33.543  25.573  1.00  0.00           C
ATOM   2539  HB2 ARG   167      48.988  33.753  24.583  1.00  0.00           H
ATOM   2540  HB3 ARG   167      49.229  32.762  25.977  1.00  0.00           H
ATOM   2541  CG  ARG   167      47.121  32.942  25.269  1.00  0.00           C
ATOM   2542  HG2 ARG   167      46.504  33.098  26.153  1.00  0.00           H
ATOM   2543  HG3 ARG   167      46.690  33.561  24.481  1.00  0.00           H
ATOM   2544  CD  ARG   167      47.063  31.501  24.920  1.00  0.00           C
ATOM   2545  HD2 ARG   167      46.016  31.197  24.942  1.00  0.00           H
ATOM   2546  HD3 ARG   167      47.404  31.379  23.892  1.00  0.00           H
ATOM   2547  NE  ARG   167      47.724  30.630  25.839  1.00  0.00           N
ATOM   2548  HE  ARG   167      47.211  30.444  26.688  1.00  0.00           H
ATOM   2549  CZ  ARG   167      48.898  29.991  25.663  1.00  0.00           C
ATOM   2550  NH1 ARG   167      49.562  30.064  24.539  1.00  0.00           N
ATOM   2551 HH11 ARG   167      49.159  30.550  23.751  1.00  0.00           H
ATOM   2552 HH12 ARG   167      50.344  29.435  24.434  1.00  0.00           H
ATOM   2553  NH2 ARG   167      49.390  29.354  26.675  1.00  0.00           N
ATOM   2554 HH21 ARG   167      48.802  29.387  27.496  1.00  0.00           H
ATOM   2555 HH22 ARG   167      50.330  28.987  26.718  1.00  0.00           H
ATOM   2556  C   ARG   167      48.133  34.353  27.933  1.00  0.00           C
ATOM   2557  O   ARG   167      48.988  33.884  28.655  1.00  0.00           O
ATOM   2558  N   GLY   168      46.870  34.500  28.303  1.00  0.00           N
ATOM   2559  H   GLY   168      46.334  35.103  27.696  1.00  0.00           H
ATOM   2560  CA  GLY   168      46.127  34.004  29.470  1.00  0.00           C
ATOM   2561  HA2 GLY   168      45.536  33.107  29.287  1.00  0.00           H
ATOM   2562  HA3 GLY   168      46.896  33.742  30.196  1.00  0.00           H
ATOM   2563  C   GLY   168      45.208  34.982  30.203  1.00  0.00           C
ATOM   2564  O   GLY   168      44.880  36.054  29.665  1.00  0.00           O
ATOM   2565  N   THR   169      44.944  34.643  31.397  1.00  0.00           N
ATOM   2566  H   THR   169      45.179  33.710  31.706  1.00  0.00           H
ATOM   2567  CA  THR   169      44.310  35.458  32.377  1.00  0.00           C
ATOM   2568  HA  THR   169      44.226  36.480  32.007  1.00  0.00           H
ATOM   2569  CB  THR   169      42.924  34.904  32.774  1.00  0.00           C
ATOM   2570  HB  THR   169      43.188  33.944  33.218  1.00  0.00           H
ATOM   2571  CG2 THR   169      42.129  35.606  33.805  1.00  0.00           C
ATOM   2572 HG21 THR   169      42.163  36.685  33.650  1.00  0.00           H
ATOM   2573 HG22 THR   169      42.472  35.524  34.837  1.00  0.00           H
ATOM   2574 HG23 THR   169      41.099  35.249  33.819  1.00  0.00           H
ATOM   2575  OG1 THR   169      42.064  34.805  31.681  1.00  0.00           O
ATOM   2576  HG1 THR   169      41.348  34.206  31.901  1.00  0.00           H
ATOM   2577  C   THR   169      45.035  35.689  33.710  1.00  0.00           C
ATOM   2578  O   THR   169      45.747  34.758  34.128  1.00  0.00           O
ATOM   2579  N   LYS   170      44.789  36.863  34.365  1.00  0.00           N
ATOM   2580  H   LYS   170      44.126  37.484  33.922  1.00  0.00           H
ATOM   2581  CA  LYS   170      45.410  37.297  35.668  1.00  0.00           C
ATOM   2582  HA  LYS   170      45.894  36.465  36.178  1.00  0.00           H
ATOM   2583  CB  LYS   170      46.460  38.244  35.327  1.00  0.00           C
ATOM   2584  HB2 LYS   170      47.237  37.714  34.775  1.00  0.00           H
ATOM   2585  HB3 LYS   170      45.950  38.921  34.641  1.00  0.00           H
ATOM   2586  CG  LYS   170      47.177  39.125  36.422  1.00  0.00           C
ATOM   2587  HG2 LYS   170      46.551  39.832  36.965  1.00  0.00           H
ATOM   2588  HG3 LYS   170      47.617  38.436  37.142  1.00  0.00           H
ATOM   2589  CD  LYS   170      48.329  39.970  35.869  1.00  0.00           C
ATOM   2590  HD2 LYS   170      49.123  39.346  35.458  1.00  0.00           H
ATOM   2591  HD3 LYS   170      47.959  40.734  35.185  1.00  0.00           H
ATOM   2592  CE  LYS   170      48.891  40.789  37.042  1.00  0.00           C
ATOM   2593  HE2 LYS   170      48.181  41.489  37.484  1.00  0.00           H
ATOM   2594  HE3 LYS   170      49.218  40.081  37.803  1.00  0.00           H
ATOM   2595  NZ  LYS   170      50.099  41.531  36.608  1.00  0.00           N
ATOM   2596  HZ1 LYS   170      50.845  40.927  36.296  1.00  0.00           H
ATOM   2597  HZ2 LYS   170      50.402  42.203  37.299  1.00  0.00           H
ATOM   2598  HZ3 LYS   170      49.947  42.044  35.751  1.00  0.00           H
ATOM   2599  C   LYS   170      44.334  37.844  36.596  1.00  0.00           C
ATOM   2600  O   LYS   170      43.642  38.796  36.217  1.00  0.00           O
ATOM   2601  N   VAL   171      44.122  37.319  37.786  1.00  0.00           N
ATOM   2602  H   VAL   171      44.775  36.598  38.055  1.00  0.00           H
ATOM   2603  CA  VAL   171      43.144  37.804  38.731  1.00  0.00           C
ATOM   2604  HA  VAL   171      42.465  38.516  38.262  1.00  0.00           H
ATOM   2605  CB  VAL   171      42.210  36.680  39.124  1.00  0.00           C
ATOM   2606  HB  VAL   171      42.808  35.902  39.598  1.00  0.00           H
ATOM   2607  CG1 VAL   171      41.022  36.999  40.100  1.00  0.00           C
ATOM   2608 HG11 VAL   171      41.223  36.231  40.847  1.00  0.00           H
ATOM   2609 HG12 VAL   171      41.102  37.965  40.598  1.00  0.00           H
ATOM   2610 HG13 VAL   171      40.073  36.918  39.571  1.00  0.00           H
ATOM   2611  CG2 VAL   171      41.579  35.903  37.907  1.00  0.00           C
ATOM   2612 HG21 VAL   171      42.359  35.376  37.358  1.00  0.00           H
ATOM   2613 HG22 VAL   171      41.070  36.608  37.250  1.00  0.00           H
ATOM   2614 HG23 VAL   171      40.858  35.140  38.204  1.00  0.00           H
ATOM   2615  C   VAL   171      43.773  38.494  39.950  1.00  0.00           C
ATOM   2616  O   VAL   171      44.795  38.030  40.436  1.00  0.00           O
ATOM   2617  N   ILE   172      43.217  39.624  40.350  1.00  0.00           N
ATOM   2618  H   ILE   172      42.439  40.024  39.845  1.00  0.00           H
ATOM   2619  CA  ILE   172      43.787  40.414  41.451  1.00  0.00           C
ATOM   2620  HA  ILE   172      44.610  39.874  41.922  1.00  0.00           H
ATOM   2621  CB  ILE   172      44.430  41.676  40.851  1.00  0.00           C
ATOM   2622  HB  ILE   172      43.567  42.298  40.617  1.00  0.00           H
ATOM   2623  CG2 ILE   172      45.259  42.496  41.919  1.00  0.00           C
ATOM   2624 HG21 ILE   172      45.960  41.744  42.281  1.00  0.00           H
ATOM   2625 HG22 ILE   172      44.717  42.943  42.752  1.00  0.00           H
ATOM   2626 HG23 ILE   172      45.832  43.321  41.498  1.00  0.00           H
ATOM   2627  CG1 ILE   172      45.243  41.328  39.576  1.00  0.00           C
ATOM   2628 HG12 ILE   172      46.043  40.653  39.882  1.00  0.00           H
ATOM   2629 HG13 ILE   172      44.576  40.922  38.816  1.00  0.00           H
ATOM   2630  CD1 ILE   172      46.027  42.542  39.001  1.00  0.00           C
ATOM   2631 HD11 ILE   172      46.921  42.592  39.622  1.00  0.00           H
ATOM   2632 HD12 ILE   172      45.397  43.426  38.908  1.00  0.00           H
ATOM   2633 HD13 ILE   172      46.324  42.294  37.981  1.00  0.00           H
ATOM   2634  C   ILE   172      42.782  40.707  42.599  1.00  0.00           C
ATOM   2635  O   ILE   172      41.836  41.528  42.497  1.00  0.00           O
ATOM   2636  N   LEU   173      42.993  40.102  43.766  1.00  0.00           N
ATOM   2637  H   LEU   173      43.785  39.475  43.767  1.00  0.00           H
ATOM   2638  CA  LEU   173      42.098  40.108  44.950  1.00  0.00           C
ATOM   2639  HA  LEU   173      41.129  40.474  44.611  1.00  0.00           H
ATOM   2640  CB  LEU   173      42.000  38.671  45.514  1.00  0.00           C
ATOM   2641  HB2 LEU   173      42.962  38.410  45.957  1.00  0.00           H
ATOM   2642  HB3 LEU   173      41.273  38.631  46.325  1.00  0.00           H
ATOM   2643  CG  LEU   173      41.485  37.590  44.509  1.00  0.00           C
ATOM   2644  HG  LEU   173      40.718  38.049  43.886  1.00  0.00           H
ATOM   2645  CD1 LEU   173      42.564  36.895  43.687  1.00  0.00           C
ATOM   2646 HD11 LEU   173      43.188  37.674  43.246  1.00  0.00           H
ATOM   2647 HD12 LEU   173      42.046  36.424  42.853  1.00  0.00           H
ATOM   2648 HD13 LEU   173      43.054  36.156  44.320  1.00  0.00           H
ATOM   2649  CD2 LEU   173      40.833  36.481  45.329  1.00  0.00           C
ATOM   2650 HD21 LEU   173      41.557  36.151  46.073  1.00  0.00           H
ATOM   2651 HD22 LEU   173      39.910  36.809  45.809  1.00  0.00           H
ATOM   2652 HD23 LEU   173      40.652  35.627  44.677  1.00  0.00           H
ATOM   2653  C   LEU   173      42.691  41.031  45.998  1.00  0.00           C
ATOM   2654  O   LEU   173      43.646  40.641  46.699  1.00  0.00           O
ATOM   2655  N   HID   174      42.220  42.304  45.974  1.00  0.00           N
ATOM   2656  H   HID   174      41.511  42.487  45.277  1.00  0.00           H
ATOM   2657  CA  HID   174      42.378  43.385  47.021  1.00  0.00           C
ATOM   2658  HA  HID   174      43.453  43.480  47.175  1.00  0.00           H
ATOM   2659  CB  HID   174      41.705  44.721  46.597  1.00  0.00           C
ATOM   2660  HB2 HID   174      40.634  44.554  46.483  1.00  0.00           H
ATOM   2661  HB3 HID   174      41.776  45.577  47.269  1.00  0.00           H
ATOM   2662  CG  HID   174      42.161  45.201  45.230  1.00  0.00           C
ATOM   2663  ND1 HID   174      43.097  46.259  45.110  1.00  0.00           N
ATOM   2664  HD1 HID   174      43.686  46.723  45.786  1.00  0.00           H
ATOM   2665  CE1 HID   174      43.334  46.409  43.778  1.00  0.00           C
ATOM   2666  HE1 HID   174      44.267  46.847  43.454  1.00  0.00           H
ATOM   2667  NE2 HID   174      42.597  45.535  43.055  1.00  0.00           N
ATOM   2668  CD2 HID   174      41.854  44.748  43.993  1.00  0.00           C
ATOM   2669  HD2 HID   174      41.309  43.842  43.775  1.00  0.00           H
ATOM   2670  C   HID   174      41.823  42.888  48.361  1.00  0.00           C
ATOM   2671  O   HID   174      40.542  42.842  48.477  1.00  0.00           O
ATOM   2672  N   LEU   175      42.663  42.233  49.239  1.00  0.00           N
ATOM   2673  H   LEU   175      43.671  42.237  49.196  1.00  0.00           H
ATOM   2674  CA  LEU   175      42.006  41.485  50.344  1.00  0.00           C
ATOM   2675  HA  LEU   175      41.178  41.002  49.828  1.00  0.00           H
ATOM   2676  CB  LEU   175      43.023  40.512  51.021  1.00  0.00           C
ATOM   2677  HB2 LEU   175      43.781  41.157  51.464  1.00  0.00           H
ATOM   2678  HB3 LEU   175      42.527  39.961  51.821  1.00  0.00           H
ATOM   2679  CG  LEU   175      43.789  39.440  50.137  1.00  0.00           C
ATOM   2680  HG  LEU   175      44.579  39.974  49.610  1.00  0.00           H
ATOM   2681  CD1 LEU   175      44.382  38.476  51.125  1.00  0.00           C
ATOM   2682 HD11 LEU   175      44.973  38.959  51.904  1.00  0.00           H
ATOM   2683 HD12 LEU   175      45.156  37.796  50.769  1.00  0.00           H
ATOM   2684 HD13 LEU   175      43.695  37.785  51.614  1.00  0.00           H
ATOM   2685  CD2 LEU   175      42.926  38.572  49.236  1.00  0.00           C
ATOM   2686 HD21 LEU   175      42.135  38.035  49.761  1.00  0.00           H
ATOM   2687 HD22 LEU   175      42.419  39.126  48.447  1.00  0.00           H
ATOM   2688 HD23 LEU   175      43.519  37.905  48.612  1.00  0.00           H
ATOM   2689  C   LEU   175      41.392  42.413  51.402  1.00  0.00           C
ATOM   2690  O   LEU   175      41.791  43.513  51.608  1.00  0.00           O
ATOM   2691  N   LYS   176      40.349  41.897  52.039  1.00  0.00           N
ATOM   2692  H   LYS   176      39.939  41.077  51.617  1.00  0.00           H
ATOM   2693  CA  LYS   176      39.840  42.483  53.279  1.00  0.00           C
ATOM   2694  HA  LYS   176      39.559  43.519  53.088  1.00  0.00           H
ATOM   2695  CB  LYS   176      38.579  41.846  53.706  1.00  0.00           C
ATOM   2696  HB2 LYS   176      38.687  40.772  53.857  1.00  0.00           H
ATOM   2697  HB3 LYS   176      38.362  42.299  54.674  1.00  0.00           H
ATOM   2698  CG  LYS   176      37.410  42.196  52.786  1.00  0.00           C
ATOM   2699  HG2 LYS   176      37.088  43.169  53.154  1.00  0.00           H
ATOM   2700  HG3 LYS   176      37.629  42.077  51.725  1.00  0.00           H
ATOM   2701  CD  LYS   176      36.268  41.212  52.992  1.00  0.00           C
ATOM   2702  HD2 LYS   176      35.653  41.372  52.108  1.00  0.00           H
ATOM   2703  HD3 LYS   176      36.658  40.193  53.003  1.00  0.00           H
ATOM   2704  CE  LYS   176      35.406  41.401  54.222  1.00  0.00           C
ATOM   2705  HE2 LYS   176      35.544  42.358  54.723  1.00  0.00           H
ATOM   2706  HE3 LYS   176      34.412  41.496  53.784  1.00  0.00           H
ATOM   2707  NZ  LYS   176      35.471  40.227  55.156  1.00  0.00           N
ATOM   2708  HZ1 LYS   176      35.671  39.380  54.644  1.00  0.00           H
ATOM   2709  HZ2 LYS   176      34.613  40.154  55.684  1.00  0.00           H
ATOM   2710  HZ3 LYS   176      36.265  40.347  55.768  1.00  0.00           H
ATOM   2711  C   LYS   176      40.899  42.463  54.481  1.00  0.00           C
ATOM   2712  O   LYS   176      41.706  41.488  54.525  1.00  0.00           O
ATOM   2713  N   GLU   177      40.853  43.453  55.367  1.00  0.00           N
ATOM   2714  H   GLU   177      40.030  44.035  55.312  1.00  0.00           H
ATOM   2715  CA  GLU   177      41.662  43.542  56.625  1.00  0.00           C
ATOM   2716  HA  GLU   177      42.734  43.513  56.438  1.00  0.00           H
ATOM   2717  CB  GLU   177      41.395  44.902  57.219  1.00  0.00           C
ATOM   2718  HB2 GLU   177      40.359  44.853  57.555  1.00  0.00           H
ATOM   2719  HB3 GLU   177      42.063  45.001  58.073  1.00  0.00           H
ATOM   2720  CG  GLU   177      41.598  46.130  56.375  1.00  0.00           C
ATOM   2721  HG2 GLU   177      41.817  46.964  57.041  1.00  0.00           H
ATOM   2722  HG3 GLU   177      42.565  46.048  55.877  1.00  0.00           H
ATOM   2723  CD  GLU   177      40.562  46.462  55.265  1.00  0.00           C
ATOM   2724  OE1 GLU   177      39.496  45.803  55.301  1.00  0.00           O
ATOM   2725  OE2 GLU   177      40.796  47.424  54.423  1.00  0.00           O
ATOM   2726  C   GLU   177      41.384  42.421  57.614  1.00  0.00           C
ATOM   2727  O   GLU   177      42.080  42.337  58.638  1.00  0.00           O
ATOM   2728  N   ASP   178      40.357  41.530  57.355  1.00  0.00           N
ATOM   2729  H   ASP   178      39.717  41.709  56.595  1.00  0.00           H
ATOM   2730  CA  ASP   178      40.106  40.361  58.166  1.00  0.00           C
ATOM   2731  HA  ASP   178      40.666  40.444  59.098  1.00  0.00           H
ATOM   2732  CB  ASP   178      38.727  40.178  58.749  1.00  0.00           C
ATOM   2733  HB2 ASP   178      38.630  39.403  59.510  1.00  0.00           H
ATOM   2734  HB3 ASP   178      38.511  41.119  59.255  1.00  0.00           H
ATOM   2735  CG  ASP   178      37.575  40.061  57.745  1.00  0.00           C
ATOM   2736  OD1 ASP   178      37.798  40.293  56.548  1.00  0.00           O
ATOM   2737  OD2 ASP   178      36.524  39.463  58.106  1.00  0.00           O
ATOM   2738  C   ASP   178      40.584  39.059  57.492  1.00  0.00           C
ATOM   2739  O   ASP   178      40.497  38.039  58.121  1.00  0.00           O
ATOM   2740  N   GLN   179      41.169  39.110  56.255  1.00  0.00           N
ATOM   2741  H   GLN   179      41.131  39.984  55.750  1.00  0.00           H
ATOM   2742  CA  GLN   179      41.593  38.016  55.334  1.00  0.00           C
ATOM   2743  HA  GLN   179      41.465  37.062  55.845  1.00  0.00           H
ATOM   2744  CB  GLN   179      40.564  38.073  54.206  1.00  0.00           C
ATOM   2745  HB2 GLN   179      40.582  38.970  53.587  1.00  0.00           H
ATOM   2746  HB3 GLN   179      40.838  37.279  53.510  1.00  0.00           H
ATOM   2747  CG  GLN   179      39.077  37.821  54.573  1.00  0.00           C
ATOM   2748  HG2 GLN   179      38.639  38.802  54.760  1.00  0.00           H
ATOM   2749  HG3 GLN   179      38.548  37.440  53.700  1.00  0.00           H
ATOM   2750  CD  GLN   179      38.756  36.870  55.654  1.00  0.00           C
ATOM   2751  OE1 GLN   179      39.304  35.830  55.772  1.00  0.00           O
ATOM   2752  NE2 GLN   179      37.726  37.206  56.420  1.00  0.00           N
ATOM   2753 HE21 GLN   179      37.442  36.510  57.093  1.00  0.00           H
ATOM   2754 HE22 GLN   179      37.272  38.106  56.465  1.00  0.00           H
ATOM   2755  C   GLN   179      43.073  38.121  54.872  1.00  0.00           C
ATOM   2756  O   GLN   179      43.485  37.302  54.021  1.00  0.00           O
ATOM   2757  N   THR   180      43.843  39.054  55.389  1.00  0.00           N
ATOM   2758  H   THR   180      43.436  39.827  55.896  1.00  0.00           H
ATOM   2759  CA  THR   180      45.284  39.235  55.114  1.00  0.00           C
ATOM   2760  HA  THR   180      45.372  39.374  54.036  1.00  0.00           H
ATOM   2761  CB  THR   180      45.910  40.370  55.922  1.00  0.00           C
ATOM   2762  HB  THR   180      46.984  40.374  55.732  1.00  0.00           H
ATOM   2763  CG2 THR   180      45.265  41.756  55.493  1.00  0.00           C
ATOM   2764 HG21 THR   180      45.639  42.056  54.513  1.00  0.00           H
ATOM   2765 HG22 THR   180      45.565  42.533  56.195  1.00  0.00           H
ATOM   2766 HG23 THR   180      44.192  41.637  55.341  1.00  0.00           H
ATOM   2767  OG1 THR   180      45.704  40.171  57.356  1.00  0.00           O
ATOM   2768  HG1 THR   180      46.336  40.739  57.804  1.00  0.00           H
ATOM   2769  C   THR   180      46.160  37.982  55.448  1.00  0.00           C
ATOM   2770  O   THR   180      47.318  38.102  55.112  1.00  0.00           O
ATOM   2771  N   GLU   181      45.725  36.856  55.976  1.00  0.00           N
ATOM   2772  H   GLU   181      44.735  36.805  56.166  1.00  0.00           H
ATOM   2773  CA  GLU   181      46.460  35.535  56.057  1.00  0.00           C
ATOM   2774  HA  GLU   181      47.386  35.840  56.545  1.00  0.00           H
ATOM   2775  CB  GLU   181      45.631  34.538  56.887  1.00  0.00           C
ATOM   2776  HB2 GLU   181      46.244  33.701  57.223  1.00  0.00           H
ATOM   2777  HB3 GLU   181      45.663  35.025  57.862  1.00  0.00           H
ATOM   2778  CG  GLU   181      44.257  34.045  56.390  1.00  0.00           C
ATOM   2779  HG2 GLU   181      43.671  34.813  55.885  1.00  0.00           H
ATOM   2780  HG3 GLU   181      44.486  33.490  55.480  1.00  0.00           H
ATOM   2781  CD  GLU   181      43.529  33.230  57.363  1.00  0.00           C
ATOM   2782  OE1 GLU   181      43.150  33.769  58.390  1.00  0.00           O
ATOM   2783  OE2 GLU   181      43.395  31.980  57.215  1.00  0.00           O
ATOM   2784  C   GLU   181      46.768  35.020  54.646  1.00  0.00           C
ATOM   2785  O   GLU   181      47.823  34.501  54.269  1.00  0.00           O
ATOM   2786  N   TYR   182      45.849  35.261  53.682  1.00  0.00           N
ATOM   2787  H   TYR   182      45.028  35.796  53.931  1.00  0.00           H
ATOM   2788  CA  TYR   182      46.123  34.813  52.305  1.00  0.00           C
ATOM   2789  HA  TYR   182      46.562  33.819  52.396  1.00  0.00           H
ATOM   2790  CB  TYR   182      44.721  34.709  51.630  1.00  0.00           C
ATOM   2791  HB2 TYR   182      44.401  35.735  51.457  1.00  0.00           H
ATOM   2792  HB3 TYR   182      44.942  34.257  50.661  1.00  0.00           H
ATOM   2793  CG  TYR   182      43.723  33.861  52.391  1.00  0.00           C
ATOM   2794  CD1 TYR   182      43.884  32.512  52.627  1.00  0.00           C
ATOM   2795  HD1 TYR   182      44.775  31.984  52.323  1.00  0.00           H
ATOM   2796  CE1 TYR   182      42.838  31.836  53.275  1.00  0.00           C
ATOM   2797  HE1 TYR   182      42.900  30.775  53.466  1.00  0.00           H
ATOM   2798  CZ  TYR   182      41.707  32.461  53.758  1.00  0.00           C
ATOM   2799  OH  TYR   182      40.820  31.791  54.595  1.00  0.00           O
ATOM   2800  HH  TYR   182      40.366  32.497  55.061  1.00  0.00           H
ATOM   2801  CE2 TYR   182      41.517  33.822  53.469  1.00  0.00           C
ATOM   2802  HE2 TYR   182      40.623  34.327  53.805  1.00  0.00           H
ATOM   2803  CD2 TYR   182      42.477  34.508  52.744  1.00  0.00           C
ATOM   2804  HD2 TYR   182      42.315  35.533  52.447  1.00  0.00           H
ATOM   2805  C   TYR   182      47.156  35.716  51.561  1.00  0.00           C
ATOM   2806  O   TYR   182      47.251  35.625  50.322  1.00  0.00           O
ATOM   2807  N   LEU   183      47.970  36.557  52.225  1.00  0.00           N
ATOM   2808  H   LEU   183      47.899  36.418  53.223  1.00  0.00           H
ATOM   2809  CA  LEU   183      49.167  37.261  51.745  1.00  0.00           C
ATOM   2810  HA  LEU   183      49.024  37.234  50.664  1.00  0.00           H
ATOM   2811  CB  LEU   183      49.273  38.793  52.142  1.00  0.00           C
ATOM   2812  HB2 LEU   183      49.501  38.810  53.207  1.00  0.00           H
ATOM   2813  HB3 LEU   183      50.115  39.193  51.577  1.00  0.00           H
ATOM   2814  CG  LEU   183      47.978  39.656  51.854  1.00  0.00           C
ATOM   2815  HG  LEU   183      47.145  39.195  52.385  1.00  0.00           H
ATOM   2816  CD1 LEU   183      48.040  41.049  52.480  1.00  0.00           C
ATOM   2817 HD11 LEU   183      48.723  41.766  52.025  1.00  0.00           H
ATOM   2818 HD12 LEU   183      48.278  40.905  53.534  1.00  0.00           H
ATOM   2819 HD13 LEU   183      47.057  41.519  52.465  1.00  0.00           H
ATOM   2820  CD2 LEU   183      47.612  39.758  50.420  1.00  0.00           C
ATOM   2821 HD21 LEU   183      46.719  40.358  50.245  1.00  0.00           H
ATOM   2822 HD22 LEU   183      48.461  40.111  49.832  1.00  0.00           H
ATOM   2823 HD23 LEU   183      47.330  38.773  50.050  1.00  0.00           H
ATOM   2824  C   LEU   183      50.452  36.509  52.086  1.00  0.00           C
ATOM   2825  O   LEU   183      51.584  36.984  51.917  1.00  0.00           O
ATOM   2826  N   GLU   184      50.412  35.223  52.548  1.00  0.00           N
ATOM   2827  H   GLU   184      49.523  34.800  52.772  1.00  0.00           H
ATOM   2828  CA  GLU   184      51.553  34.505  53.048  1.00  0.00           C
ATOM   2829  HA  GLU   184      52.445  35.061  52.764  1.00  0.00           H
ATOM   2830  CB  GLU   184      51.520  34.501  54.561  1.00  0.00           C
ATOM   2831  HB2 GLU   184      50.801  33.746  54.879  1.00  0.00           H
ATOM   2832  HB3 GLU   184      52.507  34.116  54.815  1.00  0.00           H
ATOM   2833  CG  GLU   184      51.336  35.855  55.184  1.00  0.00           C
ATOM   2834  HG2 GLU   184      52.082  36.536  54.774  1.00  0.00           H
ATOM   2835  HG3 GLU   184      50.312  36.222  55.116  1.00  0.00           H
ATOM   2836  CD  GLU   184      51.783  35.844  56.637  1.00  0.00           C
ATOM   2837  OE1 GLU   184      51.472  34.827  57.318  1.00  0.00           O
ATOM   2838  OE2 GLU   184      52.260  36.885  57.164  1.00  0.00           O
ATOM   2839  C   GLU   184      51.727  33.143  52.394  1.00  0.00           C
ATOM   2840  O   GLU   184      50.748  32.352  52.248  1.00  0.00           O
ATOM   2841  N   GLU   185      52.837  32.802  51.844  1.00  0.00           N
ATOM   2842  H   GLU   185      53.625  33.360  52.139  1.00  0.00           H
ATOM   2843  CA  GLU   185      53.089  31.525  51.029  1.00  0.00           C
ATOM   2844  HA  GLU   185      52.311  31.502  50.266  1.00  0.00           H
ATOM   2845  CB  GLU   185      54.433  31.719  50.325  1.00  0.00           C
ATOM   2846  HB2 GLU   185      54.246  32.534  49.627  1.00  0.00           H
ATOM   2847  HB3 GLU   185      55.309  31.967  50.925  1.00  0.00           H
ATOM   2848  CG  GLU   185      54.770  30.524  49.401  1.00  0.00           C
ATOM   2849  HG2 GLU   185      53.892  30.151  48.875  1.00  0.00           H
ATOM   2850  HG3 GLU   185      55.470  30.873  48.642  1.00  0.00           H
ATOM   2851  CD  GLU   185      55.529  29.372  50.182  1.00  0.00           C
ATOM   2852  OE1 GLU   185      55.469  29.372  51.453  1.00  0.00           O
ATOM   2853  OE2 GLU   185      56.247  28.480  49.562  1.00  0.00           O
ATOM   2854  C   GLU   185      52.806  30.221  51.740  1.00  0.00           C
ATOM   2855  O   GLU   185      52.286  29.299  51.131  1.00  0.00           O
ATOM   2856  N   ARG   186      53.092  30.287  53.026  1.00  0.00           N
ATOM   2857  H   ARG   186      53.568  31.124  53.332  1.00  0.00           H
ATOM   2858  CA  ARG   186      52.738  29.189  53.981  1.00  0.00           C
ATOM   2859  HA  ARG   186      53.238  28.258  53.713  1.00  0.00           H
ATOM   2860  CB  ARG   186      53.191  29.614  55.344  1.00  0.00           C
ATOM   2861  HB2 ARG   186      53.180  28.826  56.098  1.00  0.00           H
ATOM   2862  HB3 ARG   186      54.249  29.802  55.165  1.00  0.00           H
ATOM   2863  CG  ARG   186      52.667  30.996  55.969  1.00  0.00           C
ATOM   2864  HG2 ARG   186      53.017  31.798  55.320  1.00  0.00           H
ATOM   2865  HG3 ARG   186      51.589  31.151  56.019  1.00  0.00           H
ATOM   2866  CD  ARG   186      53.222  31.111  57.381  1.00  0.00           C
ATOM   2867  HD2 ARG   186      52.798  30.318  57.997  1.00  0.00           H
ATOM   2868  HD3 ARG   186      54.299  30.952  57.367  1.00  0.00           H
ATOM   2869  NE  ARG   186      53.131  32.466  57.968  1.00  0.00           N
ATOM   2870  HE  ARG   186      52.545  33.109  57.453  1.00  0.00           H
ATOM   2871  CZ  ARG   186      53.166  32.742  59.257  1.00  0.00           C
ATOM   2872  NH1 ARG   186      53.739  31.907  60.073  1.00  0.00           N
ATOM   2873 HH11 ARG   186      54.126  31.041  59.727  1.00  0.00           H
ATOM   2874 HH12 ARG   186      53.769  32.225  61.030  1.00  0.00           H
ATOM   2875  NH2 ARG   186      52.492  33.773  59.731  1.00  0.00           N
ATOM   2876 HH21 ARG   186      51.929  34.335  59.106  1.00  0.00           H
ATOM   2877 HH22 ARG   186      52.469  34.015  60.711  1.00  0.00           H
ATOM   2878  C   ARG   186      51.221  28.856  54.019  1.00  0.00           C
ATOM   2879  O   ARG   186      50.896  27.664  54.078  1.00  0.00           O
ATOM   2880  N   ARG   187      50.336  29.794  53.895  1.00  0.00           N
ATOM   2881  H   ARG   187      50.705  30.642  53.490  1.00  0.00           H
ATOM   2882  CA  ARG   187      48.872  29.512  53.914  1.00  0.00           C
ATOM   2883  HA  ARG   187      48.710  28.600  54.487  1.00  0.00           H
ATOM   2884  CB  ARG   187      48.241  30.793  54.585  1.00  0.00           C
ATOM   2885  HB2 ARG   187      48.649  30.822  55.594  1.00  0.00           H
ATOM   2886  HB3 ARG   187      48.530  31.712  54.076  1.00  0.00           H
ATOM   2887  CG  ARG   187      46.697  30.868  54.770  1.00  0.00           C
ATOM   2888  HG2 ARG   187      46.463  31.824  55.237  1.00  0.00           H
ATOM   2889  HG3 ARG   187      46.289  30.775  53.764  1.00  0.00           H
ATOM   2890  CD  ARG   187      46.256  29.706  55.699  1.00  0.00           C
ATOM   2891  HD2 ARG   187      46.438  28.840  55.064  1.00  0.00           H
ATOM   2892  HD3 ARG   187      46.885  29.692  56.590  1.00  0.00           H
ATOM   2893  NE  ARG   187      44.788  29.793  56.032  1.00  0.00           N
ATOM   2894  HE  ARG   187      44.458  30.625  56.500  1.00  0.00           H
ATOM   2895  CZ  ARG   187      43.769  29.035  55.665  1.00  0.00           C
ATOM   2896  NH1 ARG   187      43.991  27.890  55.035  1.00  0.00           N
ATOM   2897 HH11 ARG   187      44.852  27.396  55.221  1.00  0.00           H
ATOM   2898 HH12 ARG   187      43.201  27.297  54.820  1.00  0.00           H
ATOM   2899  NH2 ARG   187      42.515  29.424  55.867  1.00  0.00           N
ATOM   2900 HH21 ARG   187      42.356  30.276  56.386  1.00  0.00           H
ATOM   2901 HH22 ARG   187      41.776  28.771  55.651  1.00  0.00           H
ATOM   2902  C   ARG   187      48.353  29.285  52.493  1.00  0.00           C
ATOM   2903  O   ARG   187      47.486  28.430  52.404  1.00  0.00           O
ATOM   2904  N   ILE   188      49.011  29.750  51.438  1.00  0.00           N
ATOM   2905  H   ILE   188      49.826  30.333  51.563  1.00  0.00           H
ATOM   2906  CA  ILE   188      48.684  29.396  49.995  1.00  0.00           C
ATOM   2907  HA  ILE   188      47.627  29.563  49.785  1.00  0.00           H
ATOM   2908  CB  ILE   188      49.542  30.356  49.163  1.00  0.00           C
ATOM   2909  HB  ILE   188      50.446  30.381  49.772  1.00  0.00           H
ATOM   2910  CG2 ILE   188      49.834  29.865  47.852  1.00  0.00           C
ATOM   2911 HG21 ILE   188      50.411  28.945  47.937  1.00  0.00           H
ATOM   2912 HG22 ILE   188      50.158  30.637  47.152  1.00  0.00           H
ATOM   2913 HG23 ILE   188      49.049  29.412  47.245  1.00  0.00           H
ATOM   2914  CG1 ILE   188      48.802  31.751  49.157  1.00  0.00           C
ATOM   2915 HG12 ILE   188      47.833  31.773  48.658  1.00  0.00           H
ATOM   2916 HG13 ILE   188      48.615  31.992  50.203  1.00  0.00           H
ATOM   2917  CD1 ILE   188      49.612  32.851  48.484  1.00  0.00           C
ATOM   2918 HD11 ILE   188      49.084  33.743  48.821  1.00  0.00           H
ATOM   2919 HD12 ILE   188      49.551  32.902  47.397  1.00  0.00           H
ATOM   2920 HD13 ILE   188      50.585  32.987  48.955  1.00  0.00           H
ATOM   2921  C   ILE   188      49.045  27.897  49.851  1.00  0.00           C
ATOM   2922  O   ILE   188      48.178  27.147  49.507  1.00  0.00           O
ATOM   2923  N   LYS   189      50.158  27.494  50.370  1.00  0.00           N
ATOM   2924  H   LYS   189      50.654  28.270  50.785  1.00  0.00           H
ATOM   2925  CA  LYS   189      50.710  26.109  50.411  1.00  0.00           C
ATOM   2926  HA  LYS   189      50.784  25.777  49.375  1.00  0.00           H
ATOM   2927  CB  LYS   189      52.115  26.040  50.910  1.00  0.00           C
ATOM   2928  HB2 LYS   189      52.763  26.759  50.411  1.00  0.00           H
ATOM   2929  HB3 LYS   189      52.155  26.302  51.967  1.00  0.00           H
ATOM   2930  CG  LYS   189      52.887  24.731  50.736  1.00  0.00           C
ATOM   2931  HG2 LYS   189      52.753  24.191  51.673  1.00  0.00           H
ATOM   2932  HG3 LYS   189      52.490  24.135  49.914  1.00  0.00           H
ATOM   2933  CD  LYS   189      54.351  25.018  50.523  1.00  0.00           C
ATOM   2934  HD2 LYS   189      54.903  24.082  50.435  1.00  0.00           H
ATOM   2935  HD3 LYS   189      54.523  25.523  49.573  1.00  0.00           H
ATOM   2936  CE  LYS   189      55.160  25.738  51.565  1.00  0.00           C
ATOM   2937  HE2 LYS   189      54.675  26.610  52.005  1.00  0.00           H
ATOM   2938  HE3 LYS   189      55.288  25.054  52.403  1.00  0.00           H
ATOM   2939  NZ  LYS   189      56.512  26.116  50.997  1.00  0.00           N
ATOM   2940  HZ1 LYS   189      57.179  26.028  51.751  1.00  0.00           H
ATOM   2941  HZ2 LYS   189      56.524  27.077  50.687  1.00  0.00           H
ATOM   2942  HZ3 LYS   189      56.763  25.435  50.296  1.00  0.00           H
ATOM   2943  C   LYS   189      49.981  25.041  51.212  1.00  0.00           C
ATOM   2944  O   LYS   189      49.725  23.892  50.779  1.00  0.00           O
ATOM   2945  N   GLU   190      49.642  25.412  52.454  1.00  0.00           N
ATOM   2946  H   GLU   190      49.989  26.293  52.805  1.00  0.00           H
ATOM   2947  CA  GLU   190      48.684  24.618  53.317  1.00  0.00           C
ATOM   2948  HA  GLU   190      49.045  23.610  53.524  1.00  0.00           H
ATOM   2949  CB  GLU   190      48.537  25.320  54.597  1.00  0.00           C
ATOM   2950  HB2 GLU   190      49.566  25.548  54.875  1.00  0.00           H
ATOM   2951  HB3 GLU   190      47.952  26.236  54.525  1.00  0.00           H
ATOM   2952  CG  GLU   190      47.940  24.459  55.735  1.00  0.00           C
ATOM   2953  HG2 GLU   190      48.162  23.402  55.593  1.00  0.00           H
ATOM   2954  HG3 GLU   190      48.391  24.762  56.681  1.00  0.00           H
ATOM   2955  CD  GLU   190      46.425  24.643  55.817  1.00  0.00           C
ATOM   2956  OE1 GLU   190      45.672  23.699  55.600  1.00  0.00           O
ATOM   2957  OE2 GLU   190      45.851  25.722  55.959  1.00  0.00           O
ATOM   2958  C   GLU   190      47.416  24.394  52.590  1.00  0.00           C
ATOM   2959  O   GLU   190      46.956  23.245  52.594  1.00  0.00           O
ATOM   2960  N   ILE   191      46.804  25.451  51.883  1.00  0.00           N
ATOM   2961  H   ILE   191      47.115  26.407  51.981  1.00  0.00           H
ATOM   2962  CA  ILE   191      45.662  25.123  50.966  1.00  0.00           C
ATOM   2963  HA  ILE   191      44.839  24.633  51.487  1.00  0.00           H
ATOM   2964  CB  ILE   191      45.030  26.465  50.424  1.00  0.00           C
ATOM   2965  HB  ILE   191      45.788  27.176  50.094  1.00  0.00           H
ATOM   2966  CG2 ILE   191      44.020  26.250  49.279  1.00  0.00           C
ATOM   2967 HG21 ILE   191      43.261  25.532  49.591  1.00  0.00           H
ATOM   2968 HG22 ILE   191      44.503  25.834  48.396  1.00  0.00           H
ATOM   2969 HG23 ILE   191      43.618  27.250  49.124  1.00  0.00           H
ATOM   2970  CG1 ILE   191      44.218  27.094  51.621  1.00  0.00           C
ATOM   2971 HG12 ILE   191      43.240  26.621  51.701  1.00  0.00           H
ATOM   2972 HG13 ILE   191      44.798  26.963  52.535  1.00  0.00           H
ATOM   2973  CD1 ILE   191      44.054  28.562  51.439  1.00  0.00           C
ATOM   2974 HD11 ILE   191      45.022  28.940  51.111  1.00  0.00           H
ATOM   2975 HD12 ILE   191      43.587  28.991  52.326  1.00  0.00           H
ATOM   2976 HD13 ILE   191      43.358  28.807  50.637  1.00  0.00           H
ATOM   2977  C   ILE   191      46.027  24.243  49.737  1.00  0.00           C
ATOM   2978  O   ILE   191      45.317  23.270  49.481  1.00  0.00           O
ATOM   2979  N   VAL   192      47.062  24.592  49.038  1.00  0.00           N
ATOM   2980  H   VAL   192      47.552  25.447  49.263  1.00  0.00           H
ATOM   2981  CA  VAL   192      47.454  23.833  47.778  1.00  0.00           C
ATOM   2982  HA  VAL   192      46.600  23.844  47.100  1.00  0.00           H
ATOM   2983  CB  VAL   192      48.554  24.575  47.114  1.00  0.00           C
ATOM   2984  HB  VAL   192      49.238  24.741  47.946  1.00  0.00           H
ATOM   2985  CG1 VAL   192      49.480  23.691  46.119  1.00  0.00           C
ATOM   2986 HG11 VAL   192      48.906  23.044  45.458  1.00  0.00           H
ATOM   2987 HG12 VAL   192      50.108  24.448  45.649  1.00  0.00           H
ATOM   2988 HG13 VAL   192      50.084  22.962  46.659  1.00  0.00           H
ATOM   2989  CG2 VAL   192      48.201  25.873  46.497  1.00  0.00           C
ATOM   2990 HG21 VAL   192      47.695  25.721  45.544  1.00  0.00           H
ATOM   2991 HG22 VAL   192      49.067  26.457  46.187  1.00  0.00           H
ATOM   2992 HG23 VAL   192      47.450  26.404  47.082  1.00  0.00           H
ATOM   2993  C   VAL   192      47.819  22.365  48.021  1.00  0.00           C
ATOM   2994  O   VAL   192      47.295  21.483  47.255  1.00  0.00           O
ATOM   2995  N   LYS   193      48.651  21.930  48.984  1.00  0.00           N
ATOM   2996  H   LYS   193      48.933  22.590  49.693  1.00  0.00           H
ATOM   2997  CA  LYS   193      48.954  20.557  49.343  1.00  0.00           C
ATOM   2998  HA  LYS   193      49.257  20.116  48.394  1.00  0.00           H
ATOM   2999  CB  LYS   193      50.240  20.442  50.203  1.00  0.00           C
ATOM   3000  HB2 LYS   193      50.533  19.399  50.078  1.00  0.00           H
ATOM   3001  HB3 LYS   193      50.990  21.057  49.704  1.00  0.00           H
ATOM   3002  CG  LYS   193      50.090  20.793  51.734  1.00  0.00           C
ATOM   3003  HG2 LYS   193      49.700  21.800  51.884  1.00  0.00           H
ATOM   3004  HG3 LYS   193      49.506  20.078  52.314  1.00  0.00           H
ATOM   3005  CD  LYS   193      51.559  20.814  52.193  1.00  0.00           C
ATOM   3006  HD2 LYS   193      51.876  19.783  52.038  1.00  0.00           H
ATOM   3007  HD3 LYS   193      52.061  21.559  51.576  1.00  0.00           H
ATOM   3008  CE  LYS   193      51.517  21.287  53.639  1.00  0.00           C
ATOM   3009  HE2 LYS   193      51.032  22.259  53.727  1.00  0.00           H
ATOM   3010  HE3 LYS   193      50.879  20.668  54.270  1.00  0.00           H
ATOM   3011  NZ  LYS   193      52.962  21.372  54.148  1.00  0.00           N
ATOM   3012  HZ1 LYS   193      53.653  21.861  53.597  1.00  0.00           H
ATOM   3013  HZ2 LYS   193      53.364  20.455  54.285  1.00  0.00           H
ATOM   3014  HZ3 LYS   193      53.041  21.812  55.053  1.00  0.00           H
ATOM   3015  C   LYS   193      47.732  19.730  49.871  1.00  0.00           C
ATOM   3016  O   LYS   193      47.941  18.541  50.087  1.00  0.00           O
ATOM   3017  N   LYS   194      46.505  20.292  50.029  1.00  0.00           N
ATOM   3018  H   LYS   194      46.510  21.293  50.158  1.00  0.00           H
ATOM   3019  CA  LYS   194      45.362  19.568  50.571  1.00  0.00           C
ATOM   3020  HA  LYS   194      45.507  18.492  50.470  1.00  0.00           H
ATOM   3021  CB  LYS   194      45.240  19.876  52.088  1.00  0.00           C
ATOM   3022  HB2 LYS   194      45.197  20.958  52.199  1.00  0.00           H
ATOM   3023  HB3 LYS   194      44.245  19.534  52.371  1.00  0.00           H
ATOM   3024  CG  LYS   194      46.172  19.288  53.114  1.00  0.00           C
ATOM   3025  HG2 LYS   194      45.847  18.261  53.275  1.00  0.00           H
ATOM   3026  HG3 LYS   194      47.192  19.274  52.727  1.00  0.00           H
ATOM   3027  CD  LYS   194      46.139  20.059  54.451  1.00  0.00           C
ATOM   3028  HD2 LYS   194      46.854  19.600  55.134  1.00  0.00           H
ATOM   3029  HD3 LYS   194      46.506  21.062  54.228  1.00  0.00           H
ATOM   3030  CE  LYS   194      44.759  20.243  55.136  1.00  0.00           C
ATOM   3031  HE2 LYS   194      44.215  20.852  54.415  1.00  0.00           H
ATOM   3032  HE3 LYS   194      44.188  19.327  55.290  1.00  0.00           H
ATOM   3033  NZ  LYS   194      44.763  21.025  56.345  1.00  0.00           N
ATOM   3034  HZ1 LYS   194      45.053  21.981  56.200  1.00  0.00           H
ATOM   3035  HZ2 LYS   194      45.424  20.703  57.037  1.00  0.00           H
ATOM   3036  HZ3 LYS   194      43.843  20.989  56.759  1.00  0.00           H
ATOM   3037  C   LYS   194      44.024  19.956  49.888  1.00  0.00           C
ATOM   3038  O   LYS   194      42.980  19.492  50.337  1.00  0.00           O
ATOM   3039  N   HIE   195      44.057  20.779  48.808  1.00  0.00           N
ATOM   3040  H   HIE   195      45.007  21.083  48.644  1.00  0.00           H
ATOM   3041  CA  HIE   195      42.932  21.177  47.904  1.00  0.00           C
ATOM   3042  HA  HIE   195      42.080  20.501  47.947  1.00  0.00           H
ATOM   3043  CB  HIE   195      42.440  22.590  48.213  1.00  0.00           C
ATOM   3044  HB2 HIE   195      43.146  23.421  48.209  1.00  0.00           H
ATOM   3045  HB3 HIE   195      41.725  22.806  47.419  1.00  0.00           H
ATOM   3046  CG  HIE   195      41.629  22.705  49.509  1.00  0.00           C
ATOM   3047  ND1 HIE   195      40.236  22.536  49.592  1.00  0.00           N
ATOM   3048  CE1 HIE   195      39.808  23.176  50.699  1.00  0.00           C
ATOM   3049  HE1 HIE   195      38.789  23.469  50.906  1.00  0.00           H
ATOM   3050  NE2 HIE   195      40.929  23.608  51.406  1.00  0.00           N
ATOM   3051  HE2 HIE   195      41.016  24.160  52.247  1.00  0.00           H
ATOM   3052  CD2 HIE   195      42.071  23.322  50.649  1.00  0.00           C
ATOM   3053  HD2 HIE   195      43.092  23.600  50.866  1.00  0.00           H
ATOM   3054  C   HIE   195      43.306  21.235  46.395  1.00  0.00           C
ATOM   3055  O   HIE   195      42.408  20.986  45.573  1.00  0.00           O
ATOM   3056  N   SER   196      44.568  21.383  46.001  1.00  0.00           N
ATOM   3057  H   SER   196      45.242  21.602  46.721  1.00  0.00           H
ATOM   3058  CA  SER   196      44.947  21.419  44.592  1.00  0.00           C
ATOM   3059  HA  SER   196      44.060  21.339  43.963  1.00  0.00           H
ATOM   3060  CB  SER   196      45.698  22.704  44.257  1.00  0.00           C
ATOM   3061  HB2 SER   196      46.780  22.624  44.366  1.00  0.00           H
ATOM   3062  HB3 SER   196      45.573  22.895  43.191  1.00  0.00           H
ATOM   3063  OG  SER   196      45.198  23.849  44.889  1.00  0.00           O
ATOM   3064  HG  SER   196      44.400  24.086  44.411  1.00  0.00           H
ATOM   3065  C   SER   196      45.882  20.212  44.272  1.00  0.00           C
ATOM   3066  O   SER   196      46.514  20.050  43.247  1.00  0.00           O
ATOM   3067  N   GLN   197      46.092  19.245  45.179  1.00  0.00           N
ATOM   3068  H   GLN   197      45.689  19.404  46.092  1.00  0.00           H
ATOM   3069  CA  GLN   197      46.991  18.119  45.053  1.00  0.00           C
ATOM   3070  HA  GLN   197      48.027  18.441  44.946  1.00  0.00           H
ATOM   3071  CB  GLN   197      47.122  17.264  46.270  1.00  0.00           C
ATOM   3072  HB2 GLN   197      48.056  16.701  46.265  1.00  0.00           H
ATOM   3073  HB3 GLN   197      47.209  17.981  47.087  1.00  0.00           H
ATOM   3074  CG  GLN   197      46.044  16.259  46.677  1.00  0.00           C
ATOM   3075  HG2 GLN   197      45.936  15.489  45.914  1.00  0.00           H
ATOM   3076  HG3 GLN   197      46.531  15.719  47.489  1.00  0.00           H
ATOM   3077  CD  GLN   197      44.777  16.861  47.147  1.00  0.00           C
ATOM   3078  OE1 GLN   197      44.393  17.931  46.820  1.00  0.00           O
ATOM   3079  NE2 GLN   197      44.150  16.132  48.078  1.00  0.00           N
ATOM   3080 HE21 GLN   197      43.320  16.375  48.599  1.00  0.00           H
ATOM   3081 HE22 GLN   197      44.577  15.333  48.525  1.00  0.00           H
ATOM   3082  C   GLN   197      46.746  17.193  43.784  1.00  0.00           C
ATOM   3083  O   GLN   197      47.674  16.696  43.188  1.00  0.00           O
ATOM   3084  N   PHE   198      45.507  17.119  43.282  1.00  0.00           N
ATOM   3085  H   PHE   198      44.747  17.652  43.683  1.00  0.00           H
ATOM   3086  CA  PHE   198      45.262  16.269  42.106  1.00  0.00           C
ATOM   3087  HA  PHE   198      46.072  15.546  42.018  1.00  0.00           H
ATOM   3088  CB  PHE   198      43.977  15.425  42.180  1.00  0.00           C
ATOM   3089  HB2 PHE   198      43.140  16.117  42.288  1.00  0.00           H
ATOM   3090  HB3 PHE   198      43.767  14.789  41.319  1.00  0.00           H
ATOM   3091  CG  PHE   198      43.792  14.692  43.476  1.00  0.00           C
ATOM   3092  CD1 PHE   198      44.275  13.371  43.724  1.00  0.00           C
ATOM   3093  HD1 PHE   198      44.846  12.908  42.933  1.00  0.00           H
ATOM   3094  CE1 PHE   198      44.018  12.669  44.934  1.00  0.00           C
ATOM   3095  HE1 PHE   198      44.303  11.638  45.084  1.00  0.00           H
ATOM   3096  CZ  PHE   198      43.286  13.225  45.960  1.00  0.00           C
ATOM   3097  HZ  PHE   198      42.930  12.670  46.815  1.00  0.00           H
ATOM   3098  CE2 PHE   198      42.775  14.529  45.750  1.00  0.00           C
ATOM   3099  HE2 PHE   198      42.370  15.116  46.561  1.00  0.00           H
ATOM   3100  CD2 PHE   198      43.021  15.235  44.560  1.00  0.00           C
ATOM   3101  HD2 PHE   198      42.640  16.236  44.421  1.00  0.00           H
ATOM   3102  C   PHE   198      45.451  17.034  40.770  1.00  0.00           C
ATOM   3103  O   PHE   198      45.195  16.446  39.725  1.00  0.00           O
ATOM   3104  N   ILE   199      45.749  18.322  40.778  1.00  0.00           N
ATOM   3105  H   ILE   199      46.079  18.766  41.624  1.00  0.00           H
ATOM   3106  CA  ILE   199      45.991  19.096  39.554  1.00  0.00           C
ATOM   3107  HA  ILE   199      45.283  18.851  38.763  1.00  0.00           H
ATOM   3108  CB  ILE   199      45.724  20.584  39.961  1.00  0.00           C
ATOM   3109  HB  ILE   199      45.979  20.814  40.995  1.00  0.00           H
ATOM   3110  CG2 ILE   199      46.622  21.546  39.065  1.00  0.00           C
ATOM   3111 HG21 ILE   199      47.686  21.314  39.116  1.00  0.00           H
ATOM   3112 HG22 ILE   199      46.493  22.591  39.346  1.00  0.00           H
ATOM   3113 HG23 ILE   199      46.209  21.323  38.081  1.00  0.00           H
ATOM   3114  CG1 ILE   199      44.247  20.901  39.656  1.00  0.00           C
ATOM   3115 HG12 ILE   199      44.143  20.786  38.578  1.00  0.00           H
ATOM   3116 HG13 ILE   199      43.645  20.136  40.145  1.00  0.00           H
ATOM   3117  CD1 ILE   199      43.718  22.249  40.116  1.00  0.00           C
ATOM   3118 HD11 ILE   199      44.203  23.092  39.624  1.00  0.00           H
ATOM   3119 HD12 ILE   199      43.965  22.330  41.174  1.00  0.00           H
ATOM   3120 HD13 ILE   199      42.663  22.203  39.848  1.00  0.00           H
ATOM   3121  C   ILE   199      47.408  18.814  38.964  1.00  0.00           C
ATOM   3122  O   ILE   199      48.393  18.720  39.734  1.00  0.00           O
ATOM   3123  N   GLY   200      47.451  18.617  37.666  1.00  0.00           N
ATOM   3124  H   GLY   200      46.600  18.668  37.124  1.00  0.00           H
ATOM   3125  CA  GLY   200      48.714  18.258  36.940  1.00  0.00           C
ATOM   3126  HA2 GLY   200      49.296  17.504  37.469  1.00  0.00           H
ATOM   3127  HA3 GLY   200      48.488  17.739  36.009  1.00  0.00           H
ATOM   3128  C   GLY   200      49.616  19.444  36.379  1.00  0.00           C
ATOM   3129  O   GLY   200      50.823  19.258  36.261  1.00  0.00           O
ATOM   3130  N   TYR   201      49.072  20.663  36.197  1.00  0.00           N
ATOM   3131  H   TYR   201      48.068  20.708  36.298  1.00  0.00           H
ATOM   3132  CA  TYR   201      49.845  21.921  35.885  1.00  0.00           C
ATOM   3133  HA  TYR   201      50.467  21.535  35.077  1.00  0.00           H
ATOM   3134  CB  TYR   201      48.946  23.113  35.514  1.00  0.00           C
ATOM   3135  HB2 TYR   201      48.234  23.282  36.323  1.00  0.00           H
ATOM   3136  HB3 TYR   201      49.591  23.989  35.459  1.00  0.00           H
ATOM   3137  CG  TYR   201      48.151  22.786  34.239  1.00  0.00           C
ATOM   3138  CD1 TYR   201      48.808  22.741  32.930  1.00  0.00           C
ATOM   3139  HD1 TYR   201      49.846  23.023  32.830  1.00  0.00           H
ATOM   3140  CE1 TYR   201      48.085  22.130  31.867  1.00  0.00           C
ATOM   3141  HE1 TYR   201      48.537  21.887  30.917  1.00  0.00           H
ATOM   3142  CZ  TYR   201      46.758  21.736  32.132  1.00  0.00           C
ATOM   3143  OH  TYR   201      46.164  21.294  31.042  1.00  0.00           O
ATOM   3144  HH  TYR   201      45.274  20.959  31.169  1.00  0.00           H
ATOM   3145  CE2 TYR   201      46.119  21.992  33.320  1.00  0.00           C
ATOM   3146  HE2 TYR   201      45.114  21.660  33.533  1.00  0.00           H
ATOM   3147  CD2 TYR   201      46.845  22.399  34.451  1.00  0.00           C
ATOM   3148  HD2 TYR   201      46.456  22.425  35.458  1.00  0.00           H
ATOM   3149  C   TYR   201      50.786  22.255  37.064  1.00  0.00           C
ATOM   3150  O   TYR   201      50.451  21.888  38.200  1.00  0.00           O
ATOM   3151  N   PRO   202      51.924  23.002  36.919  1.00  0.00           N
ATOM   3152  CD  PRO   202      52.613  23.091  35.643  1.00  0.00           C
ATOM   3153  HD2 PRO   202      52.044  23.743  34.980  1.00  0.00           H
ATOM   3154  HD3 PRO   202      52.852  22.146  35.157  1.00  0.00           H
ATOM   3155  CG  PRO   202      53.906  23.811  35.830  1.00  0.00           C
ATOM   3156  HG2 PRO   202      53.930  24.618  35.098  1.00  0.00           H
ATOM   3157  HG3 PRO   202      54.703  23.076  35.709  1.00  0.00           H
ATOM   3158  CB  PRO   202      53.844  24.388  37.235  1.00  0.00           C
ATOM   3159  HB2 PRO   202      53.502  25.415  37.110  1.00  0.00           H
ATOM   3160  HB3 PRO   202      54.855  24.371  37.644  1.00  0.00           H
ATOM   3161  CA  PRO   202      52.652  23.624  37.994  1.00  0.00           C
ATOM   3162  HA  PRO   202      53.127  23.006  38.757  1.00  0.00           H
ATOM   3163  C   PRO   202      51.829  24.673  38.723  1.00  0.00           C
ATOM   3164  O   PRO   202      51.013  25.298  38.076  1.00  0.00           O
ATOM   3165  N   ILE   203      52.048  24.886  40.013  1.00  0.00           N
ATOM   3166  H   ILE   203      52.637  24.223  40.497  1.00  0.00           H
ATOM   3167  CA  ILE   203      51.401  25.941  40.837  1.00  0.00           C
ATOM   3168  HA  ILE   203      50.791  26.614  40.234  1.00  0.00           H
ATOM   3169  CB  ILE   203      50.455  25.334  41.911  1.00  0.00           C
ATOM   3170  HB  ILE   203      51.005  24.860  42.723  1.00  0.00           H
ATOM   3171  CG2 ILE   203      49.640  26.494  42.534  1.00  0.00           C
ATOM   3172 HG21 ILE   203      50.301  27.217  43.012  1.00  0.00           H
ATOM   3173 HG22 ILE   203      48.910  26.025  43.194  1.00  0.00           H
ATOM   3174 HG23 ILE   203      49.118  26.986  41.715  1.00  0.00           H
ATOM   3175  CG1 ILE   203      49.505  24.220  41.325  1.00  0.00           C
ATOM   3176 HG12 ILE   203      48.931  24.537  40.455  1.00  0.00           H
ATOM   3177 HG13 ILE   203      50.104  23.360  41.024  1.00  0.00           H
ATOM   3178  CD1 ILE   203      48.560  23.572  42.302  1.00  0.00           C
ATOM   3179 HD11 ILE   203      47.638  24.136  42.446  1.00  0.00           H
ATOM   3180 HD12 ILE   203      49.067  23.733  43.253  1.00  0.00           H
ATOM   3181 HD13 ILE   203      48.403  22.560  41.929  1.00  0.00           H
ATOM   3182  C   ILE   203      52.549  26.665  41.500  1.00  0.00           C
ATOM   3183  O   ILE   203      52.932  26.308  42.575  1.00  0.00           O
ATOM   3184  N   THR   204      53.087  27.619  40.797  1.00  0.00           N
ATOM   3185  H   THR   204      52.478  28.049  40.114  1.00  0.00           H
ATOM   3186  CA  THR   204      54.301  28.246  41.207  1.00  0.00           C
ATOM   3187  HA  THR   204      54.999  27.462  41.501  1.00  0.00           H
ATOM   3188  CB  THR   204      55.027  29.108  40.071  1.00  0.00           C
ATOM   3189  HB  THR   204      54.530  30.061  39.892  1.00  0.00           H
ATOM   3190  CG2 THR   204      56.482  29.309  40.514  1.00  0.00           C
ATOM   3191 HG21 THR   204      57.076  29.677  39.677  1.00  0.00           H
ATOM   3192 HG22 THR   204      57.103  28.454  40.784  1.00  0.00           H
ATOM   3193 HG23 THR   204      56.593  30.066  41.291  1.00  0.00           H
ATOM   3194  OG1 THR   204      55.134  28.391  38.840  1.00  0.00           O
ATOM   3195  HG1 THR   204      54.360  28.733  38.387  1.00  0.00           H
ATOM   3196  C   THR   204      54.025  29.145  42.427  1.00  0.00           C
ATOM   3197  O   THR   204      53.150  30.008  42.313  1.00  0.00           O
ATOM   3198  N   LEU   205      54.824  28.986  43.501  1.00  0.00           N
ATOM   3199  H   LEU   205      55.545  28.288  43.385  1.00  0.00           H
ATOM   3200  CA  LEU   205      54.690  29.862  44.698  1.00  0.00           C
ATOM   3201  HA  LEU   205      53.676  30.261  44.672  1.00  0.00           H
ATOM   3202  CB  LEU   205      54.744  28.961  45.969  1.00  0.00           C
ATOM   3203  HB2 LEU   205      55.762  28.582  46.071  1.00  0.00           H
ATOM   3204  HB3 LEU   205      54.562  29.590  46.840  1.00  0.00           H
ATOM   3205  CG  LEU   205      53.825  27.737  45.930  1.00  0.00           C
ATOM   3206  HG  LEU   205      54.061  26.944  45.219  1.00  0.00           H
ATOM   3207  CD1 LEU   205      53.874  27.052  47.266  1.00  0.00           C
ATOM   3208 HD11 LEU   205      53.058  26.352  47.445  1.00  0.00           H
ATOM   3209 HD12 LEU   205      53.767  27.833  48.019  1.00  0.00           H
ATOM   3210 HD13 LEU   205      54.850  26.579  47.368  1.00  0.00           H
ATOM   3211  CD2 LEU   205      52.392  28.257  45.634  1.00  0.00           C
ATOM   3212 HD21 LEU   205      51.616  27.536  45.889  1.00  0.00           H
ATOM   3213 HD22 LEU   205      52.310  29.133  46.278  1.00  0.00           H
ATOM   3214 HD23 LEU   205      52.261  28.500  44.580  1.00  0.00           H
ATOM   3215  C   LEU   205      55.716  31.001  44.769  1.00  0.00           C
ATOM   3216  O   LEU   205      56.823  30.884  44.271  1.00  0.00           O
ATOM   3217  N   PHE   206      55.368  32.115  45.408  1.00  0.00           N
ATOM   3218  H   PHE   206      54.415  32.158  45.743  1.00  0.00           H
ATOM   3219  CA  PHE   206      56.155  33.287  45.569  1.00  0.00           C
ATOM   3220  HA  PHE   206      57.186  33.139  45.250  1.00  0.00           H
ATOM   3221  CB  PHE   206      55.704  34.514  44.730  1.00  0.00           C
ATOM   3222  HB2 PHE   206      54.712  34.864  45.020  1.00  0.00           H
ATOM   3223  HB3 PHE   206      56.359  35.365  44.916  1.00  0.00           H
ATOM   3224  CG  PHE   206      55.582  34.426  43.213  1.00  0.00           C
ATOM   3225  CD1 PHE   206      54.722  33.521  42.584  1.00  0.00           C
ATOM   3226  HD1 PHE   206      53.982  32.915  43.085  1.00  0.00           H
ATOM   3227  CE1 PHE   206      54.803  33.374  41.196  1.00  0.00           C
ATOM   3228  HE1 PHE   206      54.230  32.542  40.813  1.00  0.00           H
ATOM   3229  CZ  PHE   206      55.707  34.145  40.452  1.00  0.00           C
ATOM   3230  HZ  PHE   206      55.700  34.054  39.376  1.00  0.00           H
ATOM   3231  CE2 PHE   206      56.485  35.118  41.144  1.00  0.00           C
ATOM   3232  HE2 PHE   206      57.264  35.625  40.594  1.00  0.00           H
ATOM   3233  CD2 PHE   206      56.470  35.189  42.495  1.00  0.00           C
ATOM   3234  HD2 PHE   206      57.146  35.866  42.997  1.00  0.00           H
ATOM   3235  C   PHE   206      56.183  33.624  47.042  1.00  0.00           C
ATOM   3236  O   PHE   206      55.153  33.920  47.630  1.00  0.00           O
ATOM   3237  N   VAL   207      57.443  33.594  47.406  1.00  0.00           N
ATOM   3238  H   VAL   207      58.130  33.354  46.706  1.00  0.00           H
ATOM   3239  CA  VAL   207      57.694  33.334  48.816  1.00  0.00           C
ATOM   3240  HA  VAL   207      57.034  32.540  49.167  1.00  0.00           H
ATOM   3241  CB  VAL   207      59.031  32.662  49.023  1.00  0.00           C
ATOM   3242  HB  VAL   207      59.013  31.698  48.515  1.00  0.00           H
ATOM   3243  CG1 VAL   207      60.192  33.562  48.424  1.00  0.00           C
ATOM   3244 HG11 VAL   207      60.146  33.656  47.339  1.00  0.00           H
ATOM   3245 HG12 VAL   207      60.095  34.511  48.949  1.00  0.00           H
ATOM   3246 HG13 VAL   207      61.179  33.116  48.547  1.00  0.00           H
ATOM   3247  CG2 VAL   207      59.387  32.346  50.496  1.00  0.00           C
ATOM   3248 HG21 VAL   207      60.193  31.614  50.444  1.00  0.00           H
ATOM   3249 HG22 VAL   207      58.599  31.835  51.050  1.00  0.00           H
ATOM   3250 HG23 VAL   207      59.696  33.262  51.000  1.00  0.00           H
ATOM   3251  C   VAL   207      57.411  34.554  49.690  1.00  0.00           C
ATOM   3252  O   VAL   207      57.944  35.657  49.520  1.00  0.00           O
ATOM   3253  N   GLU   208      56.563  34.426  50.709  1.00  0.00           N
ATOM   3254  H   GLU   208      56.072  33.545  50.763  1.00  0.00           H
ATOM   3255  CA  GLU   208      56.248  35.378  51.770  1.00  0.00           C
ATOM   3256  HA  GLU   208      57.041  36.110  51.925  1.00  0.00           H
ATOM   3257  CB  GLU   208      55.017  36.258  51.387  1.00  0.00           C
ATOM   3258  HB2 GLU   208      54.242  35.540  51.118  1.00  0.00           H
ATOM   3259  HB3 GLU   208      54.728  36.733  52.324  1.00  0.00           H
ATOM   3260  CG  GLU   208      55.142  37.269  50.231  1.00  0.00           C
ATOM   3261  HG2 GLU   208      55.562  36.708  49.397  1.00  0.00           H
ATOM   3262  HG3 GLU   208      54.127  37.569  49.971  1.00  0.00           H
ATOM   3263  CD  GLU   208      55.964  38.515  50.609  1.00  0.00           C
ATOM   3264  OE1 GLU   208      56.451  38.651  51.756  1.00  0.00           O
ATOM   3265  OE2 GLU   208      56.035  39.449  49.726  1.00  0.00           O
ATOM   3266  C   GLU   208      56.102  34.623  53.092  1.00  0.00           C
ATOM   3267  O   GLU   208      56.971  34.803  53.936  1.00  0.00           O
ATOM   3268  OXT GLU   208      55.111  33.890  53.318  1.00  0.00           O
END
